# Supplementary material for: The Language of Innovation
Source: PLoS One. 2020 Apr 30;15(4):e0230107. doi: 10.1371/journal.pone.0230107 (PMC7194493; doi:10.1371/journal.pone.0230107)
Supplement: S12 File — (GZ) [file pone.0230107.s012.tar.gz › 1990-1994/V2Run_4_VS_4500_embeddings1990-1994ED32.txt]

1.868647634983062744e-01 7.202301174402236938e-02 2.087530940771102905e-01 -3.172554075717926025e-01 3.540482521057128906e-01 -1.133347302675247192e-01 -7.283912599086761475e-02 2.937961220741271973e-01 -2.707552909851074219e-01 4.616999998688697815e-02 -1.189100146293640137e-01 2.932816557586193085e-02 -1.974545605480670929e-02 -1.606750302016735077e-02 -1.256615519523620605e-01 -6.147932261228561401e-02 9.372466057538986206e-02 1.424974054098129272e-01 -1.701252460479736328e-01 3.237684369087219238e-01 -1.248977333307266235e-01 -1.261830180883407593e-01 -1.036071851849555969e-01 -5.138855427503585815e-02 2.848782241344451904e-01 2.957261167466640472e-02 -1.183758452534675598e-01 -4.637484997510910034e-02 -6.549855321645736694e-02 -6.160649657249450684e-02 3.983389437198638916e-01 -4.982304945588111877e-02
-1.563838273286819458e-01 2.409427613019943237e-01 1.181677132844924927e-01 -2.729371786117553711e-01 -4.038209840655326843e-02 1.952876746654510498e-01 1.531719136983156204e-02 -7.792023569345474243e-02 5.766008049249649048e-02 2.145324945449829102e-01 -1.423169765621423721e-02 -8.921907097101211548e-02 -1.379832178354263306e-01 -1.207460742443799973e-02 -1.725286543369293213e-01 -5.097593180835247040e-03 -3.619036823511123657e-02 -3.150301054120063782e-02 -2.060996592044830322e-01 5.211640000343322754e-01 1.113480031490325928e-01 -1.053771749138832092e-01 -4.053622856736183167e-02 -2.373369336128234863e-01 1.966146528720855713e-01 5.310818087309598923e-03 -7.261393219232559204e-02 -1.486669331789016724e-01 -1.569660902023315430e-01 -1.781899333000183105e-01 2.314873784780502319e-01 3.202607631683349609e-01
5.286145210266113281e-02 1.602720767259597778e-01 -7.811769098043441772e-02 -3.687042593955993652e-01 -5.972547829151153564e-02 2.142082303762435913e-01 -4.302720725536346436e-01 3.424902260303497314e-02 -4.062199220061302185e-02 -1.446688175201416016e-01 -1.185440272092819214e-01 -1.691993623971939087e-01 -2.424846775829792023e-02 -1.058288440108299255e-01 -3.013840913772583008e-01 -1.051468402147293091e-01 -4.604055732488632202e-02 -1.824253499507904053e-01 -1.444735080003738403e-01 1.032047420740127563e-01 -1.312314122915267944e-01 -4.342065006494522095e-02 -4.908473789691925049e-02 -2.422593235969543457e-01 2.199829369783401489e-01 1.344572454690933228e-01 3.017749488353729248e-01 -2.413951307535171509e-01 -9.288429282605648041e-03 -9.960404038429260254e-02 8.910039812326431274e-02 1.840983182191848755e-01
-3.455097973346710205e-02 7.791146636009216309e-02 6.035089865326881409e-02 -8.489131927490234375e-02 -5.443001165986061096e-02 -5.616354942321777344e-02 -3.554560244083404541e-01 -7.620974909514188766e-03 5.146057903766632080e-02 3.121309280395507812e-01 -1.746642589569091797e-01 1.285533905029296875e-01 -3.808005452156066895e-01 -5.944081023335456848e-02 -6.751950085163116455e-02 -1.591943949460983276e-01 8.800539374351501465e-02 1.432975828647613525e-01 1.155245155096054077e-01 3.629085719585418701e-01 8.255125023424625397e-03 -7.866600900888442993e-02 -3.526228666305541992e-02 -1.278135776519775391e-01 1.412809044122695923e-01 1.496129184961318970e-01 1.463398635387420654e-01 -4.043275713920593262e-01 2.507247626781463623e-01 -1.437298655509948730e-01 1.243742108345031738e-01 2.042501047253608704e-02
-1.667499244213104248e-01 3.102188110351562500e-01 1.821258366107940674e-01 -1.461775153875350952e-01 2.350907074287533760e-03 2.672621607780456543e-01 -3.811847865581512451e-01 -1.152584142982959747e-02 -2.707698047161102295e-01 1.650158613920211792e-01 -1.340873539447784424e-01 1.990192085504531860e-01 -1.659501045942306519e-01 4.146221652626991272e-02 -6.443534791469573975e-02 -2.310539968311786652e-02 9.223652631044387817e-02 -1.559548825025558472e-01 -1.655387431383132935e-01 2.402679473161697388e-01 -9.343963116407394409e-02 -1.630012542009353638e-01 1.208434700965881348e-01 -1.709680259227752686e-01 2.323832958936691284e-01 -1.229354739189147949e-01 2.234009802341461182e-01 -1.601177901029586792e-01 2.346090078353881836e-01 -1.483000721782445908e-02 1.222655028104782104e-01 -2.252213470637798309e-02
2.845195531845092773e-01 5.307685211300849915e-02 2.863586246967315674e-01 -1.332680732011795044e-01 1.129641905426979065e-01 1.368605047464370728e-01 -3.853437900543212891e-01 -9.697704762220382690e-02 -2.983129583299160004e-02 -3.161548078060150146e-02 -7.972408086061477661e-03 2.507057487964630127e-01 8.765454590320587158e-02 -3.254979252815246582e-01 2.466311678290367126e-02 -2.245183736085891724e-01 1.081860587000846863e-01 -8.872058987617492676e-02 9.232786297798156738e-02 5.639258399605751038e-02 1.740482747554779053e-01 -8.143759518861770630e-02 1.193731464445590973e-02 -1.367560327053070068e-01 -2.384213730692863464e-02 -1.845490187406539917e-01 6.214779615402221680e-02 -2.979812584817409515e-02 1.337000429630279541e-01 2.225657701492309570e-01 4.233958721160888672e-01 1.566084176301956177e-01
1.488231122493743896e-01 4.429025202989578247e-02 1.344365030527114868e-01 1.903033256530761719e-02 1.391080487519502640e-02 2.258376777172088623e-01 -4.112902283668518066e-02 1.486427634954452515e-01 -2.089370973408222198e-02 -1.084019318222999573e-01 -3.994949758052825928e-01 -1.122962906956672668e-01 -2.147342860698699951e-01 -8.358010649681091309e-02 -9.929850697517395020e-02 1.818386465311050415e-01 1.190731301903724670e-01 -1.447641253471374512e-01 -1.261901110410690308e-01 4.758266210556030273e-01 1.506691612303256989e-02 -9.985501319169998169e-02 2.994628436863422394e-02 -3.826927542686462402e-01 1.364335268735885620e-01 1.907766610383987427e-01 -4.549044370651245117e-02 -1.117284148931503296e-01 -1.249225959181785583e-01 1.139908805489540100e-01 2.531348168849945068e-01 6.927064061164855957e-02
-2.654812857508659363e-02 4.783004149794578552e-02 -2.076546847820281982e-01 -2.235893011093139648e-01 2.086677998304367065e-01 3.098976053297519684e-02 -6.918558385223150253e-03 2.781237661838531494e-01 2.852451428771018982e-02 1.148551702499389648e-01 -1.825406998395919800e-01 -7.616008166223764420e-03 -1.637679189443588257e-01 -9.350605309009552002e-02 -2.469750791788101196e-01 1.046544164419174194e-01 8.919129520654678345e-02 -1.582025587558746338e-01 -3.217302635312080383e-02 2.004690021276473999e-01 1.327405422925949097e-01 1.318252272903919220e-02 1.428494751453399658e-01 -3.804309666156768799e-01 2.803706936538219452e-02 -8.737833797931671143e-02 2.399315387010574341e-01 -2.677704989910125732e-01 7.917357981204986572e-02 1.319736242294311523e-01 4.566820263862609863e-01 5.286724306643009186e-03
-3.071396239101886749e-02 8.360271155834197998e-02 5.993461608886718750e-02 -5.550751462578773499e-02 1.283014118671417236e-01 -4.791634902358055115e-02 -3.567804098129272461e-01 9.822626411914825439e-02 -9.281644225120544434e-02 6.978893280029296875e-02 -3.828641772270202637e-01 1.174851432442665100e-01 -2.899284064769744873e-01 7.680884748697280884e-02 -3.223664164543151855e-01 -1.315226691076532006e-04 -3.694472461938858032e-02 -3.126736357808113098e-02 -1.870220005512237549e-01 1.714446693658828735e-01 -1.270834058523178101e-01 -2.488586604595184326e-01 5.143213272094726562e-02 -2.694240212440490723e-01 5.214971303939819336e-02 9.986118227243423462e-02 2.372170835733413696e-01 -5.036437511444091797e-02 1.233609616756439209e-01 -1.476804763078689575e-01 1.153791546821594238e-01 3.465196788311004639e-01
1.144023761153221130e-01 6.277900934219360352e-02 1.848733425140380859e-01 -4.355415701866149902e-01 -1.340999007225036621e-01 6.428154557943344116e-02 -2.436470007523894310e-03 1.172443479299545288e-01 -5.111590027809143066e-02 -6.368909031152725220e-02 1.611006818711757660e-02 8.910957723855972290e-02 -2.554639875888824463e-01 7.782750576734542847e-02 -1.397034376859664917e-01 6.633569300174713135e-02 -1.145536676049232483e-01 2.616335405036807060e-03 1.006177663803100586e-01 3.555450141429901123e-01 -2.238503098487854004e-02 -3.148780167102813721e-01 1.445759832859039307e-01 -2.007419019937515259e-01 -1.751577947288751602e-04 2.637379169464111328e-01 -1.385523974895477295e-01 -6.075824797153472900e-02 2.113321572542190552e-01 -4.334436729550361633e-02 2.486570030450820923e-01 3.190499842166900635e-01
2.193824350833892822e-01 1.288977563381195068e-01 1.789651364088058472e-01 -2.503274083137512207e-01 8.975703269243240356e-02 -6.050265952944755554e-02 5.617279559373855591e-02 7.906674593687057495e-02 -3.165084635838866234e-03 -1.834913389757275581e-03 -6.653887033462524414e-02 -2.195812761783599854e-01 -1.587170809507369995e-01 1.200528591871261597e-01 -1.199724525213241577e-01 -5.448973551392555237e-02 -1.608516871929168701e-01 -9.512268751859664917e-02 -9.831911325454711914e-02 2.601282298564910889e-01 -8.250244706869125366e-02 -2.370011061429977417e-01 2.843960374593734741e-02 -3.075692653656005859e-01 8.418224751949310303e-02 2.794976532459259033e-01 -7.590377237647771835e-03 -1.726714372634887695e-01 -1.023385524749755859e-01 2.630892768502235413e-02 5.562908053398132324e-01 -5.895055457949638367e-02
3.298186659812927246e-01 2.404136024415493011e-02 2.446540743112564087e-01 -5.753834918141365051e-02 2.270932681858539581e-02 2.683653533458709717e-01 -7.321176677942276001e-02 4.543866217136383057e-02 4.644838161766529083e-03 -5.646076798439025879e-02 -1.394788324832916260e-01 -9.751282632350921631e-02 -6.336104869842529297e-02 1.272298395633697510e-01 -1.701487302780151367e-01 2.300056368112564087e-01 4.537736997008323669e-02 -2.609069943428039551e-01 -8.451277762651443481e-02 5.356802344322204590e-01 -7.515405863523483276e-02 -3.337747603654861450e-02 -1.411353200674057007e-01 -2.569845318794250488e-01 -9.495045989751815796e-02 -7.959779351949691772e-02 1.856658756732940674e-01 -2.058138996362686157e-01 -3.001665323972702026e-02 7.329410314559936523e-02 1.435185372829437256e-01 1.930920481681823730e-01
2.005660161375999451e-02 5.053054913878440857e-02 7.971627265214920044e-02 -1.546027511358261108e-01 2.920823395252227783e-01 -7.398189336527138948e-05 -3.667236268520355225e-01 2.312704920768737793e-03 2.307242341339588165e-02 7.005578279495239258e-02 -3.509220480918884277e-01 2.017397992312908173e-02 1.029929518699645996e-02 1.429389119148254395e-01 -1.623756736516952515e-01 3.987682983279228210e-02 -3.270824253559112549e-01 1.453338470309972763e-02 -2.680433988571166992e-01 1.802200227975845337e-01 -1.439969539642333984e-01 -2.253002300858497620e-02 2.549840509891510010e-01 -2.915854156017303467e-01 3.581814467906951904e-02 -9.313105046749114990e-02 1.948233395814895630e-01 -2.980252504348754883e-01 -3.436124883592128754e-03 1.111051253974437714e-02 1.803959161043167114e-01 1.314734220504760742e-01
2.765944227576255798e-02 2.109018117189407349e-01 5.443811044096946716e-02 -1.968967467546463013e-01 -1.525793224573135376e-01 1.239631548523902893e-01 -2.933563292026519775e-01 2.922961115837097168e-02 -9.083311259746551514e-02 -4.398085549473762512e-02 -4.873836934566497803e-01 1.124819815158843994e-01 -2.310891449451446533e-01 -3.287223875522613525e-01 2.843518927693367004e-02 8.433239907026290894e-02 -1.740739941596984863e-01 -1.362025290727615356e-01 -1.326926350593566895e-01 9.409117698669433594e-02 -1.528624147176742554e-01 -1.378588080406188965e-01 4.520988464355468750e-02 -3.242416083812713623e-01 1.540224999189376831e-01 2.845179475843906403e-02 1.051629930734634399e-01 -1.941967755556106567e-01 5.199300358071923256e-04 1.916768252849578857e-01 -2.642181888222694397e-02 1.486553102731704712e-01
-5.394566431641578674e-02 8.104106783866882324e-02 1.075041145086288452e-01 -2.217575758695602417e-01 1.856815628707408905e-02 1.126828864216804504e-01 -1.623403280973434448e-02 6.090559065341949463e-03 5.705866590142250061e-02 8.359070867300033569e-02 -8.188576251268386841e-02 3.888902068138122559e-01 -2.644129693508148193e-01 -4.051659628748893738e-02 -2.431091107428073883e-02 -2.276399135589599609e-01 -7.931435480713844299e-03 3.232779353857040405e-02 -3.785469233989715576e-01 3.398691117763519287e-01 -2.317455857992172241e-01 -2.055096179246902466e-01 8.326289802789688110e-02 -2.695644497871398926e-01 -2.306649833917617798e-02 1.595458686351776123e-01 2.898024320602416992e-01 -2.059193551540374756e-01 -2.331636101007461548e-02 -6.133943796157836914e-02 1.284391283988952637e-01 -1.251490116119384766e-01
1.375163346529006958e-01 -2.185519784688949585e-01 3.237811848521232605e-02 -2.556677460670471191e-01 8.961167931556701660e-02 2.389092594385147095e-01 -3.323618555441498756e-03 1.060945838689804077e-01 4.102659970521926880e-02 -1.188077703118324280e-01 -9.018888324499130249e-02 -3.562608966603875160e-03 -2.508351802825927734e-01 1.225857213139533997e-01 -5.871294811367988586e-02 2.217921614646911621e-02 -8.391574025154113770e-02 3.593380376696586609e-02 -1.350763440132141113e-01 1.538921892642974854e-01 -3.475324511528015137e-01 -2.881400287151336670e-01 6.259787082672119141e-02 -2.452417761087417603e-01 2.828970253467559814e-01 4.869047924876213074e-02 -7.645521312952041626e-02 -2.791665196418762207e-01 -6.336817145347595215e-02 -9.525272250175476074e-02 3.877860009670257568e-01 1.921738833189010620e-01
-7.618758082389831543e-02 1.419979184865951538e-01 1.090074609965085983e-02 1.527931448072195053e-02 9.097570180892944336e-02 1.515473127365112305e-01 -4.001002907752990723e-01 2.259731292724609375e-02 -2.026143968105316162e-01 2.719087600708007812e-01 3.110087476670742035e-02 6.529716402292251587e-02 -1.129527017474174500e-01 -1.353377401828765869e-01 -1.724664717912673950e-01 -1.091148778796195984e-01 4.021310433745384216e-02 1.374045014381408691e-01 -5.303986370563507080e-02 2.725475132465362549e-01 -1.859119385480880737e-01 -1.631462574005126953e-01 2.606540024280548096e-01 -8.950235694646835327e-02 1.155100483447313309e-02 3.444723784923553467e-01 1.348423510789871216e-01 -4.342554509639739990e-01 2.818423090502619743e-03 -1.040032058954238892e-01 1.283836811780929565e-01 -3.629119694232940674e-02
-1.209775656461715698e-01 -9.020659327507019043e-02 1.651693508028984070e-02 3.540869429707527161e-02 1.562380343675613403e-01 -9.719661623239517212e-02 -3.564336299896240234e-01 -7.238262891769409180e-02 -3.102462291717529297e-01 1.609111577272415161e-01 -3.926641345024108887e-01 -6.184060871601104736e-02 -1.327178478240966797e-01 -1.108755767345428467e-01 -1.757516562938690186e-01 9.605290740728378296e-02 -8.321809023618698120e-02 -1.086512356996536255e-01 -2.406687587499618530e-01 3.594697415828704834e-01 -1.011835560202598572e-01 -1.247280016541481018e-01 8.317136019468307495e-02 -2.222619950771331787e-01 -4.415294900536537170e-02 -1.441034078598022461e-01 2.390785515308380127e-01 -1.435220986604690552e-01 -1.220893636345863342e-01 -4.459676146507263184e-02 1.867596954107284546e-01 1.383931636810302734e-01
2.059872746467590332e-01 1.297782063484191895e-01 1.339503973722457886e-01 -2.302398979663848877e-01 1.206648126244544983e-01 -1.601986289024353027e-01 -3.866320848464965820e-01 9.133986383676528931e-02 1.068301275372505188e-01 2.398008555173873901e-01 -1.958219558000564575e-01 1.225233152508735657e-01 -5.608401075005531311e-02 -9.468691796064376831e-02 5.509776994585990906e-02 3.062111325562000275e-02 1.297333538532257080e-01 1.239340901374816895e-01 -9.846416860818862915e-02 3.324624300003051758e-01 -1.129750385880470276e-01 -6.254104524850845337e-02 6.216751784086227417e-02 -1.203893497586250305e-01 3.101228475570678711e-01 -2.595007717609405518e-01 -3.092402219772338867e-01 1.414448395371437073e-02 -1.147024556994438171e-01 1.516034901142120361e-01 1.689320057630538940e-01 -1.479473114013671875e-01
1.646364033222198486e-01 7.683864980936050415e-02 1.540062427520751953e-01 -1.045255661010742188e-01 -1.067835167050361633e-01 4.585016891360282898e-02 -3.072209954261779785e-01 -5.283736437559127808e-02 6.743659824132919312e-02 1.567885577678680420e-01 -3.810235857963562012e-01 6.526920944452285767e-03 -8.066536486148834229e-02 -1.093222200870513916e-01 -1.048209983855485916e-02 6.894129514694213867e-02 1.340464502573013306e-02 3.088733553886413574e-02 -4.525260925292968750e-01 1.946645528078079224e-01 -2.355386167764663696e-01 4.450093209743499756e-02 2.833462357521057129e-01 -3.427172303199768066e-01 1.232666298747062683e-01 -1.493618730455636978e-02 9.293657541275024414e-02 -2.792490422725677490e-01 -2.243592590093612671e-02 8.721197396516799927e-02 1.456827204674482346e-02 1.209518611431121826e-01
-5.828205123543739319e-02 1.779953688383102417e-01 2.533515095710754395e-01 -1.016842275857925415e-01 1.884896159172058105e-01 -7.853022962808609009e-02 -2.404921054840087891e-01 -1.487907767295837402e-02 -3.033026158809661865e-01 1.424955874681472778e-01 -3.839761316776275635e-01 -1.439617127180099487e-01 -2.608955465257167816e-02 -1.928950846195220947e-02 -2.115563750267028809e-01 -1.865326464176177979e-01 -2.325153499841690063e-01 -1.840850152075290680e-02 -7.318660616874694824e-02 2.120099365711212158e-01 -4.755485057830810547e-02 -2.192392200231552124e-01 1.094885822385549545e-02 -1.590294241905212402e-01 -1.787080080248415470e-03 1.619972735643386841e-01 2.274542450904846191e-01 -2.260069996118545532e-01 7.756841927766799927e-02 1.468652635812759399e-01 2.802990376949310303e-01 1.179767325520515442e-01
2.338754385709762573e-01 2.947853803634643555e-01 2.591490745544433594e-02 -2.321286946535110474e-01 1.613545417785644531e-01 -5.359752103686332703e-02 1.399256587028503418e-01 3.097825497388839722e-02 9.501919895410537720e-02 5.840023234486579895e-02 -1.918826848268508911e-01 1.085854172706604004e-01 -4.024116396903991699e-01 7.071081548929214478e-02 -3.047481775283813477e-01 1.499705016613006592e-01 8.090189844369888306e-02 -1.982201337814331055e-01 -1.870970726013183594e-01 1.785234808921813965e-01 -2.061520814895629883e-01 -2.299751490354537964e-01 -2.084447443485260010e-01 -1.971739679574966431e-01 1.033582389354705811e-01 -2.837346680462360382e-02 -3.853984922170639038e-02 -2.415477484464645386e-01 -2.619800716638565063e-02 1.196676418185234070e-01 1.837827414274215698e-01 -2.296329475939273834e-02
-1.242028027772903442e-01 -4.738556966185569763e-02 -7.663224637508392334e-02 -1.449418440461158752e-02 7.791919168084859848e-03 -6.785375624895095825e-02 -1.960316002368927002e-01 2.546425163745880127e-01 1.719780117273330688e-01 8.384573739022016525e-04 -9.094693511724472046e-02 1.162580773234367371e-01 6.697635632008314133e-03 -4.736898839473724365e-02 7.569558173418045044e-02 2.122511416673660278e-01 1.038711294531822205e-01 3.691190481185913086e-02 -2.530719041824340820e-01 2.121284157037734985e-01 -3.260553628206253052e-02 -1.182190701365470886e-01 -4.887938871979713440e-02 -2.230591028928756714e-01 3.885619342327117920e-01 1.080088987946510315e-01 1.746414005756378174e-01 2.508187666535377502e-02 7.042132318019866943e-02 1.007186174392700195e-01 4.830560386180877686e-01 3.650692403316497803e-01
5.489156395196914673e-02 3.879038244485855103e-02 -4.752203822135925293e-02 -2.291236519813537598e-01 -2.029904723167419434e-01 2.297106198966503143e-02 -1.921656131744384766e-01 -8.618483692407608032e-02 7.054507732391357422e-02 -2.367537617683410645e-01 1.457539349794387817e-01 3.803295642137527466e-02 -8.249250054359436035e-02 -1.232707053422927856e-01 -1.137217134237289429e-01 -2.506567537784576416e-01 1.777382194995880127e-01 1.387390196323394775e-01 -1.597040444612503052e-01 1.643122881650924683e-01 -1.782328039407730103e-01 -2.788310945034027100e-01 9.522967040538787842e-02 6.892628222703933716e-02 -7.139305025339126587e-02 -2.887488156557083130e-02 -2.012355476617813110e-01 -5.031892061233520508e-01 1.487219333648681641e-01 8.507178723812103271e-02 2.812395691871643066e-01 1.959658861160278320e-01
1.614962518215179443e-02 -8.292946033179759979e-03 1.265239715576171875e-01 7.062499225139617920e-02 1.851745545864105225e-01 4.027992114424705505e-02 -2.007499635219573975e-01 -4.579187557101249695e-02 -1.182229593396186829e-01 2.796594202518463135e-01 -3.616548776626586914e-01 1.221665833145380020e-02 -3.151390701532363892e-02 -1.071489155292510986e-01 -5.070224031805992126e-02 -1.213961839675903320e-01 -1.744364500045776367e-01 9.425198286771774292e-02 -3.213292956352233887e-01 4.240955710411071777e-01 -1.621497273445129395e-01 -1.799031496047973633e-01 1.498087942600250244e-01 -1.536886096000671387e-01 -1.237464025616645813e-01 -1.071330085396766663e-01 2.476511448621749878e-01 -1.962272217497229576e-03 1.188019514083862305e-01 4.910572618246078491e-02 2.003525644540786743e-01 2.748083472251892090e-01
2.361599914729595184e-02 -1.797835156321525574e-02 -5.927263945341110229e-02 -1.634344160556793213e-01 -1.489865034818649292e-01 2.705171704292297363e-01 -3.865941166877746582e-01 2.639112174510955811e-01 2.282577753067016602e-02 -4.767116531729698181e-02 5.945774167776107788e-02 1.618145704269409180e-01 -1.407826691865921021e-01 8.785097859799861908e-03 5.556157976388931274e-02 1.802792400121688843e-01 1.487478315830230713e-01 1.556748598814010620e-01 1.520449072122573853e-01 3.421148657798767090e-01 -8.153975754976272583e-02 2.662142738699913025e-02 -1.784853041172027588e-01 2.119933255016803741e-02 -2.913155257701873779e-01 -2.947946488857269287e-01 3.997805342078208923e-02 -1.115372553467750549e-01 -1.296680569648742676e-01 3.149907886981964111e-01 7.459807395935058594e-02 1.811824738979339600e-01
5.415838211774826050e-02 -8.644250780344009399e-02 -4.539642110466957092e-02 -2.752668261528015137e-01 -1.109013780951499939e-01 2.195683121681213379e-01 -2.666835188865661621e-01 -5.394187942147254944e-02 1.250359416007995605e-01 -2.566687762737274170e-01 1.068256348371505737e-01 1.272007226943969727e-01 -1.945252716541290283e-01 -2.050505578517913818e-01 -1.553039066493511200e-03 -1.861789822578430176e-02 4.067297559231519699e-03 4.084073379635810852e-02 -2.053811252117156982e-01 1.192027330398559570e-01 1.098295599222183228e-01 -2.531220614910125732e-01 -2.328997105360031128e-01 -1.252092868089675903e-01 1.601874530315399170e-01 -1.539773941040039062e-01 -1.837559044361114502e-01 -2.529494762420654297e-01 8.828429132699966431e-02 1.681661605834960938e-02 4.603105187416076660e-01 -1.291265338659286499e-01
9.187837690114974976e-02 -6.431987881660461426e-02 1.938654184341430664e-01 -2.047864198684692383e-01 1.260952651500701904e-01 1.161386899184435606e-04 -2.148804217576980591e-01 -1.139636486768722534e-01 -3.838536888360977173e-02 -1.184287518262863159e-01 -2.619726061820983887e-01 -2.390352189540863037e-01 -1.812300980091094971e-01 -7.955194264650344849e-02 -1.476075798273086548e-01 4.772447422146797180e-02 3.694292902946472168e-02 -8.885202556848526001e-02 6.436459720134735107e-02 4.240291714668273926e-01 -1.360237449407577515e-01 -4.373739957809448242e-01 1.118675172328948975e-01 -3.531608879566192627e-01 2.592862769961357117e-02 4.186349362134933472e-02 1.183101534843444824e-01 -2.399869449436664581e-02 -1.943505257368087769e-01 5.821970477700233459e-02 -3.002956695854663849e-02 1.703934222459793091e-01
2.014786750078201294e-01 1.942062634043395519e-03 6.519282609224319458e-02 -2.379826307296752930e-01 -1.170548517256975174e-02 3.038107976317405701e-02 -9.108578413724899292e-02 -1.628549583256244659e-02 1.826786994934082031e-01 2.345931529998779297e-01 2.761187404394149780e-02 -1.213901713490486145e-01 -1.230592504143714905e-01 1.053266525268554688e-01 -3.386646807193756104e-01 5.364224687218666077e-02 4.139440134167671204e-02 1.009720787405967712e-01 -2.350981831550598145e-01 3.292185366153717041e-01 3.317459300160408020e-02 2.201492525637149811e-02 1.029018014669418335e-01 -2.010980248451232910e-01 4.811974614858627319e-02 1.336131393909454346e-01 1.117553934454917908e-01 -1.283332407474517822e-01 8.511982113122940063e-02 1.619160175323486328e-01 5.377895236015319824e-01 -2.029709517955780029e-01
2.018493264913558960e-01 -9.043660759925842285e-02 5.697472020983695984e-02 -2.612367570400238037e-01 -2.813781797885894775e-01 -1.764063909649848938e-02 -8.783739060163497925e-02 2.442589104175567627e-01 1.251114811748266220e-02 9.537763893604278564e-03 -8.712083846330642700e-02 -5.972501635551452637e-02 -9.298652410507202148e-03 1.728661009110510349e-03 -2.227941751480102539e-01 -1.548605412244796753e-01 1.071854531764984131e-01 3.536760509014129639e-01 -1.889031082391738892e-01 -2.187447994947433472e-01 3.170824050903320312e-02 -4.298683404922485352e-01 -6.786973029375076294e-02 -2.536149322986602783e-01 -1.673047393560409546e-01 -5.311195272952318192e-03 -9.783415496349334717e-02 -1.563598066568374634e-01 -8.911186456680297852e-02 1.232970878481864929e-01 2.882519364356994629e-01 6.717246025800704956e-02
1.863534003496170044e-01 2.990191876888275146e-01 1.975763887166976929e-01 -3.889182806015014648e-01 -6.836061365902423859e-03 -8.253098465502262115e-03 -1.957703679800033569e-01 1.657055877149105072e-02 1.063417345285415649e-01 2.695672214031219482e-03 4.372285678982734680e-02 -8.107534795999526978e-02 -5.368423089385032654e-02 -1.930447518825531006e-01 -2.471173554658889771e-01 5.387264862656593323e-02 4.423771798610687256e-02 1.058061122894287109e-01 -1.166954636573791504e-01 2.480847537517547607e-01 -1.923140734434127808e-01 -1.697977483272552490e-01 2.897607684135437012e-01 -3.537279069423675537e-01 9.256130456924438477e-02 -2.311313003301620483e-01 1.476675719022750854e-01 -2.354843914508819580e-02 1.020622327923774719e-01 1.418400853872299194e-01 4.181889072060585022e-02 -2.075625061988830566e-01
-7.859440892934799194e-02 -4.218631982803344727e-02 1.859701871871948242e-01 -6.486659497022628784e-02 6.703063100576400757e-02 -1.119986400008201599e-01 -2.421862930059432983e-01 -2.823888696730136871e-02 -2.371425181627273560e-01 1.238376554101705551e-02 -3.432464599609375000e-01 -2.751184813678264618e-02 -2.141286432743072510e-01 -5.942438263446092606e-03 -1.136498898267745972e-01 -6.042757630348205566e-02 -2.734516859054565430e-01 -1.794392801821231842e-02 -2.636805772781372070e-01 3.646257817745208740e-01 -3.284104764461517334e-01 -1.049580499529838562e-01 -1.616566330194473267e-01 -1.707043498754501343e-01 1.845166683197021484e-01 6.181376427412033081e-02 1.566076874732971191e-01 -5.113831907510757446e-02 -6.772655062377452850e-03 -3.195928782224655151e-02 2.866663336753845215e-01 1.984188258647918701e-01
2.319428138434886932e-02 4.790074005722999573e-02 -2.515318095684051514e-01 -8.723682165145874023e-02 7.384752482175827026e-02 3.646583482623100281e-02 -7.150442153215408325e-02 -1.856922209262847900e-01 7.137130200862884521e-02 -7.148879021406173706e-02 -3.718452155590057373e-01 -3.884712979197502136e-02 -2.033838927745819092e-01 1.836556345224380493e-01 9.301012009382247925e-02 2.003398165106773376e-02 -9.246376343071460724e-03 1.683943271636962891e-01 -1.235749647021293640e-01 2.702120840549468994e-01 3.637344390153884888e-02 -7.179649919271469116e-02 4.607706796377897263e-03 -8.863560110330581665e-02 -2.262058258056640625e-01 8.706580102443695068e-02 -2.080485522747039795e-01 -4.722236394882202148e-01 -8.841850608587265015e-02 1.828970313072204590e-01 3.483580946922302246e-01 1.644629240036010742e-01
4.089195132255554199e-01 -2.487132400274276733e-01 1.364273577928543091e-01 -2.141993641853332520e-01 4.546019434928894043e-02 4.185995832085609436e-02 -3.495998382568359375e-01 -1.846996136009693146e-02 -6.118722259998321533e-02 -7.804469764232635498e-02 7.807698566466569901e-03 2.755455672740936279e-01 -1.859999299049377441e-01 -2.494409494102001190e-02 -2.905753552913665771e-01 3.154425323009490967e-02 -1.133477911353111267e-01 2.632469683885574341e-02 -2.408467046916484833e-02 2.403059005737304688e-01 1.563470065593719482e-01 -2.146807610988616943e-01 -1.608889847993850708e-01 -2.705255895853042603e-02 1.200652569532394409e-01 -2.698450088500976562e-01 1.108062043786048889e-01 7.546851783990859985e-02 1.557806320488452911e-02 -5.837962031364440918e-02 2.530615627765655518e-01 1.779628694057464600e-01
-3.371467888355255127e-01 1.476237177848815918e-01 -1.493614763021469116e-01 -2.049958109855651855e-01 5.328446999192237854e-02 -4.375390708446502686e-02 -1.609653532505035400e-01 -4.460504651069641113e-02 -3.197823464870452881e-02 1.790485978126525879e-01 -1.460677385330200195e-02 1.070642396807670593e-01 -1.868492513895034790e-01 -9.153155237436294556e-02 -1.538444906473159790e-01 6.489681545644998550e-03 1.397289782762527466e-01 -6.230039522051811218e-02 -1.981531232595443726e-01 2.923429608345031738e-01 6.740228086709976196e-02 -2.405129745602607727e-02 -1.599837094545364380e-01 -1.064205318689346313e-01 2.446598112583160400e-01 3.138427138328552246e-01 1.476241201162338257e-01 -4.793545603752136230e-02 5.207522958517074585e-02 1.615334898233413696e-01 3.890819549560546875e-01 3.209107518196105957e-01
1.337706204503774643e-02 5.544291809201240540e-02 2.012395113706588745e-01 -1.918281018733978271e-01 2.032800465822219849e-01 -2.597720175981521606e-02 -3.038330972194671631e-01 -1.597261130809783936e-01 -5.505787208676338196e-02 1.834000945091247559e-01 -5.912534594535827637e-01 -1.566427052021026611e-01 -9.092544764280319214e-02 -6.627628952264785767e-02 -9.066875278949737549e-02 -7.485570758581161499e-02 -1.808265224099159241e-02 -1.329280529171228409e-02 -1.738148778676986694e-01 1.973042190074920654e-01 -2.033407390117645264e-01 -6.103936582803726196e-02 2.920909598469734192e-02 -2.135659903287887573e-01 6.434213835746049881e-03 -2.700088359415531158e-02 -2.478611841797828674e-02 -8.051622658967971802e-02 7.062023878097534180e-02 -1.196439936757087708e-01 3.369994759559631348e-01 1.429658383131027222e-01
-1.262575536966323853e-01 -1.283016800880432129e-01 6.487907469272613525e-02 3.258650004863739014e-02 4.722509160637855530e-02 6.660476326942443848e-02 -1.331661343574523926e-01 1.157666742801666260e-01 2.030117064714431763e-02 -9.502924233675003052e-02 -1.023216545581817627e-01 -5.276627466082572937e-02 -3.666894435882568359e-01 -8.602847903966903687e-02 1.056047603487968445e-01 1.630527526140213013e-02 3.149553015828132629e-02 2.721146047115325928e-01 -3.379810154438018799e-01 2.488260865211486816e-01 2.333730645477771759e-02 -1.091505587100982666e-01 7.212866097688674927e-02 1.089050099253654480e-01 3.413977473974227905e-02 -6.421312689781188965e-02 -1.876833736896514893e-01 -5.147811770439147949e-01 -7.255981862545013428e-02 1.824159622192382812e-01 3.214235007762908936e-01 1.430930942296981812e-01
2.826827466487884521e-01 9.903032332658767700e-02 -1.427948921918869019e-01 -1.124536693096160889e-01 1.366196423768997192e-01 6.889795418828725815e-03 -3.759484589099884033e-01 -7.739157229661941528e-02 -2.247623354196548462e-01 1.049412712454795837e-01 -6.485491991043090820e-02 2.204247713088989258e-01 1.794378757476806641e-01 -1.401035040616989136e-01 -1.937927901744842529e-01 -4.048204515129327774e-03 1.152848303318023682e-01 2.223741710186004639e-01 -1.848905384540557861e-01 1.703578047454357147e-02 3.310057893395423889e-02 -1.203468888998031616e-01 -4.176755622029304504e-02 -2.858230173587799072e-01 1.163235753774642944e-01 -2.384794354438781738e-01 -1.478852778673171997e-01 1.184567110612988472e-03 -2.396231442689895630e-01 2.941631376743316650e-01 2.736218571662902832e-01 1.249418873339891434e-02
-5.339855328202247620e-03 1.370904743671417236e-01 2.560974359512329102e-01 -2.092759869992733002e-02 1.418057978153228760e-01 1.118047758936882019e-01 -4.150852560997009277e-01 1.749410927295684814e-01 1.353614628314971924e-01 -1.284796744585037231e-01 2.160690575838088989e-01 1.360473781824111938e-01 -1.191281154751777649e-01 -1.573147028684616089e-01 -2.556673586368560791e-01 -7.706475257873535156e-02 1.504355520009994507e-01 2.630399763584136963e-01 -6.027421355247497559e-02 2.435746937990188599e-01 -2.623741626739501953e-01 -1.056407578289508820e-02 -2.877307683229446411e-02 -1.745623797178268433e-01 -8.993087708950042725e-02 -1.982320994138717651e-01 -1.241924166679382324e-01 -2.886657416820526123e-01 -1.457694917917251587e-01 -5.755006894469261169e-02 -1.131298467516899109e-01 -1.756342649459838867e-01
1.742765903472900391e-01 1.130424588918685913e-01 4.431423917412757874e-02 9.853400290012359619e-02 2.947104573249816895e-01 4.520354047417640686e-02 -1.520104557275772095e-01 -1.705954521894454956e-01 -1.547550410032272339e-01 1.100291404873132706e-02 -3.894791603088378906e-01 -2.313932403922080994e-02 -3.410707414150238037e-02 -2.643173933029174805e-01 -1.985808759927749634e-01 -1.978621482849121094e-01 -1.091261133551597595e-01 -2.856703102588653564e-02 -2.107646912336349487e-01 2.187640070915222168e-01 -1.699882745742797852e-01 -2.164284735918045044e-01 -1.290400326251983643e-01 -3.349017500877380371e-01 9.992221742868423462e-02 -5.421979725360870361e-02 5.521273240447044373e-02 -3.019033968448638916e-01 1.952600628137588501e-01 4.684510827064514160e-02 1.304015070199966431e-01 6.451825797557830811e-02
2.539075016975402832e-01 1.605586707592010498e-01 7.375735044479370117e-02 -1.452032327651977539e-01 2.557044625282287598e-01 1.279466748237609863e-01 -4.298719465732574463e-01 3.346510231494903564e-02 -2.397913932800292969e-01 -5.463533848524093628e-02 -1.655297130346298218e-01 1.539106220006942749e-01 -5.998495221138000488e-02 -3.423732221126556396e-01 -4.657700285315513611e-02 -4.414236173033714294e-02 7.855386286973953247e-02 -1.468361634761095047e-02 8.433600887656211853e-03 1.735334396362304688e-01 1.492727845907211304e-01 -3.276151120662689209e-01 -1.057788543403148651e-02 -1.255688369274139404e-01 1.426217406988143921e-01 -8.501595258712768555e-02 -8.335654437541961670e-02 9.070953726768493652e-02 -1.256083101034164429e-01 2.851005494594573975e-01 2.018600404262542725e-01 -1.282046586275100708e-01
2.242383211851119995e-01 3.034943044185638428e-01 1.621879264712333679e-02 -1.892035454511642456e-01 2.061500698328018188e-01 -3.134206682443618774e-02 -4.294609129428863525e-01 1.654619574546813965e-01 -7.865222170948982239e-03 -6.035499274730682373e-02 -3.683555126190185547e-02 2.560326755046844482e-01 8.459058403968811035e-02 -1.828991770744323730e-01 -1.448870152235031128e-01 -6.685411185026168823e-02 1.354761868715286255e-01 7.135517895221710205e-02 1.132121011614799500e-01 4.908660054206848145e-02 1.741567254066467285e-01 -1.980930566787719727e-01 -1.182854548096656799e-01 -2.742670774459838867e-01 2.454031258821487427e-01 -2.025641500949859619e-01 5.829402245581150055e-03 -8.313860744237899780e-02 -9.628588706254959106e-02 2.505599558353424072e-01 1.988180726766586304e-01 1.110471412539482117e-01
1.545484811067581177e-01 5.926810950040817261e-02 -1.113161537796258926e-02 -2.301109135150909424e-01 7.934162765741348267e-02 -5.075830221176147461e-02 -2.259409427642822266e-01 -4.481280222535133362e-02 -1.117805615067481995e-01 1.029336079955101013e-01 1.065601172740571201e-04 -1.552649307996034622e-02 -1.877155900001525879e-01 7.709851115942001343e-02 6.665648519992828369e-02 4.140367805957794189e-01 1.243461109697818756e-02 8.199781179428100586e-02 -2.284191846847534180e-01 2.900987863540649414e-01 -2.249348312616348267e-01 5.445641931146383286e-03 1.549989730119705200e-01 -4.276669621467590332e-01 3.086262345314025879e-01 -7.172793149948120117e-02 1.078920662403106689e-01 -2.601228356361389160e-01 6.582587957382202148e-02 1.527338922023773193e-01 8.697877079248428345e-02 3.912230581045150757e-02
-7.346764206886291504e-02 7.663078606128692627e-02 -1.627338677644729614e-02 -1.256189495325088501e-02 -5.422040447592735291e-02 -4.371498897671699524e-02 -1.379289478063583374e-01 3.181427717208862305e-02 1.945545524358749390e-01 -3.242289125919342041e-01 6.785388290882110596e-02 2.375411987304687500e-01 -1.422283202409744263e-01 -2.579054534435272217e-01 -1.092027872800827026e-01 1.394569277763366699e-01 -1.359685510396957397e-01 6.952740997076034546e-02 1.384421288967132568e-01 3.069603145122528076e-01 -1.284919679164886475e-01 -3.677962720394134521e-01 -6.900483369827270508e-02 -3.524676561355590820e-01 -1.464035511016845703e-01 -1.364295482635498047e-01 -1.276712026447057724e-02 -2.457178682088851929e-01 -2.539028227329254150e-01 -9.196417778730392456e-02 2.165254652500152588e-01 -5.839902535080909729e-02
4.266599938273429871e-02 -7.924956828355789185e-02 4.814735427498817444e-02 -2.919465005397796631e-01 -1.310342848300933838e-01 1.136691644787788391e-01 -2.680644690990447998e-01 1.505293995141983032e-01 -1.466225683689117432e-01 2.102184295654296875e-01 -4.788885116577148438e-01 1.245460733771324158e-01 -1.239842996001243591e-01 1.032095700502395630e-01 -1.831240952014923096e-01 3.912382200360298157e-02 -8.559925109148025513e-02 3.665799647569656372e-02 -1.645559072494506836e-01 2.968903779983520508e-01 -1.248010545969009399e-01 1.239420101046562195e-01 -2.120208553969860077e-02 -2.124491631984710693e-01 1.119924262166023254e-01 -1.600780338048934937e-01 2.038267850875854492e-01 -2.358447015285491943e-01 1.192503273487091064e-01 -7.256563007831573486e-02 1.254120022058486938e-01 1.927431225776672363e-01
4.797270298004150391e-01 9.917508810758590698e-02 6.117286160588264465e-02 2.204260230064392090e-01 8.691812306642532349e-02 5.951837450265884399e-02 -1.523813903331756592e-01 2.698106765747070312e-01 4.938070103526115417e-02 4.712122678756713867e-02 -4.694146290421485901e-02 2.128154188394546509e-01 5.044822394847869873e-02 -8.495431393384933472e-02 -2.710452377796173096e-01 -1.374243646860122681e-01 1.029098499566316605e-02 3.319169878959655762e-01 -1.386575773358345032e-02 3.542609810829162598e-01 2.004414945840835571e-01 -3.163253143429756165e-02 -1.327917277812957764e-01 -1.145217288285493851e-02 1.646069437265396118e-01 1.370584871619939804e-02 1.020971536636352539e-01 -1.095239743590354919e-01 -8.733674883842468262e-03 2.411259114742279053e-01 2.082204520702362061e-01 1.136901322752237320e-02
2.649051323533058167e-02 3.234273940324783325e-02 -1.764102578163146973e-01 -2.576630190014839172e-02 2.076341025531291962e-02 2.330134063959121704e-01 -3.614425361156463623e-01 -1.249713525176048279e-01 -1.583458930253982544e-01 2.674132771790027618e-02 -3.290777206420898438e-01 1.106510162353515625e-01 1.647839248180389404e-01 4.784923419356346130e-02 -1.700623035430908203e-01 3.210941329598426819e-02 -7.414933759719133377e-03 -6.002772971987724304e-02 -2.192375212907791138e-01 2.288062423467636108e-01 -1.620521545410156250e-01 -1.933682262897491455e-01 -3.228970468044281006e-01 -2.873658537864685059e-01 1.282288134098052979e-01 6.249472126364707947e-02 3.096603453159332275e-01 -4.346208274364471436e-02 -1.274172663688659668e-01 1.608077138662338257e-01 2.082573175430297852e-01 4.001498594880104065e-02
2.526725530624389648e-01 5.168455466628074646e-02 3.370208665728569031e-02 -8.621139079332351685e-02 9.388564527034759521e-02 1.162333264946937561e-01 -1.358822435140609741e-01 4.361481592059135437e-02 -2.119816690683364868e-01 -1.112843379378318787e-01 -3.106373548507690430e-01 8.680777996778488159e-02 1.654954999685287476e-01 -6.140969693660736084e-02 -1.404201984405517578e-01 2.645729482173919678e-02 -1.495567113161087036e-01 -1.216612458229064941e-01 6.609653681516647339e-02 4.600786790251731873e-02 -1.588612794876098633e-01 -2.484887242317199707e-01 -1.431256085634231567e-01 -4.875815808773040771e-01 1.361060738563537598e-01 2.911176532506942749e-02 -4.198881238698959351e-02 -2.811760306358337402e-01 1.177147328853607178e-01 5.333658307790756226e-02 1.720145642757415771e-01 3.659950196743011475e-01
6.712868064641952515e-02 3.549588099122047424e-02 1.793372184038162231e-01 5.827327445149421692e-02 4.309944063425064087e-02 2.732009394094347954e-03 -2.381603270769119263e-01 -1.205683872103691101e-02 -3.307327628135681152e-01 -2.392489165067672729e-01 -3.372066020965576172e-01 2.194345928728580475e-02 1.578815132379531860e-01 -1.837670952081680298e-01 -1.171798035502433777e-01 2.406320767477154732e-03 -7.281717378646135330e-03 -9.052785485982894897e-02 -1.121330410242080688e-01 2.531510591506958008e-02 -2.722738981246948242e-01 -3.444506525993347168e-01 -9.929589927196502686e-02 -4.646410644054412842e-01 1.854285411536693573e-02 -1.816122792661190033e-02 -2.312431298196315765e-02 -2.735912799835205078e-01 -8.600678294897079468e-02 1.067666187882423401e-01 1.054679676890373230e-01 -2.690677344799041748e-02
2.195735871791839600e-01 -1.617990806698799133e-02 -1.054267585277557373e-01 -3.917514404747635126e-04 5.437825620174407959e-02 9.735858440399169922e-02 -3.816151916980743408e-01 8.918750286102294922e-02 -1.401296108961105347e-01 1.071472093462944031e-01 -1.124597862362861633e-01 5.528346076607704163e-02 -7.097933441400527954e-02 -3.410695791244506836e-01 -1.252533197402954102e-01 -2.022030055522918701e-01 1.136149168014526367e-01 1.561004817485809326e-01 3.545126318931579590e-02 1.068735122680664062e-01 2.283568307757377625e-02 -6.953546404838562012e-02 -1.218521744012832642e-01 -3.892054557800292969e-01 1.213318184018135071e-01 -2.801455557346343994e-01 -1.759011298418045044e-01 6.992170820012688637e-04 -1.905259937047958374e-01 3.066791296005249023e-01 1.774000525474548340e-01 2.049916535615921021e-01
1.293296515941619873e-01 8.696605265140533447e-02 1.956281512975692749e-01 6.337459385395050049e-02 9.755101054906845093e-02 7.772527635097503662e-02 -6.493324041366577148e-02 -2.559114396572113037e-01 -1.954194456338882446e-01 -3.639364987611770630e-02 -1.271483302116394043e-02 1.759725213050842285e-01 -1.389140337705612183e-01 1.333037465810775757e-01 7.763139158487319946e-02 1.246663480997085571e-01 -1.337750535458326340e-02 3.923374414443969727e-01 -1.540192961692810059e-01 3.211266398429870605e-01 1.378114968538284302e-01 -1.437200605869293213e-01 4.810534045100212097e-02 -4.492771327495574951e-01 2.635313272476196289e-01 -1.975816339254379272e-01 -3.688775748014450073e-02 -2.300899028778076172e-01 -1.483294963836669922e-01 2.496151998639106750e-02 8.216238766908645630e-02 4.421775043010711670e-02
1.751045696437358856e-02 -1.252712756395339966e-01 -1.336106210947036743e-01 -6.067367270588874817e-02 -8.975096791982650757e-02 -4.157474730163812637e-03 -2.008272856473922729e-01 1.884629484266042709e-03 3.410111740231513977e-02 -2.395086884498596191e-01 1.513791978359222412e-01 5.328573752194643021e-03 -3.832017779350280762e-01 -3.057428896427154541e-01 -5.756793916225433350e-02 -8.654856681823730469e-02 8.771875500679016113e-02 6.957697123289108276e-02 -1.969932317733764648e-01 3.190694451332092285e-01 -3.731448203325271606e-03 -2.601329088211059570e-01 -9.245017170906066895e-02 -5.786622315645217896e-02 1.918369829654693604e-01 -1.522935628890991211e-01 -4.823536146432161331e-03 -2.283926904201507568e-01 -4.727125912904739380e-02 -1.662039160728454590e-01 4.535821378231048584e-01 3.097197599709033966e-02
-1.336203217506408691e-01 4.135961458086967468e-02 1.350050568580627441e-01 -2.366489619016647339e-01 1.337499916553497314e-01 1.690248101949691772e-01 -3.067810833454132080e-01 -3.339999318122863770e-01 -3.348245024681091309e-01 1.297515630722045898e-01 -2.858740985393524170e-01 -2.124991267919540405e-01 -1.575340926647186279e-01 1.919823698699474335e-02 -9.639766067266464233e-02 1.166914030909538269e-01 -6.650803983211517334e-02 2.003988325595855713e-01 -2.603206336498260498e-01 2.065815180540084839e-01 -2.000309079885482788e-01 -1.273155510425567627e-01 1.585564911365509033e-01 -2.503210306167602539e-01 -1.064274609088897705e-01 -2.715772949159145355e-02 -1.094358190894126892e-01 -6.657545268535614014e-02 6.857383996248245239e-02 1.002368796616792679e-02 1.073987632989883423e-01 7.937680184841156006e-02
9.342516958713531494e-02 -2.889978326857089996e-02 -9.676681458950042725e-02 -1.669384688138961792e-01 -6.982624530792236328e-02 -1.231398899108171463e-02 -4.778942838311195374e-02 -2.605143934488296509e-02 9.116391092538833618e-02 -1.057968884706497192e-01 1.210602298378944397e-01 2.390329353511333466e-02 -1.892244368791580200e-01 -3.185335099697113037e-01 -6.872954219579696655e-02 1.173471882939338684e-01 7.857055217027664185e-02 3.354836255311965942e-02 -2.054857611656188965e-01 3.662572205066680908e-01 -7.852088660001754761e-02 -2.930392920970916748e-01 -1.307180821895599365e-01 6.730206310749053955e-02 8.229196816682815552e-02 -3.301331773400306702e-02 -1.335097998380661011e-01 -4.068339765071868896e-01 1.105061024427413940e-01 1.375195235013961792e-01 4.707774519920349121e-01 1.159441769123077393e-01
-2.087857807055115700e-03 4.960036836564540863e-03 1.083106175065040588e-01 -1.672440469264984131e-01 1.189097464084625244e-01 4.736058413982391357e-02 -1.367355138063430786e-01 -1.685241013765335083e-01 -1.576053351163864136e-01 -2.580523118376731873e-02 -3.653792738914489746e-01 -7.847682386636734009e-02 -6.030430644750595093e-02 7.333292067050933838e-02 -4.835449159145355225e-02 -3.021807372570037842e-01 3.032343275845050812e-02 2.471378538757562637e-03 1.191124916076660156e-01 2.825242578983306885e-01 -3.213633298873901367e-01 -1.144547015428543091e-01 -1.859967038035392761e-02 -3.306838870048522949e-01 6.737177819013595581e-02 2.175571173429489136e-01 1.460941433906555176e-01 -2.813288867473602295e-01 1.826415583491325378e-02 7.863791286945343018e-02 2.031970620155334473e-01 3.283088207244873047e-01
-1.053695231676101685e-01 -1.266231667250394821e-02 2.450229823589324951e-01 -3.342806696891784668e-01 1.506121736019849777e-02 7.083070278167724609e-02 -2.025800645351409912e-01 -4.481758922338485718e-02 -2.005723416805267334e-01 7.694028317928314209e-02 -2.898142933845520020e-01 1.766700893640518188e-01 -1.070582717657089233e-01 -1.663591712713241577e-02 4.293547198176383972e-02 -2.085350751876831055e-01 8.093117922544479370e-02 1.851180940866470337e-01 -8.433433622121810913e-02 2.503562271595001221e-01 -8.062292635440826416e-02 -1.047842428088188171e-01 1.875087171792984009e-01 -1.091717556118965149e-01 -3.722076490521430969e-02 1.285747438669204712e-01 3.059203326702117920e-01 -3.151166439056396484e-01 1.748317480087280273e-01 -2.784515023231506348e-01 2.349698245525360107e-01 3.101637028157711029e-02
6.545984745025634766e-02 1.607630997896194458e-01 -7.129572331905364990e-02 -2.752738296985626221e-01 -1.286379843950271606e-01 1.573258079588413239e-03 -2.835721373558044434e-01 7.315408438444137573e-02 2.514003403484821320e-02 -2.225413769483566284e-01 2.429862022399902344e-01 5.533464998006820679e-02 -8.628751337528228760e-02 -6.493506580591201782e-02 -3.588328510522842407e-02 -2.255479544401168823e-01 5.903907492756843567e-02 -1.505695432424545288e-01 -1.452451944351196289e-01 2.935611270368099213e-02 -1.934539526700973511e-01 -2.349089384078979492e-01 8.967631310224533081e-02 -1.378122121095657349e-01 -1.037476137280464172e-01 -1.848350167274475098e-01 1.246461365371942520e-02 4.240432009100914001e-02 6.179900094866752625e-02 -3.965735435485839844e-02 6.140441298484802246e-01 1.163427308201789856e-01
3.567856848239898682e-01 -1.058759093284606934e-01 4.031961038708686829e-02 -1.695074439048767090e-01 6.028309464454650879e-02 -1.829279959201812744e-01 -4.531454145908355713e-01 7.302915304899215698e-02 -8.007837086915969849e-02 1.066344752907752991e-01 8.479580283164978027e-02 2.321204356849193573e-02 -1.384529750794172287e-02 6.396734621375799179e-03 -5.337368324398994446e-02 -1.042818501591682434e-01 8.920202404260635376e-02 -2.885522320866584778e-02 1.194543298333883286e-02 3.335604667663574219e-01 3.881028592586517334e-01 -2.462937980890274048e-01 -3.136768192052841187e-02 -4.248929023742675781e-02 6.262326985597610474e-02 -9.183223545551300049e-02 1.278665363788604736e-01 -9.923631697893142700e-02 -1.269170194864273071e-01 2.289038896560668945e-01 3.172200322151184082e-01 4.406775161623954773e-02
5.633991211652755737e-02 7.378927618265151978e-02 -7.554057240486145020e-02 -2.275846302509307861e-01 1.199553087353706360e-01 1.934011131525039673e-01 2.211952954530715942e-02 -1.310917586088180542e-01 -3.020076155662536621e-01 -8.928854763507843018e-02 -1.899541318416595459e-01 -8.002683520317077637e-02 -2.729061841964721680e-01 1.963907107710838318e-02 2.097635865211486816e-01 -2.087879367172718048e-02 1.581341400742530823e-02 2.359053678810596466e-02 8.169744163751602173e-02 1.324575543403625488e-01 -2.274366468191146851e-01 -5.003250837326049805e-01 1.835608109831809998e-02 -2.131254971027374268e-01 -9.184346348047256470e-02 -3.494814038276672363e-02 1.399910897016525269e-01 -1.391173303127288818e-01 -9.448613971471786499e-03 5.584020167589187622e-03 3.627060949802398682e-01 2.243259847164154053e-01
9.506863355636596680e-02 1.680104881525039673e-01 5.995572730898857117e-02 -4.150655493140220642e-02 -6.001954525709152222e-02 2.700014039874076843e-02 -1.325084120035171509e-01 -1.735897362232208252e-01 2.331324219703674316e-01 -7.968205958604812622e-02 -9.293861687183380127e-02 7.733765989542007446e-02 -5.917032435536384583e-02 1.583748906850814819e-01 -2.255613654851913452e-01 2.453951984643936157e-01 6.457817554473876953e-02 4.670164547860622406e-03 -4.083795100450515747e-02 4.327774047851562500e-01 -3.432763218879699707e-01 -8.424752950668334961e-02 -7.053131610155105591e-02 -2.061348557472229004e-01 -1.130631379783153534e-02 1.591580547392368317e-02 -5.792039632797241211e-02 -3.415896892547607422e-01 -1.796217709779739380e-01 -7.195670157670974731e-02 4.078407883644104004e-01 2.530972845852375031e-02
1.175880581140518188e-01 -8.641779422760009766e-02 1.570795923471450806e-01 -3.200422599911689758e-02 -8.715783059597015381e-02 9.520559012889862061e-02 -2.048136740922927856e-01 5.065948516130447388e-02 -2.053487449884414673e-01 2.727218717336654663e-02 -4.181130826473236084e-01 3.913323860615491867e-03 8.040529489517211914e-02 -2.870051860809326172e-01 -2.083425223827362061e-01 -2.398802936077117920e-01 -1.575844436883926392e-01 1.219015643000602722e-01 -1.376920938491821289e-01 7.146216183900833130e-02 -1.577143520116806030e-01 -2.641144990921020508e-01 1.050149574875831604e-01 -3.252099752426147461e-01 1.021531876176595688e-02 -2.008133828639984131e-01 1.889214515686035156e-01 -2.228149473667144775e-01 2.345112711191177368e-01 6.813145428895950317e-02 1.518235504627227783e-01 -2.577885426580905914e-02
1.102598607540130615e-01 2.060143053531646729e-01 1.461959779262542725e-01 1.391077041625976562e-02 1.024507954716682434e-01 1.632523834705352783e-01 -1.935903728008270264e-01 -2.098088711500167847e-02 -9.123236685991287231e-02 -2.491819858551025391e-01 -3.916497826576232910e-01 -1.369654433801770210e-03 1.257799565792083740e-01 -1.752355694770812988e-01 -2.254322916269302368e-01 -4.424758255481719971e-02 -5.874563381075859070e-02 -2.648528106510639191e-02 3.991230577230453491e-02 1.734645515680313110e-01 -9.141445904970169067e-02 -3.040609061717987061e-01 -1.222005262970924377e-01 -7.711765915155410767e-02 1.230275705456733704e-01 -3.566686809062957764e-02 1.589889824390411377e-01 -4.999914765357971191e-01 7.699187099933624268e-02 -1.200414896011352539e-01 -3.045289777219295502e-03 2.368714213371276855e-01
8.100803941488265991e-02 -8.338575065135955811e-02 9.093502908945083618e-02 -2.071403264999389648e-01 2.860268056392669678e-01 2.002235800027847290e-01 -5.022239089012145996e-01 1.528372056782245636e-02 1.778238713741302490e-01 -2.042882740497589111e-01 -6.605468690395355225e-02 1.507312506437301636e-01 -1.256739348173141479e-01 -1.893056482076644897e-01 -7.590182870626449585e-02 4.642320796847343445e-02 -7.388578355312347412e-02 3.156503662467002869e-02 -1.433307230472564697e-01 1.672427952289581299e-01 9.076314419507980347e-02 3.157401084899902344e-01 -1.796913295984268188e-01 -1.143456473946571350e-01 1.589165814220905304e-02 -1.610496938228607178e-01 -1.305464953184127808e-01 -1.805054396390914917e-01 2.092463523149490356e-02 4.695409163832664490e-02 2.416724413633346558e-01 2.362940311431884766e-01
1.362937539815902710e-01 1.296820938587188721e-01 1.479567140340805054e-01 -2.929298579692840576e-01 -8.564348518848419189e-02 2.333215624094009399e-01 -2.083212882280349731e-01 1.421747505664825439e-01 -8.396860957145690918e-02 1.697006518952548504e-03 -1.760157197713851929e-01 1.392590701580047607e-01 -1.630528867244720459e-01 2.536830678582191467e-02 -2.940628528594970703e-01 1.553837507963180542e-01 -9.115505218505859375e-02 -1.947045177221298218e-01 -1.507304012775421143e-01 -6.636735983192920685e-03 -2.978514134883880615e-01 -2.450397936627268791e-03 -1.058156043291091919e-01 -2.554122507572174072e-01 2.090395689010620117e-01 5.234364420175552368e-02 3.646268248558044434e-01 -1.080514565110206604e-01 6.564287096261978149e-02 1.021857932209968567e-01 2.840139865875244141e-01 1.250222027301788330e-01
1.076719164848327637e-01 2.966137826442718506e-01 -1.018688529729843140e-01 -2.206977307796478271e-01 1.077676862478256226e-01 -1.031338497996330261e-01 -3.388869166374206543e-01 1.244033128023147583e-01 -1.472591459751129150e-01 2.039195969700813293e-03 -1.511287838220596313e-01 9.817454218864440918e-02 -7.677531335502862930e-03 -8.833389729261398315e-02 5.223041772842407227e-02 1.023681089282035828e-02 1.651080697774887085e-02 -1.190186291933059692e-01 -2.677588723599910736e-02 3.765499889850616455e-01 -1.509365737438201904e-01 -3.039998710155487061e-01 2.594285607337951660e-01 3.850267082452774048e-02 2.048203796148300171e-01 -9.057513624429702759e-02 1.447139084339141846e-01 -2.502784691751003265e-02 -2.735567986965179443e-01 1.603419333696365356e-01 -3.223992884159088135e-02 3.311717808246612549e-01
-5.482742935419082642e-02 8.497110009193420410e-02 1.972409635782241821e-01 1.027868967503309250e-02 -2.987983636558055878e-02 -4.088113084435462952e-02 -1.671992838382720947e-01 -8.758015185594558716e-02 -1.966562718152999878e-01 9.201490134000778198e-02 -3.269270360469818115e-01 9.203979372978210449e-02 1.863335072994232178e-01 -2.012788355350494385e-01 -9.681392461061477661e-02 -1.761585474014282227e-01 -5.277249962091445923e-02 2.446877397596836090e-02 4.385709017515182495e-02 2.928401827812194824e-01 -2.327197417616844177e-02 -4.155824482440948486e-01 -1.528942883014678955e-01 -3.390113413333892822e-01 1.080816313624382019e-01 -2.109161019325256348e-01 1.654497981071472168e-01 -3.087452948093414307e-01 1.756804138422012329e-01 1.609150692820549011e-02 1.290231347084045410e-01 7.204750925302505493e-02
2.556739188730716705e-02 -4.373131319880485535e-02 -1.298366934061050415e-01 -4.023559093475341797e-01 -1.427920609712600708e-01 1.229752153158187866e-01 -1.931690424680709839e-02 1.162341311573982239e-01 8.323964476585388184e-02 1.573232561349868774e-01 -1.668033748865127563e-01 1.027899160981178284e-01 -2.918574213981628418e-01 7.588828448206186295e-04 -1.658222824335098267e-01 5.803958699107170105e-02 2.742688059806823730e-01 -1.220844462513923645e-01 -3.241005241870880127e-01 1.727150380611419678e-01 -2.502565085887908936e-01 -3.852783143520355225e-02 -4.972747527062892914e-03 -2.353409081697463989e-01 -3.228930011391639709e-02 3.653977438807487488e-02 7.858513295650482178e-02 -3.813751041889190674e-01 2.954816259443759918e-02 2.208871543407440186e-01 1.670162081718444824e-01 8.422122150659561157e-02
2.308217734098434448e-01 7.777707185596227646e-03 -9.124370291829109192e-03 8.559013158082962036e-02 -1.165450364351272583e-01 -3.360934928059577942e-02 -3.085690736770629883e-01 -7.804121822118759155e-02 -1.059303805232048035e-01 2.337363734841346741e-02 1.902209222316741943e-01 -1.026700213551521301e-01 -2.843219637870788574e-01 -1.432699114084243774e-01 2.940305322408676147e-02 5.267267697490751743e-04 1.859209686517715454e-01 -1.006123498082160950e-01 -1.396541595458984375e-01 1.639304459095001221e-01 6.889540702104568481e-03 -3.400514423847198486e-01 -1.913402527570724487e-01 -6.505453586578369141e-02 -1.217324779645423405e-06 -8.820702135562896729e-02 -3.044677376747131348e-01 -2.976866662502288818e-01 1.298150885850191116e-02 -4.420693218708038330e-02 4.651772677898406982e-01 8.549208194017410278e-02
1.484949290752410889e-01 -1.992569491267204285e-02 1.730294674634933472e-01 -1.329571306705474854e-01 3.689150512218475342e-02 2.933508716523647308e-02 -3.065295815467834473e-01 -1.689926683902740479e-01 1.766462177038192749e-01 -3.483382761478424072e-01 -2.355167455971240997e-02 -1.660007238388061523e-02 -9.000521898269653320e-02 2.325561642646789551e-01 5.267653241753578186e-02 -2.033647000789642334e-01 2.457917928695678711e-01 1.563134193420410156e-01 -4.368392378091812134e-02 3.508342206478118896e-01 2.557678520679473877e-02 -3.127479553222656250e-01 2.602223306894302368e-02 -1.236535459756851196e-01 1.286281347274780273e-01 -3.581196442246437073e-02 -2.766176685690879822e-02 -2.469510436058044434e-01 9.282957017421722412e-02 2.654281854629516602e-01 -3.136860206723213196e-02 2.481969892978668213e-01
2.332657948136329651e-02 4.441268369555473328e-02 5.491659510880708694e-03 -1.720381379127502441e-01 -1.408720418112352490e-04 2.181655019521713257e-01 9.835447371006011963e-02 1.817817613482475281e-02 1.710274666547775269e-01 -1.333632916212081909e-01 -2.584942281246185303e-01 -1.873806118965148926e-01 -2.245025634765625000e-01 -5.934510752558708191e-02 6.639728788286447525e-03 -2.690886259078979492e-01 1.050232723355293274e-02 7.389874756336212158e-02 -1.345262676477432251e-01 8.757419139146804810e-02 -6.718315184116363525e-02 -4.200898408889770508e-01 1.661522686481475830e-02 -3.509277701377868652e-01 -1.482128500938415527e-01 5.414744094014167786e-02 2.420639097690582275e-01 -2.982141673564910889e-01 -6.681638211011886597e-02 -7.605853676795959473e-02 1.554954499006271362e-01 3.038185834884643555e-01
1.206185519695281982e-01 -2.242386154830455780e-02 -8.968398720026016235e-02 -9.098274260759353638e-02 4.701311886310577393e-02 -6.707485299557447433e-03 -1.876768469810485840e-01 9.828305989503860474e-02 -1.856710761785507202e-02 -1.637393832206726074e-01 -9.409254789352416992e-02 -2.343237102031707764e-01 -2.345403283834457397e-01 1.458388119935989380e-01 -4.080102220177650452e-02 1.883756220340728760e-01 -8.644708991050720215e-02 2.704830765724182129e-01 -1.826733201742172241e-01 3.217588067054748535e-01 -8.192615211009979248e-02 -1.026767715811729431e-01 7.528754323720932007e-02 2.326774448156356812e-01 -1.181662976741790771e-01 -3.181775333359837532e-03 7.062777131795883179e-02 -4.695793986320495605e-01 4.239565134048461914e-02 6.375137716531753540e-02 3.820400536060333252e-01 1.768300086259841919e-01
2.961915731430053711e-01 3.017413020133972168e-01 2.653647586703300476e-02 3.794254735112190247e-02 2.090126723051071167e-01 -1.272902637720108032e-01 -2.555598020553588867e-01 1.781052537262439728e-02 -5.139663070440292358e-02 5.727422237396240234e-02 -1.967863142490386963e-01 -1.523327082395553589e-01 -1.469619870185852051e-01 -3.144781291484832764e-01 -3.480631858110427856e-02 -8.184123039245605469e-02 1.982943415641784668e-01 -3.058967879042029381e-03 -3.079315274953842163e-02 3.598172962665557861e-01 -5.781734734773635864e-02 -1.862191110849380493e-01 -1.873316764831542969e-01 -8.886206895112991333e-02 -3.672988414764404297e-01 2.163608521223068237e-01 -8.381231874227523804e-02 3.308325633406639099e-02 7.509453594684600830e-02 -5.070925503969192505e-02 7.922802865505218506e-02 2.054799497127532959e-01
9.274247288703918457e-02 2.455583512783050537e-01 2.643441557884216309e-01 1.845892220735549927e-01 -2.091108411550521851e-01 1.882811337709426880e-01 -2.735517919063568115e-01 -6.212993524968624115e-03 2.428542450070381165e-02 -6.210889667272567749e-02 -2.688077045604586601e-03 2.107525020837783813e-01 -1.184270381927490234e-01 -1.365161836147308350e-01 -6.996751576662063599e-02 3.725719451904296875e-01 -1.491007022559642792e-02 4.721984639763832092e-02 1.366567015647888184e-01 1.074192747473716736e-01 -3.004768192768096924e-01 -2.891769111156463623e-01 -2.454177886247634888e-01 -1.134935542941093445e-01 -5.591434612870216370e-02 9.249516576528549194e-02 -8.345852792263031006e-02 -1.019937619566917419e-01 8.938520401716232300e-02 -7.776520680636167526e-03 2.602486312389373779e-01 2.516921162605285645e-01
1.200032308697700500e-01 2.324198484420776367e-01 -2.074175747111439705e-03 -2.717047035694122314e-01 -4.407006502151489258e-02 2.840807735919952393e-01 -1.312259882688522339e-01 -2.460726350545883179e-02 -1.525025218725204468e-01 -9.090697020292282104e-02 -4.219767451286315918e-01 8.740619570016860962e-02 -2.489830553531646729e-01 1.142566930502653122e-02 -1.182703152298927307e-01 -1.252981871366500854e-01 1.551235765218734741e-01 -1.360937058925628662e-01 -4.484764486551284790e-02 2.590249776840209961e-01 -1.482681334018707275e-01 7.357361167669296265e-02 7.997436448931694031e-03 -4.679131805896759033e-01 -1.230631470680236816e-01 -1.156517490744590759e-02 1.891056299209594727e-01 -7.493195682764053345e-02 1.019806833937764168e-03 -2.210755087435245514e-02 1.367794275283813477e-01 1.195865347981452942e-01
7.695394754409790039e-02 1.132184267044067383e-01 -1.334372162818908691e-01 -4.492864608764648438e-01 -2.161080762743949890e-02 1.314910948276519775e-01 -2.323803156614303589e-01 2.342081069946289062e-01 -3.927277401089668274e-02 1.030642092227935791e-01 -1.909966021776199341e-01 8.400096744298934937e-02 -1.609901487827301025e-01 1.955123245716094971e-02 -1.379333734512329102e-01 2.930255830287933350e-01 1.336962431669235229e-01 2.509124390780925751e-02 -4.197134450078010559e-02 6.971734017133712769e-02 -5.206782743334770203e-02 -1.589163541793823242e-01 -3.124213404953479767e-02 -2.271176576614379883e-01 -6.888508796691894531e-03 3.014580309391021729e-01 1.890115290880203247e-01 -3.220466971397399902e-01 1.260266155004501343e-01 3.021040260791778564e-01 7.000369578599929810e-02 -5.513498093932867050e-03
-8.587585389614105225e-02 5.892400071024894714e-02 -1.465059220790863037e-01 -1.024933978915214539e-01 -5.960165709257125854e-02 1.238949522376060486e-01 -9.393554925918579102e-02 1.911187171936035156e-01 -6.992846727371215820e-02 9.406012482941150665e-03 -3.542100489139556885e-01 8.475016057491302490e-02 -2.023972868919372559e-01 1.301472485065460205e-01 1.163795068860054016e-01 2.399361878633499146e-01 5.545363947749137878e-02 1.799107044935226440e-01 -3.906686604022979736e-01 2.499503046274185181e-01 1.127511337399482727e-01 -9.582874923944473267e-02 4.448669403791427612e-02 8.676576614379882812e-02 -1.080580577254295349e-01 -1.035947632044553757e-02 -1.653511524200439453e-01 -1.856557875871658325e-01 -1.770088076591491699e-02 3.890364617109298706e-02 4.744416177272796631e-01 2.093591392040252686e-01
1.367148011922836304e-01 -1.857493817806243896e-01 -1.125206276774406433e-01 -2.769291996955871582e-01 9.699860587716102600e-03 -8.844488859176635742e-02 -2.523854970932006836e-01 7.132496684789657593e-02 2.825683541595935822e-02 -3.976458683609962463e-02 -1.812364161014556885e-01 4.479151368141174316e-01 -2.749770507216453552e-02 9.476033598184585571e-02 -2.871012091636657715e-01 2.517038956284523010e-03 2.358815222978591919e-01 1.228669956326484680e-01 -1.339945197105407715e-01 1.914662718772888184e-01 4.147513955831527710e-02 -1.910247802734375000e-01 1.970134079456329346e-01 -2.440968900918960571e-01 1.550039947032928467e-01 1.405749171972274780e-01 -1.534711755812168121e-02 -2.054080069065093994e-01 5.199254676699638367e-02 -5.949027091264724731e-02 3.133943676948547363e-01 -9.874620474874973297e-03
2.224377989768981934e-01 2.177740931510925293e-01 -6.747458130121231079e-02 -3.719534277915954590e-01 4.650224745273590088e-02 -9.329609572887420654e-02 -3.588906228542327881e-01 1.563132554292678833e-01 1.359221488237380981e-01 7.594426721334457397e-02 -8.738066256046295166e-02 1.710342057049274445e-02 3.839504718780517578e-02 -1.000422462821006775e-01 -5.970052257180213928e-02 1.779423654079437256e-01 1.165354996919631958e-02 7.597876340150833130e-02 2.296084612607955933e-01 3.057535886764526367e-01 -1.802812665700912476e-01 -1.857351511716842651e-01 2.174664139747619629e-01 -3.698184490203857422e-01 -8.257807046175003052e-02 -2.291622012853622437e-01 -1.324415206909179688e-01 -1.464542746543884277e-01 -6.506193429231643677e-02 4.558574035763740540e-02 9.693536162376403809e-02 -2.895334269851446152e-03
-5.503004789352416992e-02 8.280542492866516113e-02 -1.093492358922958374e-01 -3.208212256431579590e-01 2.524401526898145676e-03 2.010721713304519653e-01 -1.497434917837381363e-02 -5.711790872737765312e-04 -6.213339790701866150e-02 -1.748034805059432983e-01 -3.223564922809600830e-01 7.778023183345794678e-02 -2.945812344551086426e-01 -3.915144875645637512e-02 -9.451761096715927124e-02 -7.006959617137908936e-02 1.918064355850219727e-01 -1.652549505233764648e-01 -1.749203056097030640e-01 1.440035402774810791e-01 -1.980252116918563843e-01 7.813461124897003174e-02 1.473444849252700806e-01 -3.515830934047698975e-01 4.916778299957513809e-03 -1.694990843534469604e-01 1.750848740339279175e-01 -3.133766353130340576e-01 -1.820963621139526367e-02 -4.718200489878654480e-02 2.801270782947540283e-01 2.081348896026611328e-01
8.331390470266342163e-02 2.504820525646209717e-01 -4.876916110515594482e-02 -4.483042359352111816e-01 -8.908183127641677856e-02 6.608995050191879272e-02 -1.181066855788230896e-01 7.932460308074951172e-02 1.689958758652210236e-02 1.317465603351593018e-01 -3.274883031845092773e-01 8.296217769384384155e-02 -1.306021362543106079e-01 -2.288642339408397675e-02 -2.218792736530303955e-01 5.466866120696067810e-02 2.327082455158233643e-01 -1.522136777639389038e-01 -2.339430451393127441e-01 5.412254482507705688e-02 -1.715047843754291534e-02 4.183052480220794678e-02 6.614645570516586304e-02 -2.239835560321807861e-01 -1.180599033832550049e-01 1.165742278099060059e-01 1.984354853630065918e-01 -3.681385219097137451e-01 1.040792763233184814e-01 2.072189599275588989e-01 2.123010307550430298e-01 8.537234389223158360e-04
3.884792625904083252e-01 9.507869929075241089e-02 7.598870992660522461e-02 -2.359075285494327545e-02 1.016493141651153564e-01 2.066354267299175262e-02 -1.026393622159957886e-01 1.054079607129096985e-01 -2.554389238357543945e-01 -5.328368768095970154e-02 -9.314569085836410522e-02 1.917511224746704102e-01 5.618562456220388412e-03 -2.022702842950820923e-01 -2.265868484973907471e-01 -2.296329662203788757e-02 2.320706248283386230e-01 4.483314231038093567e-02 1.063875947147607803e-02 1.321043372154235840e-01 -9.630893915891647339e-02 -1.044307202100753784e-01 -1.805260330438613892e-01 -2.830306291580200195e-01 1.039018407464027405e-01 -2.166882753372192383e-01 -2.302772700786590576e-01 5.180350318551063538e-02 -2.427196353673934937e-01 3.652075529098510742e-01 2.138496935367584229e-01 1.927975714206695557e-01
2.638217508792877197e-01 -8.978065103292465210e-02 2.499210238456726074e-01 -1.680085957050323486e-01 1.599420905113220215e-01 1.705982536077499390e-01 -3.501600027084350586e-01 -8.523811586201190948e-03 -1.039690617471933365e-02 8.882674574851989746e-02 -1.809885054826736450e-01 2.613797485828399658e-01 -2.046732418239116669e-02 -3.049787878990173340e-01 -1.206668987870216370e-01 -9.757380187511444092e-02 1.075267493724822998e-01 -1.043983921408653259e-01 -4.397275857627391815e-03 8.353539556264877319e-02 3.257725536823272705e-01 -1.026305705308914185e-01 -1.174107417464256287e-01 -3.139293491840362549e-01 5.544530693441629410e-03 -1.101611778140068054e-01 1.406070310622453690e-02 2.191462740302085876e-02 -1.792499274015426636e-01 1.959936171770095825e-01 2.837342917919158936e-01 7.310319691896438599e-02
1.564227044582366943e-01 1.410053074359893799e-01 1.329662352800369263e-01 -8.394592255353927612e-02 -1.360266357660293579e-01 -1.967279911041259766e-01 -6.498894654214382172e-03 6.760436296463012695e-02 3.003001511096954346e-01 1.078161895275115967e-01 1.885994821786880493e-01 -1.536045921966433525e-03 -1.103110983967781067e-01 -1.204305961728096008e-01 -6.067617982625961304e-02 -7.781370077282190323e-03 6.734269857406616211e-02 9.827076643705368042e-02 -1.131138652563095093e-01 -1.483600400388240814e-02 -1.711027175188064575e-01 -2.316608279943466187e-01 4.248934611678123474e-02 -1.020910218358039856e-01 2.311337552964687347e-02 -9.174370765686035156e-02 -1.663149707019329071e-02 -4.988671243190765381e-01 1.148747131228446960e-01 5.487396940588951111e-02 4.861921966075897217e-01 2.612465620040893555e-01
-2.199452370405197144e-02 -1.508955657482147217e-01 1.221794635057449341e-01 -2.273290157318115234e-01 6.884741783142089844e-02 1.062529254704713821e-02 -1.642806679010391235e-01 2.132529318332672119e-01 1.144918501377105713e-01 -1.711102873086929321e-01 3.329379260540008545e-01 1.052442789077758789e-01 -2.388824522495269775e-01 -1.750481575727462769e-01 8.354563266038894653e-02 -6.818018853664398193e-02 2.689884305000305176e-01 8.595187962055206299e-02 -1.031912043690681458e-01 2.499149441719055176e-01 2.833760343492031097e-02 -2.301346659660339355e-01 -1.133082360029220581e-01 -9.583015739917755127e-02 -1.212504282593727112e-01 -1.576323062181472778e-01 3.278179792687296867e-03 -2.087737768888473511e-01 6.237984076142311096e-02 1.085638552904129028e-01 4.893572330474853516e-01 -4.739353060722351074e-02
1.730271577835083008e-01 2.743647396564483643e-01 1.032314673066139221e-01 9.596043080091476440e-02 8.100198581814765930e-03 -2.708567380905151367e-01 -1.546505242586135864e-01 -1.790669187903404236e-02 -9.558062255382537842e-02 2.376327477395534515e-02 -3.936291933059692383e-01 -7.346618175506591797e-02 -5.210854113101959229e-02 -4.950864240527153015e-03 -2.904754281044006348e-01 -2.689670957624912262e-02 -2.911621630191802979e-01 2.195561677217483521e-01 -3.267182707786560059e-01 2.577352821826934814e-01 -8.139555901288986206e-02 -1.214443296194076538e-01 7.625239342451095581e-02 -2.875921130180358887e-01 -4.837903752923011780e-02 -1.987065225839614868e-01 4.976043850183486938e-02 -1.781174242496490479e-01 1.753597706556320190e-02 4.872565716505050659e-02 1.563730686902999878e-01 1.272508222609758377e-02
-2.252337038516998291e-01 7.565053552389144897e-02 9.432230889797210693e-02 6.400444358587265015e-02 9.544301033020019531e-02 9.597344696521759033e-02 -1.399353593587875366e-01 -7.079298049211502075e-02 -1.857139021158218384e-01 1.521732807159423828e-01 -3.465637862682342529e-01 2.946646884083747864e-03 5.177067592740058899e-02 -3.866972923278808594e-01 -2.116831243038177490e-01 -2.219643145799636841e-01 -1.958737224340438843e-01 2.764240652322769165e-02 -1.876378059387207031e-01 1.657212078571319580e-01 -8.142090588808059692e-02 -2.082504481077194214e-01 -1.102187950164079666e-02 -3.528372347354888916e-01 3.237086907029151917e-02 2.079459279775619507e-02 4.892568103969097137e-03 -3.558316826820373535e-01 -2.170686796307563782e-02 -2.276625111699104309e-02 1.960544288158416748e-01 1.400815248489379883e-01
3.676328063011169434e-01 1.158520951867103577e-01 2.861233428120613098e-02 -2.265674918889999390e-01 6.901418417692184448e-02 4.584911093115806580e-02 -6.963407993316650391e-02 -1.104094982147216797e-01 5.433085374534130096e-03 7.275938987731933594e-02 -2.138438224792480469e-01 2.384756058454513550e-01 -1.041750423610210419e-02 -2.132337093353271484e-01 3.184507787227630615e-02 1.065255329012870789e-01 -1.426798198372125626e-02 -9.477927535772323608e-02 -1.660695374011993408e-01 1.075559761375188828e-02 6.764484196901321411e-02 -2.496136277914047241e-01 1.336928158998489380e-01 3.715945780277252197e-02 9.941715747117996216e-02 -2.002884894609451294e-01 1.680445820093154907e-01 -3.773972690105438232e-01 -4.665507972240447998e-01 8.698765188455581665e-02 1.507695466279983521e-01 1.336147040128707886e-01
-1.125248894095420837e-01 1.839739084243774414e-01 2.344384640455245972e-01 -2.749855518341064453e-01 -7.485295087099075317e-02 -6.236693821847438812e-03 -4.215732514858245850e-01 2.382685691118240356e-01 -9.489192813634872437e-02 -2.314748428761959076e-02 -3.417600989341735840e-01 5.355964601039886475e-02 -3.938426077365875244e-02 -6.477840244770050049e-02 -1.971903443336486816e-01 -1.626672595739364624e-02 -7.549155503511428833e-02 6.852765381336212158e-02 -3.606535494327545166e-01 2.590912878513336182e-01 -2.873465418815612793e-01 9.838678687810897827e-02 1.041061654686927795e-01 -1.666915863752365112e-01 -2.492634952068328857e-02 9.583291597664356232e-03 1.975365132093429565e-01 -1.528614610433578491e-01 -2.554332464933395386e-02 -5.646475777029991150e-02 5.708694830536842346e-02 2.021507592871785164e-03
-1.738206446170806885e-01 4.421853460371494293e-03 2.780195474624633789e-01 -1.412205696105957031e-01 1.825851798057556152e-01 1.533751338720321655e-01 -2.458561360836029053e-01 -1.165666133165359497e-01 -1.916822493076324463e-01 -1.337691694498062134e-01 -3.254669010639190674e-01 -7.428243756294250488e-02 -7.656296342611312866e-02 -2.273481488227844238e-01 -6.918797641992568970e-02 -1.634433418512344360e-01 3.912115469574928284e-03 -1.661820262670516968e-01 -1.269233673810958862e-01 2.583906054496765137e-01 -1.455875299870967865e-02 -3.233442008495330811e-01 -1.694991067051887512e-02 -1.890337020158767700e-01 3.348001465201377869e-02 -1.143091991543769836e-01 -3.041978925466537476e-02 -3.243429660797119141e-01 1.898192614316940308e-01 2.503979504108428955e-01 -2.066168747842311859e-02 1.254657953977584839e-01
-1.659525558352470398e-02 -7.528000045567750931e-03 -7.307441532611846924e-02 -2.739090919494628906e-01 -1.147328391671180725e-01 9.823431074619293213e-02 -3.741861283779144287e-01 -1.457255054265260696e-02 -9.828866273164749146e-02 -1.122660189867019653e-01 -4.237257540225982666e-01 6.238160654902458191e-02 1.069737747311592102e-01 -4.170265793800354004e-02 -2.420201897621154785e-01 -4.656406491994857788e-02 6.687631458044052124e-02 1.081728786230087280e-01 -1.496109664440155029e-01 1.077897846698760986e-01 -1.480270326137542725e-01 -1.631393730640411377e-01 -1.523362845182418823e-01 -2.354153692722320557e-01 1.285953819751739502e-01 1.320574432611465454e-01 3.312919437885284424e-01 1.487833559513092041e-01 6.774790585041046143e-03 1.654186695814132690e-01 2.462127953767776489e-01 2.130984216928482056e-01
2.040093243122100830e-01 2.393162399530410767e-01 5.436144396662712097e-02 -8.724564313888549805e-02 1.924299746751785278e-01 8.901651203632354736e-02 -5.275779962539672852e-01 -6.905195862054824829e-02 -2.309624850749969482e-01 -8.098620921373367310e-02 -8.337481319904327393e-02 1.014239639043807983e-01 7.894447445869445801e-02 -8.004558831453323364e-02 -1.547961682081222534e-01 1.227230653166770935e-01 1.603944301605224609e-01 3.223391994833946228e-02 8.000226318836212158e-02 1.105652600526809692e-01 1.060467362403869629e-01 -1.218634024262428284e-01 -1.769298911094665527e-01 -2.376356571912765503e-01 9.642318636178970337e-02 -2.226068526506423950e-01 -1.423144489526748657e-01 1.331832632422447205e-02 -8.497725427150726318e-02 3.502065837383270264e-01 2.367963045835494995e-01 9.589487314224243164e-02
4.501853287220001221e-01 4.315838217735290527e-02 1.750255972146987915e-01 -1.754451245069503784e-01 -1.782784312963485718e-01 1.512689292430877686e-01 -2.157966941595077515e-01 3.492776677012443542e-02 -9.986490942537784576e-03 -1.285530030727386475e-01 1.385171618312597275e-02 6.721787154674530029e-02 4.007609188556671143e-02 1.848748326301574707e-01 -3.770907968282699585e-02 -2.001898586750030518e-01 2.022914737462997437e-01 2.431986331939697266e-01 -1.469382829964160919e-02 2.529518008232116699e-01 -8.444679528474807739e-02 -2.954831123352050781e-01 -1.254912465810775757e-01 1.528952419757843018e-01 1.342607438564300537e-01 2.218752205371856689e-01 -3.996258229017257690e-02 -2.365453690290451050e-01 -3.873495757579803467e-02 1.575257927179336548e-01 2.695793807506561279e-01 1.065641790628433228e-01
-9.552931040525436401e-02 1.213440299034118652e-01 -5.719270184636116028e-02 -3.144816029816865921e-03 1.493128016591072083e-02 1.693135052919387817e-01 -1.172132715582847595e-01 1.417613178491592407e-01 -3.646893501281738281e-01 1.587421447038650513e-01 -4.022235572338104248e-01 -2.529074847698211670e-01 -1.025781929492950439e-01 -2.107202857732772827e-01 -2.863724827766418457e-01 6.606015563011169434e-02 -2.078201994299888611e-02 4.736480116844177246e-02 -4.736033082008361816e-02 1.135654821991920471e-01 -1.674625724554061890e-01 -2.431602627038955688e-01 -2.686615884304046631e-01 -2.246400415897369385e-01 -5.077546089887619019e-02 -1.582873612642288208e-01 2.213125526905059814e-01 -1.836718320846557617e-01 1.883286051452159882e-02 8.804991096258163452e-02 7.341205328702926636e-02 1.828364729881286621e-01
1.935613304376602173e-01 -4.588596150279045105e-02 5.429723486304283142e-02 -2.309647500514984131e-01 -1.962165534496307373e-01 -9.810691326856613159e-02 -8.375488221645355225e-02 -1.320691220462322235e-02 1.470085680484771729e-01 -6.652035564184188843e-02 1.098766699433326721e-01 6.292245537042617798e-02 -1.692730635404586792e-01 2.047448791563510895e-02 -2.087382972240447998e-01 3.625547885894775391e-02 1.652134805917739868e-01 1.253394186496734619e-01 -2.135598361492156982e-01 1.548919826745986938e-01 -1.827324777841567993e-01 -3.052942752838134766e-01 -1.017150003463029861e-02 1.417485065758228302e-03 2.899528294801712036e-02 -7.222573459148406982e-02 -1.994952186942100525e-02 -5.455304980278015137e-01 1.228509321808815002e-01 2.579608932137489319e-02 3.357748985290527344e-01 2.468313425779342651e-01
-7.204213738441467285e-02 4.815521091222763062e-02 1.877384036779403687e-01 -1.676971018314361572e-01 -1.364135928452014923e-02 -1.448781639337539673e-01 -2.953594326972961426e-01 6.599637120962142944e-02 1.011426597833633423e-01 1.914589554071426392e-01 -2.203502655029296875e-01 8.774724788963794708e-03 -9.905290603637695312e-02 -1.894911080598831177e-01 -1.149910315871238708e-02 1.050890088081359863e-01 -3.912795707583427429e-02 1.015580296516418457e-01 -4.013467133045196533e-01 2.054470181465148926e-01 -1.005947217345237732e-01 -2.481698244810104370e-02 1.762605160474777222e-01 -4.290172159671783447e-01 2.943497896194458008e-01 -1.920128464698791504e-01 1.410597115755081177e-01 -1.939979940652847290e-01 9.440335445106029510e-03 1.283669918775558472e-01 1.316407043486833572e-02 1.586410999298095703e-01
1.645913571119308472e-01 2.380542755126953125e-01 9.773930162191390991e-02 -1.611128300428390503e-01 4.076411202549934387e-02 -1.842002421617507935e-01 -4.738029241561889648e-01 6.546027213335037231e-02 2.050566673278808594e-02 2.428285405039787292e-02 -3.961818516254425049e-01 -1.710417121648788452e-01 -7.628824561834335327e-02 -2.759922444820404053e-01 -1.968762837350368500e-02 2.161388285458087921e-02 6.904528290033340454e-02 -4.148905351758003235e-02 1.023448333144187927e-01 2.323233783245086670e-01 -4.418294131755828857e-02 -1.868626847863197327e-02 -2.621276676654815674e-01 -2.668819725513458252e-01 -2.761829793453216553e-01 8.173418790102005005e-02 -2.349711023271083832e-02 -2.902051433920860291e-02 -2.618425525724887848e-02 -1.474190950393676758e-01 6.615914404392242432e-02 1.482221335172653198e-01
1.134706810116767883e-01 -7.490143924951553345e-02 1.936825960874557495e-01 -3.072465360164642334e-01 2.452755421400070190e-01 5.146208778023719788e-02 -3.747177124023437500e-01 7.374154031276702881e-02 2.661453783512115479e-01 2.823006920516490936e-02 2.784727327525615692e-02 1.386328488588333130e-01 8.562456816434860229e-03 -2.364972084760665894e-01 -1.393833011388778687e-01 -2.821180522441864014e-01 9.279153891839087009e-04 3.166515752673149109e-02 1.440203934907913208e-01 1.524353921413421631e-01 -1.826890259981155396e-01 1.429993361234664917e-01 -6.496494263410568237e-02 -7.116238027811050415e-02 -1.772555857896804810e-01 -1.679567620158195496e-02 -1.110820546746253967e-01 -1.530764698982238770e-01 -4.330480843782424927e-02 -4.455306008458137512e-02 3.520957827568054199e-01 3.014933466911315918e-01
3.639018104877322912e-04 -1.922335326671600342e-01 1.426769047975540161e-01 -3.159905076026916504e-01 -7.315178215503692627e-02 -9.112316370010375977e-02 -9.825639426708221436e-02 -5.762355867773294449e-03 -1.121169608086347580e-02 2.270004302263259888e-01 -2.595634162425994873e-01 -1.241737306118011475e-01 -2.337837032973766327e-02 -7.556845899671316147e-03 -1.150775104761123657e-01 1.332712322473526001e-01 5.347749590873718262e-02 1.280421167612075806e-01 -1.054683625698089600e-01 3.717531263828277588e-02 -1.070822477340698242e-01 -2.062239199876785278e-01 -4.066321253776550293e-01 7.355713099241256714e-02 -1.447397321462631226e-01 1.498827636241912842e-01 1.485198736190795898e-01 -4.571216106414794922e-01 -3.060043416917324066e-02 -2.097921967506408691e-01 2.768765389919281006e-01 -2.973867394030094147e-02
1.039124727249145508e-01 3.279607892036437988e-01 1.106209158897399902e-01 -1.699276827275753021e-02 3.795926645398139954e-02 -3.074465878307819366e-02 -1.396964192390441895e-01 -6.161754205822944641e-02 1.675972789525985718e-01 -1.441140323877334595e-01 1.241096556186676025e-01 1.009477004408836365e-01 -1.156930923461914062e-01 4.526599124073982239e-02 -1.518444269895553589e-01 1.295778602361679077e-01 8.572509884834289551e-02 -6.892991811037063599e-02 -7.566898316144943237e-02 4.933570921421051025e-01 -6.400879472494125366e-02 2.519136853516101837e-02 1.163147985935211182e-01 -2.874238491058349609e-01 -1.805583834648132324e-01 1.230947449803352356e-01 -1.097034290432929993e-02 -3.119055628776550293e-01 -2.681367993354797363e-01 -2.480552345514297485e-02 3.623608648777008057e-01 5.109006166458129883e-02
-2.941053360700607300e-02 -1.154522895812988281e-01 -8.861827664077281952e-03 -2.352446615695953369e-01 -3.112702257931232452e-02 -8.223515003919601440e-02 -2.267481088638305664e-01 1.876172423362731934e-01 6.226842477917671204e-02 -3.571327077224850655e-03 1.001618877053260803e-01 -1.232607942074537277e-02 -6.143178790807723999e-02 -4.261666536331176758e-02 -5.228911992162466049e-03 7.559486478567123413e-02 3.547984361648559570e-02 1.862304955720901489e-01 -3.455210477113723755e-02 9.212515503168106079e-02 -6.559921056032180786e-02 -3.550598621368408203e-01 -1.069672480225563049e-01 6.946018338203430176e-02 -4.172100499272346497e-02 -1.757077872753143311e-01 -5.427388474345207214e-02 -6.349980831146240234e-01 5.945840105414390564e-02 2.320170253515243530e-01 1.856036782264709473e-01 2.962720394134521484e-01
1.748538315296173096e-01 -9.633875638246536255e-02 2.355285137891769409e-01 5.503521533682942390e-04 3.948278725147247314e-01 5.029661208391189575e-02 -2.379051297903060913e-01 -6.693140417337417603e-02 -1.867051124572753906e-01 -2.303826250135898590e-02 2.554398216307163239e-02 4.993560537695884705e-02 -3.752902150154113770e-02 -9.461037814617156982e-02 -4.192735999822616577e-02 -1.734852492809295654e-01 6.931541115045547485e-02 -7.733604311943054199e-02 1.606801599264144897e-01 3.116307258605957031e-01 -7.648223638534545898e-02 -2.110457122325897217e-01 9.794916957616806030e-02 -1.592767387628555298e-01 -1.715020276606082916e-02 3.511941805481910706e-02 -2.305297851562500000e-01 -2.748121023178100586e-01 3.234113007783889771e-02 -3.282074630260467529e-01 2.109660804271697998e-01 3.191976249217987061e-01
3.259571790695190430e-01 -8.457047492265701294e-02 5.047878250479698181e-02 -9.564043581485748291e-02 2.917408347129821777e-01 -3.332049027085304260e-02 -2.701216936111450195e-01 -2.099500894546508789e-01 2.777432836592197418e-02 -6.122381985187530518e-02 -2.449380978941917419e-02 1.664256602525711060e-01 -1.385440379381179810e-01 -2.171115726232528687e-01 -1.532396972179412842e-01 -1.496706455945968628e-01 1.143236979842185974e-01 -3.843762353062629700e-02 -9.701121598482131958e-03 2.041323632001876831e-01 1.377432197332382202e-01 -3.346568942070007324e-01 -1.760393977165222168e-01 -1.054380685091018677e-01 1.305931806564331055e-01 -2.478342205286026001e-01 9.612563252449035645e-02 -8.554746955633163452e-02 -1.657334119081497192e-01 2.222885340452194214e-01 3.457571566104888916e-01 -7.585833966732025146e-02
-1.924982666969299316e-01 8.493039757013320923e-02 -1.095756590366363525e-01 -1.952175199985504150e-01 1.941559277474880219e-02 -2.679012902081012726e-02 -3.578580617904663086e-01 -2.026749998331069946e-01 6.244928017258644104e-02 -3.217827156186103821e-02 -3.219107985496520996e-01 5.551913753151893616e-02 -5.480369925498962402e-02 -1.046670507639646530e-02 1.389998048543930054e-01 -2.946612052619457245e-02 4.449153319001197815e-02 9.389135986566543579e-02 -2.269876748323440552e-01 4.087423160672187805e-02 -1.257966011762619019e-01 -1.562762111425399780e-01 -2.768082320690155029e-01 -4.431076943874359131e-01 6.282166391611099243e-02 1.104790940880775452e-01 3.479684293270111084e-01 -2.430028095841407776e-02 1.493821106851100922e-02 -1.646978314965963364e-03 2.644868791103363037e-01 1.233961358666419983e-01
1.160977929830551147e-01 -1.174864172935485840e-01 6.960792839527130127e-02 -2.773516476154327393e-01 -1.735537499189376831e-01 3.483999073505401611e-01 -2.217794060707092285e-01 -2.179993130266666412e-02 4.941454157233238220e-02 7.049024105072021484e-02 -1.253856420516967773e-01 1.138553917407989502e-01 -2.568974792957305908e-01 -1.285813450813293457e-01 -1.999573223292827606e-02 6.777413934469223022e-02 1.914740055799484253e-01 1.777042895555496216e-01 -1.608943492174148560e-01 2.782420814037322998e-01 -1.107367798686027527e-01 -1.923085888847708702e-03 3.174988329410552979e-01 -1.123432144522666931e-01 5.687437951564788818e-03 2.491861581802368164e-02 3.905067741870880127e-01 -2.598916888236999512e-01 1.613240242004394531e-01 9.577365219593048096e-02 1.058000475168228149e-01 4.292384535074234009e-02
-5.262190476059913635e-02 9.689012914896011353e-02 3.449173271656036377e-01 -3.630005940794944763e-02 2.024079710245132446e-01 6.563501805067062378e-02 -3.483017683029174805e-01 1.041236147284507751e-02 -3.582765534520149231e-02 -1.220975965261459351e-01 -2.213275432586669922e-01 -1.349572986364364624e-01 -3.296182677149772644e-02 -6.345215660985559225e-05 8.452305197715759277e-02 -2.526115998625755310e-02 3.246958553791046143e-02 -3.255667984485626221e-01 -2.488771229982376099e-01 3.813428580760955811e-01 -3.466839715838432312e-02 -3.961677849292755127e-02 3.349439054727554321e-02 -3.420296907424926758e-01 -1.623146818019449711e-03 1.490175276994705200e-01 1.760961711406707764e-01 3.665973665192723274e-03 2.742535620927810669e-02 -6.735411472618579865e-03 2.935040891170501709e-01 1.820346564054489136e-01
2.604587376117706299e-02 -1.029181107878684998e-01 2.806600332260131836e-01 2.367343939840793610e-02 -1.351262349635362625e-02 9.656511247158050537e-02 -1.816743761301040649e-01 1.268151104450225830e-01 -3.931642323732376099e-02 1.542281359434127808e-01 -7.537803053855895996e-02 -2.095127701759338379e-01 -6.059439107775688171e-02 -8.023671060800552368e-02 -3.062160313129425049e-02 -2.717105746269226074e-01 2.192616462707519531e-01 4.860432073473930359e-02 5.580796301364898682e-02 3.092600107192993164e-01 -1.363753229379653931e-01 -2.621236741542816162e-01 -2.156645953655242920e-01 -5.278302431106567383e-01 1.953919976949691772e-01 -1.107573602348566055e-02 4.138328880071640015e-02 -4.056427627801895142e-02 6.872640550136566162e-02 -1.458508521318435669e-01 2.484015971422195435e-01 -6.736620794981718063e-03
-1.540111154317855835e-01 2.501738257706165314e-03 3.668804466724395752e-01 -2.547606229782104492e-01 6.582218408584594727e-02 7.687833905220031738e-02 -1.446132510900497437e-01 2.431495040655136108e-01 9.542080760002136230e-02 -1.470353901386260986e-01 -1.137673705816268921e-01 -2.948424816131591797e-01 -1.801278740167617798e-01 2.184843458235263824e-02 -9.810190647840499878e-02 1.445992197841405869e-02 1.509597450494766235e-01 -2.667516469955444336e-01 -1.532214283943176270e-01 1.861186772584915161e-01 -2.702036872506141663e-02 -6.191147863864898682e-02 -2.064627967774868011e-02 -3.563625514507293701e-01 -1.634871773421764374e-02 7.152465730905532837e-02 5.829342827200889587e-02 -3.664802312850952148e-01 -1.538256704807281494e-01 2.290760427713394165e-01 8.400987833738327026e-02 5.297110974788665771e-02
3.488134145736694336e-01 1.921598762273788452e-01 2.898615039885044098e-02 -1.831869222223758698e-02 4.536116123199462891e-02 1.243030428886413574e-01 -4.320892393589019775e-01 1.370178461074829102e-01 -2.158352732658386230e-01 4.325821250677108765e-02 1.502553652971982956e-02 2.011973708868026733e-01 -9.005670994520187378e-02 -7.634104043245315552e-02 -1.597987860441207886e-01 4.240992292761802673e-02 1.114057376980781555e-01 1.314236670732498169e-01 5.461966618895530701e-02 8.682898432016372681e-02 1.247359663248062134e-01 6.078024860471487045e-03 -1.328372955322265625e-01 -3.089011311531066895e-01 1.757464110851287842e-01 -2.789035439491271973e-01 -2.437209635972976685e-01 8.377794176340103149e-03 -1.450355350971221924e-02 2.413785904645919800e-01 2.530302107334136963e-01 1.652253717184066772e-01
2.697235643863677979e-01 -2.300672084093093872e-01 -1.433438509702682495e-01 -3.024733066558837891e-01 -1.399007141590118408e-01 2.762295901775360107e-01 -2.773704826831817627e-01 3.953943401575088501e-02 -2.031021751463413239e-02 1.145163848996162415e-01 -2.896215766668319702e-03 1.464815288782119751e-01 5.680886283516883850e-02 7.090991735458374023e-02 -1.297729462385177612e-02 -2.624260634183883667e-02 1.305056959390640259e-01 6.704866886138916016e-02 -1.926377117633819580e-01 2.947529554367065430e-01 -1.526136547327041626e-01 7.067253440618515015e-02 7.538302987813949585e-02 -1.175276339054107666e-01 1.896860152482986450e-01 1.710951477289199829e-01 -9.986764751374721527e-03 -1.082176715135574341e-01 1.101188212633132935e-01 2.225708663463592529e-01 4.597658812999725342e-01 1.982983574271202087e-02
1.324267238378524780e-01 1.258410327136516571e-02 1.741041243076324463e-01 -3.152691423892974854e-01 -1.723484843969345093e-01 3.746570646762847900e-02 -6.395585089921951294e-02 -1.322992295026779175e-01 -1.694890856742858887e-02 6.568992137908935547e-02 -1.339417994022369385e-01 -2.497984468936920166e-02 -2.449494004249572754e-01 -1.236243695020675659e-01 1.505975574254989624e-01 -1.163778174668550491e-02 1.345475912094116211e-01 2.036256045103073120e-01 -1.369548738002777100e-01 1.847368180751800537e-01 3.324642777442932129e-03 -2.063188999891281128e-01 1.472674161195755005e-01 1.376969069242477417e-01 -2.565931901335716248e-02 1.446488052606582642e-01 -1.711371243000030518e-01 -5.569443106651306152e-01 4.819551110267639160e-02 6.046519055962562561e-02 2.939275801181793213e-01 1.718299686908721924e-01
2.252762019634246826e-01 2.688375413417816162e-01 1.466057896614074707e-01 -3.412428870797157288e-02 2.523620426654815674e-02 -1.801739260554313660e-02 -3.711352646350860596e-01 7.248946465551853180e-03 -3.913142532110214233e-02 2.188068628311157227e-01 4.177977144718170166e-02 4.628887865692377090e-03 1.063438653945922852e-01 -3.601177632808685303e-01 -1.483768224716186523e-01 7.923951488919556141e-05 4.371858388185501099e-02 1.570585742592811584e-02 -1.583860516548156738e-01 2.573852241039276123e-01 4.079848527908325195e-02 -3.360719233751296997e-02 -8.911944925785064697e-03 -2.462163567543029785e-01 3.585558533668518066e-01 -1.960561275482177734e-01 -1.809899806976318359e-01 2.349225059151649475e-02 -2.045013457536697388e-01 2.258878201246261597e-01 1.862157285213470459e-01 1.286876499652862549e-01
1.578463464975357056e-01 -1.216560304164886475e-01 -8.282902836799621582e-02 -1.226246953010559082e-01 -3.296653926372528076e-02 5.108735710382461548e-02 -4.685600996017456055e-01 6.072188913822174072e-02 2.214990258216857910e-01 -1.141245961189270020e-01 1.482409685850143433e-01 7.373427599668502808e-02 -2.383663952350616455e-01 -1.467882990837097168e-01 -6.705819070339202881e-02 1.215750798583030701e-01 -1.344529390335083008e-01 2.525704726576805115e-02 -2.502954602241516113e-01 3.100149706006050110e-02 1.057620570063591003e-01 -2.547727823257446289e-01 4.011997207999229431e-02 3.854165598750114441e-02 -1.702833473682403564e-01 8.623746037483215332e-02 1.715417951345443726e-02 -2.610874176025390625e-01 4.896802455186843872e-02 2.432613670825958252e-01 4.418724477291107178e-01 3.285845741629600525e-02
1.421527378261089325e-02 -2.001749873161315918e-01 5.296314135193824768e-02 -2.392424643039703369e-01 -3.389441072940826416e-01 -1.055861487984657288e-01 -2.684791982173919678e-01 -2.031965106725692749e-01 -3.888422995805740356e-02 -2.071081250905990601e-01 -1.545152962207794189e-01 1.496717780828475952e-01 -1.169772911816835403e-02 -2.930936031043529510e-02 -8.218312263488769531e-02 -1.374872326850891113e-01 1.242069676518440247e-01 6.300499662756919861e-03 -2.986699342727661133e-01 2.775771915912628174e-01 -2.127429693937301636e-01 -2.407651096582412720e-01 1.193834543228149414e-01 -9.533562511205673218e-02 1.276298910379409790e-01 1.342812739312648773e-02 1.543691456317901611e-01 -1.329793035984039307e-01 1.702292710542678833e-01 -5.924997851252555847e-02 2.545085847377777100e-01 2.818057239055633545e-01
1.131345927715301514e-01 1.084517315030097961e-01 9.773299843072891235e-02 2.517267502844333649e-02 1.467761993408203125e-01 1.972562074661254883e-01 -1.583612114191055298e-01 1.726149022579193115e-01 -2.120566070079803467e-01 4.561912640929222107e-02 -3.210007548332214355e-01 -2.003582864999771118e-01 -1.504775583744049072e-01 6.078182160854339600e-02 9.804315865039825439e-02 -2.782034687697887421e-02 1.079203858971595764e-01 -1.849786341190338135e-01 -1.385512799024581909e-01 3.610335886478424072e-01 -1.111489534378051758e-01 -1.913496404886245728e-01 -1.974670588970184326e-02 -4.556946158409118652e-01 -1.189804077148437500e-02 1.192028596997261047e-01 2.221281379461288452e-01 -1.549676954746246338e-01 -1.872959136962890625e-01 -3.575431928038597107e-02 2.120128571987152100e-01 3.913385048508644104e-02
1.186193153262138367e-01 2.919313609600067139e-01 8.509121090173721313e-02 -2.214584201574325562e-01 -2.507523074746131897e-02 2.917160987854003906e-01 -3.085339665412902832e-01 7.541342824697494507e-02 -7.724133133888244629e-02 -7.454111427068710327e-02 -8.048485219478607178e-02 -5.397806316614151001e-02 -1.401675641536712646e-01 -1.039847917854785919e-02 -1.891088932752609253e-01 7.855442166328430176e-02 1.792918443679809570e-01 -5.888111889362335205e-03 4.374444857239723206e-02 1.248030737042427063e-01 -9.167776256799697876e-02 -3.067706525325775146e-02 -1.401220560073852539e-01 -5.415892228484153748e-02 1.503358334302902222e-01 2.501221597194671631e-01 2.788312733173370361e-01 -1.535627990961074829e-01 3.898248970508575439e-01 3.069805204868316650e-01 8.608930557966232300e-02 2.313577532768249512e-01
-7.650377694517374039e-03 -1.145860031247138977e-01 1.282398588955402374e-02 -1.039824485778808594e-01 -9.280952811241149902e-02 1.085815280675888062e-01 -2.928284704685211182e-01 1.254618912935256958e-01 9.682524204254150391e-02 2.412857487797737122e-02 7.076997309923171997e-02 -9.124056249856948853e-02 1.445559225976467133e-02 -3.239901661872863770e-01 -2.403800636529922485e-01 2.024885825812816620e-02 1.409988105297088623e-02 -8.244629204273223877e-02 -3.406043946743011475e-01 2.938352525234222412e-01 2.237559854984283447e-02 -1.323591768741607666e-01 1.574025452136993408e-01 -8.217030018568038940e-02 -1.833780705928802490e-01 -2.313174754381179810e-01 -1.860882043838500977e-01 -1.831248700618743896e-01 4.827258363366127014e-02 1.140394061803817749e-01 4.808694124221801758e-01 -8.072677254676818848e-02
1.822510957717895508e-01 -1.700302958488464355e-02 -1.494941711425781250e-01 -7.340624928474426270e-02 -1.524258404970169067e-01 3.847386687994003296e-02 -2.678491175174713135e-01 5.734225735068321228e-02 1.688938587903976440e-02 -8.522455394268035889e-02 1.038876473903656006e-01 8.999896049499511719e-02 -2.046187222003936768e-01 -2.183788716793060303e-01 -1.878665685653686523e-01 -1.010268181562423706e-01 3.953769430518150330e-02 -5.929372087121009827e-02 -1.141370683908462524e-01 3.259447216987609863e-01 6.213406473398208618e-02 -3.108545839786529541e-01 -1.191233024001121521e-01 -9.511883556842803955e-02 1.995680481195449829e-01 -2.904346212744712830e-02 -1.867271959781646729e-01 -2.767387628555297852e-01 -1.040647029876708984e-01 2.598479017615318298e-02 5.120860338211059570e-01 5.982906371355056763e-02
7.005612552165985107e-02 8.900567889213562012e-02 -7.860290259122848511e-02 2.402369305491447449e-02 3.839968144893646240e-02 -1.078602820634841919e-01 7.623487710952758789e-02 -4.619825165718793869e-03 -6.078762002289295197e-03 1.381506472826004028e-01 -6.291415542364120483e-02 1.353998109698295593e-02 -2.232449948787689209e-01 -9.937349706888198853e-02 4.460142925381660461e-02 9.684275090694427490e-02 2.136199027299880981e-01 2.604873776435852051e-01 -2.298587262630462646e-01 3.942821323871612549e-01 5.113626271486282349e-02 -2.338456213474273682e-01 1.854098401963710785e-03 1.285384446382522583e-01 -1.712882705032825470e-02 -2.209609895944595337e-01 -2.241891473531723022e-01 -2.978624105453491211e-01 2.222429029643535614e-02 1.628222465515136719e-01 5.034028887748718262e-01 5.480549484491348267e-02
1.238699108362197876e-01 2.019790560007095337e-01 2.831631302833557129e-01 -3.066033422946929932e-01 -9.555218368768692017e-02 -4.107222706079483032e-02 2.023744136095046997e-01 -2.405859529972076416e-01 -4.616324976086616516e-02 8.184206485748291016e-02 -6.344244629144668579e-02 2.557779476046562195e-02 -6.736640632152557373e-02 7.996933162212371826e-02 4.360305145382881165e-02 1.488265991210937500e-01 -5.194468796253204346e-02 2.803263366222381592e-01 5.923071410506963730e-03 3.472836911678314209e-01 -1.134826838970184326e-01 -2.639110684394836426e-01 1.921021379530429840e-02 -3.033946156501770020e-01 1.437079459428787231e-01 -6.993432343006134033e-02 1.495814472436904907e-01 -2.625293433666229248e-01 5.054811388254165649e-02 3.059983998537063599e-02 9.373117238283157349e-02 3.248760104179382324e-01
-1.737541854381561279e-01 2.742570340633392334e-01 -2.078286409378051758e-01 -8.123069256544113159e-02 6.534957140684127808e-02 2.954882979393005371e-01 -2.996978461742401123e-01 -1.164844781160354614e-01 2.744844369590282440e-02 -4.176011309027671814e-02 -1.717796027660369873e-01 1.800474151968955994e-02 9.432239085435867310e-02 -2.000794559717178345e-02 9.810275584459304810e-02 -5.540179088711738586e-02 -7.720550522208213806e-03 2.348483800888061523e-01 -8.848620951175689697e-02 5.645390972495079041e-02 -1.088267937302589417e-01 -1.032904610037803650e-01 -1.903886944055557251e-01 -4.373476505279541016e-01 3.002878278493881226e-02 4.812899604439735413e-02 2.803727090358734131e-01 -1.288885176181793213e-01 2.383438795804977417e-01 1.163126155734062195e-01 2.536079287528991699e-01 2.148345708847045898e-01
-3.904218599200248718e-02 3.059016466140747070e-01 -3.469479829072952271e-02 -3.038145601749420166e-01 1.427159309387207031e-01 2.051111012697219849e-01 4.413533583283424377e-02 -1.478077173233032227e-01 -3.299675583839416504e-01 -1.111536007374525070e-02 -2.599157392978668213e-01 -1.402218919247388840e-02 6.819165311753749847e-03 -1.336908042430877686e-01 -1.513223499059677124e-01 -7.511513680219650269e-02 1.792653948068618774e-01 -1.747902780771255493e-01 -1.992025077342987061e-01 2.804456949234008789e-01 -1.400929391384124756e-01 -3.071064651012420654e-01 -1.439316123723983765e-01 -3.505345284938812256e-01 1.226524263620376587e-02 -4.474630579352378845e-02 -4.375962167978286743e-02 -1.068819016218185425e-01 4.071630164980888367e-02 8.008468151092529297e-02 1.245008111000061035e-01 -1.559820771217346191e-01
1.997773498296737671e-01 -1.391937136650085449e-01 -2.279538102447986603e-02 -2.091107368469238281e-01 -1.841293275356292725e-02 8.983196318149566650e-02 -1.619723886251449585e-01 3.249803557991981506e-04 2.819261848926544189e-01 -3.048534989356994629e-01 1.372324973344802856e-01 -2.231212705373764038e-02 -1.634586751461029053e-01 -2.210779786109924316e-01 -1.006765887141227722e-01 -3.102243319153785706e-02 -1.075845211744308472e-01 -4.008552804589271545e-02 -3.054407536983489990e-01 1.922507584095001221e-01 7.196331769227981567e-02 -1.414628177881240845e-01 -1.026984527707099915e-01 -3.551248013973236084e-01 -1.870682463049888611e-02 1.607475876808166504e-01 -1.999040246009826660e-01 -2.706412672996520996e-01 3.201143071055412292e-02 -1.693680323660373688e-02 3.169888854026794434e-01 1.921033710241317749e-01
2.486139386892318726e-01 -3.008080832660198212e-02 2.616608440876007080e-01 -8.456107974052429199e-02 1.661901026964187622e-01 1.166916340589523315e-01 -3.832724690437316895e-01 -5.948531627655029297e-02 -1.292957663536071777e-01 9.112470597028732300e-02 2.172592096030712128e-02 2.225130051374435425e-01 -9.987146407365798950e-02 -3.146845996379852295e-01 7.111618667840957642e-02 7.255806773900985718e-02 1.539847813546657562e-03 3.305650502443313599e-02 -1.803406327962875366e-02 1.745181903243064880e-02 3.230215311050415039e-01 -6.306794285774230957e-02 -4.760347679257392883e-02 -2.086488008499145508e-01 1.100340038537979126e-01 -3.288742601871490479e-01 -4.915424808859825134e-02 -7.991757988929748535e-02 -2.700027227401733398e-01 1.652254909276962280e-01 2.888820171356201172e-01 8.426429331302642822e-02
5.128258839249610901e-02 -2.160250581800937653e-02 -1.740816980600357056e-01 -1.315058320760726929e-01 -1.118332892656326294e-01 3.329905867576599121e-02 -3.850746154785156250e-01 1.945927143096923828e-01 -1.431141421198844910e-02 7.140003144741058350e-02 -1.483556479215621948e-01 -1.097827181220054626e-01 -2.206574231386184692e-01 1.907511427998542786e-02 1.326576471328735352e-01 -1.298140585422515869e-01 -1.583649963140487671e-01 3.179062306880950928e-01 -6.802098453044891357e-02 4.094556868076324463e-01 -1.527659967541694641e-02 -1.317388266324996948e-01 -2.656993269920349121e-01 -1.074439585208892822e-01 -3.399497866630554199e-01 1.690790057182312012e-01 1.998598128557205200e-01 3.410405293107032776e-02 -2.591289952397346497e-02 3.423882648348808289e-02 7.487322390079498291e-02 1.892339587211608887e-01
-7.420576363801956177e-02 1.501815319061279297e-01 1.326469797641038895e-02 -3.033601492643356323e-02 -1.480634510517120361e-01 -5.379081703722476959e-03 -2.236441224813461304e-01 -2.527739852666854858e-02 -5.435330420732498169e-02 -2.161160558462142944e-01 -2.397972345352172852e-01 -1.429003626108169556e-01 7.879009097814559937e-02 4.203895106911659241e-02 -6.471225619316101074e-02 -1.206772178411483765e-01 6.860598176717758179e-02 3.737995773553848267e-02 -3.118316233158111572e-01 2.462164163589477539e-01 -1.355111747980117798e-01 -1.017379835247993469e-01 1.397990137338638306e-01 -2.873117029666900635e-01 -9.351446293294429779e-03 2.128039598464965820e-01 6.942369788885116577e-02 -2.143621295690536499e-01 2.774432301521301270e-01 1.703076250851154327e-02 4.184522330760955811e-01 3.172444403171539307e-01
-6.033291295170783997e-02 1.538116484880447388e-01 1.710428148508071899e-01 -1.998821347951889038e-01 2.602364122867584229e-01 1.092280223965644836e-01 -1.016682833433151245e-01 -8.274737745523452759e-02 1.652484945952892303e-02 -1.144700273871421814e-01 -2.680473327636718750e-01 -2.306770347058773041e-02 -8.864755183458328247e-02 -3.205275163054466248e-02 -1.133619919419288635e-01 1.514338999986648560e-01 3.660148680210113525e-01 -2.073454856872558594e-01 -2.429505735635757446e-01 1.845010668039321899e-01 2.129331231117248535e-02 -1.291950941085815430e-01 -3.780467435717582703e-02 -3.572372794151306152e-01 1.245135664939880371e-01 -4.543763771653175354e-02 -2.078613080084323883e-02 -4.087352156639099121e-01 -1.033716127276420593e-01 -1.306887809187173843e-02 1.909775435924530029e-01 -1.661876291036605835e-01
8.026024699211120605e-02 2.099814116954803467e-01 1.824942380189895630e-01 -8.891798555850982666e-02 -8.864609152078628540e-02 1.705538183450698853e-01 -2.940589487552642822e-01 4.940103366971015930e-02 2.139047831296920776e-01 2.460648491978645325e-02 -5.211460217833518982e-02 -3.559045866131782532e-02 2.539428770542144775e-01 -2.121597528457641602e-02 -1.553994715213775635e-01 3.170281052589416504e-01 2.442436367273330688e-01 1.670157350599765778e-02 -3.581347700674086809e-04 3.987363278865814209e-01 6.176056340336799622e-02 6.583399325609207153e-02 1.032757088541984558e-01 -3.110610544681549072e-01 -1.456539183855056763e-01 1.065070256590843201e-01 9.705048054456710815e-03 -2.047849595546722412e-01 -1.880060881376266479e-02 5.033687874674797058e-02 1.521889120340347290e-01 3.276046812534332275e-01
3.176735015586018562e-03 5.289873108267784119e-02 2.258605062961578369e-01 -1.274595856666564941e-01 6.460691988468170166e-02 -2.933816015720367432e-01 -3.753163218498229980e-01 8.808054774999618530e-02 -7.951761037111282349e-02 -1.107317432761192322e-01 1.034318283200263977e-01 -9.483490139245986938e-02 -2.389524728059768677e-01 7.574911415576934814e-02 -1.667677909135818481e-01 1.563924998044967651e-01 -6.360414624214172363e-02 3.451461791992187500e-01 -3.398000299930572510e-01 -9.669841825962066650e-02 -3.955439105629920959e-02 -3.193913996219635010e-01 3.376180678606033325e-02 -1.605469435453414917e-01 7.154666236601769924e-04 -1.845524013042449951e-01 7.657323777675628662e-02 -1.129456162452697754e-01 -2.937903702259063721e-01 9.714616090059280396e-02 9.808202087879180908e-02 3.399392962455749512e-02
1.658923737704753876e-02 -4.608494415879249573e-02 -9.944982826709747314e-02 9.900209307670593262e-02 2.375247925519943237e-01 -1.295350790023803711e-01 -3.164734840393066406e-01 1.797133535146713257e-01 -1.302719265222549438e-01 -1.042017713189125061e-01 -2.990054488182067871e-01 -7.861062884330749512e-02 -1.160903051495552063e-01 -1.821276694536209106e-01 1.345991045236587524e-01 5.121510475873947144e-03 -4.823439568281173706e-02 1.616703420877456665e-01 -1.795635819435119629e-01 3.441575169563293457e-01 -2.242721803486347198e-02 3.267430141568183899e-02 -4.885630011558532715e-01 -1.787370592355728149e-01 -1.691626757383346558e-02 1.551572233438491821e-01 5.728959292173385620e-02 -2.976830899715423584e-01 -1.000059545040130615e-01 3.181526809930801392e-02 6.910696625709533691e-02 2.544255368411540985e-02
-1.677923649549484253e-01 2.394770681858062744e-01 2.816298007965087891e-01 -5.874447524547576904e-02 -9.089882671833038330e-02 9.109388105571269989e-03 -3.153772056102752686e-01 -2.278924584388732910e-01 8.802248537540435791e-02 2.055369764566421509e-01 -1.168114170432090759e-01 8.856975287199020386e-02 -1.699326783418655396e-01 -2.168788313865661621e-01 3.999874740839004517e-02 1.748136579990386963e-01 -5.488384887576103210e-02 1.540437191724777222e-01 1.535625010728836060e-01 5.515265837311744690e-02 -2.433710843324661255e-01 -1.123619377613067627e-01 -8.882891386747360229e-02 -8.527903258800506592e-02 -9.268043190240859985e-02 -1.878516003489494324e-02 7.589025795459747314e-02 -1.870800703763961792e-01 -5.126483738422393799e-02 1.321675628423690796e-01 5.298199653625488281e-01 3.926365077495574951e-02
2.577987313270568848e-01 -1.104259118437767029e-01 2.153862416744232178e-01 -1.984015703201293945e-01 9.980012476444244385e-02 1.961667239665985107e-01 -3.934677541255950928e-01 -4.560025408864021301e-02 2.843092195689678192e-02 1.643404960632324219e-01 -1.865101754665374756e-01 2.771075367927551270e-01 -6.181117147207260132e-02 -3.652514815330505371e-01 6.956930458545684814e-02 -5.670735612511634827e-02 1.174937486648559570e-01 6.115064769983291626e-02 8.294976316392421722e-03 4.206145554780960083e-02 1.988570988178253174e-01 -7.023770362138748169e-02 -2.087303251028060913e-01 -2.254087030887603760e-01 1.129055172204971313e-01 -4.475129768252372742e-02 8.263659663498401642e-03 -1.454622019082307816e-02 -7.214493304491043091e-02 2.644434273242950439e-01 3.113931417465209961e-01 1.448699366301298141e-02
1.188699528574943542e-01 5.686059966683387756e-02 -2.255167812108993530e-01 -4.745552316308021545e-02 -1.566958576440811157e-01 -9.914407134056091309e-02 -2.997551262378692627e-01 -1.849317997694015503e-01 1.547227427363395691e-02 -8.911158889532089233e-02 -1.709667779505252838e-02 1.860275417566299438e-01 -2.584359943866729736e-01 -1.036624684929847717e-01 -1.012890879064798355e-02 -7.052912563085556030e-02 -4.130247980356216431e-03 -3.183330595493316650e-02 -2.272250652313232422e-01 2.529616951942443848e-01 -7.653573155403137207e-02 -3.279484510421752930e-01 -1.611599326133728027e-01 -8.977003395557403564e-02 4.078465327620506287e-02 6.644557416439056396e-02 -2.772794663906097412e-01 -2.726337611675262451e-01 6.705064326524734497e-02 9.918606281280517578e-02 4.428125917911529541e-01 1.166252046823501587e-01
1.486448198556900024e-01 3.533536195755004883e-01 1.551496535539627075e-01 -3.058958947658538818e-01 -7.229170203208923340e-02 -6.649272888898849487e-02 -2.527851462364196777e-01 1.060708705335855484e-02 8.740951865911483765e-02 1.620682328939437866e-01 -2.435137890279293060e-02 -1.188341006636619568e-01 7.337763905525207520e-02 -1.283142119646072388e-01 -3.734197467565536499e-02 1.079539135098457336e-01 -1.733370870351791382e-01 2.544826865196228027e-01 4.690846428275108337e-02 4.689268469810485840e-01 -4.444626346230506897e-02 -7.379978150129318237e-02 2.878005616366863251e-02 -1.559422016143798828e-01 5.082425102591514587e-02 -1.144112497568130493e-01 -1.377243101596832275e-01 -1.740868985652923584e-01 -1.191452592611312866e-01 3.785771131515502930e-01 6.830567866563796997e-02 -4.032645002007484436e-02
9.613198786973953247e-02 1.256743222475051880e-01 2.283934205770492554e-01 -1.219761297106742859e-01 -3.182237148284912109e-01 -6.068598851561546326e-02 -3.251784741878509521e-01 3.022787868976593018e-01 -4.728174954652786255e-02 1.124711427837610245e-02 -1.865156292915344238e-01 -1.231485083699226379e-01 -2.129821777343750000e-01 -1.226583495736122131e-01 -1.332664191722869873e-01 -3.441724553704261780e-02 1.729475855827331543e-01 3.174147605895996094e-01 -1.001579761505126953e-01 -2.117879390716552734e-01 -4.085338488221168518e-02 -2.723532915115356445e-01 -1.771389320492744446e-02 2.437015809118747711e-02 1.950015276670455933e-01 -1.023050695657730103e-01 5.009567737579345703e-02 -1.001503169536590576e-01 -2.018494307994842529e-01 4.714735969901084900e-02 2.358486205339431763e-01 2.286256700754165649e-01
-5.434302613139152527e-02 4.518466815352439880e-02 2.421306669712066650e-01 -2.314069420099258423e-01 -5.433551967144012451e-02 2.629089355468750000e-01 -3.115351200103759766e-01 3.016757965087890625e-01 -8.148382604122161865e-02 -8.928181231021881104e-02 5.761019885540008545e-02 -2.143309414386749268e-01 -2.898537814617156982e-01 -6.630711257457733154e-02 1.808702014386653900e-02 6.281433627009391785e-03 7.218523323535919189e-02 9.001832455396652222e-02 1.510259658098220825e-01 1.894836723804473877e-01 -2.071557641029357910e-01 -9.077402949333190918e-02 1.770669221878051758e-01 1.203212440013885498e-01 5.187375936657190323e-03 7.313746213912963867e-02 2.365953177213668823e-01 -3.683582544326782227e-01 -1.306204944849014282e-01 -7.161804242059588432e-04 2.655003666877746582e-01 -1.282292753458023071e-01
1.066223606467247009e-01 2.002087086439132690e-01 1.911609992384910583e-02 -3.472893834114074707e-01 1.375670135021209717e-01 -2.528985440731048584e-01 -3.390124142169952393e-01 1.009451895952224731e-01 -4.188180863857269287e-01 -1.201951950788497925e-01 -1.186446398496627808e-01 -8.241131901741027832e-03 -6.249234080314636230e-03 -1.553663313388824463e-01 -1.573306024074554443e-01 2.642748132348060608e-02 1.874248981475830078e-01 -6.066775694489479065e-02 -2.285384535789489746e-01 1.475446522235870361e-01 -9.345897287130355835e-02 -3.135563060641288757e-02 3.315015509724617004e-02 -2.376642823219299316e-01 -9.166142344474792480e-02 -5.163054913282394409e-02 5.614867061376571655e-02 -2.182003557682037354e-01 2.298529595136642456e-01 -9.175322204828262329e-02 -8.448291569948196411e-02 2.358245402574539185e-01
-2.250769548118114471e-02 6.931900978088378906e-02 1.124020107090473175e-02 7.995783537626266479e-02 -1.296843867748975754e-02 1.247413456439971924e-01 -2.285930216312408447e-01 -1.566613763570785522e-01 -3.900212422013282776e-02 2.856503054499626160e-02 -1.610703319311141968e-01 1.335687339305877686e-01 -1.425261348485946655e-01 -1.426153033971786499e-01 -1.704781204462051392e-01 2.062651813030242920e-01 1.145314723253250122e-01 3.199730217456817627e-01 -1.102798134088516235e-01 2.798542976379394531e-01 2.941487431526184082e-01 -2.801530659198760986e-01 2.175373286008834839e-01 -1.371446549892425537e-01 5.538083240389823914e-02 -9.144192561507225037e-03 3.216584026813507080e-01 -3.299653530120849609e-01 -3.244049102067947388e-02 -1.179043874144554138e-01 2.441042065620422363e-01 -1.005336344242095947e-01
-1.385579109191894531e-01 7.443641126155853271e-02 1.909292489290237427e-01 -2.359594851732254028e-01 -9.483463317155838013e-02 4.961430281400680542e-02 -2.963718771934509277e-01 7.469932734966278076e-02 6.206089630722999573e-03 1.706985384225845337e-01 -1.958531439304351807e-01 -3.596608713269233704e-02 -1.713292151689529419e-01 -1.281637400388717651e-01 -1.244435980916023254e-01 2.693119049072265625e-01 4.075877666473388672e-01 -1.594759821891784668e-01 -2.097872644662857056e-01 -1.082038227468729019e-02 -4.479340091347694397e-02 -9.327919781208038330e-02 2.983798272907733917e-02 -2.126451879739761353e-01 -8.818329125642776489e-02 1.904253512620925903e-01 2.987397015094757080e-01 -3.391115367412567139e-01 -9.042865596711635590e-03 1.203771121799945831e-02 1.821707487106323242e-01 -3.792772442102432251e-02
3.114164769649505615e-01 -8.068368583917617798e-02 2.181648164987564087e-01 -1.708662062883377075e-01 1.185439825057983398e-01 -4.434834420680999756e-02 -3.128278553485870361e-01 1.272988170385360718e-01 -1.831603422760963440e-02 -2.210114896297454834e-02 -1.385569572448730469e-02 2.237178236246109009e-01 -2.583424150943756104e-01 -3.366293385624885559e-02 -2.992712259292602539e-01 -8.072257786989212036e-02 -6.664662063121795654e-02 7.817543298006057739e-02 -8.640763163566589355e-02 1.253393292427062988e-01 2.853395044803619385e-01 -2.219421565532684326e-01 -2.603806257247924805e-01 -2.944076806306838989e-02 -6.085687875747680664e-02 -2.324939817190170288e-01 6.318181753158569336e-02 -7.481625769287347794e-03 1.571880578994750977e-01 2.935057580471038818e-01 2.508518695831298828e-01 -7.718548178672790527e-02
1.592649966478347778e-01 1.836050301790237427e-01 7.314094156026840210e-02 -3.508632183074951172e-01 2.039714343845844269e-02 6.202770397067070007e-02 -8.171035349369049072e-02 1.369442194700241089e-01 -1.516747381538152695e-02 2.664302289485931396e-01 1.044469475746154785e-01 -2.830460853874683380e-02 -2.129491865634918213e-01 4.232018068432807922e-02 -2.461988925933837891e-01 -3.676485121250152588e-01 -1.005934029817581177e-01 2.935980260372161865e-01 -2.492237687110900879e-01 -5.146708339452743530e-02 -1.067036986351013184e-01 -2.050279378890991211e-01 -1.527293771505355835e-01 -2.348934710025787354e-01 -1.713417768478393555e-01 -1.114084795117378235e-01 1.518685817718505859e-01 -3.000562787055969238e-01 1.509635802358388901e-02 7.931974530220031738e-02 4.132109507918357849e-02 -2.887935377657413483e-02
1.122582852840423584e-01 1.303231902420520782e-02 3.188478350639343262e-01 1.344776004552841187e-01 -1.248185485601425171e-01 2.445412874221801758e-01 -3.375811278820037842e-01 -1.938700526952743530e-01 1.328519359230995178e-02 5.533184390515089035e-03 -5.050319805741310120e-02 4.456335678696632385e-02 -4.366929829120635986e-02 -8.303875476121902466e-02 -1.585744172334671021e-01 6.433801352977752686e-02 1.413597259670495987e-03 3.354514837265014648e-01 -3.042422533035278320e-01 2.115657031536102295e-01 1.208152845501899719e-01 -1.964073181152343750e-01 2.231536656618118286e-01 -9.624793380498886108e-02 4.247438535094261169e-02 -2.477068267762660980e-02 3.095922172069549561e-01 -3.219796419143676758e-01 4.445115104317665100e-02 -1.240022629499435425e-01 1.093004196882247925e-01 -6.633796542882919312e-02
2.859699726104736328e-01 2.464681565761566162e-01 -5.354004725813865662e-02 -3.001074679195880890e-02 1.010457575321197510e-01 3.406529128551483154e-02 -5.089400410652160645e-01 -1.073715537786483765e-01 -1.291935592889785767e-01 -6.803654134273529053e-03 -6.182521954178810120e-02 2.026573419570922852e-01 -5.148649215698242188e-02 -2.189016938209533691e-01 -1.919831186532974243e-01 -3.981662914156913757e-02 -3.150837495923042297e-02 2.694879658520221710e-03 4.301481321454048157e-02 1.629128158092498779e-01 4.181989654898643494e-02 -1.509481221437454224e-01 -2.368522807955741882e-02 -2.432651519775390625e-01 2.627033889293670654e-01 -2.366228550672531128e-01 2.644387446343898773e-02 4.473632201552391052e-02 -1.971033215522766113e-01 1.192024126648902893e-01 3.514786064624786377e-01 -5.641440302133560181e-02
1.957482844591140747e-01 1.407229453325271606e-01 1.681068241596221924e-01 9.391977800987660885e-04 2.986725012306123972e-04 1.180359423160552979e-01 -2.748634219169616699e-01 -1.335269659757614136e-01 -1.458663046360015869e-01 1.275760978460311890e-01 -2.379970997571945190e-01 4.766228199005126953e-01 -7.478709518909454346e-02 7.383409887552261353e-02 -9.534352272748947144e-02 -1.581652276217937469e-02 5.085055157542228699e-02 2.423752099275588989e-01 -4.748528450727462769e-02 1.941078305244445801e-01 -1.172972694039344788e-01 -1.955850273370742798e-01 1.279871761798858643e-01 -1.403558999300003052e-01 4.275503009557723999e-02 8.246609568595886230e-02 2.758921980857849121e-01 -2.912592887878417969e-01 8.632561564445495605e-02 -1.781694442033767700e-01 2.567997276782989502e-01 -2.192406728863716125e-02
2.507185563445091248e-02 1.447682827711105347e-01 1.864506602287292480e-01 -3.030306696891784668e-01 1.330907791852951050e-01 1.557363718748092651e-01 1.635766774415969849e-02 -4.415872320532798767e-02 2.157168090343475342e-01 9.795907139778137207e-02 -1.460314840078353882e-01 1.411891281604766846e-01 -1.472901403903961182e-01 -1.543253660202026367e-01 -7.186057418584823608e-02 1.888646334409713745e-01 3.279292881488800049e-01 -2.484682053327560425e-01 -1.577782779932022095e-01 2.348058223724365234e-01 -2.228436917066574097e-01 -1.233229041099548340e-01 -1.552586071193218231e-02 -2.652267813682556152e-01 -2.203436940908432007e-01 8.075143396854400635e-02 1.071200519800186157e-01 -3.622450232505798340e-01 -6.204713135957717896e-02 1.644039452075958252e-01 1.011942923069000244e-01 1.615464314818382263e-02
9.116242080926895142e-02 2.983062863349914551e-01 9.543921053409576416e-02 -1.328797638416290283e-01 2.250984758138656616e-01 1.360054165124893188e-01 -1.527179032564163208e-01 1.656198054552078247e-01 8.715174347162246704e-02 -2.102834284305572510e-01 4.888115450739860535e-03 1.279227435588836670e-01 -3.362656831741333008e-01 6.920593976974487305e-02 -1.376588270068168640e-02 3.120189309120178223e-01 2.640358805656433105e-01 -1.860828325152397156e-02 -1.043024733662605286e-01 1.023443192243576050e-01 -3.754988312721252441e-02 -2.618449628353118896e-01 1.168647557497024536e-01 -5.307445675134658813e-02 2.115024179220199585e-01 -1.836346983909606934e-01 -8.326490223407745361e-02 -7.474445551633834839e-02 -1.584874987602233887e-01 -2.209289819002151489e-01 2.976058721542358398e-01 2.026623040437698364e-01
1.049572974443435669e-01 1.029304638504981995e-01 1.174660995602607727e-01 -1.747113764286041260e-01 1.273755729198455811e-01 4.591081663966178894e-02 -9.160144627094268799e-02 -1.922832801938056946e-03 3.780697658658027649e-02 -1.960679441690444946e-01 -2.033494114875793457e-01 -4.325243458151817322e-02 -4.384666085243225098e-01 -6.691183894872665405e-02 5.847907438874244690e-02 -4.031326994299888611e-02 5.994722619652748108e-02 1.114429440349340439e-02 1.355118751525878906e-01 2.174529246985912323e-02 -2.244394123554229736e-01 -5.433655381202697754e-01 8.778419345617294312e-02 -1.728240251541137695e-01 5.332525074481964111e-02 -7.108850032091140747e-02 8.390464633703231812e-02 -1.723443567752838135e-01 -9.775907546281814575e-02 -4.410540685057640076e-02 2.874002754688262939e-01 2.792542278766632080e-01
9.915065020322799683e-02 -1.797505840659141541e-02 1.054379418492317200e-01 -3.264093697071075439e-01 -2.514460384845733643e-01 3.541466780006885529e-03 -2.321848869323730469e-01 1.515114456415176392e-01 5.369451269507408142e-02 5.305494368076324463e-02 2.573659718036651611e-01 8.052829653024673462e-02 -6.142063438892364502e-02 1.659710407257080078e-01 -5.177488178014755249e-02 1.870460622012615204e-02 1.121613904833793640e-01 9.723032265901565552e-02 -2.680178880691528320e-01 2.349573373794555664e-02 -6.573174148797988892e-02 -1.347897350788116455e-01 8.252747356891632080e-02 -6.354894489049911499e-02 -9.833303838968276978e-02 -6.509821116924285889e-02 -2.715442143380641937e-02 -1.866495460271835327e-01 6.116754934191703796e-02 2.534611616283655167e-03 6.068696379661560059e-01 2.646405100822448730e-01
-8.682157099246978760e-02 1.395615041255950928e-01 1.419953405857086182e-01 -2.803415060043334961e-01 -2.027306109666824341e-01 -1.450877785682678223e-01 -1.715016961097717285e-01 1.910434961318969727e-01 -7.809016108512878418e-02 -3.303642943501472473e-02 8.764600753784179688e-02 9.643040597438812256e-02 -8.968961238861083984e-02 4.434198141098022461e-02 -1.992090344429016113e-01 -1.401624083518981934e-01 4.354619607329368591e-02 1.664163470268249512e-01 -1.947980672121047974e-01 -2.103265672922134399e-01 -3.001936897635459900e-02 -3.524388968944549561e-01 -3.311165422201156616e-02 -1.668792366981506348e-01 1.148942261934280396e-01 -2.844626829028129578e-02 -4.972640424966812134e-02 -3.555956482887268066e-01 -2.967854738235473633e-01 8.546905964612960815e-02 3.717509508132934570e-01 1.015368103981018066e-01
2.618509717285633087e-02 6.840305030345916748e-02 -1.183967441320419312e-01 -1.647606045007705688e-01 4.765669256448745728e-02 6.953563541173934937e-02 -8.576265722513198853e-02 -8.995786309242248535e-03 5.504572764039039612e-02 -2.325263172388076782e-01 -2.966384291648864746e-01 -6.300678849220275879e-02 -5.016534402966499329e-02 1.027277708053588867e-01 -5.033624172210693359e-02 -1.276790499687194824e-01 1.445574164390563965e-01 1.173125505447387695e-01 -1.715730577707290649e-01 1.501589268445968628e-01 -2.024211585521697998e-01 -2.720699310302734375e-01 -4.091112017631530762e-01 -1.743033975362777710e-01 2.019504755735397339e-01 1.053248196840286255e-01 3.727053999900817871e-01 -1.487483233213424683e-01 1.106940209865570068e-01 5.237694829702377319e-02 3.078713715076446533e-01 1.894013881683349609e-01
-5.468516796827316284e-02 1.709955334663391113e-01 -1.970405429601669312e-01 -3.502109348773956299e-01 6.115395203232765198e-02 1.010841280221939087e-01 -2.845264375209808350e-01 -1.153888478875160217e-01 4.958744347095489502e-02 -4.508286714553833008e-03 -1.465212404727935791e-01 -2.413139119744300842e-02 1.075458079576492310e-01 5.517715588212013245e-02 -9.410356730222702026e-02 -7.023178040981292725e-02 6.733471155166625977e-02 1.770054847002029419e-01 -2.166596353054046631e-01 1.935429722070693970e-01 -3.394466266036033630e-02 -1.525263786315917969e-01 -2.585926651954650879e-01 -3.398733437061309814e-01 -6.047871336340904236e-02 3.703338801860809326e-01 1.582348644733428955e-01 1.526650637388229370e-01 -6.580499000847339630e-03 -2.603784576058387756e-02 3.275290727615356445e-01 1.446682959794998169e-01
2.587238252162933350e-01 -1.170572265982627869e-01 2.963329851627349854e-01 -2.084694206714630127e-01 1.869521588087081909e-01 2.091137319803237915e-01 -3.396411836147308350e-01 -2.296108566224575043e-02 -3.328164666891098022e-02 7.570404559373855591e-02 -4.353486001491546631e-02 2.756036221981048584e-01 -2.844218723475933075e-02 -2.975631058216094971e-01 1.761581748723983765e-01 5.321185104548931122e-03 1.119905412197113037e-01 5.366876348853111267e-02 8.070113137364387512e-03 1.200636550784111023e-01 2.437741905450820923e-01 -4.518426582217216492e-02 -1.179910078644752502e-01 -2.606109678745269775e-01 1.414284706115722656e-01 -8.477708697319030762e-02 1.160715147852897644e-01 -1.109314560890197754e-01 -4.997500032186508179e-02 2.249663919210433960e-01 3.248657584190368652e-01 -5.997313559055328369e-02
3.804717063903808594e-01 2.773897051811218262e-01 -6.632764823734760284e-03 3.796765208244323730e-02 7.493892312049865723e-02 -6.189958751201629639e-02 -2.821162045001983643e-01 2.824764139950275421e-02 -2.210164964199066162e-01 1.999489963054656982e-03 1.307917572557926178e-02 2.921350896358489990e-01 1.823572791181504726e-03 -3.215215802192687988e-01 -1.287920176982879639e-01 3.745679184794425964e-02 2.278346419334411621e-01 8.919696847442537546e-05 5.173817742615938187e-03 5.584960058331489563e-02 -4.576816037297248840e-02 -2.921659052371978760e-01 -1.351851075887680054e-01 -2.513802349567413330e-01 1.055786833167076111e-01 -2.755981981754302979e-01 -1.010453701019287109e-01 -9.709037840366363525e-03 -1.511023491621017456e-01 2.267340570688247681e-01 1.829179972410202026e-01 4.645023867487907410e-02
2.242717146873474121e-01 3.171202540397644043e-01 -2.618269994854927063e-02 -1.166376844048500061e-01 -2.786298654973506927e-02 -2.239636778831481934e-01 -2.923808693885803223e-01 -9.919403493404388428e-02 2.278358787298202515e-01 9.206035733222961426e-02 -7.672029733657836914e-02 -2.079325728118419647e-02 9.423581510782241821e-02 -1.126029193401336670e-01 -1.663779914379119873e-01 6.403633952140808105e-02 1.726529598236083984e-01 -1.460427492856979370e-01 4.440619796514511108e-02 3.502984344959259033e-01 -1.705695539712905884e-01 -2.298777699470520020e-01 -8.819461613893508911e-02 -2.378861159086227417e-01 1.445028781890869141e-01 -2.648323476314544678e-01 2.435031682252883911e-01 -6.043944880366325378e-02 -4.679181054234504700e-02 -2.213382273912429810e-01 1.398310512304306030e-01 1.473738700151443481e-01
1.261867135763168335e-01 2.609561979770660400e-01 1.050158068537712097e-01 -2.214851044118404388e-02 -6.035698950290679932e-02 -2.478912472724914551e-02 -6.610364466905593872e-02 2.413780689239501953e-01 -2.855231165885925293e-01 4.648793488740921021e-02 3.890823945403099060e-02 -4.399377480149269104e-02 -4.573050141334533691e-01 -1.635387539863586426e-01 3.104468062520027161e-02 -1.252453625202178955e-01 3.771796226501464844e-01 -6.495485454797744751e-02 -3.129874169826507568e-01 -9.004233777523040771e-02 -3.468104079365730286e-02 -4.483728483319282532e-02 3.146922960877418518e-02 -2.609861493110656738e-01 9.297912567853927612e-02 8.010462671518325806e-02 1.294666081666946411e-01 -1.797281503677368164e-01 1.510058436542749405e-02 6.080923229455947876e-02 3.093040883541107178e-01 9.655304253101348877e-02
4.850932583212852478e-02 7.479356974363327026e-02 -8.100943267345428467e-02 1.325083673000335693e-01 -3.389701992273330688e-02 7.518690545111894608e-03 -2.582123279571533203e-01 1.836311221122741699e-01 9.198423475027084351e-02 7.748105376958847046e-02 -3.523280844092369080e-02 1.902241855859756470e-01 -8.270500600337982178e-02 7.621584087610244751e-02 1.282885372638702393e-01 9.109763801097869873e-02 7.206718623638153076e-02 4.752257373183965683e-03 2.843496575951576233e-02 3.489839434623718262e-01 -4.888926148414611816e-01 -2.173808515071868896e-01 -2.641274333000183105e-01 -7.063084840774536133e-02 1.481054425239562988e-01 8.188315667212009430e-03 1.805033721029758453e-02 -1.635737530887126923e-02 2.553144656121730804e-02 4.018789157271385193e-02 4.923752546310424805e-01 1.445773690938949585e-01
1.678046435117721558e-01 6.036856770515441895e-02 1.044745072722434998e-01 -4.121401812881231308e-03 -3.829369554296135902e-03 1.155771091580390930e-01 -2.645782828330993652e-01 1.435113139450550079e-02 -2.589228153228759766e-01 3.608043491840362549e-02 -4.524196684360504150e-01 1.134978830814361572e-01 6.907314807176589966e-02 -2.717505395412445068e-01 1.857157214544713497e-03 3.613648936152458191e-02 9.774117171764373779e-02 -1.067719459533691406e-01 -8.722031861543655396e-02 8.313048630952835083e-02 -2.895519435405731201e-01 -2.148873955011367798e-01 -5.811199173331260681e-02 -1.065938770771026611e-01 2.092295326292514801e-03 -1.542431488633155823e-02 -5.901356786489486694e-02 -3.883739709854125977e-01 2.842016220092773438e-01 -1.964898221194744110e-02 1.499054282903671265e-01 2.635008394718170166e-01
1.597923636436462402e-01 1.332049965858459473e-01 1.609098315238952637e-01 -5.438573658466339111e-02 -1.884024776518344879e-02 2.303311377763748169e-01 -2.599456310272216797e-01 -8.729680627584457397e-02 -1.006653010845184326e-01 1.903256028890609741e-01 1.878979057073593140e-01 2.043897807598114014e-01 6.390270590782165527e-02 -2.164862006902694702e-01 3.228064626455307007e-02 -1.139262765645980835e-01 1.653865724802017212e-01 -8.593243360519409180e-02 -2.554585635662078857e-01 2.571312189102172852e-01 3.119441568851470947e-01 1.623337864875793457e-01 -2.590808868408203125e-01 -1.973850578069686890e-01 5.229705199599266052e-02 -2.011826187372207642e-01 -1.147824898362159729e-01 -8.955224603414535522e-02 1.820675283670425415e-02 -2.296350151300430298e-02 3.215345740318298340e-01 2.153111994266510010e-01
8.974947780370712280e-02 -1.201952248811721802e-01 -4.448632523417472839e-02 -2.330502867698669434e-01 1.413812190294265747e-01 5.792108550667762756e-02 -4.376779794692993164e-01 -1.329469978809356689e-01 4.504665732383728027e-03 -1.077562123537063599e-01 9.339202195405960083e-02 4.465380683541297913e-02 -3.557858765125274658e-01 -2.996183931827545166e-01 -1.714355349540710449e-01 -8.042258769273757935e-02 8.950284868478775024e-02 -8.766525238752365112e-02 -1.963520795106887817e-01 1.829153150320053101e-01 -8.840259979479014874e-04 1.609302610158920288e-01 -2.289823293685913086e-01 -2.046947628259658813e-01 -8.439512550830841064e-02 8.159643411636352539e-02 9.926128201186656952e-03 1.379717886447906494e-01 -5.794596672058105469e-02 2.300187200307846069e-01 3.171119987964630127e-01 1.279997229576110840e-01
2.838712930679321289e-01 -8.770176023244857788e-02 2.206970006227493286e-01 -1.474454551935195923e-01 1.243703514337539673e-01 9.941434860229492188e-02 -4.615305662155151367e-01 -4.612985998392105103e-02 -8.455243706703186035e-02 2.162751741707324982e-02 -1.306498497724533081e-01 2.077608257532119751e-01 -5.591382831335067749e-02 -3.072173893451690674e-01 -3.006937168538570404e-02 6.797745823860168457e-02 2.886658906936645508e-02 3.287869319319725037e-02 5.462913308292627335e-03 6.954775005578994751e-02 1.620547920465469360e-01 4.894985631108283997e-02 -1.535067707300186157e-01 -2.163371592760086060e-01 2.639978229999542236e-01 -2.560553550720214844e-01 6.457371264696121216e-02 -4.742332920432090759e-02 -1.529183983802795410e-01 2.132250815629959106e-01 3.347539901733398438e-01 -3.887741640210151672e-02
-8.773296140134334564e-03 2.937732338905334473e-01 2.676827013492584229e-01 -2.501469850540161133e-01 3.740665912628173828e-01 3.298586606979370117e-02 -1.624041199684143066e-01 2.104075103998184204e-01 2.240107953548431396e-01 1.641009151935577393e-01 -2.711241722863633186e-05 3.865097835659980774e-02 -1.509338617324829102e-01 -3.528076410293579102e-01 1.264442056417465210e-01 -1.468481421470642090e-01 9.178502112627029419e-02 -6.071130745112895966e-03 1.355606410652399063e-02 1.245462745428085327e-01 -3.037316538393497467e-02 -1.005750596523284912e-01 -9.970620274543762207e-02 -9.952349215745925903e-02 -2.839688956737518311e-01 2.103150635957717896e-02 -4.320025071501731873e-02 -3.395806550979614258e-01 -2.095411419868469238e-01 -4.756951704621315002e-02 6.963203102350234985e-02 -1.121319291996769607e-04
5.321229621767997742e-02 -1.552193015813827515e-01 2.234056442975997925e-01 7.308752089738845825e-02 1.280853301286697388e-01 8.327330648899078369e-02 -4.697996079921722412e-01 1.356931626796722412e-01 -7.783292233943939209e-02 -2.330712378025054932e-01 -4.619107022881507874e-02 1.142747178673744202e-01 -2.219790816307067871e-01 -9.849490225315093994e-02 -1.223655045032501221e-01 1.791560649871826172e-01 -1.287189871072769165e-01 -1.379236876964569092e-01 2.386350184679031372e-01 2.064927220344543457e-01 -7.842165976762771606e-02 -8.879829198122024536e-02 7.579472661018371582e-02 -8.224548399448394775e-02 -5.251385271549224854e-02 1.038592234253883362e-01 -1.957298517227172852e-01 -1.542204320430755615e-01 -7.014723122119903564e-02 -8.461272716522216797e-02 2.801153957843780518e-01 3.818841278553009033e-01
-1.003344058990478516e-01 9.078904241323471069e-02 2.526482045650482178e-01 -1.351868659257888794e-01 -7.305786758661270142e-02 -1.244545653462409973e-01 -1.347682327032089233e-01 3.115895986557006836e-01 2.319449335336685181e-01 -2.896317541599273682e-01 1.443534195423126221e-01 5.435020476579666138e-02 -7.106366008520126343e-02 -3.944010287523269653e-02 -1.445733904838562012e-01 -5.881060846149921417e-03 -8.161258883774280548e-03 6.369131058454513550e-02 -8.244536072015762329e-02 1.990730911493301392e-01 -8.142250776290893555e-02 -3.310253918170928955e-01 1.297463029623031616e-01 -2.791717350482940674e-01 -4.158811643719673157e-02 -1.382794380187988281e-01 -6.198808550834655762e-02 -2.786267101764678955e-01 -1.868113875389099121e-01 -3.325948864221572876e-02 4.178095459938049316e-01 7.987410761415958405e-03
1.639115214347839355e-01 4.008805751800537109e-02 2.689169049263000488e-01 -8.452486991882324219e-02 -3.619147092103958130e-02 8.102059364318847656e-02 -3.215366899967193604e-01 4.127360880374908447e-02 -1.671263575553894043e-01 1.208805963397026062e-01 -3.083148002624511719e-01 1.055830791592597961e-01 -8.753727376461029053e-02 -1.845890134572982788e-01 -2.172528654336929321e-01 -6.450235843658447266e-02 -7.276579737663269043e-02 -5.951913073658943176e-02 -3.919243216514587402e-01 2.411666698753833771e-02 -6.982464343309402466e-02 1.119441539049148560e-02 -6.863418821012601256e-05 -3.244370818138122559e-01 3.963104486465454102e-01 -4.203392565250396729e-02 2.387561500072479248e-01 -1.251136958599090576e-01 -8.965858817100524902e-02 1.290081907063722610e-02 1.386592984199523926e-01 7.109960913658142090e-02
-3.834699094295501709e-02 -6.364457309246063232e-02 1.748966425657272339e-01 -1.185907274484634399e-01 4.827466607093811035e-02 4.897229745984077454e-02 5.073845759034156799e-02 2.190877497196197510e-01 -1.513328254222869873e-01 3.999058157205581665e-02 -9.892195463180541992e-02 -6.108644604682922363e-02 -2.966573238372802734e-01 2.550934627652168274e-02 -6.145681813359260559e-02 1.540773510932922363e-01 2.778108417987823486e-01 -1.782146841287612915e-01 -1.364218536764383316e-02 3.497360050678253174e-01 8.282170444726943970e-02 -9.984119981527328491e-02 6.810581684112548828e-02 -3.393796384334564209e-01 -2.797907509375363588e-04 1.624471843242645264e-01 1.726557314395904541e-01 -4.727072417736053467e-01 -6.235730275511741638e-02 1.191112324595451355e-01 2.713244259357452393e-01 3.005187772214412689e-02
1.786602288484573364e-01 1.763570457696914673e-01 1.193893607705831528e-03 -2.795470952987670898e-01 -4.023953899741172791e-02 -1.292343735694885254e-01 -2.560222148895263672e-01 -3.759996220469474792e-02 -3.112885542213916779e-02 1.703434288501739502e-01 -1.489749848842620850e-01 -1.501535624265670776e-01 1.737220957875251770e-02 -1.588682979345321655e-01 1.038487181067466736e-01 4.222266674041748047e-01 5.097138881683349609e-02 1.322779804468154907e-01 -1.345648020505905151e-01 4.518068134784698486e-01 -1.342843323945999146e-01 -2.144382297992706299e-01 -8.524458855390548706e-03 -1.680063009262084961e-01 4.130776599049568176e-02 1.991671919822692871e-01 1.520491987466812134e-01 -2.735601179301738739e-02 4.154360666871070862e-02 -4.651706293225288391e-02 2.810728251934051514e-01 -3.797442838549613953e-02
1.294876188039779663e-01 2.557435929775238037e-01 1.254287809133529663e-01 -5.119166523218154907e-02 2.447170019149780273e-01 2.569785155355930328e-02 -3.351320922374725342e-01 2.848713696002960205e-01 4.740850627422332764e-02 1.699393242597579956e-01 -3.832138609141111374e-03 9.049943089485168457e-02 1.128096729516983032e-01 -2.002179771661758423e-01 4.074855521321296692e-02 3.548820689320564270e-02 1.159064322710037231e-01 9.938254952430725098e-02 -1.265487167984247208e-02 2.136645764112472534e-01 -1.470030248165130615e-01 -5.504442378878593445e-02 -3.076557219028472900e-01 -2.242862135171890259e-01 -3.942943215370178223e-01 -4.757878556847572327e-02 -1.798905283212661743e-01 -1.170046776533126831e-01 2.521505355834960938e-01 -4.984518885612487793e-02 1.334566026926040649e-01 1.549857556819915771e-01
9.252550452947616577e-02 3.448021709918975830e-01 5.051538348197937012e-02 -2.145102322101593018e-01 -5.589269846677780151e-02 4.653682187199592590e-02 -2.578004896640777588e-01 3.153990581631660461e-02 4.982404410839080811e-02 1.328292954713106155e-02 -2.354531288146972656e-01 -2.120009958744049072e-01 2.220576815307140350e-02 -3.117390275001525879e-01 1.636212468147277832e-01 2.686287760734558105e-01 2.824999094009399414e-01 3.989364579319953918e-02 -1.853384822607040405e-01 2.438996136188507080e-01 -9.612395614385604858e-02 -7.310459762811660767e-02 9.297344833612442017e-02 -2.354226261377334595e-01 -1.491602659225463867e-01 9.666840732097625732e-02 3.209339380264282227e-01 9.839888662099838257e-03 5.644896067678928375e-03 -5.236086249351501465e-02 1.448364257812500000e-01 1.981469094753265381e-01
3.036527037620544434e-01 1.117892116308212280e-01 1.206988319754600525e-01 1.841984502971172333e-02 2.059500217437744141e-01 -1.074909791350364685e-02 -2.590396106243133545e-01 1.510856747627258301e-01 1.077645197510719299e-01 1.468093097209930420e-01 -3.778028190135955811e-01 9.930914640426635742e-02 1.027082353830337524e-01 -1.163338124752044678e-01 -3.742582723498344421e-02 -9.217627346515655518e-02 5.625598877668380737e-02 1.190762072801589966e-01 -2.670896053314208984e-01 7.732754200696945190e-02 -1.013903319835662842e-01 -4.860051721334457397e-02 -2.745795845985412598e-01 -2.381839752197265625e-01 -3.371677398681640625e-01 2.123589068651199341e-01 -1.096180006861686707e-01 -1.654510498046875000e-01 7.571531832218170166e-02 -1.112588867545127869e-01 2.624925673007965088e-01 -5.981790646910667419e-02
1.395173370838165283e-01 -2.291146107017993927e-02 -2.492826059460639954e-02 -3.074371218681335449e-01 1.634387969970703125e-01 -1.804917305707931519e-02 3.875915706157684326e-02 2.233218401670455933e-01 -2.397559732198715210e-01 -1.291070431470870972e-01 -1.787177287042140961e-02 2.025561872869729996e-03 -2.105341851711273193e-01 -1.019770503044128418e-01 5.703191459178924561e-02 2.650174498558044434e-01 -4.132749885320663452e-02 3.732194378972053528e-02 -2.458319514989852905e-01 2.416804879903793335e-01 -1.037552207708358765e-01 3.453952446579933167e-02 -1.982429921627044678e-01 -4.756339639425277710e-02 9.456330537796020508e-02 -2.198682427406311035e-01 6.814417894929647446e-03 -3.868261575698852539e-01 1.936468482017517090e-01 -9.934880584478378296e-02 -5.495596304535865784e-02 4.134648144245147705e-01
-1.494851112365722656e-01 1.885066926479339600e-01 3.464615345001220703e-01 -2.409656345844268799e-01 1.034609004855155945e-01 1.777236014604568481e-01 -2.645083330571651459e-02 -9.411681443452835083e-02 1.417627185583114624e-01 2.537520527839660645e-01 -1.125718802213668823e-01 6.797257810831069946e-02 -3.346753418445587158e-01 8.236834406852722168e-02 -2.376621663570404053e-01 2.681618928909301758e-01 1.879481524229049683e-01 7.431115210056304932e-02 -1.678935736417770386e-01 6.791590899229049683e-02 -2.392877638339996338e-01 -1.546846032142639160e-01 8.974703960120677948e-03 -2.165492475032806396e-01 1.006481572985649109e-01 -9.652393311262130737e-02 8.497190428897738457e-04 -2.456488311290740967e-01 2.334879338741302490e-02 8.178638666868209839e-02 2.702967822551727295e-01 3.623817488551139832e-02
1.272238641977310181e-01 2.758252061903476715e-02 -6.367830932140350342e-02 -8.645859360694885254e-02 2.083888836205005646e-02 1.925587467849254608e-02 -4.941265285015106201e-02 1.244666427373886108e-01 -8.617941290140151978e-02 -1.076589375734329224e-01 4.699900280684232712e-03 5.823323875665664673e-02 -2.148595899343490601e-01 -1.764190793037414551e-01 8.938265591859817505e-02 2.289862632751464844e-01 -1.494775414466857910e-01 1.601782590150833130e-01 -1.871347874402999878e-01 2.031859755516052246e-01 -6.992673873901367188e-02 -1.657437533140182495e-01 -1.642576791346073151e-02 1.724749952554702759e-01 -3.662543371319770813e-02 -3.859848075080662966e-04 -1.595081239938735962e-01 -5.337548255920410156e-01 -7.233558595180511475e-02 1.101735830307006836e-01 4.051209390163421631e-01 3.358372747898101807e-01
9.040668606758117676e-02 1.102181300520896912e-01 1.343340128660202026e-01 2.451865002512931824e-02 1.840104013681411743e-01 3.514072895050048828e-01 -1.027453914284706116e-01 -1.744796186685562134e-01 -2.687857151031494141e-01 6.779583543539047241e-02 -2.655937373638153076e-01 -5.140914116054773331e-03 1.959186941385269165e-01 -3.062254786491394043e-01 -1.020552068948745728e-01 -1.526720821857452393e-01 -1.228051260113716125e-01 -1.880323439836502075e-01 -1.801458746194839478e-01 1.784392744302749634e-01 -5.603384599089622498e-02 -1.486998647451400757e-01 -1.145271584391593933e-01 -2.642606198787689209e-01 -5.088870227336883545e-02 -1.396380085498094559e-02 1.311331242322921753e-01 -3.363615572452545166e-01 5.366624891757965088e-02 1.236290782690048218e-01 2.220394909381866455e-01 1.608644127845764160e-01
1.402434110641479492e-01 1.550336480140686035e-01 -3.252278268337249756e-02 -3.395827859640121460e-02 -3.880659863352775574e-02 3.107278048992156982e-01 -1.348751485347747803e-01 2.322898209095001221e-01 1.867876797914505005e-01 1.269961446523666382e-01 -2.163973078131675720e-02 -1.035306081175804138e-01 1.007470116019248962e-02 -1.538678705692291260e-01 1.185627058148384094e-01 -1.710756681859493256e-02 1.334356493316590786e-03 7.352299988269805908e-02 9.548640251159667969e-02 2.546989917755126953e-01 -2.124747186899185181e-01 -4.680898189544677734e-01 5.641115363687276840e-03 -1.378910243511199951e-01 1.389368809759616852e-02 -1.993841975927352905e-01 1.516314446926116943e-01 -5.075225606560707092e-02 1.642549037933349609e-01 -7.292982656508684158e-03 4.073850214481353760e-01 2.496804296970367432e-01
1.227641403675079346e-01 8.665433526039123535e-02 6.452863663434982300e-02 -3.351812064647674561e-01 3.142040371894836426e-01 -5.063620954751968384e-02 -9.244409203529357910e-02 -3.236506134271621704e-02 -1.434412896633148193e-01 -3.114193379878997803e-01 -2.914009392261505127e-01 -3.195505142211914062e-01 -2.241007983684539795e-01 -3.261701017618179321e-02 8.743179030716419220e-03 -1.599655672907829285e-02 -8.205944299697875977e-02 -3.941792249679565430e-02 -9.206116944551467896e-02 8.899469673633575439e-02 -1.947465986013412476e-01 -1.713412851095199585e-01 -9.470844268798828125e-02 -1.527129262685775757e-01 -3.164364993572235107e-01 -9.135570377111434937e-02 9.520667791366577148e-02 -2.012234777212142944e-01 1.493122428655624390e-01 -1.128918528556823730e-01 1.694028824567794800e-01 2.186303734779357910e-01
3.251124024391174316e-01 2.276268899440765381e-01 3.538118675351142883e-02 -4.802113771438598633e-01 -2.814165316522121429e-02 2.853665500879287720e-02 -1.459367573261260986e-01 2.967178821563720703e-01 -1.198950707912445068e-01 -1.252358406782150269e-02 -1.471913903951644897e-01 7.612228393554687500e-02 1.428478658199310303e-01 -1.357904225587844849e-01 3.743528574705123901e-02 1.265770494937896729e-01 8.270967751741409302e-02 -1.105457544326782227e-01 -2.869776189327239990e-01 -1.034245919436216354e-02 -9.467273205518722534e-02 -1.981334835290908813e-01 9.625732153654098511e-02 -4.118999838829040527e-01 5.703825503587722778e-02 -1.312535814940929413e-02 -4.154992848634719849e-02 -1.689570844173431396e-01 3.669444844126701355e-02 -1.273584961891174316e-01 6.655246764421463013e-02 1.306248456239700317e-01
-3.159783184528350830e-01 1.862156391143798828e-01 -1.006796881556510925e-01 -2.347657382488250732e-01 1.046709194779396057e-01 1.973973773419857025e-02 -3.634632527828216553e-01 4.252084717154502869e-02 7.988242805004119873e-02 7.699896395206451416e-02 -9.999307990074157715e-02 1.380407214164733887e-01 -2.110332250595092773e-02 1.176413521170616150e-01 -9.404438734054565430e-02 1.623073667287826538e-01 2.747382223606109619e-01 -7.717974483966827393e-02 -1.972177475690841675e-01 2.057934552431106567e-01 -1.230119019746780396e-01 -2.564715743064880371e-01 -1.863488852977752686e-01 -2.347224056720733643e-01 5.484713613986968994e-02 2.377682030200958252e-01 3.841922432184219360e-02 1.110611017793416977e-02 5.719828605651855469e-02 7.778106629848480225e-02 2.971617579460144043e-01 2.682396769523620605e-01
4.252249002456665039e-02 1.782704591751098633e-01 2.720461189746856689e-01 -1.008767262101173401e-01 5.539976805448532104e-02 -1.358339637517929077e-01 -1.992826759815216064e-01 -1.184071749448776245e-01 1.739844493567943573e-02 -2.231857925653457642e-01 -2.234469056129455566e-01 -1.623325422406196594e-02 5.423276219516992569e-03 2.477097213268280029e-01 -1.652665287256240845e-01 -3.232414647936820984e-02 1.955537348985671997e-01 4.248035252094268799e-01 -1.376586407423019409e-01 1.487051695585250854e-01 1.162977144122123718e-01 -1.648315191268920898e-01 -6.353506818413734436e-03 -4.348423779010772705e-01 -4.660419654101133347e-03 -1.673970371484756470e-01 1.918009817600250244e-01 -6.925077736377716064e-02 -4.745656251907348633e-02 1.304929405450820923e-01 -1.702580600976943970e-02 1.952845007181167603e-01
-1.190561205148696899e-01 -1.409209221601486206e-01 -6.600952241569757462e-03 -1.482912600040435791e-01 -1.606327593326568604e-01 -1.394601613283157349e-01 -3.477371931076049805e-01 4.157077074050903320e-01 9.984994679689407349e-02 -8.192169666290283203e-02 -1.610694825649261475e-02 -2.786119654774665833e-02 8.674998581409454346e-02 -2.329977452754974365e-01 -8.825834840536117554e-02 1.764297299087047577e-02 -7.582715246826410294e-03 1.342089325189590454e-01 -8.216790854930877686e-02 1.344303190708160400e-01 -1.931684464216232300e-02 -3.489665091037750244e-01 -5.815126374363899231e-02 -1.671985983848571777e-01 1.529032457619905472e-02 1.203268468379974365e-01 -1.140122860670089722e-01 -1.517331600189208984e-01 -3.819263875484466553e-01 1.663518548011779785e-01 3.083377778530120850e-01 3.985740989446640015e-02
-3.545438498258590698e-02 -9.492976963520050049e-02 1.734934449195861816e-01 -1.361974626779556274e-01 -2.168368548154830933e-03 2.349000722169876099e-01 -1.367524266242980957e-01 4.886760562658309937e-02 2.061584219336509705e-02 -4.133198410272598267e-02 4.993209615349769592e-02 -9.909664094448089600e-02 -1.624502986669540405e-01 -1.376976370811462402e-01 -1.316418945789337158e-01 1.796442568302154541e-01 7.816043496131896973e-02 1.862383782863616943e-01 9.824078530073165894e-03 8.622966706752777100e-02 -6.200375035405158997e-02 -4.197314381599426270e-01 -3.742838799953460693e-01 -1.193521693348884583e-01 -2.177047878503799438e-01 9.462820738554000854e-02 4.658907353878021240e-01 -1.253759562969207764e-01 1.092435792088508606e-01 -1.574534326791763306e-01 1.495768278837203979e-01 1.565566956996917725e-01
-9.253845550119876862e-03 2.425735071301460266e-02 7.883241027593612671e-02 -8.652728050947189331e-02 -1.788664013147354126e-01 1.183490976691246033e-01 -3.141458630561828613e-01 -1.595834344625473022e-01 -2.939084358513355255e-02 3.809367073699831963e-03 -1.249225363135337830e-01 -2.113003730773925781e-01 -2.337873876094818115e-01 -5.708031356334686279e-02 -2.697418928146362305e-01 3.769715502858161926e-02 2.884434759616851807e-01 2.317637503147125244e-01 -2.101469226181507111e-02 -1.960955262184143066e-01 1.544099450111389160e-01 -2.432655245065689087e-01 -4.741676384583115578e-04 -1.152576878666877747e-01 -9.040474146604537964e-02 -1.951507180929183960e-01 4.196553025394678116e-03 -4.315388798713684082e-01 -2.157649770379066467e-02 2.163190394639968872e-01 2.552435398101806641e-01 7.223968952894210815e-02
1.125028803944587708e-01 -1.959222853183746338e-01 4.887550324201583862e-02 -1.112565323710441589e-01 1.759251654148101807e-01 1.205722219310700893e-03 -4.218684434890747070e-01 2.184302210807800293e-01 -2.765592336654663086e-01 9.812995791435241699e-02 -1.785168498754501343e-01 -3.061714172363281250e-01 -1.476125866174697876e-01 -3.216559812426567078e-02 6.372347474098205566e-02 3.096021339297294617e-02 1.694185882806777954e-01 -1.487906426191329956e-01 1.643109768629074097e-01 1.351362317800521851e-01 -5.704194679856300354e-02 -2.202911972999572754e-01 -2.033412456512451172e-02 -3.057051301002502441e-01 -1.011622101068496704e-01 9.378296881914138794e-02 -6.043836101889610291e-02 -1.809131801128387451e-01 1.933196485042572021e-01 -7.874946296215057373e-02 1.910140961408615112e-01 2.465033382177352905e-01
6.806578487157821655e-02 3.325383411720395088e-03 5.579245742410421371e-03 -2.916550040245056152e-01 2.589050531387329102e-01 3.206366896629333496e-01 -2.637301385402679443e-01 1.593268290162086487e-02 5.306961387395858765e-02 -1.091294139623641968e-01 2.457813471555709839e-01 2.094752639532089233e-01 -2.217325270175933838e-01 -4.641473665833473206e-02 -3.301234841346740723e-01 -7.459385693073272705e-02 -4.704965278506278992e-02 1.584432870149612427e-01 -1.402933001518249512e-01 8.668954670429229736e-02 1.241019964218139648e-01 -2.824339270591735840e-01 -1.194952353835105896e-01 -1.572347283363342285e-01 -5.940185859799385071e-02 -2.075203061103820801e-01 3.320077061653137207e-02 1.475349068641662598e-01 -1.245770752429962158e-01 2.065755873918533325e-01 2.425020784139633179e-01 1.028892472386360168e-01
3.504630327224731445e-01 7.157889008522033691e-02 3.607213497161865234e-02 -2.871522903442382812e-01 1.242916285991668701e-01 -1.152358129620552063e-01 -4.506731629371643066e-01 7.160804420709609985e-02 -7.425822317600250244e-02 -1.232968047261238098e-01 -1.273308098316192627e-01 8.794426918029785156e-02 8.271244913339614868e-02 -1.921496093273162842e-01 -1.337957084178924561e-01 2.015796303749084473e-02 1.605117693543434143e-02 7.915372401475906372e-02 -7.891535758972167969e-03 2.267719432711601257e-02 5.729872733354568481e-02 -1.828193217515945435e-01 -1.063735112547874451e-01 -2.156928479671478271e-01 2.469800859689712524e-01 -2.313102930784225464e-01 -3.325144201517105103e-02 1.596743166446685791e-01 -1.976994127035140991e-01 2.269042283296585083e-01 3.052687942981719971e-01 1.344972401857376099e-01
1.698935329914093018e-01 -1.030087247490882874e-01 5.481638759374618530e-02 -1.610459387302398682e-01 -8.205906301736831665e-02 1.548020988702774048e-01 -8.624736219644546509e-02 6.689476221799850464e-02 2.563832700252532959e-01 3.677702322602272034e-02 1.611704826354980469e-01 -1.099558845162391663e-01 -3.020359575748443604e-01 -2.136365771293640137e-01 -4.559217020869255066e-02 -4.690292477607727051e-02 -2.197054028511047363e-01 -1.269925385713577271e-01 -2.964152395725250244e-01 2.879064083099365234e-01 -3.744069114327430725e-02 -2.364121377468109131e-01 -2.287465780973434448e-01 -1.859125494956970215e-01 1.270169019699096680e-01 1.100380811840295792e-02 -8.426094800233840942e-02 -3.029987812042236328e-01 3.630906343460083008e-02 2.393049933016300201e-02 3.596325516700744629e-01 1.302237957715988159e-01
2.669779956340789795e-02 9.684903174638748169e-02 1.520176678895950317e-01 -2.367357462644577026e-01 -1.375126987695693970e-01 4.639942571520805359e-02 -4.086040258407592773e-01 2.704591676592826843e-02 -2.497236579656600952e-01 3.000078164041042328e-02 5.062283948063850403e-02 1.473360657691955566e-01 6.131190061569213867e-02 -1.662075519561767578e-02 -2.634241580963134766e-01 6.389667838811874390e-02 1.763499081134796143e-01 1.590699255466461182e-01 -7.317421585321426392e-02 1.832509189844131470e-01 -1.711760908365249634e-01 8.450680226087570190e-02 -1.624129861593246460e-01 7.234044373035430908e-02 -3.142363429069519043e-01 -3.586974143981933594e-01 -2.115207612514495850e-01 -2.931351959705352783e-02 -2.443076521158218384e-01 1.167802587151527405e-01 2.037329375743865967e-01 7.568730413913726807e-02
-1.016638651490211487e-01 7.324527949094772339e-02 1.331046819686889648e-01 -3.493878990411758423e-02 1.566223651170730591e-01 -2.059701830148696899e-02 -6.846883893013000488e-02 -1.489654034376144409e-01 1.234190687537193298e-01 -2.299014925956726074e-01 -2.214251309633255005e-01 8.056977391242980957e-02 -1.150090619921684265e-01 -2.003073096275329590e-01 -1.421954631805419922e-01 2.039715647697448730e-01 2.070005238056182861e-01 -1.822739988565444946e-01 2.702117152512073517e-02 3.895885646343231201e-01 -6.031206995248794556e-02 -6.081210449337959290e-02 -9.947302192449569702e-02 -2.195777297019958496e-01 -1.345241516828536987e-01 -9.190732240676879883e-02 6.702233850955963135e-02 -2.132909148931503296e-01 -4.230120182037353516e-01 -5.767007917165756226e-02 3.476755619049072266e-01 3.236639872193336487e-02
8.671359717845916748e-02 4.910515248775482178e-02 1.325389835983514786e-02 -1.803999096155166626e-01 -1.381312161684036255e-01 -4.618029668927192688e-02 1.025552302598953247e-02 -9.031854569911956787e-02 1.096292138099670410e-01 1.761048659682273865e-02 -7.450643926858901978e-02 1.037769913673400879e-01 -3.347446024417877197e-01 -8.527173101902008057e-02 7.603214681148529053e-02 6.723764538764953613e-02 -2.625864930450916290e-02 3.048042356967926025e-01 -8.238730579614639282e-02 1.480522006750106812e-01 -1.171646863222122192e-01 -1.972026675939559937e-01 -4.679434895515441895e-01 -1.308006979525089264e-02 -3.843231499195098877e-01 1.983853280544281006e-01 1.254872530698776245e-01 -2.168011963367462158e-01 8.142326027154922485e-02 1.453679241240024567e-02 3.380065560340881348e-01 6.809015572071075439e-02
6.990373879671096802e-02 3.761836588382720947e-01 4.237068817019462585e-02 -9.058929234743118286e-02 9.051734954118728638e-02 1.018526032567024231e-01 -3.091150224208831787e-01 2.601117826998233795e-02 -8.931329101324081421e-02 1.661013662815093994e-01 2.578283846378326416e-01 -1.950809210538864136e-01 -3.441587090492248535e-02 1.673604734241962433e-02 -1.252507567405700684e-01 -3.171606361865997314e-01 1.065850853919982910e-01 1.641705036163330078e-01 8.431442826986312866e-02 -6.197474151849746704e-02 -2.333013266324996948e-01 -2.029360681772232056e-01 -2.920835316181182861e-01 -1.182828024029731750e-01 -1.410675048828125000e-01 -1.420012116432189941e-01 1.370032429695129395e-01 -3.360791504383087158e-01 6.453176587820053101e-02 5.712413415312767029e-02 1.874149292707443237e-01 1.115627363324165344e-01
-1.268984377384185791e-01 3.565392196178436279e-01 2.980542182922363281e-01 6.128465756773948669e-02 -3.855426236987113953e-02 1.746280789375305176e-01 -3.527342677116394043e-01 -1.253170222043991089e-01 2.775452099740505219e-02 -8.328912407159805298e-02 -4.955415800213813782e-02 2.802097611129283905e-02 -1.599326431751251221e-01 -1.849090158939361572e-01 3.884976357221603394e-02 2.595438659191131592e-01 4.273175448179244995e-02 5.268212035298347473e-02 1.758891507051885128e-03 -8.263568393886089325e-03 -3.574553132057189941e-01 9.477689862251281738e-03 -6.913918256759643555e-02 -5.954508483409881592e-02 -1.545159965753555298e-01 -2.562478184700012207e-01 -7.379987835884094238e-02 -2.047475129365921021e-01 1.430332362651824951e-01 2.167655713856220245e-02 3.380818665027618408e-01 1.987218409776687622e-01
2.646913193166255951e-02 7.483327388763427734e-02 1.044994145631790161e-01 -4.298736453056335449e-01 1.026510000228881836e-01 -9.472043812274932861e-02 -6.500156968832015991e-02 -6.541375070810317993e-02 -1.635965257883071899e-01 -9.428102202946320176e-05 -2.228286266326904297e-01 -1.999662071466445923e-01 -2.410501390695571899e-01 -2.520443126559257507e-02 2.192348986864089966e-01 -2.583259940147399902e-01 1.247534975409507751e-01 1.354524195194244385e-01 -4.579811915755271912e-02 -1.114506348967552185e-01 -1.622639000415802002e-01 -4.326522946357727051e-01 -1.106991544365882874e-01 -1.509812921285629272e-01 8.570776134729385376e-02 -1.702872216701507568e-01 -1.502078175544738770e-01 -1.260076314210891724e-01 -2.378281764686107635e-02 -6.648149341344833374e-02 3.180825114250183105e-01 4.574280604720115662e-02
8.187010884284973145e-02 -4.513276740908622742e-02 3.291530311107635498e-01 -4.924095049500465393e-02 2.306049764156341553e-01 1.435971707105636597e-01 -1.002690717577934265e-01 8.941222727298736572e-02 -1.476633101701736450e-01 6.725598871707916260e-02 -2.411509901285171509e-01 -1.844484657049179077e-01 1.768378913402557373e-01 -8.984164893627166748e-02 -7.497701793909072876e-02 1.252606660127639771e-01 6.234922632575035095e-02 -1.668890565633773804e-01 -1.074793562293052673e-01 4.810417592525482178e-01 -9.220706671476364136e-02 -5.659771338105201721e-02 -2.936684340238571167e-02 -2.381219565868377686e-01 1.587212979793548584e-01 3.268675878643989563e-02 1.718220710754394531e-01 -3.827726468443870544e-02 1.498509291559457779e-02 5.269238725304603577e-02 4.276838302612304688e-01 1.495435088872909546e-01
1.875148154795169830e-02 -5.293019860982894897e-02 1.211944445967674255e-01 -2.524423897266387939e-01 1.535335034132003784e-01 -1.586526166647672653e-03 -4.536611437797546387e-01 6.134419143199920654e-02 2.221930474042892456e-01 3.144121915102005005e-02 4.936916381120681763e-02 2.441319637000560760e-02 -6.708574295043945312e-02 -4.224672019481658936e-01 -1.148257181048393250e-01 -6.920148432254791260e-02 4.076147451996803284e-02 -5.921242386102676392e-02 -8.243817836046218872e-02 1.291141211986541748e-01 4.860502108931541443e-02 2.155787199735641479e-01 -1.254543215036392212e-01 -8.325197547674179077e-02 -1.105975657701492310e-01 -8.596743643283843994e-02 -5.920898914337158203e-02 -1.399717181921005249e-01 -4.601511359214782715e-02 8.278887718915939331e-02 4.579632282257080078e-01 2.633973360061645508e-01
1.032092869281768799e-01 1.352058947086334229e-01 1.920694410800933838e-01 -4.242992028594017029e-02 -4.181298241019248962e-02 -1.662156283855438232e-01 -2.605487406253814697e-01 -1.302310228347778320e-01 -2.661665678024291992e-01 9.962758421897888184e-02 -4.487462341785430908e-01 -2.620174083858728409e-03 6.098773330450057983e-02 -9.034751914441585541e-03 -3.601585924625396729e-01 1.995211094617843628e-02 3.871643915772438049e-02 1.046267896890640259e-01 -2.392690330743789673e-01 3.688085973262786865e-01 -1.989736407995223999e-01 -9.641960263252258301e-02 1.698741316795349121e-01 -1.652639210224151611e-01 1.832965016365051270e-02 -2.087051421403884888e-01 1.269442439079284668e-01 -9.333173930644989014e-02 -6.761024892330169678e-02 -2.980093657970428467e-02 1.104108318686485291e-01 7.035365700721740723e-02
7.330052554607391357e-02 1.004761178046464920e-02 5.063216015696525574e-02 -1.477949023246765137e-01 5.818328820168972015e-03 1.844299733638763428e-01 3.988929092884063721e-02 5.316504091024398804e-02 -6.810491532087326050e-02 -8.669763058423995972e-02 -3.475571572780609131e-01 -2.078502923250198364e-01 -3.842911124229431152e-02 1.313153207302093506e-01 8.190093189477920532e-02 -2.194995433092117310e-01 1.974989026784896851e-01 1.705543547868728638e-01 -4.555419087409973145e-02 6.797792762517929077e-02 -7.607430219650268555e-02 -4.071491360664367676e-01 -1.043368875980377197e-02 -2.500432133674621582e-01 5.035516247153282166e-02 1.161385476589202881e-01 1.891047507524490356e-01 -3.982719182968139648e-01 3.099721856415271759e-03 5.893297865986824036e-02 2.074649482965469360e-01 3.405641913414001465e-01
-1.188550516963005066e-01 1.356260925531387329e-01 2.451481483876705170e-02 -3.770058229565620422e-02 8.617668598890304565e-02 -3.593515977263450623e-02 -1.740867346525192261e-01 3.020098805427551270e-01 -2.451081424951553345e-01 -5.123480409383773804e-02 2.279970049858093262e-02 1.570553779602050781e-01 9.362922608852386475e-02 7.340810447931289673e-02 1.084971614181995392e-02 -3.033734112977981567e-02 2.337662726640701294e-01 3.048261702060699463e-01 -2.603990258648991585e-03 2.256646603345870972e-01 -1.690465211868286133e-01 -6.290674209594726562e-02 -2.423976659774780273e-01 -4.695160686969757080e-02 -2.604061365127563477e-02 9.165951609611511230e-02 -2.529655992984771729e-01 -1.854712218046188354e-01 -2.684733867645263672e-01 3.571451604366302490e-01 3.637750446796417236e-01 2.673285827040672302e-02
1.663389615714550018e-02 6.108997389674186707e-02 -1.283196955919265747e-01 -1.416292786598205566e-01 -9.101586788892745972e-02 8.425892144441604614e-02 -1.940076649188995361e-01 7.547774910926818848e-02 2.154174596071243286e-01 5.279352143406867981e-02 1.322086006402969360e-01 8.915025740861892700e-02 -4.778905957937240601e-02 1.392293125391006470e-01 -1.038046851754188538e-01 -1.377626904286444187e-03 2.006799280643463135e-01 2.791626611724495888e-03 -1.708897948265075684e-01 2.877147495746612549e-01 -1.006458606570959091e-02 -2.039648890495300293e-01 2.537016384303569794e-02 -6.952523440122604370e-02 5.443045869469642639e-02 -2.056435644626617432e-01 -7.757106423377990723e-02 -4.217656850814819336e-01 1.235267519950866699e-01 2.120211571455001831e-01 5.135367512702941895e-01 2.028584182262420654e-01
5.908910557627677917e-02 1.332311630249023438e-01 2.108687013387680054e-01 -1.392562389373779297e-01 -9.718924015760421753e-02 -2.654438614845275879e-01 -2.278368473052978516e-01 3.820680454373359680e-02 -2.456329762935638428e-01 9.666202217340469360e-02 -3.757862746715545654e-01 1.095245406031608582e-01 3.641852363944053650e-02 -1.393496841192245483e-01 -1.881252378225326538e-01 1.387693881988525391e-01 6.098080798983573914e-02 -1.701419427990913391e-02 -3.596939742565155029e-01 3.667500615119934082e-01 -1.823953688144683838e-01 -2.996861375868320465e-02 7.451590150594711304e-02 -1.703932136297225952e-01 9.058427810668945312e-02 4.064466338604688644e-03 2.614301443099975586e-01 -1.164574846625328064e-01 1.056494787335395813e-01 1.703213900327682495e-01 1.256142407655715942e-01 -2.480969950556755066e-02
1.972561478614807129e-01 4.259267076849937439e-02 8.914209157228469849e-02 -2.991609573364257812e-01 2.052875012159347534e-01 5.794910341501235962e-02 -2.847507297992706299e-01 4.052817821502685547e-02 7.741010189056396484e-02 -1.828343272209167480e-01 1.651672869920730591e-01 9.615904092788696289e-02 9.198136627674102783e-02 -1.741154193878173828e-01 -3.518408536911010742e-01 -5.033078417181968689e-02 -2.160992473363876343e-02 -1.838557422161102295e-02 1.436006277799606323e-01 1.717050969600677490e-01 -2.260782569646835327e-01 -1.989278942346572876e-01 -2.099774181842803955e-01 4.165048524737358093e-02 -1.349172294139862061e-01 -9.893256425857543945e-02 -2.424570918083190918e-01 -2.264503985643386841e-01 -2.529417574405670166e-01 2.333089113235473633e-01 2.187711000442504883e-01 2.845482900738716125e-02
3.824447467923164368e-02 6.626744568347930908e-02 -5.878918245434761047e-02 -2.136617004871368408e-01 -8.561016619205474854e-02 3.217867389321327209e-02 -2.083319276571273804e-01 4.341559112071990967e-02 2.255678363144397736e-02 -1.093631163239479065e-01 -2.123461291193962097e-02 2.809279412031173706e-02 -2.236465513706207275e-01 5.007794126868247986e-02 -1.122439727187156677e-01 8.804895728826522827e-02 6.911260634660720825e-02 2.198937684297561646e-01 -3.013723790645599365e-01 2.172115892171859741e-01 -7.825187593698501587e-02 -1.561439037322998047e-01 4.230000451207160950e-02 1.443814784288406372e-01 1.501038223505020142e-01 -2.099915966391563416e-02 -1.973999887704849243e-01 -5.326740741729736328e-01 1.430148482322692871e-01 7.985965907573699951e-02 3.326986432075500488e-01 2.780743837356567383e-01
-3.862572461366653442e-02 -2.472969703376293182e-03 -7.213406264781951904e-02 -6.133104115724563599e-02 -3.743558004498481750e-02 3.106165211647748947e-03 -2.387498319149017334e-02 5.594851076602935791e-02 1.018391642719507217e-02 3.050351515412330627e-02 -2.416093051433563232e-01 4.266417399048805237e-02 -1.595102846622467041e-01 -1.143170669674873352e-01 -1.894748769700527191e-02 9.196959435939788818e-02 -4.500061273574829102e-02 2.607613503932952881e-01 -1.729320734739303589e-01 1.614588499069213867e-01 -2.747338032349944115e-03 -2.278995513916015625e-01 7.205379009246826172e-02 9.922049194574356079e-02 2.620802260935306549e-02 9.278380870819091797e-02 -2.083118706941604614e-01 -5.217979550361633301e-01 -3.544614091515541077e-02 2.435715198516845703e-01 5.040851831436157227e-01 2.079436779022216797e-01
-1.495250761508941650e-01 -1.002685260027647018e-02 1.874824166297912598e-01 -1.288605779409408569e-01 9.860606491565704346e-02 1.694713234901428223e-01 -1.850579380989074707e-01 -9.952420741319656372e-02 9.026624262332916260e-02 3.622196242213249207e-02 9.951686859130859375e-02 1.917413026094436646e-01 3.445420181378722191e-03 -1.793591380119323730e-01 2.725829780101776123e-01 1.679317057132720947e-01 1.171508356928825378e-01 2.344303727149963379e-01 -3.002675473690032959e-01 3.748515248298645020e-02 -2.003175765275955200e-01 -1.661830395460128784e-01 -2.359858006238937378e-01 -6.713399291038513184e-02 -8.960983157157897949e-02 9.903609007596969604e-02 4.302106797695159912e-02 -2.047191560268402100e-01 -2.716502873227000237e-03 -2.944930791854858398e-01 4.318263828754425049e-01 1.714208573102951050e-01
1.270623877644538879e-02 2.939327657222747803e-01 4.208919033408164978e-02 -2.440252304077148438e-01 1.503634303808212280e-01 1.759964227676391602e-01 -2.489053755998611450e-01 9.029320627450942993e-02 2.049298882484436035e-01 -6.486894935369491577e-02 1.083423420786857605e-01 -6.738846004009246826e-02 4.407507553696632385e-02 4.581773653626441956e-02 -3.374251127243041992e-01 -1.051111053675413132e-02 1.945129781961441040e-01 1.251121759414672852e-01 4.033226892352104187e-02 3.478153944015502930e-01 -5.779591947793960571e-02 7.256666570901870728e-02 -2.731197746470570564e-03 -1.489465534687042236e-01 -1.237040311098098755e-01 -7.407914102077484131e-02 -2.209340333938598633e-01 -2.047724425792694092e-01 -2.361524105072021484e-01 5.577187985181808472e-02 4.121692776679992676e-01 -2.746929228305816650e-02
-5.781861394643783569e-02 4.286523908376693726e-02 -2.974782288074493408e-01 4.798301309347152710e-02 4.033948481082916260e-02 2.220530807971954346e-01 -2.159432172775268555e-01 -1.137805823236703873e-02 -9.093516319990158081e-02 -1.101825311779975891e-01 1.185054928064346313e-01 2.303598970174789429e-01 -1.990672498941421509e-01 -2.722874581813812256e-01 -1.653990894556045532e-01 2.116682194173336029e-02 -1.312608122825622559e-01 -1.055145561695098877e-01 -2.499381154775619507e-01 3.192390799522399902e-01 -7.584530115127563477e-02 -2.581379115581512451e-01 -1.416610479354858398e-01 1.159512158483266830e-02 5.092928558588027954e-02 -1.369866579771041870e-01 -9.465692937374114990e-02 -3.613990545272827148e-01 -1.484358459711074829e-01 1.950216740369796753e-01 7.094794511795043945e-02 2.566559314727783203e-01
1.653992980718612671e-01 7.202029228210449219e-02 -2.880623936653137207e-01 -1.877605170011520386e-01 2.277284562587738037e-01 2.383889071643352509e-02 -2.743718922138214111e-01 4.718628153204917908e-02 6.645705550909042358e-03 -1.494380235671997070e-01 1.536025404930114746e-01 1.612256020307540894e-01 -1.364593505859375000e-01 -7.392024993896484375e-02 -1.899422109127044678e-01 -8.205969631671905518e-02 8.436404168605804443e-02 1.840668469667434692e-01 -1.346016973257064819e-01 1.597270816564559937e-01 2.522853203117847443e-02 -2.741386294364929199e-01 -2.421472407877445221e-02 1.805551350116729736e-01 -5.215426161885261536e-02 -9.332565963268280029e-02 -1.537097245454788208e-01 -4.021126329898834229e-01 -9.084299206733703613e-02 -4.851332679390907288e-02 4.208196699619293213e-01 -4.875668138265609741e-02
-1.609421372413635254e-01 1.848421394824981689e-01 3.949163854122161865e-02 8.719212561845779419e-02 -2.587064541876316071e-02 1.061238199472427368e-01 -1.295207291841506958e-01 1.060406565666198730e-01 3.125647306442260742e-01 1.773923635482788086e-03 -1.276088505983352661e-01 7.224214822053909302e-02 -2.509553432464599609e-01 -1.741070300340652466e-01 8.191157877445220947e-02 7.169567048549652100e-02 1.761482357978820801e-01 1.378278732299804688e-01 -1.066343486309051514e-01 3.650997281074523926e-01 -2.713505625724792480e-01 -4.006917178630828857e-01 -1.887777820229530334e-03 -6.481080502271652222e-02 2.596613764762878418e-02 8.377417176961898804e-02 8.978088200092315674e-02 9.969968348741531372e-02 -4.556047543883323669e-02 -2.904111519455909729e-03 3.627896904945373535e-01 2.720237076282501221e-01
8.564444631338119507e-02 -2.496515065431594849e-01 1.320110261440277100e-01 -2.266872674226760864e-01 7.436182349920272827e-02 1.066423505544662476e-01 -1.887341141700744629e-01 1.549502462148666382e-01 -6.716009974479675293e-02 5.296204239130020142e-02 -4.268914461135864258e-02 1.507028937339782715e-01 -1.379280090332031250e-01 2.571153454482555389e-02 -2.645603120326995850e-01 -2.118969112634658813e-01 -1.817702353000640869e-01 2.291756868362426758e-02 -1.690012067556381226e-01 2.368620038032531738e-01 3.006578981876373291e-01 -2.082180976867675781e-01 -2.876977920532226562e-01 -1.635462492704391479e-01 -8.972334675490856171e-03 -2.170008867979049683e-01 1.063160672783851624e-01 3.053479641675949097e-02 1.467158794403076172e-01 2.606896162033081055e-01 3.172921240329742432e-01 8.662320673465728760e-02
-1.668825373053550720e-02 -1.167383193969726562e-01 2.781081199645996094e-01 1.027937754988670349e-01 4.629082232713699341e-02 3.614306449890136719e-01 -2.022871077060699463e-01 2.448095828294754028e-01 -1.055570021271705627e-01 -7.945649325847625732e-03 -2.346960455179214478e-01 -1.471047699451446533e-01 -7.535029947757720947e-02 -2.966586686670780182e-02 -8.503527380526065826e-03 -5.462105400511063635e-05 2.128352671861648560e-01 -6.836850941181182861e-02 -4.663370177149772644e-02 3.893098831176757812e-01 -2.112857550382614136e-01 -2.541560232639312744e-01 -8.858121186494827271e-02 -3.811696469783782959e-01 -2.335696853697299957e-02 -7.216178625822067261e-02 2.103937715291976929e-01 -5.260490253567695618e-02 4.267406463623046875e-02 -8.117373287677764893e-02 2.066500633955001831e-01 -3.826578846201300621e-03
-8.004102855920791626e-03 -1.094031240791082382e-02 1.340602040290832520e-01 -8.735069632530212402e-02 1.271566003561019897e-01 6.362264975905418396e-03 -1.152259483933448792e-01 -1.489270329475402832e-01 -3.355284929275512695e-01 2.101365774869918823e-01 -2.552038729190826416e-01 1.104713007807731628e-01 1.083249822258949280e-01 -3.777683973312377930e-01 -1.494489796459674835e-02 -1.373237930238246918e-03 -2.911193482577800751e-02 -2.203478813171386719e-01 -1.435904204845428467e-01 1.031141951680183411e-01 -1.735181957483291626e-01 -2.752094268798828125e-01 -1.593924164772033691e-01 -2.613300383090972900e-01 7.905746251344680786e-02 6.150805950164794922e-02 2.052164971828460693e-01 -1.589537709951400757e-01 8.427357673645019531e-02 5.309135466814041138e-02 3.316061496734619141e-01 2.373056113719940186e-01
1.022396832704544067e-01 1.598091125488281250e-01 3.238852918148040771e-01 -5.241832882165908813e-02 -1.003887504339218140e-01 1.799866557121276855e-01 -2.973337471485137939e-01 -3.982358798384666443e-02 -1.026469841599464417e-01 2.931657731533050537e-01 -2.297683805227279663e-01 -1.508680265396833420e-02 1.135430112481117249e-01 -1.762151569128036499e-01 -2.291985601186752319e-01 -4.211333394050598145e-02 -1.471087634563446045e-01 -4.600650817155838013e-02 -2.398281842470169067e-01 7.717271149158477783e-02 -4.842028021812438965e-02 -9.774585813283920288e-02 -2.305034846067428589e-01 -2.745031118392944336e-01 1.354695260524749756e-01 1.693724840879440308e-01 3.032642006874084473e-01 -2.029028683900833130e-01 2.483744360506534576e-02 4.910185933113098145e-03 1.017358005046844482e-01 2.394929081201553345e-01
8.700601756572723389e-02 1.822938956320285797e-02 1.319835782051086426e-01 -8.211004734039306641e-02 6.416934542357921600e-03 -2.824287861585617065e-02 -2.175522893667221069e-01 1.090222299098968506e-01 2.994281798601150513e-02 -6.770386546850204468e-02 1.451712846755981445e-01 1.857101917266845703e-01 -4.805656671524047852e-01 -2.934304531663656235e-03 -5.051593855023384094e-02 -7.536505162715911865e-02 7.507486641407012939e-02 -1.605679541826248169e-01 -1.053516045212745667e-01 3.466275632381439209e-01 1.922379732131958008e-01 -3.513796925544738770e-01 -1.753147542476654053e-01 -1.520921289920806885e-01 -4.138986021280288696e-02 -2.138230800628662109e-01 6.698105484247207642e-03 -1.532123684883117676e-01 1.333423405885696411e-01 -9.425940923392772675e-03 3.637566864490509033e-01 -9.775738418102264404e-02
-8.682650327682495117e-02 2.358139157295227051e-01 -5.863526090979576111e-02 -1.661457717418670654e-01 -1.743283271789550781e-01 6.862608343362808228e-02 -2.327526658773422241e-01 7.249394059181213379e-02 5.093700811266899109e-02 -8.523353934288024902e-02 -1.632134169340133667e-01 5.646206438541412354e-02 5.859209597110748291e-02 2.222168147563934326e-01 1.704323291778564453e-02 1.456573512405157089e-02 1.051483228802680969e-01 1.460395157337188721e-01 -3.267427384853363037e-01 1.625152528285980225e-01 3.830514103174209595e-02 -1.885914057493209839e-01 -1.694583743810653687e-01 -8.315867930650711060e-02 2.241226136684417725e-01 3.102790117263793945e-01 3.054956793785095215e-01 -7.433161884546279907e-02 -8.031985722482204437e-03 -1.719197141937911510e-03 3.764693439006805420e-01 3.048029243946075439e-01
1.101850792765617371e-01 1.214283630251884460e-01 2.305813133716583252e-01 1.279183030128479004e-01 -1.496578902006149292e-01 -8.128549903631210327e-03 -2.266084402799606323e-01 -3.031693212687969208e-02 -8.880416303873062134e-02 -1.515566650778055191e-02 1.557469367980957031e-02 2.689405679702758789e-01 -1.958598792552947998e-01 -2.009118944406509399e-01 -1.935144215822219849e-01 1.671879738569259644e-01 2.031438946723937988e-01 3.827707767486572266e-01 -2.519730329513549805e-01 1.572207510471343994e-01 -4.998170770704746246e-03 -2.748400866985321045e-01 2.182503491640090942e-01 -1.662561446428298950e-01 3.380165994167327881e-02 2.281238511204719543e-02 3.173794448375701904e-01 -2.001706659793853760e-01 8.463381975889205933e-02 -1.016933321952819824e-01 1.143562793731689453e-01 -6.455280631780624390e-02
8.856996148824691772e-02 3.121454119682312012e-01 1.807200163602828979e-01 -6.887374073266983032e-02 8.522419631481170654e-02 -9.037855081260204315e-03 -1.862661242485046387e-01 1.252594292163848877e-01 2.971165627241134644e-02 2.248345166444778442e-01 -1.813863664865493774e-01 1.357026100158691406e-01 -4.933551419526338577e-03 -1.282722204923629761e-01 -1.002576127648353577e-01 -3.361230716109275818e-02 2.002627588808536530e-02 -1.751125603914260864e-01 -1.535711884498596191e-01 5.642532557249069214e-02 1.633638292551040649e-01 -3.464722037315368652e-01 -9.480220265686511993e-03 2.059756517410278320e-01 1.425160467624664307e-01 -5.769481882452964783e-02 3.210840374231338501e-02 -2.365503311157226562e-01 -3.929382562637329102e-01 1.885837316513061523e-01 3.888664543628692627e-01 -1.704087294638156891e-02
1.124991625547409058e-01 -6.849404424428939819e-03 5.889777466654777527e-02 -1.823978275060653687e-01 6.931753363460302353e-03 2.307965233922004700e-02 1.054837256669998169e-01 7.694485783576965332e-02 -2.460752725601196289e-01 -1.505194930359721184e-03 -9.291398525238037109e-02 7.765037007629871368e-03 -2.729126513004302979e-01 -1.070136204361915588e-03 -2.660431563854217529e-01 6.818815320730209351e-02 1.418198496103286743e-01 9.801029413938522339e-02 -3.089005351066589355e-01 -4.878557473421096802e-02 1.407145112752914429e-01 -2.080877125263214111e-01 -2.031659632921218872e-01 4.942955076694488525e-02 -2.329055517911911011e-01 -3.662430867552757263e-02 5.437631625682115555e-03 -5.121114850044250488e-01 2.182571738958358765e-01 -5.465557333081960678e-03 2.623909115791320801e-01 2.122331261634826660e-01
7.289879769086837769e-02 -1.174267567694187164e-02 1.639230549335479736e-02 5.125430971384048462e-02 1.237264424562454224e-01 -1.386230140924453735e-01 -1.428048610687255859e-01 -1.142156198620796204e-01 -1.359267234802246094e-01 -7.133083790540695190e-02 -1.682970821857452393e-01 2.311136946082115173e-02 7.933634519577026367e-02 -2.718246579170227051e-01 2.930658161640167236e-01 1.164702922105789185e-01 3.712539374828338623e-01 2.996766269207000732e-01 -1.370075792074203491e-01 1.917117536067962646e-01 7.114711403846740723e-02 4.196219518780708313e-02 -3.471378982067108154e-01 -2.239491343498229980e-01 -2.503814399242401123e-01 4.121946915984153748e-02 3.842152282595634460e-02 -3.156302869319915771e-01 1.007582433521747589e-02 -1.420752331614494324e-02 2.334459125995635986e-01 1.034485995769500732e-01
-1.972127519547939301e-02 -5.128513276576995850e-02 4.577774927020072937e-02 -1.832925081253051758e-01 -2.502796351909637451e-01 -4.545648023486137390e-02 -3.624311387538909912e-01 3.668370656669139862e-03 1.890049502253532410e-02 -1.554007548838853836e-02 3.047664463520050049e-01 3.850250737741589546e-03 -1.229050755500793457e-01 1.798562705516815186e-01 2.824386116117238998e-03 4.531498998403549194e-02 1.550365835428237915e-01 9.456942975521087646e-02 -2.310753017663955688e-01 2.446164488792419434e-01 -2.248849906027317047e-02 -5.887640640139579773e-02 3.276166617870330811e-01 -1.691099703311920166e-01 -1.719461828470230103e-01 -1.816096752882003784e-01 2.639771252870559692e-02 -1.582942605018615723e-01 -5.315916612744331360e-02 5.438025668263435364e-02 4.425253272056579590e-01 2.148785889148712158e-01
2.162710390985012054e-02 -3.834839165210723877e-02 -1.374575942754745483e-01 -1.528413891792297363e-01 -3.248412907123565674e-02 8.546529710292816162e-02 -3.501230180263519287e-01 1.092662587761878967e-01 -1.872639544308185577e-02 -1.211433261632919312e-01 1.471187919378280640e-01 4.817415773868560791e-02 -2.058435529470443726e-01 -1.741484105587005615e-01 -1.785112172365188599e-01 -1.171389743685722351e-01 2.747371047735214233e-02 2.491002716124057770e-02 -2.092337608337402344e-01 3.619228005409240723e-01 1.506178975105285645e-01 -2.365167438983917236e-01 1.127971708774566650e-02 2.097375690937042236e-03 2.050471305847167969e-02 -2.035836130380630493e-01 -2.260833382606506348e-01 -1.682592928409576416e-01 -1.891603693366050720e-02 4.835803434252738953e-02 5.256098508834838867e-01 -2.214325591921806335e-02
2.347572743892669678e-01 8.871185779571533203e-02 5.644665285944938660e-02 -2.689554393291473389e-01 -1.764010637998580933e-01 -1.678812056779861450e-01 -2.661319077014923096e-01 -1.254620850086212158e-01 -1.329734921455383301e-02 1.322375833988189697e-01 -1.624338030815124512e-01 4.705823666881769896e-04 -1.327755302190780640e-01 -1.523309201002120972e-01 1.853869669139385223e-02 5.350978970527648926e-01 -5.824887752532958984e-02 1.357383280992507935e-01 -1.530745476484298706e-01 3.519375622272491455e-01 -1.390384286642074585e-01 -9.982582926750183105e-02 6.386014819145202637e-02 -1.828363388776779175e-01 -4.481520503759384155e-02 2.020390629768371582e-01 9.370514750480651855e-02 -7.902503013610839844e-02 8.846016228199005127e-02 5.019123852252960205e-02 1.402355730533599854e-01 1.424555927515029907e-01
1.143212914466857910e-01 -2.403949201107025146e-01 2.537001390010118484e-03 6.635447591543197632e-02 3.980675637722015381e-01 -6.376582384109497070e-02 -2.558735609054565430e-01 5.281965434551239014e-02 -1.152514740824699402e-01 -1.346228122711181641e-01 -6.898663938045501709e-02 -1.217866018414497375e-01 -9.422257542610168457e-02 -3.335808590054512024e-02 5.609380453824996948e-02 1.619949936866760254e-02 7.562051527202129364e-03 3.630416095256805420e-02 1.874105781316757202e-01 2.452127784490585327e-01 -1.464850008487701416e-01 -2.893376648426055908e-01 2.602839097380638123e-02 -1.441886574029922485e-01 2.620621025562286377e-01 5.457639321684837341e-02 -2.553830295801162720e-02 -3.642769157886505127e-01 1.731448173522949219e-01 -7.915687747299671173e-03 2.980907559394836426e-01 2.870109677314758301e-01
7.588478177785873413e-02 -2.052188366651535034e-01 1.413357108831405640e-01 -2.280837297439575195e-01 -1.396902799606323242e-01 1.230581775307655334e-01 -2.027555182576179504e-02 1.897750496864318848e-01 2.215105742216110229e-01 4.379625990986824036e-02 -1.604540348052978516e-01 -4.544778540730476379e-02 -2.652859687805175781e-02 -1.125856265425682068e-01 2.455768883228302002e-01 1.907993480563163757e-02 -2.822970226407051086e-02 -6.325532495975494385e-02 1.151692941784858704e-01 3.545278906822204590e-01 -9.298153221607208252e-02 -2.722948491573333740e-01 1.457183435559272766e-02 -2.342267036437988281e-01 1.196591928601264954e-01 -1.319979578256607056e-01 -1.505355350673198700e-02 -3.295502066612243652e-01 -7.805848866701126099e-02 -1.820027828216552734e-02 4.321629405021667480e-01 2.020436525344848633e-01
2.907241880893707275e-01 3.204387426376342773e-01 8.627102710306644440e-03 -1.727202981710433960e-01 -7.776023447513580322e-02 1.643324345350265503e-01 4.204706102609634399e-02 1.839623898267745972e-01 5.570212844759225845e-03 3.891911506652832031e-01 -1.479404717683792114e-01 5.147247016429901123e-02 -8.257909119129180908e-02 -9.174329787492752075e-02 -8.789064735174179077e-02 7.902870327234268188e-02 -2.722457051277160645e-02 -8.880788832902908325e-02 -2.098260670900344849e-01 1.648473590612411499e-01 8.887283504009246826e-02 -1.790726333856582642e-01 -2.436573989689350128e-02 -1.657168008387088776e-02 9.698213636875152588e-02 -2.735016345977783203e-01 3.566408753395080566e-01 -2.050882875919342041e-01 -1.648268401622772217e-01 2.276484519243240356e-01 1.534938663244247437e-01 1.797465234994888306e-01
4.453756846487522125e-03 -6.965647637844085693e-02 2.635243833065032959e-01 -2.580581009387969971e-01 2.340554259717464447e-03 3.181177005171775818e-02 -8.077195286750793457e-02 4.588930308818817139e-02 7.931002974510192871e-02 3.542914614081382751e-02 -4.052319377660751343e-02 8.260531723499298096e-02 -1.111931875348091125e-01 3.803744912147521973e-02 -2.653891444206237793e-01 1.043106913566589355e-01 4.273854941129684448e-02 1.079142689704895020e-01 -2.757277786731719971e-01 5.794246196746826172e-01 -2.208501547574996948e-01 5.598250404000282288e-02 2.010504007339477539e-01 -2.103550732135772705e-01 1.002799421548843384e-01 1.871278584003448486e-01 5.380996316671371460e-02 -2.126202881336212158e-01 -1.309391949325799942e-02 2.393980622291564941e-01 9.846073389053344727e-02 1.270606666803359985e-01
4.214134067296981812e-02 2.360743731260299683e-01 4.798175096511840820e-01 7.294303923845291138e-02 -9.340834803879261017e-03 3.014248050749301910e-02 -6.275328248739242554e-02 -8.767204731702804565e-02 9.471754729747772217e-02 1.580305099487304688e-01 1.611070521175861359e-02 -2.025757133960723877e-01 -2.274005413055419922e-01 -1.256319433450698853e-01 -5.756276100873947144e-02 1.018861457705497742e-01 2.795452997088432312e-02 1.151600778102874756e-01 -2.917072474956512451e-01 4.055396094918251038e-02 -3.515591323375701904e-01 -1.524094939231872559e-01 9.274573624134063721e-02 -3.372687995433807373e-01 -1.978183984756469727e-01 2.662063017487525940e-02 -8.327074348926544189e-02 -1.026775613427162170e-01 -1.636570543050765991e-01 5.061838775873184204e-02 1.203099638223648071e-01 2.584646642208099365e-01
1.329328268766403198e-01 1.643593460321426392e-01 6.950375437736511230e-02 -3.195607960224151611e-01 8.096773177385330200e-02 3.354072198271751404e-02 -1.418781578540802002e-01 2.548080086708068848e-01 3.270221501588821411e-02 8.930216729640960693e-02 -1.522392779588699341e-01 -1.819554716348648071e-01 -2.105849236249923706e-01 -3.991586342453956604e-02 2.192160859704017639e-02 -2.116212435066699982e-02 1.598037034273147583e-01 -7.499150931835174561e-02 -1.065697297453880310e-01 2.212568223476409912e-01 -1.584794819355010986e-01 -9.344927966594696045e-03 3.581643849611282349e-02 -5.205754637718200684e-01 2.365764379501342773e-01 6.050060689449310303e-02 4.243127256631851196e-02 -3.500282168388366699e-01 -1.239439472556114197e-01 2.296749055385589600e-01 2.331113070249557495e-02 -4.323153570294380188e-02
1.729439049959182739e-01 -1.754059493541717529e-01 -7.062014192342758179e-02 -1.124420091509819031e-01 1.058506667613983154e-01 2.148304283618927002e-01 -3.246647417545318604e-01 -5.030287057161331177e-02 -8.740684948861598969e-03 -1.777536422014236450e-02 3.476082533597946167e-02 -1.377860158681869507e-01 5.861706286668777466e-02 -2.749845385551452637e-01 -3.054926991462707520e-01 1.996031850576400757e-01 4.410495609045028687e-02 -1.289472430944442749e-01 -2.425477951765060425e-01 2.550225257873535156e-01 2.714599110186100006e-02 4.682818427681922913e-02 -2.796556055545806885e-02 9.686817228794097900e-02 -2.256742715835571289e-01 -1.304923146963119507e-01 -1.241007074713706970e-01 -2.274729460477828979e-01 1.896037533879280090e-02 -1.192800253629684448e-01 4.433289468288421631e-01 1.477487385272979736e-01
1.196097433567047119e-01 -9.317013621330261230e-02 -1.618708521127700806e-01 -1.871055066585540771e-01 -1.415965259075164795e-01 9.352768957614898682e-02 -3.051518499851226807e-01 1.512921005487442017e-01 -3.212864696979522705e-02 -2.287215029355138540e-04 1.309045106172561646e-01 2.380304224789142609e-02 -2.551549673080444336e-01 -2.072858810424804688e-01 -1.802600026130676270e-01 -6.145291775465011597e-02 1.354772597551345825e-01 -2.146826311945915222e-02 -3.202111423015594482e-01 2.085431665182113647e-01 4.443017393350601196e-02 -4.660862982273101807e-01 -2.651847712695598602e-02 -1.304781585931777954e-01 8.945747464895248413e-02 -1.591701656579971313e-01 -1.463599801063537598e-01 -1.002555564045906067e-01 2.888485416769981384e-02 3.427596017718315125e-02 3.530744910240173340e-01 -1.210875287652015686e-01
3.492899239063262939e-01 -6.376084685325622559e-02 1.570213288068771362e-01 -2.745999395847320557e-01 1.911582797765731812e-01 1.508195549249649048e-01 -4.053995609283447266e-01 -7.598726451396942139e-02 -1.477921009063720703e-01 1.177890449762344360e-01 -8.495046198368072510e-02 2.428852319717407227e-01 -7.504419237375259399e-02 -2.762186825275421143e-01 -3.535117022693157196e-03 5.365831777453422546e-02 7.883856445550918579e-02 -8.639219217002391815e-03 4.046343266963958740e-02 -1.689077168703079224e-02 1.804336607456207275e-01 -6.906079500913619995e-02 -1.570494621992111206e-01 -2.737234234809875488e-01 1.062363237142562866e-01 -2.059977799654006958e-01 1.385952439159154892e-02 -8.024697750806808472e-02 3.172457218170166016e-02 2.493202388286590576e-01 2.967777252197265625e-01 3.143669292330741882e-02
2.332830131053924561e-01 2.998679503798484802e-02 8.319802582263946533e-02 -2.488446086645126343e-01 4.118493199348449707e-02 1.256527751684188843e-01 -6.749134510755538940e-02 1.937440782785415649e-01 1.416675448417663574e-01 -3.325814902782440186e-01 9.878254495561122894e-03 4.756686277687549591e-03 -7.389789819717407227e-02 -8.807764947414398193e-02 2.793175168335437775e-02 1.112146601080894470e-01 1.005398631095886230e-01 -9.318694472312927246e-02 -1.780307590961456299e-01 3.477090597152709961e-01 -2.099523395299911499e-01 -3.398249149322509766e-01 -1.634819060564041138e-01 -6.992486119270324707e-02 2.043884843587875366e-01 -8.384503424167633057e-02 -2.016366124153137207e-01 -1.325512528419494629e-01 3.262103721499443054e-02 -1.679914742708206177e-01 3.985524475574493408e-01 -3.692355006933212280e-02
1.879694759845733643e-01 1.458998620510101318e-01 3.238213062286376953e-01 -2.204856276512145996e-01 1.087770313024520874e-01 2.487395852804183960e-01 1.795281469821929932e-02 -8.483559638261795044e-02 5.492965504527091980e-02 -6.393200159072875977e-02 1.187045723199844360e-01 3.446770459413528442e-02 -5.090944096446037292e-02 -2.443411350250244141e-01 -1.487493067979812622e-01 -1.782317906618118286e-01 -5.726718530058860779e-02 3.465137481689453125e-01 -1.215288937091827393e-01 8.426685631275177002e-02 -3.053464889526367188e-01 -2.856066524982452393e-01 -2.748119235038757324e-01 -7.597878575325012207e-02 -1.801207214593887329e-01 -9.191375225782394409e-02 1.547985225915908813e-01 -9.235914051532745361e-02 -8.115558326244354248e-02 -2.653076052665710449e-01 1.316966414451599121e-01 -3.295687213540077209e-02
1.681726574897766113e-01 9.472355246543884277e-02 6.276210397481918335e-02 -5.847175791859626770e-02 1.493791490793228149e-01 1.531028300523757935e-01 -3.334693014621734619e-01 -3.571242792531847954e-03 -1.785363443195819855e-02 -1.381229725666344166e-03 3.219501674175262451e-02 -2.472536712884902954e-01 -2.069045901298522949e-01 -7.149130105972290039e-02 -2.155375778675079346e-01 -3.756324648857116699e-01 -8.163193613290786743e-02 1.367789357900619507e-01 -1.463897177018225193e-03 1.644210815429687500e-01 -3.752174973487854004e-01 -1.356206387281417847e-01 5.534202232956886292e-02 -3.079019188880920410e-01 -2.217383682727813721e-01 -1.821321249008178711e-01 1.633174717426300049e-01 -1.506002992391586304e-01 -1.277207732200622559e-01 3.382550925016403198e-02 -1.053587347269058228e-01 1.753384023904800415e-01
8.161307871341705322e-02 1.872622072696685791e-01 1.583924591541290283e-01 -2.521260678768157959e-01 1.182322110980749130e-02 1.693484932184219360e-01 -2.270863503217697144e-01 2.923881113529205322e-01 7.600130513310432434e-03 9.756258130073547363e-02 -1.414783149957656860e-01 -2.299234457314014435e-02 5.343848094344139099e-02 -5.681318696588277817e-03 -6.678441073745489120e-03 1.234326139092445374e-01 3.205835074186325073e-02 5.554642155766487122e-02 -2.949132025241851807e-01 -1.813428103923797607e-01 -3.264217376708984375e-01 -2.032897621393203735e-01 -2.331081032752990723e-01 1.156561151146888733e-01 3.551072999835014343e-02 -2.747800052165985107e-01 5.419985577464103699e-02 -3.637218475341796875e-01 -6.768035143613815308e-02 -2.369089722633361816e-01 3.790526837110519409e-02 2.043141871690750122e-01
1.304545849561691284e-01 1.830337494611740112e-01 1.484746187925338745e-01 -1.175212562084197998e-01 2.019772082567214966e-01 -1.200581714510917664e-02 -3.186468780040740967e-01 1.650048941373825073e-01 -1.850090771913528442e-01 4.954395070672035217e-02 8.072578161954879761e-02 -2.763513326644897461e-01 -2.491261065006256104e-01 -1.012561097741127014e-02 7.479792833328247070e-02 -1.830050349235534668e-01 3.245962038636207581e-02 1.500253677368164062e-01 6.746790558099746704e-02 2.876369096338748932e-02 -2.122812420129776001e-01 1.179749071598052979e-01 -1.490640044212341309e-01 -9.761369973421096802e-02 -2.492518275976181030e-01 -1.658337712287902832e-01 2.538971900939941406e-01 -4.469352662563323975e-01 1.452844291925430298e-01 -5.818575620651245117e-02 1.017187535762786865e-01 1.214438453316688538e-01
1.343443542718887329e-01 1.856665611267089844e-01 2.419232428073883057e-01 -1.539374440908432007e-01 -1.003136113286018372e-01 -2.224086225032806396e-02 -1.896800100803375244e-01 -9.923595190048217773e-02 7.324719429016113281e-02 -1.127809509634971619e-01 5.589447170495986938e-02 8.830717951059341431e-02 1.676005274057388306e-01 1.254007518291473389e-01 3.440755605697631836e-02 -2.027968317270278931e-01 3.183710277080535889e-01 2.630931437015533447e-01 -2.555044293403625488e-01 3.144671320915222168e-01 -4.124771803617477417e-02 -1.101539954543113708e-01 -1.867286115884780884e-01 1.093892529606819153e-01 1.264099031686782837e-01 -3.213706985116004944e-02 1.678838282823562622e-01 -3.833321332931518555e-01 2.857904694974422455e-02 1.837128251791000366e-01 1.113869473338127136e-01 2.433218210935592651e-01
3.607844933867454529e-02 -4.915065132081508636e-03 6.949555128812789917e-02 -3.610644340515136719e-01 1.061653941869735718e-01 -1.119161546230316162e-01 -2.532657086849212646e-01 -4.264737293124198914e-02 -3.540941476821899414e-01 -4.133991897106170654e-02 -1.818061023950576782e-01 -6.937361508607864380e-02 -1.453194618225097656e-01 -5.684360116720199585e-02 2.143995314836502075e-01 2.253440916538238525e-01 -1.249806359410285950e-01 2.028174847364425659e-01 -1.535195261240005493e-01 -6.106207519769668579e-02 -5.927820131182670593e-02 -4.339782893657684326e-02 -2.571255564689636230e-01 -2.915666401386260986e-01 -3.198319673538208008e-01 -1.233050450682640076e-01 1.496181786060333252e-01 -2.301230281591415405e-01 -2.557281032204627991e-02 -2.173445420339703560e-03 1.676412224769592285e-01 -1.596544235944747925e-01
-1.399591863155364990e-01 2.333663031458854675e-02 1.376564204692840576e-01 -3.160122334957122803e-01 -2.513565719127655029e-01 1.794186383485794067e-01 -2.879058420658111572e-01 -9.244729578495025635e-02 -2.096263766288757324e-01 1.869721114635467529e-01 -2.379912734031677246e-01 -1.298668235540390015e-01 -3.297997713088989258e-01 7.773807644844055176e-02 1.221054047346115112e-01 -2.317519038915634155e-01 8.065030723810195923e-02 2.237465530633926392e-01 -7.594577223062515259e-02 7.825231552124023438e-02 -1.116747334599494934e-01 -1.455847620964050293e-01 -1.198354512453079224e-01 5.397932603955268860e-02 -2.221108675003051758e-01 -1.171303540468215942e-01 -3.600714728236198425e-02 -3.187558799982070923e-02 -2.222913503646850586e-01 2.126528620719909668e-01 2.389054894447326660e-01 4.399172589182853699e-02
-1.024943590164184570e-01 1.389211267232894897e-01 -3.616325184702873230e-02 -7.657989859580993652e-02 -5.318179726600646973e-02 6.343787163496017456e-02 -1.383357644081115723e-01 1.272434592247009277e-01 8.974565565586090088e-02 -1.328667905181646347e-02 -7.815150916576385498e-02 -2.124183475971221924e-01 2.184144221246242523e-02 5.629038903862237930e-03 -1.098745092749595642e-01 2.515332773327827454e-02 4.067363962531089783e-02 1.845750771462917328e-02 5.377127975225448608e-02 -9.500458836555480957e-03 -2.475403845310211182e-01 -4.860062599182128906e-01 -3.004919365048408508e-02 -1.626294851303100586e-01 1.508046388626098633e-01 1.874152757227420807e-02 1.046630516648292542e-01 -5.019468665122985840e-01 -1.736776083707809448e-01 -9.127499908208847046e-02 3.719050288200378418e-01 2.357043027877807617e-01
3.693165257573127747e-02 -7.774344831705093384e-02 2.897920906543731689e-01 1.355988532304763794e-01 9.232943505048751831e-02 2.625093460083007812e-01 -2.882188260555267334e-01 2.776598334312438965e-01 -1.402363330125808716e-01 1.458222717046737671e-01 -1.349020898342132568e-01 -2.945018112659454346e-01 -4.186961799860000610e-02 2.120793797075748444e-02 -7.515236735343933105e-02 -7.906676828861236572e-02 1.682210117578506470e-01 3.476453246548771858e-03 -8.444091677665710449e-02 2.962535619735717773e-01 -1.759203374385833740e-01 -2.875059843063354492e-01 8.294732309877872467e-03 -3.590474724769592285e-01 1.776592880487442017e-01 -3.437010198831558228e-02 1.146161258220672607e-01 -3.477155417203903198e-02 -8.085634559392929077e-02 -1.185328662395477295e-01 2.299625277519226074e-01 7.939270883798599243e-02
-7.001515477895736694e-02 1.625012457370758057e-01 1.492055803537368774e-01 -4.977016709744930267e-03 9.790427982807159424e-02 6.769035756587982178e-02 -3.610354661941528320e-01 1.156010627746582031e-01 -1.195480674505233765e-01 -1.511544883251190186e-01 -4.377375543117523193e-01 1.933927536010742188e-01 -2.443927824497222900e-01 1.128798201680183411e-01 -1.120469346642494202e-01 -1.349478214979171753e-01 -1.100718416273593903e-02 1.883564591407775879e-01 -2.283347845077514648e-01 3.024760782718658447e-01 -1.265923976898193359e-01 3.647135198116302490e-02 1.232924461364746094e-01 -1.132520586252212524e-01 1.565263718366622925e-01 2.645962126553058624e-02 2.711418569087982178e-01 -2.296803444623947144e-01 -5.974256992340087891e-02 -1.102927699685096741e-01 1.619158536195755005e-01 3.323474153876304626e-02
2.405113875865936279e-01 1.812666803598403931e-01 2.943953275680541992e-01 -1.273114085197448730e-01 -1.754560172557830811e-01 1.282292902469635010e-01 -2.169779986143112183e-01 -3.527623787522315979e-02 1.021125763654708862e-01 -1.971613615751266479e-01 -1.240227743983268738e-01 1.571765169501304626e-02 -1.430419236421585083e-01 2.897328138351440430e-01 1.276653707027435303e-01 -2.246595323085784912e-01 1.538308709859848022e-01 1.760319769382476807e-01 -2.507369518280029297e-01 3.115290999412536621e-01 -2.166986651718616486e-02 -2.092968076467514038e-01 -8.951921015977859497e-02 1.265739351511001587e-01 4.675793275237083435e-02 -6.511691957712173462e-02 1.607204675674438477e-01 -2.159754186868667603e-01 -6.083329673856496811e-03 1.694142371416091919e-01 1.698485165834426880e-01 2.353591024875640869e-01
8.343499153852462769e-02 1.024387404322624207e-01 2.325339466333389282e-01 -1.102209985256195068e-01 -5.763702467083930969e-02 7.029190659523010254e-02 -4.057765305042266846e-01 3.359217941761016846e-01 -4.390650987625122070e-02 2.035925090312957764e-01 -2.567103803157806396e-01 1.271787136793136597e-01 -4.526257887482643127e-02 -1.038880422711372375e-01 -1.701986938714981079e-01 7.608124613761901855e-02 -4.694060608744621277e-02 5.802468210458755493e-02 -2.852014899253845215e-01 1.600057035684585571e-01 -1.719607412815093994e-01 9.056909382343292236e-02 2.267700284719467163e-01 -3.496841192245483398e-01 2.161146104335784912e-01 4.171223565936088562e-02 1.517052650451660156e-01 -2.235420495271682739e-01 -4.554627835750579834e-02 6.917124614119529724e-03 8.106526732444763184e-02 5.830797553062438965e-02
-1.063374918885529041e-03 -1.890335977077484131e-02 -1.765166074037551880e-01 -2.531684339046478271e-01 -6.535293906927108765e-02 -3.506054868921637535e-03 -1.182998940348625183e-01 1.243241801857948303e-01 -5.971063673496246338e-02 6.997625529766082764e-02 -1.145887598395347595e-01 -3.539158776402473450e-02 -3.492307364940643311e-01 7.319499552249908447e-02 4.486754909157752991e-02 2.359124273061752319e-01 4.477126896381378174e-02 -4.830327630043029785e-02 -3.019572049379348755e-02 9.239006042480468750e-02 -9.788371622562408447e-02 -4.726494252681732178e-01 -1.767863631248474121e-01 -1.469007581472396851e-01 9.774411469697952271e-02 -3.390334248542785645e-01 1.292285881936550140e-02 -9.178853780031204224e-02 1.005696356296539307e-01 -1.222104877233505249e-01 4.332953095436096191e-01 1.316826492547988892e-01
1.368373334407806396e-01 -5.265052244067192078e-02 3.246637061238288879e-02 -1.915195584297180176e-01 1.579442173242568970e-01 -9.575524926185607910e-02 -2.829148173332214355e-01 -2.254013717174530029e-01 -2.402113825082778931e-01 -2.151555866003036499e-01 -2.192014157772064209e-01 -3.277751058340072632e-02 -2.788197100162506104e-01 1.138868480920791626e-01 1.175661385059356689e-01 6.110365316271781921e-02 -7.830116897821426392e-02 3.266300261020660400e-01 -3.042095005512237549e-01 1.925836503505706787e-01 8.976460248231887817e-02 -2.449352741241455078e-01 -2.377762794494628906e-01 -1.727015674114227295e-01 -1.392352879047393799e-01 1.386620942503213882e-02 1.036475151777267456e-01 -2.314833402633666992e-01 -8.906921744346618652e-02 -1.657324470579624176e-02 -1.456650197505950928e-01 6.501915305852890015e-02
-4.089161287993192673e-03 6.053557991981506348e-02 1.238795593380928040e-01 -3.885229825973510742e-01 1.355434507131576538e-01 2.564674317836761475e-01 -1.941230297088623047e-01 -1.595767736434936523e-01 -4.172524064779281616e-02 2.359104575589299202e-03 2.071085274219512939e-01 2.146793156862258911e-02 -1.573106050491333008e-01 2.583222687244415283e-01 -2.352364920079708099e-02 1.005062088370323181e-01 9.271655231714248657e-02 2.486083656549453735e-01 -7.633624598383903503e-03 2.965252697467803955e-01 6.493708118796348572e-03 -2.781367897987365723e-01 1.276589184999465942e-01 -2.085255086421966553e-01 -2.848444283008575439e-01 -9.019995480775833130e-02 3.202471509575843811e-02 -3.615204244852066040e-02 -2.589979469776153564e-01 2.088938951492309570e-01 1.938132047653198242e-01 6.170808803290128708e-03
-3.879753500223159790e-02 4.341048374772071838e-02 3.260477483272552490e-01 -2.786601893603801727e-02 1.743969917297363281e-01 4.945743456482887268e-02 -3.711959421634674072e-01 -1.437923759222030640e-01 -1.178729236125946045e-01 -1.151434518396854401e-02 -2.948066592216491699e-01 2.105753123760223389e-01 -2.312818020582199097e-01 1.613338850438594818e-02 -5.781340226531028748e-02 -6.492304801940917969e-02 2.778957486152648926e-01 3.386561572551727295e-01 -2.520441114902496338e-01 1.397902816534042358e-01 -7.370199263095855713e-02 -1.021683402359485626e-02 1.516291052103042603e-01 -4.960686713457107544e-02 1.143184900283813477e-01 2.000771760940551758e-01 2.242399305105209351e-01 -1.489482372999191284e-01 5.099566653370857239e-02 -5.892261862754821777e-02 2.238099724054336548e-01 -6.255294382572174072e-02
2.651371061801910400e-01 -8.905883878469467163e-02 2.987433411180973053e-02 -2.109487205743789673e-01 2.283784560859203339e-02 7.071553170680999756e-02 -1.665823757648468018e-01 1.302472949028015137e-01 -1.183116212487220764e-01 -1.890333928167819977e-02 -1.236112192273139954e-01 -8.775129914283752441e-02 -3.319139778614044189e-02 -5.988847836852073669e-02 1.139630302786827087e-01 -3.905325010418891907e-02 1.006277725100517273e-01 2.524266541004180908e-01 -2.676289081573486328e-01 -7.421220839023590088e-02 3.240388929843902588e-01 -4.761970415711402893e-02 -5.105647817254066467e-02 -1.741475015878677368e-01 -2.977627217769622803e-01 -1.613043397665023804e-01 4.449815303087234497e-02 -5.153243541717529297e-01 1.983439326286315918e-01 -9.251373261213302612e-02 1.623526960611343384e-01 1.481461226940155029e-01
4.139581322669982910e-01 -1.635680347681045532e-01 2.453053444623947144e-01 -1.419737190008163452e-01 1.019651144742965698e-01 1.019788458943367004e-01 -3.250779807567596436e-01 -2.023633196949958801e-02 2.899905480444431305e-02 1.205317080020904541e-01 -1.545579284429550171e-01 1.748007982969284058e-01 -5.427573993802070618e-02 -2.810869514942169189e-01 -3.129348158836364746e-02 -1.403955928981304169e-02 1.965716630220413208e-01 7.391076534986495972e-02 9.047488123178482056e-02 1.562079191207885742e-01 2.146752029657363892e-01 -1.151272878050804138e-01 -1.721959412097930908e-01 -1.886560916900634766e-01 6.776072084903717041e-02 -8.500455319881439209e-02 -5.938195437192916870e-02 6.162408366799354553e-02 -5.635691061615943909e-02 2.588821947574615479e-01 3.764845728874206543e-01 9.683457016944885254e-02
3.042770326137542725e-01 2.405443638563156128e-01 9.453700482845306396e-02 -1.921446770429611206e-01 -8.868715912103652954e-02 -8.914061635732650757e-02 -1.614884287118911743e-01 -2.836079299449920654e-01 8.758647739887237549e-02 -8.429771661758422852e-02 -1.445167213678359985e-01 -7.482775300741195679e-02 -1.864493936300277710e-01 1.349112857133150101e-02 -2.590951323509216309e-02 8.509846776723861694e-02 -2.927037775516510010e-01 3.192688822746276855e-01 -1.554583609104156494e-01 -8.580879308283329010e-03 2.007353901863098145e-01 -1.315535455942153931e-01 6.707145273685455322e-02 -3.790052235126495361e-01 -9.828572720289230347e-02 1.122474521398544312e-01 1.486984919756650925e-02 -2.098989635705947876e-01 4.208752885460853577e-02 -1.178811788558959961e-01 2.364778220653533936e-01 2.037955522537231445e-01
7.788967341184616089e-02 2.032553032040596008e-02 7.870161533355712891e-02 -4.789496958255767822e-02 1.258422285318374634e-01 1.650380641222000122e-01 -2.376660555601119995e-01 1.878069043159484863e-01 -1.169232800602912903e-01 1.717068552970886230e-01 -1.119251027703285217e-01 -2.370465993881225586e-01 -3.322125673294067383e-01 1.745503954589366913e-02 -8.498087525367736816e-02 -3.790072724223136902e-02 -1.005558073520660400e-01 2.883666753768920898e-01 5.514530092477798462e-02 3.508052825927734375e-01 -2.979415953159332275e-01 -1.097314208745956421e-01 6.175799295306205750e-02 -7.402465492486953735e-02 -4.292761161923408508e-02 -9.608343243598937988e-02 2.673174142837524414e-01 -2.040435522794723511e-01 -3.812956064939498901e-02 1.445676088333129883e-01 1.743328124284744263e-01 -3.355772793292999268e-01
-1.585137844085693359e-01 1.929409503936767578e-01 3.479444086551666260e-01 -1.260807812213897705e-01 1.147606670856475830e-01 1.768528819084167480e-01 -8.540950715541839600e-02 5.259765684604644775e-02 7.297834753990173340e-02 9.333942830562591553e-02 -5.100889131426811218e-02 5.089284852147102356e-02 -2.144539952278137207e-01 -1.403845399618148804e-01 -2.449439764022827148e-01 -1.553390026092529297e-01 7.205723971128463745e-02 1.096110641956329346e-01 -1.192115098237991333e-01 2.302387654781341553e-01 -2.140557914972305298e-01 -2.052881270647048950e-01 -1.302891522645950317e-01 -1.136033050715923309e-02 -4.177319407463073730e-01 -1.773851513862609863e-01 -4.731762036681175232e-02 -3.659211993217468262e-01 -1.498296707868576050e-01 7.258573174476623535e-02 -1.322695612907409668e-01 1.760687306523323059e-02
-3.889016341418027878e-03 8.480513840913772583e-02 -3.409829735755920410e-02 -5.423868447542190552e-02 -3.863036930561065674e-01 1.240278556942939758e-01 -2.328159064054489136e-01 1.889575868844985962e-01 1.540066301822662354e-01 1.542303413152694702e-01 -2.518293559551239014e-01 7.570824772119522095e-02 -1.359981745481491089e-01 -6.227689608931541443e-02 1.949557289481163025e-02 5.487469211220741272e-02 5.122676491737365723e-02 -1.683606356382369995e-01 -3.217663615942001343e-02 -2.466848120093345642e-03 -1.764411032199859619e-01 2.245851233601570129e-02 8.182268589735031128e-02 -3.942078351974487305e-01 -1.056607365608215332e-01 -6.750410795211791992e-02 1.475437432527542114e-01 -2.429290711879730225e-01 -1.650885939598083496e-01 1.550643593072891235e-01 4.651825129985809326e-01 4.250315204262733459e-02
2.199452370405197144e-01 7.462610304355621338e-02 -4.251619428396224976e-02 1.084938421845436096e-01 -1.316217798739671707e-02 2.898685634136199951e-02 -2.989046275615692139e-01 -6.596846133470535278e-02 -2.314518541097640991e-01 -2.180805951356887817e-01 -2.307517826557159424e-01 -2.896352112293243408e-01 -1.900798380374908447e-01 2.137775532901287079e-02 1.899968460202217102e-02 -1.296095550060272217e-01 -2.438972890377044678e-02 1.410093605518341064e-01 -2.119507044553756714e-01 -7.969718426465988159e-02 4.945881292223930359e-02 1.407451462000608444e-02 -2.436663508415222168e-01 -2.403441369533538818e-01 -3.832494094967842102e-02 -2.234863489866256714e-01 1.516005992889404297e-01 -2.817182242870330811e-01 1.709112375974655151e-01 2.065049260854721069e-01 2.764763534069061279e-01 2.283928543329238892e-01
6.932225078344345093e-02 -2.482365965843200684e-01 -2.173119597136974335e-02 -2.015177458524703979e-01 4.193256422877311707e-02 1.072241440415382385e-01 -3.398637771606445312e-01 5.763540510088205338e-03 -3.224715823307633400e-03 -5.190927907824516296e-02 6.061010807752609253e-02 -5.541224032640457153e-03 2.021895162761211395e-02 -2.231065630912780762e-01 -1.264402419328689575e-01 5.436675623059272766e-02 1.602724045515060425e-01 -1.447225362062454224e-01 -3.099766373634338379e-01 2.969197630882263184e-01 -5.415458977222442627e-02 -1.629041284322738647e-01 -9.786379337310791016e-02 -9.265215694904327393e-02 -1.129196062684059143e-01 -2.527548074722290039e-01 -3.394432663917541504e-01 -1.213081479072570801e-01 4.864069446921348572e-02 5.955468118190765381e-02 4.398688971996307373e-01 6.063466519117355347e-02
1.166472658514976501e-01 -4.599174484610557556e-02 -1.027572900056838989e-02 -1.149275340139865875e-02 6.024642288684844971e-02 1.970861107110977173e-01 -1.669599264860153198e-01 -4.956665635108947754e-02 -9.312822669744491577e-02 2.108531147241592407e-01 -2.561164498329162598e-01 -1.308778822422027588e-01 -1.246426776051521301e-01 1.194825395941734314e-02 -1.933373510837554932e-01 3.120757341384887695e-01 -1.040018051862716675e-01 4.818738400936126709e-01 -3.560035824775695801e-01 9.019914269447326660e-02 -1.854891888797283173e-02 -9.058320894837379456e-03 1.430621594190597534e-01 -4.017118811607360840e-01 -9.428742341697216034e-03 4.048252943903207779e-03 8.017413318157196045e-03 -2.704380638897418976e-02 -1.462558060884475708e-01 1.178413908928632736e-02 1.668012440204620361e-01 1.204902604222297668e-01
2.547836601734161377e-01 5.988766252994537354e-02 1.219258084893226624e-02 -2.601936757564544678e-01 2.104618698358535767e-01 1.289930194616317749e-01 -2.049425095319747925e-01 -1.788223087787628174e-01 -1.258634924888610840e-01 1.555963009595870972e-01 -7.026984542608261108e-02 3.173905611038208008e-01 -1.203614398837089539e-01 -1.938724666833877563e-01 1.154082864522933960e-01 -1.053865775465965271e-01 -2.771645318716764450e-03 -6.540878117084503174e-02 -1.179159134626388550e-01 1.561906784772872925e-01 3.166753053665161133e-01 -1.263687573373317719e-02 -8.736279606819152832e-02 -2.358908951282501221e-01 -9.943465702235698700e-04 1.287412345409393311e-01 -6.217184662818908691e-02 -8.287393301725387573e-02 -6.996144354343414307e-02 2.879968844354152679e-02 5.155196189880371094e-01 3.759334608912467957e-02
9.871917963027954102e-02 1.057200878858566284e-01 -1.165935245808213949e-04 -1.048377230763435364e-01 -3.814397454261779785e-01 3.095582425594329834e-01 -7.966779917478561401e-02 7.989997416734695435e-02 5.238564312458038330e-02 1.845591068267822266e-01 -1.664570420980453491e-01 1.948849707841873169e-01 -1.745371967554092407e-01 -1.122928187251091003e-01 -2.114140540361404419e-01 2.583659887313842773e-01 8.172536268830299377e-03 4.677153751254081726e-02 -2.566817961633205414e-02 1.099509298801422119e-01 -1.425925791263580322e-01 -8.053187280893325806e-03 7.546398788690567017e-02 -3.408088684082031250e-01 4.916425794363021851e-02 -5.850621312856674194e-02 1.003257036209106445e-01 -8.498327434062957764e-02 -2.690016031265258789e-01 -3.213762864470481873e-02 4.472091495990753174e-01 5.703958123922348022e-02
3.539872765541076660e-01 2.717572152614593506e-01 3.548097983002662659e-02 -3.267708420753479004e-01 -3.204899653792381287e-02 1.320294290781021118e-01 -2.926000356674194336e-01 4.786379635334014893e-02 -3.270837664604187012e-02 2.060216367244720459e-01 -7.908787578344345093e-02 -2.168679982423782349e-02 9.978097677230834961e-02 3.421441838145256042e-02 1.365563571453094482e-01 2.711299359798431396e-01 -2.268506288528442383e-01 4.852049425244331360e-02 -1.744191795587539673e-01 1.643384099006652832e-01 -2.065252959728240967e-01 -2.829115092754364014e-01 2.197172865271568298e-02 -1.062714308500289917e-01 2.142532914876937866e-01 -2.538847327232360840e-01 -1.109490245580673218e-01 -4.059189185500144958e-02 7.489892095327377319e-02 3.487977758049964905e-02 7.453393191099166870e-02 2.247193455696105957e-01
3.142874315381050110e-02 2.595488429069519043e-01 -3.578801825642585754e-02 3.186974674463272095e-02 2.279065102338790894e-01 -1.241302266716957092e-01 -3.349344134330749512e-01 1.488593816757202148e-01 -1.763075739145278931e-01 5.069948732852935791e-03 -5.647187307476997375e-02 3.018751926720142365e-02 -3.014025092124938965e-02 -1.877871602773666382e-01 2.153905332088470459e-01 1.426282227039337158e-01 2.225533314049243927e-02 1.936437562108039856e-02 -2.852027863264083862e-02 9.361547976732254028e-02 -1.265870686620473862e-02 1.854152418673038483e-02 -4.435170590877532959e-01 -3.090310990810394287e-01 -1.931185275316238403e-01 -6.504839286208152771e-03 2.328607290983200073e-01 -2.626727223396301270e-01 -9.711663424968719482e-02 1.127519533038139343e-01 -3.256955742835998535e-02 3.203419446945190430e-01
-1.058953553438186646e-01 2.536298930644989014e-01 1.923655420541763306e-01 -8.070629090070724487e-02 6.713296473026275635e-02 6.302867084741592407e-03 -1.998541951179504395e-01 -4.219141602516174316e-02 -1.459354013204574585e-01 -2.097625285387039185e-02 -3.595447838306427002e-01 -3.455722704529762268e-02 1.074995845556259155e-01 -4.187520444393157959e-01 -2.488326728343963623e-01 -1.912218183279037476e-01 -1.146665588021278381e-02 -2.586067318916320801e-01 -1.501882672309875488e-01 2.090569436550140381e-01 3.155395761132240295e-02 -2.795141935348510742e-01 -4.754262790083885193e-02 -1.683357656002044678e-01 1.788567751646041870e-02 -8.457965403795242310e-02 5.474216863512992859e-02 -1.828815490007400513e-01 1.604716032743453979e-01 8.557463437318801880e-02 2.773773968219757080e-01 1.246563252061605453e-02
2.138777077198028564e-02 8.463926613330841064e-02 -2.405348792672157288e-02 -1.732878535985946655e-01 1.415323317050933838e-01 1.052737534046173096e-01 -5.953304097056388855e-02 2.007439732551574707e-01 -2.145434767007827759e-01 -2.592761218547821045e-01 3.636070191860198975e-01 2.775544524192810059e-01 4.345217719674110413e-02 2.949656173586845398e-02 -1.789548397064208984e-01 -6.849990040063858032e-02 -1.377198845148086548e-01 -2.965739741921424866e-02 -2.332030236721038818e-01 1.823673844337463379e-01 -4.520795494318008423e-02 -2.948833405971527100e-01 -7.246482372283935547e-02 -1.445927321910858154e-01 -6.554539781063795090e-03 -2.145725190639495850e-01 -2.997902408242225647e-02 -3.489277362823486328e-01 3.524729609489440918e-02 2.245941758155822754e-01 2.561254501342773438e-01 1.271830350160598755e-01
9.743387997150421143e-02 1.908189952373504639e-01 1.697534173727035522e-01 -1.879826039075851440e-01 -1.607793942093849182e-02 1.210703104734420776e-01 -3.598292171955108643e-01 1.689621061086654663e-01 -1.813676580786705017e-02 9.745127707719802856e-02 -3.835432529449462891e-01 2.557997405529022217e-01 -6.374678760766983032e-02 -7.345937192440032959e-02 -1.662045270204544067e-01 1.067061573266983032e-01 -8.368451893329620361e-02 6.574130803346633911e-02 -2.888701558113098145e-01 1.901877671480178833e-01 -2.108822911977767944e-01 8.042706549167633057e-02 1.576186716556549072e-01 -2.913880646228790283e-01 8.880040049552917480e-02 7.628557272255420685e-03 2.884564995765686035e-01 -1.826500892639160156e-01 7.308414205908775330e-03 -1.001031622290611267e-01 8.326989412307739258e-02 1.140693351626396179e-01
2.112800180912017822e-01 2.385798543691635132e-01 1.084949821233749390e-01 1.354569010436534882e-02 1.155934557318687439e-01 2.257110178470611572e-01 -7.846990227699279785e-02 1.992540806531906128e-01 5.993448197841644287e-03 -4.428911581635475159e-02 -1.313681602478027344e-01 -5.304500833153724670e-02 1.431279778480529785e-01 -8.874794095754623413e-02 -1.512441635131835938e-01 1.019291579723358154e-01 3.216403722763061523e-02 -2.687620222568511963e-01 -1.608057171106338501e-01 2.435663640499114990e-01 -1.889370679855346680e-01 -3.416264951229095459e-01 -1.031170785427093506e-01 -3.821621239185333252e-01 2.691671811044216156e-02 2.864470779895782471e-01 7.479710131883621216e-02 -9.531549364328384399e-02 -3.390184044837951660e-02 1.766179502010345459e-02 2.339127808809280396e-01 2.673083543777465820e-01
1.736225187778472900e-01 1.433796882629394531e-01 2.440832853317260742e-01 -1.012129783630371094e-01 6.129565089941024780e-02 -1.684412658214569092e-01 -1.613073945045471191e-01 -1.315085291862487793e-01 1.012651026248931885e-01 -1.075101494789123535e-01 -1.538915336132049561e-01 -9.642373025417327881e-02 -1.342263072729110718e-01 5.533419971470721066e-05 -1.005165427923202515e-01 1.723908483982086182e-01 -1.043181940913200378e-01 3.900776505470275879e-01 -2.315028607845306396e-01 5.098288506269454956e-02 7.019480317831039429e-02 -1.539213061332702637e-01 1.453045159578323364e-01 -3.511020243167877197e-01 1.083287410438060760e-02 -1.531527340412139893e-01 -2.030862681567668915e-02 -2.751882374286651611e-01 6.279895454645156860e-02 -1.638981848955154419e-01 8.955951035022735596e-02 4.007721543312072754e-01
2.319497168064117432e-01 2.071699500083923340e-02 7.381480932235717773e-02 -1.176133751869201660e-01 1.734241694211959839e-01 -1.003516744822263718e-02 -4.182467460632324219e-01 -7.727475464344024658e-02 -5.243141949176788330e-02 -1.631463528610765934e-03 -1.547070294618606567e-01 2.712121009826660156e-01 -9.248942881822586060e-02 -1.415735185146331787e-01 -9.862127900123596191e-02 -5.501195415854454041e-02 2.579906582832336426e-01 5.677525699138641357e-02 8.411515504121780396e-02 1.552364081144332886e-01 1.404063701629638672e-01 -2.231457978487014771e-01 -9.869163483381271362e-02 -3.540630638599395752e-02 1.234200224280357361e-02 -3.024177253246307373e-01 9.135190397500991821e-02 4.743377864360809326e-02 -3.440629243850708008e-01 3.143730163574218750e-01 2.407017350196838379e-01 1.225130558013916016e-01
1.028343588113784790e-01 7.992399483919143677e-02 1.528816372156143188e-01 -2.903734743595123291e-01 -2.163774073123931885e-01 3.152995407581329346e-01 -2.402230948209762573e-01 9.213310480117797852e-02 -1.651647090911865234e-01 1.385232657194137573e-01 -1.824346184730529785e-01 2.152100652456283569e-01 -7.411915808916091919e-02 -1.164279282093048096e-01 -3.493421524763107300e-02 1.133849844336509705e-01 3.375171124935150146e-02 2.293370366096496582e-01 1.472709178924560547e-01 2.405708432197570801e-01 -1.877767965197563171e-02 -1.385963708162307739e-01 -1.166993752121925354e-01 7.999200373888015747e-02 -4.556489288806915283e-01 -2.098866254091262817e-01 -2.245185710489749908e-02 -1.521542966365814209e-01 -1.446931064128875732e-01 3.966504335403442383e-02 1.270251572132110596e-01 -1.299335658550262451e-01
6.857376545667648315e-02 -7.159146014600992203e-03 1.331202685832977295e-01 -1.859661340713500977e-01 1.011614128947257996e-01 1.602903604507446289e-01 -3.439925312995910645e-01 -1.204103529453277588e-01 -2.293368726968765259e-01 1.575340479612350464e-01 -2.743259370326995850e-01 -1.017742529511451721e-01 1.057049632072448730e-01 -4.074578285217285156e-01 -8.420626819133758545e-02 -2.038691565394401550e-02 -2.047307491302490234e-01 -1.369705200195312500e-01 -1.246124729514122009e-01 1.522324979305267334e-01 -1.346603333950042725e-01 -3.604575991630554199e-01 -7.894403487443923950e-02 -2.196633964776992798e-01 2.109996043145656586e-03 1.331006735563278198e-01 1.736118197441101074e-01 -1.552254408597946167e-01 1.323426812887191772e-01 3.581183846108615398e-04 1.620941013097763062e-01 9.374272823333740234e-02
-3.110071457922458649e-02 2.103814482688903809e-01 5.302120745182037354e-02 -1.012582778930664062e-01 -1.365478038787841797e-01 -1.705719530582427979e-01 -3.101623356342315674e-01 -9.034446626901626587e-02 -2.683961391448974609e-01 -1.403271853923797607e-01 -3.479392826557159424e-01 -1.967176198959350586e-01 2.459169365465641022e-02 -1.025588810443878174e-01 -9.683434665203094482e-02 -4.442055523395538330e-02 2.906313166022300720e-02 1.211484447121620178e-01 -1.682416796684265137e-01 1.389210224151611328e-01 -1.050805971026420593e-01 -2.086717486381530762e-01 1.409219950437545776e-01 -2.333901226520538330e-01 9.988903254270553589e-02 1.545568853616714478e-01 1.815102249383926392e-01 -4.557634145021438599e-02 2.322255373001098633e-01 -7.179178297519683838e-02 4.114437103271484375e-01 1.623108983039855957e-01
4.000401794910430908e-01 -1.349042803049087524e-01 1.103705316781997681e-01 -1.768830269575119019e-01 1.947225034236907959e-01 -2.061556652188301086e-02 -2.944028675556182861e-01 6.759455800056457520e-02 -1.445674002170562744e-01 -5.378548800945281982e-02 -1.987423747777938843e-01 2.439071983098983765e-01 -1.298372894525527954e-01 -1.166350021958351135e-01 -1.128870099782943726e-01 -2.467058897018432617e-01 2.032837420701980591e-01 6.539962440729141235e-02 4.890527576208114624e-02 2.166181057691574097e-01 2.136699855327606201e-01 -1.698074489831924438e-01 6.097729317843914032e-03 -8.805026113986968994e-02 -1.052418425679206848e-01 -1.633577048778533936e-01 1.592131853103637695e-01 1.103696972131729126e-01 -7.750094681978225708e-02 2.735565900802612305e-01 2.377073168754577637e-01 1.789764761924743652e-01
2.056263238191604614e-01 1.213344335556030273e-01 8.964684605598449707e-02 4.639081284403800964e-02 -2.113512717187404633e-02 2.174105495214462280e-02 -2.108955830335617065e-01 -6.581724435091018677e-02 -1.022806093096733093e-01 2.358385771512985229e-01 -1.142791435122489929e-01 1.923914551734924316e-01 -1.220033466815948486e-01 -1.199765875935554504e-02 -9.336802363395690918e-02 1.060409620404243469e-01 1.487044841051101685e-01 3.028269708156585693e-01 -2.106772661209106445e-01 3.378478586673736572e-01 -6.889470666646957397e-02 -3.339161872863769531e-01 2.230308800935745239e-01 -2.344770729541778564e-01 5.396023765206336975e-02 -9.349373169243335724e-03 3.654549121856689453e-01 -2.398047000169754028e-01 1.252954751253128052e-01 -9.891224652528762817e-02 1.239322200417518616e-01 -6.095936149358749390e-02
1.243083178997039795e-01 1.588741093873977661e-01 2.649340629577636719e-01 -2.546559274196624756e-01 8.675222098827362061e-02 1.211251989006996155e-01 -8.109878748655319214e-02 -3.043059958145022392e-03 7.700869441032409668e-02 -5.992445722222328186e-02 -2.076217085123062134e-01 -9.503117203712463379e-02 -4.218637049198150635e-01 -3.901888802647590637e-02 1.160959079861640930e-01 2.471056133508682251e-01 -1.012791320681571960e-01 5.910069495439529419e-02 1.024402230978012085e-01 3.388657420873641968e-02 -3.709855303168296814e-02 -3.986336588859558105e-01 1.250002086162567139e-01 -6.564395874738693237e-02 7.336600124835968018e-02 -1.390616744756698608e-01 1.461561918258666992e-01 -1.983880102634429932e-01 8.494984358549118042e-02 -6.943573802709579468e-02 3.499634861946105957e-01 2.328711748123168945e-01
-1.162944510579109192e-01 3.369496762752532959e-01 9.841334074735641479e-02 -1.422218978404998779e-01 9.217285364866256714e-02 4.851417988538742065e-02 -2.477039098739624023e-01 -1.582304597832262516e-03 5.321255698800086975e-02 1.476190686225891113e-01 6.932383030652999878e-02 -2.717184126377105713e-01 -4.859174042940139771e-02 1.562821418046951294e-01 -2.645027637481689453e-01 -2.269550859928131104e-01 1.323885917663574219e-01 2.707618176937103271e-01 2.276849746704101562e-02 9.484717994928359985e-02 -9.025046974420547485e-02 -1.837407201528549194e-01 -1.031510978937149048e-01 -2.653407454490661621e-01 -2.015106230974197388e-01 -1.639259010553359985e-01 9.228290617465972900e-02 -4.210894703865051270e-01 -1.543881893157958984e-01 1.236249953508377075e-01 3.872764110565185547e-02 4.549079760909080505e-02
1.115473508834838867e-01 -1.996188163757324219e-01 1.750141382217407227e-01 -2.842313349246978760e-01 5.344310030341148376e-02 -7.811246812343597412e-02 -2.626828849315643311e-01 -1.133105456829071045e-01 1.181590482592582703e-01 -9.297388046979904175e-02 7.253342866897583008e-02 -7.649878412485122681e-02 -5.607777088880538940e-02 4.532722383737564087e-02 -3.388859629631042480e-01 -1.045683473348617554e-01 1.347495168447494507e-01 -1.753550209105014801e-02 -2.181473821401596069e-01 1.425771564245223999e-01 5.066917464137077332e-02 -4.055698812007904053e-01 6.439179182052612305e-02 8.506667613983154297e-02 3.208216279745101929e-02 3.456458076834678650e-02 4.970876872539520264e-02 -3.755775392055511475e-01 1.184450462460517883e-01 1.872259378433227539e-02 3.671700358390808105e-01 1.450215131044387817e-01
1.152147259563207626e-02 3.460297286510467529e-01 3.358744978904724121e-01 -1.025501638650894165e-01 1.430178284645080566e-01 -7.672093808650970459e-02 -2.563472688198089600e-01 4.888266697525978088e-02 -1.293139457702636719e-01 3.595711290836334229e-02 -3.761787340044975281e-02 2.241144031286239624e-01 -2.543517053127288818e-01 -1.211419552564620972e-01 2.605055570602416992e-01 4.164499789476394653e-02 -1.065959185361862183e-01 2.625808678567409515e-02 -1.434715539216995239e-01 2.346482574939727783e-01 -3.546500205993652344e-01 -1.696756035089492798e-01 1.083824262022972107e-01 -1.158690974116325378e-01 5.364397540688514709e-02 1.202062144875526428e-01 -1.204254403710365295e-01 1.400658953934907913e-02 -1.782938539981842041e-01 -1.321898400783538818e-01 2.931428551673889160e-01 -9.527756273746490479e-02
4.131241142749786377e-02 6.915129721164703369e-02 4.816038906574249268e-02 -2.444837689399719238e-01 -2.266232520341873169e-01 -1.247022897005081177e-01 -1.742726117372512817e-01 3.617384731769561768e-01 -1.746052354574203491e-01 -8.838181197643280029e-02 1.261176317930221558e-01 3.573606908321380615e-02 -2.019325792789459229e-01 -4.773933440446853638e-02 -1.857902854681015015e-01 -1.539583802223205566e-01 -5.282448977231979370e-02 2.684336602687835693e-01 -2.384278550744056702e-02 -9.735844284296035767e-02 -1.566324383020401001e-01 -3.943593502044677734e-01 -1.575736701488494873e-01 8.723296225070953369e-02 6.506592035293579102e-03 -4.432941228151321411e-02 1.260467022657394409e-01 -1.217804700136184692e-01 -8.872096426784992218e-03 2.455043233931064606e-02 3.264914453029632568e-01 3.303587436676025391e-01
1.976910531520843506e-01 1.037139591062441468e-04 -5.992010980844497681e-02 -2.688914537429809570e-02 7.894782721996307373e-02 4.038115218281745911e-02 -2.391026467084884644e-01 1.161535736173391342e-02 -5.934927240014076233e-02 4.940149188041687012e-02 -1.788619905710220337e-01 -2.608256340026855469e-01 -2.475672960281372070e-01 -1.424145400524139404e-01 4.150091856718063354e-02 1.675870828330516815e-02 1.067968085408210754e-01 2.618721127510070801e-01 -2.335449755191802979e-01 -1.123106554150581360e-01 2.039651721715927124e-01 -1.207911595702171326e-01 -1.461810339242219925e-02 -1.556860208511352539e-01 -4.117808863520622253e-02 -2.198099941015243530e-01 1.588247716426849365e-03 -5.370262861251831055e-01 2.939833104610443115e-01 8.242471143603324890e-03 1.488592326641082764e-01 1.644036918878555298e-01
-8.425470441579818726e-02 2.250035703182220459e-01 -1.021021008491516113e-01 -2.183444499969482422e-01 -1.150712519884109497e-01 -1.812798976898193359e-01 -1.303221583366394043e-01 -1.378199309110641479e-01 -2.839033007621765137e-01 -6.405740976333618164e-02 -2.186772972345352173e-01 6.288460642099380493e-02 -5.345158278942108154e-02 -7.943340390920639038e-02 -1.013354137539863586e-01 -2.538208104670047760e-02 6.663717329502105713e-02 6.099046766757965088e-02 -3.076904118061065674e-01 2.802942693233489990e-01 -1.075330153107643127e-01 -2.915000617504119873e-01 8.326039463281631470e-02 -3.870445787906646729e-01 1.658508479595184326e-01 2.369225323200225830e-01 1.756369918584823608e-01 -2.014203667640686035e-01 7.746145129203796387e-02 -4.198851063847541809e-02 2.142036557197570801e-01 4.648692160844802856e-02
4.354553669691085815e-02 1.036974117159843445e-01 -6.367080658674240112e-02 -2.168702334165573120e-01 -3.766145929694175720e-02 8.837196975946426392e-02 -3.008790612220764160e-01 9.285572916269302368e-02 -2.359362691640853882e-01 -1.956502050161361694e-01 -2.507100999355316162e-01 -1.628045439720153809e-01 9.784603863954544067e-02 -1.318450123071670532e-01 8.736550062894821167e-02 1.715061366558074951e-01 2.277116179466247559e-01 -3.889029100537300110e-02 -7.884260267019271851e-02 -1.689593940973281860e-01 -1.921140849590301514e-01 -3.060174584388732910e-01 1.113610435277223587e-02 -2.730132639408111572e-01 -1.072327569127082825e-01 1.517186760902404785e-01 -1.593077331781387329e-01 -4.141820669174194336e-01 -3.859171643853187561e-02 3.565707802772521973e-02 1.914964020252227783e-01 1.278969049453735352e-01
-5.986697226762771606e-02 -2.012662887573242188e-01 -8.925349265336990356e-02 -2.748224139213562012e-01 1.694230437278747559e-01 3.550755977630615234e-02 -1.280863583087921143e-01 -3.894346207380294800e-02 -3.543860018253326416e-01 7.824534922838211060e-02 2.769955620169639587e-02 -1.998382508754730225e-01 -1.109479665756225586e-01 -1.667643636465072632e-01 -7.456644624471664429e-02 -1.202440727502107620e-02 -1.829469949007034302e-02 2.534109652042388916e-01 -2.388812601566314697e-01 5.581425502896308899e-02 1.185364201664924622e-01 4.109329357743263245e-02 -6.599458307027816772e-02 -1.325055807828903198e-01 -4.035439714789390564e-02 -1.363564878702163696e-01 2.154215425252914429e-01 -5.222059488296508789e-01 -9.779611229896545410e-02 -8.176945149898529053e-02 9.182085096836090088e-02 2.826577425003051758e-01
1.018940806388854980e-01 9.790892153978347778e-02 4.389351978898048401e-02 -1.952507495880126953e-01 -2.249313294887542725e-01 -3.575639426708221436e-02 -2.001890987157821655e-01 2.584269642829895020e-01 4.455738514661788940e-02 -1.198587492108345032e-01 -3.875693678855895996e-02 1.572508215904235840e-01 -1.932775229215621948e-01 -5.069294571876525879e-02 -2.747912406921386719e-01 -2.528832852840423584e-02 -8.733607828617095947e-02 3.687871992588043213e-01 -9.337735176086425781e-02 -2.475250363349914551e-01 -1.144977360963821411e-01 -3.150956928730010986e-01 -1.033092811703681946e-01 -8.715246617794036865e-02 6.435806397348642349e-03 -5.282595008611679077e-02 -4.835078120231628418e-02 -3.972046971321105957e-01 -1.690888404846191406e-01 1.165598407387733459e-01 2.429377138614654541e-01 1.190453618764877319e-01
8.573479950428009033e-02 1.954101771116256714e-01 -1.509831249713897705e-01 1.058873087167739868e-01 6.179778650403022766e-02 1.308152377605438232e-01 -2.513016164302825928e-01 6.688234955072402954e-02 1.364768762141466141e-02 -1.087762266397476196e-01 6.544419378042221069e-02 1.010370627045631409e-01 -1.833286732435226440e-01 1.869777962565422058e-02 -9.234864264726638794e-02 7.359387725591659546e-02 1.276811510324478149e-01 2.094221413135528564e-01 -2.282224297523498535e-01 2.067821770906448364e-01 -9.532643854618072510e-02 -1.278228759765625000e-01 5.490328371524810791e-02 -1.523170992732048035e-02 1.686314344406127930e-01 -4.537727683782577515e-02 -2.724088430404663086e-01 -4.710550010204315186e-01 2.946492433547973633e-01 1.534470468759536743e-01 3.398129642009735107e-01 1.462093144655227661e-01
5.874319747090339661e-02 3.212399780750274658e-02 2.544554881751537323e-02 -2.019295245409011841e-01 1.177071556448936462e-01 2.086107619106769562e-02 -1.809974163770675659e-01 1.719823107123374939e-02 -2.370090037584304810e-01 -9.810494631528854370e-02 2.247150056064128876e-02 -1.266926229000091553e-01 -6.179578229784965515e-02 -1.634721606969833374e-01 -8.770380169153213501e-02 8.372569084167480469e-02 8.476532995700836182e-03 1.519286483526229858e-01 -4.587387740612030029e-01 2.398660778999328613e-01 -5.711906123906373978e-03 -5.179309286177158356e-03 -1.575157605111598969e-02 -5.268083810806274414e-01 -2.240071259438991547e-02 1.574060134589672089e-02 -1.976766623556613922e-02 -1.564503461122512817e-01 -1.138415262103080750e-01 -1.726701557636260986e-01 -2.690277993679046631e-01 2.634709775447845459e-01
1.181308105587959290e-01 -5.393818020820617676e-02 8.588822185993194580e-02 -2.125297188758850098e-01 9.237641096115112305e-02 -5.142965167760848999e-02 -2.625428438186645508e-01 -9.301293641328811646e-02 -1.830875426530838013e-01 1.343029588460922241e-01 1.377353221178054810e-01 2.621328532695770264e-01 6.139563396573066711e-02 -2.032031118869781494e-01 -1.577625274658203125e-01 2.920060977339744568e-02 1.401670426130294800e-01 -4.150750115513801575e-02 -6.080489605665206909e-02 2.516952753067016602e-01 7.834745943546295166e-02 -4.727331697940826416e-01 -1.059292349964380264e-02 2.580444812774658203e-01 2.504772245883941650e-01 -2.269411273300647736e-02 5.043889954686164856e-02 -3.172326683998107910e-01 -1.591957658529281616e-01 1.025049537420272827e-01 1.552828550338745117e-01 1.437236368656158447e-01
9.260868281126022339e-02 8.906190097332000732e-02 2.136265337467193604e-01 -2.250079363584518433e-01 8.143676817417144775e-02 3.074379861354827881e-01 -1.378003507852554321e-01 1.001159474253654480e-01 -6.033967062830924988e-02 1.074780449271202087e-01 -3.500102162361145020e-01 -1.064786538481712341e-01 2.951990067958831787e-02 -1.900792717933654785e-01 -2.429273277521133423e-01 3.524256870150566101e-02 -1.303073912858963013e-01 -1.287784427404403687e-01 -1.489914506673812866e-01 -4.528891295194625854e-02 -1.118789613246917725e-01 -4.222966730594635010e-01 -3.300517797470092773e-02 -3.418804109096527100e-01 -1.321227103471755981e-01 -1.485845893621444702e-01 1.254957467317581177e-01 -1.429451555013656616e-01 1.060456335544586182e-01 -8.613391220569610596e-02 1.585645526647567749e-01 1.568750292062759399e-01
4.096500203013420105e-02 1.240418255329132080e-01 3.157275170087814331e-02 -3.080089762806892395e-02 5.962212383747100830e-02 3.181325644254684448e-02 -2.115312367677688599e-01 3.220229148864746094e-01 -2.245429307222366333e-01 -1.971462965011596680e-01 -1.044115647673606873e-01 2.192687429487705231e-02 -6.399236619472503662e-02 -1.495523154735565186e-01 -1.976995021104812622e-01 1.174482479691505432e-01 3.089755587279796600e-02 3.381452057510614395e-03 -5.317440032958984375e-01 2.541673779487609863e-01 -1.548599749803543091e-01 -6.199110299348831177e-02 -1.530814766883850098e-01 -2.443875819444656372e-01 1.482882536947727203e-02 -3.936078771948814392e-02 4.914812371134757996e-02 -1.250781118869781494e-01 2.273913025856018066e-01 -1.881969869136810303e-01 -1.477303802967071533e-01 2.447223216295242310e-01
2.069693207740783691e-01 2.276333719491958618e-01 -3.587551414966583252e-02 -5.585369467735290527e-01 -5.698297172784805298e-02 1.226574853062629700e-01 -1.243554800748825073e-01 8.264214545488357544e-02 -2.115656733512878418e-01 2.380808144807815552e-01 -1.434224098920822144e-01 -8.016439527273178101e-02 -2.030726373195648193e-01 -2.137085199356079102e-01 -8.811680972576141357e-02 1.962984539568424225e-02 3.003505431115627289e-02 -9.809991717338562012e-02 -2.766546308994293213e-01 1.378918718546628952e-02 6.937237456440925598e-03 -1.801456809043884277e-01 3.871702030301094055e-02 -7.574024051427841187e-02 2.111927568912506104e-01 9.481752663850784302e-02 2.090917229652404785e-01 -1.099170744419097900e-01 -1.807220727205276489e-01 1.522266566753387451e-01 1.741714328527450562e-01 -7.388407737016677856e-02
1.181530654430389404e-01 -1.151385530829429626e-01 3.865330945700407028e-03 -3.127174824476242065e-02 1.024494543671607971e-01 8.551888167858123779e-02 -1.458357721567153931e-01 1.950590312480926514e-01 4.494114220142364502e-02 -1.962676495313644409e-01 8.042078465223312378e-02 6.716781854629516602e-02 -2.279965579509735107e-01 -1.300842463970184326e-01 -1.368262320756912231e-01 9.269069135189056396e-02 -7.009169459342956543e-02 -9.184931963682174683e-02 1.031673923134803772e-01 2.176699638366699219e-01 -3.552109003067016602e-02 -4.172577857971191406e-01 4.982626065611839294e-02 -2.816464602947235107e-01 1.668933779001235962e-01 -1.800362020730972290e-02 -1.436808053404092789e-02 -2.209137976169586182e-01 4.837710410356521606e-02 -1.274841576814651489e-01 5.663358569145202637e-01 4.319416731595993042e-02
3.079433366656303406e-02 1.197554841637611389e-01 3.781676292419433594e-01 1.248437836766242981e-01 -1.241557672619819641e-01 4.382978975772857666e-01 -2.018181383609771729e-01 2.186168432235717773e-01 -7.940050959587097168e-02 -2.047405764460563660e-02 -4.223827645182609558e-02 -2.065952867269515991e-01 -1.680497378110885620e-01 -1.295057684183120728e-01 1.360790878534317017e-01 -4.701457917690277100e-03 5.564099550247192383e-02 1.861260384321212769e-01 6.512818485498428345e-02 2.971189320087432861e-01 -2.256869375705718994e-01 1.174570934381335974e-04 1.659443676471710205e-01 6.510559469461441040e-02 1.427368819713592529e-01 -2.373823337256908417e-02 2.901508472859859467e-02 -2.901228666305541992e-01 -1.298265010118484497e-01 2.425653859972953796e-02 2.695219516754150391e-01 7.950951904058456421e-02
-6.881690025329589844e-02 2.101504951715469360e-01 1.563881039619445801e-01 8.505683392286300659e-02 -1.713383346796035767e-01 1.101342663168907166e-01 -1.637991517782211304e-01 1.750667691230773926e-01 8.351732045412063599e-02 -1.182059571146965027e-02 -6.466254591941833496e-02 1.293958127498626709e-01 8.766741305589675903e-02 -1.966194957494735718e-01 -2.756047062575817108e-02 1.805739402770996094e-01 -3.441711366176605225e-01 2.527069449424743652e-01 -4.866983741521835327e-02 3.148282766342163086e-01 -1.662428081035614014e-01 -1.041634529829025269e-01 -1.182086318731307983e-01 -8.298192918300628662e-02 6.498549878597259521e-02 3.216595202684402466e-02 -1.926618963479995728e-01 -1.684369146823883057e-01 -4.406964033842086792e-02 -1.352367550134658813e-01 4.270096719264984131e-01 3.102125227451324463e-01
1.023619845509529114e-01 2.629178464412689209e-01 4.004047811031341553e-02 1.037566587328910828e-01 -1.637082099914550781e-01 -1.939363181591033936e-01 -2.311960309743881226e-01 -2.736328542232513428e-01 -3.863941133022308350e-01 3.966151550412178040e-02 -1.596156358718872070e-01 1.054542437195777893e-01 8.444825559854507446e-02 9.799230843782424927e-02 -9.281092137098312378e-02 -1.681962311267852783e-01 4.377335309982299805e-02 9.863470494747161865e-02 -1.449495404958724976e-01 1.630765795707702637e-01 -1.233204007148742676e-01 -1.226725429296493530e-01 1.849723607301712036e-02 -2.928315997123718262e-01 1.897956803441047668e-02 1.060013622045516968e-01 2.002122998237609863e-01 -2.209414690732955933e-01 1.152237206697463989e-01 7.170721143484115601e-02 3.729435503482818604e-01 2.014447748661041260e-01
1.159385740756988525e-01 4.155176132917404175e-02 -1.635561138391494751e-02 -1.927285492420196533e-01 -1.015881001949310303e-01 -1.252515166997909546e-01 -4.596747457981109619e-01 -6.719338148832321167e-02 -2.560471743345260620e-02 -2.175907343626022339e-01 1.595352888107299805e-01 3.733070194721221924e-02 -1.754701137542724609e-01 -1.507323831319808960e-01 6.517806556075811386e-03 8.162523806095123291e-02 4.274424910545349121e-02 -1.737846285104751587e-01 -1.196407973766326904e-01 2.865659296512603760e-01 -1.275491807609796524e-02 -6.161410827189683914e-03 -1.140571385622024536e-01 -1.706773298792541027e-03 1.688728779554367065e-01 5.876750126481056213e-02 -1.981633156538009644e-01 -2.746834158897399902e-01 2.076527923345565796e-01 3.294015824794769287e-01 3.552215695381164551e-01 6.603626906871795654e-02
3.438136354088783264e-02 -1.259321719408035278e-01 -3.964653983712196350e-02 -4.345085024833679199e-01 -2.826772332191467285e-01 -3.160931169986724854e-02 -1.845802068710327148e-01 5.509084556251764297e-03 -7.433840539306402206e-03 6.148369237780570984e-02 -2.267453968524932861e-01 -1.051875948905944824e-01 5.799319967627525330e-02 -2.248452752828598022e-01 9.713786840438842773e-02 7.266002893447875977e-02 1.596297770738601685e-01 2.811614871025085449e-01 -1.306323260068893433e-01 3.402728214859962463e-02 8.735578507184982300e-02 -3.174573555588722229e-02 -1.903152316808700562e-01 3.416319191455841064e-02 -1.315836310386657715e-01 -5.474359169602394104e-02 2.569337487220764160e-01 -1.264900565147399902e-01 9.083668887615203857e-02 -2.259630858898162842e-01 3.879823684692382812e-01 2.483703941106796265e-01
-1.142331287264823914e-01 1.468610912561416626e-01 7.451861351728439331e-02 -2.487872838973999023e-01 -1.920533776283264160e-01 -1.021030619740486145e-01 -2.782510221004486084e-01 7.399309426546096802e-02 -2.236186861991882324e-01 1.509113162755966187e-01 -1.917105019092559814e-01 -7.632502168416976929e-02 -1.322938054800033569e-01 1.344422996044158936e-02 -2.459558844566345215e-01 -3.465636447072029114e-02 1.465598344802856445e-01 3.342945873737335205e-01 -4.780948907136917114e-02 -1.083251535892486572e-01 -2.199405878782272339e-01 -2.832182347774505615e-01 -1.407703161239624023e-01 -4.459658265113830566e-02 -1.436632312834262848e-02 -2.041253447532653809e-01 2.043082565069198608e-01 -2.412064671516418457e-01 -2.304775714874267578e-01 2.476591616868972778e-01 7.739200443029403687e-02 1.144809648394584656e-01
-2.580409310758113861e-02 3.964289724826812744e-01 3.158805966377258301e-01 9.812153875827789307e-03 1.574384607374668121e-02 6.917860358953475952e-02 -1.104012951254844666e-01 -1.242190077900886536e-01 -1.444433927536010742e-01 4.281042516231536865e-02 2.828928641974925995e-02 -5.114476755261421204e-02 -9.873088449239730835e-02 -2.623662054538726807e-01 -3.442336246371269226e-02 2.355924546718597412e-01 5.698619037866592407e-02 1.887371093034744263e-01 2.109093368053436279e-01 2.063233107328414917e-01 -3.129923343658447266e-01 -1.231555417180061340e-01 -6.904452294111251831e-02 -8.718243986368179321e-02 -7.996588945388793945e-02 1.633088737726211548e-01 -1.478440314531326294e-01 -2.111511379480361938e-01 -9.037497639656066895e-02 5.254531279206275940e-02 4.307501018047332764e-01 -2.935576811432838440e-02
1.738662868738174438e-01 2.223180681467056274e-01 2.656233869493007660e-02 -2.373237907886505127e-01 1.147033050656318665e-01 -4.826617892831563950e-03 1.674489527940750122e-01 2.897923886775970459e-01 -2.140079587697982788e-01 -2.015422582626342773e-01 7.335183024406433105e-02 -1.103762239217758179e-01 -1.676700562238693237e-01 -2.427091598510742188e-01 -1.666220650076866150e-02 1.539626065641641617e-02 2.769835889339447021e-01 5.872568860650062561e-02 -2.207035273313522339e-01 6.503222137689590454e-02 -1.043190732598304749e-01 2.670132182538509369e-02 -5.144149810075759888e-02 -3.191119432449340820e-01 -9.997895359992980957e-02 9.503156878054141998e-03 1.383572965860366821e-01 -3.033053278923034668e-01 2.465612590312957764e-01 -2.599582634866237640e-02 1.117256581783294678e-01 3.197568953037261963e-01
2.610650658607482910e-01 -3.650546446442604065e-02 2.441461086273193359e-01 -1.119068637490272522e-01 2.354935854673385620e-01 4.394529387354850769e-02 -3.739335238933563232e-01 1.370876096189022064e-02 -1.067906022071838379e-01 1.029083728790283203e-01 -2.724353689700365067e-03 3.508919775485992432e-01 -2.771522849798202515e-02 -3.485707938671112061e-01 -4.611067846417427063e-02 -6.138262152671813965e-02 7.879869081079959869e-03 -7.705907523632049561e-02 2.363474667072296143e-02 1.805274337530136108e-01 2.001716345548629761e-01 -1.150221973657608032e-01 -1.654636114835739136e-01 -3.427707254886627197e-01 5.887310579419136047e-02 -1.123195216059684753e-01 7.850753515958786011e-02 -3.487012162804603577e-02 -9.240226447582244873e-02 1.842124313116073608e-01 2.894965112209320068e-01 -2.508400753140449524e-02
4.561179317533969879e-03 -7.274943590164184570e-02 -1.415968127548694611e-02 -2.098158299922943115e-01 -6.531662493944168091e-02 2.567396163940429688e-01 -2.817837595939636230e-01 7.332036644220352173e-02 -3.732841610908508301e-01 1.901440471410751343e-01 -1.079433709383010864e-01 7.312281988561153412e-03 -2.082902044057846069e-01 1.873947381973266602e-01 -6.811398267745971680e-02 -5.514458194375038147e-02 1.521299630403518677e-01 2.885602712631225586e-01 6.181094795465469360e-02 8.656316995620727539e-02 -2.763956598937511444e-02 -3.583266437053680420e-01 -1.188391819596290588e-01 2.014003247022628784e-01 6.912528723478317261e-02 -2.480290383100509644e-01 -7.162961643189191818e-03 -3.536518663167953491e-02 -2.842461168766021729e-01 -1.087142750620841980e-01 1.743049472570419312e-01 1.730726808309555054e-01
2.206094563007354736e-01 1.496214419603347778e-01 1.968511641025543213e-01 -1.815722286701202393e-01 -1.501287519931793213e-01 1.026424020528793335e-01 -3.115533590316772461e-01 -1.891826093196868896e-01 -7.433056831359863281e-02 -1.691448539495468140e-01 5.473598092794418335e-02 2.838596999645233154e-01 -3.382848575711250305e-02 1.723853498697280884e-01 2.015766054391860962e-01 -2.359168231487274170e-01 2.053679972887039185e-01 1.235589310526847839e-01 -2.502707540988922119e-01 2.858993411064147949e-01 -2.052604705095291138e-01 -1.812119036912918091e-01 9.563946723937988281e-02 1.063394397497177124e-01 -7.397832721471786499e-02 6.505063921213150024e-02 1.229897141456604004e-01 -9.293593466281890869e-02 -1.706251204013824463e-01 1.393238455057144165e-01 1.628774851560592651e-01 2.016820311546325684e-01
8.131343126296997070e-02 4.351861029863357544e-02 2.579839527606964111e-01 -2.120751701295375824e-02 -2.023002356290817261e-01 1.813278347253799438e-01 -1.664954423904418945e-01 -2.227054685354232788e-01 -1.751061677932739258e-01 -2.370868623256683350e-02 -1.366529911756515503e-01 1.681955307722091675e-01 -1.928906887769699097e-01 -1.694807410240173340e-01 -5.646017938852310181e-02 7.640314847230911255e-02 2.064523696899414062e-01 2.017890214920043945e-01 -2.010773420333862305e-01 2.908246517181396484e-01 1.192464157938957214e-01 -3.002060651779174805e-01 1.596395522356033325e-01 -8.374665677547454834e-02 -1.732236891984939575e-02 -3.480622544884681702e-02 4.526877701282501221e-01 -2.552978694438934326e-01 -2.670555375516414642e-02 -2.111329697072505951e-02 4.491595178842544556e-02 -1.536486204713582993e-02
5.073435902595520020e-01 2.783659659326076508e-02 -4.456674680113792419e-02 -2.810303308069705963e-02 2.222718484699726105e-02 3.312536776065826416e-01 -1.707921326160430908e-01 1.551240682601928711e-01 1.234408468008041382e-03 1.042237356305122375e-01 9.125387668609619141e-02 1.990014165639877319e-01 -2.270987778902053833e-01 -8.446981012821197510e-02 -1.616632640361785889e-01 -2.281473278999328613e-01 3.304165005683898926e-01 2.607498168945312500e-01 8.417017012834548950e-02 2.615524828433990479e-01 -5.037419497966766357e-03 -1.522744148969650269e-01 -5.044955015182495117e-02 1.280791591852903366e-02 1.886652857065200806e-01 3.130225092172622681e-02 -6.941520422697067261e-02 -1.307144612073898315e-01 -8.021052181720733643e-02 8.816326409578323364e-02 1.385002285242080688e-01 9.724825620651245117e-02
1.443561315536499023e-01 1.622816026210784912e-01 -2.431619763374328613e-01 9.042850695550441742e-03 -2.393155992031097412e-01 -1.424207817763090134e-02 -3.033929169178009033e-01 1.056448668241500854e-01 1.439447165466845036e-03 1.533042453229427338e-02 2.189556807279586792e-01 4.571352899074554443e-02 -3.066422939300537109e-01 -2.179680764675140381e-01 -1.610742509365081787e-01 2.707053162157535553e-02 5.617435649037361145e-02 -5.334556475281715393e-02 -1.687095910310745239e-01 1.448577046394348145e-01 3.547618538141250610e-02 -2.552443444728851318e-01 -1.904821842908859253e-01 -7.857923954725265503e-02 -1.195644959807395935e-01 -1.293633878231048584e-01 -1.541060954332351685e-01 -3.032102882862091064e-01 1.226210296154022217e-01 -1.065117418766021729e-01 4.060565233230590820e-01 1.102515533566474915e-01
-8.822651952505111694e-02 1.519261300563812256e-01 -1.388314366340637207e-01 -1.828871369361877441e-01 6.171746063046157360e-04 -2.239970862865447998e-02 -3.960890769958496094e-01 -1.993318498134613037e-01 -7.176849991083145142e-02 -8.466234058141708374e-02 -1.759410947561264038e-01 5.779789388179779053e-02 1.570012536831200123e-03 1.646431833505630493e-01 -8.176428079605102539e-02 2.337961830198764801e-02 1.817345246672630310e-02 2.146276682615280151e-01 -2.952046506106853485e-02 2.437564730644226074e-01 1.072901487350463867e-02 -1.853503435850143433e-01 -3.111686110496520996e-01 -2.281383872032165527e-01 1.920117437839508057e-01 2.001207917928695679e-01 3.671480417251586914e-01 -7.040259242057800293e-02 -5.945444107055664062e-02 -1.868945732712745667e-02 2.688685953617095947e-01 2.355042099952697754e-01
1.295201182365417480e-01 1.610214561223983765e-01 3.942808210849761963e-01 -2.044165432453155518e-01 5.241379141807556152e-02 4.242677241563796997e-03 -3.397589549422264099e-02 -2.489362657070159912e-02 2.249108254909515381e-01 5.641963705420494080e-02 2.458621710538864136e-01 -3.153152018785476685e-02 -3.926432132720947266e-01 -1.634064018726348877e-01 -1.593344956636428833e-01 4.957906901836395264e-03 -7.617776840925216675e-02 1.691347956657409668e-01 1.353645771741867065e-01 4.907733574509620667e-02 -1.023069247603416443e-01 -1.769169867038726807e-01 1.686305701732635498e-01 -3.915805220603942871e-01 -2.359374240040779114e-02 -9.636232629418373108e-03 1.522552873939275742e-02 -2.181849777698516846e-01 -1.595085114240646362e-01 -7.010500133037567139e-02 2.322080433368682861e-01 1.502562761306762695e-01
5.712499096989631653e-02 1.944332271814346313e-01 -2.763697691261768341e-02 6.764643639326095581e-02 1.544950306415557861e-01 -1.039774417877197266e-01 -1.271330565214157104e-01 -2.397753000259399414e-01 -1.064077094197273254e-01 -1.490707993507385254e-01 -3.662273883819580078e-01 1.224237307906150818e-01 -2.729036845266819000e-03 -2.148623950779438019e-02 -1.658132225275039673e-01 1.514161974191665649e-01 -1.204036176204681396e-01 3.700508475303649902e-01 -3.334453403949737549e-01 1.756786853075027466e-01 -1.524251997470855713e-01 -1.464230269193649292e-01 1.514400690793991089e-01 -2.970758676528930664e-01 -1.251289397478103638e-01 -1.278001368045806885e-01 -5.541887879371643066e-02 -2.652887701988220215e-01 -9.230984002351760864e-02 2.125441655516624451e-02 2.328859828412532806e-02 2.177454978227615356e-01
7.720208168029785156e-02 -1.423999518156051636e-01 -1.238858029246330261e-01 -2.246048748493194580e-01 9.864972531795501709e-02 1.295364052057266235e-01 -1.541768163442611694e-01 -3.807664290070533752e-02 -3.980476036667823792e-02 6.149531900882720947e-02 -2.275280505418777466e-01 -1.401011347770690918e-01 -1.458116322755813599e-01 -9.845338761806488037e-02 -1.828071773052215576e-01 3.275413811206817627e-01 7.264338433742523193e-02 3.822023272514343262e-01 -2.747563719749450684e-01 2.264851778745651245e-01 -1.712116450071334839e-01 -1.062387600541114807e-01 -2.901471033692359924e-02 -4.730246663093566895e-01 -1.232656911015510559e-01 1.005235612392425537e-01 1.285481899976730347e-01 1.250993227586150169e-03 1.190577819943428040e-01 8.753900974988937378e-02 1.511567737907171249e-02 2.424266003072261810e-02
2.614900469779968262e-01 2.508684992790222168e-01 -1.283687055110931396e-01 -1.390658318996429443e-01 1.631011664867401123e-01 3.428070545196533203e-01 -4.039085507392883301e-01 2.174991369247436523e-01 7.409091293811798096e-02 -4.987322166562080383e-02 -5.462655425071716309e-02 3.180357441306114197e-02 -2.637272477149963379e-01 -5.537231266498565674e-02 -9.255504608154296875e-02 2.258640229701995850e-01 1.598004847764968872e-01 2.681899443268775940e-02 -2.373286932706832886e-01 3.719250112771987915e-02 8.757052570581436157e-02 -3.849520906805992126e-02 -4.458076506853103638e-02 -1.753825992345809937e-01 1.706517189741134644e-01 5.986841395497322083e-02 2.461562752723693848e-01 -2.040168344974517822e-01 1.108947619795799255e-01 1.765230000019073486e-01 -7.367634028196334839e-02 1.564069837331771851e-01
1.084471046924591064e-01 -7.816662639379501343e-02 1.653850525617599487e-01 -1.918391585350036621e-01 2.216254323720932007e-01 9.562390297651290894e-02 -3.724923729896545410e-01 1.541136354207992554e-01 2.020984590053558350e-01 -1.587871834635734558e-02 1.210352033376693726e-01 6.063158810138702393e-02 -3.864122182130813599e-02 -3.193123638629913330e-01 -1.285725831985473633e-01 -1.032363921403884888e-01 3.890387713909149170e-02 7.574625313282012939e-02 -1.131160836666822433e-02 1.300166994333267212e-01 -2.346014231443405151e-02 3.290240466594696045e-01 -1.157878488302230835e-01 -1.164826750755310059e-01 -1.766116768121719360e-01 -8.246017619967460632e-03 -5.360228940844535828e-02 -1.859503686428070068e-01 -8.894343860447406769e-03 1.527277082204818726e-01 4.489350914955139160e-01 2.311365604400634766e-01
-3.697420004755258560e-03 5.333680659532546997e-03 -2.327617555856704712e-01 -1.823806166648864746e-01 1.170845776796340942e-01 -3.715210407972335815e-02 -2.354392707347869873e-01 6.598601490259170532e-02 -6.594292074441909790e-02 -8.686486631631851196e-02 -1.697828322649002075e-01 -7.186897844076156616e-02 -2.484840303659439087e-01 1.601420342922210693e-02 -5.384286493062973022e-02 1.026797220110893250e-01 3.462588787078857422e-02 7.343684136867523193e-02 -2.152694910764694214e-01 6.090616062283515930e-02 1.172920390963554382e-01 -8.387921005487442017e-02 1.620965301990509033e-01 1.397650092840194702e-01 2.202091924846172333e-02 8.677898347377777100e-02 -1.222957894206047058e-01 -4.688028395175933838e-01 -2.380001097917556763e-01 7.629518210887908936e-02 4.610125124454498291e-01 2.744510173797607422e-01
3.324133157730102539e-01 -9.279362857341766357e-02 3.288431763648986816e-01 -1.826813220977783203e-01 7.139310985803604126e-02 5.978508666157722473e-02 -3.782097101211547852e-01 -7.149688154458999634e-02 -7.241275161504745483e-02 1.130437701940536499e-01 -1.036822274327278137e-01 2.704764604568481445e-01 -3.230638802051544189e-02 -2.702373564243316650e-01 -4.969371855258941650e-02 -1.170729026198387146e-01 9.152224659919738770e-02 2.678458113223314285e-03 1.275976002216339111e-01 2.017424702644348145e-01 2.386268377304077148e-01 -1.167674660682678223e-01 -2.183601111173629761e-01 -2.281484007835388184e-01 8.099498599767684937e-02 -9.665191173553466797e-02 2.148962952196598053e-02 -2.155579626560211182e-02 -1.258840709924697876e-01 2.301492691040039062e-01 2.627717256546020508e-01 -3.126655705273151398e-03
-5.368137359619140625e-02 -8.064172416925430298e-02 1.167112961411476135e-01 -2.842117287218570709e-02 2.739926278591156006e-01 2.557327747344970703e-01 -2.816514968872070312e-01 1.433201432228088379e-01 -1.487585753202438354e-01 1.677141636610031128e-01 -1.010954603552818298e-01 -4.186022579669952393e-01 -1.132264360785484314e-01 -5.507506802678108215e-02 -3.262132406234741211e-03 -1.875335909426212311e-02 2.025132179260253906e-01 8.883173763751983643e-02 -3.546759719029068947e-03 3.246986269950866699e-01 -3.227590769529342651e-02 -3.007535934448242188e-01 -3.052389016374945641e-03 -3.584222495555877686e-01 3.953800722956657410e-02 -1.688662320375442505e-01 1.142226308584213257e-01 -1.481483429670333862e-01 1.828708313405513763e-02 -9.957265108823776245e-02 1.684063971042633057e-01 7.698650658130645752e-02
1.722974702715873718e-02 -9.130896627902984619e-02 3.261251375079154968e-03 -1.645598113536834717e-01 7.653995603322982788e-02 5.098079890012741089e-02 -1.882592737674713135e-01 6.585395336151123047e-02 -1.774218380451202393e-01 -2.181258797645568848e-01 3.329763114452362061e-01 2.910416722297668457e-01 -1.565287858247756958e-01 -1.222018077969551086e-01 -2.329083830118179321e-01 1.098441332578659058e-01 -5.789636075496673584e-02 -2.718364819884300232e-02 -2.234216779470443726e-01 1.827044337987899780e-01 2.297016791999340057e-02 -4.142885804176330566e-01 -1.664743274450302124e-01 -8.046245574951171875e-02 -2.457376802340149879e-03 -9.184142947196960449e-02 -4.037762060761451721e-02 -2.683401703834533691e-01 -3.353320993483066559e-03 2.105785161256790161e-01 2.079801708459854126e-01 2.687553167343139648e-01
1.510156393051147461e-01 -3.031165152788162231e-02 6.270704790949821472e-03 -2.672398984432220459e-01 -1.899454556405544281e-02 4.066439270973205566e-01 -2.715169489383697510e-01 1.982843577861785889e-01 -2.524507343769073486e-01 1.097925305366516113e-01 -2.532821893692016602e-01 2.519649639725685120e-02 -1.106069907546043396e-01 1.116733253002166748e-01 -1.384965032339096069e-01 -9.617532044649124146e-02 -2.177741974592208862e-01 2.973607480525970459e-01 2.224450111389160156e-01 7.097908854484558105e-02 -2.057906836271286011e-01 -5.973436310887336731e-02 -9.089263528585433960e-02 -2.490669637918472290e-01 -9.122535586357116699e-02 -1.289101690053939819e-01 -1.299314498901367188e-01 -1.393847167491912842e-01 -1.087978556752204895e-01 2.648211084306240082e-02 1.992176026105880737e-01 -1.108765080571174622e-01
2.515224516391754150e-01 1.602532118558883667e-01 6.873893737792968750e-02 -1.480216532945632935e-01 1.632681488990783691e-01 -5.829487740993499756e-02 -4.977612495422363281e-01 8.220129529945552349e-04 -1.473276317119598389e-02 8.760085701942443848e-02 -2.408544160425662994e-02 1.497227996587753296e-01 7.310401648283004761e-02 -1.992229074239730835e-01 -2.332451492547988892e-01 -5.859629437327384949e-02 1.369132567197084427e-02 1.644643582403659821e-02 -3.570160269737243652e-02 1.813018321990966797e-01 8.670675568282604218e-03 -2.220412343740463257e-01 -2.480871230363845825e-01 -2.644228339195251465e-01 1.364768147468566895e-01 8.786043152213096619e-03 -2.066665738821029663e-01 1.573728024959564209e-01 -6.892835348844528198e-02 2.929405272006988525e-01 2.802219986915588379e-01 -4.606837034225463867e-02
4.730431362986564636e-02 4.218652099370956421e-02 1.434412449598312378e-01 -2.088112831115722656e-01 1.426858901977539062e-01 3.011504304595291615e-04 -1.731326431035995483e-01 1.379820853471755981e-01 1.806343197822570801e-01 -2.022361755371093750e-01 -2.845462560653686523e-01 1.377504318952560425e-02 -7.375290244817733765e-02 9.083372354507446289e-02 3.935904800891876221e-02 1.145579516887664795e-01 2.295463532209396362e-01 -8.753465116024017334e-02 -3.714731335639953613e-02 3.187557160854339600e-01 -2.241466194391250610e-01 -1.268683820962905884e-01 -1.074256189167499542e-02 -9.062306582927703857e-02 -4.362239968031644821e-03 -1.929803788661956787e-01 3.995196893811225891e-02 -8.371829986572265625e-02 -3.859024047851562500e-01 -3.191463947296142578e-01 2.609070837497711182e-01 2.768881618976593018e-01
-5.009347572922706604e-03 -2.775620222091674805e-01 1.505468189716339111e-01 -1.846231520175933838e-01 -3.909448161721229553e-02 1.241494715213775635e-01 -3.328225314617156982e-01 -5.590330809354782104e-02 2.124693691730499268e-01 2.501719295978546143e-01 6.065215915441513062e-02 2.661468386650085449e-01 -3.091843426227569580e-01 -1.182618513703346252e-01 -3.910905495285987854e-02 1.982934959232807159e-02 2.015225589275360107e-02 -9.885801700875163078e-04 -1.155703216791152954e-01 2.031226605176925659e-01 1.955027505755424500e-02 -3.518232703208923340e-02 8.570257574319839478e-02 -2.020610570907592773e-01 1.035765185952186584e-01 6.904178857803344727e-02 2.107835114002227783e-01 -3.822785615921020508e-01 -1.320994645357131958e-01 -5.375088378787040710e-02 2.476249635219573975e-01 -2.215082645416259766e-01
7.054767757654190063e-02 2.758199870586395264e-01 -7.733485847711563110e-02 -2.367480248212814331e-01 -3.307599574327468872e-02 2.622912824153900146e-01 -1.880401372909545898e-01 3.406281769275665283e-01 -1.839014440774917603e-01 -1.227366365492343903e-02 -2.278656214475631714e-01 8.233124017715454102e-02 7.282826304435729980e-02 9.092969447374343872e-02 1.888950169086456299e-02 4.064981639385223389e-02 7.653981447219848633e-02 -1.426162198185920715e-02 -1.622686535120010376e-01 -1.160242110490798950e-01 5.517387762665748596e-02 -4.462518990039825439e-01 -9.081868827342987061e-02 -9.896754287183284760e-03 3.990760818123817444e-02 -1.226543933153152466e-01 1.093367710709571838e-01 -2.338279932737350464e-01 3.169416595483198762e-05 6.514292955398559570e-02 1.064027026295661926e-01 4.149316847324371338e-01
-4.485878348350524902e-02 -8.074398338794708252e-02 -1.447650641202926636e-01 3.213768452405929565e-02 -5.408483371138572693e-02 6.624490767717361450e-02 -3.057150840759277344e-01 7.071307627484202385e-04 1.283767223358154297e-01 8.413591235876083374e-02 -7.828020304441452026e-02 5.693041905760765076e-02 -2.191289812326431274e-01 -2.159573584794998169e-01 -1.363847106695175171e-01 -9.685168415307998657e-02 6.216532737016677856e-02 3.351088985800743103e-02 -4.436193704605102539e-01 7.734563946723937988e-02 1.911556720733642578e-02 -3.163311779499053955e-01 -2.415214478969573975e-01 -2.107705175876617432e-01 1.158422008156776428e-01 -1.558811664581298828e-01 -2.664082050323486328e-01 -2.695955336093902588e-01 -2.269380539655685425e-02 -9.411592036485671997e-02 3.250981867313385010e-01 -7.581229507923126221e-02
3.186467289924621582e-02 -2.657280489802360535e-02 2.223139256238937378e-01 -3.012093603610992432e-01 -5.658597499132156372e-02 -1.367722898721694946e-01 -1.546155810356140137e-01 2.151150405406951904e-01 8.757267147302627563e-02 1.034291535615921021e-01 3.518640249967575073e-02 1.871009171009063721e-02 -2.724469080567359924e-02 -6.699852645397186279e-02 -1.925191134214401245e-01 -1.219083517789840698e-01 1.209377795457839966e-01 2.991207242012023926e-01 -7.411266863346099854e-02 1.381466351449489594e-02 -1.111946552991867065e-01 -2.188194245100021362e-01 -6.592626124620437622e-02 1.086251065135002136e-01 1.170388311147689819e-01 -1.436720639467239380e-01 -1.656260639429092407e-01 -5.310659408569335938e-01 1.136378943920135498e-01 1.100118011236190796e-01 2.528414130210876465e-01 2.645855545997619629e-01
1.211961656808853149e-01 5.264331120997667313e-04 9.491255134344100952e-02 -3.057975172996520996e-01 -8.671116083860397339e-02 3.113341629505157471e-01 6.626803427934646606e-02 8.422829955816268921e-02 -1.159069314599037170e-01 -5.008405074477195740e-02 -1.433783769607543945e-01 -5.296830087900161743e-02 1.779069751501083374e-01 -2.840998768806457520e-01 -7.986319065093994141e-02 2.191209346055984497e-01 1.893386542797088623e-01 -3.006510064005851746e-02 8.109653741121292114e-02 1.688640415668487549e-01 -1.095935478806495667e-01 -4.124016463756561279e-01 -3.734160587191581726e-02 -2.651517093181610107e-01 5.321088433265686035e-02 1.439011543989181519e-01 -5.690417811274528503e-02 -1.990998089313507080e-01 -1.270865201950073242e-01 -8.951433002948760986e-02 3.099060952663421631e-01 2.203221023082733154e-01
-1.337007805705070496e-02 -8.481112867593765259e-02 1.642663329839706421e-01 -2.531883418560028076e-01 1.117445752024650574e-01 9.308239072561264038e-02 -1.363973170518875122e-01 -1.443653404712677002e-01 -1.638952642679214478e-01 1.488332152366638184e-01 -4.846785683184862137e-03 -1.284718960523605347e-01 -1.072672158479690552e-01 -2.664054334163665771e-01 -2.379587292671203613e-02 1.393039226531982422e-01 2.575196921825408936e-01 1.898740679025650024e-01 2.835381776094436646e-02 1.211503148078918457e-01 -1.277461946010589600e-01 -2.555383741855621338e-01 -3.993325829505920410e-01 -1.105395779013633728e-01 -8.407838642597198486e-02 1.254692226648330688e-01 3.508968055248260498e-01 -2.696973085403442383e-01 1.449752151966094971e-01 -1.681520193815231323e-01 1.797816157341003418e-01 3.881828859448432922e-02
1.164884418249130249e-01 -1.061988100409507751e-01 -1.604741066694259644e-01 -1.212446466088294983e-01 2.185094952583312988e-01 8.521112799644470215e-02 -3.637588918209075928e-01 3.386979550123214722e-02 1.194206625223159790e-01 6.403657048940658569e-02 -3.881753608584403992e-02 2.373519241809844971e-01 -1.021389588713645935e-01 -4.014133810997009277e-01 -1.221954822540283203e-01 5.558019131422042847e-02 9.567203372716903687e-02 1.897041313350200653e-02 -7.980063557624816895e-02 2.220737636089324951e-01 -2.956668287515640259e-02 1.730764061212539673e-01 -1.871504932641983032e-01 -1.009220778942108154e-01 -1.008283942937850952e-01 -2.073340266942977905e-01 -3.264342993497848511e-02 -1.471432149410247803e-01 1.177053675055503845e-01 2.668829858303070068e-01 3.852527737617492676e-01 1.726990193128585815e-01
8.107065409421920776e-02 -1.145342215895652771e-01 1.556544750928878784e-02 -2.020796537399291992e-01 3.407945632934570312e-01 1.549112796783447266e-01 -1.394376754760742188e-01 1.756556481122970581e-01 -8.478495292365550995e-03 -4.553046077489852905e-02 1.382333487272262573e-01 2.106430381536483765e-01 -1.571537852287292480e-01 -8.342489600181579590e-02 -1.687904447317123413e-01 2.182961627840995789e-02 -1.248561665415763855e-01 1.516138166189193726e-01 -3.067925199866294861e-02 2.872862517833709717e-01 2.111169248819351196e-01 -2.630402147769927979e-01 -2.084583491086959839e-01 -2.157194316387176514e-01 -6.143456324934959412e-02 -2.676751315593719482e-01 -8.353083580732345581e-02 4.602598771452903748e-02 1.701643913984298706e-01 2.428416907787322998e-01 2.342707663774490356e-01 2.634683251380920410e-01
-1.600478403270244598e-02 1.659306734800338745e-01 8.659394830465316772e-02 -1.672828048467636108e-01 1.223912090063095093e-01 3.166070580482482910e-02 -8.601713180541992188e-02 -1.365213841199874878e-01 -7.202248275279998779e-02 -2.092604935169219971e-01 -1.522030532360076904e-01 -7.984748482704162598e-02 -2.546347081661224365e-01 -7.716327905654907227e-02 1.382992863655090332e-01 -9.055098891258239746e-02 7.917370647192001343e-02 6.504269689321517944e-02 2.785181626677513123e-02 -4.674734175205230713e-02 -1.986336261034011841e-01 -4.482574760913848877e-01 1.263173967599868774e-01 -4.160000383853912354e-01 7.364862412214279175e-02 1.286853998899459839e-01 1.330562829971313477e-01 -2.203926593065261841e-01 -3.743273392319679260e-02 -2.113854570779949427e-04 4.094156026840209961e-01 1.338897496461868286e-01
1.678396761417388916e-01 1.641225367784500122e-01 1.547925472259521484e-01 8.397899568080902100e-02 -1.131330952048301697e-01 -2.197734862565994263e-01 -2.068601399660110474e-01 -1.533184349536895752e-01 -3.232044279575347900e-01 8.722117543220520020e-02 -1.055478453636169434e-01 1.821448206901550293e-01 -1.970219239592552185e-02 -7.133867591619491577e-02 -1.476504355669021606e-01 -2.037585824728012085e-01 -2.017932385206222534e-02 1.890105754137039185e-01 2.250067703425884247e-02 2.814792990684509277e-01 1.160213500261306763e-01 -9.489942342042922974e-03 1.951149255037307739e-01 -2.882286608219146729e-01 -3.533279756084084511e-03 3.663867712020874023e-02 2.500556707382202148e-01 -2.557822167873382568e-01 8.096347749233245850e-02 -1.711049973964691162e-01 1.831520050764083862e-01 3.347425460815429688e-01
1.564870923757553101e-01 -1.076829135417938232e-01 3.335657417774200439e-01 -1.513283550739288330e-01 -1.491738259792327881e-01 3.104451000690460205e-01 -1.979761421680450439e-01 7.419766485691070557e-02 -6.442197412252426147e-02 6.216186285018920898e-02 -2.233240306377410889e-01 -1.229353249073028564e-01 -3.726865947246551514e-01 -1.612644270062446594e-02 -7.508301734924316406e-02 -2.016125768423080444e-01 7.784137129783630371e-02 1.722387075424194336e-01 1.041897088289260864e-01 3.624596595764160156e-01 -1.220480203628540039e-01 -4.985549300909042358e-02 -2.451484650373458862e-01 4.745254665613174438e-02 3.402635753154754639e-01 2.102800086140632629e-02 -2.333394065499305725e-02 -7.172662764787673950e-02 -1.239639073610305786e-01 1.599802635610103607e-02 1.129381358623504639e-01 1.470716553740203381e-03
4.073548913002014160e-01 1.446253508329391479e-01 5.531989037990570068e-02 -2.119926959276199341e-01 -7.103974372148513794e-02 1.574906855821609497e-01 -5.216007679700851440e-02 1.541271060705184937e-01 -1.679110974073410034e-01 -3.008905332535505295e-03 2.665636241436004639e-01 1.619624942541122437e-01 -3.172687813639640808e-02 -2.372126877307891846e-01 -1.690586358308792114e-01 -2.037302553653717041e-01 -5.298168957233428955e-02 -8.779019117355346680e-02 -1.655325591564178467e-01 2.294015884399414062e-01 1.447457969188690186e-01 -8.586255460977554321e-02 -3.185072839260101318e-01 7.342267781496047974e-02 6.951487809419631958e-02 -1.581893861293792725e-01 -1.477958727627992630e-02 -6.774089485406875610e-02 -1.120330989360809326e-01 4.387683793902397156e-02 3.630387187004089355e-01 2.220926731824874878e-01
1.054141297936439514e-01 1.851634830236434937e-01 1.030143499374389648e-01 1.544768512248992920e-01 2.273065969347953796e-02 6.817477196455001831e-02 -5.933443829417228699e-02 -5.711242184042930603e-02 -2.387567162513732910e-01 2.095256596803665161e-01 6.731279939413070679e-02 1.081708297133445740e-01 -1.431171298027038574e-01 1.020343787968158722e-02 -8.871454745531082153e-02 -6.922471523284912109e-02 -5.184225365519523621e-02 1.189226284623146057e-01 -3.729367554187774658e-01 2.316755354404449463e-01 -1.721948087215423584e-01 -2.599580213427543640e-02 -4.055798947811126709e-01 -3.049916625022888184e-01 -1.900888383388519287e-01 5.201590061187744141e-02 -3.281550109386444092e-02 -1.345909684896469116e-01 -1.372699737548828125e-01 -2.697634696960449219e-01 3.296937644481658936e-01 -4.496736451983451843e-02
2.189124375581741333e-01 1.394234970211982727e-02 7.153203338384628296e-02 -6.407593190670013428e-02 1.405787318944931030e-01 -1.754089593887329102e-01 -4.240277409553527832e-02 7.795960456132888794e-02 -1.342849433422088623e-01 -7.198237627744674683e-02 -1.750514805316925049e-01 -1.785158812999725342e-01 2.301453053951263428e-02 -3.700238466262817383e-01 3.149845302104949951e-01 6.892371177673339844e-02 -3.786033764481544495e-02 1.291923373937606812e-01 -1.998876631259918213e-01 3.917084932327270508e-01 -1.080125346779823303e-01 -7.430768013000488281e-02 -3.134999871253967285e-01 -1.915106624364852905e-01 -1.266956329345703125e-01 -2.351196110248565674e-01 2.022970020771026611e-01 -3.616947215050458908e-04 1.267553418874740601e-01 1.357644703239202499e-02 1.270814090967178345e-01 2.208990305662155151e-01
2.584432065486907959e-01 -1.339216977357864380e-01 -1.635861843824386597e-01 -5.560337007045745850e-02 1.469480842351913452e-01 1.108470484614372253e-01 -2.172098010778427124e-01 -5.280811339616775513e-02 1.195998117327690125e-01 -7.616720348596572876e-02 -6.025384366512298584e-02 3.693856298923492432e-01 -1.008785516023635864e-01 -5.436650291085243225e-02 5.795788951218128204e-03 8.078484237194061279e-02 -3.526570647954940796e-02 8.737052977085113525e-02 -2.267376333475112915e-01 1.169703602790832520e-01 -3.230887651443481445e-01 -1.778169274330139160e-01 -1.447308659553527832e-01 -2.189597338438034058e-01 -1.874723583459854126e-01 -1.499795019626617432e-01 2.077410370111465454e-02 2.305009216070175171e-02 6.723119318485260010e-02 -2.270651049911975861e-02 5.176667571067810059e-01 1.058987304568290710e-01
1.042080521583557129e-01 3.834891831502318382e-03 7.168082892894744873e-02 -1.521635204553604126e-01 3.094965517520904541e-01 2.101804018020629883e-01 -2.939806878566741943e-01 1.047195121645927429e-01 -1.518782344646751881e-03 1.402246356010437012e-01 -3.012518286705017090e-01 -2.615805566310882568e-01 4.046022891998291016e-02 -7.056651264429092407e-02 -1.999518461525440216e-02 5.269983783364295959e-02 2.667046487331390381e-01 -5.047335103154182434e-02 2.213265746831893921e-03 2.625839412212371826e-01 -6.336689740419387817e-02 -3.234164714813232422e-01 1.838371157646179199e-01 -3.723678588867187500e-01 1.479173265397548676e-02 -1.683142408728599548e-02 8.749128133058547974e-02 -1.277382485568523407e-02 -1.064237654209136963e-01 -4.150829091668128967e-02 1.604409962892532349e-01 2.530443668365478516e-01
7.340111583471298218e-02 9.046033024787902832e-02 -3.089661337435245514e-02 -2.514160275459289551e-01 -1.295590996742248535e-01 -4.958335682749748230e-02 -2.937626838684082031e-01 2.903616428375244141e-02 -2.951371371746063232e-01 2.777139097452163696e-02 -2.531122267246246338e-01 -2.932023257017135620e-02 1.075421124696731567e-01 -1.804990619421005249e-01 3.196194469928741455e-01 1.620531529188156128e-01 1.544063985347747803e-01 -1.113164871931076050e-01 -4.195229113101959229e-01 1.453068554401397705e-01 -2.048603296279907227e-01 -5.762785673141479492e-02 -3.466021735221147537e-03 -2.977365553379058838e-01 -1.332978997379541397e-02 -5.208220705389976501e-02 -1.650856733322143555e-01 -2.731847167015075684e-01 4.993340745568275452e-02 -3.599441424012184143e-02 3.982432931661605835e-02 1.143364012241363525e-01
2.145602703094482422e-01 2.681709825992584229e-01 2.279283255338668823e-01 -1.987998932600021362e-01 3.251123055815696716e-02 5.236174911260604858e-02 -3.055528998374938965e-01 1.229022163897752762e-02 -9.057577699422836304e-02 2.508603036403656006e-01 -5.015790835022926331e-02 -1.445286255329847336e-02 3.408819064497947693e-02 2.362348698079586029e-02 1.190359145402908325e-02 6.338956207036972046e-02 1.661097556352615356e-01 -1.136901602149009705e-01 -2.128772884607315063e-01 1.613968014717102051e-01 -3.126971051096916199e-02 -1.463213562965393066e-01 4.177488386631011963e-02 2.551911175251007080e-01 1.402611732482910156e-01 -9.375169128179550171e-02 1.744609177112579346e-01 -3.686827421188354492e-01 -2.533197402954101562e-01 3.660874366760253906e-01 9.551182389259338379e-02 1.012185662984848022e-01
2.119545489549636841e-01 1.489374488592147827e-01 -1.154633313417434692e-01 -8.076791465282440186e-02 -7.005122303962707520e-02 1.445481330156326294e-01 -1.689200103282928467e-01 -9.035790711641311646e-02 1.291123926639556885e-01 -5.953085049986839294e-02 -3.513518869876861572e-01 -5.974317342042922974e-02 -2.138177901506423950e-01 -6.336911115795373917e-03 2.020021341741085052e-02 -8.313021063804626465e-02 -3.525349870324134827e-02 1.849488168954849243e-01 -3.460536301136016846e-01 2.503025829792022705e-01 9.952432475984096527e-03 -9.164159744977951050e-02 -1.384817510843276978e-01 2.207187563180923462e-01 -1.089246850460767746e-02 8.109047077596187592e-03 -3.256576657295227051e-01 -3.358106017112731934e-01 -9.198594838380813599e-03 1.113385334610939026e-01 2.550592720508575439e-01 2.438088208436965942e-01
-1.325303688645362854e-02 -2.116743177175521851e-01 -1.694851219654083252e-01 -3.499024808406829834e-01 2.832138240337371826e-01 1.940355300903320312e-01 -1.284847557544708252e-01 -1.159174814820289612e-01 -3.295267224311828613e-01 3.612906113266944885e-02 -8.372821658849716187e-02 -6.565999984741210938e-02 -1.001342460513114929e-01 -7.456094026565551758e-02 -3.650803491473197937e-02 -1.297570019960403442e-01 7.402884215116500854e-02 2.642056047916412354e-01 -1.375619918107986450e-01 7.289092242717742920e-02 7.115741819143295288e-02 -1.742215603590011597e-01 -5.406853556632995605e-02 9.679494798183441162e-02 9.282629191875457764e-02 -4.241833090782165527e-02 3.256409615278244019e-02 -4.114542603492736816e-01 -2.567521035671234131e-01 -1.047743409872055054e-01 1.388193517923355103e-01 2.773336768150329590e-01
-7.346614450216293335e-02 2.254227250814437866e-01 2.547242343425750732e-01 2.451881021261215210e-01 5.558960884809494019e-02 4.582952335476875305e-02 -2.581710219383239746e-01 1.543989628553390503e-01 2.834115363657474518e-02 -1.808897592127323151e-02 4.585180431604385376e-03 2.715795040130615234e-01 -7.726394385099411011e-02 -1.388542950153350830e-01 -5.644553899765014648e-02 9.566574543714523315e-02 -2.721175849437713623e-01 -4.576610773801803589e-02 -2.115951851010322571e-02 2.393009662628173828e-01 -1.145579889416694641e-01 -1.265518069267272949e-01 -6.250660866498947144e-02 -2.963141798973083496e-01 -2.040321566164493561e-02 -1.060360372066497803e-01 -9.902245551347732544e-02 -1.626109778881072998e-01 -1.861010789871215820e-01 -2.472355216741561890e-01 3.982282578945159912e-01 2.316310554742813110e-01
1.055101305246353149e-01 2.452691048383712769e-01 4.343389347195625305e-02 6.230117380619049072e-02 -2.836158573627471924e-01 -1.972828246653079987e-02 2.048593014478683472e-02 7.874905318021774292e-02 -2.511450350284576416e-01 1.167871206998825073e-01 1.248994618654251099e-01 -1.162609383463859558e-01 -1.550900638103485107e-01 -1.339690834283828735e-01 -1.622188836336135864e-01 -1.681633442640304565e-01 3.174024820327758789e-01 1.688675731420516968e-01 -2.919877469539642334e-01 1.286555230617523193e-01 1.480780243873596191e-01 -4.061941206455230713e-01 -2.875305116176605225e-01 -1.407874226570129395e-01 -2.073699980974197388e-02 8.083593100309371948e-03 -6.378362327814102173e-02 -2.062706053256988525e-01 -1.930523961782455444e-01 7.002594321966171265e-02 1.524091511964797974e-01 8.517757058143615723e-03
-7.455509155988693237e-02 3.150697648525238037e-01 -1.786037981510162354e-01 -2.341312468051910400e-01 2.173630595207214355e-01 3.694665804505348206e-02 -2.102311700582504272e-01 1.130639091134071350e-01 -2.791054844856262207e-01 1.487953960895538330e-01 -4.436143934726715088e-01 2.507232427597045898e-01 -2.166938409209251404e-02 3.073455579578876495e-02 -9.735674411058425903e-02 -4.684720654040575027e-03 -1.089565805159509182e-03 -6.370955705642700195e-02 -1.740840375423431396e-01 3.273606300354003906e-02 -5.872877314686775208e-02 -4.883572831749916077e-02 -2.734861969947814941e-01 -7.437001913785934448e-02 1.694225966930389404e-01 -9.776386618614196777e-02 4.934074240736663342e-04 -5.263471603393554688e-02 -1.478725671768188477e-01 -1.847584247589111328e-01 2.466334253549575806e-01 2.297700196504592896e-01
6.021935492753982544e-02 1.091046165674924850e-02 -1.197488680481910706e-01 -7.075017690658569336e-02 -9.118638932704925537e-02 1.240487247705459595e-01 -1.595049202442169189e-01 2.995377406477928162e-02 -2.149369195103645325e-02 -1.806916296482086182e-01 5.980193987488746643e-02 6.036583706736564636e-02 -3.368270397186279297e-01 -2.042899727821350098e-01 2.230513840913772583e-02 -6.529015302658081055e-02 -2.896020747721195221e-02 3.180164471268653870e-02 -2.084405124187469482e-01 3.219972848892211914e-01 -1.366591900587081909e-01 -3.151669502258300781e-01 -2.794729471206665039e-01 -1.181276738643646240e-01 2.306038290262222290e-01 4.040481150150299072e-02 -1.679096817970275879e-01 -2.782688438892364502e-01 -9.455716237425804138e-03 -3.190240263938903809e-02 4.520623385906219482e-01 4.047154635190963745e-02
1.688598841428756714e-01 9.822860360145568848e-02 -1.041330471634864807e-01 8.535031974315643311e-02 -7.639795541763305664e-02 9.395176917314529419e-02 -1.241700649261474609e-01 -1.743254363536834717e-01 -1.160609349608421326e-02 1.139246579259634018e-02 7.681933045387268066e-02 1.239214837551116943e-01 -1.322339773178100586e-01 -1.363677829504013062e-01 -2.585879759863018990e-03 5.768427997827529907e-02 2.508806884288787842e-01 7.925037294626235962e-02 -1.888784021139144897e-01 2.299434393644332886e-01 -1.085904762148857117e-01 -2.319514006376266479e-01 -6.212227791547775269e-02 4.397689178586006165e-02 7.395105063915252686e-02 3.580221906304359436e-02 -1.495955586433410645e-01 -4.495773315429687500e-01 2.920024693012237549e-01 2.601618468761444092e-01 4.270553588867187500e-01 1.629947274923324585e-01
9.174027293920516968e-02 1.775290071964263916e-01 1.653918027877807617e-01 -1.585801132023334503e-02 1.547260731458663940e-01 1.717543751001358032e-01 -2.986079752445220947e-01 5.965209379792213440e-02 -2.188322395086288452e-01 9.107346087694168091e-02 -1.748397946357727051e-01 -5.583432316780090332e-02 1.943791508674621582e-01 -3.781847059726715088e-01 -1.258579194545745850e-01 2.091628871858119965e-02 -1.450528204441070557e-01 -2.092477530241012573e-01 -1.573429107666015625e-01 -8.669141680002212524e-03 -7.853309810161590576e-02 -2.774115204811096191e-01 -7.141821086406707764e-02 -3.255509138107299805e-01 1.773232668638229370e-01 1.834917366504669189e-01 3.798772767186164856e-02 -2.591716945171356201e-01 -8.775149285793304443e-02 -3.462320193648338318e-02 2.184312641620635986e-01 1.585593223571777344e-01
7.145477086305618286e-02 -2.066879421472549438e-01 -4.401389881968498230e-02 -3.530160784721374512e-01 -1.036872062832117081e-02 5.671399086713790894e-02 -3.929895162582397461e-01 1.505069136619567871e-01 7.452554255723953247e-02 -1.283342093229293823e-01 4.867735132575035095e-02 -1.216841861605644226e-02 2.765438705682754517e-02 -1.690225750207901001e-01 -2.480625659227371216e-01 7.307542860507965088e-02 1.134903356432914734e-01 -2.011317461729049683e-01 -2.862744033336639404e-01 1.267511844635009766e-01 5.424274131655693054e-02 -2.088592797517776489e-01 -3.621455654501914978e-02 -1.783919483423233032e-01 -1.516559422016143799e-01 -1.691075116395950317e-01 -1.803404092788696289e-01 -1.792354732751846313e-01 -1.227611489593982697e-02 2.734038531780242920e-01 3.148998618125915527e-01 -5.558831617236137390e-02
4.312415048480033875e-02 1.830796599388122559e-01 5.988490581512451172e-02 9.704256802797317505e-02 8.138558268547058105e-02 -1.579706557095050812e-02 -2.214569747447967529e-01 -9.555893018841743469e-03 -4.318068623542785645e-01 7.472781091928482056e-02 -4.183280766010284424e-01 3.835841268301010132e-02 7.050823420286178589e-02 1.940509118139743805e-02 -2.349110692739486694e-01 -7.710562087595462799e-03 -8.387997001409530640e-02 2.511807382106781006e-01 -2.856040596961975098e-01 3.781852722167968750e-01 -1.235066056251525879e-01 -7.056144624948501587e-02 1.385053992271423340e-01 -1.896463185548782349e-01 -6.803876720368862152e-03 -6.541324406862258911e-02 1.772831310518085957e-03 -1.965296417474746704e-01 5.455879494547843933e-02 5.483441054821014404e-03 1.732201427221298218e-01 1.429738104343414307e-01
1.528515666723251343e-02 2.472473978996276855e-01 -1.708575934171676636e-01 -2.035001516342163086e-01 4.532979428768157959e-02 6.125751882791519165e-02 -2.656742930412292480e-01 3.637380152940750122e-02 -1.591157168149948120e-01 1.322878748178482056e-01 -2.629317939281463623e-01 1.402146220207214355e-01 6.480202823877334595e-02 1.046796441078186035e-01 -2.618261873722076416e-01 -1.545243263244628906e-01 -3.373632207512855530e-02 -3.997197747230529785e-02 -2.419222444295883179e-01 -2.810915559530258179e-02 -2.234456837177276611e-01 -2.881782054901123047e-01 -2.378836572170257568e-01 -1.739729195833206177e-01 7.240130752325057983e-02 -7.713781297206878662e-02 2.039957195520401001e-01 -1.498658806085586548e-01 -7.787984609603881836e-02 4.144961386919021606e-02 1.311080902814865112e-01 4.110928475856781006e-01
-2.461294084787368774e-02 1.786472201347351074e-01 2.150277942419052124e-01 4.821918555535376072e-04 -7.616870570927858353e-03 7.513185590505599976e-02 -2.525103092193603516e-01 7.495866622775793076e-03 -6.958331912755966187e-02 5.764305219054222107e-02 -2.811579108238220215e-01 -1.520414054393768311e-01 -1.457685381174087524e-01 9.716772288084030151e-02 1.131458804011344910e-01 3.413565456867218018e-02 -6.595485657453536987e-02 -2.707416117191314697e-01 -3.767471611499786377e-01 4.237099885940551758e-01 -1.074192523956298828e-01 -1.343603432178497314e-01 3.302257508039474487e-02 -2.184157818555831909e-01 -9.795056283473968506e-02 3.622257709503173828e-02 8.412592858076095581e-02 -4.836843907833099365e-02 4.718960449099540710e-02 8.812781423330307007e-02 4.178985357284545898e-01 1.194597408175468445e-01
1.904166117310523987e-02 1.330012381076812744e-01 -1.012142747640609741e-01 -1.922219544649124146e-01 7.617070339620113373e-03 2.447736263275146484e-01 -1.933077722787857056e-01 1.185947135090827942e-01 -5.029289051890373230e-02 2.921402826905250549e-02 -1.027701795101165771e-01 1.201659142971038818e-01 -2.660409510135650635e-01 8.706516027450561523e-02 1.184584349393844604e-01 1.819798648357391357e-01 2.422255696728825569e-03 2.349803000688552856e-01 -1.502515375614166260e-01 2.317184060811996460e-01 6.483043730258941650e-02 3.634519875049591064e-02 1.488211005926132202e-01 9.954626113176345825e-02 1.007509157061576843e-01 -5.290023609995841980e-02 -1.834399551153182983e-01 -4.799524843692779541e-01 -3.173541277647018433e-02 1.416817903518676758e-01 4.464239776134490967e-01 5.529525876045227051e-02
2.636167109012603760e-01 1.036852225661277771e-01 5.541080236434936523e-02 -3.198105096817016602e-01 1.198733225464820862e-01 1.873259395360946655e-01 -2.661150097846984863e-01 -4.194570705294609070e-03 -2.844436466693878174e-02 -2.848282642662525177e-02 1.226031128317117691e-02 2.905164361000061035e-01 -3.050500750541687012e-01 -3.174028396606445312e-01 6.956445425748825073e-02 -2.014544978737831116e-02 9.086287766695022583e-02 -5.775769427418708801e-02 -1.379657089710235596e-01 1.756686270236968994e-01 2.340555787086486816e-01 1.525661945343017578e-01 -1.509456038475036621e-01 -2.846952080726623535e-01 3.130163624882698059e-02 -2.263695560395717621e-02 8.583407849073410034e-03 -2.436251938343048096e-02 4.814248532056808472e-03 2.608284950256347656e-01 3.054742813110351562e-01 4.457169026136398315e-02
1.434956789016723633e-01 1.256428509950637817e-01 -5.462547764182090759e-02 4.730743542313575745e-02 2.434565871953964233e-02 -2.548155188560485840e-02 -2.725154161453247070e-01 -7.174784317612648010e-03 -6.242165341973304749e-02 4.534489288926124573e-02 -1.561949104070663452e-01 -2.649334073066711426e-02 -1.640961766242980957e-01 1.192534342408180237e-01 1.095354408025741577e-01 -6.521041691303253174e-02 -4.308819398283958435e-02 1.918736845254898071e-01 -2.861638963222503662e-01 3.073912262916564941e-01 -2.816471271216869354e-02 -2.121603116393089294e-02 -1.750191003084182739e-01 2.434466481208801270e-01 7.438699901103973389e-02 -5.804175511002540588e-02 -1.865760982036590576e-01 -2.841582596302032471e-01 2.073210626840591431e-01 2.012127637863159180e-01 4.383769631385803223e-01 2.968122661113739014e-01
-2.909958958625793457e-01 1.813793778419494629e-01 9.986995160579681396e-02 -9.243100136518478394e-02 -1.569164730608463287e-02 2.316387183964252472e-02 -3.465508222579956055e-01 1.177725940942764282e-01 1.425749808549880981e-01 -9.161725640296936035e-02 -2.100106179714202881e-01 -2.043611258268356323e-01 9.539564698934555054e-02 -1.569624543190002441e-01 1.183178350329399109e-01 3.106875903904438019e-02 1.412711590528488159e-01 1.413102000951766968e-01 -5.892632529139518738e-02 2.378927916288375854e-01 -2.679117918014526367e-01 -2.257911860942840576e-01 7.120667397975921631e-02 1.589143872261047363e-01 -2.073902934789657593e-01 -9.554086625576019287e-02 3.658411502838134766e-01 -1.208064034581184387e-01 -6.164054572582244873e-02 -1.318772435188293457e-01 2.730607986450195312e-01 1.283104717731475830e-01
2.969443500041961670e-01 7.822376489639282227e-02 7.835948467254638672e-02 -1.761841624975204468e-01 3.342832252383232117e-02 5.910582840442657471e-02 -1.857711225748062134e-01 -2.098587304353713989e-01 -4.749287292361259460e-02 1.286581903696060181e-01 -4.206629469990730286e-02 3.508379757404327393e-01 -1.696180999279022217e-01 -2.555258870124816895e-01 -4.372724145650863647e-02 -1.435933113098144531e-01 -4.947415553033351898e-03 -5.309744924306869507e-02 -1.854898333549499512e-01 1.247380673885345459e-01 2.469449192285537720e-01 9.747550636529922485e-02 -8.841076493263244629e-02 -3.643672168254852295e-01 1.171107776463031769e-02 7.727965712547302246e-02 -2.712328732013702393e-02 -1.001427844166755676e-01 -9.925337135791778564e-02 1.236052215099334717e-01 4.654720425605773926e-01 5.060537159442901611e-02
2.780655920505523682e-01 -2.597850747406482697e-02 -1.053949296474456787e-01 -1.684951186180114746e-01 1.691401898860931396e-01 -6.068530678749084473e-02 -2.643321454524993896e-01 -2.010927163064479828e-02 -3.060168772935867310e-02 -3.386571630835533142e-02 1.368669718503952026e-01 1.750766038894653320e-01 -1.767663955688476562e-01 -3.146780431270599365e-01 -7.533054798841476440e-02 3.716245666146278381e-02 1.859703063964843750e-01 -1.362022012472152710e-01 -1.799857988953590393e-02 3.248254358768463135e-01 1.236268877983093262e-01 -4.325556382536888123e-02 -1.574230641126632690e-01 -1.876650601625442505e-01 6.740117073059082031e-02 -9.772808104753494263e-02 -5.960980430245399475e-02 2.209065482020378113e-02 -1.083850860595703125e-01 1.666771173477172852e-01 5.434046387672424316e-01 4.547686502337455750e-02
1.380260586738586426e-01 1.665876358747482300e-01 1.891638338565826416e-01 -1.441819667816162109e-01 -5.300672724843025208e-02 -2.561397105455398560e-02 -2.173861712217330933e-01 2.169110178947448730e-01 1.037966609001159668e-01 2.225946187973022461e-01 -1.558523625135421753e-01 2.016214281320571899e-01 1.075621545314788818e-01 1.069910824298858643e-01 -9.227483719587326050e-02 8.515639603137969971e-02 -1.581942290067672729e-01 1.686347275972366333e-02 -1.547119468450546265e-01 2.688775658607482910e-01 -1.094481423497200012e-01 -1.210295185446739197e-01 1.787902228534221649e-02 -1.744867116212844849e-01 2.898311614990234375e-01 -7.916212826967239380e-02 3.871043324470520020e-01 -2.271596342325210571e-01 -1.687900125980377197e-01 3.441943526268005371e-01 5.305514112114906311e-02 1.199125200510025024e-01
-1.840676218271255493e-01 2.601669728755950928e-01 -1.775572635233402252e-02 -9.406959265470504761e-02 2.688269913196563721e-01 1.187951043248176575e-01 -1.372522413730621338e-01 3.216425478458404541e-01 -2.935658991336822510e-01 3.876628726720809937e-02 -1.908219307661056519e-01 -1.642255187034606934e-01 -2.860318124294281006e-01 2.971640788018703461e-02 5.017756670713424683e-02 -3.154406324028968811e-02 7.158104330301284790e-02 1.027401015162467957e-01 4.526205733418464661e-02 9.391725808382034302e-02 3.506785258650779724e-02 -2.692777812480926514e-01 -1.100209355354309082e-01 -3.029715120792388916e-01 1.060585007071495056e-01 -1.074130535125732422e-01 1.918825060129165649e-01 -2.400587648153305054e-01 -3.701210767030715942e-02 -1.292541027069091797e-01 2.288736701011657715e-01 2.268058359622955322e-01
3.193908631801605225e-01 4.692980088293552399e-03 2.164200693368911743e-01 -1.849785149097442627e-01 -1.404231339693069458e-01 1.409633085131645203e-02 -2.220968008041381836e-01 7.062665373086929321e-02 5.752185359597206116e-02 -2.817711979150772095e-02 -9.563583135604858398e-02 1.803199499845504761e-01 3.580497577786445618e-04 2.719646692276000977e-01 8.762945979833602905e-02 -2.887250483036041260e-01 2.594613432884216309e-01 2.075236737728118896e-01 -6.590167433023452759e-02 3.828409016132354736e-01 -4.515219014137983322e-03 -3.094213604927062988e-01 -1.479490548372268677e-01 6.521163135766983032e-02 1.093067079782485962e-01 -5.386507138609886169e-03 -4.287054389715194702e-02 -2.290081083774566650e-01 8.172462880611419678e-02 1.429764777421951294e-01 1.237861290574073792e-01 2.000160515308380127e-01
1.276383399963378906e-01 -3.628972545266151428e-02 -2.456455826759338379e-01 -7.832416892051696777e-02 -6.410834938287734985e-02 -1.125952135771512985e-02 -3.836554586887359619e-01 2.842772752046585083e-02 -6.254050880670547485e-02 -2.734512276947498322e-02 -5.428977776318788528e-03 1.980883814394474030e-02 -1.635716855525970459e-01 -1.945056319236755371e-01 -1.483170241117477417e-01 1.898569427430629730e-02 5.140146240592002869e-02 1.147732213139533997e-01 -3.032043278217315674e-01 4.111872613430023193e-02 6.011820212006568909e-02 -3.622125983238220215e-01 -8.607713133096694946e-02 -1.854395121335983276e-01 1.128192171454429626e-01 4.026057664304971695e-03 -3.283801078796386719e-01 -2.392466664314270020e-01 9.316904842853546143e-02 -2.625446952879428864e-02 4.205404818058013916e-01 -1.468424946069717407e-01
1.502022147178649902e-01 -8.079269900918006897e-03 -7.018983364105224609e-02 -1.566281020641326904e-01 3.275353610515594482e-01 -7.658392935991287231e-02 -4.097260832786560059e-01 7.408335059881210327e-02 -7.366871088743209839e-02 -2.119149640202522278e-02 -1.958143264055252075e-01 -1.262073069810867310e-01 -4.525196552276611328e-02 -2.616707086563110352e-01 1.486897021532058716e-01 -9.196621179580688477e-02 1.730562001466751099e-01 5.520723387598991394e-02 -2.011374533176422119e-01 2.518162429332733154e-01 -3.842667117714881897e-02 -9.489373117685317993e-02 -3.273636102676391602e-01 -2.514001429080963135e-01 -3.468810617923736572e-01 6.759760528802871704e-02 1.325922757387161255e-01 -1.279590874910354614e-01 4.660176485776901245e-02 6.007932126522064209e-02 -4.657198116183280945e-02 1.251341402530670166e-01
1.647925972938537598e-01 9.068223088979721069e-02 1.729499697685241699e-01 -2.213229089975357056e-01 -3.398019671440124512e-01 -4.277876019477844238e-02 -2.333246469497680664e-01 1.830670535564422607e-01 -1.662003993988037109e-01 1.837690919637680054e-02 1.208936702460050583e-02 -3.278242945671081543e-01 -2.506301403045654297e-01 5.596690811216831207e-03 -1.421495378017425537e-01 -6.856723129749298096e-02 1.118776872754096985e-01 1.081465780735015869e-01 6.331856548786163330e-02 4.093735013157129288e-03 8.826616406440734863e-02 -2.821075916290283203e-01 1.893508993089199066e-02 -2.125534415245056152e-01 -5.078957974910736084e-02 6.557141244411468506e-02 -1.378707140684127808e-01 -4.263806343078613281e-01 -2.396439313888549805e-01 1.603672504425048828e-01 3.486362472176551819e-02 6.279741972684860229e-02
-1.217916633322602138e-05 1.162115260958671570e-01 1.162138134241104126e-01 -9.148065000772476196e-02 2.625359594821929932e-01 2.908540070056915283e-01 -2.340372800827026367e-01 -3.014989197254180908e-02 -1.904397457838058472e-01 2.490367293357849121e-01 -2.894561588764190674e-01 -3.287885338068008423e-02 9.632162749767303467e-03 -2.505089938640594482e-01 -5.722160264849662781e-02 -5.960924923419952393e-02 -8.820213377475738525e-02 -2.609289288520812988e-01 -1.330104172229766846e-01 1.048578172922134399e-01 -1.926686018705368042e-01 -3.071525990962982178e-01 -1.564068794250488281e-01 -2.788644433021545410e-01 8.702454715967178345e-02 1.684084348380565643e-02 1.008569821715354919e-01 -1.666652709245681763e-01 -7.924877852201461792e-02 5.772002786397933960e-02 2.204862236976623535e-01 2.455890178680419922e-01
2.792983688414096832e-02 -2.658071368932723999e-02 1.073212027549743652e-01 -3.055507838726043701e-01 1.506489515304565430e-01 -1.003832742571830750e-01 -2.226623892784118652e-01 -4.897209629416465759e-02 8.356310427188873291e-03 -1.645823866128921509e-01 1.102959960699081421e-01 1.376068145036697388e-01 -1.495646834373474121e-01 -2.446343898773193359e-01 -2.736206054687500000e-01 5.426540225744247437e-02 8.529084175825119019e-02 -1.420539915561676025e-01 8.218142902478575706e-04 2.250476032495498657e-01 3.206995427608489990e-01 -8.213587716454640031e-05 -1.040495187044143677e-01 -1.578930169343948364e-01 -1.225976198911666870e-01 -1.191022023558616638e-01 -4.055131971836090088e-02 -1.271094977855682373e-01 -5.238022655248641968e-03 6.043487694114446640e-03 5.715320110321044922e-01 1.279873494058847427e-02
-2.034631930291652679e-02 2.108461409807205200e-01 1.397156864404678345e-01 -7.853689044713973999e-02 -2.175250351428985596e-01 3.308137953281402588e-01 -2.731354236602783203e-01 6.808295845985412598e-02 -1.986224949359893799e-02 2.098015844821929932e-01 -6.533711403608322144e-02 2.027819156646728516e-01 -8.479452133178710938e-02 -8.336448669433593750e-02 -1.764584332704544067e-01 7.291872799396514893e-02 -6.135579943656921387e-02 2.678540945053100586e-01 -1.175032407045364380e-01 2.701104283332824707e-01 2.583225443959236145e-02 -1.955216228961944580e-01 -2.194014638662338257e-01 5.120055377483367920e-02 -3.471750020980834961e-01 -2.170522511005401611e-01 -1.933265775442123413e-01 -1.717290133237838745e-01 -1.447329521179199219e-01 2.061624974012374878e-01 4.296233132481575012e-02 3.629141673445701599e-02
1.156123802065849304e-01 -1.862310916185379028e-01 5.382639542222023010e-02 -4.997229576110839844e-02 1.832039654254913330e-01 -3.798769786953926086e-02 -3.359307646751403809e-01 2.883184514939785004e-02 -1.846592277288436890e-01 1.942504793405532837e-01 -3.493589460849761963e-01 -1.045476049184799194e-01 -1.402129977941513062e-01 -6.796229630708694458e-02 -1.997489780187606812e-01 1.372025310993194580e-01 5.205186456441879272e-02 3.784161508083343506e-01 -1.446492075920104980e-01 2.930693030357360840e-01 -4.319649338722229004e-01 4.213603585958480835e-02 -4.074355214834213257e-02 -2.053240537643432617e-01 1.922189374454319477e-03 2.924950048327445984e-02 -4.542491585016250610e-02 -4.428256675601005554e-02 -5.157297104597091675e-02 4.113922640681266785e-02 1.357787940651178360e-02 -1.253967285156250000e-01
1.082538627088069916e-02 1.460703313350677490e-01 -4.584665969014167786e-02 -2.683364748954772949e-01 -2.355238795280456543e-01 2.978270351886749268e-01 -1.281364858150482178e-01 1.078480258584022522e-01 -8.626279979944229126e-02 -9.412428736686706543e-02 -2.509585916996002197e-01 1.738239675760269165e-01 -3.023482263088226318e-01 -7.777125574648380280e-05 -3.079838156700134277e-01 -1.465948224067687988e-01 2.766427993774414062e-01 -4.386134073138237000e-02 -2.037641257047653198e-01 1.674743443727493286e-01 -9.125676006078720093e-02 -1.316954046487808228e-01 -2.643034094944596291e-03 -2.157229334115982056e-01 5.312998965382575989e-02 -3.237160295248031616e-02 3.015671968460083008e-01 -1.379946768283843994e-01 1.528654694557189941e-01 1.977550387382507324e-01 1.011588051915168762e-01 9.034295380115509033e-02
2.780811786651611328e-01 9.978152066469192505e-02 2.557976543903350830e-02 -1.093622744083404541e-01 -2.575376629829406738e-01 1.107313483953475952e-01 -2.822863161563873291e-01 -5.246341601014137268e-02 8.031295984983444214e-02 -3.486108779907226562e-02 -1.944371312856674194e-02 1.135428622364997864e-02 -8.033423125743865967e-02 1.194850727915763855e-01 2.238037586212158203e-01 -8.071523904800415039e-02 2.683244347572326660e-01 2.121920287609100342e-01 -1.857801526784896851e-01 3.314924240112304688e-01 -3.695777384564280510e-03 -1.187520101666450500e-01 -2.685762941837310791e-01 1.672606766223907471e-01 1.343211829662322998e-01 3.897950053215026855e-02 -5.292701348662376404e-02 -2.156414091587066650e-01 7.767312228679656982e-02 1.680336743593215942e-01 3.098675608634948730e-01 2.806577682495117188e-01
2.573059871792793274e-02 2.139384485781192780e-02 -1.872636079788208008e-01 -2.366578131914138794e-01 3.038910217583179474e-02 7.316535711288452148e-02 -4.026903510093688965e-01 1.191259473562240601e-01 1.859995722770690918e-01 -5.731913447380065918e-02 2.118856161832809448e-01 1.640412062406539917e-01 -1.057771965861320496e-01 9.154139459133148193e-02 -6.566733866930007935e-02 6.422310136258602142e-03 -8.123839646577835083e-02 -2.006909251213073730e-01 -3.467248380184173584e-01 7.249862700700759888e-02 -1.577799469232559204e-01 -1.792659014463424683e-01 -9.294239431619644165e-02 -2.635567821562290192e-02 -1.363475918769836426e-01 2.978309616446495056e-02 1.693142056465148926e-01 -1.724262535572052002e-01 -6.926084309816360474e-02 2.000877633690834045e-02 4.675989151000976562e-01 2.261273860931396484e-01
-7.935348898172378540e-02 -1.463463623076677322e-02 -2.820197120308876038e-02 4.226771369576454163e-02 1.010779216885566711e-01 -3.346350975334644318e-03 -8.255258947610855103e-02 6.369043886661529541e-02 -6.171743944287300110e-02 -5.853885412216186523e-02 2.476125359535217285e-01 5.016432702541351318e-02 4.016774147748947144e-02 -2.111722975969314575e-01 -1.869876384735107422e-01 -5.223266780376434326e-02 -1.225473284721374512e-01 1.356209814548492432e-01 -1.424662768840789795e-01 2.260031849145889282e-01 -6.741496268659830093e-03 -3.859044611454010010e-01 -4.739754274487495422e-02 6.703534722328186035e-02 -6.626470386981964111e-02 -2.502790987491607666e-01 6.738949567079544067e-02 -5.874654650688171387e-01 -5.502014234662055969e-02 2.452390640974044800e-01 1.977866142988204956e-01 1.880801022052764893e-01
2.933222949504852295e-01 3.463322520256042480e-01 1.315822005271911621e-01 -3.988741040229797363e-01 2.483357489109039307e-02 -1.144324764609336853e-01 -3.025009930133819580e-01 5.466055497527122498e-02 -5.329123511910438538e-02 1.073096063919365406e-05 -5.305314436554908752e-02 8.568601310253143311e-02 1.428889036178588867e-01 7.459441572427749634e-02 9.702689945697784424e-03 1.096543222665786743e-01 -4.652271419763565063e-02 -2.721019685268402100e-01 -3.254305720329284668e-01 1.775672733783721924e-01 3.465035185217857361e-02 -2.286680191755294800e-01 -6.847513467073440552e-02 -1.150562986731529236e-01 8.111865073442459106e-02 -2.401932179927825928e-01 1.100348457694053650e-01 -1.699306368827819824e-01 -2.251989543437957764e-01 -6.322062760591506958e-02 -3.586496785283088684e-02 1.094923466444015503e-01
1.648479886353015900e-02 -1.816147863864898682e-01 -4.036577045917510986e-02 -2.305676192045211792e-01 9.262297302484512329e-02 6.337699294090270996e-02 -3.422503471374511719e-01 1.617150306701660156e-01 1.953932642936706543e-01 1.143923588097095490e-02 -2.999146655201911926e-02 -2.172383479773998260e-02 -1.519180089235305786e-01 -5.152240395545959473e-02 -2.253279685974121094e-01 3.269798681139945984e-02 -7.877947390079498291e-02 -2.257141023874282837e-01 -4.212971329689025879e-01 2.102965563535690308e-01 7.933486998081207275e-02 -1.169412583112716675e-01 9.965423494577407837e-02 -1.495862305164337158e-01 -1.494465470314025879e-01 -5.517532303929328918e-02 -5.320075526833534241e-02 -2.537517547607421875e-01 -2.264474891126155853e-02 1.834736615419387817e-01 4.225927889347076416e-01 -4.806646704673767090e-02
2.433429509401321411e-01 4.252375662326812744e-02 -2.223884910345077515e-01 -2.502925880253314972e-02 -1.181791126728057861e-01 -6.531556602567434311e-03 -2.735742926597595215e-01 -1.890987306833267212e-01 9.237612830474972725e-04 -1.616207808256149292e-01 1.706513389945030212e-02 4.833037499338388443e-03 -2.017644494771957397e-01 -2.549998462200164795e-01 -6.010380759835243225e-02 -2.221586368978023529e-02 -1.159734725952148438e-01 3.876556875184178352e-03 -2.001195400953292847e-01 2.360088378190994263e-01 4.917392507195472717e-02 -3.288654386997222900e-01 -1.661741584539413452e-01 -1.411763131618499756e-01 1.366987675428390503e-01 1.622639363631606102e-03 -2.004122734069824219e-01 -4.000460803508758545e-01 8.011997491121292114e-02 -1.697056740522384644e-02 3.621762692928314209e-01 -6.251419335603713989e-02
-1.181554049253463745e-01 -3.736087819561362267e-03 1.092998459935188293e-01 -1.015420854091644287e-01 2.586778104305267334e-01 -1.668630726635456085e-02 -2.081197500228881836e-01 2.056241184473037720e-01 7.371250540018081665e-03 -1.986646801233291626e-01 2.181073278188705444e-01 -7.499848306179046631e-02 -3.913641348481178284e-02 -1.203568875789642334e-01 -1.110071390867233276e-01 -7.329442352056503296e-02 -1.487140916287899017e-02 -3.542283177375793457e-02 1.409555077552795410e-01 5.527789592742919922e-01 -1.694375425577163696e-01 -3.568202257156372070e-02 -1.260064691305160522e-01 -1.125743463635444641e-01 4.462200030684471130e-02 -5.149129033088684082e-02 -1.273477524518966675e-01 -2.436476349830627441e-01 -2.554146349430084229e-01 1.573075205087661743e-01 3.303204178810119629e-01 1.406809091567993164e-01
-5.101621896028518677e-02 -1.033339090645313263e-02 3.906105086207389832e-02 1.993607729673385620e-03 -1.591786146163940430e-01 6.620456278324127197e-02 -2.540885508060455322e-01 1.264053434133529663e-01 -1.550095677375793457e-01 4.611602425575256348e-02 -4.040117561817169189e-02 1.085230410099029541e-01 1.186894699931144714e-01 -9.814056754112243652e-02 -1.384753435850143433e-01 -3.184371814131736755e-02 2.426285743713378906e-01 3.840027451515197754e-01 5.944433063268661499e-02 3.725161552429199219e-01 -7.807816565036773682e-02 -9.670756012201309204e-02 -1.384364962577819824e-01 -1.912726163864135742e-01 -2.691867649555206299e-01 -4.353147745132446289e-02 -3.300658464431762695e-01 -1.063378602266311646e-01 -2.813608348369598389e-01 2.458743453025817871e-01 1.867066770792007446e-01 1.145244911313056946e-01
2.261601388454437256e-01 -1.512923687696456909e-01 1.250705420970916748e-01 -1.639072895050048828e-01 1.716742217540740967e-01 1.357242092490196228e-02 -2.969587445259094238e-01 6.457304209470748901e-02 -2.612956762313842773e-01 6.152076646685600281e-02 -1.255312412977218628e-01 2.818586230278015137e-01 -8.323495090007781982e-02 -1.638067215681076050e-01 -5.119097232818603516e-02 -7.532973587512969971e-02 1.030469406396150589e-02 -4.286729544401168823e-02 1.039108484983444214e-01 2.803997397422790527e-01 2.501976191997528076e-01 -1.065522506833076477e-01 -2.350983619689941406e-01 -1.647048741579055786e-01 1.599775999784469604e-02 -2.980200052261352539e-01 8.760922402143478394e-02 -2.576983533799648285e-03 6.903287023305892944e-02 2.440946400165557861e-01 3.623298704624176025e-01 1.096543818712234497e-01
1.747043281793594360e-01 1.741789430379867554e-01 3.651452958583831787e-01 -1.564161330461502075e-01 1.072959378361701965e-01 2.551132738590240479e-01 7.221157662570476532e-03 -2.818906009197235107e-01 -3.208801150321960449e-02 -9.376231580972671509e-02 -2.713344991207122803e-01 -1.442169696092605591e-01 -5.429039150476455688e-02 -1.150738168507814407e-02 -1.772712320089340210e-01 1.978721171617507935e-01 -7.146479189395904541e-02 2.734844982624053955e-01 -3.270767629146575928e-01 1.464115679264068604e-01 3.859952092170715332e-02 -1.333965361118316650e-01 9.146349132061004639e-02 -5.623498558998107910e-02 -4.757386073470115662e-02 7.287424057722091675e-02 -2.882845466956496239e-03 3.629887942224740982e-03 -9.296081960201263428e-02 -2.373796142637729645e-02 4.288234710693359375e-01 8.668179064989089966e-02
3.158933818340301514e-01 1.877358555793762207e-01 -4.358771443367004395e-02 -8.081583678722381592e-02 -7.896435260772705078e-02 -8.060516789555549622e-03 -1.778174489736557007e-01 2.654325664043426514e-01 7.380877435207366943e-02 1.234450340270996094e-01 -6.191773340106010437e-02 -1.813363432884216309e-01 9.819908067584037781e-03 -2.281517237424850464e-01 1.920434385538101196e-01 -6.496093422174453735e-02 -1.324750483036041260e-01 8.420183509588241577e-02 -3.072065412998199463e-01 3.811301589012145996e-01 -1.170680969953536987e-01 -1.635625958442687988e-01 1.896321922540664673e-01 -2.754586935043334961e-01 -2.035564184188842773e-01 -2.805920839309692383e-01 1.391981393098831177e-01 2.283995272591710091e-03 -1.731151193380355835e-01 -9.319019503891468048e-03 1.055981665849685669e-01 -1.349594444036483765e-02
1.291060596704483032e-01 -7.257932424545288086e-02 -6.550136953592300415e-02 2.837072126567363739e-02 6.091608479619026184e-02 4.656912684440612793e-01 -2.215997725725173950e-01 2.446516901254653931e-01 -2.071944922208786011e-01 2.614648640155792236e-02 -1.029182672500610352e-01 -1.495356857776641846e-01 -3.278702199459075928e-01 -1.407373100519180298e-01 -2.579062618315219879e-02 1.088549047708511353e-01 3.299912810325622559e-01 -1.066559702157974243e-01 -8.773773908615112305e-02 1.260871887207031250e-01 -2.914690971374511719e-01 -1.703092828392982483e-02 1.008986905217170715e-01 -3.193999230861663818e-01 -4.359693825244903564e-02 -5.342186987400054932e-02 3.199965506792068481e-02 -6.091209873557090759e-02 5.731488764286041260e-02 -5.437545850872993469e-02 2.410933971405029297e-01 1.089892238378524780e-01
3.233728110790252686e-01 1.093913540244102478e-01 1.073270663619041443e-01 -2.584275901317596436e-01 1.025994345545768738e-01 6.450531631708145142e-02 -2.376094162464141846e-01 -1.096178442239761353e-01 2.639649435877799988e-02 3.514197766780853271e-01 -1.176086999475955963e-02 1.951830238103866577e-01 -3.895770933013409376e-04 -5.881163105368614197e-02 1.690074205398559570e-01 -9.147311560809612274e-03 -1.190856024622917175e-01 4.836753010749816895e-02 -7.181075960397720337e-02 2.448130398988723755e-01 -1.740027517080307007e-01 -1.331588178873062134e-01 -1.548142582178115845e-01 1.161706224083900452e-01 2.418286539614200592e-02 -3.856277167797088623e-01 5.619819089770317078e-02 -2.669114768505096436e-01 -2.320150732994079590e-01 2.374714761972427368e-01 1.403221338987350464e-01 -8.230669796466827393e-02
1.960753351449966431e-01 6.856313347816467285e-02 -6.977947801351547241e-02 -3.174576461315155029e-01 -1.402143239974975586e-01 1.356099545955657959e-01 -1.599667966365814209e-01 -1.120999976992607117e-01 7.982125505805015564e-03 2.122061094269156456e-03 -1.143866702914237976e-01 1.652085036039352417e-01 -2.672844231128692627e-01 -2.421202808618545532e-01 -1.720649451017379761e-01 4.390866030007600784e-03 4.990928806364536285e-03 -2.958929836750030518e-01 -1.620809286832809448e-01 2.570802867412567139e-01 -5.543162673711776733e-02 1.650155782699584961e-01 -1.676301509141921997e-01 -1.609851568937301636e-01 8.705311454832553864e-03 -6.807927042245864868e-02 -6.535269320011138916e-02 -9.817902930080890656e-03 2.609791159629821777e-01 9.907976537942886353e-02 4.248512387275695801e-01 2.076136618852615356e-01
1.570894271135330200e-01 -2.970929443836212158e-02 1.491953730583190918e-01 -1.094198971986770630e-01 2.576273381710052490e-01 1.578250974416732788e-01 -2.222590148448944092e-01 1.191487982869148254e-01 -9.404933452606201172e-02 1.336639076471328735e-01 -3.700752854347229004e-01 -7.604717463254928589e-02 5.724952742457389832e-02 -6.743112951517105103e-02 2.322131535038352013e-03 9.795977920293807983e-02 3.144982829689979553e-02 -2.538132965564727783e-01 -4.892801120877265930e-02 2.059658318758010864e-01 -5.477453023195266724e-02 -2.244196534156799316e-01 -6.136047840118408203e-02 -3.417138755321502686e-01 1.138226315379142761e-01 1.239275336265563965e-01 2.773539423942565918e-01 -1.873504556715488434e-02 -1.068110391497612000e-01 -4.704049974679946899e-02 3.982988297939300537e-01 1.909935921430587769e-01
6.924919784069061279e-02 9.173431247472763062e-02 2.371940761804580688e-01 -8.717171847820281982e-02 4.357770457863807678e-02 2.230471074581146240e-01 -1.345359236001968384e-01 5.646473541855812073e-02 -1.344366222620010376e-01 -1.010656282305717468e-01 -2.012691050767898560e-01 -2.127767950296401978e-01 -1.741090565919876099e-01 -1.127505004405975342e-01 -1.421076208353042603e-01 -3.390809297561645508e-01 -4.233475401997566223e-02 2.562300264835357666e-01 2.150452136993408203e-01 3.108216524124145508e-01 -1.943853311240673065e-02 4.282421432435512543e-03 -1.867837607860565186e-01 -1.362655907869338989e-01 3.358764350414276123e-01 2.641808055341243744e-02 1.729068160057067871e-02 -3.266293704509735107e-01 -3.931573033332824707e-02 2.552332542836666107e-02 2.263891249895095825e-01 -1.400896906852722168e-01
2.699456810951232910e-01 -9.043327718973159790e-02 1.268313080072402954e-01 -1.427969187498092651e-01 -1.418930888175964355e-01 4.086391627788543701e-02 -1.579478830099105835e-01 -5.475289374589920044e-02 1.186040490865707397e-01 2.785417251288890839e-02 1.011848896741867065e-01 1.353382617235183716e-01 -6.642886251211166382e-02 -4.008647799491882324e-02 -1.188282445073127747e-01 -1.212863773107528687e-01 2.905277013778686523e-01 1.928378343582153320e-01 -1.189823374152183533e-01 2.278973758220672607e-01 -6.597475707530975342e-02 -2.850458920001983643e-01 -1.539722830057144165e-01 5.172266066074371338e-02 2.984042167663574219e-01 6.322283297777175903e-02 -2.074105888605117798e-01 -3.608333468437194824e-01 7.207998633384704590e-02 9.902653098106384277e-02 2.193479388952255249e-01 3.541560769081115723e-01
1.093349158763885498e-01 -1.772840172052383423e-01 -1.442208513617515564e-02 -2.946187257766723633e-01 -2.718803845345973969e-02 6.133559718728065491e-02 -2.901142537593841553e-01 1.903420984745025635e-01 -2.405350282788276672e-02 -3.750048205256462097e-02 -9.636242873966693878e-03 -5.490835756063461304e-03 5.207314342260360718e-02 -8.711878955364227295e-02 -2.639146745204925537e-01 -3.944992553442716599e-03 1.202186271548271179e-01 -1.797115355730056763e-01 -3.843432962894439697e-01 1.918478161096572876e-01 -1.110811624675989151e-02 -2.382581979036331177e-01 -7.741057872772216797e-02 -1.274903565645217896e-01 -1.218191310763359070e-01 -1.797950565814971924e-01 -2.383492290973663330e-01 -6.181123107671737671e-02 -4.455391690135002136e-02 3.277531862258911133e-01 3.658515512943267822e-01 -3.424174338579177856e-02
1.333166509866714478e-01 7.916416972875595093e-02 6.835310161113739014e-02 -4.713870584964752197e-01 5.043512675911188126e-03 7.246870547533035278e-02 -2.258419059216976166e-02 1.490856707096099854e-01 1.085994839668273926e-01 2.760205268859863281e-01 -7.134151458740234375e-02 -8.592814952135086060e-02 -2.172224521636962891e-01 -1.412660814821720123e-02 1.758583784103393555e-01 -3.379077091813087463e-02 -8.281346410512924194e-02 2.966619133949279785e-01 -3.896014094352722168e-01 1.931945383548736572e-01 -7.037479430437088013e-02 -1.723516136407852173e-01 -6.843627989292144775e-02 5.909360200166702271e-02 -3.078085780143737793e-01 -1.595999747514724731e-01 -7.458328455686569214e-02 -9.025935828685760498e-02 -8.683095872402191162e-02 -1.348280347883701324e-02 1.134408116340637207e-01 2.446009814739227295e-01
1.287179440259933472e-01 -5.071238800883293152e-02 -3.725877497345209122e-03 -1.747897118330001831e-01 9.508015587925910950e-03 1.247798576951026917e-01 -1.838988661766052246e-01 2.289873361587524414e-01 -1.514697819948196411e-01 -1.544662564992904663e-01 4.136390089988708496e-01 2.613849937915802002e-01 -9.781330078840255737e-02 -2.379929572343826294e-01 -2.472607642412185669e-01 -9.470603428781032562e-03 -2.320821881294250488e-01 2.187988348305225372e-02 -1.863673776388168335e-01 1.883756220340728760e-01 1.002367138862609863e-01 -2.762171030044555664e-01 -4.335072636604309082e-02 -1.242050305008888245e-01 -8.495172858238220215e-02 -3.950279578566551208e-02 4.211346805095672607e-02 -2.635889053344726562e-01 1.058278754353523254e-01 2.212013304233551025e-01 1.813893318176269531e-01 1.828997731208801270e-01
5.136636272072792053e-02 5.936402827501296997e-02 1.452005803585052490e-01 -1.263974159955978394e-01 4.138893261551856995e-02 1.473163366317749023e-01 -3.228541910648345947e-01 -9.885419905185699463e-02 -1.550039499998092651e-01 2.370527088642120361e-01 -1.862898319959640503e-01 -1.830126643180847168e-01 -1.255753189325332642e-01 1.339072585105895996e-01 6.520839035511016846e-02 2.151851505041122437e-01 -2.057483941316604614e-01 -1.689884364604949951e-01 -1.180548593401908875e-01 3.056792020797729492e-01 -1.540127247571945190e-01 -6.848502159118652344e-02 -1.562253385782241821e-02 -1.795697957277297974e-01 -1.144197285175323486e-01 2.453042864799499512e-01 1.147101745009422302e-01 -1.517715752124786377e-01 1.109113171696662903e-02 -4.723107907921075821e-03 3.506330549716949463e-01 3.390679955482482910e-01
2.873736023902893066e-01 6.009264662861824036e-02 1.064438894391059875e-01 -6.721857935190200806e-02 -1.886979937553405762e-01 1.585160344839096069e-01 -1.900527477264404297e-01 -2.385264635086059570e-01 -8.220952749252319336e-02 3.466703370213508606e-02 -2.059042453765869141e-01 -2.703834883868694305e-02 -3.156363666057586670e-01 1.758351176977157593e-01 -3.264012560248374939e-02 3.174951374530792236e-01 -1.506512612104415894e-01 2.840145230293273926e-01 -2.031718343496322632e-01 2.012456357479095459e-01 2.054861634969711304e-01 -2.433255463838577271e-01 1.365118771791458130e-01 -2.352255433797836304e-01 -2.558377012610435486e-02 4.451417177915573120e-02 1.234594136476516724e-01 -6.608622521162033081e-02 -1.181446984410285950e-01 1.999897183850407600e-03 2.409198284149169922e-01 7.693715393543243408e-02
1.037617400288581848e-02 4.135601520538330078e-01 7.066950201988220215e-02 1.330144107341766357e-01 2.821502462029457092e-02 -1.550942100584506989e-02 -2.835198342800140381e-01 2.102125734090805054e-01 -2.115205824375152588e-01 3.977753594517707825e-02 -1.941626071929931641e-01 1.051610335707664490e-01 -3.157776594161987305e-01 1.114942356944084167e-01 7.865694165229797363e-02 1.068226248025894165e-01 -3.458392024040222168e-01 6.075673922896385193e-02 -1.730780005455017090e-01 2.728005349636077881e-01 3.442302346229553223e-02 -1.322333216667175293e-01 -3.098419681191444397e-02 7.874584943056106567e-02 -1.160059720277786255e-01 2.227777838706970215e-01 -9.911660104990005493e-02 -5.584231019020080566e-02 -1.523551493883132935e-01 -5.066568031907081604e-03 3.077075183391571045e-01 9.100998193025588989e-02
1.740385740995407104e-01 -2.652310952544212341e-02 -9.969609230756759644e-02 -5.127393826842308044e-02 -6.434980779886245728e-02 5.607894062995910645e-02 -2.366714626550674438e-01 -2.012059465050697327e-02 2.369949594140052795e-02 -1.348031684756278992e-02 7.303118705749511719e-02 1.027994230389595032e-01 -3.756946027278900146e-01 -3.398263752460479736e-01 -9.588871151208877563e-02 9.405484423041343689e-03 -9.738171100616455078e-02 9.467100026085972786e-04 -1.840957105159759521e-01 3.205021619796752930e-01 -4.097895324230194092e-02 -3.768221735954284668e-01 -8.174316585063934326e-02 -1.440535634756088257e-01 3.542443364858627319e-02 -8.920636028051376343e-02 -2.395731955766677856e-01 -1.481040865182876587e-01 1.999276429414749146e-01 -2.455629594624042511e-02 3.975498378276824951e-01 -7.623288780450820923e-02
9.668941795825958252e-02 -1.396014243364334106e-01 9.693082422018051147e-02 -1.086954548954963684e-01 -3.013858795166015625e-01 -1.466109901666641235e-01 -1.898736953735351562e-01 2.083486020565032959e-01 3.493116470053792000e-03 1.697849780321121216e-01 -1.969470381736755371e-01 -1.043397411704063416e-01 -2.929506897926330566e-01 -1.407454814761877060e-02 -1.627691648900508881e-02 1.820422336459159851e-02 -2.260918356478214264e-02 1.581607609987258911e-01 -3.357403576374053955e-01 -3.044649027287960052e-02 -2.684245584532618523e-03 -1.685766130685806274e-02 -7.205094397068023682e-02 -2.726248204708099365e-01 -1.725198924541473389e-01 -3.215180039405822754e-01 -1.020020022988319397e-01 -1.987608671188354492e-01 -3.474647104740142822e-01 1.168873533606529236e-01 1.323641091585159302e-01 1.977140009403228760e-01
3.665223717689514160e-01 -3.790578991174697876e-02 -8.983365446329116821e-02 -3.178547620773315430e-01 -4.517471790313720703e-02 -1.633357629179954529e-02 -1.442011296749114990e-01 2.853474020957946777e-02 -1.445908546447753906e-01 9.663112461566925049e-03 -1.314621120691299438e-01 -1.510126888751983643e-01 2.078514248132705688e-01 -1.644885540008544922e-01 -2.761770738288760185e-03 1.585837900638580322e-01 -8.992919325828552246e-02 2.593632638454437256e-01 -2.130628526210784912e-01 2.832427918910980225e-01 1.377765238285064697e-01 -6.130517274141311646e-02 -3.631010055541992188e-01 -7.520214468240737915e-02 -1.373398955911397934e-02 -3.717301413416862488e-02 3.529524505138397217e-01 -1.856839805841445923e-01 1.964997267350554466e-03 -7.660543173551559448e-02 1.976952105760574341e-01 -8.892394602298736572e-02
1.916105598211288452e-01 9.989606589078903198e-02 2.940424680709838867e-01 -1.363230869174003601e-02 2.803882211446762085e-02 -2.575940825045108795e-02 -3.456477820873260498e-01 -2.759076282382011414e-02 1.609508693218231201e-01 3.036359548568725586e-01 -1.349805593490600586e-01 -7.698251307010650635e-02 8.453301340341567993e-02 -1.959336847066879272e-01 1.906407773494720459e-01 6.681419909000396729e-03 -8.077602088451385498e-02 1.601890772581100464e-01 -2.542703971266746521e-02 5.779435485601425171e-02 4.447758942842483521e-02 -1.901803016662597656e-01 -6.474994122982025146e-02 -1.122117564082145691e-01 -3.260565400123596191e-01 3.435325622558593750e-01 3.272285312414169312e-02 -2.417445033788681030e-01 6.929056346416473389e-02 4.000894841738045216e-04 3.753480017185211182e-01 1.329399272799491882e-02
1.789909899234771729e-01 5.331432446837425232e-02 5.754398880526423454e-04 -2.111267745494842529e-01 -9.624845348298549652e-03 4.492913931608200073e-02 -7.360774278640747070e-02 1.861955374479293823e-01 6.196145340800285339e-02 -9.207469411194324493e-03 -1.800590306520462036e-01 -5.208010319620370865e-03 -2.038845121860504150e-01 -7.814680784940719604e-02 2.019544839859008789e-01 -1.755975931882858276e-01 2.884405106306076050e-02 7.478249724954366684e-03 1.490134894847869873e-01 4.476424455642700195e-01 -1.302099227905273438e-01 -1.934129446744918823e-01 7.336270064115524292e-02 -2.288835346698760986e-01 2.324600666761398315e-01 -9.774577617645263672e-02 5.607259459793567657e-03 -2.688072919845581055e-01 -1.302378624677658081e-01 -2.775799930095672607e-01 3.957544863224029541e-01 -2.353383041918277740e-02
-5.313344299793243408e-03 -1.524894088506698608e-01 2.240869030356407166e-02 -3.347470760345458984e-01 -2.180391997098922729e-01 7.706220448017120361e-02 -2.404628098011016846e-01 1.542375087738037109e-01 -1.230172663927078247e-01 1.587713062763214111e-01 -2.696738578379154205e-02 2.768122591078281403e-02 9.503833204507827759e-02 -1.935820132493972778e-01 -4.933575913310050964e-02 -1.321776770055294037e-02 2.151865661144256592e-01 1.727190017700195312e-01 2.745741978287696838e-02 4.123331010341644287e-01 1.185331940650939941e-01 7.260785251855850220e-02 -9.837578982114791870e-02 -1.472665667533874512e-01 1.809922158718109131e-01 3.751975297927856445e-02 5.246140435338020325e-02 -1.447294950485229492e-01 3.306946754455566406e-01 1.521057635545730591e-01 3.683556914329528809e-01 -1.203205510973930359e-01
2.969973348081111908e-02 -6.295899394899606705e-03 6.123052909970283508e-02 -2.390446811914443970e-01 -1.494251340627670288e-01 -6.956774741411209106e-02 -2.776607312262058258e-02 -2.034626156091690063e-02 1.161140948534011841e-01 5.728727951645851135e-02 -8.737337775528430939e-03 1.316159218549728394e-01 -1.238864064216613770e-01 -2.609911002218723297e-02 -1.714528203010559082e-01 8.078040927648544312e-02 -1.526405755430459976e-02 3.387512564659118652e-01 -1.085162535309791565e-01 1.188934594392776489e-01 -1.203039288520812988e-01 -2.298485934734344482e-01 9.630765765905380249e-02 2.782502025365829468e-02 5.524770915508270264e-02 -7.845041900873184204e-02 -5.522564426064491272e-02 -5.803896188735961914e-01 1.527822464704513550e-01 1.306795328855514526e-01 3.706500828266143799e-01 2.802869975566864014e-01
-9.753133356571197510e-02 6.191952154040336609e-02 1.426035463809967041e-01 -7.019251585006713867e-02 1.300525814294815063e-01 2.186442315578460693e-01 -3.247955143451690674e-01 2.085666060447692871e-01 -2.657934278249740601e-02 8.441866934299468994e-02 -2.817674875259399414e-01 -3.053012490272521973e-01 -5.447074025869369507e-02 -2.323186993598937988e-01 4.096924141049385071e-02 -1.398332267999649048e-01 1.159614026546478271e-01 4.462942853569984436e-02 8.106778562068939209e-02 1.807381212711334229e-01 5.648271739482879639e-02 -2.252184152603149414e-01 8.148784935474395752e-02 -3.798937797546386719e-01 2.309710718691349030e-02 -2.240904420614242554e-01 4.028251767158508301e-02 -1.210316792130470276e-01 -1.368630975484848022e-01 -2.573645710945129395e-01 1.139815822243690491e-01 2.540525794029235840e-01
-4.633492976427078247e-02 -1.847298443317413330e-01 9.412206709384918213e-02 -3.244965076446533203e-01 -2.700242698192596436e-01 1.653780937194824219e-01 -3.584568202495574951e-01 -2.761901170015335083e-02 -8.105073124170303345e-02 1.310233864933252335e-02 -1.025660037994384766e-01 -3.714973852038383484e-02 8.928276598453521729e-02 -7.858581840991973877e-02 -1.960101872682571411e-01 -1.047879904508590698e-01 3.355728983879089355e-01 9.996926784515380859e-02 -1.155629232525825500e-01 4.897428750991821289e-01 -8.892048895359039307e-02 -1.437210012227296829e-03 -4.984961077570915222e-02 -4.276493098586797714e-03 1.452875584363937378e-01 9.016699343919754028e-02 5.845879390835762024e-02 -1.497360169887542725e-01 3.252127021551132202e-02 1.317321807146072388e-01 1.533291786909103394e-01 -2.337730377912521362e-01
-7.743410300463438034e-03 1.801414638757705688e-01 4.248247742652893066e-01 -1.789159774780273438e-01 2.334292083978652954e-01 1.807133704423904419e-01 2.098219282925128937e-02 5.070329084992408752e-02 -4.765674844384193420e-02 -1.001159325242042542e-01 -9.208019077777862549e-02 2.569862902164459229e-01 -1.040269657969474792e-01 -1.081128492951393127e-01 -1.798109412193298340e-01 1.453175097703933716e-01 1.555795408785343170e-02 3.990972638130187988e-01 -1.943499445915222168e-01 2.185738533735275269e-01 -2.632879093289375305e-02 -1.650459766387939453e-01 1.985382437705993652e-01 1.555471569299697876e-01 3.749726340174674988e-02 -6.949547678232192993e-02 1.142230853438377380e-01 -2.491277009248733521e-01 7.758191227912902832e-02 1.596312373876571655e-01 1.688797175884246826e-01 1.552057862281799316e-01
1.402432024478912354e-01 7.831541448831558228e-02 4.905380308628082275e-02 -3.203543126583099365e-01 -8.872392028570175171e-02 -5.111190956085920334e-03 -2.226442843675613403e-01 -5.909048020839691162e-02 -1.843978911638259888e-01 -6.895399093627929688e-02 -4.778554290533065796e-02 -3.538418114185333252e-01 -2.050324976444244385e-01 4.641044139862060547e-02 -3.178944885730743408e-01 1.715481095016002655e-02 3.960598409175872803e-01 2.216730415821075439e-01 -7.136031240224838257e-02 -4.091044515371322632e-02 -1.494967006146907806e-02 -7.545395940542221069e-02 -9.621502459049224854e-02 -2.179244011640548706e-01 8.660376816987991333e-02 -2.086087465286254883e-01 -1.004168763756752014e-01 -3.300067186355590820e-01 5.929248780012130737e-02 1.293720155954360962e-01 1.245481595396995544e-01 1.233400776982307434e-01
-1.083273291587829590e-01 2.306799888610839844e-01 -1.141108274459838867e-01 -1.930138766765594482e-01 1.825417727231979370e-01 -2.299186773598194122e-02 1.668926887214183807e-02 2.783683240413665771e-01 -3.494018316268920898e-01 3.894821926951408386e-02 -2.719611823558807373e-01 -2.814470976591110229e-02 -9.041091054677963257e-02 1.435602307319641113e-01 6.595183908939361572e-02 -1.082310900092124939e-01 -1.066449284553527832e-02 1.682800352573394775e-01 2.020579762756824493e-02 2.264395207166671753e-01 -1.710317656397819519e-02 -1.638727039098739624e-01 -7.898679375648498535e-02 -2.053764760494232178e-01 -3.691559284925460815e-02 -5.608639121055603027e-02 2.302527427673339844e-01 -3.988654613494873047e-01 1.568037718534469604e-01 -8.944288641214370728e-02 3.416487872600555420e-01 9.136530011892318726e-02
-1.296501755714416504e-01 8.603513240814208984e-02 2.152759581804275513e-01 -9.613165259361267090e-02 5.299595650285482407e-03 1.246488392353057861e-01 -4.147777855396270752e-01 -2.871655486524105072e-02 -1.599133014678955078e-01 -1.099985614418983459e-01 -2.413806468248367310e-01 -3.330121338367462158e-01 -5.285740364342927933e-03 2.444046176970005035e-02 2.469257265329360962e-02 7.638012524694204330e-03 -8.563844859600067139e-02 -1.972854733467102051e-01 -2.073423266410827637e-01 4.326403141021728516e-01 -7.739215344190597534e-02 -1.249386556446552277e-02 9.242015890777111053e-03 -1.535791903734207153e-01 8.145873434841632843e-03 1.899372786283493042e-01 1.741061545908451080e-02 -1.608765274286270142e-01 -4.313060268759727478e-02 7.479538768529891968e-02 3.119964897632598877e-01 2.242348343133926392e-01
4.539881832897663116e-03 -4.527015984058380127e-02 9.752290695905685425e-02 -4.098174721002578735e-02 1.862978786230087280e-01 -1.887037307024002075e-01 -3.870650827884674072e-01 1.483963131904602051e-01 -2.310452014207839966e-01 2.127646654844284058e-01 1.227388679981231689e-01 -4.558930918574333191e-02 1.591511368751525879e-01 3.426584973931312561e-02 4.946479201316833496e-02 -2.384849824011325836e-02 -1.109140459448099136e-02 3.681471198797225952e-02 -1.340819597244262695e-01 2.203348428010940552e-01 2.577256970107555389e-02 -3.059110045433044434e-01 2.121969871222972870e-02 2.182011604309082031e-01 1.616466492414474487e-01 -2.392616868019104004e-01 2.083025723695755005e-01 -3.639586865901947021e-01 -9.602785110473632812e-02 2.104747295379638672e-01 2.196581661701202393e-01 1.672017872333526611e-01
4.985049739480018616e-02 7.156407833099365234e-02 -8.766247890889644623e-03 -2.984443008899688721e-01 5.553567409515380859e-02 2.322648614645004272e-01 -5.244958773255348206e-02 2.414603084325790405e-01 -2.137249410152435303e-01 -1.546746492385864258e-01 -2.229075580835342407e-01 9.771645069122314453e-02 8.485663682222366333e-02 1.376445777714252472e-02 -1.607345067895948887e-03 -5.166258290410041809e-02 7.936809957027435303e-02 1.135238111019134521e-01 -2.313485890626907349e-01 -1.418576687574386597e-01 8.460983633995056152e-03 -2.610659003257751465e-01 -2.004500627517700195e-01 -2.771398127079010010e-01 1.497951522469520569e-02 -8.749976754188537598e-02 2.055426687002182007e-01 -3.620063364505767822e-01 1.812761127948760986e-01 -1.130447089672088623e-01 2.186965569853782654e-02 3.753929734230041504e-01
3.304716944694519043e-01 1.302405148744583130e-01 1.639455743134021759e-02 -3.269589245319366455e-01 -4.308786615729331970e-02 3.063154220581054688e-01 -1.371487975120544434e-01 -1.291923373937606812e-01 -8.412494510412216187e-02 2.040548175573348999e-01 2.151679396629333496e-01 1.890808343887329102e-02 -1.162235885858535767e-01 1.436814479529857635e-02 -1.707419455051422119e-01 -1.000192984938621521e-01 1.550781130790710449e-01 4.056019708514213562e-02 4.930285736918449402e-02 2.391163110733032227e-01 -4.730071406811475754e-03 -2.055443227291107178e-01 -1.443876326084136963e-01 5.873618647456169128e-02 8.210583031177520752e-02 -1.635586023330688477e-01 5.714650824666023254e-02 -2.096034288406372070e-01 -3.676694631576538086e-01 2.888919413089752197e-01 1.877501308917999268e-01 2.784884534776210785e-02
2.039858698844909668e-01 -1.076345965266227722e-01 -3.864219039678573608e-02 -3.534032106399536133e-01 4.066615924239158630e-02 5.857629701495170593e-02 -1.728339344263076782e-01 -2.051784247159957886e-01 3.896957635879516602e-02 -1.659412831068038940e-01 1.802198588848114014e-01 7.511328905820846558e-02 -1.299603432416915894e-01 -1.492373943328857422e-01 -1.115911174565553665e-02 -1.019752002321183681e-03 -8.614552021026611328e-02 -2.219451665878295898e-01 -1.011529788374900818e-01 4.103839397430419922e-01 -1.043197438120841980e-01 -1.186064854264259338e-01 5.074458941817283630e-02 -2.371154725551605225e-01 -3.127036243677139282e-02 -1.037331596016883850e-01 -2.352933287620544434e-01 -3.162777721881866455e-01 1.254848241806030273e-01 1.211155205965042114e-01 3.361715972423553467e-01 8.522475510835647583e-02
1.198580190539360046e-01 1.598123610019683838e-01 1.219592243432998657e-01 -3.225863277912139893e-01 5.966420099139213562e-02 1.392435133457183838e-01 -1.549459546804428101e-01 1.586519330739974976e-01 -1.850354522466659546e-01 1.246480345726013184e-01 2.830103933811187744e-01 1.453440487384796143e-01 -1.231742501258850098e-01 1.026280373334884644e-01 -3.260292708873748779e-01 -2.951792180538177490e-01 2.047034054994583130e-01 4.675286635756492615e-02 4.076299373991787434e-04 1.411407440900802612e-01 -1.453452557325363159e-01 -6.175557151436805725e-03 -2.484392523765563965e-01 1.273914426565170288e-01 2.978700213134288788e-02 -2.395673990249633789e-01 1.949381083250045776e-01 -2.693287134170532227e-01 -9.079778194427490234e-02 1.549554914236068726e-01 1.508508324623107910e-01 1.093211919069290161e-01
3.002944774925708771e-02 -1.455774158239364624e-01 4.181680828332901001e-02 -2.166287302970886230e-01 3.470966219902038574e-02 9.825696051120758057e-02 -3.139398992061614990e-01 1.960548609495162964e-01 2.881817221641540527e-01 -8.102081716060638428e-02 -3.773183375597000122e-02 5.520452931523323059e-02 -2.201512157917022705e-01 -1.564730852842330933e-01 -2.127252519130706787e-01 6.251900643110275269e-02 -4.341660067439079285e-02 -1.567873358726501465e-01 -4.740173220634460449e-01 1.957591772079467773e-01 5.725220218300819397e-02 -2.472600340843200684e-01 5.566872283816337585e-02 -7.398871332406997681e-02 1.981783099472522736e-02 -3.909265995025634766e-02 -6.705671548843383789e-02 -1.895512938499450684e-01 1.133553218096494675e-02 1.492841094732284546e-01 3.712843954563140869e-01 -9.737784042954444885e-03
-1.030304506421089172e-01 1.711790859699249268e-01 3.846253752708435059e-01 -1.301720738410949707e-01 2.136075943708419800e-01 9.768279641866683960e-02 1.288075596094131470e-01 1.289562582969665527e-01 -4.738781601190567017e-02 -5.956916883587837219e-02 -1.395587325096130371e-01 3.361490070819854736e-01 -1.771418452262878418e-01 -1.331023126840591431e-01 1.583041594130918384e-04 7.850001752376556396e-02 1.465387642383575439e-01 3.010065853595733643e-01 -1.892251968383789062e-01 2.373136281967163086e-01 3.585556149482727051e-02 -8.450528234243392944e-02 7.031924277544021606e-02 1.426984220743179321e-01 1.364823728799819946e-01 -5.497546494007110596e-02 2.767844796180725098e-01 -2.210759818553924561e-01 6.702759861946105957e-02 2.040357738733291626e-01 2.589739263057708740e-01 1.225708201527595520e-01
-4.961979109793901443e-03 1.629108190536499023e-01 -8.051280677318572998e-02 -1.608250588178634644e-01 -3.826824016869068146e-03 7.618821412324905396e-02 -1.489962190389633179e-01 2.439117431640625000e-01 2.181798815727233887e-01 -7.867550477385520935e-03 -2.982538752257823944e-02 1.336280554533004761e-01 -2.169601768255233765e-01 -2.975295111536979675e-02 -2.927103340625762939e-01 1.653760671615600586e-01 2.355082482099533081e-01 -2.723271548748016357e-01 -3.181412518024444580e-01 2.002475410699844360e-01 9.481003135442733765e-02 -9.493976831436157227e-02 -1.615880429744720459e-02 -1.761049926280975342e-01 -2.575452253222465515e-02 -7.978080958127975464e-02 1.635414548218250275e-02 -3.651976287364959717e-01 -6.120355054736137390e-02 1.974770575761795044e-01 3.499221801757812500e-01 1.053341478109359741e-02
2.168054459616541862e-03 1.371123641729354858e-01 -1.079391613602638245e-01 -2.802997827529907227e-01 2.317463755607604980e-01 3.098965883255004883e-01 -2.295028567314147949e-01 2.891408503055572510e-01 -1.079008281230926514e-01 8.269996196031570435e-02 -2.601364254951477051e-01 -2.223248481750488281e-01 -8.151604980230331421e-02 -1.586220562458038330e-01 -1.489656232297420502e-02 -1.401093900203704834e-01 -2.428906112909317017e-01 2.166637480258941650e-01 5.820095911622047424e-02 1.441588103771209717e-01 -3.612256050109863281e-01 1.702657714486122131e-02 -1.143398415297269821e-02 -1.984256505966186523e-01 -7.489617913961410522e-02 -7.564023882150650024e-02 -1.088847871869802475e-02 -1.996441371738910675e-02 -1.822015494108200073e-01 1.468229442834854126e-01 2.246276438236236572e-01 1.659296639263629913e-02
3.340026140213012695e-01 1.798380911350250244e-01 -2.463577389717102051e-01 -8.683539181947708130e-02 7.738389074802398682e-02 1.495704501867294312e-01 -3.377467989921569824e-01 2.680623531341552734e-02 1.086653582751750946e-02 -1.391154527664184570e-01 -4.217068850994110107e-02 -3.851711377501487732e-02 -3.356030285358428955e-01 7.025329768657684326e-02 -9.605296701192855835e-02 -1.809100806713104248e-01 3.108302354812622070e-01 3.339304029941558838e-01 5.076744034886360168e-02 1.784324645996093750e-02 -8.855618536472320557e-02 -1.722998768091201782e-01 -1.100419387221336365e-01 -2.548292279243469238e-02 -7.266142964363098145e-02 -7.304492592811584473e-02 1.980904676020145416e-02 -3.989607989788055420e-01 -1.976387947797775269e-02 1.112311780452728271e-01 1.104599758982658386e-01 -7.754885405302047729e-02
2.072564959526062012e-01 1.198069900274276733e-01 1.775549352169036865e-01 -2.232984080910682678e-02 -4.850492998957633972e-02 1.430688202381134033e-01 -2.173352688550949097e-01 -1.786464154720306396e-01 -1.604285240173339844e-01 4.831829667091369629e-02 1.538669168949127197e-01 1.045797914266586304e-01 -5.538966879248619080e-02 -6.526298075914382935e-02 1.323734223842620850e-01 -4.079604893922805786e-02 -8.824269473552703857e-02 1.086705178022384644e-01 -1.839888691902160645e-01 1.351283341646194458e-01 -2.491626143455505371e-01 7.243133336305618286e-02 -2.510122954845428467e-01 -2.786264717578887939e-01 -2.524860501289367676e-01 -1.664197891950607300e-01 9.867778420448303223e-02 -3.051949441432952881e-01 -1.100860834121704102e-01 -3.140870630741119385e-01 3.440802395343780518e-01 -1.278093010187149048e-01
1.458483636379241943e-01 1.927966624498367310e-01 1.447112858295440674e-01 -4.467867910861968994e-01 -6.286559998989105225e-02 1.960904896259307861e-01 -2.585306763648986816e-01 2.014084011316299438e-01 1.313216984272003174e-02 -9.235325455665588379e-02 -9.992860257625579834e-02 -9.095772355794906616e-02 1.107408627867698669e-01 8.105453103780746460e-02 3.343605250120162964e-02 2.978789508342742920e-01 1.160360872745513916e-01 4.227945115417242050e-03 5.677377805113792419e-02 2.514593899250030518e-01 -2.053814567625522614e-02 -7.590168714523315430e-02 -8.143614977598190308e-02 1.537205558270215988e-02 6.257285922765731812e-02 1.087879240512847900e-01 9.834291785955429077e-02 -1.640025824308395386e-01 1.363542824983596802e-01 -3.009526729583740234e-01 4.127152860164642334e-01 -1.036414057016372681e-01
8.488053828477859497e-02 1.912649720907211304e-01 9.804458171129226685e-02 -4.661294221878051758e-01 9.995960444211959839e-02 1.684580370783805847e-02 5.519514530897140503e-02 5.517852678894996643e-02 -1.765895932912826538e-01 -1.271693110466003418e-01 -2.617675662040710449e-01 3.645310178399085999e-02 -3.842926621437072754e-01 6.857232749462127686e-02 1.389963775873184204e-01 2.923581600189208984e-01 1.656753569841384888e-01 1.546124070882797241e-01 -8.414324373006820679e-02 8.855360746383666992e-02 -8.236401528120040894e-02 -3.534073829650878906e-01 -5.697654932737350464e-02 -1.113173887133598328e-01 5.002002045512199402e-02 -1.942044496536254883e-01 -1.396695822477340698e-01 9.515917301177978516e-02 3.688024729490280151e-02 6.488958001136779785e-02 1.898093372583389282e-01 1.208354309201240540e-01
1.207560002803802490e-01 6.309147179126739502e-02 3.004865646362304688e-01 -1.289795339107513428e-01 2.130547463893890381e-01 8.368726819753646851e-02 -3.480675071477890015e-02 2.634263634681701660e-01 1.001583412289619446e-01 -1.628694832324981689e-01 -1.481662690639495850e-01 1.968508362770080566e-01 -1.725056618452072144e-01 4.060481116175651550e-02 -7.826242595911026001e-02 2.656759619712829590e-01 3.625246509909629822e-02 1.055988948792219162e-02 6.547322124242782593e-02 1.874160021543502808e-01 -1.231538429856300354e-01 -1.952158361673355103e-01 -1.073204353451728821e-01 -2.715864032506942749e-02 4.363645240664482117e-02 -3.094334304332733154e-01 1.643292754888534546e-01 -6.540808826684951782e-02 -2.001214772462844849e-01 -3.524136245250701904e-01 3.167103826999664307e-01 2.151229977607727051e-01
1.390721946954727173e-01 8.664620667695999146e-02 7.946107536554336548e-03 -1.808858066797256470e-01 6.071594357490539551e-02 8.160319179296493530e-02 -6.006666272878646851e-02 2.654636204242706299e-01 -2.877016179263591766e-02 -1.465513557195663452e-01 -1.089781150221824646e-01 -3.033920228481292725e-01 -1.671795547008514404e-01 1.604286022484302521e-03 -2.386157661676406860e-01 2.317714095115661621e-01 2.807855904102325439e-01 2.372949272394180298e-01 -7.169086486101150513e-02 2.717072144150733948e-02 2.472710162401199341e-01 3.999668732285499573e-02 -1.322839558124542236e-01 -1.527758389711380005e-01 3.920359537005424500e-02 -6.327357143163681030e-02 -5.668150633573532104e-02 -4.815611541271209717e-01 1.953508853912353516e-01 -5.147184710949659348e-03 2.486445158720016479e-01 7.637116312980651855e-02
1.728238537907600403e-02 1.959395259618759155e-01 -4.752018139697611332e-04 -6.454262137413024902e-02 1.781906336545944214e-01 8.919052779674530029e-03 -2.309734374284744263e-01 -5.560060963034629822e-02 -1.822109073400497437e-01 -4.930032417178153992e-02 -1.171256601810455322e-01 -5.127035379409790039e-01 -1.620818627998232841e-03 4.075707867741584778e-02 -1.109482720494270325e-01 1.540297716856002808e-01 3.071717619895935059e-01 2.126488536596298218e-01 -3.518977016210556030e-02 3.938759490847587585e-02 6.004232540726661682e-02 -1.343425828963518143e-02 -2.318833321332931519e-01 -2.873936593532562256e-01 2.887820452451705933e-02 -2.501271367073059082e-01 6.325786560773849487e-02 -3.367856442928314209e-01 6.189404055476188660e-02 4.828670620918273926e-02 2.223397642374038696e-01 4.802758805453777313e-03
3.220538198947906494e-01 1.723127812147140503e-01 -2.495154738426208496e-02 -1.762286722660064697e-01 -3.948495164513587952e-02 1.697465032339096069e-02 -2.317465990781784058e-01 3.460632637143135071e-02 1.664039306342601776e-02 1.639032065868377686e-01 -2.030037790536880493e-01 8.027260750532150269e-02 -1.909442245960235596e-01 -2.074632942676544189e-01 1.835592389106750488e-01 -6.357247475534677505e-04 5.110741406679153442e-02 -1.123454198241233826e-01 -2.415404021739959717e-01 7.990289479494094849e-02 -1.709397137165069580e-01 -2.476035356521606445e-01 2.638779953122138977e-02 1.963579505681991577e-01 -7.323801051825284958e-03 -2.668949663639068604e-01 2.045008838176727295e-01 -2.673575580120086670e-01 -2.971290647983551025e-01 2.507738769054412842e-01 2.110486775636672974e-01 -1.124306581914424896e-02
2.171442806720733643e-01 7.168114185333251953e-02 1.423162408173084259e-03 -1.703480184078216553e-01 5.104703083634376526e-02 -9.911647439002990723e-02 -2.128832936286926270e-01 1.683597825467586517e-02 6.560056935995817184e-03 1.063025668263435364e-01 -2.849376574158668518e-02 -1.216962561011314392e-01 5.428366735577583313e-02 -2.490125447511672974e-01 1.204917058348655701e-01 2.734100818634033203e-01 1.029465273022651672e-01 1.188623346388339996e-02 -3.611065149307250977e-01 3.074976205825805664e-01 -2.315458506345748901e-01 -1.464618742465972900e-01 -4.848634079098701477e-02 -2.795447111129760742e-01 -1.945070922374725342e-01 -1.954614557325839996e-02 4.210329055786132812e-01 -1.223995015025138855e-01 1.012969836592674255e-01 -1.214817240834236145e-01 7.676251232624053955e-02 1.638210713863372803e-01
-3.615535050630569458e-02 4.234906658530235291e-02 6.475491076707839966e-02 -2.953897416591644287e-02 -1.510725468397140503e-01 -5.318344756960868835e-02 7.851294428110122681e-02 1.906511001288890839e-02 -5.853135883808135986e-02 1.295613795518875122e-01 -3.636488616466522217e-01 2.219745963811874390e-01 -2.652947008609771729e-01 -2.252492457628250122e-01 9.642900899052619934e-03 1.939012855291366577e-01 -2.652219831943511963e-01 4.309178888797760010e-01 -1.673326939344406128e-01 1.674647033214569092e-01 6.383457686752080917e-03 -1.014073491096496582e-01 -8.603107184171676636e-02 -1.719243228435516357e-01 5.678197368979454041e-02 3.393610194325447083e-02 -1.648038923740386963e-01 -7.501258701086044312e-02 1.428763866424560547e-01 8.987307548522949219e-02 3.914915025234222412e-01 1.443584710359573364e-01
1.798955351114273071e-01 1.141143888235092163e-01 1.177924796938896179e-01 -1.192400008440017700e-01 1.387688517570495605e-01 8.863409608602523804e-02 -2.880835235118865967e-01 6.607867032289505005e-02 -1.495153456926345825e-02 -1.702869236469268799e-01 4.243104904890060425e-02 -4.590708762407302856e-02 6.111684069037437439e-02 -2.571159899234771729e-01 -3.510165214538574219e-01 1.121023297309875488e-01 2.272421121597290039e-01 -1.543070822954177856e-01 -1.811265349388122559e-01 2.540599554777145386e-02 1.983543112874031067e-02 4.817633330821990967e-02 -1.000469624996185303e-01 1.309413462877273560e-01 -3.019796684384346008e-02 -7.656593620777130127e-02 -2.734970748424530029e-01 -3.293536007404327393e-01 -2.730432897806167603e-02 -1.365232467651367188e-01 4.656253755092620850e-01 9.103418886661529541e-02
3.578634858131408691e-01 -5.715672299265861511e-02 2.057271003723144531e-01 -1.438843160867691040e-01 2.035475820302963257e-01 1.993144452571868896e-01 -3.965920805931091309e-01 4.941163957118988037e-02 3.948231693357229233e-03 1.102997809648513794e-01 -9.012965112924575806e-02 2.371331155300140381e-01 9.305264055728912354e-02 -2.434921860694885254e-01 2.214207127690315247e-02 -2.425568550825119019e-02 1.041406691074371338e-01 5.914948508143424988e-02 -2.248141355812549591e-02 1.148570775985717773e-01 1.903013736009597778e-01 -9.807927906513214111e-02 -1.166933327913284302e-01 -2.585054337978363037e-01 1.904930174350738525e-01 -8.011544495820999146e-02 -5.452919006347656250e-02 3.168218582868576050e-02 -1.785513311624526978e-01 2.105339616537094116e-01 3.766001164913177490e-01 -1.260525919497013092e-02
7.726646214723587036e-02 -9.414146840572357178e-02 1.990419626235961914e-01 -1.185113191604614258e-01 1.569305546581745148e-02 7.985295355319976807e-02 -2.371871918439865112e-01 -6.000498682260513306e-02 -5.927560105919837952e-02 6.916376203298568726e-02 1.187691614031791687e-01 -1.534422785043716431e-01 -1.957397013902664185e-01 -2.127053141593933105e-01 -1.895047351717948914e-02 1.769113540649414062e-01 2.041974216699600220e-01 4.446060582995414734e-02 8.008261770009994507e-02 2.384820729494094849e-01 -2.434627860784530640e-01 -2.992986440658569336e-01 -3.733819723129272461e-01 4.296513739973306656e-03 -1.053453534841537476e-01 1.272912323474884033e-01 3.702597618103027344e-01 1.413945574313402176e-02 -1.989851333200931549e-02 -1.001653596758842468e-01 3.368162512779235840e-01 1.419417709112167358e-01
-1.343234777450561523e-01 -6.751550734043121338e-02 1.013836711645126343e-01 6.777822226285934448e-02 1.923207193613052368e-01 3.050781786441802979e-01 -3.220866024494171143e-01 1.718256771564483643e-01 -4.197979718446731567e-02 9.138529002666473389e-02 -2.609812915325164795e-01 -2.370893657207489014e-01 -8.377891033887863159e-02 -3.890243824571371078e-04 -1.436074674129486084e-01 -8.869043737649917603e-02 1.841185986995697021e-01 7.336375117301940918e-02 -9.542040526866912842e-02 2.060138285160064697e-01 -2.487872093915939331e-01 -2.404728382825851440e-01 -6.554335355758666992e-02 -4.016476869583129883e-01 -1.316843330860137939e-01 -1.717464625835418701e-01 -1.031133383512496948e-01 -6.821545213460922241e-02 -1.198216751217842102e-01 -9.711363911628723145e-02 5.315145477652549744e-02 2.536803781986236572e-01
1.828434914350509644e-01 1.883776336908340454e-01 1.017794311046600342e-01 -8.964323252439498901e-02 7.378285378217697144e-02 3.988811373710632324e-02 4.831157624721527100e-02 4.752998426556587219e-02 -3.731721639633178711e-02 -1.454318314790725708e-01 -1.642067879438400269e-01 -1.027010530233383179e-01 -1.569797545671463013e-01 -6.508686393499374390e-02 6.942036002874374390e-02 -1.053632274270057678e-01 1.767143160104751587e-01 2.973188757896423340e-01 -1.868618428707122803e-01 -2.906213700771331787e-01 -6.028102710843086243e-02 -2.558943033218383789e-01 -8.613696321845054626e-03 -1.909480243921279907e-01 -1.091464459896087646e-01 -1.775622181594371796e-02 7.851161062717437744e-02 -5.672809481620788574e-01 5.989956203848123550e-03 -1.009393366985023022e-03 2.946136593818664551e-01 1.565736830234527588e-01
-1.549100968986749649e-02 -1.764533668756484985e-02 -1.377476006746292114e-01 -1.657089740037918091e-01 -1.249390244483947754e-01 -5.570073053240776062e-02 -3.879387378692626953e-01 4.884022474288940430e-02 1.273848414421081543e-01 -1.379725188016891479e-01 1.938382685184478760e-01 3.131042718887329102e-01 -2.160489372909069061e-02 8.202259242534637451e-02 -2.485408335924148560e-01 -6.596614420413970947e-02 4.433475434780120850e-02 -7.474587764590978622e-03 -1.819280087947845459e-01 2.140184789896011353e-01 -9.270136058330535889e-02 -2.303544133901596069e-01 -1.222257837653160095e-01 -1.819629073143005371e-01 -6.929615978151559830e-03 -7.960961759090423584e-02 1.050134897232055664e-01 8.817552030086517334e-02 -7.537294179201126099e-02 -4.711908102035522461e-02 4.975370168685913086e-01 2.568443119525909424e-01
1.102311834692955017e-01 2.354675829410552979e-01 4.332818686962127686e-01 1.733768433332443237e-01 -3.213561326265335083e-02 -6.544085592031478882e-02 -1.068499088287353516e-01 5.526053253561258316e-03 -5.961848050355911255e-02 9.276757389307022095e-02 -2.975917607545852661e-02 1.311753690242767334e-01 -2.726981341838836670e-01 -2.559752166271209717e-01 9.897854924201965332e-02 2.753897905349731445e-01 -7.143539190292358398e-02 7.947526872158050537e-02 1.894477941095829010e-02 4.481299221515655518e-02 -1.906730532646179199e-01 -9.536847472190856934e-02 -3.020385513082146645e-03 -2.811340093612670898e-01 -2.039360553026199341e-01 -1.442129015922546387e-01 3.574407100677490234e-02 -2.603973746299743652e-01 5.535260215401649475e-02 2.152480334043502808e-01 3.357481062412261963e-01 -1.009684801101684570e-01
-1.032197773456573486e-01 1.574216336011886597e-01 -2.834740653634071350e-02 -2.493570446968078613e-01 -1.340428292751312256e-01 -6.280530244112014771e-02 -5.331466672942042351e-04 1.885345131158828735e-01 -1.795019507408142090e-01 -1.037290543317794800e-01 -1.926839947700500488e-01 8.575113117694854736e-02 -2.755514979362487793e-01 -3.376317024230957031e-02 -1.556071639060974121e-01 -1.666520833969116211e-01 4.601841270923614502e-01 -1.574692428112030029e-01 -1.821659207344055176e-01 9.606743603944778442e-02 -5.774657800793647766e-02 -1.598687767982482910e-01 -2.850212715566158295e-02 -2.349733114242553711e-01 -1.506427228450775146e-01 -1.102183684706687927e-01 1.830809861421585083e-01 -3.211434185504913330e-01 -5.969340912997722626e-03 -1.407798826694488525e-01 1.369171738624572754e-01 2.315539121627807617e-01
1.287737041711807251e-01 1.546155810356140137e-01 -2.445390224456787109e-01 2.243913710117340088e-02 -7.378185540437698364e-02 4.298091679811477661e-02 -3.259811699390411377e-01 -6.296553462743759155e-02 -1.765586137771606445e-01 1.732953786849975586e-01 -2.145334780216217041e-01 5.866381525993347168e-02 1.304091066122055054e-01 -1.687832325696945190e-01 -2.290092408657073975e-01 -3.232700824737548828e-01 1.575449258089065552e-01 2.465013414621353149e-01 -3.522465825080871582e-01 1.667894721031188965e-01 -8.389659970998764038e-02 -9.063948690891265869e-02 1.630542427301406860e-01 -3.291394561529159546e-02 4.549219459295272827e-02 -5.908899754285812378e-02 8.328557014465332031e-02 -2.013750225305557251e-01 -1.355680972337722778e-01 -2.305246442556381226e-01 1.943150013685226440e-01 1.607604473829269409e-01
1.237395778298377991e-01 3.371694982051849365e-01 -5.320025235414505005e-02 -1.619148105382919312e-01 -5.947769805788993835e-02 1.455288827419281006e-01 -3.070703446865081787e-01 1.243206039071083069e-01 -9.430307894945144653e-02 1.415713280439376831e-01 -7.386440783739089966e-02 7.339490950107574463e-02 6.282584369182586670e-02 -1.893110722303390503e-01 -1.366068422794342041e-01 4.858670383691787720e-02 3.466937243938446045e-01 2.995762825012207031e-01 -5.242850258946418762e-02 2.335446923971176147e-01 -1.057968735694885254e-01 1.680566556751728058e-02 2.752361260354518890e-02 -8.608278632164001465e-02 1.239683851599693298e-01 -3.836062550544738770e-01 -2.259835153818130493e-01 -7.415097951889038086e-02 -1.565680801868438721e-01 2.594199776649475098e-01 9.475921094417572021e-02 -1.226026192307472229e-02
3.608103469014167786e-02 1.560952514410018921e-01 3.916268944740295410e-01 1.686338782310485840e-01 -9.058941155672073364e-03 1.280914992094039917e-01 -2.816418111324310303e-01 -2.707726694643497467e-02 4.463011398911476135e-02 1.274721622467041016e-01 -4.986456409096717834e-02 1.194116994738578796e-01 -2.385748475790023804e-01 -4.762726649641990662e-02 -1.291134208440780640e-02 1.626278012990951538e-01 -1.285847127437591553e-01 2.902765525504946709e-03 2.547090500593185425e-02 1.897395849227905273e-01 -3.775509074330329895e-02 -1.609193682670593262e-01 -1.394809782505035400e-02 -1.129668503999710083e-01 1.820680052042007446e-01 -3.106155097484588623e-01 5.591871682554483414e-03 -5.383621528744697571e-02 -6.263455748558044434e-02 -2.843005955219268799e-01 4.777455627918243408e-01 1.901871860027313232e-01
-1.368340849876403809e-01 1.757279783487319946e-01 3.158869147300720215e-01 -3.072383403778076172e-01 9.874016791582107544e-02 3.064072430133819580e-01 -3.317573294043540955e-02 -2.902469635009765625e-01 -1.551152467727661133e-01 -6.574679911136627197e-02 -1.111855059862136841e-01 -5.828641355037689209e-02 -4.075249657034873962e-03 -2.128399759531021118e-01 -1.716600060462951660e-01 1.927227824926376343e-01 2.919547818601131439e-02 3.741327226161956787e-01 -1.314237806946039200e-02 8.333109319210052490e-02 1.317511200904846191e-01 -1.252185404300689697e-01 8.543940261006355286e-03 -7.501949369907379150e-02 -3.367564678192138672e-01 -7.247565686702728271e-02 -2.253878675401210785e-02 -6.941947340965270996e-02 -2.919959835708141327e-02 -6.940855085849761963e-02 3.012961745262145996e-01 6.363856792449951172e-02
-9.055757522583007812e-02 4.545354470610618591e-02 8.915191143751144409e-02 -2.212966419756412506e-02 1.185192540287971497e-01 -1.680232733488082886e-01 -3.879205286502838135e-01 -1.022729203104972839e-01 -3.114989101886749268e-01 -8.490066975355148315e-03 -3.868596553802490234e-01 -1.780734509229660034e-01 -8.347243815660476685e-02 -1.267115175724029541e-01 -3.881261497735977173e-02 -8.235070109367370605e-02 -4.242213442921638489e-03 -3.091814462095499039e-03 -2.165552228689193726e-01 2.604047358036041260e-01 -1.236816402524709702e-02 -9.496657550334930420e-02 1.295630484819412231e-01 -1.616900116205215454e-01 1.888504475355148315e-01 1.009367108345031738e-01 1.727822422981262207e-01 -7.554931938648223877e-02 8.840949833393096924e-02 1.067585721611976624e-01 3.560976982116699219e-01 2.720654010772705078e-01
3.693626448512077332e-02 -1.974710077047348022e-01 -1.676178351044654846e-02 2.484907768666744232e-02 -1.330511868000030518e-01 1.381033658981323242e-01 -2.927330136299133301e-01 1.473001483827829361e-02 -2.090201973915100098e-01 -4.538398981094360352e-02 1.097475811839103699e-01 1.875583268702030182e-02 -2.967684864997863770e-01 -1.984509527683258057e-01 -4.152533039450645447e-02 -1.079853326082229614e-01 7.996125519275665283e-02 7.366410922259092331e-03 -2.395262569189071655e-01 1.127547249197959900e-01 1.085856705904006958e-01 -1.591868698596954346e-01 -2.347848117351531982e-01 -8.903420716524124146e-02 -2.418461255729198456e-02 -1.106359623372554779e-02 -1.528076231479644775e-01 -3.942111730575561523e-01 2.727456204593181610e-02 -2.076158076524734497e-01 4.792131781578063965e-01 -8.603933453559875488e-02
2.731979265809059143e-02 1.146475672721862793e-01 2.130674868822097778e-01 -3.302198648452758789e-02 -6.646569073200225830e-02 1.943449676036834717e-01 -2.170652896165847778e-01 2.289459109306335449e-01 -4.477076232433319092e-02 1.115444675087928772e-01 1.608013212680816650e-01 1.649808287620544434e-01 -1.430432777851819992e-02 -1.351685822010040283e-01 -1.699898988008499146e-01 -5.511287599802017212e-02 -1.070424616336822510e-01 1.119928881525993347e-01 2.025592513382434845e-02 3.587656021118164062e-01 -1.258265823125839233e-01 -3.284178376197814941e-01 -4.547679796814918518e-02 6.735755503177642822e-02 -2.838470637798309326e-01 -7.990442216396331787e-02 -2.401263564825057983e-01 -4.534342885017395020e-01 -8.737373352050781250e-02 1.917445808649063110e-01 -1.284775882959365845e-02 -4.203251004219055176e-02
2.463744282722473145e-01 1.230222284793853760e-01 1.635671257972717285e-01 -1.874812543392181396e-01 2.206655889749526978e-01 1.910889595746994019e-01 -2.697686254978179932e-01 3.351783379912376404e-02 -1.378273870795965195e-02 1.293850243091583252e-01 -3.753386139869689941e-01 2.196329645812511444e-03 6.875340640544891357e-02 1.984989456832408905e-02 4.564580321311950684e-02 7.814637571573257446e-02 3.283652290701866150e-02 -7.231689989566802979e-02 -1.245558857917785645e-01 2.899506092071533203e-01 -2.728374004364013672e-01 -1.998570859432220459e-01 -9.910838305950164795e-02 -3.708309531211853027e-01 1.354482769966125488e-01 3.086736984550952911e-02 3.208276629447937012e-01 7.380659878253936768e-02 3.870140016078948975e-02 2.481023035943508148e-02 1.455382108688354492e-01 1.159429177641868591e-01
-1.433130949735641479e-01 1.081708222627639771e-01 6.266733258962631226e-02 -3.344081640243530273e-01 1.372750252485275269e-01 -7.103957980871200562e-02 -2.612479925155639648e-01 2.810602784156799316e-01 -3.414371013641357422e-01 6.665510591119527817e-03 3.354368358850479126e-02 3.857826441526412964e-02 6.862671673297882080e-02 -5.598861258476972580e-03 1.637345850467681885e-01 2.324749827384948730e-01 6.183174252510070801e-02 3.347173035144805908e-01 -2.812227308750152588e-01 2.816462144255638123e-02 2.136021703481674194e-01 -1.527215987443923950e-01 -2.059015631675720215e-01 -2.238284945487976074e-01 -1.476738899946212769e-01 5.254551768302917480e-03 4.353861138224601746e-02 -5.500996857881546021e-02 -2.476749569177627563e-01 8.724875748157501221e-02 1.399454623460769653e-01 -5.963757261633872986e-02
2.835709750652313232e-01 1.697205901145935059e-01 -3.603861108422279358e-02 -1.015047058463096619e-01 2.521214187145233154e-01 -2.247986942529678345e-01 -2.129186689853668213e-01 2.080794572830200195e-01 -2.380203306674957275e-01 -1.133582070469856262e-01 1.604578085243701935e-02 2.012257836759090424e-02 -3.183757141232490540e-02 -3.164952099323272705e-01 6.457613408565521240e-02 3.317517042160034180e-02 6.745371967554092407e-03 6.124295294284820557e-02 -1.855727583169937134e-01 2.480916976928710938e-01 -4.202979430556297302e-02 -1.042040213942527771e-01 -6.716451793909072876e-02 -3.919889032840728760e-01 -4.903506115078926086e-02 -1.294437702745199203e-02 2.369445860385894775e-01 -3.097409009933471680e-01 8.136207610368728638e-02 3.917057812213897705e-02 -2.301086187362670898e-01 1.161777302622795105e-01
2.585615515708923340e-01 -8.107851445674896240e-02 -1.054792255163192749e-01 1.004493385553359985e-01 5.833233706653118134e-03 2.197591960430145264e-01 -3.764874041080474854e-01 1.013939827680587769e-01 -1.449837386608123779e-01 2.109578102827072144e-01 1.534259766340255737e-01 -5.229904875159263611e-02 -1.364817619323730469e-01 -3.831727057695388794e-02 -9.848737716674804688e-02 -3.436202108860015869e-01 1.081519722938537598e-01 1.521539539098739624e-01 -1.729468107223510742e-01 1.219922378659248352e-01 -3.351784348487854004e-01 -6.556346267461776733e-02 -2.326108068227767944e-01 -2.270523607730865479e-01 -2.571679353713989258e-01 -6.383068859577178955e-02 1.523297429084777832e-01 -1.715363562107086182e-01 5.328439548611640930e-02 -8.907050639390945435e-02 1.598351597785949707e-01 -6.506438553333282471e-02
3.246751427650451660e-01 -9.388355910778045654e-02 1.374670118093490601e-01 -2.385918200016021729e-01 -2.392000518739223480e-02 1.369547545909881592e-01 -1.141569092869758606e-01 1.452866047620773315e-01 -2.093153595924377441e-01 -2.763866782188415527e-01 -6.663966178894042969e-02 -3.567054122686386108e-02 -8.425185829401016235e-02 4.883552342653274536e-02 3.506357222795486450e-02 -6.845622509717941284e-02 1.520649343729019165e-01 4.276030957698822021e-01 -3.250425457954406738e-01 7.318271696567535400e-02 6.499842554330825806e-02 -5.948954448103904724e-02 -7.732605934143066406e-02 -2.219427525997161865e-01 -1.562323719263076782e-01 -2.039713263511657715e-01 1.117463335394859314e-01 -3.140693008899688721e-01 -2.005140483379364014e-01 1.235693618655204773e-01 -4.833151772618293762e-02 -1.536823157221078873e-02
-3.660143911838531494e-02 6.944451481103897095e-02 1.139253750443458557e-01 -9.660933911800384521e-02 -1.151748746633529663e-01 -1.708907186985015869e-01 -1.718851327896118164e-01 3.894284963607788086e-01 7.790633291006088257e-02 -1.529003828763961792e-01 -1.538834869861602783e-01 2.027032971382141113e-01 -1.819339022040367126e-02 2.207967452704906464e-02 -9.052377194166183472e-02 1.711934506893157959e-01 -1.037461459636688232e-01 3.183915317058563232e-01 -1.215540394186973572e-01 1.223535463213920593e-01 -1.552841514348983765e-01 -3.378771245479583740e-01 5.975160375237464905e-02 -1.237374767661094666e-01 7.303790748119354248e-02 -1.300309002399444580e-01 -1.741966158151626587e-01 -2.619204819202423096e-01 -2.565140724182128906e-01 -5.119500681757926941e-02 3.522885441780090332e-01 5.065596103668212891e-02
5.206129327416419983e-02 3.488444956019520760e-03 1.248643323779106140e-01 -1.666687428951263428e-01 -2.223108857870101929e-01 -1.828520447015762329e-01 -1.365125030279159546e-01 -6.140687316656112671e-02 3.005263209342956543e-02 -2.645111382007598877e-01 -1.976857185363769531e-01 5.733199045062065125e-02 -1.658979058265686035e-02 -5.675229243934154510e-03 -9.270920604467391968e-02 -7.818261533975601196e-02 2.628680169582366943e-01 5.775832757353782654e-02 -2.811142802238464355e-01 2.845635712146759033e-01 -2.399660497903823853e-01 -2.996935844421386719e-01 5.189538002014160156e-02 3.841700777411460876e-02 2.939713187515735626e-02 -7.230696827173233032e-02 3.964146226644515991e-02 -2.834143042564392090e-01 2.608137130737304688e-01 1.124866455793380737e-01 1.833683401346206665e-01 3.661951124668121338e-01
1.329685002565383911e-01 -1.498626917600631714e-01 -3.158883482683449984e-04 -1.834881007671356201e-01 5.538590997457504272e-02 2.146858870983123779e-01 -1.541219353675842285e-01 1.685193926095962524e-01 -1.063243895769119263e-01 1.167407706379890442e-01 -2.861334085464477539e-01 -6.194394081830978394e-02 6.683041900396347046e-02 -2.977218329906463623e-01 7.313602417707443237e-02 -1.164816599339246750e-02 -1.106743440032005310e-01 -1.963629722595214844e-01 -1.746902763843536377e-01 1.006216034293174744e-01 -1.989428102970123291e-01 -1.638086736202239990e-01 3.395778127014636993e-03 -2.974418997764587402e-01 4.311919678002595901e-03 2.843250334262847900e-01 2.324324995279312134e-01 -4.381838440895080566e-02 -1.063877493143081665e-01 1.589692831039428711e-01 3.237600922584533691e-01 3.018161058425903320e-01
2.183736562728881836e-01 2.831465601921081543e-01 2.378128916025161743e-01 9.858451783657073975e-02 2.315209060907363892e-01 6.940526515245437622e-02 -3.647738099098205566e-01 1.663708835840225220e-01 2.415124922990798950e-01 1.195940077304840088e-01 -1.169096603989601135e-01 -1.066902372986078262e-02 9.323092177510261536e-03 9.633406251668930054e-02 -3.896236419677734375e-02 8.061462640762329102e-02 -7.481342554092407227e-02 9.685595333576202393e-02 -1.269882768392562866e-01 -2.405967377126216888e-02 5.431616678833961487e-02 -2.511093914508819580e-01 -1.165190413594245911e-01 -1.710979789495468140e-01 -3.684354126453399658e-01 1.335715781897306442e-02 -5.985401198267936707e-02 -1.293126791715621948e-01 -3.709176555275917053e-02 -1.038873195648193359e-01 4.006418287754058838e-01 -1.160281077027320862e-01
1.889276206493377686e-01 2.244418859481811523e-01 9.472087025642395020e-02 -1.540338546037673950e-01 1.597161144018173218e-01 1.225680485367774963e-01 -2.946637868881225586e-01 4.415385425090789795e-02 1.415181308984756470e-01 -1.466081477701663971e-02 -2.295992374420166016e-01 -1.277095824480056763e-02 -6.878776848316192627e-02 -3.142254352569580078e-01 3.120439127087593079e-03 -1.395784467458724976e-01 -5.857634171843528748e-02 1.779139414429664612e-02 -2.913015708327293396e-02 1.692707240581512451e-01 -1.606284081935882568e-02 -1.714550256729125977e-01 -2.474307566881179810e-01 -1.465413570404052734e-01 -5.979242324829101562e-01 -1.654816716909408569e-01 -6.474243104457855225e-02 -8.174366503953933716e-02 -3.087255917489528656e-02 -7.002975046634674072e-02 7.948541641235351562e-02 4.791952669620513916e-02
-4.123534634709358215e-02 3.199993371963500977e-01 1.669244915246963501e-01 -5.168672278523445129e-02 4.372717067599296570e-02 -4.214124009013175964e-02 -2.002899050712585449e-01 -1.652724444866180420e-01 -1.492258608341217041e-01 -1.686707325279712677e-02 -1.754746288061141968e-01 1.063642799854278564e-01 -9.400062263011932373e-03 -3.228697180747985840e-02 -5.455844569951295853e-03 1.370534449815750122e-01 9.643991291522979736e-02 4.390631914138793945e-01 -1.732702404260635376e-01 3.048187792301177979e-01 1.901009678840637207e-01 -1.571859270334243774e-01 1.093101724982261658e-01 -5.052563548088073730e-01 2.971135079860687256e-02 -5.539129674434661865e-02 2.026082016527652740e-03 -1.137350648641586304e-01 -6.093698740005493164e-02 -1.527419239282608032e-01 3.464123234152793884e-02 1.068512424826622009e-01
3.122150711715221405e-02 -1.376038044691085815e-01 2.206133008003234863e-01 2.030545473098754883e-02 -3.912858292460441589e-02 -1.292698085308074951e-01 9.300950169563293457e-02 2.078909575939178467e-01 1.244364902377128601e-01 5.841996148228645325e-02 -7.516752928495407104e-02 1.807664334774017334e-01 4.566317424178123474e-02 -2.772117853164672852e-01 1.525732278823852539e-01 -8.745888248085975647e-03 -2.278677374124526978e-01 2.529277801513671875e-01 -3.286318108439445496e-02 1.994271725416183472e-01 -7.437214255332946777e-02 -1.461509466171264648e-01 -1.948692649602890015e-01 -3.306508064270019531e-01 -2.377640306949615479e-01 -1.111672595143318176e-01 1.987246423959732056e-01 -3.031439185142517090e-01 1.842329502105712891e-01 7.111913710832595825e-02 2.706244587898254395e-01 2.406836152076721191e-01
3.193389177322387695e-01 1.758883148431777954e-01 7.450050860643386841e-02 -2.499347180128097534e-01 1.817405521869659424e-01 3.310298919677734375e-02 -2.026769518852233887e-01 -5.567751079797744751e-02 8.798246085643768311e-02 8.055419474840164185e-02 -2.056600153446197510e-01 -2.784720361232757568e-01 -3.342341259121894836e-02 2.130983024835586548e-02 -1.376970410346984863e-01 1.403066795319318771e-02 2.198878228664398193e-01 -7.102319970726966858e-03 1.747566908597946167e-01 1.644169539213180542e-01 -4.395401105284690857e-03 -3.559796512126922607e-01 2.275684028863906860e-01 -2.686507701873779297e-01 -6.032593920826911926e-02 1.883053034543991089e-01 6.420461833477020264e-02 -4.664833843708038330e-02 -1.551163382828235626e-02 -5.474497005343437195e-02 3.542549014091491699e-01 1.875040382146835327e-01
1.321433186531066895e-01 3.646051287651062012e-01 6.004167720675468445e-02 -3.217245638370513916e-02 -1.267303824424743652e-01 -7.863844186067581177e-02 -2.610194981098175049e-01 2.159489393234252930e-01 -1.913134455680847168e-01 -9.028336405754089355e-02 -1.977240294218063354e-02 -2.654214799404144287e-01 5.619633197784423828e-02 -4.940133914351463318e-02 -5.920765548944473267e-02 -2.045821025967597961e-02 3.363057225942611694e-02 -3.792122378945350647e-02 -7.260796427726745605e-02 8.143652230501174927e-02 -6.109791621565818787e-02 -1.153507605195045471e-01 8.256024867296218872e-02 -4.334444105625152588e-01 2.067249715328216553e-01 -9.314973652362823486e-02 1.235244721174240112e-01 -3.233920037746429443e-01 1.127040013670921326e-01 9.787310659885406494e-02 6.739557534456253052e-02 3.981949985027313232e-01
8.146835863590240479e-02 2.220448702573776245e-01 1.540092229843139648e-01 -1.497942060232162476e-01 2.196601331233978271e-01 4.265122413635253906e-01 -1.756425052881240845e-01 1.559448093175888062e-01 -5.841025710105895996e-02 -6.492739776149392128e-04 -2.598018348217010498e-01 6.127872620709240437e-04 2.301089763641357422e-01 -3.880547359585762024e-03 9.671905636787414551e-02 4.384106397628784180e-02 1.457056850194931030e-01 -1.436650604009628296e-01 -2.828930914402008057e-01 1.735330075025558472e-01 -1.532275080680847168e-01 -2.969725430011749268e-01 1.040539937093853951e-03 -2.389246821403503418e-01 9.273491799831390381e-02 5.908513441681861877e-02 4.847573488950729370e-02 -9.745922288857400417e-04 -9.146542102098464966e-02 -4.746780171990394592e-02 3.568899929523468018e-01 6.494230777025222778e-02
1.032783929258584976e-02 1.614166647195816040e-01 -4.470830038189888000e-02 -2.807888984680175781e-01 1.171611249446868896e-01 5.292469263076782227e-02 -3.997661769390106201e-01 1.342012435197830200e-01 1.969186663627624512e-01 1.991753727197647095e-01 -2.911935001611709595e-02 -1.225805282592773438e-01 -3.187133371829986572e-02 -2.700558304786682129e-01 8.249519392848014832e-03 -3.140237554907798767e-02 -4.410342499613761902e-02 6.075020134449005127e-02 -5.597379058599472046e-02 4.421037137508392334e-01 7.534375041723251343e-02 -3.952882066369056702e-02 2.044953964650630951e-02 -1.525700688362121582e-01 1.134120970964431763e-01 -2.175167798995971680e-01 -3.176838159561157227e-01 -1.315779536962509155e-01 -2.291401326656341553e-01 2.474481612443923950e-01 4.276249185204505920e-02 -1.374108903110027313e-02
1.785052120685577393e-01 -5.590667575597763062e-02 5.969202890992164612e-02 -2.723215520381927490e-01 1.784762740135192871e-01 -3.677694872021675110e-02 -2.690586149692535400e-01 3.660662332549691200e-03 -7.814041525125503540e-02 4.565623030066490173e-02 6.062924861907958984e-03 3.072644174098968506e-01 -1.619269251823425293e-01 -3.661414384841918945e-01 -1.193751171231269836e-01 -3.037851070985198021e-03 1.761249154806137085e-01 -1.099501401185989380e-01 -2.954985015094280243e-02 2.659918963909149170e-01 1.080233603715896606e-01 1.808574050664901733e-01 -2.033827602863311768e-01 -2.470796108245849609e-01 1.207777578383684158e-02 7.146277278661727905e-02 -8.999336510896682739e-02 -4.066023603081703186e-02 -1.258160825818777084e-02 2.301207631826400757e-01 3.687190413475036621e-01 1.972315311431884766e-01
3.760711550712585449e-01 2.026725411415100098e-01 1.065081059932708740e-01 1.674199104309082031e-01 -1.567555218935012817e-01 1.314325332641601562e-01 -2.177174091339111328e-01 -1.747812479734420776e-01 -2.603065967559814453e-01 -2.656980752944946289e-01 -2.700948715209960938e-01 -3.030909411609172821e-02 -5.531283840537071228e-02 6.700432300567626953e-02 -2.108117640018463135e-01 -1.430931985378265381e-01 1.260447353124618530e-01 2.843779623508453369e-01 2.474028244614601135e-02 1.934332698583602905e-01 -1.878564655780792236e-01 8.669863641262054443e-02 6.874207407236099243e-03 -2.541361153125762939e-01 8.131727576255798340e-02 -1.553495675325393677e-01 9.976465255022048950e-02 -2.309419512748718262e-01 1.114852726459503174e-01 -2.005771361291408539e-02 1.565199345350265503e-01 6.702892016619443893e-03
5.335250869393348694e-02 1.077038496732711792e-01 2.247781157493591309e-01 -1.731267869472503662e-01 -1.405406594276428223e-01 3.844081610441207886e-02 -3.538334369659423828e-02 -2.719627507030963898e-02 1.075607836246490479e-01 4.929173737764358521e-02 -3.713740408420562744e-02 5.291151255369186401e-02 1.347551494836807251e-02 8.066409826278686523e-02 -8.261897414922714233e-02 2.336562722921371460e-01 1.241696104407310486e-01 6.072956696152687073e-02 -8.815348893404006958e-02 5.761145949363708496e-01 -1.618185341358184814e-01 2.204027771949768066e-02 -2.211540751159191132e-02 -3.262708783149719238e-01 -2.088473141193389893e-01 2.127415090799331665e-01 -8.329908549785614014e-02 -2.112711966037750244e-01 -1.336438953876495361e-01 -1.269671786576509476e-02 3.611525297164916992e-01 1.193551942706108093e-01
6.851226091384887695e-02 1.246101036667823792e-01 -4.529950395226478577e-02 -1.736553385853767395e-02 -1.238991692662239075e-01 2.043467201292514801e-02 -2.250942885875701904e-01 5.610399693250656128e-02 -3.360392451286315918e-01 9.785325080156326294e-02 -1.776819080114364624e-01 -1.557180434465408325e-01 -6.740824133157730103e-02 -2.433666437864303589e-01 -1.569406390190124512e-01 8.946519345045089722e-03 -1.485948264598846436e-01 8.315015584230422974e-02 1.170159969478845596e-02 2.014296352863311768e-01 -1.935315281152725220e-01 -1.802332103252410889e-01 2.859245799481868744e-02 -4.219564795494079590e-01 4.885631427168846130e-02 -2.470127046108245850e-01 9.177744388580322266e-02 -3.249575793743133545e-01 1.524263769388198853e-01 1.280172467231750488e-01 -8.522305637598037720e-02 3.134115040302276611e-01
1.119739562273025513e-02 9.154591709375381470e-02 2.987953126430511475e-01 -3.025090098381042480e-01 1.761168092489242554e-01 2.763648629188537598e-01 -5.924670770764350891e-02 -2.207628041505813599e-01 -1.581903174519538879e-02 2.483349665999412537e-02 -1.533827781677246094e-01 -1.746009588241577148e-01 -8.643349260091781616e-02 -1.303518563508987427e-01 -2.173790931701660156e-01 2.988051474094390869e-01 1.528957933187484741e-01 3.195608556270599365e-01 -2.787095606327056885e-01 5.264988169074058533e-02 1.105848103761672974e-01 -7.773140817880630493e-02 -1.166580431163311005e-02 -8.091302216053009033e-02 -9.055605530738830566e-02 1.119375154376029968e-01 1.558745652437210083e-01 -8.447256684303283691e-02 -4.549384862184524536e-02 -1.151741892099380493e-01 3.486728668212890625e-01 1.233342140913009644e-01
2.912396192550659180e-01 -1.913775801658630371e-01 -1.408692747354507446e-01 -9.093286097049713135e-02 1.330488771200180054e-01 1.480101943016052246e-01 -1.795604228973388672e-01 2.477100118994712830e-02 -1.999564282596111298e-02 5.438642948865890503e-02 2.693957649171352386e-02 3.806183040142059326e-01 -1.250336021184921265e-01 -2.663397192955017090e-01 8.164360374212265015e-02 9.621103107929229736e-02 -1.145775243639945984e-02 5.073261633515357971e-02 -1.945278048515319824e-01 1.102001145482063293e-01 -2.971361875534057617e-01 -2.012439519166946411e-01 -1.356431692838668823e-01 -1.378821283578872681e-01 -2.799351513385772705e-01 -3.007539547979831696e-02 -3.430758044123649597e-02 7.963488250970840454e-02 3.101524198427796364e-03 -4.775128513574600220e-02 4.191259443759918213e-01 2.071167677640914917e-01
1.937251985073089600e-01 4.983446002006530762e-02 4.095462709665298462e-02 -3.426852226257324219e-01 2.380780130624771118e-01 -1.264102011919021606e-01 -1.910048723220825195e-01 2.050464004278182983e-01 2.497382164001464844e-01 -1.208226084709167480e-01 -6.679183989763259888e-02 2.679244056344032288e-02 -7.387615740299224854e-02 -2.566236853599548340e-01 -2.438719868659973145e-01 3.613607957959175110e-02 6.786955893039703369e-02 2.229363657534122467e-02 1.217136979103088379e-01 1.550696641206741333e-01 -1.287320852279663086e-01 1.300573796033859253e-01 -2.634617984294891357e-01 2.560764318332076073e-03 -1.646228432655334473e-01 -1.685111410915851593e-02 -1.114232689142227173e-01 -2.141044884920120239e-01 -1.621926873922348022e-01 1.522876471281051636e-01 3.068239390850067139e-01 3.151206970214843750e-01
1.763953864574432373e-01 -2.452894598245620728e-01 6.227812264114618301e-03 -2.496731132268905640e-01 4.494498297572135925e-02 -1.807887107133865356e-02 -4.979599714279174805e-01 -7.039570063352584839e-02 -1.095697060227394104e-01 -1.112461835145950317e-01 5.082158744335174561e-02 1.259410977363586426e-01 -1.832641512155532837e-01 -4.504389166831970215e-01 -1.214424818754196167e-01 1.150216255336999893e-02 5.872660130262374878e-02 1.309785544872283936e-01 9.932510554790496826e-03 4.572547972202301025e-02 -1.539865434169769287e-01 1.618775576353073120e-01 -2.493908703327178955e-01 -1.178092956542968750e-01 -1.475609987974166870e-01 -9.042603522539138794e-02 -2.000684738159179688e-01 -5.776193365454673767e-02 5.807110294699668884e-02 1.163067519664764404e-01 2.015013396739959717e-01 1.314801871776580811e-01
2.650991678237915039e-01 -2.838400378823280334e-02 -3.025632724165916443e-02 -1.588692516088485718e-01 3.372039645910263062e-02 1.984255760908126831e-01 -3.057241141796112061e-01 -6.684149801731109619e-02 8.550680428743362427e-02 1.227318644523620605e-01 -3.045537136495113373e-02 3.239980936050415039e-01 -8.734966814517974854e-02 -2.843286469578742981e-02 -1.827900409698486328e-01 2.690881676971912384e-02 -4.233368858695030212e-02 1.889192163944244385e-01 7.493793219327926636e-02 4.543240368366241455e-01 -2.260992676019668579e-01 -3.751490637660026550e-02 -8.126433938741683960e-02 3.957246430218219757e-03 -2.000201195478439331e-01 -2.151988446712493896e-01 -1.817574054002761841e-01 -8.245129883289337158e-02 -2.597366869449615479e-01 2.194569855928421021e-01 1.858184337615966797e-01 9.221597760915756226e-02
2.520750463008880615e-01 1.853282302618026733e-01 6.110617890954017639e-02 -2.300874590873718262e-01 6.443182379007339478e-02 -1.470885723829269409e-01 -9.116042405366897583e-02 -1.486679464578628540e-01 -8.066092431545257568e-02 2.154795527458190918e-01 -2.094869464635848999e-01 -3.599855303764343262e-02 2.607408165931701660e-02 -1.032707989215850830e-01 2.316201329231262207e-01 -2.099585831165313721e-01 -7.108897715806961060e-02 -2.954324241727590561e-03 -5.738091468811035156e-02 3.677526116371154785e-01 -1.283821165561676025e-01 -1.525098979473114014e-01 -1.176993325352668762e-01 1.089666262269020081e-01 7.396753877401351929e-02 -2.318450510501861572e-01 2.450577169656753540e-02 -2.740403413772583008e-01 -3.417559862136840820e-01 2.125624418258666992e-01 2.601300179958343506e-01 9.170854836702346802e-02
-3.656017035245895386e-02 7.855666428804397583e-02 3.386494815349578857e-01 -2.482878789305686951e-02 6.229292228817939758e-02 2.670297585427761078e-02 -2.341053783893585205e-01 -5.889700725674629211e-02 1.969903856515884399e-01 9.350408613681793213e-02 1.008592247962951660e-01 6.999607197940349579e-03 -2.640261650085449219e-01 -8.231040835380554199e-02 -7.270383089780807495e-02 -3.032051026821136475e-02 -1.690335385501384735e-02 1.545935720205307007e-01 9.255153127014636993e-03 -5.952921230345964432e-03 -1.909423172473907471e-01 -1.541208177804946899e-01 6.571000069379806519e-02 -4.998551011085510254e-01 5.554135888814926147e-02 -1.271026432514190674e-01 -1.924897581338882446e-01 -7.131877541542053223e-02 -1.121814846992492676e-01 -1.782321333885192871e-01 4.732414186000823975e-01 7.406953722238540649e-02
-1.063014417886734009e-01 -7.683088071644306183e-03 3.335166722536087036e-02 -2.994876503944396973e-01 2.814145684242248535e-01 -6.982831656932830811e-02 -2.605581879615783691e-01 6.990326941013336182e-02 -1.996722966432571411e-01 -7.029370963573455811e-02 -1.828472465276718140e-01 -1.899037808179855347e-01 3.706241399049758911e-02 -5.070763453841209412e-02 1.442067977041006088e-02 1.481711119413375854e-01 -2.134168148040771484e-01 4.317963421344757080e-01 -3.343421518802642822e-01 2.548254132270812988e-01 5.770926177501678467e-02 -7.383755594491958618e-02 -2.814606428146362305e-01 -6.406512856483459473e-02 -2.393435537815093994e-01 -6.760408636182546616e-03 6.523551791906356812e-02 2.736036665737628937e-02 -1.338979005813598633e-01 5.946440622210502625e-02 1.190855130553245544e-01 4.208050295710563660e-02
9.182221442461013794e-02 7.923424243927001953e-02 2.850635349750518799e-01 -2.369681447744369507e-01 1.827418655157089233e-01 -6.847309321165084839e-02 -1.490018665790557861e-01 1.424843668937683105e-01 2.126912921667098999e-01 2.180687384679913521e-03 1.419827342033386230e-01 1.075971797108650208e-01 -2.221956849098205566e-01 -3.149699866771697998e-01 -2.656800746917724609e-01 -7.297974824905395508e-02 3.456067293882369995e-02 1.333983391523361206e-01 1.195217743515968323e-01 2.000812739133834839e-01 -2.853169739246368408e-01 6.962218880653381348e-02 -1.747685968875885010e-01 -5.690615251660346985e-02 -1.054783090949058533e-01 1.933443918824195862e-02 -2.592703700065612793e-01 -3.189484775066375732e-01 -7.482924312353134155e-02 -7.061026245355606079e-02 1.207334548234939575e-01 2.585883736610412598e-01
9.886631742119789124e-03 6.124745681881904602e-02 3.223437443375587463e-02 -1.149768605828285217e-01 -1.624159812927246094e-01 1.041080951690673828e-01 -2.602466344833374023e-01 1.206165999174118042e-01 9.017547219991683960e-02 1.186520680785179138e-01 1.965160518884658813e-01 7.550001889467239380e-02 -6.394390761852264404e-02 2.397734522819519043e-01 -1.154852565377950668e-02 -3.066674433648586273e-02 2.323741316795349121e-01 9.312991052865982056e-02 -1.770579665899276733e-01 9.442221373319625854e-02 -1.537726633250713348e-02 -1.530877798795700073e-01 2.795445024967193604e-01 -1.787879616022109985e-01 -1.729503422975540161e-01 -8.828306943178176880e-02 -5.630498751997947693e-02 -2.092107385396957397e-01 -2.496951259672641754e-02 1.763890534639358521e-01 5.370442271232604980e-01 3.028181493282318115e-01
1.335202008485794067e-01 -7.552463561296463013e-03 1.348385512828826904e-01 -8.863615989685058594e-02 9.519621729850769043e-02 2.486837357282638550e-01 9.929908066987991333e-02 1.342508047819137573e-01 -3.704686462879180908e-02 -1.822611391544342041e-01 -1.715737767517566681e-02 -1.778644770383834839e-01 -1.671121269464492798e-01 -1.519955229014158249e-02 4.251086339354515076e-02 2.554628252983093262e-02 1.156432032585144043e-01 -9.410630166530609131e-02 -1.728553324937820435e-01 3.550269901752471924e-01 -6.353490054607391357e-02 -3.133692443370819092e-01 8.718380331993103027e-02 -4.138229489326477051e-01 8.479968458414077759e-02 9.793334454298019409e-02 1.346547901630401611e-01 -3.750809431076049805e-01 -7.256361097097396851e-02 -2.971126511693000793e-02 2.450127303600311279e-01 2.431666851043701172e-01
1.287940144538879395e-01 3.971457481384277344e-02 -8.904916048049926758e-02 1.717794835567474365e-01 -1.369654685258865356e-01 1.704448908567428589e-01 -1.996787190437316895e-01 -1.154156252741813660e-01 -2.397466599941253662e-01 9.093251824378967285e-02 -3.546309471130371094e-02 -1.014737039804458618e-01 1.634456217288970947e-02 -8.232486993074417114e-02 -1.935891360044479370e-01 -1.992882788181304932e-01 1.417821198701858521e-01 2.206763029098510742e-01 -2.861469686031341553e-01 2.466865479946136475e-01 -9.311760962009429932e-02 -9.718203544616699219e-02 2.123255580663681030e-01 -2.674053311347961426e-01 7.693603634834289551e-02 2.015975415706634521e-01 1.131531596183776855e-01 -2.204507589340209961e-01 -2.031403630971908569e-01 -1.577120721340179443e-01 1.850505024194717407e-01 3.567514121532440186e-01
-2.004671096801757812e-01 1.572808623313903809e-01 8.342663198709487915e-02 -3.723330423235893250e-02 4.014376550912857056e-02 1.975378990173339844e-01 -2.310939282178878784e-01 1.006640791893005371e-01 -7.267506420612335205e-02 -2.559280991554260254e-01 1.738049238920211792e-01 1.788607984781265259e-01 -1.312904953956604004e-01 -2.973106801509857178e-01 1.838064379990100861e-02 1.139151956886053085e-02 -1.995960623025894165e-01 -6.698096543550491333e-02 -2.682343423366546631e-01 1.597401499748229980e-01 -1.107355207204818726e-01 -1.559610366821289062e-01 -5.238810181617736816e-02 7.947313040494918823e-02 -8.456285286229103804e-05 -1.718799471855163574e-01 9.336365014314651489e-02 -4.313154220581054688e-01 6.535969674587249756e-02 3.339322507381439209e-01 8.908603340387344360e-02 2.191581875085830688e-01
-9.757725894451141357e-02 -8.136049658060073853e-02 1.078908815979957581e-01 -3.978234529495239258e-02 7.423821836709976196e-03 1.417343318462371826e-01 -4.688138663768768311e-01 2.215956570580601692e-03 9.096134454011917114e-02 1.733551733195781708e-03 8.947347104549407959e-02 2.846821248531341553e-01 -1.439615935087203979e-01 -1.775357276201248169e-01 -3.070394694805145264e-01 2.706815116107463837e-02 8.115051686763763428e-02 1.018336266279220581e-01 -1.471862941980361938e-01 2.192918807268142700e-01 -1.054689288139343262e-01 -1.643315851688385010e-01 2.116787061095237732e-02 -1.544085238128900528e-02 1.537663787603378296e-01 -9.676956385374069214e-02 1.662017405033111572e-01 -1.644840985536575317e-01 -7.986038923263549805e-02 -1.368491798639297485e-01 3.195124566555023193e-01 -3.817348778247833252e-01
2.425340190529823303e-02 8.420395851135253906e-02 1.748648732900619507e-01 -4.708702862262725830e-02 -1.486087590456008911e-01 1.981191337108612061e-02 -5.912784487009048462e-02 -7.471110671758651733e-02 -2.551509439945220947e-01 -8.094619214534759521e-02 -1.820594072341918945e-01 1.056205257773399353e-01 8.252373337745666504e-02 1.954682730138301849e-02 1.872861832380294800e-01 -3.929971456527709961e-01 2.703894376754760742e-01 3.268107473850250244e-01 -2.657038271427154541e-01 1.839887052774429321e-01 -4.196820780634880066e-02 -1.946363300085067749e-01 -1.343143433332443237e-01 -1.311952322721481323e-01 -5.916242301464080811e-02 8.019025623798370361e-02 -1.677730381488800049e-01 -1.724895089864730835e-01 -1.840545237064361572e-01 3.742301166057586670e-01 1.062788590788841248e-01 5.465376004576683044e-02
2.606845796108245850e-01 -8.190651237964630127e-02 7.544173393398523331e-03 8.305191248655319214e-02 2.592643499374389648e-01 -1.274754852056503296e-01 -3.135087192058563232e-01 3.194016590714454651e-02 -4.573894292116165161e-02 -3.262668615207076073e-03 -1.289270073175430298e-01 -1.406315714120864868e-01 -1.206872798502445221e-02 -2.530462145805358887e-01 4.527397453784942627e-02 -8.544455282390117645e-03 5.443010479211807251e-02 2.579176798462867737e-02 -1.256653815507888794e-01 3.502558767795562744e-01 7.841669768095016479e-02 2.693553455173969269e-02 -3.464249968528747559e-01 -3.603145480155944824e-01 -2.615953385829925537e-01 1.623525097966194153e-02 1.605214327573776245e-01 -2.354622334241867065e-01 -1.947790384292602539e-03 1.903011463582515717e-02 -5.434226989746093750e-02 2.806546390056610107e-01
-1.583401486277580261e-02 -1.109886839985847473e-01 1.940909028053283691e-01 -1.392590701580047607e-01 1.524242460727691650e-01 -1.346078664064407349e-01 -1.654859632253646851e-01 2.101563364267349243e-01 -1.652622520923614502e-01 3.031082451343536377e-01 -2.191905379295349121e-01 5.177979543805122375e-02 1.246548667550086975e-01 -1.631723642349243164e-01 -1.803618967533111572e-01 5.682048201560974121e-02 -1.690455228090286255e-01 1.475905906409025192e-02 -3.880827426910400391e-01 3.027302026748657227e-01 -8.162071555852890015e-02 -2.547740377485752106e-02 1.628439575433731079e-01 -3.623654246330261230e-01 6.497918628156185150e-03 6.485782563686370850e-02 -3.289327770471572876e-02 7.505991309881210327e-02 2.563621476292610168e-02 1.814720481634140015e-01 2.127712368965148926e-01 2.088451236486434937e-01
9.709574282169342041e-02 2.496074140071868896e-02 -1.714023649692535400e-01 -1.163093149662017822e-01 9.633606672286987305e-02 -1.059752404689788818e-01 -4.650612175464630127e-01 1.078831031918525696e-01 9.637891501188278198e-02 -1.125928089022636414e-01 2.222887873649597168e-01 1.716584563255310059e-01 -3.129914104938507080e-01 -9.977961331605911255e-02 3.457025159150362015e-04 5.093055218458175659e-02 2.499483898282051086e-02 -4.448726028203964233e-02 -2.745251953601837158e-01 9.027542173862457275e-02 -6.430156528949737549e-02 -3.817777335643768311e-01 -7.703730463981628418e-02 -2.663174644112586975e-02 -7.372376322746276855e-02 6.539408862590789795e-02 7.430736441165208817e-03 -3.266410827636718750e-01 8.056037873029708862e-02 2.277853339910507202e-02 3.461531102657318115e-01 -3.619000315666198730e-02
1.871823966503143311e-01 2.304211854934692383e-01 7.971955090761184692e-02 -1.127873808145523071e-01 -5.407850071787834167e-02 -1.515335589647293091e-02 1.037557274103164673e-01 5.155340302735567093e-03 -2.950965166091918945e-01 4.855586215853691101e-02 -1.033367961645126343e-01 -6.443263962864875793e-03 -3.684870898723602295e-01 -2.524855732917785645e-01 3.266019746661186218e-02 -1.189886853098869324e-01 3.348322212696075439e-01 1.411157995462417603e-01 -8.110971748828887939e-02 -1.302920132875442505e-01 -3.718420267105102539e-01 -2.565160095691680908e-01 -8.145015686750411987e-02 -1.891030669212341309e-01 -8.860445581376552582e-03 6.411159993149340153e-04 2.215123325586318970e-01 -1.187939718365669250e-01 -6.840962916612625122e-03 1.055154725909233093e-01 2.108000516891479492e-01 2.073946744203567505e-01
1.811720728874206543e-01 2.632554173469543457e-01 1.791137605905532837e-01 -4.184822738170623779e-01 7.202571630477905273e-02 9.452807158231735229e-02 -2.081403136253356934e-01 8.062995970249176025e-02 1.264158934354782104e-01 1.511738449335098267e-01 -1.049528047442436218e-01 6.969611346721649170e-02 -1.077926531434059143e-02 -2.403330802917480469e-01 1.862094998359680176e-01 -1.543730646371841431e-01 -2.659671939909458160e-02 6.811510771512985229e-02 1.084457617253065109e-02 -7.775595784187316895e-02 -6.661585718393325806e-02 -2.276733890175819397e-02 -1.876739561557769775e-01 -1.120481044054031372e-01 -2.969495058059692383e-01 -3.336622565984725952e-02 -2.499328255653381348e-01 -3.454717993736267090e-01 -1.462601311504840851e-02 -2.306096106767654419e-01 1.523949503898620605e-01 2.089441716670989990e-01
2.206057757139205933e-01 1.970941722393035889e-01 -1.751913875341415405e-02 -1.646760553121566772e-01 9.670326858758926392e-02 -1.000152714550495148e-02 -2.673899829387664795e-01 1.747562140226364136e-01 -2.320546656847000122e-01 2.821165509521961212e-02 -2.267609238624572754e-01 -2.153855562210083008e-01 -1.113977581262588501e-01 -2.825161814689636230e-01 1.210245117545127869e-01 3.946571424603462219e-02 9.474000334739685059e-02 5.669499933719635010e-02 7.507817447185516357e-02 2.301544398069381714e-01 -2.111293226480484009e-01 -1.674366444349288940e-01 1.355246603488922119e-01 -1.983090639114379883e-01 3.034727647900581360e-03 -3.248449265956878662e-01 1.285760849714279175e-01 -2.514083385467529297e-01 -2.944011054933071136e-02 -4.889857489615678787e-03 -1.828621327877044678e-01 3.032895624637603760e-01
9.726872295141220093e-02 -6.981220841407775879e-02 9.205120056867599487e-02 -1.499299239367246628e-02 1.094753742218017578e-01 5.555830523371696472e-02 -1.398860514163970947e-01 -3.631135076284408569e-02 2.310614585876464844e-01 -5.915662273764610291e-03 -4.301046580076217651e-02 1.810445189476013184e-01 -2.344457507133483887e-01 1.390975415706634521e-01 -9.996946901082992554e-02 2.149302661418914795e-01 2.022179029881954193e-02 1.075532138347625732e-01 7.780910283327102661e-02 2.899785153567790985e-02 -2.215913534164428711e-01 -9.371327608823776245e-02 6.314414739608764648e-02 -2.775579690933227539e-01 -1.032531633973121643e-01 6.325960904359817505e-02 -2.419625967741012573e-02 -1.939821392297744751e-01 -7.996564358472824097e-02 9.471237659454345703e-02 4.573849439620971680e-01 5.359382033348083496e-01
9.445625543594360352e-02 -9.492010809481143951e-03 2.199839204549789429e-01 4.749974980950355530e-02 -9.441357105970382690e-02 3.489793837070465088e-01 -1.816933900117874146e-01 2.484614253044128418e-01 -1.935486495494842529e-01 1.623630672693252563e-01 -2.985315024852752686e-02 -3.061879575252532959e-01 1.551328040659427643e-02 -1.615978777408599854e-01 6.209353730082511902e-02 -6.117749586701393127e-02 2.792204916477203369e-01 3.123976662755012512e-02 -3.149852156639099121e-02 3.752387464046478271e-01 -1.254207640886306763e-01 -2.675287723541259766e-01 -5.891367420554161072e-02 -2.825545072555541992e-01 1.034019291400909424e-01 -8.100354671478271484e-02 4.862411320209503174e-02 -8.655344694852828979e-02 -1.797726191580295563e-02 -2.082048505544662476e-01 1.515298187732696533e-01 1.933532804250717163e-01
-4.030998423695564270e-02 1.124016940593719482e-01 1.566295474767684937e-01 -3.744682371616363525e-01 -1.735695451498031616e-01 1.569879055023193359e-01 -1.939916610717773438e-01 1.262018978595733643e-01 -2.201416492462158203e-01 1.107845753431320190e-01 -1.863356865942478180e-02 1.165873631834983826e-01 1.171820797026157379e-02 1.889029592275619507e-01 2.507671713829040527e-01 -4.402654618024826050e-02 1.392087042331695557e-01 1.908215284347534180e-01 1.093860808759927750e-02 2.411501556634902954e-01 -1.757241226732730865e-02 -1.218549627810716629e-02 2.259210497140884399e-01 2.075191121548414230e-03 -3.866105079650878906e-01 -7.361637055873870850e-02 1.447677910327911377e-01 -3.822560608386993408e-02 -1.906478852033615112e-01 3.524580225348472595e-02 3.404991030693054199e-01 2.023110836744308472e-01
-1.552696991711854935e-02 1.733836531639099121e-01 7.727048546075820923e-02 -5.215610563755035400e-02 1.729029864072799683e-01 -2.789717400446534157e-03 2.011483162641525269e-02 4.275663755834102631e-03 -1.225154250860214233e-01 6.415706127882003784e-02 -1.397166848182678223e-01 -3.138847947120666504e-01 -1.257528215646743774e-01 1.745514385402202606e-02 -4.680250305682420731e-03 -2.228516340255737305e-01 1.571575254201889038e-01 2.315458953380584717e-01 1.669589728116989136e-01 5.007968842983245850e-02 -4.166447371244430542e-02 -4.787732362747192383e-01 -1.489986479282379150e-01 -2.671128809452056885e-01 2.006963640451431274e-01 -2.205300331115722656e-01 8.522079885005950928e-02 -2.232286930084228516e-01 2.065613865852355957e-02 5.082988366484642029e-02 2.505293786525726318e-01 2.876103520393371582e-01
6.033107172697782516e-03 -1.130341142416000366e-01 1.776691377162933350e-01 -2.488759905099868774e-01 5.320896953344345093e-02 1.277131401002407074e-02 -3.006634414196014404e-01 1.244124397635459900e-01 1.415624767541885376e-01 -3.309834301471710205e-01 6.691148132085800171e-02 1.099194511771202087e-01 -3.776325881481170654e-01 -7.894233614206314087e-02 -8.334289491176605225e-02 3.821408003568649292e-02 1.444628927856683731e-02 -2.193163484334945679e-01 -1.745775490999221802e-01 3.465111851692199707e-01 1.498116701841354370e-01 -7.964190840721130371e-02 2.754429168999195099e-02 -9.024695307016372681e-02 6.696540117263793945e-02 -2.446520775556564331e-01 -7.800303399562835693e-02 -1.959084272384643555e-01 -5.637268349528312683e-02 4.814378544688224792e-02 3.612820804119110107e-01 -6.846497301012277603e-03
1.723808795213699341e-02 3.920212388038635254e-02 -3.206643834710121155e-02 -2.763743400573730469e-01 1.282320767641067505e-01 1.388388872146606445e-01 -3.126581609249114990e-01 4.842046275734901428e-02 4.953163117170333862e-02 1.271950006484985352e-01 7.553628087043762207e-02 1.830977350473403931e-01 -3.965474963188171387e-01 -2.364650666713714600e-01 -1.335571706295013428e-01 1.108831912279129028e-01 -3.840026259422302246e-02 -9.193086624145507812e-02 -1.218299418687820435e-01 2.112927287817001343e-01 -8.089474588632583618e-02 1.789089143276214600e-01 -2.738777101039886475e-01 -1.316275745630264282e-01 -5.304414313286542892e-03 -1.455863267183303833e-01 -4.022888094186782837e-02 4.796150699257850647e-02 1.349776089191436768e-01 1.999449878931045532e-01 4.385420083999633789e-01 8.841191232204437256e-02
1.356720179319381714e-01 2.713282108306884766e-01 3.743019104003906250e-01 -1.089336723089218140e-01 3.960749879479408264e-02 2.033380717039108276e-01 -1.358129978179931641e-01 -2.082708179950714111e-01 -6.654809415340423584e-02 1.304224729537963867e-01 -1.197103876620531082e-02 -1.213834360241889954e-01 -6.764429062604904175e-02 -6.433869153261184692e-02 -7.485487312078475952e-02 1.273537725210189819e-01 5.802863091230392456e-02 3.249014616012573242e-01 -1.095247566699981689e-01 -2.136319279670715332e-01 -7.284760475158691406e-02 -1.438766121864318848e-01 1.282627880573272705e-01 -4.199216365814208984e-01 -3.917259722948074341e-02 2.620472386479377747e-02 -2.311048060655593872e-01 -1.525783091783523560e-01 -6.494700908660888672e-02 1.082599461078643799e-01 2.931741476058959961e-01 1.351289004087448120e-01
1.190302595496177673e-01 2.069831490516662598e-01 -2.182071097195148468e-03 -2.348468303680419922e-01 1.846438050270080566e-01 2.750422060489654541e-01 -7.050722837448120117e-02 2.733721770346164703e-02 -7.744876295328140259e-02 -5.788644030690193176e-02 -2.133802622556686401e-01 -1.084387674927711487e-01 -2.940852046012878418e-01 -5.996923521161079407e-02 1.886201202869415283e-01 3.846333175897598267e-02 -3.314261510968208313e-02 9.321974217891693115e-02 1.916856467723846436e-01 -2.290771342813968658e-02 -1.589793115854263306e-01 -4.689028859138488770e-01 1.363652478903532028e-02 -1.786717027425765991e-01 1.140195038169622421e-02 -4.537955671548843384e-02 9.895958751440048218e-02 -2.174186408519744873e-01 1.149187386035919189e-01 5.607392266392707825e-02 3.874438107013702393e-01 1.690154969692230225e-01
2.244571223855018616e-02 1.718904078006744385e-01 9.116032719612121582e-02 -1.444626003503799438e-01 -1.273022592067718506e-01 6.917088478803634644e-02 -2.761109173297882080e-01 1.209696009755134583e-01 -1.262756884098052979e-01 2.614869922399520874e-02 -7.406334578990936279e-02 -4.418511390686035156e-01 -2.192962616682052612e-01 -8.748356997966766357e-02 -2.670739889144897461e-01 -7.840083539485931396e-02 2.620913088321685791e-01 2.789685428142547607e-01 -1.291502416133880615e-01 -9.865539520978927612e-02 1.090274658054113388e-02 -1.325160413980484009e-01 -1.503072232007980347e-01 -3.022512421011924744e-02 6.667057424783706665e-02 -2.508343458175659180e-01 5.968902632594108582e-02 -3.452256619930267334e-01 1.265450417995452881e-01 1.596121788024902344e-01 1.481761336326599121e-01 1.033290103077888489e-01
1.571036726236343384e-01 1.416527330875396729e-01 2.129313647747039795e-01 -6.210111826658248901e-02 1.420947462320327759e-01 -9.147929958999156952e-03 -3.544584810733795166e-01 -1.010298579931259155e-01 -2.736967504024505615e-01 2.240850776433944702e-01 -3.759565055370330811e-01 8.705438114702701569e-03 -1.170843094587326050e-02 -1.371656637638807297e-02 -1.547092497348785400e-01 -5.350957624614238739e-03 -7.619255781173706055e-02 -1.489389687776565552e-01 -2.981523275375366211e-01 2.981455028057098389e-01 -2.362265735864639282e-01 -1.465862244367599487e-01 -6.593230366706848145e-02 -1.927546113729476929e-01 1.198171004652976990e-01 2.052405327558517456e-01 6.865905970335006714e-02 -1.015285179018974304e-01 -1.528407335281372070e-01 3.393089398741722107e-02 8.385603129863739014e-02 1.774584501981735229e-01
3.687482476234436035e-01 1.389888525009155273e-01 2.256624400615692139e-01 -3.585875499993562698e-03 -7.981584221124649048e-02 -3.732493519783020020e-02 -2.749044001102447510e-01 -1.191688254475593567e-01 -1.089591160416603088e-01 -1.125385090708732605e-01 -1.675806753337383270e-02 2.416086643934249878e-01 1.562852710485458374e-01 1.705365604721009731e-03 -2.222152426838874817e-02 -1.934946477413177490e-01 1.296597421169281006e-01 2.149591892957687378e-01 -2.351718395948410034e-01 2.570627331733703613e-01 -8.009253442287445068e-02 -2.684218809008598328e-02 -1.494553089141845703e-01 1.272147446870803833e-01 2.484862506389617920e-01 -7.962890714406967163e-02 -1.274989843368530273e-01 -4.370629191398620605e-01 -2.819670364260673523e-02 1.365234423428773880e-02 4.119056835770606995e-02 2.063310891389846802e-01
1.143296957015991211e-01 2.865709066390991211e-01 1.194965392351150513e-01 -3.627904355525970459e-01 1.212796792387962341e-01 -8.498850464820861816e-02 -5.237177759408950806e-02 9.681653976440429688e-02 -1.408205330371856689e-01 4.137355387210845947e-01 -9.276582300662994385e-02 1.359468847513198853e-01 -6.132260896265506744e-03 -4.654058068990707397e-02 -2.390254661440849304e-02 1.515555083751678467e-01 1.309158504009246826e-01 -1.175218373537063599e-01 8.381238207221031189e-03 3.908051550388336182e-02 -1.993645355105400085e-02 -3.140977025032043457e-01 3.835747390985488892e-02 -3.692975640296936035e-02 2.512351050972938538e-02 -1.602068394422531128e-01 2.873366177082061768e-01 -1.874923855066299438e-01 -2.815756201744079590e-01 1.522031128406524658e-01 3.118943870067596436e-01 -5.331980437040328979e-02
2.725229598581790924e-02 1.059954240918159485e-01 4.997196048498153687e-02 -1.659950464963912964e-01 5.561687983572483063e-03 4.181854128837585449e-01 -2.738605737686157227e-01 1.680029630661010742e-01 -2.134722620248794556e-01 1.513403654098510742e-01 -1.349198371171951294e-01 -2.387640625238418579e-01 -1.838397681713104248e-01 -2.407193928956985474e-02 -1.102942004799842834e-01 -1.634004712104797363e-02 -1.518177688121795654e-01 3.055120408535003662e-01 2.296226620674133301e-01 6.061188876628875732e-02 -9.622941166162490845e-02 -7.342626899480819702e-02 -2.735903561115264893e-01 -4.352041333913803101e-02 -1.326536238193511963e-01 -1.324812769889831543e-01 -7.962076924741268158e-03 -1.400385499000549316e-01 -2.756114006042480469e-01 5.297088623046875000e-02 2.740643918514251709e-01 1.282842606306076050e-01
-1.837243698537349701e-02 1.051401197910308838e-01 9.294252842664718628e-02 -2.138784974813461304e-01 2.579290270805358887e-01 1.323260366916656494e-01 -9.291286021471023560e-02 -2.728135287761688232e-01 -1.589117497205734253e-01 2.214747667312622070e-02 -2.148478478193283081e-01 -1.120700463652610779e-01 -1.989443302154541016e-01 -1.751098483800888062e-01 -2.497804015874862671e-01 2.246283739805221558e-01 -1.207244545221328735e-01 3.980883061885833740e-01 -1.676454246044158936e-01 1.524306237697601318e-01 -1.803604215383529663e-01 1.142193898558616638e-01 4.601924493908882141e-02 -1.990580111742019653e-01 4.237519949674606323e-02 7.073305547237396240e-02 3.357592225074768066e-02 1.557317655533552170e-02 1.067810952663421631e-01 1.565489470958709717e-01 3.352542519569396973e-01 1.771844923496246338e-01
1.866372972726821899e-01 7.959752529859542847e-02 1.379490494728088379e-01 -2.164648175239562988e-01 8.678022772073745728e-03 2.978940606117248535e-01 -1.035723090171813965e-01 8.227155357599258423e-02 -3.098530136048793793e-02 2.501101195812225342e-01 -3.681409955024719238e-01 1.786703914403915405e-01 9.405799955129623413e-02 -2.102978974580764771e-01 -1.599518060684204102e-01 -1.788675785064697266e-02 -7.203610986471176147e-02 -3.144545480608940125e-02 -2.761690020561218262e-01 1.167699843645095825e-01 -1.249514296650886536e-01 -3.502071201801300049e-01 -1.815316826105117798e-01 -2.157245576381683350e-01 7.212035357952117920e-02 -2.095636911690235138e-02 2.085365206003189087e-01 -2.601384185254573822e-02 -8.663922548294067383e-02 -1.424241364002227783e-01 -6.381000857800245285e-03 2.919269204139709473e-01
9.889958053827285767e-02 6.730279326438903809e-02 -6.909196078777313232e-02 6.256964802742004395e-02 -1.010464876890182495e-01 1.174957901239395142e-01 -1.944337040185928345e-01 -3.868372738361358643e-02 -3.025368750095367432e-01 -2.862165123224258423e-02 -1.120866537094116211e-01 1.823217868804931641e-01 -3.500079810619354248e-01 -3.763407096266746521e-02 9.176143258810043335e-02 1.366244107484817505e-01 -3.633174672722816467e-02 2.408208996057510376e-01 -1.775971502065658569e-01 1.207145676016807556e-01 8.882538229227066040e-02 -5.785644799470901489e-02 1.393723338842391968e-01 1.574460268020629883e-01 -6.443317234516143799e-02 -1.014579236507415771e-01 -1.434492021799087524e-01 -4.540535509586334229e-01 4.011423885822296143e-02 2.907193824648857117e-02 4.650506079196929932e-01 6.108058989048004150e-02
2.646451592445373535e-01 4.727033525705337524e-02 1.434380467981100082e-02 -2.606104612350463867e-01 7.118482887744903564e-02 1.803517043590545654e-01 -1.886094659566879272e-01 -1.722901910543441772e-01 -1.160801947116851807e-01 2.124908752739429474e-02 1.328362151980400085e-02 3.209052681922912598e-01 -5.857849866151809692e-02 -3.454018831253051758e-01 1.049571633338928223e-01 -7.268190849572420120e-03 1.785058826208114624e-01 5.194356665015220642e-03 -2.071843594312667847e-01 2.508682310581207275e-01 3.717167377471923828e-01 4.608775302767753601e-02 6.109026446938514709e-02 -3.140833973884582520e-01 -1.530823409557342529e-01 7.168967276811599731e-02 2.936935983598232269e-02 -7.964257895946502686e-02 -6.031852960586547852e-02 1.659621894359588623e-01 2.417168766260147095e-01 7.113740313798189163e-03
1.428258866071701050e-01 1.429763883352279663e-01 -6.395557522773742676e-02 -1.819716542959213257e-01 1.947530359029769897e-01 -2.561569213867187500e-01 -4.639647901058197021e-01 1.344608962535858154e-01 1.522049028426408768e-02 1.026836708188056946e-01 -2.164562344551086426e-01 -9.873531013727188110e-02 -2.089551091194152832e-01 -1.664337962865829468e-01 4.526752606034278870e-02 -1.285918205976486206e-01 -1.809492148458957672e-02 1.452413499355316162e-01 -1.747110635042190552e-01 2.216170877218246460e-01 8.101596683263778687e-02 -1.012469604611396790e-01 -2.131029516458511353e-01 -1.956950128078460693e-01 -3.971354663372039795e-01 1.306815445423126221e-01 -2.951334789395332336e-02 -1.313655823469161987e-01 3.794703632593154907e-02 -1.021417751908302307e-01 4.219784587621688843e-02 1.399330943822860718e-01
-5.920044705271720886e-02 1.457834690809249878e-01 1.766566932201385498e-01 4.897411540150642395e-02 6.884773820638656616e-02 2.141916453838348389e-01 -1.398404240608215332e-01 3.296828269958496094e-02 2.299766987562179565e-01 3.333909809589385986e-02 -5.427943542599678040e-03 2.014142647385597229e-02 8.769194781780242920e-02 -8.149394392967224121e-02 -1.033045202493667603e-01 1.166876852512359619e-01 2.414907366037368774e-01 5.830414220690727234e-02 -7.128446549177169800e-02 4.154810309410095215e-01 -2.083436548709869385e-01 -1.379833817481994629e-01 1.241826638579368591e-02 -4.448721408843994141e-01 -8.539617061614990234e-02 2.775014638900756836e-01 -1.790580302476882935e-01 -1.257268190383911133e-01 -2.554639875888824463e-01 1.517613977193832397e-01 2.319030165672302246e-01 5.608217045664787292e-02
[truncated: 3,276,007 more chars]
