# Supplementary material for: The Language of Innovation
Source: PLoS One. 2020 Apr 30;15(4):e0230107. doi: 10.1371/journal.pone.0230107 (PMC7194493; doi:10.1371/journal.pone.0230107)
Supplement: S12 File — (GZ) [file pone.0230107.s012.tar.gz › 1990-1994/V2Run_19_VS_4500_embeddings1990-1994ED32.txt]

-7.947053015232086182e-02 1.235799640417098999e-01 3.044584095478057861e-01 3.218198120594024658e-01 6.329599022865295410e-02 2.016782760620117188e-01 1.566464304924011230e-01 -1.514930278062820435e-01 1.006756573915481567e-01 -2.436750978231430054e-01 -9.625779837369918823e-02 2.311590872704982758e-02 1.726287156343460083e-01 -1.231517419219017029e-01 1.143580749630928040e-01 -2.585624158382415771e-01 -8.600229769945144653e-02 -2.880139052867889404e-01 1.172737404704093933e-01 7.884919643402099609e-02 3.757638111710548401e-02 -2.045489698648452759e-01 2.937225252389907837e-02 -2.134158164262771606e-01 6.192304193973541260e-02 -1.994038373231887817e-01 4.806203395128250122e-02 1.712360233068466187e-01 3.646997213363647461e-01 -1.255910396575927734e-01 2.848259545862674713e-02 -2.469211071729660034e-01
1.977915018796920776e-01 -1.229579225182533264e-01 1.485968232154846191e-01 2.238713949918746948e-01 1.447516977787017822e-01 1.375035792589187622e-01 -9.104766696691513062e-02 -6.370976567268371582e-02 -6.144213024526834488e-03 -2.386320009827613831e-02 -1.598538756370544434e-01 2.161584049463272095e-01 2.272962220013141632e-02 -2.456035017967224121e-01 -1.691940277814865112e-01 8.462976664304733276e-02 -4.562405403703451157e-03 -1.235461309552192688e-01 1.738010644912719727e-01 1.239974796772003174e-01 -1.667095422744750977e-01 2.102073431015014648e-01 2.569747865200042725e-01 -3.302855789661407471e-01 2.633200287818908691e-01 -1.431746780872344971e-01 -1.819054633378982544e-01 -2.969415485858917236e-01 2.922192811965942383e-01 -2.534214220941066742e-02 9.558175504207611084e-02 1.939053684473037720e-01
7.502009719610214233e-02 1.375195235013961792e-01 2.938975095748901367e-01 2.655148208141326904e-01 -4.356431588530540466e-02 1.273975372314453125e-01 1.599542945623397827e-01 2.322448194026947021e-01 2.382153868675231934e-01 1.136487126350402832e-01 -2.071030139923095703e-01 2.227843105792999268e-01 -1.866663992404937744e-02 -1.385840624570846558e-01 -1.270565688610076904e-01 1.096754241734743118e-02 -2.641848921775817871e-01 -2.636215984821319580e-01 2.632310986518859863e-01 1.759980432689189911e-02 2.636679261922836304e-02 9.484961628913879395e-02 5.411602929234504700e-02 -8.665324747562408447e-02 2.976468801498413086e-01 -1.199432834982872009e-01 2.450700849294662476e-01 8.864299952983856201e-02 9.536297619342803955e-02 2.759776264429092407e-02 2.757324576377868652e-01 -1.926918923854827881e-01
8.454830199480056763e-02 -5.670036748051643372e-02 2.793335020542144775e-01 -1.121784672141075134e-01 -1.805654913187026978e-01 2.208087891340255737e-01 -1.687688082456588745e-01 -1.458817124366760254e-01 4.654978588223457336e-02 5.854318290948867798e-02 -1.561302840709686279e-01 -6.686400622129440308e-02 -1.254830807447433472e-01 -2.680829167366027832e-01 -4.408966377377510071e-02 -2.211466245353221893e-02 -1.452500075101852417e-01 -1.193242296576499939e-01 3.037983775138854980e-01 1.565975099802017212e-01 4.015916585922241211e-02 2.268290668725967407e-01 1.293613691814243793e-03 -8.631423115730285645e-02 2.266708314418792725e-01 9.998442977666854858e-02 3.357286155223846436e-01 -2.039875984191894531e-01 4.220217168331146240e-01 -1.414291113615036011e-01 -7.849616557359695435e-02 1.038084104657173157e-01
7.345630973577499390e-02 8.315796032547950745e-03 4.411869049072265625e-01 8.074020594358444214e-02 -1.393819898366928101e-01 -1.376471519470214844e-01 -1.011239141225814819e-01 -3.060365281999111176e-02 2.503679096698760986e-01 2.885483801364898682e-01 5.565841682255268097e-03 1.825930774211883545e-01 -6.125794723629951477e-02 -2.815404236316680908e-01 -1.442399471998214722e-01 -7.733616232872009277e-02 -2.826099991798400879e-01 -1.530418395996093750e-01 1.187154874205589294e-01 2.265171110630035400e-01 -1.966758668422698975e-01 2.062118798494338989e-02 1.597398892045021057e-02 -1.210312917828559875e-01 1.575829386711120605e-01 1.829797774553298950e-01 1.405176818370819092e-01 -1.648131459951400757e-01 2.260249555110931396e-01 1.038261502981185913e-01 2.486335933208465576e-01 5.569822341203689575e-02
-1.077976301312446594e-01 3.321886807680130005e-02 1.734942793846130371e-01 1.474940180778503418e-01 -2.831643447279930115e-02 -4.639638587832450867e-02 3.016066253185272217e-01 -3.647247254848480225e-01 -2.528612613677978516e-01 8.326564729213714600e-02 1.834213435649871826e-01 -9.757849574089050293e-02 9.563828259706497192e-02 -1.904886215925216675e-01 -8.217410743236541748e-02 -1.000349298119544983e-01 -1.723738163709640503e-01 2.721196040511131287e-02 6.795322895050048828e-02 -8.713752031326293945e-02 -1.188359856605529785e-01 5.995321646332740784e-02 -8.816217631101608276e-02 5.583886057138442993e-02 6.068079546093940735e-02 -2.186002433300018311e-01 1.507592797279357910e-01 -7.008419930934906006e-02 4.888918399810791016e-01 1.859616935253143311e-01 2.880774736404418945e-01 -1.590040475130081177e-01
1.803139150142669678e-01 1.275602430105209351e-01 4.000491499900817871e-01 2.345074564218521118e-01 2.286637574434280396e-02 1.340077668428421021e-01 -1.586194150149822235e-02 -1.383066624402999878e-01 1.697060614824295044e-01 -3.650950640439987183e-02 -3.135381042957305908e-01 -2.917472273111343384e-02 -5.254520475864410400e-02 -9.535116702318191528e-02 -3.843893855810165405e-02 -3.469156026840209961e-01 -1.590797677636146545e-02 -2.256794124841690063e-01 -3.388931229710578918e-02 -1.650357544422149658e-01 -2.662320137023925781e-01 2.436023354530334473e-01 2.501878142356872559e-02 -9.149300307035446167e-02 1.376012563705444336e-01 -1.661705374717712402e-01 -1.398364454507827759e-01 -1.877331882715225220e-01 3.069540858268737793e-01 -3.783133998513221741e-02 1.095430776476860046e-01 -8.697865903377532959e-02
-6.965098530054092407e-02 1.193224191665649414e-01 2.555315792560577393e-01 3.589825034141540527e-01 3.027738332748413086e-01 9.092581272125244141e-02 -6.400806456804275513e-02 -1.644187420606613159e-01 -7.049996405839920044e-02 1.312726587057113647e-01 -1.101171746850013733e-01 -2.026642709970474243e-01 -1.538050472736358643e-01 -3.964249789714813232e-01 -1.684808284044265747e-01 -2.106216102838516235e-01 -3.411303460597991943e-02 -2.489512413740158081e-01 2.260746508836746216e-01 -6.003913283348083496e-02 1.518049184232950211e-02 -6.434214115142822266e-02 1.436372250318527222e-01 -1.975172013044357300e-01 1.224751323461532593e-01 -5.480324476957321167e-02 8.724014461040496826e-02 -7.631214708089828491e-02 7.215378433465957642e-02 1.227001249790191650e-01 2.867347002029418945e-01 -1.045584976673126221e-01
1.377845555543899536e-01 1.181551292538642883e-01 1.586339622735977173e-01 1.734673380851745605e-01 -1.589644551277160645e-01 1.672977507114410400e-01 -2.982642035931348801e-04 3.079604730010032654e-02 1.947860121726989746e-01 1.969056427478790283e-01 -3.743745982646942139e-01 9.830609709024429321e-02 -1.943034976720809937e-01 2.568810014054179192e-03 -2.195401787757873535e-01 -2.202568575739860535e-02 -1.254973262548446655e-01 -2.203367650508880615e-01 -5.838813725858926773e-03 4.911597818136215210e-03 -2.742059826850891113e-01 -1.260285526514053345e-01 -9.003536403179168701e-02 -1.209658086299896240e-01 1.639668494462966919e-01 6.843058019876480103e-02 1.404111236333847046e-01 -2.095021605491638184e-01 4.680557847023010254e-01 -1.922869868576526642e-02 1.876547038555145264e-01 -1.288923770189285278e-01
1.207745596766471863e-01 1.958677172660827637e-01 1.846695095300674438e-01 3.137260675430297852e-01 4.428379237651824951e-02 1.045723482966423035e-01 -2.902076244354248047e-01 -1.126673892140388489e-01 3.143465146422386169e-02 -4.681583028286695480e-03 -1.875473558902740479e-01 9.924971312284469604e-02 -2.280434370040893555e-01 8.734796196222305298e-02 7.003152370452880859e-02 -1.187377497553825378e-01 -4.476597532629966736e-02 -2.842186987400054932e-01 -7.501515746116638184e-02 3.743800893425941467e-02 6.471110880374908447e-02 -2.556663192808628082e-02 3.901115655899047852e-01 -2.377065569162368774e-01 1.612200587987899780e-01 -2.355847209692001343e-01 -6.594916433095932007e-02 -2.568514943122863770e-01 3.304658234119415283e-01 -7.632736861705780029e-02 -7.352865487337112427e-02 6.663926690816879272e-02
1.168189421296119690e-01 7.812215387821197510e-02 1.139761134982109070e-01 4.358076453208923340e-01 6.118263304233551025e-02 4.488715901970863342e-02 -2.182767242193222046e-01 -1.337023675441741943e-01 1.787891238927841187e-01 2.754670940339565277e-02 -4.117139577865600586e-01 3.417331874370574951e-01 4.316593706607818604e-02 -1.131057366728782654e-01 -3.301437012851238251e-03 1.345818489789962769e-01 -1.761014610528945923e-01 -8.859653025865554810e-02 -2.879146719351410866e-03 -2.338851243257522583e-01 -4.211911559104919434e-02 -5.093094706535339355e-02 2.168308794498443604e-01 -2.009376883506774902e-02 1.161644831299781799e-01 -1.555025279521942139e-01 -1.613516658544540405e-01 -2.249723225831985474e-01 2.561837136745452881e-01 5.354494974017143250e-02 2.107464708387851715e-02 -1.601127088069915771e-01
8.624254912137985229e-02 1.794563680887222290e-01 2.200703322887420654e-01 4.183806180953979492e-01 1.171614900231361389e-01 7.301007956266403198e-02 3.867636620998382568e-02 1.073427423834800720e-01 9.609197825193405151e-02 -4.790305718779563904e-02 -2.882035672664642334e-01 -3.158466145396232605e-02 4.144771397113800049e-02 -1.858334243297576904e-01 9.359119087457656860e-02 -7.682181894779205322e-02 -2.742111869156360626e-02 -1.359311491250991821e-01 -5.957425385713577271e-02 -1.448968201875686646e-01 -2.727358639240264893e-01 7.782734930515289307e-03 -1.891175508499145508e-01 -2.083623856306076050e-01 2.360004484653472900e-01 -2.750375270843505859e-01 -1.636873930692672729e-01 -1.946941250935196877e-03 3.755557239055633545e-01 -1.379502117633819580e-01 1.613548249006271362e-01 1.290830671787261963e-01
6.963974237442016602e-02 8.845807611942291260e-02 2.070902884006500244e-01 3.324334025382995605e-01 -5.645643547177314758e-02 2.432590126991271973e-01 1.517782453447580338e-02 -1.058019846677780151e-01 5.780555680394172668e-02 1.927153617143630981e-01 -2.664614319801330566e-01 1.297089308500289917e-01 2.190106958150863647e-01 -9.104306250810623169e-02 -2.356701195240020752e-01 -6.725933402776718140e-02 -2.553822696208953857e-01 -1.384302526712417603e-01 -9.101572632789611816e-02 3.213516669347882271e-03 -3.399023115634918213e-01 -2.409745007753372192e-01 -3.023445606231689453e-02 -1.002686098217964172e-01 1.634780913591384888e-01 -4.352438449859619141e-02 2.708267271518707275e-01 -1.014792844653129578e-01 1.593743115663528442e-01 2.324946224689483643e-01 2.135870903730392456e-01 3.048723004758358002e-02
4.325858131051063538e-02 1.421369314193725586e-01 3.355361521244049072e-01 2.301707565784454346e-01 4.720159992575645447e-02 1.720625162124633789e-01 -7.310721278190612793e-02 -2.586457729339599609e-01 4.446101486682891846e-01 1.587577015161514282e-01 -1.017280295491218567e-01 1.792421191930770874e-01 -1.210490837693214417e-01 1.406616345047950745e-02 -2.342838793992996216e-01 -2.363194525241851807e-02 -1.473814845085144043e-01 -1.957872807979583740e-01 -1.413682196289300919e-02 -1.168399825692176819e-01 -7.575465738773345947e-02 -1.192456409335136414e-01 1.234720647335052490e-02 9.566552937030792236e-02 3.719047904014587402e-01 -1.628155410289764404e-01 1.910948455333709717e-01 3.746970370411872864e-02 5.766097083687782288e-02 -4.617984592914581299e-02 2.452318817377090454e-01 3.350844979286193848e-02
4.000591859221458435e-02 1.550742536783218384e-01 3.999911844730377197e-01 3.800311684608459473e-01 -2.814111113548278809e-01 -8.482435345649719238e-02 -2.341112643480300903e-01 -6.426452845335006714e-02 4.754089564085006714e-02 1.094775795936584473e-01 -2.254343926906585693e-01 1.086641624569892883e-01 -1.906055808067321777e-01 -2.178879380226135254e-01 4.658688232302665710e-02 4.636884853243827820e-02 -4.202052950859069824e-02 -2.557030133903026581e-02 -1.138219311833381653e-01 -4.845942184329032898e-02 -7.482588756829500198e-03 2.706263773143291473e-02 -9.521029889583587646e-02 -9.013484418392181396e-02 2.423083335161209106e-01 1.510647870600223541e-02 3.178448081016540527e-01 -1.496320366859436035e-01 3.757612109184265137e-01 6.533052306622266769e-03 1.577149145305156708e-02 -8.004139177501201630e-03
3.019548952579498291e-03 -1.411622855812311172e-02 1.404667198657989502e-01 3.350242674350738525e-01 8.344001322984695435e-02 6.714425235986709595e-02 -2.913455069065093994e-01 7.488298416137695312e-02 1.437712833285331726e-02 -3.362079337239265442e-02 -9.853059798479080200e-02 3.345304131507873535e-01 9.122551977634429932e-02 -1.634774059057235718e-01 7.897673174738883972e-03 -2.608225047588348389e-01 -3.461105227470397949e-01 -1.097833663225173950e-01 4.103296250104904175e-02 3.284309059381484985e-03 -4.593579843640327454e-02 -1.001892983913421631e-01 2.157212197780609131e-01 -1.622756123542785645e-01 1.176604330539703369e-01 -1.353192478418350220e-01 -1.433376073837280273e-01 -1.301470100879669189e-01 3.799434304237365723e-01 -3.495668247342109680e-02 1.447493582963943481e-02 -3.252404630184173584e-01
1.481356173753738403e-01 -1.645456105470657349e-01 4.155375957489013672e-01 -2.712644822895526886e-02 -1.216298714280128479e-01 1.717402487993240356e-01 -1.385342478752136230e-01 -6.212047860026359558e-02 -1.497466117143630981e-01 2.821111083030700684e-01 -1.837616413831710815e-02 1.013787239789962769e-01 3.044847957789897919e-02 -1.151640862226486206e-01 4.911634325981140137e-02 -1.182981729507446289e-01 -1.077110320329666138e-01 -1.466397196054458618e-01 1.686234623193740845e-01 1.752591878175735474e-02 -8.205479383468627930e-02 1.214791238307952881e-01 2.994462475180625916e-02 4.097603261470794678e-02 3.975431919097900391e-01 2.456321120262145996e-01 2.440765053033828735e-01 -1.449485421180725098e-01 4.068757891654968262e-01 1.174047440290451050e-01 -4.963153600692749023e-02 -1.857386529445648193e-02
2.929664850234985352e-01 5.090230330824851990e-02 2.992583215236663818e-01 1.963797062635421753e-01 -2.815687283873558044e-02 2.062875926494598389e-01 -1.504671722650527954e-01 -1.267144978046417236e-01 -2.041169069707393646e-02 1.494380086660385132e-01 -2.107486724853515625e-01 3.387642558664083481e-03 8.563876152038574219e-03 -3.292025998234748840e-03 -2.921684086322784424e-01 -9.474017471075057983e-02 -2.500277459621429443e-01 -3.406329080462455750e-02 2.240625321865081787e-01 6.687493622303009033e-02 -3.696173131465911865e-01 -1.925167292356491089e-01 -1.483913362026214600e-01 -1.174004301428794861e-01 1.006875634193420410e-01 -3.143807500600814819e-02 6.031891703605651855e-02 -5.605369806289672852e-02 3.246914744377136230e-01 2.399925440549850464e-01 9.720248728990554810e-02 1.469983309507369995e-01
-8.148148655891418457e-02 1.642219722270965576e-01 1.813525110483169556e-01 6.236869469285011292e-02 -1.946367919445037842e-01 6.798412650823593140e-02 3.835818544030189514e-02 -2.692835927009582520e-01 -3.988164290785789490e-02 2.290668338537216187e-01 1.196528747677803040e-01 -1.655255705118179321e-01 4.062262773513793945e-01 3.265812247991561890e-02 1.691534370183944702e-02 8.747757226228713989e-02 -8.913387358188629150e-02 -2.472791373729705811e-01 9.861493110656738281e-02 8.556741476058959961e-02 -9.649244695901870728e-02 9.665296971797943115e-02 -6.167763471603393555e-02 -9.080997854471206665e-02 4.089156985282897949e-01 -1.756379902362823486e-01 6.822529435157775879e-02 -2.676534280180931091e-02 3.073060214519500732e-01 -2.733815312385559082e-01 2.146323323249816895e-01 8.834925293922424316e-02
1.315922886133193970e-01 -5.959971994161605835e-02 2.702080309391021729e-01 3.404047489166259766e-01 -6.499979645013809204e-02 2.593202590942382812e-01 -1.235028207302093506e-01 -2.033600062131881714e-01 1.281284689903259277e-01 1.010725088417530060e-02 -1.206582412123680115e-01 2.547511756420135498e-01 1.734231859445571899e-01 7.523213326930999756e-02 -2.977019548416137695e-01 -8.652534335851669312e-02 1.294003892689943314e-02 -2.021093666553497314e-01 2.486093342304229736e-02 -6.594867259263992310e-02 -7.132259756326675415e-02 -6.371290510287508368e-05 -4.004552587866783142e-02 -1.809151023626327515e-01 4.212523698806762695e-01 1.681565307080745697e-02 3.241406977176666260e-01 6.570557132363319397e-03 1.315222531557083130e-01 1.067496091127395630e-01 1.931802481412887573e-01 8.752719499170780182e-03
1.401597857475280762e-01 9.820586442947387695e-02 2.043894380331039429e-01 3.157607018947601318e-01 -2.211749553680419922e-01 2.031712085008621216e-01 -4.078677855432033539e-03 -3.122280724346637726e-02 1.517044901847839355e-01 4.804365932941436768e-01 -1.292412132024765015e-01 -2.477640472352504730e-02 -3.544509783387184143e-02 -1.604190915822982788e-01 -3.113070726394653320e-01 -6.582463532686233521e-02 -6.619016826152801514e-02 -5.847897380590438843e-02 6.797896325588226318e-02 -3.421031683683395386e-02 -2.021776437759399414e-01 -3.878559544682502747e-02 1.192214190959930420e-01 3.471622243523597717e-02 1.406180262565612793e-01 -1.483661979436874390e-01 1.685363352298736572e-01 7.303197681903839111e-02 3.378552794456481934e-01 2.570719122886657715e-01 7.504200935363769531e-02 7.666331529617309570e-02
-1.124078780412673950e-02 4.744739532470703125e-01 2.328300103545188904e-02 5.711096525192260742e-01 1.192331761121749878e-01 -4.831013735383749008e-03 -1.397016346454620361e-01 6.306484341621398926e-02 6.541658937931060791e-02 -1.007055193185806274e-01 6.009373068809509277e-02 5.571812763810157776e-02 -5.020379275083541870e-02 -1.495283395051956177e-01 -1.409676969051361084e-01 -3.323306888341903687e-02 -6.587234884500503540e-02 -1.665274947881698608e-01 7.839882373809814453e-02 -1.553012244403362274e-02 1.404408067464828491e-01 1.765493899583816528e-01 -8.263766765594482422e-02 -1.264293193817138672e-01 9.829705953598022461e-02 -1.067557837814092636e-03 4.331205412745475769e-02 -2.213692367076873779e-01 3.245319426059722900e-01 3.534044139087200165e-03 2.137425690889358521e-01 1.399498134851455688e-01
1.053325086832046509e-01 -3.919090628623962402e-01 1.024681404232978821e-01 2.675885856151580811e-01 6.579141318798065186e-02 -4.489842057228088379e-02 -3.732250258326530457e-02 -3.942849859595298767e-02 -2.773740701377391815e-02 1.331876367330551147e-01 -1.374909579753875732e-01 1.659181900322437286e-02 -1.032178401947021484e-01 1.243748813867568970e-01 -2.553322315216064453e-01 -2.840076982975006104e-01 -2.084012776613235474e-01 -1.611900180578231812e-01 1.834567487239837646e-01 -9.552980959415435791e-02 1.026218291372060776e-02 1.290247309952974319e-02 -8.443889021873474121e-02 -2.049912810325622559e-01 2.785422801971435547e-01 -3.124198019504547119e-01 4.387620463967323303e-02 -1.858779937028884888e-01 2.318560779094696045e-01 -3.000594079494476318e-01 1.345609314739704132e-02 -1.303503960371017456e-01
3.213354945182800293e-01 1.568280011415481567e-01 6.135970354080200195e-02 4.712060093879699707e-01 -6.003855913877487183e-02 -2.190217003226280212e-02 -1.678134351968765259e-01 -1.987857520580291748e-01 -1.248199567198753357e-01 3.271110057830810547e-01 7.371255755424499512e-02 4.271281510591506958e-02 -5.392906442284584045e-02 7.004510611295700073e-02 1.722824871540069580e-01 -2.080826461315155029e-02 -3.340844511985778809e-01 5.115109682083129883e-02 2.343901246786117554e-01 -2.750493027269840240e-02 1.169321537017822266e-01 -1.095361635088920593e-01 1.150509342551231384e-01 -1.472056806087493896e-01 3.461096808314323425e-02 9.660879522562026978e-02 -3.817520663142204285e-02 -5.087885260581970215e-02 3.243967890739440918e-01 -1.417849212884902954e-01 1.619564145803451538e-01 -1.008637174963951111e-01
1.983387619256973267e-01 1.353898495435714722e-01 9.636190533638000488e-02 4.548762142658233643e-01 -2.692994475364685059e-01 1.758501529693603516e-01 -1.116135120391845703e-01 2.981070615351200104e-02 8.603785932064056396e-02 1.246201321482658386e-01 -2.758587710559368134e-02 1.043369472026824951e-01 3.943938016891479492e-02 -1.577932760119438171e-02 -3.131071031093597412e-01 -1.076550856232643127e-01 3.004576452076435089e-02 -7.004354894161224365e-02 6.410146504640579224e-02 8.581912517547607422e-02 -2.449071854352951050e-01 -1.800712496042251587e-01 -1.922542452812194824e-01 -2.322093397378921509e-01 4.003536328673362732e-02 -1.067525986582040787e-02 1.122918948531150818e-01 1.040750443935394287e-01 3.888178169727325439e-01 2.255718261003494263e-01 1.389662027359008789e-01 1.273945271968841553e-01
3.104719221591949463e-01 3.991691395640373230e-02 8.176213502883911133e-02 1.952846795320510864e-01 -1.703063994646072388e-01 -9.900218993425369263e-02 4.734852910041809082e-02 -3.773153424263000488e-01 5.972457677125930786e-02 9.237517416477203369e-02 -1.270931512117385864e-01 9.514495730400085449e-02 3.629785776138305664e-02 -9.006659686565399170e-02 7.301127165555953979e-02 2.832178175449371338e-01 1.435794383287429810e-01 -3.383487462997436523e-01 1.270140111446380615e-01 -3.454065695405006409e-02 1.565879285335540771e-01 -1.273053605109453201e-02 -2.369145601987838745e-01 2.069225348532199860e-02 1.095161288976669312e-01 -3.587661385536193848e-01 -1.773824542760848999e-01 -7.848718017339706421e-02 1.704241633415222168e-01 -3.622721135616302490e-02 7.038743793964385986e-02 -3.069174587726593018e-01
1.375446170568466187e-01 2.228331286460161209e-04 1.571056842803955078e-01 1.925450004637241364e-02 -1.457377616316080093e-02 1.325605809688568115e-01 3.617728129029273987e-02 -3.832834362983703613e-01 -1.570585519075393677e-01 1.261831670999526978e-01 2.361053042113780975e-02 4.436264559626579285e-02 -1.401561051607131958e-01 -1.121650338172912598e-01 1.443995386362075806e-01 8.452412486076354980e-02 -1.967140734195709229e-01 -1.784267872571945190e-01 -6.362348049879074097e-02 -1.671594530344009399e-01 9.402375668287277222e-02 -1.087975725531578064e-01 1.749339103698730469e-01 -1.638741046190261841e-01 9.287066757678985596e-02 -1.939599774777889252e-02 -1.138193383812904358e-01 -5.940977483987808228e-02 5.953934788703918457e-01 -2.061060369014739990e-01 2.806061208248138428e-01 -6.955731660127639771e-02
1.865268945693969727e-01 3.228774964809417725e-01 1.145952939987182617e-01 2.958217561244964600e-01 -2.117840796709060669e-01 3.708442747592926025e-01 -6.160783767700195312e-02 1.417463365942239761e-02 -6.100516021251678467e-02 1.093973815441131592e-01 -1.595473736524581909e-01 2.893002927303314209e-01 7.196816802024841309e-02 -1.473161876201629639e-01 3.077189996838569641e-02 -2.523025870323181152e-01 1.848047249950468540e-04 -1.641650199890136719e-01 1.905770003795623779e-01 -2.068351954221725464e-01 -1.349141746759414673e-01 -7.591497153043746948e-02 9.975792467594146729e-02 7.076103985309600830e-02 2.614073753356933594e-01 -1.458294391632080078e-01 -4.814454168081283569e-02 -1.170902028679847717e-01 2.157102227210998535e-01 -1.785365641117095947e-01 9.252160042524337769e-02 1.415896415710449219e-01
2.497451752424240112e-01 2.041401118040084839e-01 3.329022228717803955e-01 1.667195260524749756e-01 1.595306098461151123e-01 -2.088478207588195801e-01 -5.643775314092636108e-02 -1.521535366773605347e-01 9.190092235803604126e-02 5.866799131035804749e-02 -1.585269570350646973e-01 -4.667460918426513672e-02 2.019491195678710938e-01 -8.222323656082153320e-02 -1.074787043035030365e-02 -1.377685219049453735e-01 -8.634242415428161621e-02 -1.638325005769729614e-01 8.814492076635360718e-02 -1.145193576812744141e-01 1.130609065294265747e-01 -1.239917576313018799e-01 2.434547245502471924e-01 -2.327201962471008301e-01 2.430208325386047363e-01 -6.519439816474914551e-02 1.293600648641586304e-01 -4.099853038787841797e-01 1.265270262956619263e-01 3.126341477036476135e-02 1.255684047937393188e-01 -2.800776362419128418e-01
3.044893741607666016e-01 2.225971966981887817e-01 -2.038476914167404175e-01 2.243446558713912964e-01 2.137540578842163086e-01 6.094968691468238831e-02 1.111606359481811523e-01 -1.097739040851593018e-01 4.663119092583656311e-02 1.064303666353225708e-01 3.924210369586944580e-02 3.355703055858612061e-01 2.512829937040805817e-02 2.635591477155685425e-02 5.813262611627578735e-02 -1.058113276958465576e-01 -3.028634190559387207e-01 -3.734707459807395935e-02 1.649078428745269775e-01 1.605911850929260254e-01 -1.173921898007392883e-01 9.376078099012374878e-02 1.676318496465682983e-01 -2.653343379497528076e-01 -1.879192888736724854e-01 -2.601612806320190430e-01 -1.030104309320449829e-01 1.408530026674270630e-01 3.172622323036193848e-01 1.675671488046646118e-01 7.393748313188552856e-02 -1.168748736381530762e-01
-9.219124913215637207e-02 9.071957319974899292e-02 6.985513120889663696e-02 3.624147772789001465e-01 6.075135618448257446e-02 8.044389635324478149e-02 -1.305781006813049316e-01 -1.496961265802383423e-01 -1.404718589037656784e-02 9.450054913759231567e-02 -7.294873893260955811e-02 8.322577923536300659e-02 3.680442273616790771e-01 2.517034066841006279e-03 1.198915317654609680e-01 -2.684473097324371338e-01 1.211031805723905563e-02 -2.348369359970092773e-01 1.864105165004730225e-01 3.354716002941131592e-01 -1.041206866502761841e-01 2.165062911808490753e-02 -1.289374977350234985e-01 -1.338520795106887817e-01 3.457988500595092773e-01 -1.268939860165119171e-02 1.986215710639953613e-01 -1.970166712999343872e-01 9.383979439735412598e-02 -4.342184402048587799e-03 3.139450252056121826e-01 -1.794721186161041260e-02
9.845034033060073853e-02 6.741083413362503052e-02 3.220530152320861816e-01 2.585963904857635498e-01 -2.714161574840545654e-01 2.758107483386993408e-01 -1.959770917892456055e-02 -6.259068846702575684e-02 1.038557365536689758e-01 2.302754968404769897e-01 -1.766702383756637573e-01 -1.120191141963005066e-01 -3.431688621640205383e-02 3.832342475652694702e-02 -2.939807772636413574e-01 -1.497963517904281616e-01 -1.482212245464324951e-01 -8.297793567180633545e-02 2.952491641044616699e-01 6.430080533027648926e-02 -1.471300423145294189e-01 -1.475844830274581909e-01 -5.310084298253059387e-02 -2.667702436447143555e-01 2.076200842857360840e-01 -2.132494300603866577e-01 1.658950746059417725e-02 1.813453622162342072e-02 3.364236652851104736e-01 2.273618802428245544e-02 1.661553420126438141e-02 -3.625414520502090454e-02
4.377430081367492676e-01 1.833311468362808228e-01 2.549436986446380615e-01 2.854778766632080078e-01 -5.213525146245956421e-02 2.147822082042694092e-02 -1.922762989997863770e-01 -1.075012087821960449e-01 -1.037499010562896729e-01 2.035305835306644440e-02 -1.269519925117492676e-01 1.440165489912033081e-01 -2.748428285121917725e-02 5.326549522578716278e-03 1.089674159884452820e-01 -6.329846382141113281e-02 -1.244289334863424301e-02 -2.001829147338867188e-01 1.950018256902694702e-01 -1.458565890789031982e-02 -1.587464958429336548e-01 -2.333585917949676514e-01 1.199700012803077698e-01 3.844380006194114685e-02 1.358076781034469604e-01 6.984312832355499268e-02 1.730746328830718994e-01 8.945530652999877930e-02 1.779583245515823364e-01 -4.017425179481506348e-01 2.550961077213287354e-01 -1.358586549758911133e-01
-1.128407791256904602e-01 1.990436911582946777e-01 2.863449454307556152e-01 1.511287391185760498e-01 4.507180303335189819e-02 6.112999096512794495e-02 1.965089589357376099e-01 -2.179629951715469360e-01 -1.800508946180343628e-01 2.090342640876770020e-01 1.261921506375074387e-02 2.943935059010982513e-02 1.430483013391494751e-01 -1.391432881355285645e-01 -1.163127645850181580e-01 3.325936794281005859e-01 -2.648349292576313019e-02 -6.949950009584426880e-02 -1.499522477388381958e-02 -1.152159199118614197e-01 2.705075144767761230e-01 8.728625625371932983e-02 1.275552660226821899e-01 -1.461727358400821686e-02 1.026939153671264648e-01 -2.930743992328643799e-01 2.072746306657791138e-01 -1.049766540527343750e-01 4.548342525959014893e-01 7.686089724302291870e-02 -1.207838207483291626e-01 -1.253493279218673706e-01
2.495697587728500366e-01 -1.059318706393241882e-01 1.458400189876556396e-01 2.762556374073028564e-01 9.720359742641448975e-02 -2.307118922472000122e-01 -4.553309828042984009e-02 -1.535378545522689819e-01 2.366287447512149811e-02 2.492579370737075806e-01 -2.518708109855651855e-01 1.873102784156799316e-01 -4.429246857762336731e-02 -1.528471410274505615e-01 -4.293345808982849121e-01 2.528004162013530731e-02 -1.398987174034118652e-01 -4.224027320742607117e-02 2.532734163105487823e-02 -5.412687733769416809e-02 1.745056211948394775e-01 -1.491171270608901978e-01 -1.848928779363632202e-01 -1.685404181480407715e-01 2.468433678150177002e-01 -4.879517108201980591e-02 7.442499510943889618e-03 -1.334612220525741577e-01 1.806494742631912231e-01 -1.077210754156112671e-01 2.969845533370971680e-01 -1.235080286860466003e-01
1.871690154075622559e-01 1.462596654891967773e-01 2.290995717048645020e-01 1.919285804033279419e-01 -7.790386676788330078e-02 1.114093139767646790e-01 -1.614581495523452759e-01 7.874736934900283813e-02 2.640032768249511719e-01 3.935708999633789062e-01 -1.756311058998107910e-01 1.713195294141769409e-01 1.075507849454879761e-01 -9.292454272508621216e-02 -2.497046589851379395e-01 -1.192718073725700378e-01 1.065419614315032959e-01 -2.313375622034072876e-01 1.671550273895263672e-01 -1.199077367782592773e-01 -1.477897018194198608e-01 -1.443302780389785767e-01 -5.871438980102539062e-02 -2.578701376914978027e-01 1.323151588439941406e-01 -2.436304390430450439e-01 8.799869567155838013e-02 1.540002599358558655e-02 2.559060156345367432e-01 2.212432771921157837e-01 -5.332789570093154907e-02 -5.194560508243739605e-04
3.306874334812164307e-01 1.311376690864562988e-01 2.322096675634384155e-01 2.492081224918365479e-01 6.835778057575225830e-02 1.691488176584243774e-01 -3.029357194900512695e-01 -1.421897411346435547e-01 5.790100991725921631e-02 -1.626819521188735962e-01 1.439852863550186157e-01 2.045003324747085571e-01 -4.827211610972881317e-03 1.527165323495864868e-01 6.870381068438291550e-03 8.989422768354415894e-02 -6.162558868527412415e-02 -6.769748032093048096e-02 1.132672056555747986e-01 -7.815319299697875977e-02 -6.168702989816665649e-02 5.369765684008598328e-02 1.402243077754974365e-01 -2.599672675132751465e-01 -1.520942598581314087e-01 9.818124026060104370e-02 2.465399950742721558e-01 3.578111156821250916e-02 4.463021755218505859e-01 -1.359042674303054810e-01 2.184755653142929077e-01 -8.265893906354904175e-02
-1.740484386682510376e-01 1.677030175924301147e-01 1.574971079826354980e-01 3.222307264804840088e-01 -2.311294972896575928e-01 -8.794257417321205139e-03 2.877550125122070312e-01 -6.932667642831802368e-02 2.246562391519546509e-01 3.240131214261054993e-02 2.216035872697830200e-01 2.142100036144256592e-02 1.363753229379653931e-01 3.090875968337059021e-02 -3.293151780962944031e-02 8.041717112064361572e-02 -6.095303222537040710e-02 -1.908549964427947998e-01 1.281973868608474731e-01 1.281185150146484375e-01 -1.442499607801437378e-01 4.594293609261512756e-02 -2.354317605495452881e-01 -1.499536186456680298e-01 1.472165435552597046e-01 -1.706456989049911499e-01 -6.191338598728179932e-02 -1.883775591850280762e-01 4.965854287147521973e-01 -1.417266428470611572e-01 7.913164049386978149e-02 -8.224985748529434204e-02
2.913394868373870850e-01 1.456359475851058960e-01 1.882415413856506348e-01 2.711406052112579346e-01 -1.057687252759933472e-01 7.721862941980361938e-02 -2.266665697097778320e-01 -2.593347728252410889e-01 7.853697985410690308e-02 -9.955319762229919434e-02 1.698655188083648682e-01 -3.160914033651351929e-02 3.304274082183837891e-01 -2.642593085765838623e-01 1.139167770743370056e-01 -6.127346679568290710e-02 9.503374993801116943e-02 -1.476850956678390503e-01 3.316133618354797363e-01 1.104532554745674133e-01 8.345212787389755249e-02 1.815075799822807312e-02 -2.731327116489410400e-01 -1.496300101280212402e-01 -3.546582907438278198e-02 -1.780740320682525635e-01 -1.492352783679962158e-02 7.942920178174972534e-02 1.304092556238174438e-01 1.938259303569793701e-01 -8.038907544687390327e-04 -2.369150966405868530e-01
1.018496751785278320e-01 2.641381025314331055e-01 1.586239337921142578e-01 1.684054732322692871e-01 5.177596118301153183e-03 2.924900949001312256e-01 3.055517375469207764e-02 -4.483632370829582214e-02 3.638039529323577881e-01 1.458003520965576172e-01 -2.212716452777385712e-02 2.283460199832916260e-01 -1.172463744878768921e-01 -1.621313840150833130e-01 -2.275077253580093384e-01 -1.626230627298355103e-01 -1.103770732879638672e-01 1.437877118587493896e-01 2.064864635467529297e-01 9.902841411530971527e-03 -7.286055386066436768e-02 -1.182862669229507446e-01 -9.725511819124221802e-02 -7.543385773897171021e-02 1.349086165428161621e-01 -2.467875033617019653e-01 8.344511687755584717e-02 -7.744613289833068848e-02 3.657655119895935059e-01 3.326218426227569580e-01 5.622575432062149048e-02 6.035374477505683899e-02
-1.814489513635635376e-01 1.348213255405426025e-01 2.279640287160873413e-01 1.580348908901214600e-01 -7.092528045177459717e-02 3.611683845520019531e-03 2.787933051586151123e-01 -3.435662984848022461e-01 1.389512717723846436e-01 7.615035772323608398e-02 1.388997286558151245e-01 4.262370616197586060e-02 1.767599880695343018e-01 -6.388200074434280396e-02 7.459376752376556396e-02 -6.590586155652999878e-02 1.175195164978504181e-02 1.079599410295486450e-01 1.543410271406173706e-01 1.205834001302719116e-01 -1.997545212507247925e-01 9.639572352170944214e-02 3.529554232954978943e-02 -1.196824684739112854e-01 2.871544659137725830e-01 -1.529604494571685791e-01 2.209307402372360229e-01 -2.134895771741867065e-01 4.875483512878417969e-01 2.732923813164234161e-02 -1.328398822806775570e-03 -1.615158766508102417e-01
-1.448645740747451782e-01 2.307899594306945801e-01 1.486316025257110596e-01 1.237027943134307861e-01 -1.675528734922409058e-01 5.952289327979087830e-02 2.968539297580718994e-01 -2.009395211935043335e-01 1.376249194145202637e-01 1.383863389492034912e-01 -4.926293622702360153e-03 1.623236984014511108e-01 1.770914494991302490e-01 -7.511313259601593018e-02 4.268784075975418091e-03 -4.620076715946197510e-02 -1.027897559106349945e-02 -3.898360207676887512e-02 2.078025341033935547e-01 -1.394841521978378296e-01 -1.470100730657577515e-01 8.426751196384429932e-02 -1.483789086341857910e-01 5.292120948433876038e-02 1.725609302520751953e-01 -1.518668830394744873e-01 1.885325834155082703e-02 -2.251510620117187500e-01 5.036246180534362793e-01 -1.880649626255035400e-01 1.801585406064987183e-01 -2.854370474815368652e-01
2.332171201705932617e-01 6.816308200359344482e-02 1.099694445729255676e-01 2.653305232524871826e-01 1.624112874269485474e-01 8.729151636362075806e-02 -5.940221995115280151e-02 5.585633218288421631e-02 4.365852847695350647e-02 1.475304365158081055e-01 -8.557692170143127441e-02 -1.390042454004287720e-01 1.929572671651840210e-01 1.799311488866806030e-02 -1.572109907865524292e-01 -2.046790719032287598e-01 -4.624139517545700073e-02 -4.029480814933776855e-01 -1.082763820886611938e-02 1.496797949075698853e-01 1.642712205648422241e-02 -1.622231602668762207e-01 7.764767855405807495e-02 -1.416622847318649292e-02 3.971918821334838867e-01 2.077295258641242981e-02 1.284876912832260132e-01 -1.350630670785903931e-01 1.722118854522705078e-01 -5.706275813281536102e-03 4.145491421222686768e-01 2.213936448097229004e-01
9.406743198633193970e-02 1.066490709781646729e-01 2.196382880210876465e-01 2.388403862714767456e-01 1.975245475769042969e-01 -2.406536936759948730e-01 -2.072740346193313599e-01 -8.962982147932052612e-02 -2.467484921216964722e-01 2.179273813962936401e-01 1.460671275854110718e-01 -1.908788341097533703e-03 1.171000972390174866e-01 -2.573739588260650635e-01 1.273571699857711792e-01 -8.662921190261840820e-02 -6.867694854736328125e-02 -2.926956713199615479e-01 -3.250733017921447754e-02 -1.539170742034912109e-01 -2.269910573959350586e-01 1.941397786140441895e-01 2.319256067276000977e-01 -1.400470286607742310e-01 -1.189395561814308167e-01 -1.643804013729095459e-01 8.994480222463607788e-02 1.232423931360244751e-01 3.731132745742797852e-01 -6.832351535558700562e-02 3.119500540196895599e-02 7.821373641490936279e-02
1.848647445440292358e-01 2.853885293006896973e-03 8.268751949071884155e-02 1.627603471279144287e-01 -5.104418843984603882e-02 3.139830231666564941e-01 2.367797680199146271e-02 -1.357770562171936035e-01 1.566420942544937134e-01 2.788787186145782471e-01 -5.968038365244865417e-02 -3.981738910079002380e-02 -1.188020855188369751e-01 -8.527823537588119507e-02 -2.499996423721313477e-01 -4.565250128507614136e-03 -3.151130974292755127e-01 -2.628020048141479492e-01 -9.587760083377361298e-03 3.918915614485740662e-02 -2.668907940387725830e-01 1.418815553188323975e-01 -9.989593923091888428e-02 -2.631749808788299561e-01 3.720211088657379150e-01 1.805413141846656799e-02 2.696491181850433350e-01 3.253542259335517883e-02 2.042413949966430664e-01 5.884620174765586853e-02 1.213419437408447266e-01 8.916937559843063354e-02
-2.210523560643196106e-02 -8.204533904790878296e-02 3.899960517883300781e-01 4.119754433631896973e-01 6.849993765354156494e-02 1.045812759548425674e-02 1.623838692903518677e-01 -1.320984810590744019e-01 -2.935374341905117035e-02 1.857071816921234131e-01 1.327287405729293823e-01 2.164053916931152344e-01 1.363661438226699829e-01 1.293155103921890259e-01 1.255927383899688721e-01 1.456327885389328003e-01 1.356405857950448990e-02 5.587868392467498779e-02 -2.750101387500762939e-01 1.593650728464126587e-01 5.877419374883174896e-03 1.354961842298507690e-01 2.028772979974746704e-02 4.573098197579383850e-02 1.462476253509521484e-01 -1.339947432279586792e-01 -7.322149723768234253e-02 -2.578628249466419220e-03 3.703974783420562744e-01 1.292261779308319092e-01 2.583346962928771973e-01 -2.442724704742431641e-01
1.984060853719711304e-01 7.117925584316253662e-02 3.471136689186096191e-01 2.579682469367980957e-01 1.947154477238655090e-02 -1.715470403432846069e-01 3.145070075988769531e-01 -2.203036472201347351e-02 4.111108556389808655e-02 2.800981700420379639e-01 3.581624850630760193e-02 1.827954649925231934e-01 -6.328802555799484253e-02 1.020991429686546326e-01 -3.054942786693572998e-01 -3.144102394580841064e-01 -3.702345788478851318e-01 -1.224246397614479065e-01 4.732101038098335266e-02 6.834451574832201004e-03 -2.236730158329010010e-01 -1.864362135529518127e-02 -3.113817051053047180e-02 -1.574953794479370117e-01 1.375932991504669189e-01 -8.029072731733322144e-02 1.657134741544723511e-01 3.302251175045967102e-02 1.735804080963134766e-01 1.374282501637935638e-02 -5.213483422994613647e-02 2.017908357083797455e-02
1.854950934648513794e-01 3.192840814590454102e-01 3.731051683425903320e-01 1.128019914031028748e-01 9.398739039897918701e-02 1.363167613744735718e-01 -1.822898164391517639e-02 -1.453049108386039734e-02 6.220358237624168396e-02 1.874856352806091309e-01 1.024486944079399109e-01 2.334256619215011597e-01 -1.738425791263580322e-01 -1.554821431636810303e-01 -2.467666864395141602e-01 -8.331005275249481201e-02 -2.194808870553970337e-01 -1.950518339872360229e-01 6.046913191676139832e-02 -5.835705250501632690e-02 -4.053390026092529297e-02 8.752194046974182129e-02 -1.935801655054092407e-02 1.290608793497085571e-01 8.250103890895843506e-02 -4.540693163871765137e-01 2.239119112491607666e-01 -7.859783619642257690e-02 1.550369709730148315e-01 1.589534133672714233e-01 -2.506603254005312920e-03 -1.389328241348266602e-01
1.750721335411071777e-01 2.515724897384643555e-01 2.648474574089050293e-01 1.495184600353240967e-01 -8.187737315893173218e-02 1.767696440219879150e-01 1.872257143259048462e-02 -1.643607765436172485e-01 2.609081268310546875e-01 1.455498933792114258e-01 -7.138969004154205322e-02 1.759122759103775024e-01 -1.936680525541305542e-01 1.930882222950458527e-02 -5.986559391021728516e-02 -1.983135938644409180e-01 -3.215234279632568359e-01 -1.320122331380844116e-01 -1.550155412405729294e-02 -1.522037535905838013e-01 -7.002414762973785400e-02 2.579505741596221924e-02 -1.951933056116104126e-01 2.203412055969238281e-01 -8.946060389280319214e-02 -3.383990526199340820e-01 1.210214570164680481e-01 3.419874981045722961e-02 3.060064315795898438e-01 2.270368635654449463e-01 6.762532889842987061e-02 1.327812075614929199e-01
4.718539863824844360e-02 1.982843577861785889e-01 2.842621505260467529e-01 1.288149803876876831e-01 -1.510682702064514160e-01 6.452864408493041992e-02 1.946364790201187134e-01 -1.415308117866516113e-01 1.578183323144912720e-01 7.226094603538513184e-02 2.284505516290664673e-01 2.953067049384117126e-02 2.696776986122131348e-01 -5.111330375075340271e-02 -1.305319815874099731e-01 7.278702408075332642e-02 1.326725929975509644e-01 9.073765575885772705e-02 2.671483159065246582e-01 1.441966295242309570e-01 3.740933164954185486e-02 7.928741723299026489e-02 -7.249592244625091553e-02 -1.370641440153121948e-01 1.739633232355117798e-01 -1.644257903099060059e-01 -1.588903814554214478e-01 -1.231550872325897217e-01 5.419976711273193359e-01 3.802959248423576355e-02 1.980607509613037109e-01 -1.158494800329208374e-01
1.852888017892837524e-01 -1.958660036325454712e-01 1.609884202480316162e-01 1.325565874576568604e-01 2.715817391872406006e-01 1.995581090450286865e-01 1.102838814258575439e-01 -2.118509411811828613e-01 8.943138271570205688e-02 4.710491597652435303e-01 -1.193168386816978455e-01 1.455104351043701172e-01 3.813949823379516602e-01 -3.823251277208328247e-02 -4.521048441529273987e-02 -2.019640207290649414e-01 -3.010832145810127258e-02 -1.351168155670166016e-01 -8.600950241088867188e-02 1.799954921007156372e-01 2.181521058082580566e-02 -2.053637206554412842e-01 1.096283569931983948e-01 -3.818861022591590881e-02 1.740091443061828613e-01 -3.359941765666007996e-02 9.329726547002792358e-02 8.204293251037597656e-02 1.451284140348434448e-01 -1.774070411920547485e-01 6.383569538593292236e-02 1.989983767271041870e-01
5.131154507398605347e-02 6.620259024202823639e-03 1.240306645631790161e-01 -2.058033831417560577e-03 1.665402352809906006e-01 -4.887666180729866028e-02 -1.643067598342895508e-01 -1.794224381446838379e-01 -1.513987034559249878e-01 3.058351576328277588e-01 1.366972643882036209e-02 2.172619849443435669e-01 1.023073643445968628e-01 -2.095115603879094124e-03 4.781922325491905212e-02 4.099754244089126587e-02 -1.671327948570251465e-01 -3.310817480087280273e-01 8.878431469202041626e-02 -1.354472786188125610e-01 1.769913733005523682e-01 -6.203550845384597778e-02 1.847444027662277222e-01 -2.140405774116516113e-01 9.031174331903457642e-02 -2.780088596045970917e-02 1.254424918442964554e-02 -1.084598153829574585e-01 5.053074359893798828e-01 -3.132340610027313232e-01 1.324123293161392212e-01 -2.088232040405273438e-01
2.795671224594116211e-01 1.521885953843593597e-02 -2.648817375302314758e-02 4.489225447177886963e-01 -8.571010082960128784e-02 8.716675639152526855e-02 -7.380311191082000732e-02 -2.093068659305572510e-01 1.254281997680664062e-01 2.743316590785980225e-01 -3.239206075668334961e-01 3.286042809486389160e-01 -5.772602930665016174e-02 -1.658364199101924896e-02 -5.256316438317298889e-02 6.051770597696304321e-02 4.846338927745819092e-02 6.717751175165176392e-02 1.513096541166305542e-01 -2.511703036725521088e-02 -1.439585983753204346e-01 -2.033310979604721069e-01 -5.285179987549781799e-02 1.827785186469554901e-02 2.494352906942367554e-01 -1.024256125092506409e-01 1.403083205223083496e-01 -5.012191459536552429e-02 1.623768359422683716e-01 2.825133502483367920e-02 4.081881046295166016e-02 3.491832315921783447e-01
2.866929173469543457e-01 1.913308501243591309e-01 1.602608859539031982e-01 1.841641664505004883e-01 7.630051579326391220e-03 6.764535792171955109e-03 -6.453111767768859863e-02 -2.322697639465332031e-01 -3.175233677029609680e-02 9.480505436658859253e-02 1.015251502394676208e-01 1.726233749650418758e-03 4.494784027338027954e-02 -6.319937109947204590e-02 2.781745232641696930e-02 6.234799697995185852e-02 -1.591873019933700562e-01 -8.531696349382400513e-02 2.031814157962799072e-01 -2.420595288276672363e-01 1.891168355941772461e-01 4.662579298019409180e-02 2.397336959838867188e-01 -1.139617264270782471e-01 4.939461499452590942e-02 8.603470027446746826e-02 -1.243010312318801880e-01 -2.055244594812393188e-01 5.229826569557189941e-01 -3.164848983287811279e-01 2.121178209781646729e-01 -7.284224033355712891e-02
-8.985758759081363678e-03 1.713375449180603027e-01 2.268397957086563110e-01 3.313449919223785400e-01 -1.863871812820434570e-01 4.527387320995330811e-01 5.406804010272026062e-02 1.346004288643598557e-02 7.457757741212844849e-02 3.165161013603210449e-01 -1.089540943503379822e-01 2.299051582813262939e-01 -6.677391380071640015e-02 -5.677223950624465942e-02 -1.317786127328872681e-01 -1.203768998384475708e-01 -2.547603547573089600e-01 -1.986882835626602173e-01 1.447002738714218140e-01 -9.685032069683074951e-02 -7.266673445701599121e-02 -1.455526649951934814e-01 1.257237344980239868e-01 -9.789613634347915649e-02 1.781131923198699951e-01 -1.042418256402015686e-01 -4.529867321252822876e-02 2.964908257126808167e-02 2.512677013874053955e-01 1.636687517166137695e-01 -1.402237862348556519e-01 -1.217726543545722961e-01
6.312206387519836426e-02 7.085109502077102661e-02 2.504500150680541992e-01 8.171813935041427612e-02 -2.566286027431488037e-01 2.013804316520690918e-01 -9.927540272474288940e-02 -1.254284679889678955e-01 1.517499387264251709e-01 2.799623608589172363e-01 -1.632574051618576050e-01 6.660208851099014282e-02 -4.992768913507461548e-02 -1.808729916810989380e-01 -1.078341454267501831e-01 -1.319046020507812500e-01 -2.360584884881973267e-01 -2.588982880115509033e-01 -6.274724751710891724e-02 2.169303596019744873e-01 1.164573580026626587e-01 -1.516097597777843475e-02 1.768803969025611877e-02 -1.567529141902923584e-01 2.082143425941467285e-01 2.137506902217864990e-01 1.442899554967880249e-01 6.029001902788877487e-03 4.028143882751464844e-01 2.085969448089599609e-01 -2.526906132698059082e-01 3.023366443812847137e-02
2.281746864318847656e-01 9.581684321165084839e-02 4.546958953142166138e-02 2.336577922105789185e-01 -7.412210106849670410e-02 -4.444827139377593994e-02 1.327404677867889404e-01 -1.205734163522720337e-01 -1.653339713811874390e-01 2.618860900402069092e-01 -5.777120217680931091e-02 1.251058001071214676e-02 -4.074361547827720642e-02 -1.712466180324554443e-01 1.436358969658613205e-02 1.732596755027770996e-01 -3.827145397663116455e-01 -2.430103570222854614e-01 -1.900072908028960228e-03 -2.067087590694427490e-01 5.424547195434570312e-02 3.559605032205581665e-02 -5.518913269042968750e-02 -2.767499685287475586e-01 -1.209030076861381531e-01 -2.450368553400039673e-01 1.402215063571929932e-01 -2.495169341564178467e-01 3.206149041652679443e-01 -2.024838030338287354e-01 8.138852566480636597e-02 -2.067327201366424561e-01
-2.233932316303253174e-01 -1.378574669361114502e-01 3.474494516849517822e-01 1.945218592882156372e-01 -3.356901556253433228e-02 1.401725858449935913e-01 2.721236646175384521e-01 -4.665420353412628174e-01 -1.345691125607118011e-04 1.486049145460128784e-01 5.333939194679260254e-02 7.124040741473436356e-03 -1.842731982469558716e-02 8.226832747459411621e-02 4.848556593060493469e-02 4.815154522657394409e-02 -9.031198173761367798e-02 1.435097772628068924e-02 2.129658907651901245e-01 -7.628446072340011597e-02 1.747011840343475342e-01 2.292147874832153320e-01 -2.989088930189609528e-02 -4.351826012134552002e-02 1.473867148160934448e-01 -1.392695605754852295e-01 2.010470032691955566e-01 1.290507614612579346e-01 3.907576799392700195e-01 -7.252819836139678955e-02 8.417169749736785889e-02 -1.211350187659263611e-01
1.504758000373840332e-01 1.011463329195976257e-01 -2.450820058584213257e-02 2.829247713088989258e-01 -4.876963794231414795e-02 1.767050474882125854e-01 -3.588131368160247803e-01 -6.977127492427825928e-02 2.328057736158370972e-01 2.271155416965484619e-01 -2.847845666110515594e-03 3.952850699424743652e-01 -1.359936594963073730e-01 -3.219794631004333496e-01 -8.975894749164581299e-02 -8.213320374488830566e-02 -1.904376894235610962e-01 -2.344545125961303711e-01 1.044628992676734924e-01 8.102124184370040894e-02 1.603762432932853699e-02 -1.129531860351562500e-01 -2.129229949787259102e-03 8.604569733142852783e-02 1.500819027423858643e-01 -1.249143332242965698e-01 -7.468801736831665039e-02 -1.088199242949485779e-01 2.712073326110839844e-01 -2.045700401067733765e-01 2.494938112795352936e-02 -1.398070156574249268e-01
4.385959804058074951e-01 1.016352549195289612e-01 2.128616422414779663e-01 3.762935101985931396e-01 -1.388739049434661865e-01 -1.952924579381942749e-01 -3.174934908747673035e-02 -8.374080061912536621e-02 -1.440569758415222168e-01 9.907526522874832153e-02 -1.398158371448516846e-01 1.048670499585568905e-03 3.020243346691131592e-01 -2.427035123109817505e-01 3.891518712043762207e-02 -1.258090436458587646e-01 -2.501107454299926758e-01 -1.953642219305038452e-01 1.732475310564041138e-02 -1.348144561052322388e-01 -5.463364999741315842e-03 2.461905181407928467e-01 1.656993031501770020e-01 -1.330921500921249390e-01 1.079854965209960938e-01 -1.564806252717971802e-01 -3.776185959577560425e-02 2.039867825806140900e-02 1.386174410581588745e-01 -8.232348412275314331e-02 1.730267107486724854e-01 9.187592566013336182e-02
1.949451267719268799e-01 1.470489352941513062e-01 1.242456361651420593e-01 2.216084003448486328e-01 -1.843969151377677917e-02 3.379435539245605469e-01 -2.372088283300399780e-02 -1.621403843164443970e-01 3.871136605739593506e-01 1.403278559446334839e-01 -1.301540136337280273e-01 1.626835912466049194e-01 -3.686770424246788025e-02 -1.497992724180221558e-01 -2.436289042234420776e-01 -1.111726015806198120e-01 -9.799634665250778198e-02 -1.402892358601093292e-02 1.700535565614700317e-01 4.147651046514511108e-02 -1.262388378381729126e-01 2.229770720005035400e-01 -2.308670282363891602e-01 4.385378584265708923e-02 2.732864208519458771e-02 -7.481087744235992432e-02 3.120388388633728027e-01 -1.285644015297293663e-03 2.677057385444641113e-01 2.878164052963256836e-01 7.239877432584762573e-02 -3.439834341406822205e-02
3.663873765617609024e-03 9.501761198043823242e-02 2.367211729288101196e-01 1.026067137718200684e-01 -8.256158232688903809e-02 2.011760324239730835e-01 -1.119965538382530212e-01 2.076904475688934326e-02 8.790645003318786621e-02 3.577788919210433960e-02 -1.628941297531127930e-01 3.457210361957550049e-01 -8.792766183614730835e-02 -1.206180676817893982e-01 -2.498423010110855103e-01 -1.202747449278831482e-01 -2.073011249303817749e-01 6.798757612705230713e-02 1.334762871265411377e-01 2.891133353114128113e-02 4.437536001205444336e-02 2.304763719439506531e-02 3.757475642487406731e-03 2.506866753101348877e-01 8.375560492277145386e-02 -2.466497868299484253e-01 1.974767893552780151e-01 -1.113525107502937317e-01 4.608463346958160400e-01 1.486403197050094604e-01 1.606641858816146851e-01 -3.142579197883605957e-01
1.668959259986877441e-01 1.070055663585662842e-01 2.615143060684204102e-01 1.140661910176277161e-01 -7.859388366341590881e-03 -8.729886263608932495e-02 1.881415694952011108e-01 -2.552764117717742920e-01 2.524961903691291809e-02 1.007150188088417053e-01 2.234498858451843262e-01 1.684085726737976074e-01 2.189013361930847168e-01 -1.405129730701446533e-01 5.319743230938911438e-02 -6.447867304086685181e-02 8.935724385082721710e-03 -2.069024145603179932e-01 1.066243574023246765e-01 -1.591039448976516724e-01 1.137620210647583008e-01 -1.880019009113311768e-01 1.705954968929290771e-02 -2.901874780654907227e-01 -1.783198863267898560e-02 -1.358125656843185425e-01 1.377622634172439575e-01 -3.086995147168636322e-02 2.501192986965179443e-01 4.016938507556915283e-01 3.631756901741027832e-01 2.146379090845584869e-02
1.166732609272003174e-01 9.032583236694335938e-02 1.760874092578887939e-01 4.034858644008636475e-01 5.993683263659477234e-02 -3.693641163408756256e-03 1.416310817003250122e-01 4.894579574465751648e-02 2.192310243844985962e-01 5.961551889777183533e-02 4.003699496388435364e-02 9.572806954383850098e-02 -2.069387733936309814e-01 -6.523003429174423218e-02 -6.745806336402893066e-02 1.052963081747293472e-02 -2.879146933555603027e-01 -2.582586109638214111e-01 1.492497920989990234e-01 -3.641054732725024223e-03 -1.437088996171951294e-01 -2.796139940619468689e-02 -9.561118483543395996e-02 -2.177704721689224243e-01 4.196445941925048828e-01 -1.010723263025283813e-01 2.238594293594360352e-01 -2.660930454730987549e-01 1.284508109092712402e-01 1.321373879909515381e-01 1.509044617414474487e-01 -1.743225455284118652e-01
-1.398398280143737793e-01 1.852442026138305664e-01 1.827093660831451416e-01 3.412450850009918213e-01 -1.485879719257354736e-01 2.511651515960693359e-01 -1.796228811144828796e-02 -1.970154494047164917e-01 1.026286929845809937e-01 -1.028953567147254944e-01 7.719939202070236206e-02 4.725212976336479187e-02 -7.760316133499145508e-02 2.528255060315132141e-02 -1.146894916892051697e-01 1.984221190214157104e-01 -1.123409494757652283e-01 -3.920257687568664551e-01 4.059726297855377197e-01 -2.921192534267902374e-02 -3.621203079819679260e-02 4.918185248970985413e-02 -6.791121512651443481e-02 -4.756177216768264771e-02 2.820049598813056946e-02 -1.555539816617965698e-01 2.660829722881317139e-01 -2.965134382247924805e-01 1.150674149394035339e-01 -3.613850101828575134e-02 1.481501162052154541e-01 1.439296007156372070e-01
-1.364715979434549809e-03 7.647573202848434448e-02 8.938905596733093262e-02 1.875154227018356323e-01 -1.343139857053756714e-01 2.199442237615585327e-01 7.772267563268542290e-04 -1.345813572406768799e-01 2.747589349746704102e-01 9.568914771080017090e-02 -9.894061088562011719e-02 6.639899313449859619e-02 -2.632158249616622925e-02 -2.166708558797836304e-01 -2.528114914894104004e-01 -1.043237447738647461e-01 -3.724083602428436279e-01 1.222270056605339050e-01 5.872834846377372742e-02 2.037899345159530640e-01 -2.880893945693969727e-01 1.492525637149810791e-01 -1.417864561080932617e-01 5.021124705672264099e-02 4.611695185303688049e-03 -3.066743910312652588e-01 1.853600144386291504e-01 -1.291168034076690674e-01 3.814497292041778564e-01 1.554892063140869141e-01 4.925362765789031982e-02 -3.841572627425193787e-02
5.454047396779060364e-02 1.711379587650299072e-01 2.482957243919372559e-01 4.308495223522186279e-01 2.580145001411437988e-01 3.116233274340629578e-02 -1.043349504470825195e-02 -1.757610589265823364e-01 -1.106129214167594910e-01 -1.421539764851331711e-02 -9.956130385398864746e-02 1.646006405353546143e-01 -1.382192522287368774e-01 -1.020740866661071777e-01 -1.504320949316024780e-01 -1.550596207380294800e-01 -2.238392829895019531e-01 -1.620796918869018555e-01 -8.253162354230880737e-02 5.442986637353897095e-02 1.723379045724868774e-01 2.641787827014923096e-01 6.794010102748870850e-02 -2.716622054576873779e-01 3.202255666255950928e-01 8.053974807262420654e-02 3.791674971580505371e-02 8.410333096981048584e-02 2.202433347702026367e-01 4.899159073829650879e-02 2.507706582546234131e-01 -2.968480251729488373e-02
5.962194129824638367e-02 -4.120033606886863708e-02 9.183260798454284668e-02 2.515076398849487305e-01 1.942527890205383301e-01 1.870055496692657471e-01 -2.003687918186187744e-01 -3.728556931018829346e-01 -2.273843623697757721e-02 1.958287507295608521e-01 1.303047984838485718e-01 5.551476776599884033e-02 1.635902910493314266e-03 3.676413744688034058e-02 4.871975164860486984e-03 1.945616006851196289e-01 -2.607178986072540283e-01 -2.331918478012084961e-01 2.027267664670944214e-01 -1.789046525955200195e-01 3.191184997558593750e-01 -2.645763196051120758e-02 -5.156423896551132202e-02 -1.947730183601379395e-01 -2.463251119479537010e-03 8.958323299884796143e-02 -7.027541846036911011e-02 -6.685838103294372559e-02 4.339349269866943359e-01 -1.525729149580001831e-02 1.679629236459732056e-01 -1.586824283003807068e-02
1.950170695781707764e-01 6.516194343566894531e-02 2.762954235076904297e-01 4.499075412750244141e-01 7.093226071447134018e-03 2.121288478374481201e-01 7.514244318008422852e-02 -6.814912706613540649e-02 2.958822250366210938e-02 3.076111376285552979e-01 6.722962856292724609e-02 9.229406714439392090e-02 1.611778587102890015e-01 1.326216608285903931e-01 1.445249170064926147e-01 -3.196939826011657715e-01 -3.199437260627746582e-02 -1.585937440395355225e-01 1.604108512401580811e-01 -3.073961846530437469e-02 3.111796975135803223e-01 -9.505352936685085297e-03 2.368606477975845337e-01 2.272215038537979126e-01 2.962346561253070831e-02 -4.000495746731758118e-02 4.492716491222381592e-02 -1.087048351764678955e-01 9.075858443975448608e-02 -1.593688726425170898e-01 5.339804105460643768e-03 -2.023487538099288940e-01
3.514902889728546143e-01 7.237552106380462646e-02 2.574652805924415588e-02 2.127652019262313843e-01 6.718888878822326660e-02 3.461378216743469238e-01 -1.915801465511322021e-01 7.767313718795776367e-02 1.321334093809127808e-01 2.179211080074310303e-01 -1.189392432570457458e-01 1.073990166187286377e-01 -1.185061037540435791e-01 -2.218710333108901978e-01 1.396277397871017456e-01 -9.436994045972824097e-02 -3.675434589385986328e-01 -2.741030156612396240e-01 1.482329219579696655e-01 1.452911794185638428e-01 -1.783676743507385254e-01 -9.750173240900039673e-02 6.635390967130661011e-02 1.070596948266029358e-01 1.594440490007400513e-01 -2.509765699505805969e-02 -5.267866328358650208e-02 -1.933902800083160400e-01 2.346804887056350708e-01 -1.090011298656463623e-01 8.946576714515686035e-02 -1.557042300701141357e-01
3.357306718826293945e-01 2.180638313293457031e-01 1.180142760276794434e-01 3.411914408206939697e-01 8.354432880878448486e-02 1.794296205043792725e-01 -1.635163128376007080e-01 -1.332226544618606567e-01 -1.647857949137687683e-02 -7.635908573865890503e-02 -1.840900927782058716e-01 6.385863572359085083e-02 1.122238188982009888e-01 -1.332381274551153183e-02 -9.013238549232482910e-02 -1.864168643951416016e-01 -8.988404273986816406e-02 -8.249983191490173340e-02 1.624050438404083252e-01 -7.461025379598140717e-04 -6.663938611745834351e-02 -1.112691015005111694e-01 8.225754648447036743e-02 -2.249677293002605438e-02 -2.373347431421279907e-01 1.831387728452682495e-01 5.656699463725090027e-02 1.186657920479774475e-01 3.763573467731475830e-01 -2.021639943122863770e-01 3.118824958801269531e-01 -2.715278565883636475e-01
-2.740609459578990936e-02 1.745011657476425171e-01 7.924022525548934937e-02 9.462643414735794067e-02 6.537431478500366211e-02 -8.556124567985534668e-02 -7.810680568218231201e-02 -1.565827280282974243e-01 -2.683072723448276520e-02 1.434820294380187988e-01 1.234974712133407593e-01 2.817326597869396210e-02 1.132572963833808899e-01 -1.130461171269416809e-01 -8.079314976930618286e-02 -1.707955747842788696e-01 8.046534657478332520e-02 -5.331099033355712891e-02 2.998237311840057373e-01 -1.834371089935302734e-01 -3.678748309612274170e-01 -1.325112879276275635e-01 -2.436860054731369019e-01 1.717552915215492249e-02 3.871868550777435303e-02 -1.011624932289123535e-01 2.667681574821472168e-01 3.219008073210716248e-02 5.309026837348937988e-01 -7.777159661054611206e-02 -9.535194933414459229e-02 2.938236594200134277e-01
2.423067092895507812e-01 -1.155456230044364929e-01 -6.985083967447280884e-02 2.191948592662811279e-01 -1.241125818341970444e-02 -1.792601943016052246e-01 -1.877901516854763031e-02 -4.816681519150733948e-02 4.429951310157775879e-02 -4.371740669012069702e-02 6.366726756095886230e-02 1.338472068309783936e-01 1.562112420797348022e-01 -1.611083298921585083e-01 1.507956162095069885e-02 -1.136438548564910889e-01 -2.944230437278747559e-01 -4.409383237361907959e-01 -2.435494065284729004e-01 -1.715032011270523071e-01 -1.939118951559066772e-01 1.732966750860214233e-01 -2.754957042634487152e-02 -2.376769334077835083e-01 -4.780805855989456177e-02 -1.091002672910690308e-01 2.536184489727020264e-01 1.737377792596817017e-01 3.435020744800567627e-01 1.448841094970703125e-01 3.693607822060585022e-02 -8.329923450946807861e-02
5.592976137995719910e-02 2.830775976181030273e-01 2.927612066268920898e-01 2.030180990695953369e-01 -5.027119815349578857e-02 2.327156513929367065e-01 3.894765675067901611e-02 -8.139054477214813232e-02 5.912632867693901062e-02 1.170173436403274536e-01 -4.963997006416320801e-02 2.761744260787963867e-01 -2.949818074703216553e-01 -3.188269138336181641e-01 6.603559944778680801e-03 -1.977022141218185425e-01 -5.717375501990318298e-02 -2.263540178537368774e-01 -1.579818874597549438e-01 7.138627022504806519e-02 -1.597347110509872437e-01 6.038186326622962952e-02 -1.048130467534065247e-01 -3.150103092193603516e-01 2.657561600208282471e-01 -1.860978752374649048e-01 6.794023513793945312e-02 3.020610660314559937e-02 2.040348947048187256e-01 1.799146458506584167e-02 1.445247232913970947e-01 -6.084590405225753784e-02
9.689646214246749878e-02 1.315910369157791138e-01 3.839006721973419189e-01 3.082184791564941406e-01 2.072966992855072021e-01 -9.678178280591964722e-02 -6.489901337772607803e-03 -1.425869017839431763e-01 1.796676218509674072e-01 -1.726565062999725342e-01 -1.205377355217933655e-01 1.501831561326980591e-01 -2.419584691524505615e-01 5.637040734291076660e-02 -2.806028351187705994e-02 -2.225107103586196899e-01 -2.591503858566284180e-01 -3.884039521217346191e-01 9.786776453256607056e-02 -7.879783213138580322e-02 1.523553580045700073e-01 1.328463549725711346e-03 -4.813732113689184189e-03 -1.511072646826505661e-02 3.281949460506439209e-01 9.181193262338638306e-02 4.632344841957092285e-02 -4.667564481496810913e-02 2.281354069709777832e-01 3.004474006593227386e-02 1.357246655970811844e-02 1.270515024662017822e-01
2.637035548686981201e-01 -9.415801614522933960e-02 2.332829684019088745e-01 3.828973770141601562e-01 1.883819848299026489e-01 -1.492595076560974121e-01 -1.229625344276428223e-01 -4.582077637314796448e-02 -2.038798481225967407e-01 -1.433988958597183228e-01 -4.057492688298225403e-02 1.890440732240676880e-01 6.013898551464080811e-02 3.494817391037940979e-02 -6.031780689954757690e-02 -5.186429619789123535e-02 -1.313239783048629761e-01 -1.268997192382812500e-01 1.104596704244613647e-01 -2.710705623030662537e-02 -1.217860803008079529e-01 -1.670636683702468872e-01 2.584940753877162933e-02 -1.176585257053375244e-02 -1.393648386001586914e-01 1.096321363002061844e-02 2.084349095821380615e-01 7.504212111234664917e-02 4.005642533302307129e-01 -2.174343764781951904e-01 4.104923009872436523e-01 -1.451245974749326706e-02
6.188515201210975647e-02 1.255622357130050659e-01 5.505771636962890625e-01 1.861008256673812866e-01 -3.826694190502166748e-02 1.575734466314315796e-02 8.138544112443923950e-02 -4.643781855702400208e-02 -1.881758570671081543e-01 4.924010485410690308e-02 7.396517787128686905e-03 -1.453085243701934814e-01 -2.532414719462394714e-02 -6.887076050043106079e-02 2.518218196928501129e-02 -1.821036189794540405e-01 -3.494957685470581055e-01 -9.696722030639648438e-02 8.387827128171920776e-02 -1.267247498035430908e-01 1.466563493013381958e-01 -7.794973999261856079e-02 -1.008926481008529663e-01 -2.374387979507446289e-01 1.224112417548894882e-02 9.147141128778457642e-02 7.079608738422393799e-02 -3.148245811462402344e-01 3.867174088954925537e-01 1.222351640462875366e-01 -5.559972301125526428e-02 7.033096253871917725e-02
-4.932913929224014282e-02 2.395437657833099365e-02 1.056992411613464355e-01 2.321202605962753296e-01 -2.333192080259323120e-01 3.011031150817871094e-01 -2.354059815406799316e-01 -1.548742353916168213e-01 -7.319421973079442978e-03 -2.243263646960258484e-03 -2.091993391513824463e-02 6.406519562005996704e-02 4.302088916301727295e-01 -1.398080289363861084e-01 1.689608022570610046e-02 -1.395781338214874268e-01 5.845069512724876404e-02 -3.823673129081726074e-01 2.354260087013244629e-01 -9.176106750965118408e-02 -3.907247260212898254e-02 6.401757150888442993e-02 -1.122590973973274231e-01 9.612780995666980743e-03 3.087162375450134277e-01 -1.274013221263885498e-01 2.693420276045799255e-02 -2.389265447854995728e-01 2.665758132934570312e-01 -4.877437278628349304e-02 1.712520606815814972e-02 -5.978610366582870483e-02
1.306230872869491577e-01 2.667848467826843262e-01 1.394654512405395508e-01 3.218118250370025635e-01 6.696974486112594604e-02 2.399526536464691162e-01 4.823125526309013367e-02 -9.693118929862976074e-02 2.497395686805248260e-02 1.861788928508758545e-01 -2.822378873825073242e-01 2.254565656185150146e-01 -3.066563904285430908e-01 -3.142184019088745117e-01 2.349144592881202698e-02 -9.054595232009887695e-02 -8.866689354181289673e-02 -2.845391631126403809e-01 -4.466747120022773743e-02 5.261141434311866760e-02 -8.538945019245147705e-02 1.169211938977241516e-01 -7.638923823833465576e-02 -2.255137860774993896e-01 9.480056166648864746e-02 -1.196438260376453400e-02 1.032210364937782288e-01 -7.316972315311431885e-02 1.344726383686065674e-01 1.216018050909042358e-01 3.312664330005645752e-01 -9.317564219236373901e-02
-9.548953734338283539e-03 2.001860588788986206e-01 3.474753499031066895e-01 4.453181922435760498e-01 2.456211894750595093e-01 -5.078705027699470520e-03 -7.737561315298080444e-02 -9.408541023731231689e-02 4.131355881690979004e-02 2.276693470776081085e-02 -1.708839833736419678e-01 6.077187135815620422e-03 -1.929848641157150269e-01 8.426703512668609619e-03 8.967934548854827881e-02 -1.920372098684310913e-01 -2.265700399875640869e-01 -1.855317950248718262e-01 1.394502371549606323e-01 -2.053669653832912445e-02 7.621299475431442261e-02 1.118201985955238342e-01 -1.753918826580047607e-01 -2.051987946033477783e-01 3.371685147285461426e-01 -1.504219253547489643e-03 1.508484631776809692e-01 5.450580734759569168e-03 1.566007733345031738e-01 8.293413370847702026e-02 2.666126191616058350e-01 1.270225048065185547e-01
1.388555765151977539e-01 2.086675614118576050e-01 1.824942529201507568e-01 2.864242792129516602e-01 -2.976195216178894043e-01 -3.337957337498664856e-02 2.711697816848754883e-01 -2.633637487888336182e-01 6.073255836963653564e-02 2.335575781762599945e-02 1.957070827484130859e-01 4.572575166821479797e-02 2.131838947534561157e-01 2.812082320451736450e-02 7.214132696390151978e-02 -4.471040144562721252e-02 1.514912843704223633e-01 8.886752277612686157e-02 4.024288151413202286e-03 9.860540926456451416e-02 -7.728852331638336182e-02 -2.192500606179237366e-02 -8.133319020271301270e-02 -8.756252005696296692e-03 2.658030092716217041e-01 -3.421515524387359619e-01 -1.232144385576248169e-01 -1.684405282139778137e-02 4.427801966667175293e-01 -1.200535148382186890e-01 1.542636752128601074e-01 4.605638387147337198e-04
-1.970217525959014893e-01 1.353973895311355591e-01 3.092371523380279541e-01 9.755370765924453735e-02 8.310721069574356079e-02 -3.073683939874172211e-02 3.775123655796051025e-01 -2.434792667627334595e-01 1.600953005254268646e-02 1.344070732593536377e-01 1.099520027637481689e-01 -1.178363189101219177e-01 1.668540239334106445e-01 -9.753988683223724365e-02 1.586105674505233765e-03 -1.055234074592590332e-01 -8.093313872814178467e-02 -9.366294741630554199e-02 4.321105778217315674e-02 -2.799800038337707520e-02 1.407457282766699791e-03 1.309502720832824707e-01 4.645492509007453918e-02 3.950975462794303894e-02 2.822298407554626465e-01 -9.543628245592117310e-02 5.590534582734107971e-02 6.208691373467445374e-02 5.635326504707336426e-01 1.315588057041168213e-01 2.240839749574661255e-01 -1.248707771301269531e-01
4.930183589458465576e-01 -1.606201566755771637e-02 2.562538534402847290e-02 3.412207067012786865e-01 3.485222160816192627e-02 1.669738739728927612e-01 -1.940521150827407837e-01 -2.939015999436378479e-02 -2.486471785232424736e-03 1.427933573722839355e-01 -4.925398528575897217e-02 -2.303839772939682007e-01 -3.284889087080955505e-02 -7.136233150959014893e-02 1.583994030952453613e-01 3.243277780711650848e-03 -3.806453645229339600e-01 -2.353006228804588318e-02 3.388338983058929443e-01 -9.033995121717453003e-02 1.106929704546928406e-01 -3.191218152642250061e-02 2.323228716850280762e-01 -1.715003103017807007e-01 8.012078702449798584e-02 -6.588952988386154175e-02 8.885556459426879883e-02 -2.905618213117122650e-02 2.590080201625823975e-01 -2.966290153563022614e-02 7.504305988550186157e-02 -8.143482357263565063e-02
-2.951277792453765869e-02 5.981731042265892029e-02 2.242736704647541046e-02 1.032421886920928955e-01 1.411078721284866333e-01 -1.194451469928026199e-02 7.766281813383102417e-02 -2.107476294040679932e-01 -2.858950197696685791e-01 9.602411836385726929e-02 -4.121729359030723572e-02 -1.219627261161804199e-01 1.499196439981460571e-01 -1.239209175109863281e-01 2.887483537197113037e-01 -1.496522501111030579e-02 -1.252986788749694824e-01 -1.835964322090148926e-01 1.782056987285614014e-01 1.005539596080780029e-01 1.443625092506408691e-01 1.092991754412651062e-01 1.072545722126960754e-01 -3.207963109016418457e-01 1.032655090093612671e-01 -3.282443434000015259e-02 7.592058181762695312e-02 8.618479967117309570e-02 5.304875969886779785e-01 -3.019765019416809082e-01 1.182049885392189026e-01 -1.869165301322937012e-01
1.952193677425384521e-01 -6.604339927434921265e-02 1.294450927525758743e-02 2.449578195810317993e-01 -2.864105403423309326e-01 2.918133437633514404e-01 1.112947463989257812e-01 -2.399830520153045654e-01 8.990542590618133545e-02 1.601625233888626099e-01 -2.932836115360260010e-01 1.252190768718719482e-01 1.469055712223052979e-01 2.622359618544578552e-02 -2.651740908622741699e-01 -3.213620483875274658e-01 -5.503898113965988159e-02 -5.025812983512878418e-02 -5.315218865871429443e-02 2.586035132408142090e-01 -1.750991940498352051e-01 7.032507658004760742e-02 -2.033344805240631104e-01 -8.346592634916305542e-02 -2.407467179000377655e-02 -1.887674480676651001e-01 1.971900910139083862e-01 3.386055305600166321e-02 2.028796225786209106e-01 -4.367220029234886169e-02 2.052204757928848267e-01 9.111747890710830688e-02
2.051219791173934937e-01 2.203618586063385010e-01 2.404302954673767090e-01 1.213694959878921509e-01 -8.955577015876770020e-02 2.229730486869812012e-01 -6.931655108928680420e-02 -2.958614192903041840e-02 4.429917335510253906e-01 2.006816715002059937e-01 -5.310658738017082214e-02 -2.794610708951950073e-02 1.832037977874279022e-02 -5.238986387848854065e-02 -3.326263725757598877e-01 -1.024792194366455078e-01 -2.230462282896041870e-01 -1.178270857781171799e-02 6.588418036699295044e-02 1.126599386334419250e-01 -1.655026972293853760e-01 -6.578964740037918091e-02 -1.136773526668548584e-01 7.048802077770233154e-02 1.694831252098083496e-01 -2.142346948385238647e-01 1.295806020498275757e-01 -6.477913260459899902e-02 3.920842409133911133e-01 1.407296359539031982e-01 -1.268963813781738281e-01 8.540613949298858643e-02
-2.652225270867347717e-02 2.072292417287826538e-01 -2.214807458221912384e-02 3.864613771438598633e-01 -1.685866713523864746e-01 -5.280077457427978516e-02 1.000481471419334412e-01 -3.564372956752777100e-01 1.679234355688095093e-01 -8.710431307554244995e-02 -8.826936036348342896e-02 2.206139862537384033e-01 6.218791007995605469e-03 6.503058224916458130e-02 2.192461788654327393e-01 4.681712016463279724e-03 -2.990193367004394531e-01 -8.432992734014987946e-03 2.288381010293960571e-01 -6.451050192117691040e-02 -2.728063613176345825e-03 1.895493716001510620e-01 -3.759248927235603333e-02 1.053939834237098694e-01 2.099711149930953979e-01 -1.403199583292007446e-01 3.877856731414794922e-01 1.195350661873817444e-01 1.647827774286270142e-01 -1.495914459228515625e-01 1.455739736557006836e-01 9.204060770571231842e-04
3.520519286394119263e-02 4.581729322671890259e-02 3.143731951713562012e-01 1.490295678377151489e-01 -2.149135619401931763e-01 2.615142762660980225e-01 7.706540077924728394e-02 -2.673741281032562256e-01 6.002562865614891052e-02 1.282814741134643555e-01 -2.289816439151763916e-01 1.135873496532440186e-01 -5.575947090983390808e-02 5.166955292224884033e-02 -7.807868719100952148e-02 -7.074298709630966187e-02 -2.162302434444427490e-01 -2.573974430561065674e-01 5.908913910388946533e-02 -1.198261752724647522e-01 -8.109813928604125977e-02 -8.645082265138626099e-02 1.652842573821544647e-02 -2.620798945426940918e-01 2.489357590675354004e-01 6.908211857080459595e-02 2.843599319458007812e-01 8.254779875278472900e-02 2.153400331735610962e-01 2.971892952919006348e-01 2.314464300870895386e-01 1.574710309505462646e-01
2.739551477134227753e-02 9.351859986782073975e-02 2.679795920848846436e-01 1.468369662761688232e-01 -9.748981893062591553e-02 1.709809601306915283e-01 -1.634484380483627319e-01 -2.419645637273788452e-01 4.024011790752410889e-01 9.758693724870681763e-02 -1.979230493307113647e-01 1.270331442356109619e-01 -2.711596898734569550e-02 -2.086334079504013062e-01 -2.889209985733032227e-01 -1.290411949157714844e-01 -2.820965945720672607e-01 -2.949837595224380493e-02 2.509882748126983643e-01 -1.149464249610900879e-01 -5.647769570350646973e-02 1.736016198992729187e-02 -4.282078891992568970e-02 1.445983499288558960e-01 4.551670327782630920e-02 -2.532382607460021973e-01 -8.787246793508529663e-02 -2.716721221804618835e-02 2.874240577220916748e-01 1.338659673929214478e-01 2.073438465595245361e-01 3.004435263574123383e-02
1.700586080551147461e-01 5.973900482058525085e-02 2.017960995435714722e-01 3.576185107231140137e-01 3.512686118483543396e-02 1.205894444137811661e-02 2.047608047723770142e-01 -7.204639166593551636e-02 -1.254012435674667358e-02 3.434358239173889160e-01 6.300739012658596039e-03 1.934804171323776245e-01 -2.101617157459259033e-01 1.430609822273254395e-01 -3.912339508533477783e-01 -1.559591740369796753e-01 -5.749443173408508301e-02 -1.407474577426910400e-01 1.292125582695007324e-01 -3.205257281661033630e-02 -1.723209470510482788e-01 1.108763366937637329e-01 -1.427702754735946655e-01 -1.703255474567413330e-01 1.978478580713272095e-01 -5.357325822114944458e-02 2.591168284416198730e-01 4.103254526853561401e-02 2.528459131717681885e-01 -1.906816363334655762e-01 6.539908051490783691e-02 -7.192128896713256836e-02
-1.368756443262100220e-01 1.908625215291976929e-01 2.704462110996246338e-01 1.778366416692733765e-01 -7.940235733985900879e-02 -7.017659395933151245e-02 1.446668505668640137e-01 -1.860446184873580933e-01 1.906447112560272217e-01 4.364942142274230719e-04 2.241042405366897583e-01 1.528172194957733154e-01 1.912069618701934814e-01 -6.702496856451034546e-02 2.335593663156032562e-02 -1.655576825141906738e-01 2.606847323477268219e-02 -3.430122137069702148e-02 1.220213547348976135e-01 2.565350010991096497e-02 -7.437782734632492065e-02 -1.087355427443981171e-02 -2.440968304872512817e-01 2.946895360946655273e-02 2.738120555877685547e-01 -2.912086248397827148e-01 4.326720163226127625e-02 -2.976205646991729736e-01 4.432403445243835449e-01 -1.149681657552719116e-01 1.075253933668136597e-01 -1.984893381595611572e-01
2.094333171844482422e-01 -1.421228796243667603e-01 2.949885427951812744e-01 3.740875720977783203e-01 6.214043498039245605e-02 1.838052868843078613e-01 -6.501069664955139160e-02 -1.752678006887435913e-01 -2.479375004768371582e-01 9.580704569816589355e-02 8.483171463012695312e-02 9.146222844719886780e-03 1.305920183658599854e-01 4.793094471096992493e-02 1.243153139948844910e-01 5.763977766036987305e-02 -2.294991016387939453e-01 -1.883649975061416626e-01 2.168194055557250977e-01 1.899818480014801025e-01 3.151852786540985107e-01 1.036512553691864014e-01 6.479929387569427490e-02 3.080937266349792480e-01 4.383907467126846313e-02 -1.107933148741722107e-01 -3.547951951622962952e-02 9.747578762471675873e-03 2.900391519069671631e-01 -1.332624703645706177e-01 1.228076592087745667e-01 -8.574856072664260864e-02
2.450276911258697510e-01 1.472070515155792236e-01 5.878713354468345642e-02 4.234624803066253662e-01 1.024411618709564209e-01 1.448478251695632935e-01 -3.167708963155746460e-02 -1.453401595354080200e-01 2.770980596542358398e-01 1.463501155376434326e-01 -1.868631877005100250e-02 1.013789251446723938e-01 -1.874362379312515259e-01 -9.342601895332336426e-02 -3.426790833473205566e-01 -4.224589839577674866e-02 -3.602330386638641357e-02 -5.004688352346420288e-02 4.378716275095939636e-02 2.721751332283020020e-01 -1.999319046735763550e-01 -1.203124821186065674e-01 -2.736574113368988037e-01 2.289023399353027344e-01 2.518418729305267334e-01 -1.850205212831497192e-01 3.599372878670692444e-02 -1.586126908659934998e-02 1.916264593601226807e-01 6.368074566125869751e-02 -9.032814204692840576e-02 1.842100918292999268e-02
3.810083568096160889e-01 2.855919115245342255e-02 7.569466531276702881e-02 3.159047365188598633e-01 5.803541466593742371e-02 5.050154402852058411e-02 -1.853032857179641724e-01 -1.589968353509902954e-01 -1.722393482923507690e-01 9.685198962688446045e-02 1.038836389780044556e-01 8.431152999401092529e-02 -1.032221093773841858e-01 2.893546409904956818e-02 9.218692779541015625e-02 -1.436430215835571289e-01 -5.491133332252502441e-01 1.946263015270233154e-02 1.986177563667297363e-01 2.456737123429775238e-02 1.217922270298004150e-01 8.926153928041458130e-02 1.035858914256095886e-01 -1.686978787183761597e-01 8.175796270370483398e-02 -7.621547579765319824e-02 -1.081026904284954071e-02 -8.068313449621200562e-02 3.379068672657012939e-01 -9.971265494823455811e-02 1.696933507919311523e-01 -9.694818407297134399e-02
6.782539654523134232e-03 -5.046471580862998962e-02 1.052179932594299316e-01 3.367230892181396484e-01 1.569342166185379028e-01 2.703686952590942383e-01 -5.696222558617591858e-02 -1.296249181032180786e-01 1.278999000787734985e-01 1.964273005723953247e-01 -7.134322077035903931e-02 1.764485388994216919e-01 1.354646384716033936e-01 1.186247020959854126e-01 -2.712765932083129883e-01 -1.116218790411949158e-01 -8.527886867523193359e-02 -1.726909726858139038e-01 8.824407123029232025e-03 5.896680802106857300e-02 -8.870294690132141113e-02 -1.683796569705009460e-02 -5.239589139819145203e-02 -1.512496769428253174e-01 4.367576837539672852e-01 6.880329549312591553e-02 1.940458118915557861e-01 -1.489795297384262085e-01 1.810075938701629639e-01 1.799769103527069092e-01 3.689345121383666992e-01 1.204545348882675171e-01
-3.035010024905204773e-02 1.495611518621444702e-01 1.117958873510360718e-01 1.023082584142684937e-01 1.156992651522159576e-02 -6.498042494058609009e-02 -1.677400320768356323e-01 -2.271100729703903198e-01 2.510603070259094238e-01 -4.222797602415084839e-02 -3.068966232240200043e-02 1.163928881287574768e-01 8.024660497903823853e-02 -1.396723836660385132e-01 -1.487729549407958984e-01 -6.041957065463066101e-02 3.928421996533870697e-03 -1.619067639112472534e-01 2.922508716583251953e-01 -2.161681801080703735e-01 -2.528102695941925049e-01 -2.114910781383514404e-01 -2.320237010717391968e-01 3.963092342019081116e-02 2.536518871784210205e-01 -2.724983394145965576e-01 7.027190178632736206e-02 1.173648089170455933e-01 4.290799200534820557e-01 -1.330230683088302612e-01 -1.125543043017387390e-01 2.108119428157806396e-01
2.220408618450164795e-01 -1.253780126571655273e-01 2.536165416240692139e-01 8.300931006669998169e-02 -6.346295028924942017e-02 3.683945536613464355e-02 3.582953289151191711e-02 -1.577761322259902954e-01 -1.775272339582443237e-01 -1.005754917860031128e-01 3.232795298099517822e-01 1.539375483989715576e-01 1.176323071122169495e-01 -2.442335635423660278e-01 3.428912162780761719e-01 -1.821409314870834351e-01 9.602914750576019287e-02 -6.032634526491165161e-02 1.063062921166419983e-01 -1.108040809631347656e-01 -5.042543634772300720e-02 5.417374521493911743e-02 4.388888925313949585e-02 -1.819195896387100220e-01 1.641662269830703735e-01 -2.515270113945007324e-01 2.204042822122573853e-01 1.218508258461952209e-01 3.816056549549102783e-01 2.303410023450851440e-01 9.235374629497528076e-02 1.846038922667503357e-02
4.919372498989105225e-01 1.029077544808387756e-01 -8.471824228763580322e-02 1.093881437554955482e-03 1.049866452813148499e-01 -6.653502583503723145e-02 -8.148778229951858521e-02 1.261671781539916992e-01 1.047960370779037476e-01 2.150578945875167847e-01 -5.885314662009477615e-03 1.944417804479598999e-01 1.693586111068725586e-01 1.284119486808776855e-01 -1.175038069486618042e-01 -2.224862761795520782e-02 -2.408170551061630249e-01 -1.690914481878280640e-01 2.685055434703826904e-01 -2.126991450786590576e-01 3.744432702660560608e-02 -1.976987570524215698e-01 -2.794027887284755707e-02 3.810171037912368774e-02 2.865040898323059082e-01 9.026440978050231934e-02 4.289919510483741760e-03 -3.974890708923339844e-02 4.486293494701385498e-01 1.032187603414058685e-02 -5.144255235791206360e-02 -7.198183238506317139e-02
3.818717002868652344e-01 6.135333329439163208e-02 2.249203175306320190e-01 3.843890428543090820e-01 1.476773172616958618e-01 -7.699827849864959717e-02 -1.095102727413177490e-02 -3.713819757103919983e-02 -7.089276611804962158e-02 -2.466963604092597961e-02 -2.346904575824737549e-02 -1.415182799100875854e-01 3.678458631038665771e-01 -3.838474750518798828e-01 -4.794662445783615112e-02 -1.119206622242927551e-01 -1.456826180219650269e-02 -1.751794219017028809e-01 -3.808383271098136902e-02 -1.684180349111557007e-01 3.131272643804550171e-02 2.587609887123107910e-01 1.108532249927520752e-01 -6.132110580801963806e-02 1.149477288126945496e-01 -1.784113198518753052e-01 -2.844101749360561371e-02 7.116736471652984619e-02 1.857798397541046143e-01 -1.112548038363456726e-01 2.372026592493057251e-01 -1.914067938923835754e-02
3.705990314483642578e-01 1.708870828151702881e-01 1.336064338684082031e-01 1.566227972507476807e-01 2.968115732073783875e-02 1.174858659505844116e-01 -2.193010151386260986e-01 -3.154276311397552490e-01 -1.039848029613494873e-01 9.355627000331878662e-02 9.804844856262207031e-03 5.682978034019470215e-02 4.120666533708572388e-03 1.212298795580863953e-01 -8.189032226800918579e-02 8.497132919728755951e-03 -3.496305942535400391e-01 3.307119756937026978e-02 4.059746861457824707e-01 -5.154482275247573853e-02 1.055220216512680054e-01 2.449363283812999725e-02 2.868843376636505127e-01 -1.505905538797378540e-01 -1.124320477247238159e-01 -1.200443953275680542e-01 8.459205180406570435e-02 9.968356788158416748e-02 3.482499420642852783e-01 5.356935318559408188e-03 7.657209038734436035e-02 -7.470622658729553223e-02
5.073660984635353088e-02 -1.036382615566253662e-01 2.735295295715332031e-01 1.835621893405914307e-01 7.115174829959869385e-02 -1.246116869151592255e-02 -1.763775348663330078e-01 -1.820329427719116211e-01 7.149346172809600830e-02 2.259261012077331543e-01 -1.652118004858493805e-02 3.460033833980560303e-01 -5.698620527982711792e-02 -3.010329306125640869e-01 3.618338704109191895e-02 -3.500378131866455078e-01 -6.989873945713043213e-02 -1.934554874897003174e-01 2.448947429656982422e-01 -1.156976446509361267e-01 -3.734164172783493996e-03 -2.672212421894073486e-01 -3.136485442519187927e-02 -7.437048107385635376e-02 -1.018440723419189453e-02 -1.957259029150009155e-01 -2.875278592109680176e-01 9.966398030519485474e-02 2.106375545263290405e-01 1.924178898334503174e-01 -6.240110471844673157e-02 -7.034995406866073608e-02
-2.677744925022125244e-01 4.235928133130073547e-02 2.267034798860549927e-01 2.270336300134658813e-01 6.951487809419631958e-02 -1.090599745512008667e-01 1.705256551504135132e-01 -3.238543868064880371e-01 -4.082312807440757751e-02 8.140467852354049683e-02 2.224641591310501099e-01 9.871895611286163330e-02 1.958809196949005127e-01 -2.920885384082794189e-02 -1.602210290729999542e-02 1.095678880810737610e-01 -3.902745619416236877e-02 -1.104803755879402161e-01 1.232223138213157654e-01 -1.267891749739646912e-02 5.062012746930122375e-02 1.023804545402526855e-01 2.238322235643863678e-02 -1.730916276574134827e-02 1.975558847188949585e-01 2.418188937008380890e-02 2.649100124835968018e-01 -1.806955188512802124e-01 5.329332947731018066e-01 -5.101940408349037170e-02 1.706066578626632690e-01 -2.297311574220657349e-01
2.806306779384613037e-01 -1.985585875809192657e-02 3.304609954357147217e-01 2.110856324434280396e-01 7.024288177490234375e-02 7.422740757465362549e-02 7.591981440782546997e-02 8.173343539237976074e-02 1.137393247336149216e-02 3.050891458988189697e-01 1.536710113286972046e-01 7.625494897365570068e-02 -1.091917082667350769e-01 3.291461244225502014e-02 -3.690828680992126465e-01 7.163563743233680725e-03 -1.663307994604110718e-01 -3.084384500980377197e-01 1.030498296022415161e-01 -5.176196247339248657e-02 4.285633936524391174e-02 -1.868475377559661865e-01 -1.254924293607473373e-02 -1.406062841415405273e-01 3.022925853729248047e-01 -3.232265636324882507e-02 1.918943822383880615e-01 2.950226143002510071e-02 2.106614857912063599e-01 -1.842988878488540649e-01 -2.478363215923309326e-01 9.809617698192596436e-02
1.651525795459747314e-01 -5.811491236090660095e-02 3.567651212215423584e-01 2.059732824563980103e-01 2.710915543138980865e-02 1.877630800008773804e-01 6.011517345905303955e-02 -7.518599182367324829e-02 4.835715889930725098e-02 1.331868488341569901e-02 -1.782684475183486938e-01 1.140128821134567261e-01 -4.956823214888572693e-02 -1.946307569742202759e-01 9.701231122016906738e-02 -3.533089458942413330e-01 -1.222071144729852676e-02 -3.464854955673217773e-01 -3.991596773266792297e-02 2.140787243843078613e-01 2.239730805158615112e-01 1.689384877681732178e-02 -1.459660381078720093e-01 -1.385901421308517456e-01 2.760308980941772461e-01 1.480966359376907349e-01 2.516746819019317627e-01 -2.242013961076736450e-01 2.142039388418197632e-01 7.074627280235290527e-02 4.785228520631790161e-02 -9.495110064744949341e-02
7.436119019985198975e-02 -6.387948244810104370e-02 4.571341872215270996e-01 2.423493117094039917e-01 5.616093799471855164e-02 3.364579379558563232e-02 1.415104418992996216e-01 1.120761707425117493e-01 -7.185284048318862915e-02 1.654480099678039551e-01 -2.665038406848907471e-01 9.125801920890808105e-02 1.115617454051971436e-01 -1.729870140552520752e-01 -8.199898153543472290e-02 -2.983480393886566162e-01 -1.027300953865051270e-01 -3.048713132739067078e-02 6.300791352987289429e-02 -1.081135943531990051e-01 -3.981048762798309326e-01 -4.292402416467666626e-02 -5.377519503235816956e-02 -1.945805996656417847e-01 6.369952112436294556e-02 -1.880825608968734741e-01 -6.712648272514343262e-02 -2.735931612551212311e-02 3.794220387935638428e-01 1.168576106429100037e-01 7.148188352584838867e-02 -1.342776324599981308e-02
1.254953444004058838e-01 -4.734379798173904419e-02 5.038511008024215698e-03 3.046298921108245850e-01 4.760241135954856873e-02 2.477181255817413330e-01 1.195752471685409546e-01 1.734617948532104492e-01 3.248399123549461365e-02 1.841283738613128662e-01 1.661050617694854736e-01 6.145732477307319641e-02 -9.199569374322891235e-02 -3.751170933246612549e-01 8.307228237390518188e-02 -8.211074769496917725e-02 -1.422704011201858521e-01 -1.345721781253814697e-01 1.055109798908233643e-01 -1.289619803428649902e-01 -2.025403380393981934e-01 2.525154352188110352e-01 3.114911541342735291e-02 -2.571312338113784790e-02 2.290952652692794800e-01 -1.828902810811996460e-01 -2.579708211123943329e-02 -1.179572418332099915e-01 3.942571282386779785e-01 2.402441948652267456e-01 -2.135981321334838867e-01 1.421131193637847900e-01
2.772272527217864990e-01 1.907797455787658691e-01 3.935445249080657959e-01 2.985334396362304688e-01 2.099450528621673584e-01 1.491456776857376099e-01 -3.857132280245423317e-03 -4.079573601484298706e-02 -6.567274034023284912e-02 -6.006520707160234451e-03 -2.084840089082717896e-01 1.921106427907943726e-01 1.961748003959655762e-01 -2.309102267026901245e-01 1.376365572214126587e-01 -1.720820963382720947e-01 -2.623430490493774414e-01 -3.926308080554008484e-02 1.433368772268295288e-01 -5.149435997009277344e-02 -8.571434020996093750e-02 2.700070738792419434e-01 -5.542112514376640320e-02 -9.066115133464336395e-03 3.616711795330047607e-01 -1.607106439769268036e-02 -1.443710178136825562e-01 6.967606488615274429e-03 7.128234952688217163e-02 1.162541210651397705e-01 4.633908346295356750e-02 8.004463161341845989e-04
-1.425208896398544312e-01 1.819139868021011353e-01 1.740496903657913208e-01 2.660003006458282471e-01 3.063762746751308441e-02 2.931382879614830017e-02 3.034616112709045410e-01 -1.651064753532409668e-01 8.108305931091308594e-02 3.540032356977462769e-02 7.332544028759002686e-02 9.602034464478492737e-03 3.613442778587341309e-01 -1.736165732145309448e-01 -2.764830738306045532e-02 2.274038642644882202e-02 -6.877031177282333374e-03 7.957309484481811523e-02 1.218886226415634155e-01 6.479484587907791138e-02 -2.635006606578826904e-02 -3.693595761433243752e-03 -7.732012122869491577e-02 -1.000214964151382446e-01 2.151673138141632080e-01 -3.557140827178955078e-01 -1.231496334075927734e-01 -7.493195682764053345e-02 4.864833056926727295e-01 -1.229396909475326538e-01 2.469782680273056030e-01 2.438277937471866608e-02
2.949571311473846436e-01 -1.216673403978347778e-01 4.780744910240173340e-01 1.832448542118072510e-01 -1.471762210130691528e-01 -1.940836459398269653e-01 1.626050174236297607e-01 -1.447395980358123779e-01 -1.392575055360794067e-01 1.825289428234100342e-02 8.246801048517227173e-02 -1.878627091646194458e-01 -1.475478112697601318e-01 -3.829865157604217529e-02 6.980693340301513672e-02 -9.283768385648727417e-02 -1.372551172971725464e-01 -1.397060304880142212e-01 1.671484857797622681e-02 1.433227956295013428e-01 1.099823564291000366e-01 1.124250795692205429e-02 1.367398053407669067e-01 -2.382215559482574463e-01 1.981758773326873779e-01 2.574672549962997437e-02 -4.861679673194885254e-02 -2.920467555522918701e-01 3.556437194347381592e-01 -3.682058677077293396e-02 1.563245207071304321e-01 -6.388688832521438599e-02
3.026387691497802734e-01 -6.244210060685873032e-03 6.157848984003067017e-02 3.654569387435913086e-01 2.392835915088653564e-01 9.682575613260269165e-02 -2.306979149580001831e-01 -1.643653959035873413e-01 5.203993525356054306e-03 2.860268345102667809e-03 1.935787796974182129e-01 -4.977717995643615723e-02 -4.739964380860328674e-02 6.137135438621044159e-03 4.664839431643486023e-02 -1.977623105049133301e-01 -1.342600286006927490e-01 -1.396574079990386963e-01 1.716136485338211060e-01 2.368697077035903931e-01 -3.593597188591957092e-02 3.894040361046791077e-02 3.362506330013275146e-01 -1.221996638923883438e-02 -3.736207727342844009e-03 2.233245074748992920e-01 2.901318073272705078e-01 -1.599488966166973114e-02 2.764419019222259521e-01 -1.355663388967514038e-01 2.465461641550064087e-01 -1.076151281595230103e-01
-8.215249329805374146e-02 1.677964478731155396e-01 1.539415419101715088e-01 7.526840269565582275e-02 -1.881195008754730225e-01 6.699410825967788696e-02 4.152449965476989746e-02 -3.114464879035949707e-01 8.557505160570144653e-02 8.410809189081192017e-02 1.283135116100311279e-01 7.170467078685760498e-02 3.051116466522216797e-01 -7.551912963390350342e-02 -5.598121508955955505e-02 -1.537664048373699188e-02 -4.348606336861848831e-03 -1.936402171850204468e-01 -8.846982568502426147e-02 1.172000989317893982e-01 -1.071095764636993408e-01 1.022023782134056091e-01 -2.726589143276214600e-02 -7.570309937000274658e-02 1.296442449092864990e-01 -2.229571193456649780e-01 4.121033847332000732e-02 -4.015921950340270996e-01 4.204176962375640869e-01 -1.220126226544380188e-01 3.875133097171783447e-01 -1.395712792873382568e-02
5.731059703975915909e-03 3.322985023260116577e-02 2.366556599736213684e-02 2.224532365798950195e-01 4.711429029703140259e-02 8.865366131067276001e-02 1.510200798511505127e-01 -4.000088572502136230e-01 4.401626437902450562e-02 7.721330970525741577e-03 -7.699090987443923950e-02 3.053182177245616913e-02 -1.380503773689270020e-01 -1.004995405673980713e-01 1.323121339082717896e-01 1.908397860825061798e-02 -2.041243910789489746e-01 -2.047547996044158936e-01 1.321369409561157227e-01 -6.935265660285949707e-02 -3.560633584856987000e-02 -1.784254913218319416e-03 1.707239598035812378e-01 -4.662558734416961670e-01 -3.123902380466461182e-01 5.450982227921485901e-02 1.537691056728363037e-01 -4.543956741690635681e-02 3.330412805080413818e-01 -2.688729576766490936e-02 3.206639587879180908e-01 -7.504338026046752930e-02
1.805215924978256226e-01 7.741195708513259888e-02 3.679589033126831055e-01 3.233034312725067139e-01 -1.140139475464820862e-01 2.580763101577758789e-01 3.373205289244651794e-02 -1.282132714986801147e-01 -9.145928174257278442e-02 1.847758740186691284e-01 -2.643036190420389175e-03 -1.008559465408325195e-01 -2.235867828130722046e-02 -1.303406506776809692e-01 -3.797316849231719971e-01 -2.255336940288543701e-01 -2.171214371919631958e-01 -1.333775371313095093e-01 1.026744302362203598e-02 1.200639232993125916e-01 -2.200299873948097229e-02 1.817481592297554016e-02 3.807340934872627258e-02 -1.549998819828033447e-01 -2.351484149694442749e-01 2.083312161266803741e-02 1.375164389610290527e-01 -2.157510966062545776e-01 2.282467633485794067e-01 -1.464566141366958618e-01 3.520383685827255249e-02 -2.395223528146743774e-01
2.605250179767608643e-01 2.163552343845367432e-01 3.278138041496276855e-01 3.492748439311981201e-01 3.168011084198951721e-02 2.347355335950851440e-01 2.119520753622055054e-01 6.351992487907409668e-02 -3.613799437880516052e-02 -8.360677957534790039e-02 -2.365108728408813477e-01 -7.989799976348876953e-02 -1.035022735595703125e-01 -2.409924268722534180e-01 -1.706001162528991699e-01 -2.293264307081699371e-02 -1.737839281558990479e-01 -2.770095765590667725e-01 4.461102187633514404e-02 -6.619094312191009521e-02 -2.884830832481384277e-01 3.764272108674049377e-02 -7.354040443897247314e-02 1.805294901132583618e-01 8.636086434125900269e-02 -1.540355533361434937e-01 -8.248348534107208252e-02 -9.878475219011306763e-02 2.702521681785583496e-01 4.616849496960639954e-02 -9.350828826427459717e-02 1.189881116151809692e-01
1.885631084442138672e-01 5.873538553714752197e-02 1.996256411075592041e-01 2.513041198253631592e-01 -7.166943978518247604e-03 -4.351436346769332886e-02 6.833907216787338257e-02 -1.661380082368850708e-01 1.393481642007827759e-01 1.816532015800476074e-01 5.200271308422088623e-02 3.535673022270202637e-01 -2.650068700313568115e-01 7.892695069313049316e-02 -9.964232146739959717e-02 -2.158420532941818237e-01 -9.497358649969100952e-02 -3.886525332927703857e-01 1.954585015773773193e-01 3.049813583493232727e-02 3.596830368041992188e-01 1.684991121292114258e-01 4.555503837764263153e-03 -1.496057063341140747e-01 2.459844201803207397e-01 -2.660055272281169891e-02 1.249346956610679626e-01 -8.480095118284225464e-02 8.309375494718551636e-02 1.944672465324401855e-01 -5.058680847287178040e-02 5.004905979149043560e-04
1.273415833711624146e-01 6.478229165077209473e-02 3.453087806701660156e-02 2.997478842735290527e-01 1.677378118038177490e-01 1.746717542409896851e-01 1.272754091769456863e-02 -5.935729146003723145e-01 -3.526777401566505432e-02 -1.502818893641233444e-02 6.626620888710021973e-02 2.924737520515918732e-02 6.373650580644607544e-02 -2.678041458129882812e-01 1.341838687658309937e-01 1.150746047496795654e-01 -4.656637832522392273e-02 -1.153233945369720459e-01 3.453173860907554626e-02 -1.912385374307632446e-01 7.479470223188400269e-03 -5.419388040900230408e-02 -1.028408706188201904e-01 -4.228333532810211182e-01 1.064595282077789307e-01 1.569256559014320374e-02 7.754551619291305542e-02 -2.007728964090347290e-01 1.784189194440841675e-01 -1.450706273317337036e-01 6.939062476158142090e-02 -4.977444559335708618e-02
2.061070315539836884e-02 4.775004833936691284e-02 2.295613139867782593e-01 2.039092481136322021e-01 -2.791853249073028564e-02 1.111307144165039062e-01 3.635274618864059448e-02 -3.689971268177032471e-01 -5.327190738171339035e-03 1.601407378911972046e-01 -1.437983755022287369e-02 9.334687888622283936e-02 9.593511372804641724e-02 8.696620352566242218e-03 1.589849591255187988e-01 1.424826532602310181e-01 -2.445656210184097290e-01 -1.242397204041481018e-01 8.281176537275314331e-02 -1.166473031044006348e-01 2.628500163555145264e-01 9.747851639986038208e-03 4.848389327526092529e-02 -2.367913424968719482e-01 4.511000588536262512e-02 -4.948832094669342041e-02 -1.032065600156784058e-01 -1.859701871871948242e-01 5.069328546524047852e-01 -2.529848515987396240e-01 1.568328142166137695e-01 -2.105705142021179199e-01
2.748212218284606934e-01 -1.151335984468460083e-01 4.966414347290992737e-02 2.201096564531326294e-01 1.653636544942855835e-01 1.226956695318222046e-01 -2.562834620475769043e-01 -2.693164050579071045e-01 -1.175813600420951843e-01 4.323811829090118408e-02 1.669601947069168091e-01 1.941527277231216431e-01 1.380567699670791626e-01 -1.370241120457649231e-02 9.977537393569946289e-02 -2.991604618728160858e-02 -1.595961898565292358e-01 -1.561423949897289276e-02 1.028032749891281128e-01 7.094836235046386719e-02 -6.429846584796905518e-02 1.801602095365524292e-01 5.720043554902076721e-02 -1.034711822867393494e-01 -1.264826860278844833e-02 1.319055557250976562e-01 1.324649900197982788e-01 -6.139145046472549438e-02 3.949546217918395996e-01 -3.139080405235290527e-01 4.277966320514678955e-01 5.301796831190586090e-03
1.030111238360404968e-01 6.004570052027702332e-02 5.691283941268920898e-02 2.555060982704162598e-01 5.723571404814720154e-02 2.776938676834106445e-01 -3.155807033181190491e-02 -1.501485556364059448e-01 8.132901042699813843e-02 2.539148926734924316e-01 -2.445000857114791870e-01 2.030224353075027466e-01 1.219845488667488098e-01 -1.331435143947601318e-01 -6.132012233138084412e-02 6.259528547525405884e-02 -1.395160555839538574e-01 -2.511796057224273682e-01 -1.110900565981864929e-01 3.213933706283569336e-01 -1.628719270229339600e-02 -9.784565120935440063e-02 4.497853517532348633e-01 -2.073502540588378906e-02 1.852396875619888306e-01 -8.306153863668441772e-02 1.475230008363723755e-01 -1.118699014186859131e-01 1.614303886890411377e-01 -2.298563867807388306e-01 -2.299529314041137695e-02 1.878280788660049438e-01
3.086296916007995605e-01 -8.708419650793075562e-02 3.066026270389556885e-01 1.662164330482482910e-01 1.367166936397552490e-01 2.330415695905685425e-02 2.324693500995635986e-01 5.929284915328025818e-02 1.675689071416854858e-01 4.393015205860137939e-01 -2.088177204132080078e-02 2.435190826654434204e-01 -2.798362076282501221e-01 -3.255868563428521156e-03 -5.670847371220588684e-02 3.369645401835441589e-02 -1.974573582410812378e-01 -3.210615813732147217e-01 1.693655848503112793e-01 -1.055907756090164185e-01 -4.363717511296272278e-02 -6.129334867000579834e-02 -1.858888268470764160e-01 -5.375703331083059311e-03 1.340978294610977173e-01 2.102358080446720123e-02 2.426383942365646362e-01 -9.547722339630126953e-02 1.274503022432327271e-01 -2.772990427911281586e-02 -3.051248192787170410e-02 9.359463304281234741e-02
1.468235850334167480e-01 3.827290534973144531e-01 1.818427741527557373e-01 6.491888314485549927e-02 2.672828733921051025e-02 -6.694231182336807251e-02 6.521029025316238403e-02 -3.658604249358177185e-02 1.486696302890777588e-01 7.948764413595199585e-02 -2.735449075698852539e-01 1.056817770004272461e-01 2.611176483333110809e-02 -3.063620030879974365e-01 -2.766504585742950439e-01 -2.274227887392044067e-01 -3.707414269447326660e-01 -1.484032720327377319e-01 6.552536785602569580e-02 1.792684495449066162e-01 -5.698735639452934265e-02 1.116078123450279236e-01 -1.522202044725418091e-01 1.309248339384794235e-02 1.404981613159179688e-01 -2.253999710083007812e-01 -5.597890540957450867e-02 2.832700125873088837e-02 2.555890083312988281e-01 5.880853906273841858e-02 2.314008027315139771e-01 1.221460700035095215e-01
9.533572942018508911e-02 9.197242558002471924e-03 2.723987698554992676e-01 7.640269398689270020e-02 1.995662599802017212e-01 1.475546956062316895e-01 6.529410928487777710e-02 -3.351132199168205261e-02 -8.364264667034149170e-02 -8.082564175128936768e-02 -5.208504945039749146e-02 -4.684241488575935364e-03 3.213204815983772278e-02 -1.693428456783294678e-01 1.985952258110046387e-01 1.013915315270423889e-01 -3.924049139022827148e-01 -1.889159530401229858e-01 -3.318413160741329193e-03 -7.286746054887771606e-02 3.241600468754768372e-02 -2.293098568916320801e-01 2.260859906673431396e-01 -2.455750852823257446e-01 -7.780759036540985107e-02 -1.965055763721466064e-01 -1.058349981904029846e-01 -2.373744994401931763e-01 4.424144327640533447e-01 -2.314668707549571991e-02 2.741029858589172363e-01 -6.668540090322494507e-02
-5.598535761237144470e-02 3.129003942012786865e-02 2.421469837427139282e-01 7.822895050048828125e-02 3.584685921669006348e-02 5.373862758278846741e-02 2.990055382251739502e-01 -3.339096605777740479e-01 2.167535126209259033e-01 -4.905035719275474548e-03 2.387718409299850464e-01 -1.436223685741424561e-01 2.897241413593292236e-01 -6.348221004009246826e-02 5.309917032718658447e-02 -4.754748661071062088e-03 -1.259649693965911865e-01 -2.744185924530029297e-02 -2.186674065887928009e-02 -1.009225770831108093e-01 -2.568832039833068848e-02 -1.369949728250503540e-01 1.511451508849859238e-02 6.563799083232879639e-02 3.280997574329376221e-01 -4.740239679813385010e-02 -1.311939582228660583e-02 -4.244355484843254089e-02 4.969817399978637695e-01 6.709977239370346069e-02 2.667275369167327881e-01 -1.576273441314697266e-01
1.639591753482818604e-01 1.010948419570922852e-02 -1.291062533855438232e-01 1.443750858306884766e-01 4.071378707885742188e-02 -1.261593252420425415e-01 5.877172574400901794e-02 -2.562412619590759277e-01 -1.113867759704589844e-01 1.725204437971115112e-01 -1.529704481363296509e-01 -8.362654596567153931e-02 -2.886541187763214111e-02 -2.306271791458129883e-01 5.520290881395339966e-02 1.816006153821945190e-01 -1.658263057470321655e-02 -3.377606868743896484e-01 2.492291778326034546e-01 -1.073910146951675415e-01 -1.537235379219055176e-01 -2.951659560203552246e-01 -6.220057606697082520e-02 3.512116670608520508e-01 2.770304121077060699e-02 -2.400111705064773560e-01 2.216536253690719604e-01 -2.378350123763084412e-02 3.410163223743438721e-01 3.998130559921264648e-02 7.649213820695877075e-02 1.685672551393508911e-01
3.189134299755096436e-01 3.807260945904999971e-04 4.760003983974456787e-01 3.450712263584136963e-01 -2.352431043982505798e-02 2.920601069927215576e-01 -9.227142482995986938e-02 1.070281341671943665e-01 -9.819712489843368530e-02 1.804271340370178223e-01 3.980846144258975983e-03 1.418514847755432129e-01 -7.295978069305419922e-02 -1.245470792055130005e-01 -2.444833368062973022e-01 -1.131133884191513062e-01 -2.597160339355468750e-01 -7.245356589555740356e-02 -1.272696256637573242e-01 1.224598940461874008e-02 -2.563091740012168884e-02 -8.797281980514526367e-02 -1.292864978313446045e-01 -1.832249611616134644e-01 -8.468989282846450806e-02 -1.901667416095733643e-01 6.246281415224075317e-02 -1.363262832164764404e-01 2.377762645483016968e-01 -8.322466164827346802e-02 9.622937440872192383e-02 -6.933627277612686157e-02
3.196998685598373413e-02 3.537397384643554688e-01 4.655563533306121826e-01 3.356246352195739746e-01 1.733902096748352051e-01 -8.197117596864700317e-03 5.089455470442771912e-02 -3.060059994459152222e-02 -5.708520859479904175e-02 -1.270710378885269165e-01 -7.923684269189834595e-02 -2.358291298151016235e-02 9.269315004348754883e-02 -1.862995773553848267e-01 -6.902199238538742065e-03 -3.445573449134826660e-01 -2.899112403392791748e-01 -1.673440486192703247e-01 4.576747119426727295e-02 3.435885161161422729e-02 -8.386622369289398193e-02 2.070307433605194092e-01 3.110735677182674408e-02 -7.834196835756301880e-02 1.868541724979877472e-02 8.473315834999084473e-02 -6.444420665502548218e-02 -6.778449565172195435e-02 2.438925057649612427e-01 1.724079400300979614e-01 1.122613549232482910e-01 1.791054308414459229e-01
2.063816934823989868e-01 -2.528605163097381592e-01 1.301061213016510010e-01 3.633447885513305664e-01 4.157029092311859131e-02 -7.199139799922704697e-03 3.131072223186492920e-02 -2.222144156694412231e-01 1.532844384200870991e-03 4.345456510782241821e-02 -1.492116898298263550e-01 -1.043050289154052734e-01 1.583977490663528442e-01 -2.006323039531707764e-01 5.320030078291893005e-02 -1.927251368761062622e-01 -8.891377598047256470e-02 -1.197408512234687805e-01 -9.795274585485458374e-02 -1.887843608856201172e-01 -1.083869561553001404e-01 8.204087615013122559e-02 -6.369601190090179443e-02 6.282276660203933716e-02 3.520320057868957520e-01 -2.929846942424774170e-01 5.392739549279212952e-02 -3.832915425300598145e-01 1.733887940645217896e-01 -9.099385701119899750e-03 1.178178861737251282e-01 2.333579808473587036e-01
2.628584206104278564e-01 2.244638949632644653e-01 -5.079572554677724838e-03 1.276868432760238647e-01 3.918940722942352295e-01 2.328961715102195740e-02 1.672449707984924316e-01 -9.831836447119712830e-03 2.519072294235229492e-01 3.380481600761413574e-01 -1.730325818061828613e-02 1.905586868524551392e-01 1.711425334215164185e-01 1.747206300497055054e-01 1.173208132386207581e-01 7.847934216260910034e-02 -1.898273378610610962e-01 9.670700132846832275e-02 1.313767880201339722e-01 1.306690424680709839e-01 3.036043792963027954e-02 8.756890147924423218e-02 1.605507433414459229e-01 3.928395733237266541e-02 -2.648459747433662415e-02 -2.067885994911193848e-01 3.065489530563354492e-01 -1.371610462665557861e-01 2.671144008636474609e-01 3.907222300767898560e-02 9.741379320621490479e-02 1.834925264120101929e-01
2.629873342812061310e-02 6.699848920106887817e-02 1.063625887036323547e-01 9.240366518497467041e-02 4.287962615489959717e-02 7.783676683902740479e-02 1.861799955368041992e-01 5.273938551545143127e-02 2.384881824254989624e-01 1.640651822090148926e-01 -1.599246561527252197e-01 -1.267020553350448608e-01 -2.043905295431613922e-02 -6.740768998861312866e-02 7.908748462796211243e-03 -7.070770859718322754e-02 4.396288841962814331e-02 1.600602455437183380e-02 2.901120781898498535e-01 2.401304058730602264e-02 -1.003186330199241638e-01 -1.327776163816452026e-01 -2.304932028055191040e-01 7.014242559671401978e-02 1.724536865949630737e-01 9.267854504287242889e-03 -1.035404670983552933e-02 1.864021122455596924e-01 7.196237444877624512e-01 -7.641772925853729248e-02 -1.017937809228897095e-01 1.508950442075729370e-01
2.404900491237640381e-01 -3.273073136806488037e-01 -3.475793451070785522e-02 3.205422461032867432e-01 1.684521436691284180e-01 -9.433428198099136353e-02 -1.406587511301040649e-01 -3.383783996105194092e-02 2.424475848674774170e-01 4.483898729085922241e-02 7.586232572793960571e-02 -7.335529476404190063e-02 1.355476095341145992e-03 4.902688041329383850e-02 5.450828745961189270e-02 7.345096021890640259e-02 -1.924702078104019165e-01 -3.255615234375000000e-01 -2.079633921384811401e-01 -3.715331852436065674e-02 -6.591530051082372665e-03 9.174969792366027832e-02 3.659000154584646225e-03 -2.119257003068923950e-01 3.783559203147888184e-01 -5.619307607412338257e-02 6.061422755010426044e-04 1.802480816841125488e-01 3.977401852607727051e-01 9.521161764860153198e-02 -1.281960774213075638e-02 5.381274595856666565e-02
-7.810537517070770264e-02 2.855020866263657808e-04 3.170212507247924805e-01 -2.758675813674926758e-02 1.244226172566413879e-01 8.354377001523971558e-02 3.984878957271575928e-01 -2.073930501937866211e-01 1.936360448598861694e-02 -7.732170820236206055e-02 7.460162043571472168e-02 -4.174353554844856262e-02 1.410594433546066284e-01 -1.139470487833023071e-01 1.256015300750732422e-01 -1.812903024256229401e-02 -1.039018183946609497e-01 -2.375017065787687898e-04 5.799701437354087830e-02 4.640090465545654297e-02 2.153929322957992554e-02 3.842607513070106506e-02 -4.239015746861696243e-03 3.052778542041778564e-02 1.804090738296508789e-01 -9.451369941234588623e-02 1.723744124174118042e-01 -1.307573020458221436e-01 6.352868676185607910e-01 1.041710674762725830e-01 2.621577084064483643e-01 -1.227280870079994202e-01
1.470723748207092285e-01 5.772730335593223572e-03 2.534414827823638916e-01 2.233764678239822388e-01 3.289648145437240601e-02 4.730634391307830811e-03 5.558465048670768738e-02 -2.381885945796966553e-01 7.379226386547088623e-02 2.165396213531494141e-01 7.132363971322774887e-03 1.464636623859405518e-01 -7.065188139677047729e-02 1.007127091288566589e-01 9.360311925411224365e-02 7.428257912397384644e-02 -1.296604573726654053e-01 -1.635567396879196167e-01 1.569470018148422241e-01 -1.601686626672744751e-01 2.141001373529434204e-01 4.348264634609222412e-02 1.393772512674331665e-01 -1.960007548332214355e-01 -1.315894573926925659e-01 1.633364409208297729e-01 -9.176547825336456299e-02 -2.232776582241058350e-01 5.256562829017639160e-01 -1.218089833855628967e-01 3.184605240821838379e-01 -7.595314830541610718e-02
8.606828004121780396e-02 -6.256005913019180298e-02 5.821070168167352676e-03 2.487153112888336182e-01 -1.477337181568145752e-01 1.685902476310729980e-02 -1.513681560754776001e-01 -2.861696779727935791e-01 1.779254376888275146e-01 7.225975394248962402e-02 -1.061611846089363098e-01 1.686410158872604370e-01 5.097880959510803223e-01 -2.389689162373542786e-02 -5.062272539362311363e-04 8.834006637334823608e-02 7.107622176408767700e-02 -3.650506138801574707e-01 1.171920225024223328e-01 1.147795617580413818e-01 -7.309829443693161011e-02 -1.417209114879369736e-02 -4.026633501052856445e-02 8.087176829576492310e-02 2.006339281797409058e-01 -1.255751550197601318e-01 3.239240869879722595e-02 -2.162969708442687988e-01 1.786164045333862305e-01 -6.520947813987731934e-02 3.673238456249237061e-01 -3.398295119404792786e-02
2.963935136795043945e-01 2.413051724433898926e-01 -8.941071480512619019e-02 7.567035406827926636e-02 2.022413164377212524e-01 1.055392175912857056e-01 2.397549152374267578e-02 -1.348962038755416870e-01 -3.754171356558799744e-02 4.612196683883666992e-01 -1.175287291407585144e-01 1.584235727787017822e-01 5.354578420519828796e-02 -1.401677280664443970e-01 1.262729167938232422e-01 -1.432371139526367188e-02 -2.086561322212219238e-01 1.152675151824951172e-01 3.108420670032501221e-01 1.942130476236343384e-01 -6.806446611881256104e-02 1.875354796648025513e-01 -1.144630014896392822e-01 -7.548146694898605347e-02 -1.747856736183166504e-01 -1.740056723356246948e-01 5.965243559330701828e-03 5.707758665084838867e-02 4.037335216999053955e-01 2.578055672347545624e-02 -4.223278257995843887e-03 -1.052132342010736465e-02
-1.489523146301507950e-02 1.743870973587036133e-02 8.654418587684631348e-02 5.507437586784362793e-01 8.201760798692703247e-02 -5.025917664170265198e-02 -3.680790364742279053e-01 -1.097071170806884766e-01 1.232961788773536682e-01 8.034538477659225464e-02 -1.900317817926406860e-01 -3.140727430582046509e-02 6.719260662794113159e-02 -1.719085723161697388e-01 1.728830635547637939e-01 -1.001165732741355896e-01 7.966213673353195190e-02 -2.407933622598648071e-01 2.728802263736724854e-01 1.214556619524955750e-01 -8.680979907512664795e-02 1.103137582540512085e-01 1.578585989773273468e-02 -7.126441225409507751e-03 1.615603081881999969e-02 1.512612551450729370e-01 5.400400236248970032e-02 1.027239784598350525e-01 2.840391993522644043e-01 8.336726576089859009e-02 -1.178853586316108704e-01 -2.957651913166046143e-01
-7.865130156278610229e-02 9.651635587215423584e-02 2.962229549884796143e-01 1.428275406360626221e-01 2.153513580560684204e-01 2.167957425117492676e-01 6.569825112819671631e-02 -2.708489773795008659e-04 -1.494518220424652100e-01 2.703889310359954834e-01 1.804791539907455444e-01 6.353333592414855957e-02 -2.178796082735061646e-01 4.105440527200698853e-02 -2.728967666625976562e-01 9.879264049232006073e-03 -4.947921261191368103e-02 -1.817597746849060059e-01 3.998582810163497925e-02 1.558379977941513062e-01 -9.925727546215057373e-02 8.650108426809310913e-02 -1.883896254003047943e-02 -2.044242620468139648e-02 1.606640517711639404e-01 -1.557549685239791870e-01 1.040116474032402039e-01 1.148679554462432861e-01 4.226160049438476562e-01 1.059619337320327759e-01 1.496110856533050537e-01 3.963557183742523193e-01
1.154939457774162292e-01 -2.379875034093856812e-01 3.009696304798126221e-01 1.910450160503387451e-01 2.650564908981323242e-01 7.086645066738128662e-02 -1.134880259633064270e-02 -1.863183975219726562e-01 3.206834793090820312e-01 3.226354718208312988e-01 -2.372130900621414185e-01 2.744442969560623169e-02 5.612261965870857239e-02 -1.429830789566040039e-01 2.863331884145736694e-02 -1.144912391901016235e-01 -2.784218080341815948e-02 -8.100734651088714600e-02 -6.771666556596755981e-02 2.315830998122692108e-02 1.204540207982063293e-01 -3.041608259081840515e-02 -5.840229988098144531e-02 -5.712739378213882446e-02 1.930791586637496948e-01 2.561559975147247314e-01 2.819446921348571777e-01 -1.686866581439971924e-01 3.400679528713226318e-01 -1.533177793025970459e-01 -7.646355777978897095e-02 -3.056974895298480988e-02
-3.916162531822919846e-03 3.258837386965751648e-02 1.526364982128143311e-01 3.497477471828460693e-01 2.959389984607696533e-01 -6.094355508685112000e-02 -4.736037179827690125e-02 2.679073717445135117e-03 2.375765591859817505e-01 -1.043355837464332581e-01 1.140809804201126099e-02 5.424619466066360474e-02 6.061594560742378235e-02 -1.748254299163818359e-01 -2.131216824054718018e-01 -2.144262641668319702e-01 -2.845772802829742432e-01 -3.267132937908172607e-01 -6.497614830732345581e-02 -2.334976196289062500e-02 1.342128813266754150e-01 9.035383164882659912e-02 -1.533407419919967651e-01 -1.259423643350601196e-01 3.506095111370086670e-01 2.579107880592346191e-01 1.823285967111587524e-01 -7.570718973875045776e-02 2.130984514951705933e-01 7.104615867137908936e-02 1.026659160852432251e-01 -1.274922341108322144e-01
-2.364864796400070190e-01 -9.544638544321060181e-02 8.194459229707717896e-02 2.564422786235809326e-01 1.740393936634063721e-01 7.006121799349784851e-03 2.689960300922393799e-01 -2.692136466503143311e-01 -1.026514619588851929e-01 3.547230362892150879e-02 8.122960478067398071e-02 1.091854721307754517e-01 1.716900966130197048e-03 -9.481336176395416260e-02 -6.156521290540695190e-02 2.313962131738662720e-01 7.439159322530031204e-03 -7.526472210884094238e-02 1.381878405809402466e-01 -8.148714900016784668e-02 1.182119548320770264e-01 -5.297062173485755920e-02 3.431645780801773071e-02 -6.722806394100189209e-02 2.714306712150573730e-01 -2.529540061950683594e-01 1.484734378755092621e-02 -6.131879054009914398e-03 6.208962202072143555e-01 5.645247921347618103e-02 -6.322037428617477417e-02 -7.825063169002532959e-02
2.413065731525421143e-01 2.192052602767944336e-01 -1.071586385369300842e-01 1.815117150545120239e-01 2.450828552246093750e-01 2.015496641397476196e-01 -1.559090465307235718e-01 5.427145957946777344e-02 2.135191261768341064e-01 1.008251681923866272e-01 3.049535155296325684e-01 8.981399983167648315e-02 7.717265188694000244e-02 -7.473168522119522095e-02 9.175582230091094971e-02 1.255879998207092285e-01 -1.176985055208206177e-01 -1.552738398313522339e-01 3.277148604393005371e-01 2.381371110677719116e-01 -4.002105817198753357e-02 1.981758326292037964e-01 -6.492047570645809174e-03 -1.824447698891162872e-02 2.242519259452819824e-01 -1.517069637775421143e-01 7.644573599100112915e-02 1.125129833817481995e-01 3.211874961853027344e-01 1.125832945108413696e-01 2.732675336301326752e-02 -2.776487469673156738e-01
5.325107648968696594e-02 -2.386375516653060913e-01 2.367830276489257812e-01 2.119710892438888550e-01 7.585386186838150024e-02 5.874253809452056885e-02 -5.874248966574668884e-02 -6.143204867839813232e-02 1.944424510002136230e-01 4.444555342197418213e-01 -1.864720135927200317e-01 9.885835647583007812e-02 1.392464935779571533e-01 -1.912608444690704346e-01 6.226701196283102036e-03 -2.806548476219177246e-01 3.154016565531492233e-03 4.600995033979415894e-02 1.321351900696754456e-02 2.332628890872001648e-02 2.061344832181930542e-01 7.724426221102476120e-03 8.546107262372970581e-02 5.359071493148803711e-02 5.994358658790588379e-02 1.286915987730026245e-01 4.293277561664581299e-01 -1.049252077937126160e-01 3.546723723411560059e-01 5.351350456476211548e-02 9.039256721735000610e-02 1.530053559690713882e-02
-1.616781502962112427e-01 2.248591631650924683e-01 9.670782834291458130e-02 1.781890541315078735e-01 -1.541396826505661011e-01 1.019059792160987854e-01 1.209184899926185608e-01 -3.160015344619750977e-01 1.271679550409317017e-01 2.825308963656425476e-02 1.041068360209465027e-01 5.777765065431594849e-02 1.647426784038543701e-01 -6.075842771679162979e-03 1.563124209642410278e-01 -6.217326968908309937e-02 -9.915453195571899414e-02 -1.172110531479120255e-02 1.370288282632827759e-01 6.394968926906585693e-02 -8.952033519744873047e-02 1.024152934551239014e-01 -2.068990170955657959e-01 -1.545123104006052017e-02 3.465067744255065918e-01 -1.147170588374137878e-01 -1.057266257703304291e-02 -2.043430656194686890e-01 5.654294490814208984e-01 8.748967945575714111e-02 1.518936753273010254e-01 -1.644216477870941162e-01
3.232105448842048645e-02 1.204181537032127380e-01 4.924086630344390869e-01 1.514305733144283295e-02 -1.647432893514633179e-01 4.445156455039978027e-02 -1.289192587137222290e-01 -5.715093389153480530e-02 3.264788985252380371e-01 2.490002065896987915e-01 -2.264911867678165436e-02 1.860437542200088501e-01 1.286770850419998169e-01 -6.425910443067550659e-02 -6.141047552227973938e-02 -1.204420626163482666e-01 -1.087878271937370300e-01 -1.968002766370773315e-01 -5.943953990936279297e-02 -2.450537402182817459e-03 1.225144565105438232e-01 -2.463177591562271118e-02 -7.523854821920394897e-02 -1.356866359710693359e-01 8.040491491556167603e-02 1.589818447828292847e-01 2.897655367851257324e-01 -1.125907152891159058e-01 4.488616585731506348e-01 -1.229332238435745239e-01 -1.044958010315895081e-01 -1.987390220165252686e-02
1.832733489573001862e-02 3.073606789112091064e-01 1.565250605344772339e-01 3.104785680770874023e-01 9.310434758663177490e-02 4.561281204223632812e-02 -1.284056603908538818e-01 -5.829827859997749329e-02 5.300991237163543701e-02 -2.456782162189483643e-01 5.296717956662178040e-02 9.188620373606681824e-03 6.949163228273391724e-02 -2.354897856712341309e-01 -2.136643044650554657e-03 -2.933467328548431396e-01 -3.208785355091094971e-01 -1.664256304502487183e-01 4.835911467671394348e-02 -1.436355113983154297e-01 8.718541264533996582e-02 1.391629576683044434e-01 -8.118846267461776733e-02 -1.299983859062194824e-01 4.469939470291137695e-01 -1.560001224279403687e-01 -1.076488289982080460e-02 -5.457040295004844666e-02 2.392944693565368652e-01 5.248675867915153503e-02 1.765365153551101685e-01 1.369568854570388794e-01
8.354399353265762329e-03 1.110622379928827286e-02 -1.247866526246070862e-01 4.126371443271636963e-01 -2.608404867351055145e-02 1.318508237600326538e-01 -4.077313840389251709e-01 -1.781910061836242676e-01 -3.559646755456924438e-02 1.422086656093597412e-01 1.783111132681369781e-02 1.793801635503768921e-01 -3.140830248594284058e-02 -1.053466573357582092e-01 1.395079344511032104e-01 -3.025353550910949707e-01 -4.494170844554901123e-02 -2.975106537342071533e-01 1.115594804286956787e-01 7.097090780735015869e-02 1.638465225696563721e-01 9.833092242479324341e-02 -4.058903083205223083e-02 -2.620176374912261963e-01 -6.983736529946327209e-03 -9.875345975160598755e-02 -8.679325133562088013e-02 2.345747128129005432e-02 3.013294637203216553e-01 -1.338538974523544312e-01 1.119824275374412537e-01 2.585977613925933838e-01
1.887693256139755249e-02 2.128601372241973877e-01 -1.865115165710449219e-01 3.185690045356750488e-01 -1.019310951232910156e-01 7.175054401159286499e-02 -2.924965620040893555e-01 -8.757241070270538330e-03 -3.437042236328125000e-02 2.159706652164459229e-01 -1.059644389897584915e-02 2.043080776929855347e-01 -2.308975532650947571e-02 -2.386944144964218140e-01 -5.032047629356384277e-02 -2.155752778053283691e-01 -2.886490821838378906e-01 -2.765777707099914551e-01 7.637324929237365723e-02 1.617599576711654663e-01 -1.047776192426681519e-01 3.394072130322456360e-02 1.989069432020187378e-01 1.427303850650787354e-01 6.162364967167377472e-03 -8.542057871818542480e-02 5.619900673627853394e-02 -5.991004407405853271e-02 4.607755839824676514e-01 -1.671982705593109131e-01 4.028435796499252319e-02 -2.910989709198474884e-02
4.438575208187103271e-01 2.033915370702743530e-02 -6.067720428109169006e-02 2.499354034662246704e-01 2.519369497895240784e-02 -1.584670245647430420e-01 -1.298954337835311890e-02 -2.084147781133651733e-01 -1.419718712568283081e-01 2.449496090412139893e-02 -7.588368654251098633e-02 -9.482178092002868652e-02 2.118447236716747284e-02 9.385009296238422394e-03 8.827560581266880035e-03 -4.496777802705764771e-02 -3.040190041065216064e-01 4.986792430281639099e-02 -1.906921267509460449e-01 -1.757661253213882446e-02 1.605498790740966797e-02 9.586118161678314209e-02 5.043534189462661743e-02 -2.217287272214889526e-01 6.241251528263092041e-02 -2.152589112520217896e-01 1.396222561597824097e-01 -2.052293568849563599e-01 4.197001457214355469e-01 -2.461866885423660278e-01 1.129884272813796997e-01 -2.735399305820465088e-01
3.336474299430847168e-01 1.481782346963882446e-01 3.284000232815742493e-02 1.679077446460723877e-01 1.647812426090240479e-01 -1.962971836328506470e-01 -5.836876109242439270e-02 -1.453952193260192871e-01 -4.033198580145835876e-02 3.047188222408294678e-01 9.772458672523498535e-02 1.499834805727005005e-01 1.666800235398113728e-03 6.483221054077148438e-02 2.158519029617309570e-01 -1.491981893777847290e-01 -2.695462703704833984e-01 5.866044014692306519e-02 4.198947176337242126e-02 2.222856879234313965e-01 -4.086548835039138794e-02 2.456208318471908569e-01 1.410669684410095215e-01 -2.833850383758544922e-01 -1.373282819986343384e-01 -6.146569922566413879e-02 2.353492230176925659e-01 1.219996251165866852e-03 3.589937686920166016e-01 5.896989256143569946e-02 -7.857315987348556519e-02 -2.039687633514404297e-01
3.689725399017333984e-01 4.387178644537925720e-02 2.643193602561950684e-01 3.201253116130828857e-01 1.350857317447662354e-01 1.024642884731292725e-01 1.932346075773239136e-01 1.562206167727708817e-02 -7.482104003429412842e-02 1.521885991096496582e-01 -1.748434752225875854e-01 4.151327013969421387e-01 -1.725353747606277466e-01 -1.370941847562789917e-02 -2.344003170728683472e-01 -5.517102405428886414e-02 -3.055239021778106689e-01 -2.377681434154510498e-01 1.373475790023803711e-01 3.168991208076477051e-02 5.832513049244880676e-02 -1.128607094287872314e-01 6.186763942241668701e-02 6.101889535784721375e-02 1.244873628020286560e-01 -8.541733026504516602e-03 1.431810259819030762e-01 -2.386402711272239685e-02 1.116617843508720398e-01 -1.010781973600387573e-01 -1.331457495689392090e-01 -1.820970177650451660e-01
2.140318900346755981e-01 -6.751900166273117065e-02 2.584059536457061768e-01 3.441987037658691406e-01 8.027541637420654297e-02 -8.904417604207992554e-02 3.571704626083374023e-01 1.932154446840286255e-01 -1.239303797483444214e-01 2.710807621479034424e-01 -1.136738434433937073e-01 5.004153773188591003e-02 -1.777205616235733032e-01 -5.928179249167442322e-02 -1.940055042505264282e-01 8.373687416315078735e-02 -1.322257369756698608e-01 -1.908930391073226929e-01 1.117983311414718628e-01 -7.370632141828536987e-02 1.251978129148483276e-01 -1.062127295881509781e-02 -1.023334562778472900e-01 -1.314806938171386719e-01 1.633698195219039917e-01 -4.468651860952377319e-02 1.267869621515274048e-01 -1.350592821836471558e-01 4.088548123836517334e-01 -8.626750111579895020e-02 -1.423074305057525635e-01 1.668249219655990601e-01
-9.636488556861877441e-02 4.918801411986351013e-02 2.730258405208587646e-01 -3.534245118498802185e-02 1.792451366782188416e-02 5.233254656195640564e-02 3.327775001525878906e-01 -3.075607717037200928e-01 5.483306571841239929e-02 1.566424779593944550e-02 7.162557542324066162e-02 -5.790122598409652710e-02 2.207177579402923584e-01 -1.928309351205825806e-01 1.134195625782012939e-01 -5.186524614691734314e-02 -1.319727152585983276e-01 -1.086312383413314819e-01 1.312348805367946625e-02 -4.918093979358673096e-02 1.291572153568267822e-01 4.612346366047859192e-02 -2.237648516893386841e-02 7.536610960960388184e-02 2.106406092643737793e-01 -5.294870957732200623e-02 2.661143541336059570e-01 -5.979442596435546875e-02 5.724321007728576660e-01 1.984362900257110596e-01 2.070901691913604736e-01 -5.112167447805404663e-02
-8.419261127710342407e-02 1.959443241357803345e-01 1.646455493755638599e-03 3.693962991237640381e-01 -5.884361267089843750e-02 1.178572177886962891e-01 2.573175728321075439e-01 -3.308357596397399902e-01 3.544445931911468506e-01 1.638232357800006866e-02 1.203802973031997681e-01 4.885901138186454773e-02 1.553453654050827026e-01 6.061466038227081299e-02 -2.344275638461112976e-02 5.457515642046928406e-02 3.094626031816005707e-02 1.410767436027526855e-01 7.487308979034423828e-02 -5.889776349067687988e-02 -1.602583974599838257e-01 1.611089557409286499e-01 -2.035646736621856689e-01 -9.677039086818695068e-02 1.688110679388046265e-01 -2.177224308252334595e-01 -5.024650599807500839e-03 -1.740632951259613037e-01 4.116823971271514893e-01 -8.146995306015014648e-02 1.770403683185577393e-01 -6.976702064275741577e-02
3.948103636503219604e-02 3.183569759130477905e-02 -9.211247786879539490e-03 2.090577185153961182e-01 -1.625143736600875854e-01 -5.914503335952758789e-02 2.306456267833709717e-01 -9.780355729162693024e-03 -2.337701320648193359e-01 1.919795572757720947e-01 -1.388765424489974976e-01 1.725785583257675171e-01 2.034993022680282593e-01 -1.324093043804168701e-01 -7.287073135375976562e-02 -1.109011191874742508e-02 -2.397968322038650513e-01 -4.020876288414001465e-01 2.096079289913177490e-01 -5.708634108304977417e-02 -2.473763823509216309e-01 2.221568971872329712e-01 -2.114746347069740295e-02 1.187432408332824707e-01 1.829467155039310455e-02 7.330191438086330891e-04 7.024467736482620239e-02 -2.498658299446105957e-01 2.248542606830596924e-01 -2.611974813044071198e-02 3.483082056045532227e-01 1.837221682071685791e-01
2.263550460338592529e-01 4.266077876091003418e-01 1.014150455594062805e-01 2.401017695665359497e-01 1.027292460203170776e-01 -1.057630032300949097e-01 -1.068968102335929871e-01 -2.634110450744628906e-01 -2.683810144662857056e-02 1.901600658893585205e-01 9.123704582452774048e-02 3.088645823299884796e-02 -2.769909501075744629e-01 -1.154906153678894043e-01 1.141566187143325806e-01 -3.381266891956329346e-01 3.033891879022121429e-02 -1.188205480575561523e-01 -5.670953541994094849e-02 6.424348801374435425e-02 -4.753332585096359253e-02 1.988194435834884644e-01 -1.584431082010269165e-01 1.305851489305496216e-01 2.187899500131607056e-01 3.967101499438285828e-02 -4.447475448250770569e-02 1.188444346189498901e-02 3.937045931816101074e-01 -5.670147389173507690e-02 7.700543105602264404e-02 -1.032650694251060486e-01
1.289903223514556885e-01 -3.219783902168273926e-01 2.031173557043075562e-01 2.807044386863708496e-01 -1.662398725748062134e-01 9.072345495223999023e-02 6.285133212804794312e-02 -5.642153322696685791e-02 -1.155271381139755249e-02 -7.957710325717926025e-02 -1.373540014028549194e-01 2.196380496025085449e-01 1.183838099241256714e-01 -2.033683471381664276e-02 2.040166407823562622e-01 3.155275434255599976e-02 -3.430037498474121094e-01 -4.213007688522338867e-01 1.015562862157821655e-01 -2.347221225500106812e-01 -1.218709535896778107e-02 1.633015125989913940e-01 -1.850424567237496376e-03 -1.733037233352661133e-01 -4.481039568781852722e-02 -1.497780084609985352e-01 2.191829979419708252e-01 1.089426949620246887e-01 2.112235724925994873e-01 -1.398571878671646118e-01 -4.315263405442237854e-02 -1.349942237138748169e-01
2.111212164163589478e-02 7.741924375295639038e-02 1.772903352975845337e-01 6.884610652923583984e-02 1.788671165704727173e-01 3.234773576259613037e-01 -1.358634680509567261e-01 -3.438311815261840820e-02 2.122689038515090942e-01 2.852733135223388672e-01 1.432556658983230591e-01 1.639233231544494629e-01 -6.338541954755783081e-02 -1.273128986358642578e-01 -3.733069300651550293e-01 -2.145964354276657104e-01 -2.161666601896286011e-01 -1.388564109802246094e-01 2.533492073416709900e-02 1.693498902022838593e-02 -5.923395976424217224e-02 1.213999539613723755e-01 2.801247499883174896e-02 6.479180604219436646e-02 -4.860056191682815552e-02 -2.945966720581054688e-01 9.779690206050872803e-02 -1.907270587980747223e-02 3.816180527210235596e-01 2.179155945777893066e-01 1.974550336599349976e-01 1.722343824803829193e-02
2.481517009437084198e-02 1.016039177775382996e-01 1.890601366758346558e-01 4.276309907436370850e-02 -1.637970954179763794e-01 -2.357284165918827057e-02 1.436839997768402100e-01 -2.213882654905319214e-01 1.699441373348236084e-01 4.402448609471321106e-02 1.465167850255966187e-01 -2.609257400035858154e-01 2.731706202030181885e-01 -2.648338675498962402e-01 1.254325732588768005e-02 -2.313653975725173950e-01 -1.567795425653457642e-01 -7.214012742042541504e-02 -9.248661994934082031e-02 -4.037772864103317261e-02 2.039836645126342773e-01 -1.709253638982772827e-01 2.017141729593276978e-01 3.866425156593322754e-02 -1.190924867987632751e-01 -1.997511088848114014e-01 4.133839160203933716e-02 -8.415838330984115601e-02 5.214654803276062012e-01 6.602097302675247192e-02 1.034872978925704956e-01 -1.810642778873443604e-01
-4.719915986061096191e-02 2.310512363910675049e-01 1.104265078902244568e-01 2.325014322996139526e-01 6.580205261707305908e-02 -1.660711690783500671e-02 3.319919109344482422e-01 -1.021785885095596313e-01 -1.217821761965751648e-01 1.409903466701507568e-01 2.539750337600708008e-01 2.486285716295242310e-01 -4.028801992535591125e-02 -2.608186602592468262e-01 1.605466306209564209e-01 -2.128120362758636475e-01 3.645870462059974670e-02 -1.631261706352233887e-01 1.034986227750778198e-01 -6.252034008502960205e-02 1.744058132171630859e-01 -8.183579891920089722e-02 2.631046250462532043e-02 -2.945746183395385742e-01 -8.882913738489151001e-02 -2.255279570817947388e-01 1.022101789712905884e-01 -4.849655926227569580e-02 3.653755784034729004e-01 -3.692815080285072327e-02 2.359564453363418579e-01 -1.479782760143280029e-01
-1.057954132556915283e-01 8.123067021369934082e-02 2.389778792858123779e-01 7.091137021780014038e-02 -3.808476775884628296e-02 5.550745502114295959e-02 3.648000955581665039e-01 -3.240577876567840576e-01 9.628593176603317261e-02 3.031736006960272789e-03 2.055798321962356567e-01 5.715712159872055054e-02 2.402555346488952637e-01 -1.423223018646240234e-01 8.084735274314880371e-02 -3.472983092069625854e-02 -4.645583406090736389e-02 7.829095702618360519e-04 3.977546468377113342e-02 -7.226651906967163086e-02 3.762071207165718079e-02 -6.723982095718383789e-02 -1.164540722966194153e-01 2.309009991586208344e-02 2.731689214706420898e-01 1.172611769288778305e-02 6.294605880975723267e-02 -1.677843332290649414e-01 5.838761925697326660e-01 3.957556560635566711e-02 2.398776262998580933e-01 -3.208042681217193604e-02
3.669214546680450439e-01 2.352927066385746002e-02 2.846974730491638184e-01 1.313075572252273560e-01 -1.238265819847583771e-02 -1.186717376112937927e-01 -1.507647782564163208e-01 -7.686718553304672241e-02 1.751950830221176147e-01 -8.881060779094696045e-02 2.430026829242706299e-01 5.995799228549003601e-02 2.844642698764801025e-01 -1.258292943239212036e-01 2.180872261524200439e-01 8.672965317964553833e-02 -1.715989969670772552e-02 -1.565537881106138229e-03 3.912440836429595947e-01 -1.724159419536590576e-01 -5.559301748871803284e-02 -1.693406552076339722e-01 1.377525087445974350e-02 2.772548794746398926e-02 1.382321864366531372e-01 -2.468632012605667114e-01 1.562555879354476929e-01 7.739014923572540283e-02 2.519371211528778076e-01 1.635137945413589478e-01 -1.764957755804061890e-01 1.514830738306045532e-01
2.950658202171325684e-01 2.600496448576450348e-02 3.463921546936035156e-01 2.223031669855117798e-01 -5.739551968872547150e-03 1.196420788764953613e-01 -6.470678001642227173e-02 -2.096770107746124268e-01 1.132601350545883179e-01 7.729993201792240143e-03 5.335494875907897949e-02 8.970165252685546875e-02 -8.658722974359989166e-03 -2.256986349821090698e-01 3.976611793041229248e-02 -4.788310825824737549e-02 -3.802761062979698181e-02 -2.126748859882354736e-01 -5.222966521978378296e-02 -3.907425701618194580e-01 2.265035063028335571e-01 4.434126988053321838e-02 1.134384348988533020e-01 -1.019283011555671692e-01 9.198070317506790161e-02 -2.578112483024597168e-01 -1.744892001152038574e-01 3.439724147319793701e-01 2.055965662002563477e-01 1.277221292257308960e-01 -1.873258650302886963e-01 -7.555724680423736572e-02
2.600903511047363281e-01 1.159866601228713989e-01 1.568983793258666992e-01 2.766771316528320312e-01 1.663544625043869019e-01 -1.463015228509902954e-01 -1.906794607639312744e-01 -1.619028113782405853e-02 -1.311309039592742920e-01 1.646291613578796387e-01 -1.918765157461166382e-01 -1.477195918560028076e-01 1.616693437099456787e-01 -2.211266458034515381e-01 1.666852235794067383e-01 -5.727516859769821167e-02 -2.030806839466094971e-01 -1.600658148527145386e-01 2.380744665861129761e-01 -4.561994597315788269e-02 1.976478844881057739e-02 1.817664206027984619e-01 9.130249172449111938e-02 -3.513556718826293945e-01 -1.319863349199295044e-01 -2.690320909023284912e-01 9.148055315017700195e-02 -3.024269826710224152e-02 3.447424769401550293e-01 -7.777471840381622314e-02 -7.086589932441711426e-02 -5.621069669723510742e-02
2.207685410976409912e-01 1.364753991365432739e-01 2.762447893619537354e-01 2.573398649692535400e-01 -1.267045736312866211e-01 4.593755677342414856e-02 5.862066894769668579e-02 -5.468536913394927979e-02 1.241028010845184326e-01 1.697851121425628662e-01 8.586536347866058350e-02 1.600612699985504150e-02 -3.885644301772117615e-02 1.804429590702056885e-01 -5.985675752162933350e-02 -1.296115964651107788e-01 -1.829257309436798096e-01 3.410402685403823853e-02 9.519479423761367798e-02 7.202477753162384033e-02 -2.665269672870635986e-01 2.425832115113735199e-02 5.774475261569023132e-02 -8.513180166482925415e-02 4.482985138893127441e-01 -1.180488169193267822e-01 4.344671368598937988e-01 -8.117935061454772949e-02 2.180498391389846802e-01 1.927973479032516479e-01 1.637311279773712158e-01 -7.959801703691482544e-02
8.179855346679687500e-02 2.507576048374176025e-01 1.504485309123992920e-01 3.470870852470397949e-01 2.057561427354812622e-01 1.993845254182815552e-01 -7.703734189271926880e-02 -4.334727302193641663e-02 2.322313040494918823e-01 1.139833256602287292e-01 -2.184471338987350464e-01 -1.770855635404586792e-01 7.397571206092834473e-02 -3.721925914287567139e-01 -1.946229338645935059e-01 -1.319708675146102905e-01 -1.839412301778793335e-01 -2.529434859752655029e-01 -1.615024805068969727e-01 -1.450814157724380493e-01 4.693140834569931030e-02 1.427339315414428711e-01 5.594572983682155609e-03 -1.266205310821533203e-01 1.711174398660659790e-01 1.204936057329177856e-01 -1.674802154302597046e-01 3.419434651732444763e-02 2.820675969123840332e-01 8.444194495677947998e-02 8.883833140134811401e-02 -3.059455752372741699e-02
2.806780934333801270e-01 1.892234534025192261e-01 1.801682561635971069e-01 1.554751992225646973e-01 -4.057771526277065277e-03 3.403149172663688660e-02 1.343057155609130859e-01 1.305064409971237183e-01 -3.959874063730239868e-02 3.715133666992187500e-02 -1.585291624069213867e-01 1.067692693322896957e-02 2.428697943687438965e-01 -8.258937299251556396e-02 2.288071066141128540e-02 9.191185981035232544e-02 -1.578851491212844849e-01 -4.070301353931427002e-01 1.289229393005371094e-01 -4.173761233687400818e-02 -8.587895333766937256e-02 -3.602002561092376709e-02 -4.440411925315856934e-03 8.158056437969207764e-02 2.507910728454589844e-01 -4.024540632963180542e-02 3.246861100196838379e-01 -2.166965454816818237e-01 2.246982008218765259e-01 -1.710405200719833374e-01 -1.629269868135452271e-02 4.103032648563385010e-01
9.225766360759735107e-02 -2.209525741636753082e-02 1.160562559962272644e-01 3.385745361447334290e-02 5.302577465772628784e-02 -3.044429607689380646e-02 -1.683049052953720093e-01 -1.906166672706604004e-01 2.032559067010879517e-01 -7.102092355489730835e-02 2.852960526943206787e-01 -1.215236857533454895e-01 2.260415069758892059e-02 -2.723724544048309326e-01 -7.674572616815567017e-02 -1.347741037607192993e-01 2.078797668218612671e-01 -3.115973472595214844e-01 4.060554206371307373e-01 -7.820286601781845093e-02 -1.043514255434274673e-02 5.256958771497011185e-03 -9.618117660284042358e-02 -1.128838956356048584e-01 1.672770828008651733e-01 -2.290236800909042358e-01 3.156367838382720947e-01 5.270539596676826477e-02 3.187238574028015137e-01 5.381118878722190857e-02 -1.917327642440795898e-01 9.592211246490478516e-02
1.685498654842376709e-01 1.709174960851669312e-01 1.505310088396072388e-01 1.148006841540336609e-01 2.632274329662322998e-01 5.968952924013137817e-02 9.248704463243484497e-02 -3.816061839461326599e-02 4.062413796782493591e-02 -6.484425161033868790e-03 -1.064686179161071777e-01 1.655534356832504272e-01 2.408146411180496216e-01 -1.094417273998260498e-01 -2.432359904050827026e-01 5.991214513778686523e-02 -2.016477137804031372e-01 -3.594305217266082764e-01 1.618311554193496704e-01 -1.422060728073120117e-01 -8.234310895204544067e-02 2.174071408808231354e-02 -2.221188694238662720e-01 1.357185747474431992e-02 3.769546151161193848e-01 5.451425909996032715e-02 1.555024087429046631e-01 -1.468638926744461060e-01 2.193426638841629028e-01 -1.303757876157760620e-01 -2.079437971115112305e-01 2.798488140106201172e-01
1.336669772863388062e-01 -1.969951987266540527e-01 1.186622083187103271e-01 1.177633553743362427e-01 1.369123011827468872e-01 -1.968725584447383881e-03 2.903840318322181702e-02 -7.284522056579589844e-02 3.178943395614624023e-01 -1.856243051588535309e-02 1.227030158042907715e-01 -9.727620333433151245e-02 2.382633537054061890e-01 -2.406817376613616943e-01 -1.436850726604461670e-01 -3.253811597824096680e-01 -1.845469474792480469e-01 -2.022263109683990479e-01 4.124864339828491211e-01 -1.299521774053573608e-01 -1.553781926631927490e-01 -1.780970841646194458e-01 -1.409641355276107788e-01 -5.087955296039581299e-02 1.289483010768890381e-01 -6.508003175258636475e-02 2.206784784793853760e-01 5.556084215641021729e-02 3.066210448741912842e-01 3.063376992940902710e-02 -7.413104176521301270e-02 -9.968826919794082642e-02
-4.572531208395957947e-02 -2.121330326190218329e-04 2.866592109203338623e-01 -9.718034416437149048e-02 2.304817736148834229e-01 2.141087949275970459e-01 -2.099145650863647461e-01 -2.923868782818317413e-02 -1.621728092432022095e-01 -1.786435097455978394e-01 -1.146537214517593384e-01 1.377324461936950684e-01 -1.709026694297790527e-01 2.391929551959037781e-02 -1.892412304878234863e-01 -7.142635434865951538e-02 -1.515887230634689331e-01 -1.962200999259948730e-01 2.828738093376159668e-01 2.613271474838256836e-01 3.947179391980171204e-02 -3.850352019071578979e-02 2.209533937275409698e-02 -7.398964464664459229e-02 9.039765596389770508e-02 -2.081754952669143677e-01 -7.957466691732406616e-02 2.438406944274902344e-01 4.793377518653869629e-01 -1.125871762633323669e-01 5.917765200138092041e-02 1.391019970178604126e-01
1.646441966295242310e-01 9.285356849431991577e-02 1.393223181366920471e-02 3.193010985851287842e-01 6.087895948439836502e-03 -1.336112916469573975e-01 -1.835179626941680908e-01 -1.516682207584381104e-01 -3.212992474436759949e-02 -1.738063842058181763e-01 -1.996394693851470947e-01 4.089112952351570129e-02 9.258447587490081787e-02 -2.052253633737564087e-01 -5.889145657420158386e-02 -2.853569090366363525e-01 -3.702113330364227295e-01 -2.727521359920501709e-01 -1.079749390482902527e-01 3.532255291938781738e-01 -9.548606723546981812e-02 4.335366189479827881e-02 1.589009761810302734e-01 -1.064817756414413452e-01 1.894900500774383545e-01 6.124248728156089783e-03 2.541597783565521240e-01 3.814126178622245789e-02 2.052385956048965454e-01 -8.588629774749279022e-03 1.397075802087783813e-01 1.415066421031951904e-01
3.832856118679046631e-01 1.554352790117263794e-01 1.975713968276977539e-01 1.825748085975646973e-01 1.013557761907577515e-01 -4.165194183588027954e-02 -2.452991008758544922e-01 -2.063120603561401367e-01 1.164149343967437744e-01 -1.210301592946052551e-01 7.446483522653579712e-02 1.462686657905578613e-01 8.376836776733398438e-02 -2.893321402370929718e-02 -4.266709089279174805e-02 -5.120845511555671692e-02 -2.670253515243530273e-01 -7.334979623556137085e-02 2.340214252471923828e-01 8.089172840118408203e-02 -7.467250339686870575e-03 -9.039392322301864624e-02 2.235869765281677246e-01 -1.163016632199287415e-01 -1.040514335036277771e-01 7.335489243268966675e-02 -4.300355911254882812e-02 1.746472865343093872e-01 4.018949568271636963e-01 -2.768321633338928223e-01 2.790500819683074951e-01 -7.943177595734596252e-03
2.379806190729141235e-01 2.810437977313995361e-01 2.435933202505111694e-01 1.706441342830657959e-01 -1.066280715167522430e-02 4.595814645290374756e-02 5.661982297897338867e-02 -5.614611133933067322e-02 2.820292711257934570e-01 1.711993515491485596e-01 -1.759260147809982300e-02 1.376399993896484375e-01 2.209392003715038300e-02 -7.863010466098785400e-02 -4.099300205707550049e-01 -1.219986900687217712e-01 -2.150089442729949951e-01 8.333659917116165161e-02 8.503121137619018555e-02 1.782215945422649384e-02 -7.547786831855773926e-02 1.347185820341110229e-01 1.605206280946731567e-01 9.173398464918136597e-02 1.904561072587966919e-01 -3.040921092033386230e-01 7.788152247667312622e-02 2.970645390450954437e-02 3.141069114208221436e-01 3.036973774433135986e-01 3.252211259678006172e-03 6.548529863357543945e-02
-4.919856414198875427e-02 -9.722404181957244873e-02 -4.462822899222373962e-02 2.614747285842895508e-01 -1.238593608140945435e-01 -4.624645784497261047e-02 -4.349736496806144714e-02 3.642626106739044189e-02 -4.324156045913696289e-02 2.624273002147674561e-01 -8.639761805534362793e-02 2.701650261878967285e-01 -5.196784064173698425e-02 -2.342343777418136597e-01 1.508752852678298950e-01 -3.703876212239265442e-02 -4.757972061634063721e-01 -3.400902152061462402e-01 3.896876052021980286e-02 -1.075026467442512512e-01 -1.324536502361297607e-01 -4.360973834991455078e-04 1.626243442296981812e-02 1.109161302447319031e-01 2.404952645301818848e-01 -3.025651574134826660e-01 7.168071717023849487e-02 -2.013606950640678406e-02 3.271977007389068604e-01 -1.218532025814056396e-01 -3.241744264960289001e-02 3.254072368144989014e-02
8.042855560779571533e-02 2.273822724819183350e-01 7.410929072648286819e-03 1.588902771472930908e-01 1.843106448650360107e-01 2.871825098991394043e-01 -2.117895036935806274e-01 5.784858763217926025e-02 8.526672609150409698e-03 2.307401299476623535e-01 -9.292215108871459961e-02 3.240677118301391602e-01 -6.069587171077728271e-02 -2.844910621643066406e-01 -1.758399754762649536e-01 -6.062180548906326294e-02 -2.006157487630844116e-01 -1.940402090549468994e-01 2.613187432289123535e-01 -1.198365017771720886e-01 -7.365281134843826294e-02 -1.675643920898437500e-01 -4.519560933113098145e-02 1.398272961378097534e-01 3.139943629503250122e-02 -3.248015791177749634e-02 7.072791457176208496e-02 1.619450598955154419e-01 4.233211576938629150e-01 8.222931623458862305e-02 6.286037713289260864e-02 1.639305800199508667e-01
-3.188239410519599915e-02 1.472537517547607422e-01 4.205917119979858398e-01 6.666417419910430908e-02 1.817098557949066162e-01 7.611057907342910767e-02 1.814730837941169739e-02 -5.425524432212114334e-03 -6.014956533908843994e-02 -2.766613103449344635e-02 -1.752407848834991455e-02 2.790741026401519775e-01 -1.528039481490850449e-02 2.294922769069671631e-01 5.704756453633308411e-02 -1.040025651454925537e-01 -2.649449706077575684e-01 -3.454299271106719971e-01 1.596816778182983398e-01 -1.199840940535068512e-02 -9.570220112800598145e-02 1.574053913354873657e-01 -7.546383142471313477e-02 1.695279777050018311e-01 1.827707290649414062e-01 -1.425853371620178223e-01 7.070939987897872925e-03 -1.181509718298912048e-01 3.237655758857727051e-01 2.414524853229522705e-01 2.918403446674346924e-01 8.760605007410049438e-02
2.850928306579589844e-01 -1.030637100338935852e-01 3.465835750102996826e-01 3.035374283790588379e-01 1.700932905077934265e-02 -1.430912613868713379e-01 1.017526090145111084e-01 1.004381254315376282e-01 -1.988847106695175171e-01 1.550159603357315063e-01 -6.076967343688011169e-03 9.710965305566787720e-02 4.507335647940635681e-02 -9.782347083091735840e-02 -2.729503512382507324e-01 -4.260947927832603455e-02 -1.710055321455001831e-01 -2.066993117332458496e-01 3.776350617408752441e-02 -1.762315034866333008e-01 1.057959347963333130e-01 1.975851692259311676e-02 -1.303973644971847534e-01 -1.062378361821174622e-01 3.836489617824554443e-01 -1.433731168508529663e-01 7.690334320068359375e-02 -3.062438592314720154e-02 2.659863829612731934e-01 -2.883625626564025879e-01 1.066490188241004944e-01 -9.733443707227706909e-02
2.176451981067657471e-01 1.179339960217475891e-01 2.408157438039779663e-01 3.181719183921813965e-01 2.569533325731754303e-02 2.569675445556640625e-01 3.241637647151947021e-01 6.594470143318176270e-02 1.733838319778442383e-01 4.166688621044158936e-01 -2.521677017211914062e-01 3.244788050651550293e-01 1.816316843032836914e-01 -7.700464129447937012e-02 9.736780822277069092e-02 -1.374374330043792725e-01 6.553108245134353638e-02 -1.807326450943946838e-02 9.848448634147644043e-02 1.981542408466339111e-01 4.857508093118667603e-02 -1.816056370735168457e-01 7.377192378044128418e-02 -6.422334350645542145e-03 4.631191119551658630e-02 -1.303992420434951782e-01 1.034125685691833496e-01 5.059444904327392578e-02 8.061961084604263306e-02 -9.566743671894073486e-02 6.772045046091079712e-02 1.283916682004928589e-01
1.027665808796882629e-01 1.398790478706359863e-01 5.332347005605697632e-02 1.181273087859153748e-01 1.178800612688064575e-01 -5.173815041780471802e-02 -2.300982773303985596e-01 -1.734032332897186279e-01 5.881419871002435684e-03 1.390447169542312622e-01 1.013657078146934509e-01 1.966015100479125977e-01 8.914767205715179443e-02 2.652107775211334229e-01 2.374792471528053284e-02 -1.323632150888442993e-01 -8.036085218191146851e-02 -7.940945774316787720e-02 -6.236011162400245667e-02 -9.156460314989089966e-02 2.609150484204292297e-02 2.077897340059280396e-01 -1.311197578907012939e-01 -3.763223886489868164e-01 -1.680543273687362671e-01 -3.841697871685028076e-01 1.620584726333618164e-01 5.661353468894958496e-02 4.912699162960052490e-01 -6.133391708135604858e-02 -8.521091938018798828e-02 -5.878227576613426208e-02
1.532964557409286499e-01 -1.110662072896957397e-01 -2.126208245754241943e-01 2.324653416872024536e-01 -9.710238128900527954e-02 5.823806673288345337e-02 1.885644532740116119e-02 1.592796891927719116e-01 7.870398461818695068e-02 4.298122972249984741e-02 2.154960334300994873e-01 2.383401393890380859e-01 -3.004703484475612640e-02 -1.832213699817657471e-01 -2.335004955530166626e-01 -4.410630464553833008e-02 -3.327601775527000427e-02 -4.783864915370941162e-01 5.595532432198524475e-02 -3.705317899584770203e-02 -2.508662827312946320e-02 -1.657052524387836456e-02 1.411040276288986206e-01 5.593157932162284851e-02 1.968052238225936890e-01 9.431500732898712158e-02 2.843598425388336182e-01 2.722638193517923355e-03 4.333503246307373047e-01 -6.846321374177932739e-02 6.547378003597259521e-02 -2.011815458536148071e-01
5.018834471702575684e-01 2.307140976190567017e-01 -8.803483843803405762e-02 1.589510440826416016e-01 2.172265648841857910e-01 4.174199402332305908e-01 4.154906794428825378e-02 -2.391757667064666748e-01 -6.981316953897476196e-02 1.240088716149330139e-01 -4.531650803983211517e-03 1.319830417633056641e-01 -1.029014363884925842e-01 -4.413732886314392090e-02 1.751677244901657104e-01 -7.408913969993591309e-02 -1.382552925497293472e-02 2.372744120657444000e-02 2.145050019025802612e-01 1.197469159960746765e-01 2.689634915441274643e-03 2.082686722278594971e-01 -4.100838676095008850e-03 -2.327966541051864624e-01 1.929104514420032501e-02 4.351899027824401855e-03 2.080695182085037231e-01 -6.579806655645370483e-02 2.113629132509231567e-01 1.766675412654876709e-01 1.048665270209312439e-01 -3.889214619994163513e-02
2.693910002708435059e-01 6.606883555650711060e-02 8.446103334426879883e-02 2.671320140361785889e-01 -2.597296424210071564e-02 2.087059020996093750e-01 -3.046160936355590820e-02 -8.109457045793533325e-02 6.529274582862854004e-02 -9.683351032435894012e-03 1.858739405870437622e-01 6.416338682174682617e-02 -1.436412483453750610e-01 -2.400410473346710205e-01 -2.548779547214508057e-01 -2.940808236598968506e-01 4.383864346891641617e-03 -4.998340010643005371e-01 1.816604137420654297e-01 -1.291288733482360840e-01 1.101796515285968781e-02 6.031235307455062866e-02 -1.239635348320007324e-01 -5.112278740853071213e-03 -6.032183021306991577e-02 -1.192057803273200989e-01 -1.608758717775344849e-01 1.356834620237350464e-01 1.946783214807510376e-01 2.481577098369598389e-01 -1.852595359086990356e-01 7.408569008111953735e-02
4.078806936740875244e-02 9.638538956642150879e-02 2.603859640657901764e-02 3.539956808090209961e-01 -1.638590842485427856e-01 -1.740455180406570435e-01 7.932216674089431763e-02 -8.393809199333190918e-02 -1.834777593612670898e-01 -5.233171209692955017e-02 4.262081533670425415e-02 1.932771950960159302e-01 2.022808194160461426e-01 7.360101211816072464e-03 -7.398467510938644409e-02 1.945866644382476807e-01 8.203992992639541626e-02 -1.255633658729493618e-03 1.047755181789398193e-01 -1.466771811246871948e-01 8.901250362396240234e-02 -1.062140688300132751e-01 1.263812631368637085e-01 -2.910344600677490234e-01 2.673109769821166992e-01 -3.002166152000427246e-01 4.574177414178848267e-02 -7.717207819223403931e-02 5.210945606231689453e-01 9.381505846977233887e-02 -3.986724093556404114e-02 -1.484113931655883789e-01
-7.243429869413375854e-02 7.973861694335937500e-02 2.107785195112228394e-01 2.915942370891571045e-01 -2.340439558029174805e-01 3.199252486228942871e-02 2.701216936111450195e-01 -1.401602476835250854e-01 2.051603645086288452e-01 1.315366756170988083e-02 1.986190080642700195e-01 4.863803088665008545e-02 3.140941858291625977e-01 -4.385467991232872009e-02 9.888773411512374878e-02 -1.092718467116355896e-01 -2.504658512771129608e-02 -4.545703530311584473e-02 1.028351634740829468e-01 -1.072490289807319641e-01 -1.567548811435699463e-01 1.687885075807571411e-01 -1.031048148870468140e-01 -5.933483131229877472e-03 1.361155211925506592e-01 -8.702643215656280518e-02 8.399507403373718262e-02 -1.591785550117492676e-01 5.419023633003234863e-01 -3.990593552589416504e-02 2.093750238418579102e-01 -1.344319432973861694e-01
1.400954872369766235e-01 1.799377053976058960e-01 2.333705127239227295e-01 -2.808006852865219116e-02 1.138040721416473389e-01 2.312110215425491333e-01 -5.715829506516456604e-02 -1.032930314540863037e-01 1.044510900974273682e-01 -1.569548062980175018e-02 -3.615967929363250732e-02 4.714506119489669800e-02 7.803113199770450592e-03 -1.177143827080726624e-01 1.855738908052444458e-01 1.203952357172966003e-01 -2.618755698204040527e-01 -1.719576567411422729e-01 -5.354808270931243896e-02 -2.085841149091720581e-01 -4.039311781525611877e-02 -1.518116705119609833e-02 2.966912388801574707e-01 -3.365445435047149658e-01 4.481209069490432739e-02 -2.765949815511703491e-02 -2.649371512234210968e-02 -1.524516642093658447e-01 5.255622267723083496e-01 -8.215559273958206177e-02 1.344668418169021606e-01 -2.437745481729507446e-01
1.800439655780792236e-01 1.164332926273345947e-01 1.247805580496788025e-01 2.166693285107612610e-02 6.457822769880294800e-02 -8.689308911561965942e-02 7.415229827165603638e-02 -5.042274594306945801e-01 5.047940835356712341e-02 1.564992666244506836e-01 1.410259604454040527e-01 1.148597449064254761e-01 1.748051792383193970e-01 -5.349997058510780334e-02 -4.209807515144348145e-02 7.799676805734634399e-02 1.779216378927230835e-01 -3.326226770877838135e-01 1.068352386355400085e-01 1.641775518655776978e-01 -1.195424515753984451e-02 1.780271530151367188e-01 -2.110119909048080444e-01 -4.821655154228210449e-02 -6.800523400306701660e-02 -3.302320241928100586e-01 -9.804110229015350342e-02 -1.864746063947677612e-01 2.984346747398376465e-01 -2.916432730853557587e-02 -9.985890984535217285e-02 -2.186985909938812256e-01
1.330607919953763485e-03 1.385975480079650879e-01 2.212089598178863525e-01 3.755883872509002686e-01 -3.940902650356292725e-02 -1.925579905509948730e-01 -1.162791848182678223e-01 -1.792746782302856445e-01 -8.686470240354537964e-02 -2.190762944519519806e-02 -1.445353776216506958e-01 2.210128456354141235e-01 2.087026834487915039e-01 -2.542412877082824707e-01 1.500321179628372192e-02 -2.767009139060974121e-01 -6.940688937902450562e-02 -1.212612614035606384e-01 -2.095881104469299316e-01 -5.254532769322395325e-02 -7.489818334579467773e-02 1.319695562124252319e-01 4.802123829722404480e-02 -1.658483296632766724e-01 -8.061543107032775879e-03 -2.821966111660003662e-01 -1.923889964818954468e-01 1.094857007265090942e-01 3.173265755176544189e-01 8.955445140600204468e-02 2.144031822681427002e-01 2.032679617404937744e-01
5.503420233726501465e-01 4.842563346028327942e-02 -1.142825633287429810e-01 1.219449341297149658e-01 4.422858729958534241e-02 -2.777565643191337585e-02 1.709917932748794556e-02 -7.065774500370025635e-02 7.806215435266494751e-02 -6.870949268341064453e-02 -7.945691049098968506e-02 1.746066100895404816e-02 8.352848142385482788e-02 -3.222037255764007568e-01 -6.863216310739517212e-02 2.736523449420928955e-01 9.891063719987869263e-02 -2.926833927631378174e-01 2.030038237571716309e-01 -1.764588952064514160e-01 3.665324673056602478e-02 -8.515068143606185913e-02 1.097898408770561218e-01 -7.424324750900268555e-03 -9.807729721069335938e-02 6.872754544019699097e-02 1.251345574855804443e-01 7.614397257566452026e-02 4.713834226131439209e-01 -3.885646909475326538e-02 -5.373585224151611328e-02 -1.080021169036626816e-02
2.075751125812530518e-01 -3.819231642410159111e-03 -4.476628080010414124e-02 1.842206716537475586e-01 1.042449027299880981e-01 3.484551981091499329e-02 -1.426007747650146484e-01 -2.902187407016754150e-01 6.929983198642730713e-02 -4.713763669133186340e-02 1.592545062303543091e-01 3.956555426120758057e-01 9.932267665863037109e-02 -3.464690598775632679e-05 1.396966427564620972e-01 9.535711258649826050e-03 -1.820564419031143188e-01 -8.508221805095672607e-02 1.218972727656364441e-01 2.657330930233001709e-01 -9.820075333118438721e-02 -4.107216000556945801e-02 -3.719633817672729492e-02 3.595956042408943176e-02 2.824032902717590332e-01 -3.420056030154228210e-02 -1.491959989070892334e-01 1.544480323791503906e-01 3.229147195816040039e-01 3.770508170127868652e-01 -1.049068793654441833e-01 -2.481281608343124390e-01
1.791327446699142456e-01 -2.928938269615173340e-01 -1.062007769942283630e-01 2.343800514936447144e-01 4.936297610402107239e-02 3.504695370793342590e-02 6.623852998018264771e-02 -1.994197070598602295e-01 8.235768228769302368e-02 3.139710798859596252e-02 -1.243355944752693176e-01 -1.516625881195068359e-01 1.045460253953933716e-01 8.235964924097061157e-02 8.158987760543823242e-02 -1.853278838098049164e-02 -3.316882550716400146e-01 -3.549389541149139404e-01 -7.871686667203903198e-02 -8.181022107601165771e-02 -1.741243153810501099e-01 3.051637113094329834e-01 1.037971898913383484e-01 -1.711916178464889526e-01 2.578212916851043701e-01 -3.462537750601768494e-02 -1.960109686478972435e-03 2.113128602504730225e-01 3.643137216567993164e-01 1.781078577041625977e-01 7.880719751119613647e-02 4.184179753065109253e-02
2.029342018067836761e-02 3.507673442363739014e-01 -1.465166807174682617e-01 1.943355798721313477e-01 2.159280776977539062e-01 1.622697263956069946e-01 -2.028171867132186890e-01 -1.747545599937438965e-01 5.466939508914947510e-02 3.124838471412658691e-01 7.383941859006881714e-02 2.322103530168533325e-01 -1.074669212102890015e-01 -8.443170040845870972e-02 2.244865447282791138e-01 -3.029791414737701416e-01 -1.851556152105331421e-01 -2.626723349094390869e-01 1.012982204556465149e-01 9.180384874343872070e-02 2.840288728475570679e-02 -2.124867588281631470e-01 3.755787387490272522e-02 1.862694025039672852e-01 -8.896180987358093262e-02 -1.161708161234855652e-01 1.346836090087890625e-01 -1.232914701104164124e-01 2.512110769748687744e-01 -4.403256811201572418e-03 -2.496507763862609863e-02 -1.711039096117019653e-01
9.014631062746047974e-02 2.405786067247390747e-01 1.408301293849945068e-01 2.212987691164016724e-01 -4.549465700984001160e-02 1.312376558780670166e-01 -1.082800514996051788e-02 -1.617819070816040039e-02 4.387446492910385132e-02 5.573694035410881042e-02 -2.126059532165527344e-01 8.325237035751342773e-02 2.129462957382202148e-01 -1.608972847461700439e-01 -2.404146343469619751e-01 -1.897856742143630981e-01 -1.549227088689804077e-01 -1.755145490169525146e-01 -2.331820316612720490e-03 -1.520502269268035889e-01 -3.834996819496154785e-01 6.339272111654281616e-02 -9.144748747348785400e-02 -2.080184221267700195e-01 2.561493515968322754e-01 -3.580282628536224365e-01 -1.136061325669288635e-01 1.343425959348678589e-01 3.092963695526123047e-01 5.868052318692207336e-02 -9.766536951065063477e-02 -9.616922587156295776e-02
1.400005519390106201e-01 1.749768294394016266e-02 1.489080488681793213e-01 9.137929975986480713e-02 1.123606134206056595e-02 5.307144299149513245e-02 4.070946574211120605e-02 -2.094995975494384766e-01 -9.867629408836364746e-02 -3.314217180013656616e-02 4.036428630352020264e-01 1.232136562466621399e-01 5.587431043386459351e-02 -2.879623770713806152e-01 3.061211667954921722e-02 -1.389805674552917480e-01 2.023693919181823730e-02 -2.187799364328384399e-01 5.060186982154846191e-02 -2.313555330038070679e-01 1.789450943470001221e-01 -4.393344745039939880e-02 -6.818837672472000122e-02 -2.700167596340179443e-01 1.273399740457534790e-01 -2.430609613656997681e-01 2.107620835304260254e-01 -3.451299294829368591e-02 4.039939343929290771e-01 1.210634484887123108e-01 3.017235696315765381e-01 1.254937518388032913e-02
1.456067711114883423e-01 2.171351015567779541e-02 1.531395614147186279e-01 2.495253384113311768e-01 -2.783265411853790283e-01 3.738670647144317627e-01 8.866830915212631226e-02 -3.179233372211456299e-01 1.673799902200698853e-01 1.708476841449737549e-01 -3.886180222034454346e-01 8.794062584638595581e-02 4.954962804913520813e-02 6.885948032140731812e-02 -2.586386799812316895e-01 -6.995637714862823486e-02 -2.419062331318855286e-02 -1.407867521047592163e-01 2.183204442262649536e-01 -1.971192844212055206e-02 -3.558324649930000305e-02 -1.474386733025312424e-02 -1.671358644962310791e-01 -1.063905283808708191e-01 -2.308429218828678131e-02 -3.457470983266830444e-02 2.202935516834259033e-01 -9.485665708780288696e-02 1.609021723270416260e-01 1.381946168839931488e-02 2.396939247846603394e-01 1.396480798721313477e-01
3.281839489936828613e-01 6.205805018544197083e-02 1.218807324767112732e-01 3.071909248828887939e-01 6.122957170009613037e-02 4.342883229255676270e-01 -8.002270758152008057e-02 6.421887874603271484e-02 2.006805129349231720e-02 1.828483492136001587e-01 -6.393617391586303711e-02 2.338050901889801025e-01 -2.720762193202972412e-01 -1.360459327697753906e-01 7.073885295540094376e-03 -1.163873225450515747e-01 -2.287863194942474365e-01 -2.679316997528076172e-01 1.170458793640136719e-01 -4.587855190038681030e-02 -1.101367399096488953e-01 -5.872509256005287170e-02 1.396249234676361084e-01 1.430452764034271240e-01 2.169047296047210693e-02 6.611996144056320190e-02 4.583736136555671692e-02 -1.560236364603042603e-01 2.334717363119125366e-01 1.009412780404090881e-01 1.540748178958892822e-01 -2.498522996902465820e-01
2.631177902221679688e-01 -1.039802953600883484e-01 1.971037238836288452e-01 2.163042128086090088e-01 1.140795201063156128e-01 1.265329718589782715e-01 -1.611974686384201050e-01 -5.768132209777832031e-01 3.379444032907485962e-02 3.913991525769233704e-02 7.142696529626846313e-02 1.193732917308807373e-01 1.833906769752502441e-01 1.064590439200401306e-01 1.212216168642044067e-01 -7.769600301980972290e-02 1.268536597490310669e-01 -1.040223985910415649e-01 -2.140059880912303925e-02 1.349542438983917236e-01 1.071611344814300537e-01 -7.318828999996185303e-02 -1.004116088151931763e-01 -1.963623166084289551e-01 -1.640393286943435669e-01 -3.671100437641143799e-01 -7.099119573831558228e-02 8.205195516347885132e-02 2.432500422000885010e-01 9.030618518590927124e-02 -1.978874579071998596e-02 8.149897307157516479e-02
3.595518469810485840e-01 -4.256479814648628235e-02 1.036572307348251343e-01 4.197866022586822510e-01 -7.248118519783020020e-03 6.898126006126403809e-02 -9.517959505319595337e-02 -2.818895876407623291e-01 -1.007772609591484070e-01 -2.751260995864868164e-02 -5.261592101305723190e-03 4.692147485911846161e-03 -1.260032039135694504e-02 -1.052948683500289917e-01 5.482803657650947571e-02 -7.416152954101562500e-02 -2.127735018730163574e-01 -3.146869316697120667e-02 1.959977746009826660e-01 -1.422040462493896484e-01 2.486554384231567383e-01 1.232715100049972534e-01 8.399328589439392090e-02 -2.808607518672943115e-01 7.192026078701019287e-02 -4.863510280847549438e-02 6.662664562463760376e-02 -2.483336925506591797e-01 3.384077548980712891e-01 -2.016203403472900391e-01 1.790231913328170776e-01 -1.707896441221237183e-01
2.680177986621856689e-01 1.320026069879531860e-01 4.211879670619964600e-01 1.987105160951614380e-01 -1.389071792364120483e-01 2.838945686817169189e-01 -1.656622737646102905e-01 -1.188490465283393860e-01 -8.341322536580264568e-04 2.046903669834136963e-01 -3.825221210718154907e-02 7.062516361474990845e-02 1.663786768913269043e-01 1.104144752025604248e-01 -2.085487544536590576e-01 -7.080025225877761841e-02 -9.369663894176483154e-02 -1.385788172483444214e-01 8.440753817558288574e-02 5.828835535794496536e-03 5.484708398580551147e-02 8.469406515359878540e-03 -2.438503652811050415e-01 -1.300584375858306885e-01 2.898390591144561768e-01 -5.987518467009067535e-03 2.303628772497177124e-01 -6.853266060352325439e-02 1.435723155736923218e-01 1.327245384454727173e-01 3.446264863014221191e-01 4.759424552321434021e-02
5.093653872609138489e-02 -1.769627258181571960e-02 2.798800468444824219e-01 2.138617932796478271e-01 -2.016432024538516998e-02 -1.267056763172149658e-01 3.114473447203636169e-02 -4.860356152057647705e-01 -6.483105011284351349e-03 1.396780759096145630e-01 2.525069713592529297e-01 2.124674916267395020e-01 2.174926400184631348e-01 -4.068990051746368408e-02 3.469237685203552246e-01 5.199308507144451141e-03 9.958415478467941284e-02 -1.282901167869567871e-01 2.645066678524017334e-01 -1.119693517684936523e-01 -9.052558243274688721e-02 1.278435438871383667e-01 1.189210340380668640e-01 -2.338490039110183716e-01 1.095702424645423889e-01 -7.500320672988891602e-02 -1.401738524436950684e-01 3.686590120196342468e-02 2.708975076675415039e-01 5.876896530389785767e-02 -1.246591191738843918e-02 -6.073456630110740662e-02
4.771739542484283447e-01 4.304626956582069397e-02 8.372303098440170288e-02 3.491332232952117920e-01 2.993700280785560608e-02 1.412103176116943359e-01 -2.221059650182723999e-01 -1.539846807718276978e-01 -4.421626776456832886e-02 -1.166028622537851334e-02 7.290864735841751099e-02 -6.684375554323196411e-02 5.362213589251041412e-03 9.043293446302413940e-02 -9.613587707281112671e-02 -6.278793513774871826e-02 -2.506019771099090576e-01 -1.325455121695995331e-02 2.909035682678222656e-01 2.025779150426387787e-02 3.253706917166709900e-02 -4.366196319460868835e-02 2.122752368450164795e-02 -1.263203918933868408e-01 -6.983015686273574829e-03 1.412221789360046387e-01 2.816502004861831665e-03 -8.135182410478591919e-02 4.348177611827850342e-01 -2.144598215818405151e-01 2.893571853637695312e-01 -4.016517847776412964e-02
5.312735438346862793e-01 5.760551989078521729e-02 2.486686259508132935e-01 1.929385364055633545e-01 4.555249959230422974e-02 -4.506536573171615601e-02 -2.575317621231079102e-01 -2.190437614917755127e-01 -3.493186086416244507e-02 2.468337677419185638e-02 3.775779902935028076e-02 2.288918793201446533e-01 5.917090922594070435e-02 1.462746784090995789e-02 -2.230492420494556427e-03 -1.121885254979133606e-01 -1.561438888311386108e-01 -8.900844492018222809e-03 1.224136725068092346e-01 -4.176648333668708801e-02 -8.755975961685180664e-02 -1.225006952881813049e-01 2.517288327217102051e-01 -1.903518438339233398e-01 -5.323820188641548157e-02 1.027126982808113098e-01 9.231150895357131958e-02 2.392076514661312103e-02 3.614622652530670166e-01 -1.861583292484283447e-01 2.628517150878906250e-01 -6.829214096069335938e-02
3.649418652057647705e-01 -4.022700488567352295e-01 -5.217486247420310974e-02 1.570471227169036865e-01 4.081084579229354858e-02 -1.552378535270690918e-01 -3.852130845189094543e-02 -8.895140886306762695e-02 8.508046716451644897e-02 5.832113791257143021e-03 -1.161461696028709412e-01 7.270980160683393478e-03 -7.550876121968030930e-03 -1.271312385797500610e-01 -1.287514120340347290e-01 -6.546592712402343750e-02 -3.235118463635444641e-02 -3.965649306774139404e-01 3.267011791467666626e-02 1.332199294120073318e-02 1.435825526714324951e-01 -4.477716982364654541e-02 9.147103130817413330e-02 -9.678355604410171509e-02 1.674077659845352173e-01 1.148552298545837402e-01 2.841529808938503265e-02 7.049288600683212280e-02 5.146282315254211426e-01 -2.942514978349208832e-02 -8.492752164602279663e-02 -2.544162571430206299e-01
2.575580477714538574e-01 6.837675347924232483e-03 2.031728625297546387e-01 3.528172969818115234e-01 -1.737467385828495026e-02 -7.882834970951080322e-02 -1.257148981094360352e-01 -3.034662902355194092e-01 -1.905003190040588379e-01 -7.533843815326690674e-02 6.369726359844207764e-02 -3.557233884930610657e-02 2.369630187749862671e-01 -3.144158720970153809e-01 3.336826562881469727e-01 3.543170914053916931e-02 7.914544641971588135e-02 -1.668367385864257812e-01 1.114949807524681091e-01 -3.945666924118995667e-02 -1.172233596444129944e-01 1.018084213137626648e-01 -8.389341086149215698e-02 -5.077783390879631042e-02 1.583835482597351074e-01 -2.761015594005584717e-01 -1.051724925637245178e-01 -1.806222051382064819e-01 2.206121236085891724e-01 -4.490616917610168457e-02 2.469812929630279541e-01 -7.104381918907165527e-03
6.125762313604354858e-02 1.090315133333206177e-01 2.552812695503234863e-01 1.641486883163452148e-01 -4.556258022785186768e-02 -1.213429644703865051e-01 -2.453369647264480591e-02 -1.581570953130722046e-01 2.083464860916137695e-01 3.095002174377441406e-01 1.512555927038192749e-01 3.651524335145950317e-02 1.711038053035736084e-01 -1.001086160540580750e-01 -1.086096689105033875e-01 2.220972031354904175e-01 -1.940630227327346802e-01 2.323440462350845337e-02 4.625870585441589355e-01 -9.952863305807113647e-02 6.150323152542114258e-02 -2.570766583085060120e-02 2.546213269233703613e-01 -2.118203639984130859e-01 6.613073498010635376e-02 7.793830707669258118e-03 3.721145913004875183e-03 1.640705764293670654e-01 3.197895884513854980e-01 -2.472301572561264038e-01 1.199045926332473755e-01 2.510183118283748627e-02
1.755155920982360840e-01 1.567410528659820557e-01 2.208584174513816833e-02 1.930330991744995117e-01 -1.262572705745697021e-01 9.150750003755092621e-03 -1.367315766401588917e-03 -3.883946835994720459e-01 -2.681200802326202393e-01 6.949456036090850830e-02 1.271923035383224487e-01 2.274613380432128906e-01 1.616797894239425659e-01 4.335443675518035889e-02 1.725096553564071655e-01 7.449609693139791489e-04 -1.528755128383636475e-01 -1.344622224569320679e-01 2.625925838947296143e-01 -1.832413971424102783e-01 -3.203110024333000183e-02 -1.753785014152526855e-01 7.464312016963958740e-02 -2.099184244871139526e-01 -1.141039431095123291e-01 1.066390275955200195e-01 -4.407789930701255798e-02 -5.929700285196304321e-02 4.289586544036865234e-01 -1.568011194467544556e-01 2.490160018205642700e-01 -1.083035767078399658e-01
2.221465706825256348e-01 -3.858574032783508301e-01 6.948374956846237183e-02 4.214789867401123047e-01 -1.037352345883846283e-02 -1.377973109483718872e-01 -4.629400745034217834e-02 -1.207126453518867493e-01 -1.162467803806066513e-02 6.640350818634033203e-02 -2.867056988179683685e-03 3.045971393585205078e-01 -3.305522724986076355e-02 -1.253719925880432129e-01 8.401811122894287109e-03 -4.909443086944520473e-04 -2.862566113471984863e-01 -3.524453938007354736e-01 2.866579033434391022e-02 -2.122560590505599976e-01 -2.217593640089035034e-01 5.501539632678031921e-02 1.147486492991447449e-01 -1.058347448706626892e-01 -1.687106341123580933e-01 -5.867769941687583923e-02 1.524604707956314087e-01 -1.769377440214157104e-01 1.984415948390960693e-01 -2.862954279407858849e-04 1.549994945526123047e-02 1.207652240991592407e-01
-1.177472919225692749e-01 -2.654737234115600586e-02 3.217500448226928711e-02 3.763484060764312744e-01 8.068548887968063354e-02 -6.356591731309890747e-02 7.993309199810028076e-02 -1.644749641418457031e-01 -5.233727395534515381e-03 1.978677064180374146e-01 1.380605250597000122e-01 -6.288478523492813110e-02 -1.109786853194236755e-01 -1.590925604104995728e-01 -9.161655604839324951e-02 2.247782051563262939e-01 5.977664887905120850e-02 1.047381758689880371e-01 -8.433602005243301392e-02 -1.385401785373687744e-01 1.181188598275184631e-01 -8.722437918186187744e-02 4.898218065500259399e-02 -1.054204478859901428e-01 2.599654495716094971e-01 -2.343542873859405518e-01 1.192898452281951904e-01 -4.806045070290565491e-02 6.332951188087463379e-01 6.551618222147226334e-03 5.706122145056724548e-02 -1.438684314489364624e-01
1.706715971231460571e-01 -1.014829501509666443e-01 2.853147685527801514e-01 3.472494482994079590e-01 -1.502710282802581787e-01 1.012413799762725830e-01 2.839698456227779388e-02 1.075065806508064270e-01 4.611930251121520996e-02 2.461259439587593079e-02 -9.751636534929275513e-02 1.191931888461112976e-01 -1.931295543909072876e-01 -2.189550548791885376e-01 1.162665188312530518e-01 -2.433306574821472168e-01 -7.523604482412338257e-02 -1.907648444175720215e-01 5.008596926927566528e-02 -1.068594157695770264e-01 -3.164733648300170898e-01 1.966995149850845337e-01 -1.867605745792388916e-01 1.409724447876214981e-02 2.568249106407165527e-01 -2.029314935207366943e-01 -1.000518873333930969e-01 2.458496019244194031e-03 3.956051766872406006e-01 -1.098155230283737183e-02 -1.483497619628906250e-01 5.728327482938766479e-02
3.070909082889556885e-01 2.559500634670257568e-01 2.597196996212005615e-01 2.224251925945281982e-01 1.896674948511645198e-04 1.667220294475555420e-01 1.911374926567077637e-01 7.797659933567047119e-02 2.823255062103271484e-01 1.205913946032524109e-01 2.815887145698070526e-02 -1.816870868206024170e-01 -6.378821283578872681e-02 -1.543347984552383423e-01 -2.749159932136535645e-01 -1.239295154809951782e-01 -2.440561503171920776e-01 -2.194799482822418213e-02 2.061364501714706421e-01 -9.662901610136032104e-02 -2.346108108758926392e-01 -8.285950869321823120e-02 4.234306048601865768e-03 6.568024400621652603e-03 9.575063735246658325e-02 -3.631350100040435791e-01 6.513851135969161987e-02 9.612342715263366699e-02 2.408918589353561401e-01 1.210548132658004761e-01 7.001862674951553345e-02 -4.651281516999006271e-03
2.189678996801376343e-01 9.732122719287872314e-02 1.704512685537338257e-01 2.699288725852966309e-01 4.996518045663833618e-02 1.760257333517074585e-01 2.451621443033218384e-01 6.323700305074453354e-03 2.493954598903656006e-01 2.380198240280151367e-01 8.788253366947174072e-02 2.281434647738933563e-02 1.318385452032089233e-02 9.673750400543212891e-02 -2.449813932180404663e-01 -2.042251676321029663e-01 -1.414434015750885010e-01 1.285497099161148071e-01 1.689393669366836548e-01 -1.278900951147079468e-01 -2.401507347822189331e-01 2.074873447418212891e-01 -5.110485479235649109e-02 -1.415838748216629028e-01 2.770297527313232422e-01 -8.832368999719619751e-02 2.628588676452636719e-01 -1.087630689144134521e-01 2.504074871540069580e-01 7.175895571708679199e-02 2.452905029058456421e-01 1.019272059202194214e-01
-1.662936955690383911e-01 8.630044758319854736e-02 6.487324088811874390e-02 2.745547294616699219e-01 1.807108223438262939e-01 2.023515105247497559e-01 -7.101980596780776978e-02 -3.147388696670532227e-01 -2.596461772918701172e-01 1.093448624014854431e-01 -2.380330413579940796e-01 1.366418302059173584e-01 4.008277878165245056e-02 -1.251233667135238647e-01 1.524510979652404785e-01 1.159331575036048889e-02 -5.144125595688819885e-02 -1.071917042136192322e-01 -5.368191283196210861e-03 -1.991553902626037598e-01 1.466816812753677368e-01 1.032943129539489746e-01 1.230156272649765015e-01 -2.342997491359710693e-01 2.603999152779579163e-02 3.767872229218482971e-02 1.400359719991683960e-01 6.184864416718482971e-02 5.172059535980224609e-01 -9.464637935161590576e-02 6.576056778430938721e-02 -2.233870327472686768e-01
3.870865702629089355e-01 -2.303103655576705933e-01 2.450855821371078491e-01 3.391402959823608398e-01 8.074226975440979004e-02 1.609414219856262207e-01 1.813351958990097046e-01 6.432574242353439331e-02 -4.520497843623161316e-02 1.029769107699394226e-01 -8.615355193614959717e-02 1.558660119771957397e-01 -4.754260554909706116e-02 -3.057960420846939087e-02 -2.956480681896209717e-01 1.576100476086139679e-02 -2.871194481849670410e-01 -7.867517322301864624e-02 2.257412225008010864e-01 1.760891824960708618e-01 2.808621712028980255e-02 1.163711771368980408e-02 -4.755479097366333008e-02 -1.566836535930633545e-01 1.794331073760986328e-01 3.929556533694267273e-02 9.149130433797836304e-02 1.180800516158342361e-02 1.747557669878005981e-01 -3.822517395019531250e-01 5.906682345084846020e-04 -1.200783159583806992e-02
5.467965453863143921e-02 -1.150735616683959961e-01 3.844920992851257324e-01 1.612350046634674072e-01 9.750464558601379395e-02 1.486969888210296631e-01 5.581169947981834412e-02 -2.063709944486618042e-01 1.160202920436859131e-01 3.029229938983917236e-01 -1.445247530937194824e-01 4.380010440945625305e-02 1.122827604413032532e-01 -8.594567887485027313e-03 -4.350068047642707825e-03 -3.592927753925323486e-01 9.751804918050765991e-02 -7.139575481414794922e-02 -1.492898464202880859e-01 5.989454686641693115e-02 4.037511348724365234e-02 1.182118281722068787e-01 8.602944016456604004e-02 -1.680310219526290894e-01 -2.980219013988971710e-02 2.440843135118484497e-01 3.968971073627471924e-01 -3.406668826937675476e-02 3.867038488388061523e-01 1.763775385916233063e-02 3.154293820261955261e-02 3.277777880430221558e-02
-1.189731955528259277e-01 -3.169658035039901733e-02 3.669149056077003479e-02 2.545794844627380371e-01 3.164997324347496033e-03 -1.003656312823295593e-01 -7.566215842962265015e-02 -4.507549405097961426e-01 2.813734710216522217e-01 -1.942585259675979614e-01 4.038186743855476379e-02 8.646990172564983368e-03 2.590222284197807312e-02 1.197896599769592285e-01 -1.946935206651687622e-01 -1.298961639404296875e-01 -1.923535615205764771e-01 -1.040883585810661316e-01 2.085038721561431885e-01 -8.146797120571136475e-02 1.130396267399191856e-03 3.310145735740661621e-01 3.744201362133026123e-02 -6.426440924406051636e-02 5.443131178617477417e-02 -8.898477256298065186e-02 2.637147307395935059e-01 8.356416225433349609e-02 3.149022161960601807e-01 -1.892495155334472656e-01 2.743993997573852539e-01 -2.348032779991626740e-02
4.317987859249114990e-01 5.848928540945053101e-02 4.821222275495529175e-03 1.839543133974075317e-01 4.082519710063934326e-01 1.034255027770996094e-01 -1.569377332925796509e-01 -2.210710495710372925e-01 -1.339153945446014404e-01 5.143861100077629089e-02 2.383387386798858643e-01 9.887180477380752563e-02 -3.065605759620666504e-01 -9.607297927141189575e-02 -1.659448742866516113e-01 -2.797054126858711243e-02 -2.011387050151824951e-01 -8.516079187393188477e-02 9.942127764225006104e-02 1.489912247052416205e-04 9.438457340002059937e-02 -2.484963275492191315e-02 -9.059634804725646973e-02 -7.213853299617767334e-02 -6.371908634901046753e-02 8.546523749828338623e-02 6.901642680168151855e-02 1.635695695877075195e-01 4.190877377986907959e-01 -1.569894701242446899e-02 7.398135960102081299e-02 -4.404925554990768433e-02
1.516494005918502808e-01 -2.074399292469024658e-01 -1.652703881263732910e-01 1.542703509330749512e-01 1.263613551855087280e-01 -1.006566882133483887e-01 1.187974363565444946e-01 -5.269993841648101807e-02 2.583994567394256592e-01 8.611795306205749512e-02 1.483153831213712692e-02 1.843658536672592163e-01 -4.492896795272827148e-02 9.903789311647415161e-02 -2.369728172197937965e-03 -2.770172357559204102e-01 4.008115082979202271e-02 -7.317379117012023926e-02 2.033789306879043579e-01 -3.528318926692008972e-02 3.177028894424438477e-02 -2.121245115995407104e-01 -8.566422015428543091e-02 -2.791900932788848877e-02 1.101100295782089233e-01 5.675192922353744507e-03 3.288178518414497375e-02 3.439782559871673584e-01 6.188019514083862305e-01 1.516136825084686279e-01 3.915445879101753235e-02 -1.458364445716142654e-02
4.645472764968872070e-01 9.800679981708526611e-02 2.632663771510124207e-02 3.149118721485137939e-01 1.148242503404617310e-02 -2.094457447528839111e-01 -2.754968404769897461e-02 -2.467252016067504883e-01 -2.276911139488220215e-01 -2.312626503407955170e-02 -2.156942188739776611e-01 -8.277320116758346558e-02 -4.398943111300468445e-02 -1.616059541702270508e-01 9.530816227197647095e-02 -2.335835946723818779e-03 -1.123978570103645325e-01 -8.140683919191360474e-02 -5.389779806137084961e-02 1.018539741635322571e-01 6.927835941314697266e-02 -3.706644475460052490e-02 3.275354206562042236e-02 -2.576746940612792969e-01 -2.821266092360019684e-02 -2.158804237842559814e-01 2.831988334655761719e-01 -2.671168148517608643e-01 2.636055052280426025e-01 -1.892952620983123779e-01 5.932827293872833252e-02 -1.105723157525062561e-01
5.745758116245269775e-02 -1.042366027832031250e-01 1.501341611146926880e-01 2.102479487657546997e-01 7.221038639545440674e-02 8.964972198009490967e-02 -9.565817564725875854e-02 -4.083615839481353760e-01 -9.344695508480072021e-02 -4.779282491654157639e-03 4.728238657116889954e-02 1.342774331569671631e-01 1.410984545946121216e-01 -3.167815133929252625e-02 1.227477267384529114e-01 1.832952797412872314e-01 -8.841005712747573853e-02 -1.282428801059722900e-01 8.436426520347595215e-02 -1.072870641946792603e-01 5.684757977724075317e-02 -1.533089485019445419e-02 7.793907821178436279e-02 -3.175082802772521973e-01 4.589161649346351624e-02 -3.144414722919464111e-02 -1.133316196501255035e-02 -1.839887648820877075e-01 5.302294492721557617e-01 -2.614521384239196777e-01 2.336293905973434448e-01 -1.921684443950653076e-01
3.053117096424102783e-01 2.067776024341583252e-01 1.135681569576263428e-01 1.300255358219146729e-01 3.731409832835197449e-02 6.553312391042709351e-02 4.737455770373344421e-02 2.717616781592369080e-02 3.107937611639499664e-02 7.900164276361465454e-02 -2.051548510789871216e-01 1.563275605440139771e-01 3.318456113338470459e-01 1.006229128688573837e-02 -1.960450969636440277e-02 4.788769409060478210e-02 -9.688623249530792236e-02 -3.510832488536834717e-01 2.950140275061130524e-02 -3.291729465126991272e-02 9.955223649740219116e-02 -3.280273452401161194e-02 -6.725675612688064575e-02 -1.399167813360691071e-03 3.015605509281158447e-01 -2.464618906378746033e-02 3.232060670852661133e-01 -1.457215845584869385e-01 2.532538175582885742e-01 -2.001417800784111023e-02 1.042216718196868896e-01 4.429035186767578125e-01
2.645463645458221436e-01 -2.225809730589389801e-02 1.924016475677490234e-01 1.239340156316757202e-01 1.380487438291311264e-02 1.946522444486618042e-01 -3.316474258899688721e-01 -2.166574150323867798e-01 -6.817212700843811035e-02 1.438967734575271606e-01 -1.211081817746162415e-02 6.620720773935317993e-02 -2.419590950012207031e-01 -1.208843067288398743e-01 -1.047913208603858948e-01 -3.329239189624786377e-01 -3.975030966103076935e-03 -3.176132440567016602e-01 1.594533920288085938e-01 -1.377704441547393799e-01 1.868529766798019409e-01 -1.088020727038383484e-01 8.027681708335876465e-02 9.342360496520996094e-02 2.780698239803314209e-02 -1.449598371982574463e-01 -1.964299976825714111e-01 -2.580339647829532623e-02 3.370363414287567139e-01 2.712365090847015381e-01 -1.805624552071094513e-02 -3.899288177490234375e-02
-5.187699198722839355e-02 -8.133117854595184326e-02 2.608970701694488525e-01 3.075068891048431396e-01 1.067299842834472656e-01 1.226983368396759033e-01 -3.171847462654113770e-01 -6.455273926258087158e-02 1.198824048042297363e-01 1.616276651620864868e-01 1.073588430881500244e-01 2.434444427490234375e-01 1.674408167600631714e-01 -1.182711496949195862e-01 5.363984778523445129e-02 -1.308201402425765991e-01 -3.771869540214538574e-01 -1.462127566337585449e-01 4.014493152499198914e-02 -2.099216729402542114e-01 -1.091420128941535950e-01 5.604654923081398010e-02 3.205120861530303955e-01 -8.468310534954071045e-02 2.020034790039062500e-01 -2.306256294250488281e-01 -4.277245327830314636e-02 -4.852757230401039124e-02 2.245593369007110596e-01 -1.203753724694252014e-01 -1.466273516416549683e-01 -6.834294646978378296e-02
-9.505292400717735291e-03 4.298615083098411560e-02 3.148437291383743286e-02 5.924819707870483398e-01 -3.433560952544212341e-02 -1.126376688480377197e-01 -1.357388496398925781e-02 -2.249308228492736816e-01 1.850409060716629028e-01 -9.911669418215751648e-03 8.320064283907413483e-03 -7.959477370604872704e-04 -3.209043294191360474e-02 1.648366600275039673e-01 7.610730361193418503e-03 -3.357046544551849365e-01 -2.357399761676788330e-01 -1.551748961210250854e-01 2.412388771772384644e-01 1.437690556049346924e-01 -1.536046713590621948e-01 1.807088851928710938e-01 2.812354080379009247e-02 9.063735604286193848e-02 1.856385767459869385e-01 -2.905241958796977997e-02 2.363534420728683472e-01 9.691808372735977173e-02 7.031276077032089233e-02 -2.932272851467132568e-02 2.644610106945037842e-01 7.711746543645858765e-02
1.443034410476684570e-01 1.024058908224105835e-01 2.410266250371932983e-01 2.595013380050659180e-01 -3.783660382032394409e-02 7.020168751478195190e-02 -1.242163926362991333e-01 -3.224178254604339600e-01 -1.193460673093795776e-01 5.491622537374496460e-02 -3.137742877006530762e-01 3.452358022332191467e-02 9.728692471981048584e-02 7.848134264349937439e-03 -1.497361660003662109e-01 -1.469244211912155151e-01 -5.394107475876808167e-02 -1.385568827390670776e-01 -1.520525515079498291e-01 -1.069430559873580933e-01 2.491680905222892761e-02 -1.287582796066999435e-02 1.873593330383300781e-01 -1.894229799509048462e-01 3.435820639133453369e-01 -1.704289913177490234e-01 2.380863875150680542e-01 -3.080713450908660889e-01 2.456258684396743774e-01 2.182861976325511932e-02 2.421941757202148438e-01 2.195871807634830475e-02
2.425422817468643188e-01 -6.790708005428314209e-02 -1.654070019721984863e-01 1.214436292648315430e-01 4.261400923132896423e-02 -4.658047575503587723e-03 -1.829513460397720337e-01 -2.154206335544586182e-01 2.197313010692596436e-01 -5.691753327846527100e-02 -5.703922733664512634e-02 9.168034791946411133e-02 -9.754667431116104126e-02 -1.111642494797706604e-01 4.754909127950668335e-02 -1.981581747531890869e-01 -2.432687729597091675e-01 -3.624444901943206787e-01 9.880433976650238037e-02 1.802928745746612549e-01 -6.098189577460289001e-02 1.936263144016265869e-01 2.095444202423095703e-01 2.808680012822151184e-02 1.193122640252113342e-01 -2.693749666213989258e-01 2.299636155366897583e-01 9.368647821247577667e-03 2.462405562400817871e-01 2.198730707168579102e-01 -4.350947216153144836e-02 3.417547047138214111e-01
4.365446045994758606e-02 2.303927689790725708e-01 3.351214528083801270e-01 4.196713566780090332e-01 9.625267237424850464e-02 8.249976485967636108e-02 -1.071677878499031067e-01 -1.398022770881652832e-01 1.035938784480094910e-01 8.855257928371429443e-02 -4.301303625106811523e-02 6.869738548994064331e-02 5.970833078026771545e-02 -8.174818009138107300e-02 -8.309284597635269165e-02 -6.861706078052520752e-02 -9.313300997018814087e-02 -4.824734926223754883e-01 1.130957305431365967e-01 1.050669625401496887e-01 -6.589156389236450195e-02 1.948012560606002808e-01 -4.283794015645980835e-02 5.744152702391147614e-03 4.437865614891052246e-01 9.347629733383655548e-03 -1.838970631361007690e-01 8.574906969442963600e-04 1.008390486240386963e-01 4.007786139845848083e-02 9.574963152408599854e-02 3.524719923734664917e-02
2.132505625486373901e-01 1.461562700569629669e-02 1.120913401246070862e-01 2.265301644802093506e-01 2.081368118524551392e-01 1.431229412555694580e-01 1.623912155628204346e-01 -2.951112091541290283e-01 1.452188789844512939e-01 1.223421320319175720e-01 3.752287924289703369e-01 1.416655778884887695e-01 5.380407348275184631e-02 -1.290302574634552002e-01 1.125583723187446594e-01 1.342186331748962402e-02 1.785238832235336304e-02 -1.364342272281646729e-01 1.762778759002685547e-01 -2.960998117923736572e-01 5.600051209330558777e-02 1.435450464487075806e-02 1.600824743509292603e-01 -3.739809095859527588e-01 2.089772969484329224e-01 8.652964979410171509e-02 3.348045423626899719e-02 -2.604184150695800781e-01 2.075774073600769043e-01 8.266182243824005127e-02 -1.168826688081026077e-02 -8.473874628543853760e-02
5.368892848491668701e-02 6.164672225713729858e-02 1.802038550376892090e-01 1.768232882022857666e-01 1.480729281902313232e-01 6.874626129865646362e-02 2.476658672094345093e-02 -5.478238463401794434e-01 -6.206790730357170105e-02 2.658474147319793701e-01 -6.498033553361892700e-02 1.428952161222696304e-02 2.212459966540336609e-02 6.585454195737838745e-02 1.323701590299606323e-01 1.763985008001327515e-01 -1.989076882600784302e-01 -1.481410562992095947e-01 5.776961892843246460e-02 -2.644568085670471191e-01 1.543230563402175903e-01 -9.867775440216064453e-02 1.008008867502212524e-01 -2.848803997039794922e-01 8.096181601285934448e-02 -2.498496323823928833e-02 1.565744355320930481e-02 -1.117917075753211975e-01 3.987182378768920898e-01 -1.317910104990005493e-01 1.007357314229011536e-01 -6.093273311853408813e-02
-1.437911242246627808e-01 1.518040746450424194e-01 2.904410660266876221e-01 1.744126081466674805e-01 1.010871585458517075e-02 6.711608171463012695e-02 4.143454432487487793e-01 -2.539012730121612549e-01 1.089485064148902893e-01 1.186480373144149780e-01 1.967174112796783447e-01 -4.638748615980148315e-02 9.383518248796463013e-02 -1.674733608961105347e-01 6.201879307627677917e-02 -6.735392659902572632e-02 -8.084469288587570190e-02 -3.977689892053604126e-03 3.566865110769867897e-03 -7.190036773681640625e-02 4.530096799135208130e-02 -7.806106656789779663e-02 -3.148270398378372192e-02 1.875050216913223267e-01 1.942881047725677490e-01 -1.516038626432418823e-01 1.157334968447685242e-01 -1.724046319723129272e-01 5.267074704170227051e-01 8.939117193222045898e-02 1.642395704984664917e-01 -1.282691359519958496e-01
2.123557403683662415e-02 -1.332149356603622437e-01 4.426380246877670288e-02 2.086810320615768433e-01 1.872335970401763916e-01 1.534060016274452209e-02 -2.751533985137939453e-01 -1.063523963093757629e-01 9.213713929057121277e-03 1.577289551496505737e-01 -1.023135241121053696e-02 2.598719894886016846e-01 -4.886411875486373901e-02 -1.547393351793289185e-01 3.070495426654815674e-01 -1.886363774538040161e-01 -1.620947122573852539e-01 -2.137958854436874390e-01 9.806368499994277954e-02 -2.566509842872619629e-01 1.546153873205184937e-01 5.952403694391250610e-02 1.528634876012802124e-01 -4.046322032809257507e-02 -2.152188867330551147e-02 -2.606539726257324219e-01 7.196733355522155762e-02 -2.509181201457977295e-01 3.806538581848144531e-01 -1.890307515859603882e-01 2.018684446811676025e-01 -8.567684888839721680e-02
2.666765451431274414e-01 -1.720386147499084473e-01 -1.635051667690277100e-01 1.790966689586639404e-01 -5.994241312146186829e-02 1.071001030504703522e-02 1.567953377962112427e-01 -6.539194285869598389e-02 2.712656557559967041e-01 -2.034769766032695770e-02 1.956075578927993774e-01 9.076614677906036377e-02 2.533925473690032959e-01 -2.598063647747039795e-01 1.232060864567756653e-01 8.034149557352066040e-02 -1.374645531177520752e-01 -2.266238778829574585e-01 1.492628753185272217e-01 2.476153224706649780e-01 -2.197834402322769165e-01 8.132130652666091919e-02 1.034185439348220825e-01 1.147500053048133850e-01 1.738665848970413208e-01 1.888354271650314331e-01 5.883860215544700623e-02 1.183303296566009521e-01 3.402879536151885986e-01 -1.933569461107254028e-01 -3.764805570244789124e-02 -2.519631683826446533e-01
8.685903996229171753e-02 5.873352661728858948e-02 -8.839477784931659698e-03 1.824214756488800049e-01 -4.520737100392580032e-03 1.770105510950088501e-01 -6.311740726232528687e-02 -1.098327338695526123e-02 1.624264121055603027e-01 5.308837443590164185e-02 -9.493468701839447021e-02 2.266546040773391724e-01 1.758654713630676270e-01 -3.410096839070320129e-02 1.586080193519592285e-01 1.466330587863922119e-01 -2.089746445417404175e-01 -9.821315854787826538e-02 4.169685840606689453e-01 3.195040225982666016e-01 -2.118625789880752563e-01 1.240005195140838623e-01 -2.648220360279083252e-01 3.389769000932574272e-03 2.674663960933685303e-01 -7.530445605516433716e-02 -8.640442788600921631e-02 5.914099514484405518e-02 3.647133111953735352e-01 2.071571648120880127e-01 -1.269626319408416748e-01 1.094063371419906616e-01
2.407559007406234741e-01 -1.049034763127565384e-02 3.732765838503837585e-02 1.037716865539550781e-01 1.844880133867263794e-01 4.049934074282646179e-02 -9.705442190170288086e-02 -1.525565683841705322e-01 -5.504421889781951904e-02 5.505719408392906189e-02 3.046806901693344116e-02 3.240952491760253906e-01 1.201647222042083740e-01 2.370838522911071777e-01 -3.688965365290641785e-02 -7.716579735279083252e-02 -5.305515527725219727e-01 -5.189936235547065735e-02 2.504945695400238037e-01 -5.858669430017471313e-02 -1.892344504594802856e-01 1.243144646286964417e-01 -2.001044154167175293e-01 1.679903268814086914e-01 1.394735723733901978e-01 -3.782292082905769348e-02 2.721187472343444824e-01 9.900858253240585327e-02 2.420034408569335938e-01 -8.922280743718147278e-03 4.365972056984901428e-02 -1.903507858514785767e-01
7.661677896976470947e-02 -8.244940638542175293e-02 3.403969481587409973e-02 1.676633954048156738e-01 1.961157172918319702e-01 1.020637527108192444e-01 -2.086689472198486328e-01 -1.599942706525325775e-02 -7.074817270040512085e-02 -1.183176711201667786e-01 -7.293654233217239380e-02 2.342946529388427734e-01 -1.160623412579298019e-02 -1.556139290332794189e-01 5.271210893988609314e-02 -1.585657475516200066e-03 -1.972457319498062134e-01 -1.131039932370185852e-01 3.522050678730010986e-01 3.239226639270782471e-01 -1.224469691514968872e-01 -1.916976273059844971e-01 -1.778989285230636597e-01 1.725486516952514648e-01 2.817188501358032227e-01 -7.334221899509429932e-02 -4.054879397153854370e-02 2.161635905504226685e-01 4.307043850421905518e-01 4.676219820976257324e-02 7.293152809143066406e-02 -1.976694166660308838e-01
3.097767531871795654e-01 -1.654860824346542358e-01 3.328797221183776855e-01 3.943851292133331299e-01 -3.544172644615173340e-02 1.821688264608383179e-01 1.704079210758209229e-01 -2.672075927257537842e-01 -6.433768570423126221e-02 1.674261391162872314e-01 6.071862950921058655e-02 1.172011718153953552e-01 7.448987662792205811e-02 -7.283677905797958374e-02 5.785503983497619629e-02 -8.825670927762985229e-02 -2.731288969516754150e-01 7.906179130077362061e-02 -6.219332106411457062e-03 1.194895356893539429e-01 2.222426682710647583e-01 1.005210652947425842e-01 2.134256660938262939e-01 2.825436592102050781e-01 -7.937376946210861206e-02 -1.374427136033773422e-02 1.934287995100021362e-01 1.170780789107084274e-02 2.105614691972732544e-01 6.919749081134796143e-02 1.600642204284667969e-01 7.077930122613906860e-02
1.389648169279098511e-01 -4.553777724504470825e-02 -2.085173502564430237e-02 -1.782677769660949707e-01 2.400964200496673584e-01 1.937653124332427979e-02 2.829330600798130035e-02 1.505141556262969971e-01 9.504748135805130005e-02 7.823942601680755615e-02 -5.940452963113784790e-02 7.227959483861923218e-02 -6.056651100516319275e-02 -1.090979203581809998e-01 -1.076964810490608215e-01 2.918829582631587982e-02 -1.186963245272636414e-01 -1.930190771818161011e-01 2.501481473445892334e-01 4.094265699386596680e-01 1.407307013869285583e-02 -2.267521768808364868e-01 -2.211843580007553101e-01 5.348521843552589417e-02 9.601102024316787720e-02 -1.303457617759704590e-01 1.870572566986083984e-01 -6.961792241781949997e-04 5.862112641334533691e-01 -6.780835986137390137e-02 1.236501261591911316e-01 5.759505182504653931e-02
2.820031344890594482e-01 1.040801629424095154e-01 -1.297567691653966904e-02 -4.147208109498023987e-02 1.414437592029571533e-01 7.006020098924636841e-02 -5.369320884346961975e-02 -2.813603579998016357e-01 -1.662711380049586296e-03 1.524064540863037109e-01 -1.201285645365715027e-01 -2.627533972263336182e-01 -1.698349975049495697e-02 -3.702808916568756104e-02 -1.501132175326347351e-02 -5.708172172307968140e-02 -3.787918016314506531e-02 -7.429251074790954590e-02 1.066766679286956787e-01 2.746022045612335205e-01 -1.867414712905883789e-01 9.024582058191299438e-02 5.125107243657112122e-02 2.774839699268341064e-01 -4.119493439793586731e-02 -4.102765321731567383e-01 2.467819899320602417e-01 -1.320477128028869629e-01 3.390869200229644775e-01 7.590919733047485352e-02 4.526662640273571014e-03 -3.216244280338287354e-01
1.603418588638305664e-01 2.990587241947650909e-02 -5.203745141625404358e-02 4.105769991874694824e-01 1.769918650388717651e-01 2.125523239374160767e-01 -1.985622197389602661e-01 7.579319179058074951e-02 -1.179493889212608337e-01 3.224231302738189697e-01 -6.197328120470046997e-02 2.606101036071777344e-01 -9.674289263784885406e-03 -6.956068426370620728e-02 -8.722177147865295410e-02 -4.557809233665466309e-02 -4.188061356544494629e-01 -2.852559089660644531e-01 1.555009186267852783e-01 -1.062445119023323059e-01 1.789221656508743763e-03 1.987509727478027344e-01 1.547276973724365234e-01 -7.045402377843856812e-02 1.724577392451465130e-03 -1.569948792457580566e-01 2.532826736569404602e-02 -1.175501197576522827e-01 2.253200113773345947e-01 1.035456284880638123e-01 -8.336125314235687256e-02 -8.942636847496032715e-02
2.890827655792236328e-01 -8.901761844754219055e-03 2.440852820873260498e-01 3.414892852306365967e-01 -4.783389344811439514e-02 1.529924273490905762e-01 1.017530411481857300e-01 1.043254956603050232e-01 2.624024823307991028e-02 1.441975776106119156e-02 -6.807360798120498657e-02 -7.147020194679498672e-03 1.781341060996055603e-02 -3.487458825111389160e-01 -5.125051364302635193e-03 -2.776313424110412598e-01 -1.938361823558807373e-01 -1.733592152595520020e-01 1.767787933349609375e-01 -8.743748068809509277e-02 -3.371621072292327881e-01 1.932875663042068481e-01 -1.347651183605194092e-01 1.035617385059595108e-02 1.414322257041931152e-01 -1.163728088140487671e-01 -5.070141330361366272e-02 -3.310082852840423584e-02 3.179632723331451416e-01 1.356928795576095581e-01 -2.339394539594650269e-01 3.629158437252044678e-02
1.436862163245677948e-02 2.208186686038970947e-01 2.592276632785797119e-01 1.103371009230613708e-01 -1.999129951000213623e-01 3.031476438045501709e-01 -1.664759367704391479e-01 -2.000138312578201294e-01 1.345918178558349609e-01 3.013331592082977295e-01 -3.104308806359767914e-02 1.009823456406593323e-01 -1.259953975677490234e-01 -5.754389986395835876e-02 -7.790797948837280273e-02 -2.084415778517723083e-02 -2.366852909326553345e-01 -2.265628427267074585e-01 -9.489851444959640503e-02 -7.049254328012466431e-02 -1.184864193201065063e-01 -1.340081989765167236e-01 -1.125979349017143250e-01 -2.424290180206298828e-01 9.132115542888641357e-02 8.732406795024871826e-02 3.917219936847686768e-01 -5.106093361973762512e-02 3.442577123641967773e-01 5.335651710629463196e-02 8.631585538387298584e-02 -2.656677737832069397e-02
3.246373534202575684e-01 -2.084240913391113281e-01 7.499294728040695190e-02 4.193505346775054932e-01 -1.025258079171180725e-01 2.277621477842330933e-01 -6.531388312578201294e-02 -2.952036857604980469e-01 2.532071433961391449e-02 2.345276176929473877e-01 -4.715885594487190247e-02 1.467727720737457275e-01 1.247550472617149353e-01 -4.939818172715604305e-04 -7.420247048139572144e-02 -2.609733864665031433e-02 -1.607637703418731689e-01 -1.991867572069168091e-01 1.391401588916778564e-01 1.857613325119018555e-01 2.254064232110977173e-01 -1.141177024692296982e-02 1.411975175142288208e-01 2.767420113086700439e-01 -1.005154699087142944e-01 -1.368768140673637390e-02 2.019429653882980347e-01 -1.275724638253450394e-02 2.098774760961532593e-01 -1.693320721387863159e-01 5.757583677768707275e-02 -1.435658931732177734e-01
5.851187929511070251e-02 -6.215938925743103027e-02 3.229876756668090820e-01 2.120565772056579590e-01 -9.192221611738204956e-02 1.942293792963027954e-01 4.302150383591651917e-02 -1.877730488777160645e-01 2.196036428213119507e-01 -1.386066339910030365e-02 -5.529713630676269531e-02 5.312213301658630371e-02 9.833890199661254883e-02 2.759109996259212494e-02 -1.883761584758758545e-01 -1.140404492616653442e-01 -2.281105369329452515e-01 -3.493771553039550781e-01 -2.192839235067367554e-02 -2.058972790837287903e-02 -1.847426891326904297e-01 -9.226626902818679810e-02 8.165550231933593750e-02 -9.324907511472702026e-02 2.587467133998870850e-01 5.072514340281486511e-02 4.214706420898437500e-01 -1.378217786550521851e-01 1.554252654314041138e-01 2.425358891487121582e-01 2.542326450347900391e-01 -1.179886981844902039e-02
-1.022935435175895691e-01 1.485595479607582092e-02 -1.455474495887756348e-01 4.174653887748718262e-01 9.580062329769134521e-02 3.791805505752563477e-01 -2.341507077217102051e-01 -2.611894309520721436e-01 1.348247975111007690e-01 5.806738883256912231e-02 8.415538072586059570e-02 2.090164721012115479e-01 -2.677092561498284340e-03 -2.059207409620285034e-01 1.410798579454421997e-01 -8.482234925031661987e-02 -2.954548299312591553e-01 -1.835497021675109863e-01 -9.757641702890396118e-03 -1.644741743803024292e-01 -3.563106060028076172e-02 -1.481946092098951340e-02 -3.754080832004547119e-02 -5.631677061319351196e-02 -8.117409050464630127e-02 -3.628779947757720947e-02 -3.451026603579521179e-02 -6.985667347908020020e-02 2.961795926094055176e-01 -3.233235776424407959e-01 8.574635535478591919e-02 -9.073316305875778198e-02
5.191228818148374557e-03 -1.581585705280303955e-01 2.520670741796493530e-02 1.101529970765113831e-01 4.319431483745574951e-01 9.736087918281555176e-02 9.359887987375259399e-02 2.191684208810329437e-02 1.658848673105239868e-01 2.508393526077270508e-01 -1.654187291860580444e-01 4.047603309154510498e-01 3.257759660482406616e-02 7.377013098448514938e-03 -9.124523401260375977e-02 -1.241706311702728271e-01 2.989754080772399902e-02 -7.833252847194671631e-02 5.823104828596115112e-02 1.825547516345977783e-01 -1.144678220152854919e-01 -1.139439642429351807e-01 -2.535736374557018280e-02 1.079320684075355530e-01 -1.188552156090736389e-01 -1.534262299537658691e-01 1.742021180689334869e-02 8.594158291816711426e-02 5.564092993736267090e-01 -2.692568860948085785e-02 3.731084987521171570e-03 1.122114658355712891e-01
3.444936871528625488e-01 1.533022671937942505e-01 -4.307779297232627869e-02 2.425212860107421875e-01 1.487783938646316528e-01 1.249795705080032349e-01 2.895028330385684967e-02 -1.865456700325012207e-01 -1.842099130153656006e-01 -2.438571862876415253e-02 -1.862451732158660889e-01 -4.110899567604064941e-02 3.000110685825347900e-01 1.220343932509422302e-01 5.769715085625648499e-02 -4.778338223695755005e-02 2.019867300987243652e-01 -1.711543053388595581e-01 -5.908327922224998474e-02 8.455783873796463013e-02 5.879162810742855072e-03 1.593588478863239288e-02 8.416242897510528564e-02 -1.883932501077651978e-01 4.015744626522064209e-01 -2.434020340442657471e-01 2.115412205457687378e-01 -1.412276774644851685e-01 2.359742671251296997e-01 -1.595983505249023438e-01 -2.596979960799217224e-02 -2.274045348167419434e-01
8.993048965930938721e-02 5.437580868601799011e-02 2.817051708698272705e-01 9.164335578680038452e-02 -1.671427637338638306e-01 9.650785475969314575e-02 -9.949298948049545288e-02 -1.334684044122695923e-01 1.694040596485137939e-01 2.292681634426116943e-01 6.311830133199691772e-03 1.052609682083129883e-01 -1.183480322360992432e-01 1.703548990190029144e-02 4.889999981969594955e-04 -1.535502821207046509e-01 -2.658607363700866699e-01 -7.899624109268188477e-02 -1.335051506757736206e-01 5.831709131598472595e-02 -1.149636507034301758e-02 8.983378857374191284e-02 -5.184691771864891052e-02 -9.980911761522293091e-02 3.107037581503391266e-02 2.568797767162322998e-01 1.771030724048614502e-01 -3.166730999946594238e-01 5.759296417236328125e-01 8.596026897430419922e-02 -6.223586574196815491e-02 2.131294161081314087e-01
3.666366040706634521e-01 -8.352490141987800598e-03 5.539212003350257874e-02 -1.198880970478057861e-01 3.250980079174041748e-01 3.961609601974487305e-01 -2.377882413566112518e-02 -1.195752918720245361e-01 7.003514468669891357e-02 -5.712506175041198730e-02 1.579032391309738159e-01 1.996141076087951660e-01 -2.714943885803222656e-01 -2.851701155304908752e-02 2.739639021456241608e-02 -5.674358829855918884e-02 1.864782348275184631e-02 -4.445854946970939636e-02 1.576426476240158081e-01 9.737844811752438545e-04 -1.767433807253837585e-02 -2.596421726047992706e-02 -3.730582073330879211e-02 6.094305962324142456e-02 9.744128584861755371e-02 -5.578006803989410400e-02 -3.412934020161628723e-02 1.040833443403244019e-01 5.812752246856689453e-01 -1.039588376879692078e-01 1.049188077449798584e-01 3.950465470552444458e-02
-2.888860367238521576e-02 -3.023859113454818726e-02 3.227844238281250000e-01 7.180953025817871094e-02 1.338551640510559082e-01 -4.777976498007774353e-02 3.985431492328643799e-01 -2.868966162204742432e-01 -6.343449652194976807e-02 2.742369659245014191e-02 7.484637945890426636e-02 -9.124292433261871338e-02 1.991830617189407349e-01 -1.013131812214851379e-01 -2.141441032290458679e-02 -6.837879121303558350e-02 6.440556794404983521e-02 -4.603328928351402283e-02 7.082492858171463013e-02 -2.247902378439903259e-02 1.915429383516311646e-01 9.408772736787796021e-02 -1.383004188537597656e-01 6.250104308128356934e-02 2.526933252811431885e-01 -1.114452704787254333e-01 8.361303061246871948e-02 -9.527941048145294189e-02 5.813208222389221191e-01 5.600073188543319702e-02 1.784020066261291504e-01 -9.043641388416290283e-02
3.355809748172760010e-01 2.241575624793767929e-03 -9.512224234640598297e-03 1.599168330430984497e-01 2.127465754747390747e-01 3.297073841094970703e-01 -9.899458289146423340e-02 -5.254539102315902710e-02 3.838574290275573730e-01 7.679335772991180420e-02 -1.613124907016754150e-01 4.224586784839630127e-01 1.477622836828231812e-01 -1.526225209236145020e-01 2.193978615105152130e-02 -7.639770861715078354e-03 5.307052657008171082e-02 -1.478598415851593018e-01 -1.879131793975830078e-02 5.195792019367218018e-02 1.150308474898338318e-01 -1.178450584411621094e-01 1.570673733949661255e-01 -8.131587505340576172e-02 1.105257719755172729e-01 -1.138342637568712234e-02 3.695540726184844971e-01 8.455068618059158325e-02 1.625902950763702393e-01 -4.217353835701942444e-02 1.198748722672462463e-01 8.367303013801574707e-02
1.235461458563804626e-01 -4.743088409304618835e-02 3.896367177367210388e-02 4.827398955821990967e-01 3.338531404733657837e-02 -5.507412366569042206e-03 -1.278098076581954956e-01 3.026106953620910645e-02 2.857076004147529602e-02 1.142204999923706055e-01 -1.376519650220870972e-01 -1.021206378936767578e-01 8.955074101686477661e-02 -2.828914523124694824e-01 1.445921957492828369e-01 8.414355665445327759e-02 2.983845211565494537e-02 -3.952805101871490479e-01 2.204582542181015015e-01 2.683549821376800537e-01 -1.665276437997817993e-01 -1.657415479421615601e-01 -2.577695846557617188e-01 5.792010948061943054e-02 3.311594948172569275e-02 8.573844283819198608e-02 1.461884826421737671e-01 -1.109016016125679016e-01 2.162811607122421265e-01 2.567451000213623047e-01 -1.717475429177284241e-02 -1.113466322422027588e-01
3.037307262420654297e-01 -3.835368901491165161e-03 -7.915794849395751953e-02 3.099408149719238281e-01 7.401239126920700073e-02 1.606213748455047607e-01 -1.428848206996917725e-01 -3.856085240840911865e-01 5.497954785823822021e-02 -1.511883456259965897e-02 8.761247992515563965e-02 2.237568199634552002e-01 3.089115023612976074e-01 -1.151748523116111755e-01 9.691946953535079956e-02 -9.147016331553459167e-03 7.636815309524536133e-02 -8.672527223825454712e-02 3.993266522884368896e-01 1.152333840727806091e-01 -1.897629648447036743e-01 7.443639636039733887e-02 -1.888781338930130005e-01 -1.175997406244277954e-01 2.144094556570053101e-01 -6.361079216003417969e-02 1.019762735813856125e-02 2.369601130485534668e-01 1.263099163770675659e-01 -1.199961602687835693e-01 -4.196749627590179443e-02 -1.015766561031341553e-01
1.678375750780105591e-01 -7.479625195264816284e-02 1.318041831254959106e-01 2.321499586105346680e-01 6.010857596993446350e-02 1.248984783887863159e-01 3.374396637082099915e-02 -1.294265687465667725e-01 2.301227152347564697e-01 4.054609313607215881e-02 5.253499373793601990e-02 -6.184953823685646057e-02 -2.232461720705032349e-01 -3.017359375953674316e-01 1.618738472461700439e-02 -4.422419145703315735e-02 -4.079194664955139160e-01 -2.201743721961975098e-01 -4.546506330370903015e-02 -1.876577548682689667e-02 -6.893785297870635986e-02 2.409115135669708252e-01 1.653563380241394043e-01 -2.806057333946228027e-01 2.127694785594940186e-01 -2.707205414772033691e-01 3.253493010997772217e-01 1.458406262099742889e-02 2.786611393094062805e-02 -1.988663077354431152e-01 4.923439025878906250e-02 6.284771021455526352e-03
1.778973489999771118e-01 4.011243954300880432e-02 9.239454567432403564e-02 6.789990514516830444e-02 1.103391647338867188e-01 3.459263145923614502e-01 1.010820455849170685e-02 -2.135435938835144043e-01 -6.840811669826507568e-02 1.708716601133346558e-01 9.356147050857543945e-02 2.669081687927246094e-01 -1.852508820593357086e-02 -1.170364245772361755e-01 -2.561732232570648193e-01 -1.698171794414520264e-01 7.122385501861572266e-02 -3.588427603244781494e-02 4.207623749971389771e-02 2.625676095485687256e-01 4.108440503478050232e-02 -2.625316679477691650e-01 3.683513728901743889e-03 6.844574958086013794e-02 -2.007373375818133354e-03 2.496143104508519173e-03 3.226528763771057129e-01 1.805965304374694824e-01 3.880113065242767334e-01 2.437736243009567261e-01 -1.231574732810258865e-02 -2.333188652992248535e-01
7.140906155109405518e-02 1.044690981507301331e-01 1.929396986961364746e-01 2.761449813842773438e-01 1.670255884528160095e-02 2.790000736713409424e-01 9.838459640741348267e-02 -3.585092723369598389e-01 -9.228697977960109711e-03 -2.669150568544864655e-02 3.211721181869506836e-01 3.736967965960502625e-02 8.386306464672088623e-03 -3.294979780912399292e-02 2.001906782388687134e-01 1.488088965415954590e-01 -5.875603482127189636e-02 -2.364347726106643677e-01 1.210839301347732544e-01 -2.620418667793273926e-01 1.422446519136428833e-01 -4.788798838853836060e-02 -7.499557454138994217e-03 -3.867197930812835693e-01 1.099894493818283081e-01 -7.691765204071998596e-03 -4.584334325045347214e-03 -1.879974454641342163e-01 3.032950758934020996e-01 -1.698592156171798706e-01 -5.704346112906932831e-03 -4.737989604473114014e-02
2.325194627046585083e-01 -1.336430609226226807e-01 -3.185142949223518372e-02 3.264356553554534912e-01 7.118853181600570679e-02 -2.692835591733455658e-02 5.536474287509918213e-02 5.308430641889572144e-02 1.026425287127494812e-01 1.001498028635978699e-01 -3.285416066646575928e-01 2.167957723140716553e-01 -1.182748237624764442e-03 -4.711867077276110649e-04 1.006695330142974854e-01 -1.927236169576644897e-01 -1.189182326197624207e-01 -2.610978484153747559e-01 2.632640302181243896e-01 2.546578645706176758e-01 -2.709100209176540375e-02 -2.343789339065551758e-01 1.211981475353240967e-02 -1.642452329397201538e-01 8.991226553916931152e-02 -1.794462502002716064e-01 2.926907241344451904e-01 -2.399417944252490997e-02 1.489151865243911743e-01 -4.591089859604835510e-02 1.459399163722991943e-01 3.386229872703552246e-01
-9.807014837861061096e-03 9.835062175989151001e-02 2.257534265518188477e-01 -5.316940322518348694e-02 -6.977429986000061035e-02 7.034087926149368286e-02 3.354790508747100830e-01 -3.693198263645172119e-01 1.354786604642868042e-01 -1.238679066300392151e-01 -2.923195064067840576e-02 -2.220137566328048706e-01 6.651391740888357162e-03 -2.001568526029586792e-01 1.645817980170249939e-02 -1.816175282001495361e-01 -2.237316071987152100e-01 -1.506640762090682983e-01 9.896513074636459351e-02 6.109158322215080261e-02 5.105005577206611633e-02 -1.012078672647476196e-02 1.360690146684646606e-01 -2.333593964576721191e-01 2.106512039899826050e-01 -8.441685140132904053e-02 1.287618726491928101e-01 6.777792423963546753e-02 3.906820714473724365e-01 1.476799994707107544e-01 1.866303533315658569e-01 -2.767068743705749512e-01
2.259086519479751587e-01 -5.217276513576507568e-02 1.674305349588394165e-01 4.773920774459838867e-01 -5.493430793285369873e-02 3.735573589801788330e-02 -7.726536691188812256e-02 -1.240244060754776001e-01 2.705773115158081055e-01 -1.243186369538307190e-01 4.982258379459381104e-02 4.398829117417335510e-02 -1.292539387941360474e-01 -3.534433841705322266e-01 3.653635457158088684e-02 -7.366906106472015381e-02 -1.317531615495681763e-01 -2.168453782796859741e-01 -3.050821125507354736e-01 5.093441531062126160e-02 -1.863327063620090485e-02 3.956867381930351257e-02 5.791083909571170807e-03 -2.559829652309417725e-01 2.394251972436904907e-01 -2.534834444522857666e-01 1.534063518047332764e-01 -8.231869339942932129e-02 7.039877772331237793e-02 -1.822927147150039673e-01 6.298425793647766113e-02 -3.873912617564201355e-02
-5.379332974553108215e-02 2.438122779130935669e-02 2.336103655397891998e-02 2.153088003396987915e-01 1.585140228271484375e-01 1.198050454258918762e-01 -1.188460364937782288e-01 -8.002698421478271484e-02 8.386433869600296021e-02 -1.221088506281375885e-02 4.939901456236839294e-02 2.579055428504943848e-01 1.549261659383773804e-01 2.543502449989318848e-01 1.212156489491462708e-01 -1.542313843965530396e-01 2.259317040443420410e-02 -4.997074306011199951e-01 1.276785731315612793e-01 -4.027877002954483032e-02 -2.706675529479980469e-01 7.769303023815155029e-02 1.223326772451400757e-01 -9.755203500390052795e-03 1.073578596115112305e-01 -7.618480175733566284e-02 3.385556340217590332e-01 -8.266228437423706055e-02 1.843699812889099121e-01 1.321275979280471802e-01 3.645763695240020752e-01 2.523123659193515778e-02
-3.612806275486946106e-02 2.202015817165374756e-01 1.148172393441200256e-01 8.445124328136444092e-02 3.174254903569817543e-03 -7.159605156630277634e-03 8.188937604427337646e-02 -6.480971723794937134e-02 6.054859980940818787e-02 1.514235045760869980e-02 -1.463958323001861572e-01 1.492144316434860229e-01 -1.217494718730449677e-02 6.024609133601188660e-02 1.033289656043052673e-01 -2.759516239166259766e-01 5.235486850142478943e-02 -1.314722299575805664e-01 3.066869378089904785e-01 1.159818917512893677e-01 -7.883833348751068115e-02 -3.585087060928344727e-01 -2.407928258180618286e-01 7.741606980562210083e-02 2.290736287832260132e-01 7.309604436159133911e-02 9.131582081317901611e-02 1.484881788492202759e-01 6.026207804679870605e-01 -2.116313017904758453e-02 -5.092591419816017151e-02 8.718716911971569061e-03
5.335834994912147522e-02 1.697465479373931885e-01 1.635099947452545166e-01 2.437419444322586060e-01 3.761196881532669067e-02 -4.540578648447990417e-02 -1.791788935661315918e-01 -1.195504665374755859e-01 3.677173852920532227e-01 2.802671492099761963e-01 -1.942394971847534180e-01 -5.054620653390884399e-02 -1.117710024118423462e-01 -7.932655513286590576e-02 -2.058621197938919067e-01 -2.231269627809524536e-01 -1.974854171276092529e-01 7.019133865833282471e-02 1.653061509132385254e-01 7.263949513435363770e-02 -1.277831494808197021e-01 8.391900360584259033e-02 -1.102299615740776062e-01 9.800920635461807251e-02 1.027948856353759766e-01 -3.129315078258514404e-01 6.541911512613296509e-02 2.206912636756896973e-02 3.921767175197601318e-01 1.801996231079101562e-01 1.741062551736831665e-01 1.257587671279907227e-01
5.965072289109230042e-02 1.445764750242233276e-01 2.253676354885101318e-01 4.175610840320587158e-01 -1.411341428756713867e-01 -1.325406879186630249e-01 3.149740025401115417e-02 -1.809895038604736328e-01 2.369467355310916901e-02 3.130931779742240906e-02 5.400668457150459290e-02 1.937088929116725922e-02 1.799963563680648804e-01 -1.190792173147201538e-01 -6.656683236360549927e-02 8.397367596626281738e-02 -2.087245136499404907e-01 1.596920490264892578e-01 2.463612407445907593e-01 -1.393333673477172852e-01 9.053736925125122070e-02 -8.662966638803482056e-02 2.880262732505798340e-01 -1.932508647441864014e-01 -1.608634591102600098e-01 -1.484583914279937744e-01 3.366419300436973572e-02 9.250165522098541260e-02 5.050523281097412109e-01 -8.309160917997360229e-02 -6.482598930597305298e-02 8.537200093269348145e-02
8.235904574394226074e-02 -5.782195553183555603e-02 3.645938634872436523e-01 1.528976559638977051e-01 -1.069674268364906311e-01 2.762648761272430420e-01 6.630130112171173096e-02 -1.634680032730102539e-01 1.041323915123939514e-01 -5.947080906480550766e-03 -1.498515065759420395e-02 1.471531540155410767e-01 -1.112859174609184265e-01 -2.586020901799201965e-02 -2.031784951686859131e-01 -4.539344087243080139e-02 -3.048268258571624756e-01 -2.540304362773895264e-01 7.628527469933032990e-03 1.058845315128564835e-03 -1.692034304141998291e-01 -8.029489219188690186e-02 -7.844695448875427246e-02 -1.866524219512939453e-01 3.511925637722015381e-01 7.972253859043121338e-02 3.107450306415557861e-01 -8.412957191467285156e-03 2.907857000827789307e-01 1.531553268432617188e-01 2.048921585083007812e-01 1.250336319208145142e-01
1.726146936416625977e-01 2.183932363986968994e-01 3.199192285537719727e-01 2.443563193082809448e-01 1.174763590097427368e-01 -4.226962104439735413e-02 7.776198536157608032e-02 1.196660548448562622e-01 1.180266737937927246e-01 -6.490297615528106689e-02 5.846248939633369446e-02 4.275409877300262451e-02 3.822811692953109741e-02 -1.389859914779663086e-01 -2.326731085777282715e-01 -1.301272064447402954e-01 -3.021611571311950684e-01 -3.223969936370849609e-01 -4.335500299930572510e-02 -2.578282654285430908e-01 -2.698441445827484131e-01 7.452255487442016602e-02 -2.552264742553234100e-02 1.338311377912759781e-02 1.121568083763122559e-01 -1.741126626729965210e-01 -1.423367261886596680e-01 -2.667175531387329102e-01 3.393057882785797119e-01 7.209823280572891235e-02 8.792694425210356712e-04 -1.088259145617485046e-01
3.145096004009246826e-01 -5.051431804895401001e-02 4.783647134900093079e-03 1.577825695276260376e-01 2.513321936130523682e-01 3.534395396709442139e-01 -1.241246238350868225e-01 -3.036202117800712585e-02 1.270509362220764160e-01 1.529118567705154419e-01 -2.024201750755310059e-01 3.748934566974639893e-01 1.069170609116554260e-01 7.725856453180313110e-02 1.439092960208654404e-02 -1.904552280902862549e-01 1.224949210882186890e-02 -1.162483468651771545e-01 1.086435392498970032e-01 8.400301635265350342e-02 1.872592046856880188e-02 -1.355530768632888794e-01 2.193783819675445557e-01 -2.327829897403717041e-01 1.222132891416549683e-01 -9.526214748620986938e-02 4.185911417007446289e-01 8.198195695877075195e-02 1.624252200126647949e-01 1.463248673826456070e-02 2.437888644635677338e-02 8.700305968523025513e-02
-8.179890364408493042e-02 3.824426233768463135e-02 1.507845818996429443e-01 2.786441147327423096e-01 3.168403729796409607e-02 -5.425869673490524292e-02 3.308043777942657471e-01 -4.375438988208770752e-01 1.730376854538917542e-02 -2.764792414382100105e-03 2.472093999385833740e-01 1.398692131042480469e-01 2.329010218381881714e-01 1.939095556735992432e-01 -5.746768787503242493e-02 -1.186147406697273254e-01 4.290559142827987671e-02 -5.491058900952339172e-02 1.907245218753814697e-01 -5.800520256161689758e-02 -2.189696999266743660e-03 1.083306595683097839e-01 -7.075993716716766357e-02 2.703755721449851990e-02 2.566922605037689209e-01 -1.291827410459518433e-01 1.692076772451400757e-02 -1.005151271820068359e-01 4.126071631908416748e-01 5.832365527749061584e-02 4.714063182473182678e-02 -2.559939324855804443e-01
3.374469280242919922e-01 4.366475343704223633e-02 5.285543855279684067e-03 1.171447113156318665e-01 1.312304884195327759e-01 1.784677430987358093e-02 1.732991635799407959e-02 -3.487492203712463379e-01 1.155582293868064880e-01 -3.136193007230758667e-02 -9.833662211894989014e-02 -1.166188791394233704e-01 9.486638754606246948e-02 8.140001446008682251e-02 7.008136063814163208e-02 2.019983716309070587e-02 1.691141277551651001e-01 -3.639715015888214111e-01 2.547449171543121338e-01 -8.647770434617996216e-02 -1.758003979921340942e-01 1.801554858684539795e-01 -1.683396548032760620e-01 1.121520176529884338e-01 8.381441235542297363e-02 -1.999459415674209595e-01 -2.708132192492485046e-02 1.514895074069499969e-02 3.175048232078552246e-01 -2.457102090120315552e-01 -1.414893865585327148e-01 -3.248987197875976562e-01
3.014865815639495850e-01 3.422770202159881592e-01 7.621735334396362305e-02 2.493837326765060425e-01 -1.209752401337027550e-03 5.054395645856857300e-02 1.017872542142868042e-01 -1.420486439019441605e-02 3.488165438175201416e-01 1.900191903114318848e-01 -1.962198130786418915e-02 4.382575675845146179e-02 3.211936354637145996e-02 -1.321006566286087036e-01 -3.830093741416931152e-01 -2.744937539100646973e-01 -1.367155611515045166e-01 -3.570782020688056946e-03 8.303822949528694153e-03 -1.057960167527198792e-01 -1.671432405710220337e-01 -1.389853060245513916e-01 7.305379491299390793e-03 1.267326623201370239e-01 1.442210525274276733e-01 -1.557092368602752686e-01 1.007334440946578979e-01 3.327830508351325989e-02 2.916320264339447021e-01 1.874850094318389893e-01 2.000204622745513916e-01 -1.947689428925514221e-02
1.566154211759567261e-01 2.995237708091735840e-02 3.541082143783569336e-01 3.331919908523559570e-01 4.318674281239509583e-02 3.038280904293060303e-01 -1.109597831964492798e-01 -7.559277117252349854e-03 8.495591580867767334e-03 3.195663690567016602e-01 -6.750880926847457886e-02 1.255919933319091797e-01 -4.275403171777725220e-02 -7.270891219377517700e-02 -3.749529123306274414e-01 -1.649982631206512451e-01 -1.229278817772865295e-01 -2.072226107120513916e-01 -1.179317161440849304e-01 1.402135193347930908e-01 -1.008639950305223465e-02 -1.219967901706695557e-01 -1.762756556272506714e-01 -1.117063984274864197e-01 -1.121852695941925049e-01 -1.420187205076217651e-01 1.276972144842147827e-01 -2.186599373817443848e-01 2.895574867725372314e-01 -2.535854279994964600e-02 9.102576412260532379e-03 -5.064960569143295288e-02
-1.678996384143829346e-01 1.164417341351509094e-01 2.330503016710281372e-01 2.519045472145080566e-01 4.869147762656211853e-02 -5.981377884745597839e-02 2.622604072093963623e-01 -2.990253865718841553e-01 -1.208574548363685608e-01 1.644490659236907959e-01 9.142981469631195068e-02 5.382777750492095947e-02 1.024161726236343384e-01 -6.059753149747848511e-02 -5.683944374322891235e-02 -2.977775037288665771e-02 6.046000495553016663e-02 2.667986974120140076e-02 2.290624976158142090e-01 6.921976059675216675e-02 1.806016415357589722e-01 4.224015772342681885e-02 -1.975880861282348633e-01 3.985398635268211365e-02 1.836786419153213501e-01 -1.865961849689483643e-01 5.742857605218887329e-02 9.919801354408264160e-02 4.820633828639984131e-01 1.895058453083038330e-01 -5.876133218407630920e-03 -3.441902399063110352e-01
9.494111686944961548e-02 -6.392171233892440796e-02 3.879491984844207764e-01 1.942281126976013184e-01 -5.057610105723142624e-03 7.609713077545166016e-02 -1.134988293051719666e-01 -1.404505372047424316e-01 1.652279496192932129e-01 3.320999443531036377e-01 -4.352645576000213623e-02 6.844358891248703003e-02 1.478077173233032227e-01 -6.264378782361745834e-03 1.982454955577850342e-02 -2.173211574554443359e-01 1.399427354335784912e-01 -1.464805603027343750e-01 4.925807937979698181e-02 8.790956437587738037e-02 1.846434362232685089e-02 3.404648974537849426e-02 -1.823492795228958130e-01 -1.339317262172698975e-01 2.608391344547271729e-01 1.720188707113265991e-01 4.121679663658142090e-01 -9.020546078681945801e-02 3.516518473625183105e-01 -1.214705109596252441e-01 -1.224877387285232544e-01 1.167064383625984192e-01
6.977576762437820435e-02 7.236625254154205322e-02 -1.914899349212646484e-01 3.624769151210784912e-01 -5.983783863484859467e-03 2.819246947765350342e-01 -2.344116121530532837e-01 -2.040033787488937378e-02 9.285356849431991577e-02 -1.087864413857460022e-01 -7.857692241668701172e-02 1.551204621791839600e-01 -1.192690655589103699e-01 -2.991050481796264648e-01 -1.539671979844570160e-02 -1.888675391674041748e-01 -9.850856661796569824e-02 -3.200392127037048340e-01 -8.992069959640502930e-02 1.759272217750549316e-01 3.381943702697753906e-02 -1.533336937427520752e-01 2.195054143667221069e-01 1.693310029804706573e-02 9.832323528826236725e-03 -1.949274390935897827e-01 1.578383296728134155e-01 -1.420586109161376953e-01 3.876095116138458252e-01 -1.758522093296051025e-01 8.883387595415115356e-02 1.146291289478540421e-02
3.833592832088470459e-01 8.949261158704757690e-02 -5.711998045444488525e-02 2.350797355175018311e-01 1.622632890939712524e-01 1.497678011655807495e-01 -1.538315266370773315e-01 -2.843291163444519043e-01 1.138099655508995056e-02 1.412764787673950195e-01 4.056226462125778198e-02 3.221755921840667725e-01 2.410492151975631714e-01 1.664022565819323063e-03 9.514910168945789337e-03 2.611376903951168060e-02 -1.738448627293109894e-02 -3.291814774274826050e-02 5.974922329187393188e-02 1.730317622423171997e-01 -1.268310844898223877e-01 1.999314725399017334e-01 -8.469562977552413940e-02 1.092014741152524948e-02 3.392412960529327393e-01 -8.296814560890197754e-02 -8.597812056541442871e-02 4.448190331459045410e-02 2.125308960676193237e-01 2.343383133411407471e-01 -2.964319288730621338e-01 -1.768661886453628540e-01
7.469826191663742065e-02 2.061309665441513062e-01 1.922240108251571655e-01 3.150317668914794922e-01 1.565105170011520386e-01 1.645487993955612183e-01 -5.582654848694801331e-02 -4.123707115650177002e-01 -1.451311409473419189e-01 1.168175414204597473e-01 7.318490743637084961e-02 -9.729378670454025269e-02 6.357534974813461304e-02 -4.276533797383308411e-02 1.094117178581655025e-03 -1.992806494235992432e-01 -3.942980468273162842e-01 9.848573803901672363e-02 3.810204938054084778e-02 -1.395236849784851074e-01 3.591917222365736961e-03 -1.150320246815681458e-01 2.983263432979583740e-01 -2.557689731474965811e-04 1.819845102727413177e-02 -4.537209495902061462e-02 1.565733850002288818e-01 -2.594077587127685547e-01 2.880368828773498535e-01 -1.258558183908462524e-01 -8.027721941471099854e-02 -9.000667929649353027e-02
1.181002035737037659e-01 -1.237442493438720703e-01 9.465080499649047852e-02 2.036112099885940552e-01 -3.803842887282371521e-02 -1.888490319252014160e-01 -3.067685067653656006e-01 -8.213160187005996704e-02 2.286202758550643921e-01 7.765743136405944824e-02 -1.858327835798263550e-01 9.582036733627319336e-02 2.314002215862274170e-01 -3.197554871439933777e-02 9.909779578447341919e-02 2.143200486898422241e-01 -2.017272263765335083e-01 -2.813394665718078613e-01 3.251988813281059265e-02 -6.600704044103622437e-02 2.290940657258033752e-02 2.201123535633087158e-01 -2.427372485399246216e-01 -1.326688826084136963e-01 1.419485360383987427e-01 -1.156209036707878113e-01 1.288140565156936646e-01 1.364108175039291382e-01 4.171471297740936279e-01 -5.260631069540977478e-02 -4.517881199717521667e-02 2.678228616714477539e-01
2.583190500736236572e-01 1.792172789573669434e-01 -1.754334717988967896e-01 3.207594156265258789e-01 5.717219412326812744e-02 3.569711372256278992e-02 -4.496196284890174866e-02 -3.148776292800903320e-01 9.038479998707771301e-03 7.076840102672576904e-02 -4.807470738887786865e-02 2.169482707977294922e-01 9.663919359445571899e-02 -1.596846804022789001e-02 1.038969084620475769e-01 -6.736219674348831177e-02 -3.195817470550537109e-01 8.103980869054794312e-02 3.077786862850189209e-01 -1.774346455931663513e-02 -5.899341404438018799e-02 6.477108597755432129e-02 -1.326187103986740112e-01 -1.727150082588195801e-01 -2.441095411777496338e-01 7.862602174282073975e-02 2.404974214732646942e-02 -7.150653749704360962e-02 3.570663034915924072e-01 1.585488617420196533e-01 -3.095614612102508545e-01 -6.017418578267097473e-02
4.683847427368164062e-01 8.500761538743972778e-02 1.321876794099807739e-02 7.582359760999679565e-02 2.318872660398483276e-01 4.618143141269683838e-01 1.801654882729053497e-02 -1.289826631546020508e-01 -6.529110670089721680e-02 3.312041610479354858e-02 1.244735419750213623e-01 1.089811474084854126e-01 -2.898868322372436523e-01 -8.206942118704319000e-03 3.749323636293411255e-02 -2.478032559156417847e-02 4.835778474807739258e-02 -2.981613948941230774e-02 1.662760525941848755e-01 -3.714713826775550842e-02 -2.154138870537281036e-02 -3.473098156973719597e-03 4.480456188321113586e-02 -1.389774144627153873e-03 9.717603772878646851e-02 8.308546990156173706e-02 2.443203181028366089e-01 1.474650353193283081e-01 4.027544856071472168e-01 2.209662832319736481e-02 2.560170292854309082e-01 6.195817142724990845e-02
1.413672268390655518e-01 1.719747334718704224e-01 4.342239201068878174e-01 3.854071795940399170e-01 -4.606469720602035522e-02 1.643895059823989868e-01 -3.810149058699607849e-02 4.765778407454490662e-02 -8.128239214420318604e-02 1.897981613874435425e-01 -1.839431971311569214e-01 1.316871494054794312e-01 -7.204061001539230347e-02 5.811874289065599442e-03 -3.535692691802978516e-01 -9.186467528343200684e-02 -4.289908707141876221e-02 -2.400979846715927124e-01 -3.243594616651535034e-02 1.326127052307128906e-01 1.120139807462692261e-01 2.113959006965160370e-02 -1.817427277565002441e-01 5.094797536730766296e-02 -3.168137371540069580e-02 -8.075828105211257935e-02 1.864883750677108765e-01 -2.458440065383911133e-01 3.078316748142242432e-01 -5.693724378943443298e-02 1.415223479270935059e-01 2.195426635444164276e-02
3.218928277492523193e-01 9.650165587663650513e-02 1.926243752241134644e-01 2.733675241470336914e-01 2.700794339179992676e-01 1.494436152279376984e-02 -4.229079931974411011e-02 7.600235193967819214e-02 3.310361877083778381e-02 9.574016928672790527e-02 1.769415736198425293e-01 3.184245824813842773e-01 -1.638062894344329834e-01 -5.599574372172355652e-02 -7.437682151794433594e-02 1.260883361101150513e-02 -3.746578991413116455e-01 -2.136982083320617676e-01 -8.302355557680130005e-02 -4.781605675816535950e-03 -9.180086664855480194e-03 1.170151084661483765e-01 -7.506389170885086060e-02 1.699739247560501099e-01 -9.761484712362289429e-02 -2.265373170375823975e-01 3.434165148064494133e-03 -8.959078788757324219e-02 3.092536330223083496e-01 1.752213835716247559e-01 1.994972229003906250e-01 1.990090906620025635e-01
6.063814461231231689e-02 4.005352035164833069e-02 1.670215874910354614e-01 1.018733084201812744e-01 3.447506725788116455e-01 1.405627429485321045e-01 -6.648462265729904175e-02 -9.541752189397811890e-02 1.275221705436706543e-01 4.164097458124160767e-02 -7.727889344096183777e-03 1.813895106315612793e-01 -3.357051908969879150e-01 1.628003865480422974e-01 -3.514436632394790649e-02 -5.970451608300209045e-02 7.822187989950180054e-02 -2.983710765838623047e-01 4.633989930152893066e-01 6.731554865837097168e-02 -2.235532365739345551e-02 -2.496641576290130615e-01 1.722551137208938599e-01 3.219354152679443359e-02 5.383869260549545288e-02 -5.813317000865936279e-02 1.254255324602127075e-01 2.499286644160747528e-02 3.739068508148193359e-01 3.116436675190925598e-02 7.113143801689147949e-02 -1.814483702182769775e-01
3.941486775875091553e-01 2.266514450311660767e-01 1.639018207788467407e-02 1.858040094375610352e-01 1.692024916410446167e-01 8.095370233058929443e-02 -1.392167359590530396e-01 -1.896189153194427490e-01 -2.015779912471771240e-02 1.898309141397476196e-01 1.136484369635581970e-01 1.497137248516082764e-01 6.641218811273574829e-02 7.441165298223495483e-02 1.717914938926696777e-01 -1.722367703914642334e-01 -2.324619591236114502e-01 1.150493323802947998e-01 9.775844216346740723e-02 7.324515283107757568e-02 -4.653608798980712891e-02 2.400772720575332642e-01 1.024917811155319214e-01 -1.488883495330810547e-01 -2.011737823486328125e-01 -1.712878197431564331e-01 8.395467698574066162e-02 -2.348478510975837708e-02 4.610596001148223877e-01 2.316716015338897705e-01 -7.355984300374984741e-02 -5.767375975847244263e-02
2.754630148410797119e-01 1.224096212536096573e-02 2.202214598655700684e-01 3.007493317127227783e-01 1.540807336568832397e-01 1.010216996073722839e-01 -2.450387775897979736e-01 -1.638743430376052856e-01 3.865114971995353699e-02 7.139545679092407227e-02 1.062771081924438477e-01 -1.548829525709152222e-01 1.217917501926422119e-01 1.855624318122863770e-01 -6.890938617289066315e-03 2.560316771268844604e-02 -2.214241623878479004e-01 -1.017940230667591095e-02 2.249840497970581055e-01 3.220282122492790222e-02 8.993517607450485229e-02 -7.283283025026321411e-02 -4.603858292102813721e-02 -2.393506020307540894e-01 8.202266693115234375e-02 2.138871997594833374e-01 -2.739490568637847900e-02 -7.739140838384628296e-02 4.506384730339050293e-01 -2.382375150918960571e-01 2.787587940692901611e-01 4.461764544248580933e-02
1.945924386382102966e-02 -9.839907288551330566e-02 4.993136599659919739e-02 3.205683827400207520e-01 3.089815378189086914e-01 2.072905451059341431e-01 4.140898957848548889e-02 2.069870382547378540e-02 -4.900662228465080261e-03 1.346686631441116333e-01 -1.501853168010711670e-01 7.593002915382385254e-02 -4.453023895621299744e-02 2.333118170499801636e-01 -1.538351774215698242e-01 -2.060871869325637817e-01 1.532620401121675968e-03 -2.560086548328399658e-01 1.987774223089218140e-01 1.509207487106323242e-01 8.961134403944015503e-02 -1.145065203309059143e-01 -1.091027259826660156e-01 -5.989769473671913147e-02 1.434850394725799561e-01 -3.502296507358551025e-01 9.813449531793594360e-02 1.294489949941635132e-01 2.492081969976425171e-01 2.133097499608993530e-01 1.589255183935165405e-01 3.287855088710784912e-01
-7.216881215572357178e-02 -7.331644743680953979e-02 1.576930582523345947e-01 3.121514618396759033e-01 1.254362612962722778e-02 1.421839836984872818e-02 2.897147648036479950e-02 -4.193387329578399658e-01 -3.444417938590049744e-02 -8.965758234262466431e-02 2.601529061794281006e-01 -9.121327847242355347e-02 -3.071858175098896027e-02 4.666021093726158142e-02 1.783773303031921387e-02 2.272830903530120850e-02 -3.455792367458343506e-01 1.015186011791229248e-01 3.951230347156524658e-01 1.767287701368331909e-01 -1.290746331214904785e-01 1.554737426340579987e-02 2.042741924524307251e-01 -2.768071368336677551e-02 5.723193287849426270e-02 -1.436261087656021118e-01 2.537945210933685303e-01 -1.960433572530746460e-01 2.890152633190155029e-01 -1.324910949915647507e-02 1.145635098218917847e-01 2.873818762600421906e-02
1.912526935338973999e-01 2.026257812976837158e-01 6.413207855075597763e-03 2.106962352991104126e-01 1.394112408161163330e-01 1.519276946783065796e-01 -2.757989056408405304e-02 -3.770191222429275513e-02 3.574906885623931885e-01 2.385962456464767456e-01 -2.381967566907405853e-02 2.227692455053329468e-01 8.697555959224700928e-02 -1.615485996007919312e-01 -2.804597318172454834e-01 -1.889444440603256226e-01 -3.065598607063293457e-01 -1.603449434041976929e-01 2.893992662429809570e-01 -1.490465700626373291e-01 -2.015837132930755615e-01 6.941317766904830933e-02 -7.160497456789016724e-02 8.324210345745086670e-02 1.980108022689819336e-01 -2.163940519094467163e-01 7.540461421012878418e-02 -8.507866412401199341e-02 1.362283527851104736e-01 1.906345486640930176e-01 9.370331466197967529e-02 -6.696294993162155151e-02
2.267813310027122498e-02 6.340297311544418335e-02 1.620459258556365967e-01 -9.618434123694896698e-04 -1.632501184940338135e-02 3.202700018882751465e-01 5.247624590992927551e-03 -3.321228176355361938e-02 -1.009529009461402893e-01 -2.988500148057937622e-02 -1.193535253405570984e-01 2.388597466051578522e-02 -1.260036975145339966e-01 8.321622014045715332e-02 -3.142994344234466553e-01 -7.601521909236907959e-02 -2.791414558887481689e-01 -2.461421936750411987e-01 1.425574421882629395e-01 1.166135445237159729e-02 1.037560030817985535e-01 -1.912122592329978943e-02 -1.227613911032676697e-01 -6.184948608279228210e-02 2.338715344667434692e-01 -3.896968662738800049e-01 1.163619235157966614e-01 2.124821245670318604e-01 3.520100712776184082e-01 -2.200339362025260925e-02 3.065843582153320312e-01 1.983497291803359985e-01
7.099008187651634216e-03 1.839839071035385132e-01 1.807981729507446289e-01 3.716317713260650635e-01 1.215631142258644104e-01 -3.699138760566711426e-02 5.491632595658302307e-02 -7.103779166936874390e-02 2.925567030906677246e-01 -1.101465374231338501e-01 -1.297540366649627686e-01 1.251625269651412964e-01 -2.222597151994705200e-01 -1.342670526355504990e-02 4.893046617507934570e-02 3.625271469354629517e-02 -8.394631743431091309e-02 -3.641338944435119629e-01 1.781636476516723633e-01 1.734566539525985718e-01 4.573898389935493469e-02 9.021320939064025879e-02 3.051291033625602722e-02 1.096567884087562561e-01 1.975225657224655151e-01 -1.796132028102874756e-01 2.610521316528320312e-01 -1.817145384848117828e-02 8.166460692882537842e-02 4.191503685433417559e-04 4.651175737380981445e-01 1.293491385877132416e-02
4.480049759149551392e-02 -1.163328345865011215e-02 9.210186451673507690e-02 2.659033238887786865e-01 -3.371169418096542358e-02 1.890151500701904297e-01 -2.093794345855712891e-01 -2.335571944713592529e-01 -6.753845512866973877e-02 2.257366925477981567e-01 -1.319635510444641113e-01 1.273534744977951050e-01 -1.025824546813964844e-01 -3.620867431163787842e-01 2.217632383108139038e-01 -6.450071930885314941e-02 -1.579607576131820679e-01 -2.339863181114196777e-01 1.631670296192169189e-01 -2.283334732055664062e-01 6.286853551864624023e-02 -6.896150112152099609e-02 2.279042899608612061e-01 -2.914092242717742920e-01 4.637685418128967285e-02 -1.335677355527877808e-01 -6.788522005081176758e-02 -6.622634083032608032e-02 3.514753580093383789e-01 -1.150580793619155884e-01 -6.714210659265518188e-02 -1.581202894449234009e-01
2.324224114418029785e-01 -2.271794527769088745e-01 2.139319181442260742e-01 6.771175265312194824e-01 -7.875754684209823608e-02 -3.941071033477783203e-02 -2.093706578016281128e-01 -7.395325601100921631e-02 1.869557499885559082e-01 -3.256068751215934753e-02 -6.468440406024456024e-03 -8.031660318374633789e-02 7.185237854719161987e-02 -1.100086346268653870e-01 1.452909857034683228e-01 -5.904119089245796204e-02 -1.228462811559438705e-02 -1.326768994331359863e-01 -1.317763328552246094e-02 7.145964354276657104e-02 -2.447739094495773315e-01 1.387071907520294189e-01 2.015422470867633820e-02 1.427055746316909790e-01 -2.334239520132541656e-02 -1.245763432234525681e-02 -6.469857692718505859e-02 2.890485525131225586e-02 2.816543579101562500e-01 1.098086088895797729e-01 -1.428500711917877197e-01 -9.062971919775009155e-02
3.023599386215209961e-01 -2.817808985710144043e-01 1.117850765585899353e-01 1.502696722745895386e-01 -4.014158621430397034e-02 -1.646804064512252808e-01 -2.236943095922470093e-01 -4.094062745571136475e-01 -4.869572073221206665e-02 1.476164609193801880e-01 -2.042927294969558716e-01 1.678584069013595581e-01 4.310062155127525330e-02 -6.357512623071670532e-02 5.680877715349197388e-03 -4.615571349859237671e-02 -1.256699115037918091e-01 -8.903346210718154907e-02 -8.720301091670989990e-02 -1.939510107040405273e-01 -2.312528491020202637e-01 1.142082214355468750e-01 1.005029156804084778e-01 -1.910656988620758057e-01 6.383056193590164185e-02 -2.199216485023498535e-01 5.994917824864387512e-02 2.044429481029510498e-01 3.675223290920257568e-01 -9.390737116336822510e-02 -6.842439994215965271e-03 1.474557816982269287e-01
2.274804115295410156e-01 -1.595795899629592896e-02 4.650213718414306641e-01 2.321338653564453125e-01 -1.505046784877777100e-01 2.343399077653884888e-01 -5.727665871381759644e-02 -1.019470542669296265e-01 1.598716527223587036e-01 2.889778017997741699e-01 -1.633950695395469666e-02 1.940790265798568726e-01 9.870383143424987793e-02 1.382403820753097534e-01 -2.985047996044158936e-01 -1.579959392547607422e-01 -5.020081624388694763e-02 -1.337540447711944580e-01 7.969099283218383789e-02 1.538597643375396729e-01 -4.936161637306213379e-02 -4.930028691887855530e-02 -2.874715924263000488e-01 -8.378905057907104492e-02 -2.062741369009017944e-01 -3.666620468720793724e-03 5.535138025879859924e-02 -4.752947017550468445e-02 2.703112959861755371e-01 -1.428259313106536865e-01 7.245123386383056641e-03 -1.016782447695732117e-01
-2.079832181334495544e-02 -1.091745402663946152e-02 3.352428376674652100e-01 1.443958580493927002e-01 -6.888020783662796021e-02 1.677051782608032227e-01 -4.483308270573616028e-02 -2.629346251487731934e-01 4.666303575504571199e-04 -5.496191978454589844e-02 1.381015330553054810e-01 6.944389641284942627e-02 -5.102439224720001221e-02 -5.119765549898147583e-02 1.221923083066940308e-01 -1.940988153219223022e-01 -1.216642484068870544e-01 3.064445592463016510e-02 2.103936672210693359e-01 -2.528605163097381592e-01 1.270790398120880127e-01 -3.702921047806739807e-02 7.482444494962692261e-02 -2.343118637800216675e-01 -1.235319375991821289e-01 -1.085047498345375061e-01 8.493071049451828003e-02 -3.026914000511169434e-01 4.522008299827575684e-01 -2.069088518619537354e-01 3.198234736919403076e-01 -5.634593777358531952e-03
3.609273433685302734e-01 -3.566855099052190781e-03 -8.903343975543975830e-02 -7.727229595184326172e-02 1.717346608638763428e-01 -2.027522213757038116e-02 2.920907735824584961e-01 -8.220131509006023407e-03 -1.588362455368041992e-01 1.515530496835708618e-01 -1.719049662351608276e-01 1.408662796020507812e-01 -2.111183293163776398e-02 1.176335141062736511e-01 -1.388014405965805054e-01 -1.397051662206649780e-01 -2.840008437633514404e-01 -3.426624834537506104e-01 2.402687668800354004e-01 -9.906669706106185913e-02 -1.338715553283691406e-01 -1.735865175724029541e-01 1.501184403896331787e-01 4.702405259013175964e-02 2.918705902993679047e-02 -2.120378240942955017e-02 1.724285334348678589e-01 -6.306410580873489380e-02 4.455759823322296143e-01 6.750774104148149490e-03 1.250891983509063721e-01 -4.706245288252830505e-02
3.338828980922698975e-01 2.727158069610595703e-01 -1.816349178552627563e-01 1.866460293531417847e-01 2.014151662588119507e-01 2.154618501663208008e-01 1.647753864526748657e-01 -2.346005439758300781e-01 7.240000367164611816e-02 3.643671572208404541e-01 -5.103806406259536743e-02 -1.620671153068542480e-02 -1.787382410839200020e-03 1.185911670327186584e-01 -1.695303618907928467e-02 -1.473373454064130783e-02 -1.502838730812072754e-01 -1.532320976257324219e-01 1.864600926637649536e-01 2.491844147443771362e-01 -1.106676235795021057e-01 2.890817821025848389e-01 -1.097520068287849426e-02 -8.005180209875106812e-02 1.126751583069562912e-02 -2.190281748771667480e-01 1.616176217794418335e-01 7.390213431790471077e-04 1.918776929378509521e-01 1.105308979749679565e-01 -1.736149489879608154e-01 -1.517518162727355957e-01
2.514758706092834473e-01 -1.016930714249610901e-01 1.767112314701080322e-02 3.542429208755493164e-01 1.301538199186325073e-01 -1.430670469999313354e-01 -7.109535485506057739e-02 -1.676812618970870972e-01 1.829164177179336548e-01 1.405466049909591675e-01 -1.652381122112274170e-01 -6.247307732701301575e-02 1.798792630434036255e-01 -2.855286188423633575e-02 2.147964984178543091e-01 1.147857233881950378e-01 -5.710071697831153870e-02 -3.353246152400970459e-01 -4.852120950818061829e-02 -1.602014601230621338e-01 -8.055200427770614624e-02 1.859056949615478516e-01 7.529307901859283447e-02 -2.429592013359069824e-01 2.923510968685150146e-01 -2.823128178715705872e-02 1.649396419525146484e-01 1.094654798507690430e-01 2.838604450225830078e-01 2.948984205722808838e-01 -7.153463363647460938e-02 7.451422512531280518e-02
1.381232440471649170e-01 1.389912515878677368e-01 1.697012335062026978e-01 1.055098921060562134e-01 2.839704453945159912e-01 1.424951553344726562e-01 2.464516088366508484e-02 -1.301733851432800293e-01 -9.567156434059143066e-02 8.571867644786834717e-02 -1.553281763335689902e-04 1.050316989421844482e-01 -3.962123394012451172e-01 -2.778980135917663574e-01 -5.108166020363569260e-03 -6.228838860988616943e-02 -1.343372315168380737e-01 -2.434928864240646362e-01 -3.967662807554006577e-03 4.969595372676849365e-02 -3.751831129193305969e-02 4.350298643112182617e-02 -1.635352522134780884e-01 1.687162965536117554e-01 3.178954422473907471e-01 7.052193582057952881e-02 -9.547068923711776733e-02 2.574446499347686768e-01 3.651034533977508545e-01 -8.809771388769149780e-02 2.277998775243759155e-01 1.575390249490737915e-01
-1.272526234388351440e-01 1.155901029706001282e-01 2.766452133655548096e-01 1.714725196361541748e-01 1.116105616092681885e-01 -2.023851685225963593e-02 3.895458579063415527e-01 -3.510473072528839111e-01 1.225417666137218475e-02 5.020416900515556335e-02 1.305952072143554688e-01 -1.113684698939323425e-01 2.388704009354114532e-02 -2.223491966724395752e-01 -2.504626661539077759e-02 -5.667744576930999756e-02 -3.161953645758330822e-04 4.123517498373985291e-02 1.065732836723327637e-01 -4.248791560530662537e-02 1.171584874391555786e-01 2.573184669017791748e-02 -4.472810775041580200e-02 2.420226857066154480e-02 2.353766113519668579e-01 -1.366618424654006958e-01 1.109227389097213745e-01 -1.057797074317932129e-01 5.468140840530395508e-01 9.585126489400863647e-02 2.200362980365753174e-01 -6.831189990043640137e-02
2.549707889556884766e-01 9.143177419900894165e-02 -8.205563575029373169e-02 2.138286828994750977e-01 2.618695199489593506e-01 4.943532124161720276e-02 6.552399694919586182e-02 -4.478686153888702393e-01 -3.364995494484901428e-02 4.995935410261154175e-02 -1.954452246427536011e-01 -2.254542559385299683e-01 -8.266980201005935669e-02 5.051952227950096130e-02 -4.477475211024284363e-02 2.137880213558673859e-02 1.335830539464950562e-01 -2.399238944053649902e-01 2.749067246913909912e-01 2.079658061265945435e-01 -1.614712923765182495e-01 1.088641509413719177e-01 4.224368371069431305e-03 -6.956963241100311279e-02 -3.948926180601119995e-02 1.207137573510408401e-02 3.857366368174552917e-02 -7.267045229673385620e-02 2.772144377231597900e-01 2.536084353923797607e-01 1.395887285470962524e-01 -2.960278689861297607e-01
2.110620588064193726e-01 8.993012830615043640e-03 2.220521271228790283e-01 4.216434955596923828e-01 7.805147767066955566e-02 -3.805743530392646790e-02 1.159378327429294586e-02 -3.424427509307861328e-01 1.133321784436702728e-02 1.580381393432617188e-01 5.103902731207199395e-05 6.821376830339431763e-02 4.387405887246131897e-02 -1.122476533055305481e-01 4.886063933372497559e-02 7.654638588428497314e-02 -8.923315443098545074e-03 -7.920235395431518555e-02 -4.750005155801773071e-02 2.797033786773681641e-01 3.603545427322387695e-01 -2.002104930579662323e-02 -9.689497761428356171e-03 3.484639525413513184e-01 -1.075968146324157715e-01 5.195848178118467331e-03 3.677884638309478760e-01 -1.365735083818435669e-01 2.002713978290557861e-01 3.640977293252944946e-02 3.367601707577705383e-02 -6.401326507329940796e-02
6.282659620046615601e-02 -8.184172213077545166e-02 4.313755035400390625e-01 1.581160128116607666e-01 2.493907064199447632e-01 1.818671077489852905e-01 1.493567824363708496e-01 -1.693731248378753662e-01 2.025248706340789795e-01 4.127501547336578369e-01 -9.953024983406066895e-02 1.338242888450622559e-01 3.579498454928398132e-02 -1.205910518765449524e-01 1.373423635959625244e-01 -1.524917632341384888e-01 1.744571328163146973e-02 8.856547996401786804e-03 2.264962345361709595e-02 7.517400383949279785e-02 1.341959238052368164e-01 1.241763979196548462e-01 -7.907775789499282837e-02 -4.899999871850013733e-02 1.051604151725769043e-01 2.161191552877426147e-01 2.487874925136566162e-01 -2.345126271247863770e-01 3.136890232563018799e-01 1.074664574116468430e-02 -1.060173735022544861e-01 4.272927343845367432e-02
1.189322173595428467e-01 -2.506795525550842285e-01 2.470610588788986206e-01 4.095478653907775879e-01 -1.673854738473892212e-01 6.403642147779464722e-02 3.430938348174095154e-02 -1.189629212021827698e-01 -1.130706369876861572e-01 1.071108877658843994e-01 6.549993157386779785e-02 -4.899204522371292114e-02 3.122858405113220215e-01 4.822345077991485596e-02 2.477794438600540161e-01 1.306998878717422485e-01 4.222587449476122856e-04 -4.420620203018188477e-02 1.461333036422729492e-01 1.984322667121887207e-01 2.068899422883987427e-01 -3.194474428892135620e-02 -5.613847076892852783e-02 1.158906444907188416e-01 2.201849967241287231e-01 -1.655664592981338501e-01 -7.641323655843734741e-02 -5.803446471691131592e-02 4.185350537300109863e-01 1.264159530401229858e-01 3.664530441164970398e-02 -1.919331252574920654e-01
1.292342245578765869e-01 -9.367997199296951294e-02 -9.451460838317871094e-02 2.787435352802276611e-01 1.491838693618774414e-01 1.053147166967391968e-01 -9.064189344644546509e-02 -3.835675120353698730e-01 1.339823007583618164e-02 2.630792558193206787e-01 3.619987517595291138e-03 6.612984091043472290e-02 1.609257012605667114e-01 -4.139813780784606934e-02 -1.797594246454536915e-03 1.477038413286209106e-01 -2.713327407836914062e-01 -1.711633950471878052e-01 9.358170628547668457e-02 -1.506474912166595459e-01 2.244984209537506104e-01 1.425560936331748962e-02 -5.210218206048011780e-02 -1.739462167024612427e-01 -3.660947829484939575e-02 1.464527547359466553e-01 -1.205533836036920547e-02 -8.916328102350234985e-02 4.459374248981475830e-01 -1.178590580821037292e-01 1.804026663303375244e-01 -2.861335277557373047e-01
1.190811917185783386e-01 -8.691497892141342163e-02 2.759756743907928467e-01 2.897838950157165527e-01 8.967735618352890015e-02 -3.990492224693298340e-02 1.746457517147064209e-01 8.818420767784118652e-02 6.376613862812519073e-03 4.602326750755310059e-01 -8.279334008693695068e-02 2.509445250034332275e-01 -6.274987943470478058e-03 3.806863725185394287e-02 -2.699184417724609375e-01 -1.474982202053070068e-01 -3.294295668601989746e-01 -1.609930247068405151e-01 8.163554966449737549e-02 8.161897771060466766e-03 1.345371454954147339e-01 -2.002288401126861572e-02 -2.720632776618003845e-02 3.997586295008659363e-02 1.231367215514183044e-01 5.310978367924690247e-02 1.474027186632156372e-01 1.875690519809722900e-01 3.148058056831359863e-01 -2.049580812454223633e-01 -1.194129511713981628e-01 1.253754831850528717e-02
1.796699464321136475e-01 -1.560577098280191422e-02 -1.558615546673536301e-02 2.301610410213470459e-01 7.627626881003379822e-03 1.870823651552200317e-02 -4.779213070869445801e-01 -4.355803504586219788e-02 1.172682493925094604e-01 -6.238298490643501282e-02 -7.462694495916366577e-02 1.182768959552049637e-02 1.269086003303527832e-01 -1.196629554033279419e-01 1.262458711862564087e-01 -1.598553732037544250e-02 -1.101497337222099304e-01 -2.667717635631561279e-01 3.557086363434791565e-02 9.496595710515975952e-02 -4.760124906897544861e-02 -5.122192949056625366e-02 3.618831336498260498e-01 -5.102290213108062744e-02 3.998931348323822021e-01 -2.408668845891952515e-01 1.710959672927856445e-01 -1.147312521934509277e-01 3.171263337135314941e-01 7.115941494703292847e-02 2.144086360931396484e-02 -1.227826178073883057e-01
3.341528475284576416e-01 -7.662373781204223633e-02 2.989860177040100098e-01 7.803490012884140015e-02 -5.500382184982299805e-02 1.751034706830978394e-01 9.817111492156982422e-02 -1.487901061773300171e-01 1.357906460762023926e-01 1.781098544597625732e-01 -3.348780870437622070e-01 3.047647178173065186e-01 5.974764004349708557e-02 -1.055264994502067566e-01 -1.904018819332122803e-01 -1.444115787744522095e-01 8.314257115125656128e-02 -9.403588622808456421e-02 -1.074514314532279968e-01 1.583430916070938110e-01 -4.089708672836422920e-04 -1.885331869125366211e-01 -5.829625204205513000e-02 -9.926100075244903564e-02 -6.433390825986862183e-02 -2.939266264438629150e-01 2.229892611503601074e-01 -6.469106674194335938e-02 2.264065891504287720e-01 9.867347776889801025e-02 1.148423328995704651e-01 2.733673751354217529e-01
3.325881958007812500e-01 7.338891737163066864e-04 7.921461760997772217e-02 4.677159190177917480e-01 7.439541816711425781e-02 -1.031320095062255859e-01 4.785880073904991150e-02 1.657182425260543823e-01 6.353123579174280167e-03 7.443849742412567139e-02 -1.122909933328628540e-01 1.585669517517089844e-01 3.489011665806174278e-03 -4.743846505880355835e-02 -7.193596661090850830e-02 -1.180942729115486145e-01 -1.816601864993572235e-02 -2.591860890388488770e-01 9.037632495164871216e-02 6.923282891511917114e-02 -9.052545763552188873e-03 -2.626620829105377197e-01 -1.770484894514083862e-01 -2.018240466713905334e-02 1.811012923717498779e-01 -8.339451253414154053e-02 3.381519317626953125e-01 -1.588539928197860718e-01 1.782890409231185913e-01 1.457250118255615234e-01 9.526420384645462036e-02 3.619154989719390869e-01
6.936309486627578735e-02 -3.486538538709282875e-03 1.175833791494369507e-01 2.465918660163879395e-01 9.760845452547073364e-02 -2.464768290519714355e-01 1.942392066121101379e-02 -5.147941783070564270e-02 1.994781643152236938e-01 5.884616076946258545e-02 -1.114337611943483353e-02 -5.717980116605758667e-02 -2.232477068901062012e-01 1.588201820850372314e-01 -6.073359400033950806e-02 -2.478544861078262329e-01 -1.867580711841583252e-01 -4.840205609798431396e-01 9.286689013242721558e-02 2.241247445344924927e-01 2.971552312374114990e-01 2.772084251046180725e-02 -1.028164774179458618e-01 -8.404644578695297241e-02 3.486552834510803223e-01 -1.987246274948120117e-01 8.962484449148178101e-02 8.365104906260967255e-03 2.246301025152206421e-01 7.434165477752685547e-02 2.331654727458953857e-02 -2.581441076472401619e-03
1.816882491111755371e-01 -3.148804605007171631e-02 1.163640767335891724e-01 8.850979059934616089e-02 -5.692409351468086243e-02 -4.910005722194910049e-03 1.820791629143059254e-03 -2.191287279129028320e-01 -6.354139745235443115e-02 5.897403229027986526e-03 3.845189809799194336e-01 1.503421068191528320e-01 3.356363251805305481e-02 -2.607129514217376709e-01 1.907360404729843140e-01 -1.368046253919601440e-01 5.376822128891944885e-02 -1.439264416694641113e-01 1.375782638788223267e-01 -8.629272133111953735e-02 1.760303229093551636e-01 -1.219668611884117126e-01 8.170613087713718414e-03 -2.492005527019500732e-01 1.826467514038085938e-01 -2.846801877021789551e-01 1.738242357969284058e-01 1.806197920814156532e-03 3.694405257701873779e-01 2.514491677284240723e-01 2.912449240684509277e-01 8.629724383354187012e-02
3.670151829719543457e-01 1.528203487396240234e-01 3.055852055549621582e-01 1.892632544040679932e-01 2.143433839082717896e-01 -1.480021327733993530e-01 -1.431063115596771240e-01 -3.114146888256072998e-01 -5.606691911816596985e-02 -4.251056537032127380e-02 7.716619409620761871e-03 2.743869125843048096e-01 -8.276055753231048584e-02 -7.040617614984512329e-02 2.610295824706554413e-02 -5.579159781336784363e-02 -6.871271133422851562e-02 -1.831697523593902588e-01 2.035793811082839966e-01 -1.509675942361354828e-02 -1.987468749284744263e-01 -1.024175435304641724e-01 1.357896327972412109e-01 -1.603489816188812256e-01 -2.116621285676956177e-01 1.623970717191696167e-01 1.654584705829620361e-01 5.609714426100254059e-03 2.177958637475967407e-01 -1.647130250930786133e-01 2.287190705537796021e-01 -1.788657903671264648e-01
-1.339097321033477783e-01 -1.241234410554170609e-02 2.198540419340133667e-01 9.021726995706558228e-02 7.841077446937561035e-02 -1.064786538481712341e-01 4.726626276969909668e-01 -3.374822139739990234e-01 -3.069072775542736053e-02 1.060817912220954895e-01 3.053223341703414917e-02 -2.619464648887515068e-04 1.643457710742950439e-01 -8.080413937568664551e-02 1.258140653371810913e-01 -4.611655324697494507e-02 -6.447743624448776245e-02 -3.961226716637611389e-02 4.486809298396110535e-02 -2.011891826987266541e-02 -1.162517163902521133e-02 5.422716960310935974e-02 4.098204523324966431e-02 1.719321161508560181e-01 2.167316377162933350e-01 -1.572489291429519653e-01 1.294253617525100708e-01 1.933972537517547607e-02 5.588637590408325195e-01 5.649824813008308411e-02 2.313595861196517944e-01 -7.545731216669082642e-02
2.088034301996231079e-01 3.210697695612907410e-02 7.565396279096603394e-02 3.533458709716796875e-01 -1.002075746655464172e-01 3.155927956104278564e-01 1.092363446950912476e-01 1.279857289046049118e-02 6.011203676462173462e-02 -3.777081146836280823e-02 -2.452115900814533234e-02 2.087121903896331787e-01 -1.311750262975692749e-01 -3.486965298652648926e-01 7.017611712217330933e-02 -1.614211797714233398e-01 -7.355863600969314575e-02 -2.860418856143951416e-01 1.992044597864151001e-01 -1.784915849566459656e-02 -2.414107918739318848e-01 5.514067411422729492e-02 -2.144867628812789917e-01 4.098989441990852356e-02 9.778610616922378540e-02 -4.932861402630805969e-02 -5.283644422888755798e-03 -1.562201380729675293e-01 3.556379377841949463e-01 5.422392487525939941e-02 -2.272064536809921265e-01 1.742738038301467896e-01
1.062981039285659790e-01 1.808853894472122192e-01 1.810004413127899170e-01 4.061768352985382080e-01 -8.452653419226408005e-04 -6.452665477991104126e-02 1.357838213443756104e-01 -2.509358227252960205e-01 -6.921751052141189575e-02 6.452023983001708984e-02 1.303566545248031616e-01 -5.570629611611366272e-02 3.427223861217498779e-02 -1.248156130313873291e-01 -2.091386020183563232e-01 1.463376432657241821e-01 -8.600168675184249878e-02 3.249642252922058105e-02 2.644855976104736328e-01 -1.609649807214736938e-01 2.333020418882369995e-02 -4.298894107341766357e-02 3.141739368438720703e-01 -3.016799688339233398e-01 -1.069367825984954834e-01 -1.114741899073123932e-02 1.561129186302423477e-02 8.110629022121429443e-02 4.694713354110717773e-01 -1.119407936930656433e-01 -8.245687186717987061e-02 -8.470468223094940186e-02
1.499105840921401978e-01 1.926820427179336548e-01 1.418092101812362671e-01 2.648188769817352295e-01 1.797849982976913452e-01 5.188687890768051147e-02 1.231984198093414307e-01 -1.551231145858764648e-01 -1.067512854933738708e-02 -3.937201946973800659e-02 -1.812487095594406128e-01 -8.011224120855331421e-02 -1.013018265366554260e-01 -1.025568768382072449e-01 2.773612141609191895e-01 2.897041440010070801e-01 -2.168349735438823700e-02 -2.953919172286987305e-01 1.149833202362060547e-01 9.924262017011642456e-02 -1.609670370817184448e-01 1.450962722301483154e-01 -1.014479249715805054e-01 1.836049109697341919e-01 1.064885109663009644e-01 -3.381130099296569824e-01 1.192828714847564697e-01 1.836954504251480103e-01 2.779590487480163574e-01 2.856976687908172607e-01 -1.290243417024612427e-01 -4.906953498721122742e-02
-5.572652816772460938e-02 -3.256652504205703735e-02 1.943165361881256104e-01 1.452583074569702148e-01 -2.804783284664154053e-01 5.648828297853469849e-02 1.612502038478851318e-01 -2.435804158449172974e-01 5.446716398000717163e-02 -3.884222358465194702e-02 1.778219789266586304e-01 1.237619742751121521e-01 1.370387077331542969e-01 -1.044930219650268555e-01 8.471102267503738403e-02 2.541185170412063599e-02 6.415077298879623413e-02 -7.776686549186706543e-02 7.087848335504531860e-02 -2.417248301208019257e-02 -2.109731435775756836e-01 1.589441001415252686e-01 -7.776040583848953247e-02 -1.484530270099639893e-01 4.075702428817749023e-01 -2.524526119232177734e-01 5.833569169044494629e-02 -2.179607599973678589e-01 4.514072835445404053e-01 -7.142191380262374878e-02 2.229477167129516602e-01 -1.670024544000625610e-01
5.186551809310913086e-02 -2.906818315386772156e-02 1.702143102884292603e-01 5.346481204032897949e-01 -9.440828114748001099e-02 2.319918572902679443e-01 -9.192706644535064697e-02 2.949171327054500580e-02 -3.312083706259727478e-02 3.489051014184951782e-02 -1.584879457950592041e-01 2.631816267967224121e-01 1.784238219261169434e-01 -2.216282188892364502e-01 1.237709596753120422e-01 -2.442142739892005920e-02 -1.738387942314147949e-01 -1.586254835128784180e-01 1.983965635299682617e-01 -1.373676955699920654e-01 2.082303911447525024e-02 2.051877826452255249e-01 6.802684813737869263e-02 -1.061790362000465393e-01 -1.289583295583724976e-01 -3.778639733791351318e-01 9.340982139110565186e-02 -4.041528329253196716e-02 1.773954480886459351e-01 5.104576423764228821e-02 -1.086438447237014771e-02 2.000241875648498535e-01
1.705730259418487549e-01 -4.949205368757247925e-02 2.687850594520568848e-01 1.510801911354064941e-01 1.343839168548583984e-01 -3.958292677998542786e-02 4.370604082942008972e-02 -5.241905525326728821e-02 1.109628304839134216e-01 1.234045401215553284e-01 -3.150809407234191895e-01 -1.841963678598403931e-01 -1.050940994173288345e-02 -3.153626322746276855e-01 3.057898767292499542e-02 2.290754020214080811e-02 1.096244305372238159e-01 5.769537761807441711e-02 -1.993633620440959930e-02 -9.400537610054016113e-02 1.366874724626541138e-01 1.449733674526214600e-01 -3.674564510583877563e-02 -3.463226556777954102e-01 1.632768511772155762e-01 1.505012065172195435e-01 2.003922760486602783e-01 -2.218542397022247314e-01 4.230111241340637207e-01 1.539837568998336792e-01 1.338109076023101807e-01 -2.062015086412429810e-01
7.089769840240478516e-02 -2.718061907216906548e-03 1.347143501043319702e-01 2.352913022041320801e-01 2.354445606470108032e-01 9.580723196268081665e-02 -1.447489261627197266e-01 -1.468105465173721313e-01 4.956994578242301941e-02 1.329700648784637451e-01 7.305366545915603638e-02 2.772140800952911377e-01 -2.606339156627655029e-01 2.543055415153503418e-01 -1.407445967197418213e-01 4.900401830673217773e-02 -3.719196021556854248e-01 -3.185460567474365234e-01 2.184002399444580078e-01 -7.848714478313922882e-03 -1.529651433229446411e-01 2.229924201965332031e-01 -1.493006050586700439e-01 5.687712132930755615e-02 1.077846512198448181e-01 -6.246318668127059937e-02 6.986690312623977661e-02 -6.357970833778381348e-02 2.731137275695800781e-01 1.229753196239471436e-01 4.466534778475761414e-02 -2.341906130313873291e-01
1.621713191270828247e-01 -8.832570165395736694e-02 1.580770015716552734e-01 7.501508295536041260e-02 7.172448933124542236e-02 1.196776553988456726e-01 4.208067804574966431e-02 -3.236006796360015869e-01 -1.262866705656051636e-02 2.108975946903228760e-01 5.337647348642349243e-02 1.749529093503952026e-01 5.516796186566352844e-02 4.572457168251276016e-03 1.807012110948562622e-01 1.871076971292495728e-01 -2.315105050802230835e-01 -5.367693677544593811e-02 1.296419948339462280e-01 -2.487657815217971802e-01 7.003360241651535034e-02 -1.775276511907577515e-01 7.455705851316452026e-02 -1.095452904701232910e-01 1.323318630456924438e-01 1.911080628633499146e-01 7.920787669718265533e-03 -3.145527839660644531e-01 5.474207401275634766e-01 -1.137886941432952881e-01 3.251113370060920715e-02 -6.813792139291763306e-02
4.641292691230773926e-01 5.815539509057998657e-02 1.411527842283248901e-01 3.173048794269561768e-01 1.078878790140151978e-01 4.663823172450065613e-02 -2.533955574035644531e-01 -2.048867344856262207e-01 -1.204816326498985291e-01 1.281518936157226562e-01 1.740812212228775024e-01 2.486503310501575470e-02 4.490167275071144104e-02 7.273662835359573364e-02 1.276914626359939575e-01 -2.181944102048873901e-01 -3.321797847747802734e-01 3.964919969439506531e-02 2.990273237228393555e-01 2.767811529338359833e-02 1.926462799310684204e-01 2.563309110701084137e-02 1.102641075849533081e-01 -1.442088037729263306e-01 -3.706083446741104126e-02 -3.338732197880744934e-02 2.064058631658554077e-01 1.326465159654617310e-01 2.348378002643585205e-01 8.594507724046707153e-02 6.357335485517978668e-03 -9.708433598279953003e-02
2.002392262220382690e-01 5.704617500305175781e-02 2.276562899351119995e-01 1.778612285852432251e-01 2.406110465526580811e-01 -1.475925594568252563e-01 -4.504369571805000305e-02 2.102934569120407104e-01 1.152027547359466553e-01 1.835963428020477295e-01 1.025265455245971680e-01 2.210961282253265381e-01 8.648796379566192627e-02 -2.436854392290115356e-01 -7.495524734258651733e-02 -6.636568158864974976e-02 -4.203262031078338623e-01 -2.174761146306991577e-01 -1.473886370658874512e-01 -2.132918126881122589e-02 -1.039815843105316162e-01 1.459514722228050232e-02 1.190591454505920410e-01 1.634492129087448120e-01 1.593666821718215942e-01 -2.777845859527587891e-01 -1.102511882781982422e-01 -1.560983359813690186e-01 3.444827198982238770e-01 -5.203447490930557251e-02 7.398909330368041992e-02 7.384691707557067275e-05
3.242787420749664307e-01 -7.427258789539337158e-02 6.296727061271667480e-02 1.385067403316497803e-01 -1.160605698823928833e-01 -9.422707557678222656e-02 1.596560776233673096e-01 1.702464520931243896e-01 5.986780673265457153e-02 1.513858698308467865e-02 1.321455538272857666e-01 2.160240858793258667e-01 -1.965528875589370728e-01 -7.575994729995727539e-02 -5.531867966055870056e-02 -3.710205480456352234e-02 6.512435525655746460e-02 -2.782546579837799072e-01 2.101868391036987305e-02 -6.064135581254959106e-02 -4.716707020998001099e-02 1.762531325221061707e-02 1.569279097020626068e-02 2.083137333393096924e-01 2.580646574497222900e-01 7.421952486038208008e-02 2.580744028091430664e-01 2.343370579183101654e-02 6.161418557167053223e-01 -3.102697804570198059e-02 -1.397091299295425415e-01 -3.566293418407440186e-02
-4.039660841226577759e-02 -7.997226901352405548e-03 2.051117867231369019e-01 2.480622231960296631e-01 5.783289298415184021e-02 -1.018562540411949158e-01 1.384699642658233643e-01 -9.998442232608795166e-02 4.936626181006431580e-02 1.837147325277328491e-01 3.142992854118347168e-01 4.987455531954765320e-02 3.903457522392272949e-02 -9.079102426767349243e-02 7.883809506893157959e-02 -6.801976263523101807e-02 1.432001218199729919e-02 -2.023981958627700806e-01 2.154970020055770874e-01 -1.329261213541030884e-01 2.156816124916076660e-01 -1.970071941614151001e-01 -1.599686443805694580e-01 -3.184485137462615967e-01 2.045790851116180420e-01 -2.459471076726913452e-01 6.420078873634338379e-02 1.420470774173736572e-01 3.269480764865875244e-01 1.261814087629318237e-01 3.492549061775207520e-01 -6.851403415203094482e-02
-7.253658771514892578e-02 8.353525400161743164e-02 7.294253446161746979e-03 3.995756506919860840e-01 -1.665639281272888184e-01 -4.482183605432510376e-02 1.655470877885818481e-01 -1.960854232311248779e-01 -9.289755672216415405e-02 1.503554135560989380e-01 -5.019041150808334351e-02 8.368694782257080078e-02 1.032533124089241028e-01 -5.644533038139343262e-02 9.556389600038528442e-02 1.372563987970352173e-01 2.833438813686370850e-01 -6.146653369069099426e-02 1.185862347483634949e-01 -2.358444631099700928e-01 1.239234805107116699e-01 -2.930000238120555878e-02 1.551190614700317383e-01 -3.000825941562652588e-01 1.687010079622268677e-01 -2.255436629056930542e-01 1.411537230014801025e-01 6.436680257320404053e-02 4.910736978054046631e-01 1.123518273234367371e-01 -9.838433004915714264e-03 9.227988123893737793e-02
1.463540047407150269e-01 2.178314477205276489e-01 -1.285399403423070908e-02 3.487633466720581055e-01 3.317930549383163452e-02 2.385797202587127686e-01 -3.184992671012878418e-01 1.663766652345657349e-01 6.047949939966201782e-02 2.574938535690307617e-01 -1.847694441676139832e-02 2.396155297756195068e-01 -5.013962090015411377e-02 -2.557735145092010498e-01 -1.289077699184417725e-01 4.826823621988296509e-02 -1.152469664812088013e-01 -1.927070617675781250e-01 6.768199056386947632e-02 6.457159668207168579e-02 1.014406234025955200e-01 -8.625488728284835815e-02 6.167059182189404964e-04 -6.780894845724105835e-02 1.300869584083557129e-01 -2.238972485065460205e-01 9.096013754606246948e-02 -2.154724895954132080e-01 3.743903934955596924e-01 -1.966605633497238159e-01 -2.431927435100078583e-02 -1.577951014041900635e-01
1.801174879074096680e-01 4.392023012042045593e-02 4.234032630920410156e-01 9.784898906946182251e-02 -1.368922591209411621e-01 2.434791773557662964e-01 5.450470373034477234e-02 -1.363113373517990112e-01 2.985275983810424805e-01 4.379645884037017822e-01 -1.922719739377498627e-02 -5.459853913635015488e-03 2.614303231239318848e-01 4.943078383803367615e-02 -1.600733101367950439e-01 -7.617566734552383423e-02 -1.635764837265014648e-01 -1.460787057876586914e-01 6.209821999073028564e-02 2.002121210098266602e-01 -1.375793199986219406e-02 -2.302138693630695343e-02 -2.025081366300582886e-01 -9.314971417188644409e-02 -9.481310844421386719e-02 9.039989113807678223e-02 1.889249831438064575e-01 -7.615357637405395508e-03 2.624591588973999023e-01 -1.039454191923141479e-01 4.586409404873847961e-02 1.285140663385391235e-01
4.196415096521377563e-02 -2.669146060943603516e-01 3.333002924919128418e-01 2.687816619873046875e-01 1.423948556184768677e-01 1.345973908901214600e-01 -5.117813125252723694e-02 -8.441485464572906494e-02 -1.979990154504776001e-01 9.217837452888488770e-02 -1.589816063642501831e-01 -1.642186045646667480e-01 8.598151057958602905e-02 -1.102514937520027161e-01 1.297160834074020386e-01 -7.399277528747916222e-04 -3.560471162199974060e-02 -1.984292268753051758e-01 2.017518728971481323e-01 1.820392310619354248e-01 -1.963750571012496948e-01 1.788976341485977173e-01 8.117350190877914429e-02 2.709259986877441406e-01 4.693609848618507385e-02 -1.131344065070152283e-01 1.434754673391580582e-02 1.476241089403629303e-02 4.348488152027130127e-01 -2.525741979479789734e-02 -7.286829501390457153e-02 -2.893057763576507568e-01
1.090458482503890991e-01 -1.361018121242523193e-01 5.096577107906341553e-02 2.853454649448394775e-01 -2.263335436582565308e-01 -1.238120496273040771e-01 1.218100637197494507e-01 -3.537241220474243164e-01 2.120552808046340942e-01 1.310514509677886963e-01 8.704939484596252441e-02 8.357677608728408813e-03 1.977878808975219727e-01 2.038532495498657227e-02 7.639972493052482605e-03 -2.470884099602699280e-02 -7.249719649553298950e-02 8.530525118112564087e-02 1.033691093325614929e-01 -1.096574887633323669e-01 2.513998448848724365e-01 -4.661874845623970032e-02 2.309244573116302490e-01 -9.593416750431060791e-02 -6.152953021228313446e-03 -2.780184149742126465e-01 5.103160440921783447e-02 -1.396401673555374146e-01 3.814216852188110352e-01 1.368189007043838501e-01 -7.796338945627212524e-02 -3.690444529056549072e-01
9.750256687402725220e-02 -1.517114043235778809e-01 -1.256554424762725830e-01 1.646626740694046021e-01 -1.399874389171600342e-01 -1.148859262466430664e-01 2.523064240813255310e-02 -1.864880174398422241e-01 8.642013370990753174e-02 7.140472531318664551e-02 1.016423255205154419e-01 3.045812845230102539e-01 3.682092130184173584e-01 -1.782613694667816162e-01 -2.415725439786911011e-01 -1.053167060017585754e-01 -1.802880167961120605e-01 -9.387155622243881226e-02 1.248271763324737549e-01 1.387969404458999634e-01 -3.458554744720458984e-01 -2.378164790570735931e-02 1.554032266139984131e-01 -1.405249834060668945e-01 -1.440962869673967361e-02 3.722632303833961487e-02 2.455548495054244995e-01 2.417982220649719238e-01 3.691131174564361572e-01 2.183386683464050293e-02 -2.338139712810516357e-02 -7.762907445430755615e-02
5.351746920496225357e-03 1.395316720008850098e-01 1.469354033470153809e-01 1.781968027353286743e-02 8.793845027685165405e-02 1.210910156369209290e-01 7.894438505172729492e-02 8.813513815402984619e-02 -5.940883979201316833e-02 -4.213438928127288818e-02 -3.636616840958595276e-02 -8.457194198854267597e-04 1.488414853811264038e-01 7.095298916101455688e-02 -2.237224280834197998e-01 6.135499477386474609e-02 -4.960132646374404430e-04 -3.529263436794281006e-01 6.930375099182128906e-02 -7.267493754625320435e-02 -7.229507714509963989e-02 -2.234502732753753662e-01 -1.012944430112838745e-01 1.473567187786102295e-01 1.211109086871147156e-01 -3.056910261511802673e-02 5.207828432321548462e-02 8.882436156272888184e-02 7.314872145652770996e-01 9.108472615480422974e-02 -1.577658355236053467e-01 1.353847533464431763e-01
1.499613374471664429e-01 -2.911455556750297546e-02 -1.046378538012504578e-02 2.560861408710479736e-01 5.825872067362070084e-03 -1.099418699741363525e-01 1.789003461599349976e-01 2.428146451711654663e-02 -3.043480776250362396e-02 3.341783881187438965e-01 9.672168642282485962e-02 -2.141270041465759277e-01 -7.739802449941635132e-02 7.845028489828109741e-02 2.770473361015319824e-01 -9.599239379167556763e-02 1.067094411700963974e-02 -4.591788947582244873e-01 -3.701024502515792847e-02 -1.712071001529693604e-01 1.348844449967145920e-02 -1.060830727219581604e-01 -6.993790715932846069e-02 -2.440458983182907104e-01 -3.796758130192756653e-02 -7.921177893877029419e-03 8.694146573543548584e-02 4.587489645928144455e-03 4.820834696292877197e-01 -1.200858410447835922e-02 1.570595651865005493e-01 -1.284911036491394043e-01
1.535670608282089233e-01 2.343503981828689575e-01 1.657874286174774170e-01 1.789661496877670288e-01 -5.869540199637413025e-02 2.228625416755676270e-01 1.400998830795288086e-01 -2.583793736994266510e-02 3.211487829685211182e-02 1.989613985642790794e-03 -5.309367552399635315e-02 1.932523697614669800e-01 1.514958888292312622e-01 -2.494546771049499512e-01 -1.003472506999969482e-01 -3.687529563903808594e-01 -1.502739191055297852e-01 -4.029219150543212891e-01 1.439812630414962769e-01 -6.452929973602294922e-02 -2.286334782838821411e-01 -1.981429755687713623e-02 -1.388912498950958252e-01 -5.885675922036170959e-02 2.003388106822967529e-01 -1.811967492103576660e-01 -2.863516099750995636e-02 -3.191903531551361084e-01 1.631655097007751465e-01 1.222549472004175186e-03 -1.255595386028289795e-01 1.133258491754531860e-01
3.404788300395011902e-02 5.237957462668418884e-02 3.370938003063201904e-01 2.159727215766906738e-01 2.355103194713592529e-01 1.905162930488586426e-01 -1.862293481826782227e-01 -4.330863431096076965e-02 -4.201971367001533508e-02 1.712184026837348938e-02 7.346805185079574585e-02 2.351769655942916870e-01 1.225744783878326416e-01 2.081107050180435181e-01 -3.230084180831909180e-01 -1.735320091247558594e-01 -2.117772400379180908e-01 -3.155054152011871338e-01 -4.723912104964256287e-02 -7.121551781892776489e-02 4.655963182449340820e-02 -4.178414866328239441e-02 -2.031222879886627197e-01 1.419363766908645630e-01 1.092299073934555054e-01 -2.625586986541748047e-01 -2.518195426091551781e-03 7.294934988021850586e-02 2.994526624679565430e-01 9.100865572690963745e-02 1.977346539497375488e-01 1.081238090991973877e-01
8.255937695503234863e-02 1.154564693570137024e-01 7.878103107213973999e-02 4.960799515247344971e-01 -1.168064475059509277e-01 -7.327578961849212646e-02 1.179559826850891113e-01 -4.200055897235870361e-01 9.356417506933212280e-02 -1.384520083665847778e-01 4.895175620913505554e-02 2.589056789875030518e-01 1.556506901979446411e-01 1.648227572441101074e-01 -8.697342127561569214e-02 -6.175420060753822327e-02 -2.215304225683212280e-01 -2.492015510797500610e-01 2.960793375968933105e-01 1.626863777637481689e-01 1.122743189334869385e-01 1.143404096364974976e-01 3.438881039619445801e-02 4.665179923176765442e-02 1.730139739811420441e-02 -4.202416539192199707e-02 1.914673298597335815e-01 -5.440226197242736816e-02 1.446166262030601501e-02 -2.057570777833461761e-02 1.836993843317031860e-01 1.664013117551803589e-01
3.226000666618347168e-01 -5.840258300304412842e-02 2.107114344835281372e-01 3.024005889892578125e-01 -5.148084834218025208e-02 1.825533509254455566e-01 -2.320407480001449585e-01 -1.364641487598419189e-01 2.259898334741592407e-01 4.545052070170640945e-03 3.145500645041465759e-02 2.793414518237113953e-02 -1.303262859582901001e-01 1.609826087951660156e-02 1.035855934023857117e-01 6.547963619232177734e-02 8.720160275697708130e-02 -6.469079107046127319e-02 2.818086743354797363e-01 7.923015207052230835e-02 1.147093623876571655e-01 -1.036688089370727539e-01 5.129148811101913452e-02 1.828547380864620209e-02 -8.967521041631698608e-02 2.703428268432617188e-02 2.336706817150115967e-01 3.252770006656646729e-02 3.300754129886627197e-01 -3.505328297615051270e-01 3.568793833255767822e-01 -1.230308860540390015e-01
1.526591032743453979e-01 4.513372480869293213e-02 2.336409389972686768e-01 2.113819569349288940e-01 1.334883421659469604e-01 7.356987148523330688e-02 -2.071148343384265900e-02 -2.860308289527893066e-01 7.425424456596374512e-02 6.385754048824310303e-02 6.191657483577728271e-02 2.597538232803344727e-01 -2.069198191165924072e-01 4.856880381703376770e-02 -3.995297104120254517e-02 1.097272187471389771e-01 -2.102662809193134308e-02 -3.641067147254943848e-01 5.663660168647766113e-01 3.228133171796798706e-02 -1.264685690402984619e-01 -9.010531753301620483e-02 2.922067046165466309e-02 1.164474897086620331e-02 -9.517571330070495605e-02 1.721040606498718262e-01 -3.278137417510151863e-03 1.976406872272491455e-01 2.136611342430114746e-01 -2.882291376590728760e-02 5.990904290229082108e-03 -1.612631231546401978e-01
3.400454521179199219e-01 -1.066394671797752380e-01 4.915755987167358398e-02 1.061206161975860596e-01 -7.491556555032730103e-02 -1.108721420168876648e-01 -2.495191842317581177e-01 -2.539522349834442139e-01 -3.342106938362121582e-04 2.522185742855072021e-01 -1.957840919494628906e-01 -1.061636582016944885e-02 1.617662012577056885e-01 -3.767880201339721680e-01 -8.262614160776138306e-02 3.288824111223220825e-02 -1.452157050371170044e-01 -3.488529026508331299e-01 1.996881561353802681e-03 -1.567188948392868042e-01 -7.115516066551208496e-02 9.074680507183074951e-02 1.816708222031593323e-02 -1.439245790243148804e-01 -3.982995823025703430e-02 -1.915927976369857788e-01 7.565765827894210815e-02 2.804333269596099854e-01 3.265870809555053711e-01 -5.304149910807609558e-02 -2.414200827479362488e-02 4.635003954172134399e-02
1.640944778919219971e-01 7.569666206836700439e-02 -5.608120560646057129e-02 2.333963960409164429e-01 1.354759484529495239e-01 2.770233750343322754e-01 1.152368355542421341e-02 -3.035762906074523926e-01 2.999052405357360840e-01 1.239305883646011353e-01 -1.018509268760681152e-01 7.552988082170486450e-02 9.214704856276512146e-03 1.435264497995376587e-01 7.642413675785064697e-02 1.685731112957000732e-01 -3.881655260920524597e-02 1.114125475287437439e-01 7.179472595453262329e-02 2.422827035188674927e-01 2.667560279369354248e-01 1.139608696103096008e-01 1.317277699708938599e-01 -1.055366918444633484e-01 1.514069885015487671e-01 -9.771203249692916870e-02 -2.833169698715209961e-01 -9.950421750545501709e-02 4.495819211006164551e-01 -2.194360084831714630e-02 -1.016272753477096558e-01 -1.415224671363830566e-01
1.025369390845298767e-02 2.608872950077056885e-01 1.864645630121231079e-01 1.588616222143173218e-01 1.802928298711776733e-01 -2.527661062777042389e-02 1.386450529098510742e-01 2.359589561820030212e-03 9.331283159554004669e-03 2.332388609647750854e-01 3.726619761437177658e-03 2.235381901264190674e-01 7.016872614622116089e-02 1.355988066643476486e-02 -3.578440248966217041e-01 1.914240270853042603e-01 -1.656477451324462891e-01 -2.944868803024291992e-01 3.879103809595108032e-02 1.300931423902511597e-01 -3.006435036659240723e-01 -2.836291193962097168e-01 -1.359253972768783569e-01 -2.314029932022094727e-01 1.252998262643814087e-01 -6.077813729643821716e-02 8.975527435541152954e-02 -9.896513819694519043e-02 2.148081660270690918e-01 9.421331435441970825e-02 5.600829049944877625e-02 -2.726446390151977539e-01
1.024222522974014282e-01 -9.208478033542633057e-02 2.956766188144683838e-01 4.631334170699119568e-02 7.251002639532089233e-02 2.213541232049465179e-02 -2.170840352773666382e-01 -2.142631858587265015e-01 2.973135001957416534e-02 1.867105960845947266e-01 -6.777237355709075928e-02 1.780541688203811646e-01 -3.287664428353309631e-02 -8.358174562454223633e-02 8.668504655361175537e-02 4.474687576293945312e-02 -2.082484960556030273e-01 -2.133811563253402710e-01 1.029735431075096130e-01 -1.872101575136184692e-01 1.933222711086273193e-01 -5.806634947657585144e-02 1.602489650249481201e-01 -1.494742333889007568e-01 -8.036517538130283356e-04 2.847099117934703827e-02 -1.513874381780624390e-01 -2.598725445568561554e-02 5.892210006713867188e-01 -2.582245767116546631e-01 1.644735038280487061e-01 -1.200792938470840454e-01
2.684677839279174805e-01 -3.595121949911117554e-02 1.899421215057373047e-01 2.476969957351684570e-01 1.357215456664562225e-02 -2.229378744959831238e-02 -1.856848299503326416e-01 -2.173723429441452026e-01 1.855664327740669250e-02 2.931869029998779297e-01 2.468002438545227051e-01 -9.753390401601791382e-02 7.360913604497909546e-02 5.523912608623504639e-02 -3.193965554237365723e-02 -7.421520352363586426e-02 -1.860312521457672119e-01 -9.411826729774475098e-02 1.740271151065826416e-01 6.491676717996597290e-02 2.378786206245422363e-01 1.467100903391838074e-02 9.364139288663864136e-02 -1.932295560836791992e-01 4.193392395973205566e-02 1.766943186521530151e-01 -8.711921051144599915e-03 -1.475833207368850708e-01 4.156135618686676025e-01 -1.460284590721130371e-01 3.704189360141754150e-01 -8.993100374937057495e-02
2.917800545692443848e-01 3.257945477962493896e-01 2.835302650928497314e-01 1.720594167709350586e-01 4.210442304611206055e-02 7.981586456298828125e-02 1.657952815294265747e-01 2.841862104833126068e-02 3.028762638568878174e-01 1.433631479740142822e-01 1.478606164455413818e-01 1.266187876462936401e-01 2.399112284183502197e-02 -6.856872141361236572e-02 -3.287032842636108398e-01 -1.551416069269180298e-01 -2.817859947681427002e-01 -1.126503199338912964e-01 2.707990072667598724e-02 -8.876653015613555908e-02 -9.728367626667022705e-02 -1.266773641109466553e-01 9.228415787220001221e-02 1.201715245842933655e-01 1.560617685317993164e-01 -3.484970927238464355e-01 1.312582939863204956e-01 -1.199258491396903992e-01 1.766505539417266846e-01 1.229773163795471191e-01 3.457696642726659775e-03 -4.222581163048744202e-02
-1.612248271703720093e-02 1.514459699392318726e-01 2.099553793668746948e-01 3.396261036396026611e-01 1.567051261663436890e-01 -4.646848142147064209e-02 2.149335145950317383e-01 -3.673920333385467529e-01 2.601907588541507721e-03 1.168141514062881470e-01 1.424018740653991699e-01 -4.287756606936454773e-02 6.312413513660430908e-02 -1.369859576225280762e-01 1.968341618776321411e-01 1.497804522514343262e-01 -2.160194665193557739e-01 -1.512609571218490601e-01 -1.838587783277034760e-02 -1.065149009227752686e-01 -3.938177600502967834e-03 -6.294794380664825439e-02 9.090442955493927002e-02 -4.903990626335144043e-01 1.229351758956909180e-01 -2.910642884671688080e-02 7.088905572891235352e-02 -1.067069396376609802e-01 2.289035916328430176e-01 -1.612610518932342529e-01 2.120684534311294556e-01 9.135342203080654144e-03
2.449621111154556274e-01 -4.590966179966926575e-02 2.520221769809722900e-01 2.073490917682647705e-01 -2.051821202039718628e-01 3.242339193820953369e-01 -1.061253994703292847e-02 -1.424521803855895996e-01 1.602545380592346191e-01 2.618542015552520752e-01 -1.897025108337402344e-01 1.770840734243392944e-01 8.347880095243453979e-02 -1.758008450269699097e-02 -3.056240975856781006e-01 -4.380325973033905029e-02 1.068344246596097946e-02 -8.206431567668914795e-02 -3.438327694311738014e-03 2.275964617729187012e-01 -1.479862481355667114e-01 -4.607167560607194901e-03 -1.989394873380661011e-01 -2.482265383005142212e-01 -4.754612687975168228e-03 -1.877664327621459961e-01 2.183483988046646118e-01 -2.772359549999237061e-02 2.822993099689483643e-01 1.425060331821441650e-01 7.895749807357788086e-02 1.667727082967758179e-01
2.021156549453735352e-01 1.673680096864700317e-01 2.645195722579956055e-01 1.096463426947593689e-01 9.161532670259475708e-02 2.551964856684207916e-02 1.448200792074203491e-01 -6.671914458274841309e-02 9.522580355405807495e-02 2.685437500476837158e-01 -7.104110717773437500e-02 5.723559856414794922e-02 -8.806472271680831909e-02 2.634844183921813965e-01 -2.700831890106201172e-01 3.347325325012207031e-02 -3.271480500698089600e-01 -2.138835191726684570e-01 1.560855805873870850e-01 1.117657199501991272e-01 -1.374151408672332764e-01 -2.033837325870990753e-02 -2.565823495388031006e-01 1.595218665897846222e-02 2.547210454940795898e-01 -7.966551184654235840e-02 1.033284366130828857e-01 3.803623607382178307e-03 2.773652076721191406e-01 3.811426088213920593e-02 3.685260564088821411e-02 -3.704717755317687988e-01
5.032091587781906128e-02 1.189221441745758057e-01 5.001718401908874512e-01 4.069670438766479492e-01 3.501867502927780151e-02 1.331891715526580811e-01 -7.424080371856689453e-02 8.193895220756530762e-03 -6.755620241165161133e-02 6.354248523712158203e-02 -9.109158068895339966e-02 5.998465418815612793e-02 1.613584011793136597e-01 -1.105588600039482117e-01 -2.422108501195907593e-01 -7.830869406461715698e-02 -3.384656459093093872e-02 -8.099117130041122437e-02 6.687061488628387451e-02 -2.783175110816955566e-01 -2.819809317588806152e-01 -7.718176394701004028e-02 2.341070026159286499e-02 -1.959908604621887207e-01 -9.844976663589477539e-02 -1.780204772949218750e-01 -2.590152807533740997e-02 -1.079348698258399963e-01 3.656794726848602295e-01 1.284372359514236450e-01 -3.790143877267837524e-02 2.128880238160490990e-03
3.701191842555999756e-01 1.348759531974792480e-01 2.669096589088439941e-01 2.523998022079467773e-01 1.279651522636413574e-01 -3.679781220853328705e-03 -2.860284447669982910e-01 -2.915156781673431396e-01 -2.151121199131011963e-02 -2.144082039594650269e-01 2.505264058709144592e-02 5.406947806477546692e-03 1.623619943857192993e-01 -5.651222076267004013e-03 3.213048353791236877e-02 1.039267331361770630e-01 -2.174484878778457642e-01 -1.535056233406066895e-01 8.546128123998641968e-02 9.968502819538116455e-02 2.205184847116470337e-02 -1.704195737838745117e-01 2.686937153339385986e-02 -1.696523129940032959e-01 5.600347369909286499e-02 1.583427488803863525e-01 2.169322520494461060e-01 -9.636622853577136993e-03 2.451352179050445557e-01 -1.509966403245925903e-01 3.352787494659423828e-01 1.535858511924743652e-01
-1.246205642819404602e-01 8.124708384275436401e-02 2.002668976783752441e-01 9.845880419015884399e-02 -1.138348504900932312e-01 5.250002071261405945e-02 2.942219376564025879e-01 -1.653597056865692139e-01 1.178025528788566589e-01 2.613039873540401459e-02 5.676999315619468689e-02 -7.203682512044906616e-02 4.753604531288146973e-03 -2.958264648914337158e-01 -8.183922909665852785e-05 -1.009034886956214905e-01 -7.334539294242858887e-02 -2.511331439018249512e-01 1.107352301478385925e-01 8.276823163032531738e-02 6.666496396064758301e-02 -2.027124352753162384e-02 1.185027956962585449e-01 -2.904546856880187988e-01 1.343035548925399780e-01 -1.964881569147109985e-01 2.183014601469039917e-01 9.496402740478515625e-02 4.025882184505462646e-01 9.117634594440460205e-02 3.998445570468902588e-01 -2.081967443227767944e-01
4.681915342807769775e-01 4.414797201752662659e-02 2.396683245897293091e-01 3.195094764232635498e-01 -4.112308379262685776e-03 1.510114222764968872e-01 -2.464335113763809204e-01 -1.613255441188812256e-01 1.986772716045379639e-01 2.914379909634590149e-02 3.578017652034759521e-02 6.850863248109817505e-02 -4.794912412762641907e-02 -3.684099018573760986e-02 -4.027110338211059570e-02 1.598082780838012695e-01 -5.304492264986038208e-02 -2.827573940157890320e-02 1.291256546974182129e-01 2.991073951125144958e-02 9.852267056703567505e-02 -1.048919335007667542e-01 -4.302192851901054382e-02 7.660586386919021606e-02 -1.034078523516654968e-01 9.898390620946884155e-02 -4.514862224459648132e-02 -4.441751539707183838e-02 2.927051484584808350e-01 -2.092781066894531250e-01 4.653061330318450928e-01 -1.119637638330459595e-01
5.310966446995735168e-02 -2.094547152519226074e-01 1.168237328529357910e-01 3.842348754405975342e-01 -1.052507758140563965e-01 1.752986609935760498e-01 2.308221310377120972e-01 -8.287689089775085449e-02 -9.564951062202453613e-03 4.569961130619049072e-02 -2.101995050907135010e-01 -5.854227766394615173e-02 1.552714854478836060e-01 -2.505620419979095459e-01 -1.727819889783859253e-01 1.166545301675796509e-01 -2.173847556114196777e-01 -4.196416139602661133e-01 -1.484252512454986572e-02 -1.353687047958374023e-01 -1.714907288551330566e-01 -2.636988088488578796e-02 1.679389625787734985e-01 1.428460627794265747e-01 -7.245109975337982178e-02 9.256713092327117920e-02 2.565289437770843506e-01 1.779761165380477905e-02 2.298841178417205811e-01 -1.151079684495925903e-01 -2.069459110498428345e-01 2.115561068058013916e-02
-1.102507412433624268e-01 8.330018818378448486e-02 1.654188781976699829e-01 2.312000840902328491e-02 -5.293450877070426941e-02 2.677940018475055695e-02 2.130282819271087646e-01 -3.343599736690521240e-01 1.402025818824768066e-01 5.257721524685621262e-03 2.170457504689693451e-02 -1.025569885969161987e-01 5.157827213406562805e-02 -1.338438242673873901e-01 -1.496015936136245728e-01 -1.992415636777877808e-01 -1.706633865833282471e-01 -1.765255182981491089e-01 -3.544450923800468445e-02 -1.865577697753906250e-02 2.258101701736450195e-01 -3.535599634051322937e-02 5.106724798679351807e-03 -1.345905065536499023e-01 1.419682949781417847e-01 -1.482054293155670166e-01 1.644907891750335693e-01 2.096307277679443359e-02 4.623230099678039551e-01 2.086158394813537598e-01 3.745426237583160400e-01 -2.820477783679962158e-01
-4.820355027914047241e-02 9.857597202062606812e-02 9.958647191524505615e-02 1.243176609277725220e-01 -1.659961603581905365e-02 1.602816730737686157e-01 3.043999671936035156e-01 -2.988956272602081299e-01 -1.509762369096279144e-02 1.181974448263645172e-02 8.088229596614837646e-02 5.929282866418361664e-03 1.706216484308242798e-01 -9.854779392480850220e-02 1.115063950419425964e-01 -1.092668771743774414e-01 -2.007285598665475845e-03 -1.939951777458190918e-01 1.729018837213516235e-01 -9.175272285938262939e-02 1.919921636581420898e-01 9.030202776193618774e-02 5.799944326281547546e-02 -3.357912898063659668e-01 1.539372503757476807e-01 -3.929612040519714355e-02 9.599178284406661987e-02 -1.201050877571105957e-01 4.716236293315887451e-01 7.199446111917495728e-02 2.272389382123947144e-01 -3.453477621078491211e-01
3.619438782334327698e-02 -1.874736398458480835e-01 1.972668468952178955e-01 3.454278707504272461e-01 -9.429417550563812256e-02 2.523635625839233398e-01 1.773667335510253906e-01 -2.952200472354888916e-01 1.722787767648696899e-01 -1.192889612866565585e-04 -1.180338189005851746e-01 -4.373452067375183105e-02 -1.139317378401756287e-01 -2.328467927873134613e-02 5.563235376030206680e-03 7.459435611963272095e-02 -3.465577065944671631e-01 -1.169304847717285156e-01 2.727608978748321533e-01 5.293897539377212524e-02 -2.257053703069686890e-01 1.352614015340805054e-01 -4.953578463755548000e-04 6.215305626392364502e-02 3.151787221431732178e-01 -8.663566410541534424e-02 1.614865362644195557e-01 -2.519546151161193848e-01 3.916627168655395508e-02 2.309145033359527588e-02 2.004387527704238892e-01 1.635569632053375244e-01
1.770010441541671753e-01 1.298819929361343384e-01 2.609947696328163147e-02 2.955751419067382812e-01 1.002520024776458740e-01 8.105509728193283081e-02 2.316582575440406799e-02 -1.221298500895500183e-01 -5.920596048235893250e-02 1.479877531528472900e-01 -2.732208371162414551e-01 2.370294034481048584e-01 -1.923236995935440063e-01 -2.576874792575836182e-01 -5.217386782169342041e-02 -6.265826523303985596e-02 -1.724627763032913208e-01 -3.052466511726379395e-01 -6.329081952571868896e-02 1.576285660266876221e-01 -2.791776359081268311e-01 -5.207891017198562622e-02 -2.994294762611389160e-01 1.364035904407501221e-01 -5.109140649437904358e-02 4.912005364894866943e-02 -5.379787832498550415e-02 -8.880745619535446167e-02 4.102495908737182617e-01 -2.522144839167594910e-02 -1.497788429260253906e-01 -1.324335783720016479e-01
3.008842766284942627e-01 -1.558866351842880249e-01 2.203761935234069824e-01 4.557478129863739014e-01 1.714699785225093365e-03 1.623466759920120239e-01 1.460899971425533295e-02 -2.169394344091415405e-01 -1.497594714164733887e-01 1.997223794460296631e-01 1.765124797821044922e-01 -3.608735045418143272e-03 5.290564149618148804e-02 6.169709563255310059e-02 2.042315714061260223e-02 -2.109859138727188110e-02 -1.698203086853027344e-01 -2.128304392099380493e-01 8.246997743844985962e-02 1.712381392717361450e-01 3.733153343200683594e-01 5.039844661951065063e-03 6.017823889851570129e-02 3.114775419235229492e-01 6.554664578288793564e-03 -5.639680847525596619e-02 -8.574662730097770691e-03 -3.864601999521255493e-02 2.788366079330444336e-01 -1.335955560207366943e-01 5.809814110398292542e-02 -1.592759042978286743e-02
8.275613188743591309e-02 -1.394763290882110596e-01 1.587717235088348389e-01 1.191850826144218445e-01 1.039466708898544312e-01 1.038773357868194580e-01 2.328229881823062897e-02 -3.987845778465270996e-01 -4.666976258158683777e-02 1.458541899919509888e-01 -1.042072027921676636e-01 1.784444004297256470e-01 -6.945462897419929504e-03 1.709255725145339966e-01 1.893658041954040527e-01 1.800607144832611084e-01 -2.264428585767745972e-01 -1.876648664474487305e-01 2.318341284990310669e-01 -1.709254980087280273e-01 3.114343807101249695e-02 -1.002526357769966125e-01 -2.147002890706062317e-02 -3.224173188209533691e-01 2.196475267410278320e-01 2.031800746917724609e-01 -6.583605706691741943e-02 -7.709201425313949585e-02 4.215550422668457031e-01 -1.144192889332771301e-01 8.017048239707946777e-02 -8.657797425985336304e-02
7.774873822927474976e-02 1.410651504993438721e-01 8.329229801893234253e-02 1.732936352491378784e-01 1.736255884170532227e-01 5.556482821702957153e-02 3.360214456915855408e-02 1.083933934569358826e-02 1.753959953784942627e-01 2.885286882519721985e-02 1.069651022553443909e-01 5.127800628542900085e-02 1.434473395347595215e-01 -8.597071468830108643e-02 -1.108516976237297058e-01 -1.905465871095657349e-01 1.093039438128471375e-01 -1.924651116132736206e-01 2.205278426408767700e-01 -1.035159751772880554e-01 -1.443587541580200195e-01 -2.513582110404968262e-01 -2.408541142940521240e-01 1.163966506719589233e-01 2.512185573577880859e-01 -1.952027380466461182e-01 7.342807203531265259e-02 2.628483474254608154e-01 5.252157449722290039e-01 4.912625253200531006e-02 -6.827306002378463745e-02 2.404926568269729614e-01
4.922962188720703125e-01 5.210789442062377930e-01 -1.052814871072769165e-01 1.243299618363380432e-01 2.087496072053909302e-01 5.601008888334035873e-03 -1.617274247109889984e-02 -1.467541754245758057e-01 -4.037546366453170776e-02 1.982060819864273071e-01 -1.425331737846136093e-02 1.922814734280109406e-02 1.784005761146545410e-01 -3.532082587480545044e-02 -9.597995132207870483e-02 9.359142184257507324e-02 -1.005974858999252319e-01 -1.375384926795959473e-01 1.984419226646423340e-01 1.676998585462570190e-01 1.091021820902824402e-01 1.311467736959457397e-01 4.061954095959663391e-02 -4.840976744890213013e-02 5.810645222663879395e-02 -5.249672383069992065e-02 -1.473886221647262573e-01 1.289621274918317795e-02 2.752848267555236816e-01 2.206587046384811401e-01 1.272640675306320190e-01 5.755665525794029236e-02
3.861313164234161377e-01 3.171703815460205078e-01 1.722331196069717407e-01 1.900796741247177124e-01 1.043842807412147522e-01 1.020058169960975647e-01 5.487017706036567688e-02 6.808657199144363403e-03 2.238824516534805298e-01 2.730008661746978760e-01 4.916407167911529541e-02 8.442513644695281982e-02 7.995215803384780884e-02 -2.063286304473876953e-01 -3.087573349475860596e-01 -1.284853070974349976e-01 -2.365099787712097168e-01 -8.342662826180458069e-03 5.970672145485877991e-02 -1.457921117544174194e-01 -2.185859829187393188e-01 -6.013133376836776733e-02 -5.015602707862854004e-02 3.127982467412948608e-02 2.785332798957824707e-01 -2.971641421318054199e-01 9.394641965627670288e-03 -8.161199092864990234e-02 1.945290416479110718e-01 1.332789212465286255e-01 -3.277336061000823975e-02 1.096068136394023895e-02
1.709775999188423157e-02 2.030323296785354614e-01 4.302998259663581848e-02 1.270378381013870239e-01 1.887301206588745117e-01 6.667977571487426758e-02 1.905797123908996582e-01 -3.308140933513641357e-01 -7.205204665660858154e-02 -1.235545054078102112e-01 1.145723164081573486e-01 4.268151521682739258e-02 1.456129401922225952e-01 -4.003821313381195068e-01 5.251840129494667053e-02 -1.539745777845382690e-01 -2.720491588115692139e-02 -5.308260023593902588e-02 6.394728086888790131e-03 -2.277217954397201538e-01 2.277187108993530273e-01 5.280235409736633301e-02 4.070532321929931641e-02 -2.854627966880798340e-01 1.394080966711044312e-01 -1.077997833490371704e-01 6.648276001214981079e-02 -7.369869202375411987e-02 4.364944696426391602e-01 -1.836419850587844849e-02 1.454726010560989380e-01 -2.551682293415069580e-01
3.906556963920593262e-01 -1.943330466747283936e-01 3.511085733771324158e-02 1.813389956951141357e-01 1.232432052493095398e-01 -1.030056923627853394e-01 -4.579168185591697693e-02 -4.065531194210052490e-01 2.399355918169021606e-01 -6.244160979986190796e-02 7.424394041299819946e-02 -1.552161723375320435e-01 1.439711004495620728e-01 1.289556622505187988e-01 -9.867503307759761810e-03 -8.292796462774276733e-02 1.937147676944732666e-01 -1.790650486946105957e-01 1.867711991071701050e-01 -1.667649112641811371e-02 -1.049640104174613953e-01 1.441114246845245361e-01 -1.135239154100418091e-01 7.143089920282363892e-02 7.527478784322738647e-02 -2.428972721099853516e-01 -1.767008304595947266e-01 7.702600955963134766e-02 3.318161964416503906e-01 -5.882475525140762329e-02 1.924677640199661255e-01 -1.999154090881347656e-01
2.868787646293640137e-01 -2.155466228723526001e-01 4.060027189552783966e-03 3.630309104919433594e-01 -1.376742124557495117e-01 5.938441306352615356e-02 -5.284226685762405396e-02 -5.283419415354728699e-02 3.504733741283416748e-02 2.622133791446685791e-01 -1.288774311542510986e-01 6.395722925662994385e-02 4.540202766656875610e-02 1.958346068859100342e-01 -1.705241948366165161e-02 3.958047926425933838e-02 1.114549394696950912e-02 -2.146416902542114258e-01 1.965988129377365112e-01 1.101863756775856018e-01 -2.682031691074371338e-01 -2.126919031143188477e-01 -1.487297266721725464e-01 5.402719601988792419e-03 2.993832528591156006e-01 -1.440562009811401367e-01 -1.303686480969190598e-02 1.274207234382629395e-02 2.874974310398101807e-01 1.753650605678558350e-01 2.508721686899662018e-02 3.425696790218353271e-01
3.352586179971694946e-02 1.005964800715446472e-01 2.307439148426055908e-01 2.749406397342681885e-01 1.612433791160583496e-01 -7.684098929166793823e-02 -6.125904247164726257e-02 -1.494092643260955811e-01 1.394058018922805786e-01 1.500919908285140991e-01 -9.988838434219360352e-02 1.467794775962829590e-01 -3.793943226337432861e-01 -3.469455242156982422e-02 -8.190310560166835785e-03 -2.850601673126220703e-01 -1.049971282482147217e-01 -1.107361987233161926e-01 3.957542032003402710e-02 2.555686831474304199e-01 -6.555927544832229614e-02 2.224994748830795288e-01 -3.121561557054519653e-02 -3.891977667808532715e-01 2.756996154785156250e-01 7.000581175088882446e-02 1.588459312915802002e-01 -2.737424336373806000e-02 2.256925702095031738e-01 2.727117389440536499e-02 1.489741355180740356e-01 -1.574783325195312500e-01
4.269750714302062988e-01 -2.369387894868850708e-01 2.092899531126022339e-01 3.007667660713195801e-01 -1.074326783418655396e-01 2.183643281459808350e-01 -9.441781789064407349e-02 -1.722011864185333252e-01 -9.339264943264424801e-04 1.544709056615829468e-01 -2.452705055475234985e-03 1.159036085009574890e-01 9.553891420364379883e-02 5.090762674808502197e-02 3.687076270580291748e-02 6.130120530724525452e-02 -9.153153747320175171e-02 -2.114790864288806915e-02 1.807768642902374268e-01 -5.862480029463768005e-03 3.706775307655334473e-01 2.700117416679859161e-02 1.426494717597961426e-01 1.847568154335021973e-01 -3.065585903823375702e-02 -7.336080074310302734e-02 9.011723101139068604e-02 -5.956998839974403381e-02 3.023347258567810059e-01 -6.151919811964035034e-02 3.308418095111846924e-01 -1.362540274858474731e-01
2.372090518474578857e-01 6.451000273227691650e-02 4.930605366826057434e-02 2.049580216407775879e-01 8.172592520713806152e-02 6.277481466531753540e-02 1.451086401939392090e-01 -1.628055721521377563e-01 4.228313453495502472e-03 8.343486487865447998e-02 4.814986884593963623e-02 -3.549217432737350464e-02 1.014225482940673828e-01 -8.344069123268127441e-02 -1.767291873693466187e-02 -6.226059421896934509e-02 -4.090766608715057373e-01 -5.789244174957275391e-02 -1.175237223505973816e-01 -2.232006788253784180e-01 -2.407256513833999634e-02 -1.417192071676254272e-01 -1.744581311941146851e-01 -4.220132827758789062e-01 -2.171243578195571899e-01 -2.229391336441040039e-01 2.020231820642948151e-02 -1.256934702396392822e-01 3.142788410186767578e-01 -2.651841938495635986e-01 1.941959261894226074e-01 -1.468896418809890747e-01
2.440224289894104004e-01 1.021872758865356445e-01 2.245802432298660278e-01 2.092331051826477051e-01 2.765169774647802114e-04 -1.413231641054153442e-01 -1.602917760610580444e-01 -3.741023540496826172e-01 4.708115756511688232e-02 2.175891846418380737e-01 1.558935791254043579e-01 4.378488811198621988e-04 -7.493101060390472412e-03 -7.126131653785705566e-02 -6.200810521841049194e-02 7.014873623847961426e-02 -1.183642894029617310e-01 9.627573192119598389e-02 4.429573714733123779e-01 -6.966928392648696899e-02 8.594267070293426514e-02 3.217949345707893372e-02 3.063533306121826172e-01 -9.212314337491989136e-02 -5.705155804753303528e-02 -4.394087940454483032e-02 5.923856422305107117e-02 1.718499362468719482e-01 4.268386960029602051e-01 -7.456182688474655151e-02 5.443197442218661308e-04 3.646606951951980591e-02
-1.024132072925567627e-01 1.221538335084915161e-02 2.239529043436050415e-01 3.036307990550994873e-01 -3.634386882185935974e-02 1.304434686899185181e-01 -9.630307555198669434e-02 7.173916324973106384e-03 7.109471131116151810e-03 -1.617642939090728760e-01 8.479914814233779907e-02 6.562609970569610596e-02 1.910754293203353882e-01 2.335689663887023926e-01 -2.292312122881412506e-02 1.241385489702224731e-01 -3.188304901123046875e-01 -2.620225846767425537e-01 2.537645697593688965e-01 -4.121322557330131531e-02 -1.395225822925567627e-01 1.976639777421951294e-01 1.315946429967880249e-01 5.920792371034622192e-02 1.773588955402374268e-01 -1.378856450319290161e-01 3.940226435661315918e-01 4.721075296401977539e-02 2.342694699764251709e-01 1.664648503065109253e-01 2.596234083175659180e-01 -3.041554428637027740e-02
8.293990045785903931e-03 1.439311802387237549e-01 1.811246722936630249e-01 2.221534401178359985e-01 2.808641195297241211e-01 8.624638617038726807e-02 -4.695624113082885742e-02 -3.776701986789703369e-01 6.182897835969924927e-03 4.394850134849548340e-02 -5.468874238431453705e-03 5.470922216773033142e-02 -1.585027761757373810e-02 -1.678701639175415039e-01 1.005305945873260498e-01 2.669569849967956543e-02 -1.894250959157943726e-01 -5.873907729983329773e-02 -4.730178415775299072e-02 -2.323078960180282593e-01 -8.505935221910476685e-02 -9.190532565116882324e-02 7.783381640911102295e-02 -4.519848227500915527e-01 2.393398061394691467e-02 -5.842453986406326294e-02 2.706894576549530029e-01 -2.077570110559463501e-01 2.889535427093505859e-01 -1.601816415786743164e-01 2.218246906995773315e-01 -1.459579467773437500e-01
-2.611980400979518890e-02 -8.595269173383712769e-02 1.997406780719757080e-01 1.891829371452331543e-01 -1.213648691773414612e-01 1.191363111138343811e-01 -1.591852158308029175e-01 -2.794027030467987061e-01 -1.697622053325176239e-02 1.952339261770248413e-01 -9.638162702322006226e-02 1.518471688032150269e-01 3.856358304619789124e-02 -2.026268281042575836e-03 4.993519932031631470e-02 5.405586585402488708e-02 -1.900944262742996216e-01 -1.633083671331405640e-01 3.431091010570526123e-01 -2.462172359228134155e-01 1.292340904474258423e-01 -1.680519282817840576e-01 1.656741052865982056e-01 -3.333757072687149048e-02 3.100276552140712738e-02 1.127577424049377441e-01 -7.037812471389770508e-02 -1.410903036594390869e-01 5.175969004631042480e-01 -2.069568485021591187e-01 1.745143234729766846e-01 -1.089678853750228882e-01
1.710719615221023560e-01 -4.224000126123428345e-02 3.653213083744049072e-01 1.717373579740524292e-01 -1.176154091954231262e-01 1.191967874765396118e-01 -1.673396229743957520e-01 -4.234333932399749756e-01 -8.904516696929931641e-02 -1.026934608817100525e-01 3.162483125925064087e-02 9.857112914323806763e-02 2.384253591299057007e-01 -2.827629745006561279e-01 2.381410598754882812e-01 -1.330452412366867065e-01 -1.645475812256336212e-02 -1.258866488933563232e-01 8.171989768743515015e-02 -2.223524898290634155e-01 3.364705666899681091e-02 1.430184096097946167e-01 1.568466424942016602e-01 -6.449708342552185059e-02 -2.914659492671489716e-02 -3.277599215507507324e-01 -1.180920004844665527e-01 2.505951933562755585e-02 2.777686417102813721e-01 7.156498730182647705e-02 3.895052522420883179e-02 3.199812397360801697e-02
3.302220702171325684e-01 -8.909770846366882324e-02 1.639386266469955444e-01 -4.206074401736259460e-02 7.999202609062194824e-02 7.369405031204223633e-02 1.687544956803321838e-02 -4.476158022880554199e-01 3.265513107180595398e-02 1.504687666893005371e-01 1.332705616950988770e-01 -5.708272755146026611e-02 1.017163172364234924e-01 1.632289737462997437e-01 2.080865800380706787e-01 2.234975621104240417e-02 2.042604088783264160e-01 -1.931290626525878906e-01 1.745151169598102570e-02 2.807670831680297852e-01 -7.681242376565933228e-02 4.354912787675857544e-02 -1.570346951484680176e-01 -2.316852658987045288e-01 5.888999253511428833e-02 -3.320848941802978516e-01 -1.336997002363204956e-01 1.811081543564796448e-02 3.674321174621582031e-01 1.637809164822101593e-02 6.652784347534179688e-02 -2.089294232428073883e-02
-1.821815669536590576e-01 1.319140791893005371e-01 1.924862414598464966e-01 1.191793233156204224e-01 2.712254226207733154e-02 -2.388712391257286072e-02 2.381026446819305420e-01 -3.607815802097320557e-01 -9.375306963920593262e-02 2.030126005411148071e-01 1.356081366539001465e-01 8.485976723022758961e-04 8.357519656419754028e-02 -1.121319085359573364e-01 6.648179143667221069e-02 1.624790579080581665e-02 1.320687960833311081e-02 7.222477346658706665e-02 1.057041808962821960e-02 -5.289933457970619202e-02 1.103826016187667847e-01 4.440048709511756897e-02 -5.408805608749389648e-02 -3.196727018803358078e-03 2.611249089241027832e-01 -1.597320437431335449e-01 2.261041700839996338e-01 8.450917899608612061e-02 6.242274641990661621e-01 1.482075452804565430e-01 5.434848740696907043e-02 -1.594313234090805054e-01
2.518005371093750000e-01 3.564441204071044922e-02 -8.526953868567943573e-03 1.835462003946304321e-01 1.530737280845642090e-01 -8.049227297306060791e-02 8.879381418228149414e-02 1.519846078008413315e-02 1.801232546567916870e-01 1.147507429122924805e-01 -2.641976177692413330e-01 1.984803229570388794e-01 2.374263554811477661e-01 -1.416686028242111206e-01 -4.448265582323074341e-02 -3.832421302795410156e-01 -8.645997382700443268e-03 2.549332939088344574e-02 -4.758562147617340088e-02 5.782722309231758118e-02 1.801014132797718048e-02 -5.245842505246400833e-03 3.865745961666107178e-01 1.840284280478954315e-02 2.894724309444427490e-01 -1.015748977661132812e-01 2.874796390533447266e-01 -6.203878670930862427e-02 3.143668472766876221e-01 -9.378987550735473633e-02 1.916651278734207153e-01 4.482654854655265808e-02
1.199459210038185120e-01 7.484469562768936157e-02 4.921577498316764832e-02 4.350354075431823730e-01 1.255378127098083496e-01 1.434811800718307495e-01 -6.993045657873153687e-02 -8.054848760366439819e-02 1.000844612717628479e-01 1.622868031263351440e-01 4.145448654890060425e-02 -3.196655958890914917e-02 3.903564512729644775e-01 1.611096113920211792e-01 -4.986495897173881531e-02 -8.835528045892715454e-03 3.280867636203765869e-02 -2.867837250232696533e-01 1.594226360321044922e-01 -1.963070034980773926e-01 -3.460339903831481934e-01 9.241983294486999512e-02 -3.781367465853691101e-02 2.834481894969940186e-01 1.891299933195114136e-01 -1.310679167509078979e-01 1.898942589759826660e-01 -8.557858318090438843e-02 2.473499327898025513e-01 4.050765186548233032e-03 -4.905007407069206238e-02 5.788996815681457520e-02
4.210593178868293762e-02 1.151411011815071106e-01 9.007576853036880493e-02 4.275093674659729004e-01 -1.761303395032882690e-01 4.987452924251556396e-02 1.317608505487442017e-01 -8.783001452684402466e-02 -1.976196095347404480e-02 -1.187518090009689331e-01 -6.819374114274978638e-02 2.850278094410896301e-02 -2.101350426673889160e-01 -2.592078447341918945e-01 5.155180767178535461e-02 -3.548703491687774658e-01 -2.001447826623916626e-01 -3.909637033939361572e-01 -8.992571383714675903e-02 2.969965152442455292e-02 -1.465331017971038818e-01 2.553884983062744141e-01 -1.763826012611389160e-01 5.299072340130805969e-02 1.480153948068618774e-01 -5.667003616690635681e-02 5.317734088748693466e-03 1.119435504078865051e-01 2.846290767192840576e-01 2.387935481965541840e-02 -8.339108526706695557e-02 -1.640272736549377441e-01
3.722404688596725464e-02 -8.828180725686252117e-04 9.493166953325271606e-02 1.213893145322799683e-01 -2.334967851638793945e-01 -9.620511531829833984e-02 2.232623286545276642e-02 -5.077326297760009766e-01 2.550132274627685547e-01 -2.629898786544799805e-01 -6.730470061302185059e-02 7.683353871107101440e-02 1.590792089700698853e-01 -3.268513083457946777e-02 -3.062992170453071594e-02 2.185317575931549072e-01 -1.539830118417739868e-01 -2.260193377733230591e-01 2.227672785520553589e-01 -3.305247053503990173e-02 7.614716421812772751e-03 2.426376938819885254e-01 -9.664005041122436523e-02 2.176198810338973999e-01 3.862369060516357422e-02 -4.759816452860832214e-02 7.950726151466369629e-02 6.039398163557052612e-02 3.063824474811553955e-01 -9.569503366947174072e-02 2.353463023900985718e-01 -1.407755315303802490e-01
-1.512830853462219238e-01 1.404507011175155640e-01 2.510492205619812012e-01 7.188495248556137085e-02 2.233724147081375122e-01 -7.648623734712600708e-02 6.696694344282150269e-02 8.624104410409927368e-02 -5.202330648899078369e-02 1.383524686098098755e-01 1.305587142705917358e-01 -2.211932465434074402e-02 -2.151200026273727417e-01 -2.172528058290481567e-01 1.018591672182083130e-01 -1.256662756204605103e-01 -1.943332999944686890e-01 -8.287640661001205444e-02 9.688767045736312866e-02 9.562572091817855835e-02 -7.937768846750259399e-02 -4.046518355607986450e-02 9.808636456727981567e-02 -4.548590481281280518e-01 1.175534576177597046e-01 -9.524342417716979980e-02 -1.389575656503438950e-02 -4.401081800460815430e-02 4.571728110313415527e-01 1.326825022697448730e-01 3.359980285167694092e-01 -1.017507985234260559e-01
2.814554572105407715e-01 2.077037096023559570e-01 3.409661650657653809e-01 1.541911363601684570e-01 1.148007661104202271e-01 1.288466602563858032e-01 1.066431179642677307e-01 6.302483379840850830e-02 1.001623570919036865e-01 1.546085774898529053e-01 -1.165645793080329895e-01 1.364102680236101151e-02 5.800810456275939941e-02 -7.617741078138351440e-02 -1.991101205348968506e-01 -3.067034482955932617e-01 -1.709096580743789673e-01 -2.524399459362030029e-01 1.780859082937240601e-01 -1.269730031490325928e-01 -3.922374248504638672e-01 2.160435356199741364e-02 2.512460015714168549e-02 -8.211587369441986084e-02 2.882220149040222168e-01 -2.016705870628356934e-01 -6.559227406978607178e-02 2.990866824984550476e-02 2.050405442714691162e-01 -1.693060994148254395e-02 -1.675831079483032227e-01 -8.830217644572257996e-03
4.820505157113075256e-02 -1.123798787593841553e-01 1.788169294595718384e-01 4.302965998649597168e-01 2.011529803276062012e-01 2.165498435497283936e-01 2.060310915112495422e-02 -5.191040039062500000e-02 -1.305357515811920166e-01 3.698322474956512451e-01 -9.437092393636703491e-02 -2.167167812585830688e-01 -6.450125947594642639e-03 -1.670341044664382935e-01 2.249496132135391235e-01 1.772423386573791504e-01 -1.117908433079719543e-01 -5.863539874553680420e-02 2.040948420763015747e-01 -1.022285129874944687e-02 -1.597514599561691284e-01 6.508883833885192871e-02 2.384405769407749176e-02 1.779860705137252808e-01 2.595209777355194092e-01 -1.043468713760375977e-01 5.358338728547096252e-02 -1.503695845603942871e-01 2.821174860000610352e-01 1.964108198881149292e-01 -1.157924681901931763e-01 -5.289508774876594543e-02
2.119883447885513306e-01 -1.213752180337905884e-01 1.816402077674865723e-01 4.022266566753387451e-01 5.936721712350845337e-02 9.857876598834991455e-02 -6.672627478837966919e-02 -1.629666984081268311e-01 -2.646494507789611816e-01 1.728118211030960083e-01 2.225401997566223145e-01 -1.447583921253681183e-02 1.389823853969573975e-01 1.603245139122009277e-01 -5.301369354128837585e-02 -1.496371179819107056e-01 -2.486564069986343384e-01 -4.575048759579658508e-02 1.780151575803756714e-01 6.692799180746078491e-02 3.950821459293365479e-01 3.381311520934104919e-02 1.133834049105644226e-01 6.651866436004638672e-02 1.691653579473495483e-02 -2.373994141817092896e-02 -4.394233971834182739e-02 -8.598320931196212769e-02 4.187401235103607178e-01 -7.220841944217681885e-02 1.009807810187339783e-01 -7.683883607387542725e-02
4.799870774149894714e-02 1.843638569116592407e-01 3.353214561939239502e-01 2.969866096973419189e-01 1.640580296516418457e-01 1.788402907550334930e-02 2.295059263706207275e-01 -4.698837697505950928e-01 4.047779832035303116e-03 5.941077321767807007e-02 1.057777777314186096e-01 9.621052304282784462e-04 -7.340111583471298218e-02 -1.383004933595657349e-01 2.185856848955154419e-01 8.333986997604370117e-02 -1.018221974372863770e-01 -6.660891324281692505e-02 1.985041797161102295e-02 -1.857802718877792358e-01 -1.036919578909873962e-01 -2.406958490610122681e-02 8.222743123769760132e-02 -4.163936376571655273e-01 1.068351641297340393e-01 -8.535540103912353516e-02 3.482069447636604309e-02 -4.763543233275413513e-02 2.054587304592132568e-01 -2.483336031436920166e-01 3.237506002187728882e-02 9.430736303329467773e-03
2.938965857028961182e-01 1.567483842372894287e-01 -2.872415482997894287e-01 1.097527444362640381e-01 1.618859916925430298e-01 1.331966370344161987e-01 -1.092941835522651672e-01 -1.629564911127090454e-01 1.117482781410217285e-01 -1.363086104393005371e-01 -6.001920998096466064e-02 -3.314287960529327393e-02 2.385018765926361084e-01 7.408709824085235596e-02 6.030083075165748596e-02 -7.958209514617919922e-02 -1.940769851207733154e-01 -3.218478560447692871e-01 1.501257866621017456e-01 1.033110544085502625e-01 -4.317181184887886047e-02 -2.005124390125274658e-01 -7.363254576921463013e-02 1.231226101517677307e-01 -1.361912935972213745e-01 -1.913325488567352295e-01 2.040585428476333618e-01 -4.397048801183700562e-02 3.385984897613525391e-01 -8.401431888341903687e-02 3.589224219322204590e-01 -1.325446814298629761e-01
8.567839860916137695e-02 3.857099637389183044e-02 1.356296390295028687e-01 3.510024845600128174e-01 -4.558002576231956482e-02 -1.060230210423469543e-01 2.003454118967056274e-01 -1.896668374538421631e-01 -8.014339953660964966e-02 9.360393509268760681e-03 1.223207116127014160e-01 -7.970320992171764374e-03 1.396450400352478027e-01 -8.904138952493667603e-02 -1.632888019084930420e-01 7.730158418416976929e-02 -7.391034811735153198e-02 1.294884383678436279e-01 1.948306411504745483e-01 -1.734798997640609741e-01 6.996767967939376831e-02 -2.360399812459945679e-03 3.613479137420654297e-01 -3.481293320655822754e-01 -3.600798547267913818e-02 -1.368954479694366455e-01 1.897569373250007629e-02 7.156523317098617554e-02 5.426391959190368652e-01 -6.332935392856597900e-02 -8.858519606292247772e-03 8.673126250505447388e-02
1.731982380151748657e-01 1.711010187864303589e-01 3.310792446136474609e-01 4.387174844741821289e-01 -9.878119826316833496e-02 1.661135107278823853e-01 -9.655734151601791382e-02 -8.107342571020126343e-02 1.313798427581787109e-01 8.146805316209793091e-02 4.327383358031511307e-03 1.670430898666381836e-01 1.246023550629615784e-01 -1.331656873226165771e-01 -2.542896270751953125e-01 -1.543929129838943481e-01 1.478079855442047119e-01 -1.532475203275680542e-01 1.248633489012718201e-01 -1.543947756290435791e-01 -3.436712324619293213e-01 -9.775967150926589966e-02 9.398505836725234985e-02 -2.368957400321960449e-01 1.436474919319152832e-01 -2.239422686398029327e-02 -9.075874835252761841e-02 1.561586260795593262e-01 2.291154861450195312e-01 -7.450997829437255859e-02 -1.324384063482284546e-01 -7.133865356445312500e-02
1.645126491785049438e-01 -6.777030066587030888e-04 1.953357309103012085e-01 2.121702432632446289e-01 2.044341415166854858e-01 3.876216709613800049e-02 1.262931376695632935e-01 -6.333074718713760376e-02 1.549895405769348145e-01 1.955500692129135132e-01 -2.379769533872604370e-01 2.804988324642181396e-01 1.320756077766418457e-01 5.089055001735687256e-02 9.381378442049026489e-02 -2.923603653907775879e-01 -4.910693690180778503e-02 -1.398918777704238892e-01 2.020934969186782837e-01 1.320700198411941528e-01 -1.103265136480331421e-01 -1.219360977411270142e-01 2.069180160760879517e-01 -1.263063400983810425e-01 1.705375500023365021e-02 -6.250488758087158203e-02 2.862799763679504395e-01 -6.669302284717559814e-02 1.300292313098907471e-01 -3.755095601081848145e-01 1.579990386962890625e-01 2.739850282669067383e-01
2.880265712738037109e-01 -7.355521898716688156e-03 1.204865500330924988e-01 2.359222173690795898e-01 -4.001008812338113785e-03 -2.079164981842041016e-01 -2.355071157217025757e-01 -1.146462485194206238e-01 2.058652788400650024e-01 -7.751191407442092896e-02 -2.597166001796722412e-01 2.037212997674942017e-01 3.107827389612793922e-03 -1.571464538574218750e-01 -1.562236696481704712e-01 1.380240023136138916e-01 7.068077474832534790e-02 -1.909773945808410645e-01 -1.176612172275781631e-02 5.791026353836059570e-02 -2.001689076423645020e-01 -5.410631373524665833e-02 -1.637313216924667358e-01 -2.331055700778961182e-01 -2.262808680534362793e-01 -6.013059243559837341e-02 7.826524972915649414e-02 1.945181190967559814e-01 4.152457416057586670e-01 -9.034056961536407471e-02 1.946179270744323730e-01 1.519978195428848267e-01
2.534487098455429077e-02 6.499491631984710693e-02 1.288662999868392944e-01 8.536124229431152344e-02 3.685167431831359863e-02 1.913320273160934448e-01 -5.801893398165702820e-02 -3.060080409049987793e-01 -3.740919753909111023e-02 1.941116452217102051e-01 -1.503995805978775024e-01 -1.212954055517911911e-02 7.167573273181915283e-02 3.219144418835639954e-02 2.060457766056060791e-01 7.429039478302001953e-02 -1.878986656665802002e-01 -2.904500067234039307e-01 2.172704190015792847e-01 -2.932912111282348633e-01 2.276585400104522705e-01 -2.022811323404312134e-01 1.311435997486114502e-01 -1.731975078582763672e-01 1.382285952568054199e-01 -1.063562855124473572e-01 -1.024865433573722839e-01 -1.052961349487304688e-01 4.791182875633239746e-01 -1.419059038162231445e-01 1.583673954010009766e-01 -2.563218958675861359e-02
2.980342805385589600e-01 3.057553470134735107e-01 -7.259780913591384888e-02 -5.588336661458015442e-02 6.378123164176940918e-02 -1.073883194476366043e-02 8.106449246406555176e-02 -3.592816889286041260e-01 2.214574962854385376e-01 3.466669023036956787e-01 3.007656428962945938e-03 1.773497462272644043e-01 1.578506976366043091e-01 3.712378069758415222e-02 3.680525347590446472e-02 2.825918607413768768e-02 -2.488293349742889404e-01 -1.384618878364562988e-01 -1.087920069694519043e-01 1.756896376609802246e-01 1.003681793808937073e-01 -1.610328406095504761e-01 -8.609090000391006470e-02 -7.371033541858196259e-03 -2.624756991863250732e-01 -2.771628201007843018e-01 2.381299883127212524e-01 -3.264692798256874084e-02 2.370585054159164429e-01 9.787566959857940674e-02 4.604969546198844910e-02 -4.102488607168197632e-02
2.344976365566253662e-01 -1.341002285480499268e-01 5.603852868080139160e-02 -3.892650827765464783e-02 3.504836857318878174e-01 1.257255375385284424e-01 2.690702676773071289e-01 9.210638701915740967e-03 5.103031918406486511e-02 -9.232926368713378906e-02 -1.691412329673767090e-01 1.293185353279113770e-01 -9.814541786909103394e-02 1.842083930969238281e-01 4.012157395482063293e-02 -4.027833044528961182e-02 4.206462949514389038e-02 -2.191954106092453003e-01 6.522045284509658813e-02 -2.697178423404693604e-01 -5.141792818903923035e-02 -1.826359033584594727e-01 -1.132010072469711304e-01 8.552120998501777649e-03 9.922534227371215820e-02 -2.341342568397521973e-01 1.483144462108612061e-01 -1.977015137672424316e-01 5.192801952362060547e-01 1.553324311971664429e-01 1.016312167048454285e-01 4.922830313444137573e-02
1.766308397054672241e-01 -2.567770779132843018e-01 -4.399517178535461426e-02 7.257584482431411743e-02 1.149947419762611389e-01 8.107639104127883911e-02 -1.009896472096443176e-01 -2.267608642578125000e-01 2.880189418792724609e-01 -7.430240511894226074e-02 -1.504437029361724854e-01 -5.151293799281120300e-02 9.559055417776107788e-02 -1.647827178239822388e-01 -1.970763206481933594e-01 -2.512298822402954102e-01 6.143745779991149902e-02 -1.164705231785774231e-01 3.854404687881469727e-01 -2.161036878824234009e-01 -9.693758934736251831e-02 -8.726244419813156128e-02 1.286173909902572632e-01 -1.926346570253372192e-01 1.104580312967300415e-01 -5.104583874344825745e-02 2.560659050941467285e-01 1.145753711462020874e-01 4.012095928192138672e-01 6.766714900732040405e-02 -1.363483518362045288e-01 -3.644979000091552734e-02
-4.663085192441940308e-02 -4.592124000191688538e-02 2.344994544982910156e-01 2.301077842712402344e-01 1.149951294064521790e-01 2.475212141871452332e-02 -3.049015104770660400e-01 -1.738913170993328094e-02 2.137980610132217407e-01 2.060722410678863525e-01 -1.746118664741516113e-01 1.075743436813354492e-01 1.122657582163810730e-01 -3.424659371376037598e-01 1.839219182729721069e-01 3.759528324007987976e-02 -2.618674039840698242e-01 -2.877327799797058105e-01 2.966144382953643799e-01 -5.449429154396057129e-02 -9.385535120964050293e-02 3.718919306993484497e-02 8.126958273351192474e-03 -1.398031413555145264e-01 5.134490132331848145e-02 -1.685583144426345825e-01 4.926416650414466858e-02 -2.348395138978958130e-01 2.177611738443374634e-01 -1.685784757137298584e-01 -2.076271325349807739e-01 -7.496431469917297363e-02
2.153594642877578735e-01 1.051131114363670349e-01 2.489748895168304443e-01 5.371075123548507690e-02 -1.250346302986145020e-01 -1.216193065047264099e-01 2.584908604621887207e-01 -3.667254447937011719e-01 -1.568881422281265259e-01 3.029427528381347656e-01 -6.969384104013442993e-02 -1.061411574482917786e-02 -1.201039087027311325e-02 -5.142723023891448975e-02 2.083555459976196289e-01 -1.833393126726150513e-01 -2.773010134696960449e-01 -1.831891685724258423e-01 6.421925872564315796e-02 4.439877811819314957e-03 1.241587474942207336e-01 -1.107460930943489075e-01 5.314972251653671265e-02 -3.568037599325180054e-02 2.690367996692657471e-01 -7.960247248411178589e-02 3.557750955224037170e-02 -3.583002388477325439e-01 1.417025178670883179e-01 2.317019253969192505e-01 5.222978442907333374e-02 -1.164657399058341980e-01
4.178228080272674561e-01 1.015669628977775574e-01 1.256373226642608643e-01 3.252293467521667480e-01 5.730844661593437195e-02 2.546479366719722748e-02 -3.049874603748321533e-01 -2.333780378103256226e-01 -1.732232868671417236e-01 3.774488344788551331e-02 3.493977710604667664e-02 2.077828347682952881e-02 7.435497641563415527e-02 -2.135843969881534576e-03 2.104311250150203705e-02 -1.927818953990936279e-01 -3.951230943202972412e-01 1.131908819079399109e-01 1.120192110538482666e-01 1.172118708491325378e-01 -1.187730021774768829e-02 -7.142529636621475220e-02 1.923603266477584839e-01 -1.323678195476531982e-01 3.862396255135536194e-02 7.476127892732620239e-02 4.796314984560012817e-02 -7.146380096673965454e-02 4.100036919116973877e-01 -1.451648119837045670e-02 1.592500507831573486e-01 -5.252524837851524353e-02
2.444258481264114380e-01 7.452943176031112671e-02 5.691273882985115051e-02 2.986947000026702881e-01 -6.203801184892654419e-02 9.417071938514709473e-02 -3.600925207138061523e-02 -3.629625961184501648e-02 1.279208362102508545e-01 8.023846894502639771e-02 -2.566389180719852448e-02 2.866568863391876221e-01 4.014184698462486267e-03 -2.678010165691375732e-01 -1.215548664331436157e-01 -2.632579207420349121e-01 -6.461825966835021973e-02 -2.352433800697326660e-01 2.057556360960006714e-01 7.378783077001571655e-02 -2.961975634098052979e-01 2.354880869388580322e-01 -2.556217312812805176e-01 -3.393991664052009583e-02 4.276944324374198914e-02 -8.060481399297714233e-02 -9.871278703212738037e-02 -7.194893807172775269e-02 3.512219786643981934e-01 -3.333941102027893066e-02 -2.905424535274505615e-01 1.279018372297286987e-01
2.165870815515518188e-01 3.733704239130020142e-02 3.194282948970794678e-01 8.969269692897796631e-02 -2.330214828252792358e-01 9.989383816719055176e-02 2.804500758647918701e-01 -3.581093251705169678e-01 -1.124798804521560669e-01 1.904784739017486572e-01 -1.725217252969741821e-01 -7.669356465339660645e-02 4.650876671075820923e-02 -5.134881287813186646e-02 2.361858263611793518e-02 -3.080975711345672607e-01 4.533871542662382126e-03 -1.879457384347915649e-01 2.112872302532196045e-01 1.094245314598083496e-01 1.101298257708549500e-01 2.294136583805084229e-01 1.553493440151214600e-01 -2.714572548866271973e-01 2.071135491132736206e-01 -2.241586480522528291e-04 8.547969162464141846e-02 -2.083029896020889282e-01 1.291469037532806396e-01 2.473708800971508026e-02 -2.517080679535865784e-02 -1.397292762994766235e-01
1.658275127410888672e-01 -1.550249755382537842e-02 3.628272414207458496e-01 1.950144469738006592e-01 9.840797632932662964e-02 1.790493726730346680e-01 -2.888857387006282806e-02 -1.829069703817367554e-01 4.510007053613662720e-02 -1.681163012981414795e-01 -2.096719667315483093e-02 6.595567613840103149e-02 3.188344538211822510e-01 2.634964510798454285e-02 2.076145410537719727e-01 -3.073025643825531006e-01 -1.882358193397521973e-01 2.166252285242080688e-01 -5.011241137981414795e-02 2.178535610437393188e-01 -1.106192171573638916e-01 -2.359353750944137573e-02 1.786160022020339966e-01 1.888113468885421753e-02 2.982476353645324707e-01 8.757287263870239258e-02 1.259329020977020264e-01 6.527778226882219315e-03 3.530399203300476074e-01 -6.940329074859619141e-02 -5.371205508708953857e-02 1.712708026170730591e-01
3.474801182746887207e-01 4.550628662109375000e-01 -1.148230294347740710e-04 8.127810806035995483e-02 1.335059255361557007e-01 1.375298798084259033e-01 8.037764579057693481e-02 -5.496550723910331726e-02 -2.028369009494781494e-01 1.855302602052688599e-01 4.634340759366750717e-03 3.140186667442321777e-01 -1.517264097929000854e-01 -1.217352524399757385e-01 -6.435244344174861908e-03 2.142197452485561371e-02 -1.061690747737884521e-01 5.683628842234611511e-02 1.489829719066619873e-01 3.199007809162139893e-01 9.093659371137619019e-02 4.829350113868713379e-02 -9.759644046425819397e-03 -1.318267881870269775e-01 2.681851983070373535e-01 -4.362887144088745117e-02 1.292765438556671143e-01 -8.293939381837844849e-02 3.667612373828887939e-01 7.106591761112213135e-02 4.973358288407325745e-02 1.579120755195617676e-02
1.589958071708679199e-01 1.742969900369644165e-01 6.559544056653976440e-02 3.578149378299713135e-01 1.025433540344238281e-01 1.821323186159133911e-01 -8.156166970729827881e-02 -1.177153289318084717e-01 -1.891733258962631226e-01 2.520402371883392334e-01 -2.357519119977951050e-01 2.342087179422378540e-01 -7.625801861286163330e-02 -2.477283626794815063e-01 -1.126641556620597839e-01 -1.232327893376350403e-02 -3.115501701831817627e-01 -2.930026352405548096e-01 1.144246906042098999e-01 3.330408409237861633e-02 -1.759317964315414429e-01 -1.743804663419723511e-01 -2.719672918319702148e-01 1.008941531181335449e-01 1.952575519680976868e-02 1.681495457887649536e-01 1.491458266973495483e-01 1.338683068752288818e-01 2.075358778238296509e-01 -5.018878355622291565e-02 -1.591725088655948639e-02 -2.738633751869201660e-02
1.151630058884620667e-01 -7.306423503905534744e-03 4.513016641139984131e-01 2.355951219797134399e-01 7.476624846458435059e-02 2.783778905868530273e-01 1.370026543736457825e-02 -3.667864575982093811e-02 -5.434702336788177490e-02 1.663619428873062134e-01 -2.882555425167083740e-01 3.463899716734886169e-02 2.633333504199981689e-01 -2.315649390220642090e-01 -2.179390788078308105e-01 -8.588410913944244385e-02 -4.673366248607635498e-02 2.063924819231033325e-02 1.676383316516876221e-01 -1.213359385728836060e-01 -3.243564069271087646e-01 8.070175349712371826e-02 -4.452953860163688660e-02 -1.778238117694854736e-01 5.214093253016471863e-03 -1.283921897411346436e-01 4.877288825809955597e-03 5.812876671552658081e-02 3.644554018974304199e-01 -5.182875692844390869e-02 -5.970869958400726318e-02 -1.935422979295253754e-02
2.533438801765441895e-02 3.632164001464843750e-02 1.623463183641433716e-01 1.566715240478515625e-01 -7.800925523042678833e-02 -5.118518322706222534e-02 1.448970139026641846e-01 -5.172567963600158691e-01 3.323469683527946472e-02 -4.928936809301376343e-02 1.353581398725509644e-01 3.727666661143302917e-02 -9.030079096555709839e-02 2.760620713233947754e-01 -7.253900915384292603e-02 -1.585564948618412018e-02 -3.323564231395721436e-01 -1.360283493995666504e-01 3.193139731884002686e-01 1.536001712083816528e-01 -1.149273738265037537e-01 5.754011124372482300e-02 2.664382159709930420e-01 4.562688618898391724e-02 1.494628489017486572e-01 1.279115676879882812e-01 1.580596864223480225e-01 1.003206670284271240e-01 3.321812152862548828e-01 6.256040185689926147e-02 4.411076754331588745e-02 5.193774402141571045e-02
1.433027535676956177e-01 2.657317556440830231e-02 1.744035929441452026e-01 -9.800949133932590485e-03 3.283163011074066162e-01 1.747588664293289185e-01 -1.171368733048439026e-01 -5.719814077019691467e-02 5.844331160187721252e-02 1.627028286457061768e-01 5.949016287922859192e-02 3.804506659507751465e-01 -3.108709454536437988e-01 3.033859841525554657e-02 -1.704607754945755005e-01 -3.172312304377555847e-02 -2.416278272867202759e-01 -2.651642262935638428e-01 2.316462397575378418e-01 1.677171699702739716e-02 -4.373808205127716064e-02 8.679938316345214844e-02 -1.350960433483123779e-01 9.685988724231719971e-02 1.738838851451873779e-01 -1.496038883924484253e-01 6.754462420940399170e-02 1.232593320310115814e-02 2.792278528213500977e-01 1.146795600652694702e-01 1.875346601009368896e-01 -2.894637882709503174e-01
6.515571475028991699e-02 -2.410427667200565338e-02 6.598919630050659180e-02 4.770734012126922607e-01 -9.763166308403015137e-02 -2.381942048668861389e-02 1.320522874593734741e-01 -3.214535713195800781e-01 -5.139245186001062393e-03 -6.760877370834350586e-02 9.319292008876800537e-02 -9.377901256084442139e-02 4.709521681070327759e-02 7.153458893299102783e-02 1.974626034498214722e-01 5.413220450282096863e-02 -1.396142691373825073e-02 -2.044904679059982300e-01 2.881512045860290527e-01 2.671260833740234375e-01 1.391730308532714844e-01 2.702229321002960205e-01 1.553792804479598999e-01 -6.409866735339164734e-03 2.272398620843887329e-01 -3.244025707244873047e-01 7.142554968595504761e-02 2.436396107077598572e-02 1.717529445886611938e-01 -8.216315507888793945e-02 6.309694796800613403e-02 -2.127056270837783813e-01
8.688512258231639862e-03 2.364668697118759155e-01 1.596817821264266968e-01 1.671881377696990967e-01 -1.151857972145080566e-01 1.465163528919219971e-01 -4.070058092474937439e-02 -2.079737484455108643e-01 -1.156615093350410461e-01 1.143639311194419861e-01 -5.456005781888961792e-02 -4.093675315380096436e-02 8.885478228330612183e-02 -2.574451863765716553e-01 1.389261037111282349e-01 -9.676676988601684570e-02 -1.175739392638206482e-01 -9.876614063978195190e-02 1.782299578189849854e-01 -1.146174669265747070e-01 5.029483884572982788e-02 -8.568605780601501465e-02 2.770117521286010742e-01 -3.592993915081024170e-01 9.741022437810897827e-02 -1.551016569137573242e-01 -2.431916892528533936e-01 -2.084932476282119751e-01 4.104633033275604248e-01 -6.233973428606987000e-02 2.880187630653381348e-01 -3.610965982079505920e-02
4.704456403851509094e-02 1.462632231414318085e-02 -3.963823616504669189e-02 3.411849439144134521e-01 -1.182663291692733765e-01 8.333016932010650635e-02 2.705051004886627197e-02 -3.366335332393646240e-01 -1.772827059030532837e-01 -5.226127803325653076e-02 1.821625232696533203e-01 2.845758199691772461e-01 4.163774102926254272e-02 -1.422463953495025635e-01 9.049542993307113647e-02 1.851573437452316284e-01 -8.516708016395568848e-02 1.548997219651937485e-02 2.910023331642150879e-01 2.961421608924865723e-01 1.935297101736068726e-01 2.147218734025955200e-01 4.770414903759956360e-02 2.619864977896213531e-02 1.656787991523742676e-01 -3.474918901920318604e-01 2.112538740038871765e-02 3.002576157450675964e-02 2.894292473793029785e-01 7.601592689752578735e-02 -7.380702346563339233e-02 -1.445750892162322998e-01
7.854820042848587036e-02 1.190446019172668457e-01 3.494021296501159668e-01 1.982313245534896851e-01 2.843261361122131348e-01 5.863798782229423523e-02 7.013017684221267700e-02 -2.864407002925872803e-01 5.854337941855192184e-03 -6.150344386696815491e-02 -5.296021234244108200e-03 5.833388492465019226e-02 -6.698919087648391724e-02 -2.209420055150985718e-01 6.173651665449142456e-02 -3.759543970227241516e-02 -2.603923678398132324e-01 -6.417044252157211304e-02 1.432116925716400146e-01 -2.409409731626510620e-01 -1.985908113420009613e-02 -2.038878351449966431e-01 1.246471405029296875e-01 -4.026891589164733887e-01 2.483959868550300598e-02 -8.598846197128295898e-02 1.862354427576065063e-01 -2.129948139190673828e-01 2.608315050601959229e-01 -2.063016891479492188e-01 1.090324595570564270e-01 -2.392021194100379944e-02
1.565509736537933350e-01 4.453106597065925598e-02 3.385480642318725586e-01 3.173980116844177246e-01 6.090202927589416504e-02 1.744856834411621094e-01 -9.430649876594543457e-02 -2.472442388534545898e-01 1.171183064579963684e-01 -1.525896638631820679e-01 -5.299295298755168915e-03 1.643511503934860229e-01 3.630960583686828613e-01 -4.624417051672935486e-02 1.938958019018173218e-01 -2.391865104436874390e-01 -1.899687796831130981e-01 2.564057409763336182e-01 -1.103932335972785950e-01 1.031142249703407288e-01 -1.970900222659111023e-02 -3.989836573600769043e-02 1.066849678754806519e-01 1.725990176200866699e-01 2.018321156501770020e-01 1.363583058118820190e-01 1.748216748237609863e-01 9.265306871384382248e-04 2.902864217758178711e-01 -1.011202931404113770e-01 -8.797027915716171265e-02 3.499357029795646667e-02
9.784335643053054810e-02 6.139011681079864502e-02 2.404094338417053223e-01 4.417688548564910889e-01 3.197588324546813965e-01 -1.301039159297943115e-01 -8.882436156272888184e-02 -2.200853973627090454e-01 -2.386749954894185066e-03 -1.993020065128803253e-02 -6.105374172329902649e-02 2.107153460383415222e-02 -8.432524651288986206e-02 -2.188306152820587158e-01 -1.976800151169300079e-02 -4.165489692240953445e-03 -1.872781813144683838e-01 -2.563935704529285431e-03 1.154760792851448059e-01 -1.597929745912551880e-01 1.412012577056884766e-01 1.080528870224952698e-01 -8.146858960390090942e-02 -3.640853166580200195e-01 2.926006019115447998e-01 -1.119645014405250549e-01 9.633002430200576782e-02 -1.640983857214450836e-02 1.657160669565200806e-01 -9.581790864467620850e-02 2.918854951858520508e-01 -1.546758115291595459e-01
-9.194326400756835938e-02 3.259648978710174561e-01 1.680860966444015503e-01 3.329951465129852295e-01 1.517069339752197266e-01 9.326448664069175720e-03 -1.221992000937461853e-01 -2.173182666301727295e-01 2.511503696441650391e-01 1.610292196273803711e-01 -1.312747150659561157e-01 -2.855688706040382385e-02 8.507242053747177124e-02 -2.028571665287017822e-01 6.254398822784423828e-02 1.065458431839942932e-01 1.542459130287170410e-01 -2.301983982324600220e-01 7.720759510993957520e-02 2.502459287643432617e-01 -2.823389470577239990e-01 -2.268338501453399658e-01 -4.921200871467590332e-02 1.292200088500976562e-01 2.027956545352935791e-01 -2.234738022089004517e-01 1.188798770308494568e-01 1.384792029857635498e-01 1.591257303953170776e-01 1.783428937196731567e-01 -6.902147084474563599e-02 -9.089950472116470337e-02
2.247623056173324585e-01 -1.619544439017772675e-02 7.161675393581390381e-02 2.578101456165313721e-01 -1.571148931980133057e-01 2.957296669483184814e-01 2.091600373387336731e-02 -1.017838567495346069e-01 -2.089160084724426270e-01 1.192834973335266113e-01 -1.038979068398475647e-01 2.566308975219726562e-01 1.053751334547996521e-01 -7.098899036645889282e-02 3.802855312824249268e-01 -4.198490828275680542e-02 -8.557491749525070190e-02 -1.652328670024871826e-01 3.496894836425781250e-01 3.087935149669647217e-01 -4.118129611015319824e-02 -1.105718463659286499e-01 -5.090736225247383118e-02 -3.876222297549247742e-02 -1.088845133781433105e-01 7.389064878225326538e-02 4.747621342539787292e-02 1.475903689861297607e-01 2.678551077842712402e-01 9.818361699581146240e-02 1.265432089567184448e-01 -2.204653322696685791e-01
7.131018489599227905e-02 -3.573635965585708618e-02 2.949067205190658569e-02 1.136253960430622101e-02 5.678205564618110657e-02 -1.287377476692199707e-01 3.408553777262568474e-03 -9.536729007959365845e-02 -3.982992097735404968e-02 1.226056590676307678e-01 1.715752668678760529e-02 2.143816053867340088e-01 2.843637466430664062e-01 -1.582174897193908691e-01 -1.632458269596099854e-01 1.479464620351791382e-01 -2.004727423191070557e-01 -1.105100139975547791e-01 1.214110478758811951e-01 1.957031153142452240e-02 -3.239977657794952393e-01 3.290848806500434875e-02 1.619573235511779785e-01 -4.627665877342224121e-02 2.394525110721588135e-01 3.032912500202655792e-03 2.538871169090270996e-01 4.202595353126525879e-01 4.320675730705261230e-01 1.438144892454147339e-01 2.314570359885692596e-03 -1.966753602027893066e-01
-1.109227538108825684e-01 -1.635681688785552979e-01 3.132748305797576904e-01 1.389765292406082153e-01 1.684009432792663574e-01 -3.845144063234329224e-02 -1.615118384361267090e-01 2.009464800357818604e-01 2.163161151111125946e-02 -1.488099843263626099e-01 -2.683372199535369873e-01 2.525936961174011230e-01 5.056990683078765869e-02 -6.893973052501678467e-02 1.001523509621620178e-01 -1.789871752262115479e-01 -1.778771281242370605e-01 -3.155984282493591309e-01 8.242755383253097534e-02 -1.085753142833709717e-01 5.319857224822044373e-02 2.111116796731948853e-01 1.125054582953453064e-01 -9.519143402576446533e-02 1.358790397644042969e-01 -1.772065013647079468e-01 2.886360287666320801e-01 -1.205232366919517517e-01 4.125071465969085693e-01 9.351824410259723663e-03 9.967565536499023438e-03 -4.890673980116844177e-02
6.550233066082000732e-02 2.074878662824630737e-01 -8.126520365476608276e-02 1.439635753631591797e-01 1.679397225379943848e-01 1.740805953741073608e-01 -1.061947271227836609e-01 -1.018904522061347961e-01 2.962676882743835449e-01 1.322314236313104630e-02 8.834608644247055054e-02 3.188277781009674072e-01 3.164088353514671326e-03 -2.406264990568161011e-01 1.513284593820571899e-01 -1.738825291395187378e-01 -1.944537758827209473e-01 -2.010568827390670776e-01 1.185493767261505127e-01 2.619421482086181641e-01 6.659885402768850327e-04 -3.328958526253700256e-02 1.139835640788078308e-01 1.722029000520706177e-01 -7.238904479891061783e-03 -1.041734516620635986e-01 4.328855499625205994e-02 -2.085475027561187744e-01 2.750246226787567139e-01 -2.633520066738128662e-01 2.101177424192428589e-01 2.943443059921264648e-01
7.471870630979537964e-02 -7.406970113515853882e-02 2.432401524856686592e-03 3.251934051513671875e-01 -7.948219031095504761e-02 1.971743702888488770e-01 -2.537824511528015137e-01 -7.234678417444229126e-02 -5.385203287005424500e-02 1.503141075372695923e-01 -7.854434102773666382e-02 2.819423079490661621e-01 1.301022917032241821e-01 -3.099763989448547363e-01 2.157168239355087280e-01 -7.463192194700241089e-02 -1.165342181921005249e-01 -3.019631803035736084e-01 -7.030000537633895874e-02 1.810341328382492065e-02 1.704046428203582764e-01 2.308711111545562744e-01 -1.829503104090690613e-02 -1.148531362414360046e-01 -1.332217752933502197e-01 -1.979848146438598633e-01 9.609609842300415039e-02 6.480582803487777710e-02 3.666691780090332031e-01 1.471075266599655151e-01 1.549485046416521072e-02 2.438534647226333618e-01
4.008682966232299805e-01 2.026292532682418823e-01 -4.833978787064552307e-02 2.871129810810089111e-01 2.802951931953430176e-01 1.729714870452880859e-01 -1.042421907186508179e-01 -1.892771199345588684e-02 -2.111496925354003906e-01 9.539949893951416016e-02 4.234864190220832825e-02 2.520747184753417969e-01 -2.597673535346984863e-01 -1.954443007707595825e-01 -1.011755317449569702e-01 7.227577269077301025e-02 1.275718957185745239e-01 2.070843614637851715e-02 1.276754736900329590e-01 -1.260310038924217224e-02 1.089719608426094055e-01 3.992884606122970581e-02 -1.092010587453842163e-01 -1.495865285396575928e-01 8.830197900533676147e-02 -4.967315122485160828e-02 2.670542895793914795e-01 6.656850129365921021e-02 3.935247659683227539e-01 -1.428247541189193726e-01 1.048011183738708496e-01 -2.041290886700153351e-02
1.728731989860534668e-01 9.027000516653060913e-02 -1.567258313298225403e-02 7.193960994482040405e-02 2.675345242023468018e-01 2.562175095081329346e-01 1.596910506486892700e-01 3.052487783133983612e-02 -2.072668820619583130e-01 1.742322184145450592e-02 -8.877494931221008301e-02 2.569220960140228271e-01 -1.255754679441452026e-01 -9.634573757648468018e-02 -4.269536957144737244e-02 -1.613894701004028320e-01 4.365115892142057419e-03 -1.036289334297180176e-01 1.934494376182556152e-01 2.950071096420288086e-01 -6.890589836984872818e-03 1.324501335620880127e-01 -1.716957986354827881e-01 4.517214000225067139e-02 1.515032351016998291e-02 7.205760478973388672e-02 2.616904973983764648e-01 -2.127692699432373047e-01 5.148352980613708496e-01 1.921462863683700562e-01 -1.243285685777664185e-01 4.344784095883369446e-02
1.420624256134033203e-01 1.396238952875137329e-01 2.835580846294760704e-03 4.884933531284332275e-01 -1.497622877359390259e-01 2.277333289384841919e-02 4.878921806812286377e-02 -4.137445390224456787e-01 1.455302536487579346e-01 -1.992870718240737915e-01 1.877001971006393433e-01 2.888957038521766663e-02 4.987633973360061646e-02 1.804548501968383789e-01 2.972965827211737633e-03 1.053369417786598206e-01 -1.678970009088516235e-01 -1.225738897919654846e-01 1.741488873958587646e-01 -2.085566893219947815e-02 -5.929796956479549408e-03 1.995244175195693970e-01 -8.485112339258193970e-02 7.306768745183944702e-02 1.740760505199432373e-01 9.246163815259933472e-02 3.277814984321594238e-01 7.988572120666503906e-02 1.828702539205551147e-01 -7.418739050626754761e-02 1.954606622457504272e-01 1.608605831861495972e-01
1.692748516798019409e-01 7.755014300346374512e-02 2.030913084745407104e-01 1.882777363061904907e-01 2.039573788642883301e-01 1.684498637914657593e-01 1.965953558683395386e-01 6.916360557079315186e-02 -2.328565157949924469e-02 -6.971957534551620483e-02 1.699798554182052612e-02 1.316674053668975830e-02 6.816305965185165405e-02 5.746280401945114136e-02 -2.377824485301971436e-01 -3.700483962893486023e-02 -3.013502061367034912e-02 -5.101978182792663574e-01 1.653561890125274658e-01 -1.686040610074996948e-01 -1.241772770881652832e-01 2.865538373589515686e-02 -6.365977972745895386e-02 1.109569240361452103e-02 2.753725051879882812e-01 9.746194630861282349e-02 2.152341008186340332e-01 -4.946155473589897156e-02 3.661387562751770020e-01 1.066121309995651245e-01 -9.421025216579437256e-02 2.787646651268005371e-01
3.215401768684387207e-01 -2.664153873920440674e-01 7.382038980722427368e-02 1.536262314766645432e-02 2.180786617100238800e-02 2.667634561657905579e-02 -1.675511747598648071e-01 -8.868845552206039429e-02 -3.559627756476402283e-02 1.386771053075790405e-01 -1.739462763071060181e-01 9.187436848878860474e-02 1.400159299373626709e-01 1.287849396467208862e-01 5.197168141603469849e-02 -1.112033873796463013e-01 -1.024529114365577698e-01 1.679540984332561493e-02 -5.149784311652183533e-02 1.775317937135696411e-01 -3.312884271144866943e-01 -1.801114976406097412e-01 2.209046632051467896e-01 -1.355321258306503296e-01 9.558884054422378540e-02 -7.276017218828201294e-02 1.377510577440261841e-01 1.117695569992065430e-01 5.286638140678405762e-01 -5.962489545345306396e-02 1.957409232854843140e-01 2.254036664962768555e-01
2.808490991592407227e-01 -5.605248361825942993e-02 1.513779014348983765e-01 3.088725507259368896e-01 1.863735914230346680e-01 2.879483103752136230e-01 1.101470291614532471e-01 -2.267427891492843628e-01 -4.992685839533805847e-02 -6.412257999181747437e-02 4.482747018337249756e-01 1.103246584534645081e-01 2.046078145503997803e-01 -3.233678638935089111e-02 2.449591457843780518e-02 9.513945877552032471e-02 -9.070463478565216064e-02 -1.609014421701431274e-01 1.727348007261753082e-02 -2.073958516120910645e-01 1.070765703916549683e-01 -9.915370494127273560e-03 1.796648204326629639e-01 -2.250591367483139038e-01 1.944885551929473877e-01 -1.444133967161178589e-01 2.029548138380050659e-01 9.864448755979537964e-02 8.070410788059234619e-02 -5.640909448266029358e-02 1.838608682155609131e-01 -1.454565227031707764e-01
-2.228341624140739441e-02 1.990686804056167603e-01 3.368948698043823242e-01 1.466972678899765015e-01 -6.434652954339981079e-02 -2.265057340264320374e-02 3.307719826698303223e-01 -2.441126704216003418e-01 8.220237493515014648e-02 -6.816024892032146454e-03 9.819839894771575928e-02 -5.358289927244186401e-02 2.822790741920471191e-01 -1.353067457675933838e-01 1.371162086725234985e-01 2.095641568303108215e-03 -7.950487732887268066e-02 -3.311659023165702820e-02 -4.926818981766700745e-02 -5.831816047430038452e-02 5.146609991788864136e-02 2.195153385400772095e-01 -3.147812932729721069e-02 3.214036300778388977e-02 1.531216949224472046e-01 -1.510536372661590576e-01 1.742761582136154175e-01 -3.497291356325149536e-02 5.116290450096130371e-01 7.035338878631591797e-02 2.788065671920776367e-01 -1.633357107639312744e-01
1.765067875385284424e-01 -1.478324234485626221e-01 -4.861703515052795410e-02 3.199431300163269043e-01 -2.677083015441894531e-01 -1.182578429579734802e-01 2.937407605350017548e-02 -8.551978319883346558e-02 1.021750494837760925e-01 -4.386478289961814880e-02 1.837832331657409668e-01 3.528029620647430420e-01 -1.777428537607192993e-01 9.241124987602233887e-02 -1.340573877096176147e-01 -1.029436960816383362e-01 -9.196193516254425049e-02 -2.577878236770629883e-01 -1.147469952702522278e-01 -1.773407906293869019e-01 -4.178109765052795410e-02 2.523068152368068695e-02 9.936367720365524292e-02 9.017680585384368896e-02 6.866260617971420288e-02 -6.515019387006759644e-02 2.072254270315170288e-01 1.550811342895030975e-02 5.292558073997497559e-01 -4.691910371184349060e-02 -1.793437302112579346e-01 -5.087880045175552368e-02
2.978748679161071777e-01 7.730504870414733887e-02 1.030232235789299011e-01 2.603129744529724121e-01 -4.124295711517333984e-01 1.531596630811691284e-01 1.458257585763931274e-01 -5.824636667966842651e-02 1.208540499210357666e-01 3.905852325260639191e-03 -8.006898313760757446e-02 1.708294600248336792e-01 -1.199581697583198547e-01 -2.370010018348693848e-01 -1.834693178534507751e-02 -3.919764235615730286e-02 -6.524018943309783936e-02 -2.847481369972229004e-01 1.615722328424453735e-01 3.319209069013595581e-02 -2.100462913513183594e-01 1.437257509678602219e-02 -2.820812165737152100e-01 1.368272397667169571e-02 9.976238757371902466e-02 -2.702121138572692871e-01 -1.592013388872146606e-01 -6.537856906652450562e-02 2.607985436916351318e-01 1.356728374958038330e-01 -1.841038763523101807e-01 1.285492330789566040e-01
4.269262552261352539e-01 1.965823322534561157e-01 2.100383676588535309e-02 9.609684348106384277e-02 3.267668187618255615e-01 2.065207809209823608e-01 -1.076689809560775757e-01 -1.764649003744125366e-01 1.735370755195617676e-01 2.082587331533432007e-01 -1.945756562054157257e-02 2.511406838893890381e-01 -6.504729390144348145e-02 -1.296366900205612183e-01 -7.554911822080612183e-02 -2.308794558048248291e-01 -7.181040197610855103e-02 -1.056065335869789124e-01 3.039737790822982788e-02 5.657071247696876526e-03 -1.027265749871730804e-02 1.831251084804534912e-01 1.576189845800399780e-01 9.953007847070693970e-02 -4.821097478270530701e-03 9.901565313339233398e-02 1.018421724438667297e-01 1.911583542823791504e-01 3.769568800926208496e-01 -4.595707356929779053e-02 -3.939372673630714417e-02 -2.685332298278808594e-01
1.403065472841262817e-01 -7.902124524116516113e-02 1.540800184011459351e-01 3.383102416992187500e-01 2.743344940245151520e-02 -2.218708209693431854e-02 2.062808573246002197e-01 -1.583726257085800171e-01 -1.751428544521331787e-01 2.729501426219940186e-01 -8.692273497581481934e-02 1.765265762805938721e-01 -2.254390902817249298e-02 -2.640662901103496552e-02 3.071383014321327209e-02 -4.069218784570693970e-02 -1.500979512929916382e-01 -1.968432664871215820e-01 -1.280193328857421875e-01 -6.571710854768753052e-02 6.362950056791305542e-02 7.809384912252426147e-02 -3.399156406521797180e-02 -4.227067530155181885e-01 -9.238592535257339478e-02 -1.897351294755935669e-01 -6.679179519414901733e-02 -1.263057142496109009e-01 3.778337538242340088e-01 -2.217930853366851807e-01 -9.523312747478485107e-02 -2.852384746074676514e-01
2.991915345191955566e-01 -2.202421613037586212e-02 -1.573354303836822510e-01 2.576354742050170898e-01 -8.944630622863769531e-02 3.811233118176460266e-02 -1.101658940315246582e-01 -1.334177106618881226e-01 1.905741542577743530e-01 1.029825434088706970e-01 -2.600434236228466034e-02 -2.325219810009002686e-01 9.066043794155120850e-02 -4.108458384871482849e-02 3.186115324497222900e-01 -2.903489954769611359e-02 -2.305873036384582520e-01 -2.042095512151718140e-01 -1.273655742406845093e-01 -3.513350710272789001e-02 -9.172941744327545166e-02 8.912265300750732422e-02 -1.491077244281768799e-01 -2.573446333408355713e-01 2.450911253690719604e-01 -1.439838297665119171e-02 1.602437198162078857e-01 1.247705295681953430e-01 4.176353216171264648e-01 -3.047270327806472778e-02 -4.946941509842872620e-02 2.628422975540161133e-01
1.222413629293441772e-01 2.747122049331665039e-01 2.218655496835708618e-01 2.746809720993041992e-01 1.863021254539489746e-01 2.325904816389083862e-01 -1.556948013603687286e-02 -1.554509103298187256e-01 3.731491416692733765e-02 1.161286160349845886e-01 -5.048697069287300110e-02 -1.145956013351678848e-02 -4.057933986186981201e-01 -3.220860362052917480e-01 3.894073516130447388e-02 -1.413250565528869629e-01 -1.977335661649703979e-01 -7.515337318181991577e-02 2.752290852367877960e-02 2.040156275033950806e-01 -9.610027819871902466e-02 2.408599406480789185e-01 -2.057653665542602539e-01 -1.314326524734497070e-01 2.474661171436309814e-02 1.000887714326381683e-03 -4.880499094724655151e-02 1.073917895555496216e-01 3.143940269947052002e-01 -1.204174160957336426e-01 1.285725980997085571e-01 -7.651244103908538818e-02
-4.461550712585449219e-02 1.617066264152526855e-01 2.309021353721618652e-01 3.829621970653533936e-01 -1.579820811748504639e-01 3.194961249828338623e-01 1.504354476928710938e-01 -1.765432059764862061e-01 1.691121160984039307e-01 2.609854638576507568e-01 -1.152301430702209473e-01 -4.069995135068893433e-02 2.289132028818130493e-02 1.645073592662811279e-01 2.614350616931915283e-02 7.037751376628875732e-02 -3.272624313831329346e-01 -1.630649715662002563e-01 7.411457598209381104e-02 1.814392805099487305e-01 -1.824626773595809937e-01 -7.935135811567306519e-02 -1.045824512839317322e-01 -1.227480396628379822e-01 -1.074195802211761475e-01 1.113980263471603394e-02 1.721717864274978638e-01 1.637975573539733887e-01 2.051195800304412842e-01 -2.489052265882492065e-01 -2.408965677022933960e-02 -1.890461444854736328e-01
-5.293682590126991272e-02 1.799675226211547852e-01 1.910413056612014771e-01 2.763296663761138916e-01 -4.473508894443511963e-02 3.402265533804893494e-02 -5.223584547638893127e-02 -2.629384696483612061e-01 1.528566628694534302e-01 9.765081852674484253e-02 1.044021993875503540e-01 5.047513917088508606e-02 3.015578091144561768e-01 1.303861886262893677e-01 5.501066520810127258e-02 1.645097695291042328e-02 7.558381557464599609e-02 -1.685216426849365234e-01 2.705853879451751709e-01 2.207286357879638672e-01 -4.924923554062843323e-02 5.778585001826286316e-02 -1.251391321420669556e-01 -6.469250470399856567e-02 1.665928214788436890e-01 -3.280429244041442871e-01 -2.525039017200469971e-01 -6.364796310663223267e-02 2.376959472894668579e-01 -2.344872355461120605e-01 3.507557213306427002e-01 4.544268595054745674e-04
3.052841126918792725e-01 7.968621701002120972e-02 -9.980121254920959473e-02 1.897351145744323730e-01 -8.580887317657470703e-02 -1.454150676727294922e-02 -1.855556815862655640e-01 -1.366105079650878906e-01 1.440300792455673218e-01 2.263300269842147827e-01 -1.286160200834274292e-01 2.217106707394123077e-02 1.162969172000885010e-01 -3.658225536346435547e-01 8.112801611423492432e-02 4.609892889857292175e-02 -2.537832558155059814e-01 -3.911088705062866211e-01 -2.042200714349746704e-01 -2.120901644229888916e-01 8.089637756347656250e-02 1.217464450746774673e-02 3.962867334485054016e-02 -2.185673266649246216e-01 4.410204291343688965e-02 -8.278291672468185425e-02 5.259953066706657410e-02 2.284501940011978149e-01 2.902322411537170410e-01 8.869633823633193970e-02 -1.370926294475793839e-02 1.806210577487945557e-01
4.652791321277618408e-01 2.507413923740386963e-02 -1.458937823772430420e-01 9.254746139049530029e-02 1.032565832138061523e-01 -9.584425389766693115e-02 1.129770278930664062e-01 -1.087493598461151123e-01 7.625989615917205811e-02 -1.552915317006409168e-03 -1.152246072888374329e-01 1.552441418170928955e-01 2.507414519786834717e-01 -1.184083372354507446e-01 4.692649841308593750e-02 -1.898446381092071533e-01 3.267787992954254150e-01 -7.934675551950931549e-03 2.437842544168233871e-03 1.569683104753494263e-01 -2.469448558986186981e-02 9.222883731126785278e-03 1.456746757030487061e-01 3.769986703991889954e-02 3.949781656265258789e-01 -8.847799897193908691e-02 1.109652072191238403e-01 -7.343001663684844971e-02 4.529265463352203369e-01 -7.749891281127929688e-02 3.427125141024589539e-02 3.967422619462013245e-02
2.937871515750885010e-01 -6.871557980775833130e-02 3.987091183662414551e-01 2.526944875717163086e-01 -1.149164512753486633e-01 3.223217129707336426e-01 -1.167337968945503235e-01 -8.754646778106689453e-02 1.166206672787666321e-01 2.902618646621704102e-01 -9.856616705656051636e-02 7.589282095432281494e-02 -1.876416057348251343e-02 -5.296961218118667603e-02 -3.528821766376495361e-01 -9.821404516696929932e-02 2.723438479006290436e-02 -1.598786860704421997e-01 3.119727037847042084e-02 -1.784862391650676727e-02 -1.609529703855514526e-01 -2.497153729200363159e-01 -1.092112213373184204e-01 -5.886005982756614685e-02 1.559394598007202148e-02 -6.470089405775070190e-02 -1.508891349658370018e-03 5.203976854681968689e-02 2.668970823287963867e-01 1.479881554841995239e-01 1.602400094270706177e-01 -1.997431665658950806e-01
9.548360854387283325e-02 6.724201142787933350e-02 1.004851385951042175e-01 3.221601247787475586e-02 4.038359597325325012e-02 4.441212117671966553e-02 -1.026998385787010193e-01 -3.809067904949188232e-01 -4.807737842202186584e-02 4.515486210584640503e-02 5.221069976687431335e-02 2.626078724861145020e-01 1.335196942090988159e-01 -1.789683289825916290e-02 6.011138856410980225e-02 1.603828817605972290e-01 -2.920410037040710449e-01 -2.830652296543121338e-01 6.736750900745391846e-02 -1.448995471000671387e-01 3.019589185714721680e-01 -1.198739036917686462e-01 -3.101699799299240112e-02 -1.853691935539245605e-01 8.241540938615798950e-02 1.345710605382919312e-01 1.451899390667676926e-02 4.015114530920982361e-02 4.915393292903900146e-01 -2.809452712535858154e-01 -6.755416095256805420e-02 -9.387563169002532959e-02
2.360423505306243896e-01 -1.315195262432098389e-01 1.432064026594161987e-01 1.769423037767410278e-01 -2.872258611023426056e-02 6.793724000453948975e-02 -1.679908335208892822e-01 -4.150031507015228271e-01 1.452891081571578979e-01 -7.208494842052459717e-02 6.700502336025238037e-02 -1.817252300679683685e-02 3.193616569042205811e-01 1.342650223523378372e-02 2.557493001222610474e-02 -1.151928771287202835e-02 6.728677451610565186e-02 2.236441522836685181e-02 4.520269632339477539e-01 -2.873854711651802063e-02 -3.361404314637184143e-02 2.478517442941665649e-01 -1.931680738925933838e-02 -7.084141671657562256e-02 4.683512728661298752e-03 -8.298545330762863159e-02 -1.467701345682144165e-01 3.307639360427856445e-01 3.230918943881988525e-01 1.851201988756656647e-02 -2.752313204109668732e-02 -1.171306669712066650e-01
1.406377404928207397e-01 2.687832713127136230e-01 2.059229910373687744e-01 2.745935320854187012e-01 8.882172405719757080e-02 2.602683752775192261e-02 1.917669773101806641e-01 9.725137799978256226e-02 5.436120182275772095e-02 2.322044521570205688e-01 -5.868351832032203674e-02 4.696869850158691406e-02 1.776381768286228180e-02 -4.892758652567863464e-02 -1.169102489948272705e-01 -2.184389233589172363e-01 -1.389085501432418823e-01 -2.812543809413909912e-01 1.600360423326492310e-01 -1.974349468946456909e-01 -4.061618447303771973e-01 -2.669999143108725548e-03 -1.311151385307312012e-01 -3.202479332685470581e-02 2.704555690288543701e-01 -1.481392681598663330e-01 2.731557190418243408e-01 -2.036450654268264771e-01 1.681788712739944458e-01 1.016532555222511292e-01 -2.592724189162254333e-02 1.100232675671577454e-01
1.655103564262390137e-01 1.060209572315216064e-01 -9.348841011524200439e-02 5.690264329314231873e-02 3.118216395378112793e-01 4.548950120806694031e-02 1.983140707015991211e-01 -7.113265991210937500e-02 4.278322756290435791e-01 -1.119048334658145905e-02 -8.017969876527786255e-02 -3.834532573819160461e-02 -4.465783387422561646e-02 -7.273300737142562866e-02 -1.061810739338397980e-02 3.787165507674217224e-02 -5.391090176999568939e-03 -4.639689996838569641e-02 1.661116033792495728e-01 2.254895418882369995e-01 -1.052620261907577515e-01 -1.707577407360076904e-01 -2.293877899646759033e-01 -2.205351889133453369e-01 -8.685109019279479980e-02 -3.360729813575744629e-01 1.541197299957275391e-01 -1.117036305367946625e-02 3.787609040737152100e-01 -7.507724314928054810e-02 1.884213387966156006e-01 2.339297682046890259e-01
4.626711085438728333e-02 1.247041150927543640e-01 2.124743163585662842e-01 1.678570657968521118e-01 9.738238900899887085e-02 2.668525576591491699e-01 4.389436170458793640e-02 -3.249280853196978569e-03 -7.812605053186416626e-02 -1.277711987495422363e-01 -5.560764297842979431e-02 1.762466505169868469e-02 1.098828166723251343e-01 9.768691845238208771e-03 -1.930924206972122192e-01 -1.241780146956443787e-01 -8.406358957290649414e-02 -6.352477520704269409e-02 1.615835279226303101e-01 6.020367890596389771e-02 7.146767526865005493e-02 -2.289339751005172729e-01 -1.872552484273910522e-01 2.415440231561660767e-01 3.709267377853393555e-01 -1.645616441965103149e-01 8.780163526535034180e-02 3.063146471977233887e-01 4.084350466728210449e-01 -3.551086783409118652e-02 2.088461220264434814e-01 2.568759322166442871e-01
3.880985453724861145e-02 -1.789065748453140259e-01 -1.146178245544433594e-01 1.136130467057228088e-01 -2.066810801625251770e-02 1.426820904016494751e-01 -7.937931455671787262e-03 8.357626944780349731e-02 5.671516060829162598e-02 1.401266008615493774e-01 1.738501638174057007e-01 1.807879656553268433e-01 2.440580278635025024e-01 -3.575278073549270630e-02 1.825080513954162598e-01 1.558515727519989014e-01 -2.209545373916625977e-01 -3.280742466449737549e-01 5.763594806194305420e-02 1.471755504608154297e-01 -1.177541166543960571e-01 -1.706063151359558105e-01 -6.225053593516349792e-02 5.901243165135383606e-02 3.451004326343536377e-01 -6.891913712024688721e-02 3.353976458311080933e-02 1.307626813650131226e-01 4.461603164672851562e-01 3.135543167591094971e-01 1.187670305371284485e-01 -1.519571691751480103e-01
1.630221009254455566e-01 -1.003974750638008118e-01 -6.224695593118667603e-03 1.830905117094516754e-02 4.063702225685119629e-01 1.202852055430412292e-01 9.005728363990783691e-02 -6.756955385208129883e-02 1.356502324342727661e-01 3.696079254150390625e-01 1.258665621280670166e-01 1.296962201595306396e-01 -7.345746457576751709e-02 5.796933174133300781e-02 -5.669951066374778748e-02 1.532332152128219604e-01 4.539397358894348145e-02 -2.366936355829238892e-01 9.122261404991149902e-02 2.993907630443572998e-01 4.416931048035621643e-02 7.512618601322174072e-02 -6.553607434034347534e-02 1.310095489025115967e-01 -4.968608915805816650e-02 -2.239405959844589233e-01 7.611665409058332443e-03 1.683668941259384155e-01 4.911730587482452393e-01 -6.851138174533843994e-02 1.883291751146316528e-01 -5.672010127454996109e-03
3.218135833740234375e-01 8.149002492427825928e-02 1.952516883611679077e-01 1.233191266655921936e-01 1.181959286332130432e-01 -2.639474347233772278e-02 -2.560743987560272217e-01 -1.531533747911453247e-01 -4.421091824769973755e-02 1.381110250949859619e-01 -1.824016124010086060e-01 1.120295375585556030e-01 1.435224264860153198e-01 -5.542943254113197327e-02 2.190483063459396362e-01 -3.860573098063468933e-02 -1.741022169589996338e-01 4.830297082662582397e-02 2.057935744524002075e-01 -3.654060885310173035e-02 -1.012806892395019531e-01 1.299891173839569092e-01 -6.059735268354415894e-02 -2.377875000238418579e-01 -3.448238372802734375e-01 -2.588290274143218994e-01 1.709151118993759155e-01 1.082575879991054535e-02 4.301387071609497070e-01 -9.552003443241119385e-02 -1.243534777313470840e-02 1.398199349641799927e-01
3.022299408912658691e-01 1.752765178680419922e-01 2.466675937175750732e-01 2.924342155456542969e-01 -1.617546677589416504e-01 3.749359250068664551e-01 -1.035008132457733154e-01 -2.716723978519439697e-01 -6.604400277137756348e-02 2.472067177295684814e-01 1.469612717628479004e-01 -3.086411394178867340e-02 -1.582845449447631836e-01 -8.467507362365722656e-02 -1.001212894916534424e-01 -1.259519457817077637e-01 -3.455957472324371338e-01 -2.716216258704662323e-02 -2.797476947307586670e-03 1.112627908587455750e-01 1.661444008350372314e-01 1.646508276462554932e-02 -4.019691795110702515e-02 -1.041928119957447052e-02 8.085472881793975830e-02 -1.673573069274425507e-02 5.567689612507820129e-02 -1.253462433815002441e-01 2.232107967138290405e-01 -3.090496659278869629e-01 3.235753625631332397e-02 2.421797486022114754e-03
3.094428181648254395e-01 2.620719373226165771e-01 2.949090301990509033e-01 2.084725648164749146e-01 1.278956830501556396e-01 1.755095422267913818e-01 9.347879141569137573e-02 1.786918379366397858e-02 1.136336252093315125e-01 7.668561488389968872e-02 -5.470318719744682312e-02 -2.118847798556089401e-03 -1.392031461000442505e-01 -5.928512662649154663e-02 -2.867301702499389648e-01 -2.122763246297836304e-01 -2.204372733831405640e-01 -2.104963064193725586e-01 3.421662747859954834e-02 -2.188622802495956421e-01 -1.322307437658309937e-01 -1.297003179788589478e-01 1.906206011772155762e-01 9.871252626180648804e-02 2.284009754657745361e-01 -3.845266103744506836e-01 1.278267800807952881e-01 2.094651199877262115e-02 1.368246674537658691e-01 4.968334361910820007e-02 -1.057813987135887146e-01 -7.354760915040969849e-02
3.025042116641998291e-01 -2.562299966812133789e-01 -2.135740593075752258e-02 3.242702782154083252e-02 1.676221787929534912e-01 -5.227403715252876282e-02 -2.161153852939605713e-01 -1.738694310188293457e-01 2.220972925424575806e-01 -5.792752280831336975e-02 1.072442606091499329e-01 -1.063991412520408630e-01 1.493908315896987915e-01 -2.944846749305725098e-01 -1.790603697299957275e-01 -1.688923239707946777e-01 -1.648902297019958496e-01 -1.514913588762283325e-01 1.105714216828346252e-01 -2.253072708845138550e-01 -2.057601511478424072e-01 -2.276465445756912231e-01 -7.532487809658050537e-02 -1.577057838439941406e-01 1.132090911269187927e-01 -2.177659571170806885e-01 1.879741549491882324e-01 3.823840059340000153e-03 3.767735660076141357e-01 4.069051891565322876e-02 -1.067411080002784729e-01 -2.192491898313164711e-03
1.613378822803497314e-01 -9.931475669145584106e-02 1.515175551176071167e-01 6.944799423217773438e-02 4.832676425576210022e-02 1.819948256015777588e-01 -6.699026376008987427e-02 -1.612569391727447510e-01 1.343205869197845459e-01 -1.021533161401748657e-01 1.918609738349914551e-01 -1.155436113476753235e-01 2.948651313781738281e-01 -2.594490945339202881e-01 -7.060540467500686646e-02 2.981155551970005035e-02 4.553677514195442200e-02 -9.628288447856903076e-02 3.827887177467346191e-01 6.332052499055862427e-02 -1.902681887149810791e-01 -1.207882389426231384e-01 -7.832910865545272827e-03 6.563283503055572510e-02 6.070794165134429932e-02 -1.790964156389236450e-01 3.131096065044403076e-01 1.613668799400329590e-01 3.921734094619750977e-01 -2.659384012222290039e-01 -1.598742902278900146e-01 6.814144551753997803e-02
1.901084631681442261e-01 -1.583608984947204590e-01 2.110463529825210571e-01 3.305666744709014893e-01 1.933189034461975098e-01 2.526468336582183838e-01 1.320197731256484985e-01 -6.858088821172714233e-02 1.552676111459732056e-01 2.451042532920837402e-01 -1.739821135997772217e-01 2.512568235397338867e-01 2.248584628105163574e-01 -3.191031515598297119e-02 -9.854007512331008911e-02 -2.026181221008300781e-01 1.300614774227142334e-01 -2.108038961887359619e-01 -2.060482800006866455e-01 1.533226221799850464e-01 3.896385058760643005e-02 -1.223377883434295654e-01 -3.727423399686813354e-02 -1.316279321908950806e-01 1.291453987360000610e-01 -8.825435489416122437e-02 2.239529639482498169e-01 -1.778547838330268860e-02 2.079074829816818237e-01 -7.938773185014724731e-02 2.306317538022994995e-02 3.068980276584625244e-01
1.808547824621200562e-01 -1.511511504650115967e-01 1.827811598777770996e-01 1.136815398931503296e-01 2.970653958618640900e-02 1.124868988990783691e-01 3.869328275322914124e-02 9.831652045249938965e-02 3.116597980260848999e-02 -4.325094446539878845e-02 -1.937089115381240845e-01 -3.626264631748199463e-02 3.031834214925765991e-02 -1.665003448724746704e-01 1.714723557233810425e-01 1.428695321083068848e-01 -4.109548032283782959e-02 -1.302382498979568481e-01 -9.391450136899948120e-02 -1.085758209228515625e-01 1.596664488315582275e-01 -1.222004666924476624e-01 -1.000453066080808640e-02 9.267314337193965912e-03 -1.141021866351366043e-02 5.518068559467792511e-03 2.288866601884365082e-02 2.483021467924118042e-01 7.593675255775451660e-01 3.525210916996002197e-02 -1.519643515348434448e-01 1.004583910107612610e-01
1.949099600315093994e-01 4.009752273559570312e-01 -2.307302504777908325e-02 1.843760013580322266e-01 -2.369668893516063690e-02 2.456737011671066284e-01 -1.206884607672691345e-01 -1.295206695795059204e-02 2.049001306295394897e-01 9.177673608064651489e-02 -9.051946550607681274e-02 1.724730879068374634e-01 1.704712361097335815e-01 -2.279835939407348633e-01 -1.054114177823066711e-01 -3.092702627182006836e-01 -5.015613883733749390e-02 -4.109323620796203613e-01 3.495531156659126282e-02 1.977948658168315887e-02 -8.892118185758590698e-02 7.140416651964187622e-03 6.576143205165863037e-02 -1.422580927610397339e-01 1.144800484180450439e-01 -1.909452229738235474e-01 6.567155569791793823e-02 -2.588057219982147217e-01 1.375209987163543701e-01 -1.658853441476821899e-01 -1.831890642642974854e-01 -9.244462847709655762e-02
1.884833574295043945e-01 6.773362308740615845e-02 2.877188324928283691e-01 7.410328090190887451e-02 7.397115975618362427e-02 3.732883632183074951e-01 -7.362878322601318359e-02 -6.339372694492340088e-02 -7.666013389825820923e-02 1.751652359962463379e-01 5.542403832077980042e-02 1.004267483949661255e-01 -2.254669554531574249e-02 -5.896142125129699707e-02 -2.393809109926223755e-01 -1.558028608560562134e-01 -1.501343399286270142e-01 -2.918441295623779297e-01 7.885902374982833862e-02 4.138240516185760498e-01 -7.256614416837692261e-02 5.906269326806068420e-02 -1.123987883329391479e-01 1.720967441797256470e-01 3.792611062526702881e-01 -7.236883789300918579e-02 -1.099571026861667633e-02 -1.624461635947227478e-02 2.327010333538055420e-01 -7.830958068370819092e-02 1.837714910507202148e-01 -4.873232170939445496e-02
1.991827934980392456e-01 2.427371591329574585e-01 2.488698810338973999e-01 2.222303003072738647e-01 1.972479373216629028e-01 -7.161806523799896240e-02 9.514446556568145752e-02 1.233248785138130188e-01 2.873372733592987061e-01 -3.875444084405899048e-02 -1.282972991466522217e-01 1.428724974393844604e-01 -6.283842772245407104e-02 -3.018784336745738983e-02 -1.336667537689208984e-01 -3.655786812305450439e-02 -1.566110700368881226e-01 -3.175172507762908936e-01 3.220879659056663513e-02 -2.133523225784301758e-01 -2.412764579057693481e-01 9.214125573635101318e-02 -1.056041866540908813e-01 -1.066980045288801193e-02 1.968360543251037598e-01 -3.654048144817352295e-01 -1.080007925629615784e-01 -1.376131922006607056e-01 3.281967043876647949e-01 1.089235246181488037e-01 -5.914625152945518494e-02 -3.115613013505935669e-02
-7.948841899633407593e-02 1.366639882326126099e-01 1.378879845142364502e-01 9.810880571603775024e-02 -9.175451099872589111e-02 2.168104797601699829e-01 -1.014872044324874878e-01 -3.567171990871429443e-01 2.387145161628723145e-01 1.441499292850494385e-01 1.646246165037155151e-01 4.712728783488273621e-02 3.229378461837768555e-01 -1.782564669847488403e-01 1.236846894025802612e-01 2.645149230957031250e-01 3.285175934433937073e-02 -3.359242677688598633e-01 2.161881327629089355e-01 -1.530397981405258179e-01 -5.974221602082252502e-02 9.595847874879837036e-02 3.464860469102859497e-02 -4.369089752435684204e-02 2.161540687084197998e-01 -2.183682471513748169e-01 6.509825587272644043e-02 -2.308826446533203125e-01 1.564100235700607300e-01 -6.857967376708984375e-02 2.093650996685028076e-01 -7.419902365654706955e-03
-1.417630352079868317e-02 1.322463601827621460e-01 2.025059014558792114e-01 8.162000030279159546e-02 -1.134177297353744507e-01 -1.013515423983335495e-02 2.338742613792419434e-01 -2.309597581624984741e-01 1.438654307276010513e-02 2.172102220356464386e-02 8.272745460271835327e-02 9.422168135643005371e-02 2.183642610907554626e-02 -3.110176324844360352e-01 1.369637250900268555e-01 -6.546634435653686523e-02 -6.830551475286483765e-02 1.440024189651012421e-02 1.604604274034500122e-01 6.441643089056015015e-02 2.041844874620437622e-01 -1.391635090112686157e-02 -1.710171625018119812e-02 -2.944930493831634521e-01 2.173730283975601196e-01 -1.922741532325744629e-01 -1.633113622665405273e-02 8.491924405097961426e-02 5.459934473037719727e-01 1.530065834522247314e-01 3.090592920780181885e-01 -6.760081648826599121e-02
1.645210534334182739e-01 -8.960577845573425293e-02 2.930918931961059570e-01 2.792989313602447510e-01 -1.122789531946182251e-01 2.678690850734710693e-01 5.134120211005210876e-02 -7.157740741968154907e-02 8.907677978277206421e-02 3.474829494953155518e-01 -1.620408147573471069e-01 1.137960925698280334e-01 8.761708438396453857e-02 9.591042250394821167e-02 9.098226577043533325e-02 -9.165823459625244141e-02 -1.018423587083816528e-01 -2.124848775565624237e-02 1.629799753427505493e-01 2.944963574409484863e-01 -7.134470343589782715e-02 1.654860936105251312e-02 -3.845715820789337158e-01 1.512010395526885986e-01 -1.954174190759658813e-01 6.158242374658584595e-02 2.079605162143707275e-01 1.537071354687213898e-02 3.059633672237396240e-01 3.250682726502418518e-02 1.021116524934768677e-01 -1.289833784103393555e-01
2.865306437015533447e-01 -2.552431076765060425e-02 3.356263786554336548e-02 2.956116497516632080e-01 -3.089429996907711029e-02 -2.633259631693363190e-02 -1.450196653604507446e-01 -1.554678678512573242e-01 7.736666500568389893e-02 -2.185066603124141693e-02 -2.492904216051101685e-01 -6.789568811655044556e-02 2.740313410758972168e-01 -2.693175673484802246e-01 -5.136610940098762512e-02 -1.341621875762939453e-01 -8.282489329576492310e-02 -1.661307513713836670e-01 -1.692230999469757080e-01 -1.860835999250411987e-01 -5.035446584224700928e-02 1.658558547496795654e-01 -2.925453707575798035e-02 -1.353647559881210327e-01 1.404601931571960449e-01 -3.306070864200592041e-01 -3.208159760106354952e-04 -2.737415432929992676e-01 3.617345392704010010e-01 -5.859098955988883972e-02 1.844929158687591553e-01 1.455065310001373291e-01
1.090751513838768005e-01 1.276993900537490845e-01 1.709535866975784302e-01 3.133708238601684570e-02 -2.065415121614933014e-02 2.237514704465866089e-01 5.064281076192855835e-02 -2.847440838813781738e-01 1.635772883892059326e-01 1.372943371534347534e-01 4.381342604756355286e-02 2.195656597614288330e-01 2.632312290370464325e-02 -2.043001502752304077e-01 -3.214524388313293457e-01 -3.598073124885559082e-02 -2.976389043033123016e-02 -1.996484100818634033e-01 7.708060741424560547e-02 3.641159832477569580e-01 -1.534043103456497192e-01 -3.545518219470977783e-02 -1.524632722139358521e-01 3.020314872264862061e-01 2.927749454975128174e-01 -2.614382281899452209e-02 5.768955498933792114e-02 -1.080128178000450134e-02 2.804961502552032471e-01 2.184180915355682373e-01 1.450705528259277344e-01 9.411984682083129883e-02
3.556573390960693359e-01 -3.169294912368059158e-03 -5.608372017741203308e-02 2.261069118976593018e-01 1.369550675153732300e-01 -1.300040036439895630e-01 1.527220010757446289e-01 3.051340952515602112e-02 8.094896376132965088e-02 8.068106323480606079e-02 -2.016022950410842896e-01 3.156713545322418213e-01 2.049522995948791504e-01 -1.869725883007049561e-01 4.156595468521118164e-02 -2.734471559524536133e-01 8.386264555156230927e-03 -1.502845436334609985e-01 6.004212424159049988e-03 1.001247465610504150e-01 1.618249565362930298e-01 -1.075728312134742737e-01 1.860788762569427490e-01 3.674346208572387695e-02 3.342097103595733643e-01 9.046810120344161987e-02 1.671247333288192749e-01 -1.136263906955718994e-01 4.043516814708709717e-01 4.729291796684265137e-02 1.970199309289455414e-02 1.385542154312133789e-01
1.068456694483757019e-01 7.885080762207508087e-03 3.392747789621353149e-02 2.929131388664245605e-01 -3.477166965603828430e-02 9.268516302108764648e-02 2.166279256343841553e-01 -1.112518552690744400e-02 -9.239587001502513885e-03 1.909613013267517090e-01 2.020416557788848877e-01 -2.365433424711227417e-01 3.677090629935264587e-02 -1.127623580396175385e-02 2.560130953788757324e-01 -1.469590663909912109e-01 9.872976690530776978e-03 -4.650406241416931152e-01 5.194700136780738831e-02 -1.857380419969558716e-01 4.050351679325103760e-02 -9.089244157075881958e-02 -4.736189171671867371e-02 -2.866484522819519043e-01 -4.989171028137207031e-02 4.722448065876960754e-02 3.824466094374656677e-02 -1.832111272960901260e-03 5.127959847450256348e-01 2.199712581932544708e-02 -3.761778818443417549e-03 -7.255829870700836182e-02
1.773004680871963501e-01 -1.145402789115905762e-01 2.327906191349029541e-01 -9.117281436920166016e-02 -3.724875673651695251e-02 -8.409167826175689697e-02 -1.004042290151119232e-02 -2.381833791732788086e-01 -5.893617402762174606e-03 -1.184775680303573608e-01 4.238953888416290283e-01 3.385541737079620361e-01 -2.264383947476744652e-04 -2.686979472637176514e-01 1.411428600549697876e-01 -1.068737879395484924e-01 -6.385660171508789062e-02 -1.470657438039779663e-01 2.058185935020446777e-01 -2.391199767589569092e-02 -2.824147790670394897e-02 3.080212883651256561e-02 -9.400638192892074585e-02 -2.618055939674377441e-01 1.491249352693557739e-01 -2.578740715980529785e-01 7.578869163990020752e-02 -1.115393936634063721e-01 3.603560626506805420e-01 9.984954446554183960e-02 4.661117494106292725e-02 1.380006968975067139e-01
4.798163473606109619e-02 9.578074514865875244e-02 1.246259063482284546e-01 1.974277049303054810e-01 -1.257124245166778564e-01 1.327531635761260986e-01 5.061139911413192749e-02 -1.833301484584808350e-01 -8.202046155929565430e-02 2.948826253414154053e-01 3.867059648036956787e-01 1.957245022058486938e-01 7.175362110137939453e-02 -2.647665143013000488e-01 9.791141748428344727e-02 -9.870722144842147827e-02 1.298656463623046875e-01 -1.709980964660644531e-01 2.213790714740753174e-01 -1.294634044170379639e-01 2.537300288677215576e-01 -4.057324677705764771e-02 5.609195213764905930e-03 -1.059145778417587280e-01 6.479536741971969604e-02 -2.280454784631729126e-01 7.856770604848861694e-02 -1.916460134088993073e-02 3.263894021511077881e-01 2.031766176223754883e-01 2.976577281951904297e-01 2.732169523369520903e-04
1.895925998687744141e-01 5.896859243512153625e-02 1.999624222517013550e-01 1.202278807759284973e-01 -1.052967980504035950e-01 -1.152481809258460999e-01 7.936071604490280151e-02 -2.039037495851516724e-01 -9.577392600476741791e-03 -2.333725057542324066e-02 -7.133204024285078049e-03 7.903360575437545776e-02 1.096678525209426880e-01 5.351310968399047852e-02 1.813881248235702515e-01 -6.233173981308937073e-02 3.439196348190307617e-01 -2.858631908893585205e-01 3.801655471324920654e-01 4.627988114953041077e-02 2.880208194255828857e-02 2.153767049312591553e-01 -6.108437478542327881e-02 -1.880049705505371094e-01 1.310343295335769653e-01 -1.438072323799133301e-01 -2.944948151707649231e-02 -6.038524582982063293e-02 3.825800120830535889e-01 -4.947830736637115479e-02 2.453365325927734375e-01 -3.015831708908081055e-01
1.309418380260467529e-01 4.672089964151382446e-02 1.548934429883956909e-01 1.932920962572097778e-01 -9.782409667968750000e-02 6.301141530275344849e-02 -3.427774086594581604e-02 -5.342590212821960449e-01 1.056281551718711853e-01 -1.116862893104553223e-01 -1.342940628528594971e-01 5.837081000208854675e-02 6.376859545707702637e-02 1.151876747608184814e-01 -7.807426899671554565e-02 1.743909716606140137e-01 -4.831976816058158875e-02 -1.580920815467834473e-01 4.133642911911010742e-01 3.509960602968931198e-03 1.094048246741294861e-01 1.085512265563011169e-01 -1.443078368902206421e-01 2.755928933620452881e-01 -6.319296360015869141e-02 -6.455794721841812134e-02 2.423589527606964111e-01 -3.837041929364204407e-02 2.216756343841552734e-01 -6.589163094758987427e-02 2.634280622005462646e-01 1.013300567865371704e-01
2.280652225017547607e-01 4.008598253130912781e-02 -1.911023557186126709e-01 2.786962091922760010e-01 8.408430963754653931e-02 -2.388390339910984039e-02 -3.006379306316375732e-01 -1.388179063796997070e-01 5.280353873968124390e-02 1.417552866041660309e-02 -4.774893168359994888e-03 -7.213449478149414062e-02 1.721322238445281982e-01 -2.011148035526275635e-01 1.042439565062522888e-01 -7.850264012813568115e-02 -3.162697553634643555e-01 -3.485809266567230225e-01 3.331284224987030029e-02 -6.481892615556716919e-02 6.719574797898530960e-03 -7.955617457628250122e-02 3.185909688472747803e-01 -1.419292390346527100e-01 2.648617327213287354e-01 -3.021816909313201904e-01 1.717278808355331421e-01 1.676018536090850830e-01 2.080880552530288696e-01 4.561391472816467285e-02 -1.038757152855396271e-03 1.668488420546054840e-02
7.848482578992843628e-02 -1.875869184732437134e-02 -1.122203171253204346e-01 1.855970919132232666e-01 1.189362779259681702e-01 -5.249176174402236938e-03 2.382456660270690918e-01 -9.023215621709823608e-03 2.988004088401794434e-01 -5.449823662638664246e-02 -2.006606310606002808e-01 1.147541627287864685e-01 -3.905504196882247925e-02 -1.328267902135848999e-01 -6.542958784848451614e-03 1.348647624254226685e-01 -5.195531249046325684e-02 -8.029265701770782471e-02 1.136763021349906921e-01 1.313869059085845947e-01 -2.640143036842346191e-01 -2.927362918853759766e-01 -1.027196124196052551e-01 4.181051626801490784e-02 -6.449687480926513672e-02 -1.210551708936691284e-01 2.703672051429748535e-01 1.761876046657562256e-01 5.006617903709411621e-01 -2.233481109142303467e-01 1.900773495435714722e-01 1.602772474288940430e-01
3.176119327545166016e-01 7.013906538486480713e-02 1.354480236768722534e-01 7.652225345373153687e-02 -6.722776591777801514e-02 7.377794384956359863e-02 -1.332980841398239136e-01 -2.265281230211257935e-01 1.962631754577159882e-02 -1.285758465528488159e-01 2.037755697965621948e-01 9.468466043472290039e-02 1.355798095464706421e-01 -3.982233405113220215e-01 2.410596907138824463e-01 -1.520712673664093018e-02 5.326509475708007812e-02 -6.102673336863517761e-02 2.995908856391906738e-01 -3.424428775906562805e-02 -1.479365024715662003e-02 9.720795601606369019e-02 1.768873780965805054e-01 -3.136570751667022705e-01 4.098777845501899719e-02 -2.545640170574188232e-01 2.336597293615341187e-01 1.578267514705657959e-01 2.650161981582641602e-01 1.728483885526657104e-01 -5.069965496659278870e-02 5.241444706916809082e-02
5.487077832221984863e-01 -2.296335063874721527e-02 -3.236703807488083839e-03 3.240740299224853516e-01 9.746216237545013428e-02 -1.511440873146057129e-01 -9.554743766784667969e-02 -2.141173928976058960e-01 -1.729500144720077515e-01 3.282185643911361694e-03 -1.023470461368560791e-01 -1.032912954688072205e-01 -5.000989511609077454e-02 -2.973215840756893158e-02 8.245369419455528259e-03 1.982437679544091225e-03 -1.457640379667282104e-01 -6.062636524438858032e-02 -8.850230276584625244e-02 -3.169250860810279846e-02 4.405716434121131897e-02 4.913900978863239288e-03 3.140067681670188904e-02 -3.290812671184539795e-01 7.259045541286468506e-02 -1.484717726707458496e-01 1.441900730133056641e-01 -2.634060680866241455e-01 4.062100052833557129e-01 -2.312913350760936737e-02 5.180320143699645996e-02 -1.442166566848754883e-01
2.484810054302215576e-01 7.653167098760604858e-02 1.814462244510650635e-01 4.330713748931884766e-01 1.213873401284217834e-01 2.425411939620971680e-01 -5.641127936542034149e-03 1.030487716197967529e-01 9.972129017114639282e-03 2.426152490079402924e-02 -2.415148466825485229e-01 -1.803439669311046600e-02 -5.506339296698570251e-02 -2.193806022405624390e-01 4.274333268404006958e-02 6.218567024916410446e-03 -3.001547753810882568e-01 -2.729716897010803223e-01 -4.431309178471565247e-02 3.487296029925346375e-02 -1.430755853652954102e-01 4.918501526117324829e-02 1.321202665567398071e-01 2.134295552968978882e-02 1.740668863058090210e-01 -7.819877564907073975e-02 -2.069123685359954834e-01 -2.971669137477874756e-01 3.578141629695892334e-01 8.527408353984355927e-04 -4.057589918375015259e-02 -9.770212322473526001e-02
4.163099452853202820e-02 5.338583141565322876e-02 2.997657060623168945e-01 2.087522894144058228e-01 2.754237316548824310e-02 3.915342092514038086e-01 -3.692171722650527954e-02 -4.896356165409088135e-02 1.559993773698806763e-01 2.579761147499084473e-01 -2.441396713256835938e-01 -5.267599597573280334e-02 3.853874281048774719e-02 2.130121886730194092e-01 -5.501871183514595032e-02 -9.680217504501342773e-02 -1.508264243602752686e-01 -2.465814501047134399e-01 1.916950494050979614e-01 2.105921059846878052e-01 -1.264937520027160645e-01 8.644240349531173706e-02 -4.082299023866653442e-02 -1.027786731719970703e-01 -7.558597717434167862e-04 -9.985535591840744019e-02 2.571265399456024170e-01 -2.757334895431995392e-02 2.454394698143005371e-01 -2.764039635658264160e-01 -1.485259383916854858e-01 -2.360983043909072876e-01
7.309489697217941284e-02 1.241206750273704529e-01 2.301619648933410645e-01 1.948203891515731812e-01 4.472923278808593750e-02 -1.675622910261154175e-01 -7.061444222927093506e-02 -1.129076555371284485e-01 1.108576431870460510e-01 1.540128439664840698e-01 1.263522654771804810e-01 -5.636418983340263367e-02 1.731174439191818237e-01 -1.600083857774734497e-01 -2.881640791893005371e-01 1.191619038581848145e-01 -1.560495495796203613e-01 -8.000715635716915131e-03 3.069195747375488281e-01 1.231987252831459045e-01 1.807098388671875000e-01 -3.673138841986656189e-02 3.562588989734649658e-01 -9.223800152540206909e-02 -8.414674550294876099e-02 7.734903693199157715e-02 -1.028759479522705078e-01 6.502301990985870361e-02 4.887652695178985596e-01 -6.503455340862274170e-03 8.937995880842208862e-02 2.335030436515808105e-01
4.851242527365684509e-02 -5.304056406021118164e-02 4.097683727741241455e-01 2.018112242221832275e-01 -3.500193124637007713e-04 -1.253814101219177246e-01 -6.985692679882049561e-02 -1.701519787311553955e-01 3.802574798464775085e-02 2.284969538450241089e-01 -2.185065671801567078e-02 -5.818200111389160156e-02 1.000043749809265137e-01 -3.474979102611541748e-01 5.283407866954803467e-02 2.295738458633422852e-01 1.338310390710830688e-01 -2.926636934280395508e-01 2.957582846283912659e-02 -6.684669852256774902e-02 5.263273790478706360e-02 -1.345737874507904053e-01 -2.667523548007011414e-02 -2.513705193996429443e-01 3.429321572184562683e-02 1.255734860897064209e-01 3.208683431148529053e-01 -1.765013188123703003e-01 2.560926079750061035e-01 -1.486907154321670532e-01 8.177056908607482910e-03 -2.457118630409240723e-01
2.541213333606719971e-01 -1.423162519931793213e-01 1.215270310640335083e-01 1.603671014308929443e-01 1.670897938311100006e-02 4.668512642383575439e-01 -3.948969766497612000e-02 -3.852760791778564453e-01 6.368451565504074097e-02 1.078254804015159607e-01 1.155242919921875000e-01 -6.582808494567871094e-02 -9.672632813453674316e-02 2.231698185205459595e-01 4.054695367813110352e-02 -1.778108179569244385e-01 -2.897953242063522339e-02 -1.533012092113494873e-01 1.937000304460525513e-01 2.832461595535278320e-01 -6.903630495071411133e-02 2.689994126558303833e-02 1.793415993452072144e-01 3.078685514628887177e-02 -6.031788140535354614e-02 -3.553399145603179932e-01 1.207131817936897278e-01 1.199738159775733948e-01 1.076836138963699341e-01 -1.657884865999221802e-01 -6.829586811363697052e-03 -4.454845935106277466e-02
1.481152605265378952e-02 8.312721550464630127e-02 9.680844843387603760e-02 2.103614211082458496e-01 -2.349160797894001007e-02 6.525785475969314575e-02 1.427770704030990601e-01 -1.999992690980434418e-02 8.105047047138214111e-02 1.010271813720464706e-02 3.686765953898429871e-02 1.883087754249572754e-01 1.324214339256286621e-01 -6.515149772167205811e-02 -1.483374834060668945e-01 -2.550721466541290283e-01 1.194264553487300873e-02 -1.745623797178268433e-01 2.548781335353851318e-01 -1.126261204481124878e-01 7.737754285335540771e-02 -2.943741083145141602e-01 -2.686647176742553711e-01 3.652974497526884079e-03 1.238293275237083435e-01 -1.014297753572463989e-01 5.039757490158081055e-02 4.076836407184600830e-01 4.910738766193389893e-01 -2.445458620786666870e-02 -6.599484942853450775e-03 2.281491011381149292e-01
1.660022139549255371e-01 -7.838915288448333740e-02 2.181439399719238281e-01 3.822420239448547363e-01 -1.096375808119773865e-01 2.783272266387939453e-01 -9.645843505859375000e-02 -3.187455981969833374e-02 1.789635606110095978e-02 1.962964534759521484e-01 9.474337100982666016e-02 -2.828750386834144592e-02 3.157070279121398926e-02 -2.492602542042732239e-02 -1.027776747941970825e-01 2.426346763968467712e-02 9.576674550771713257e-02 -6.604260951280593872e-02 4.608936980366706848e-02 -9.577575325965881348e-02 -2.622633576393127441e-01 -6.241815909743309021e-02 -2.265675663948059082e-01 -7.697459310293197632e-02 3.213029801845550537e-01 -1.532133817672729492e-01 7.264801859855651855e-02 -1.886942088603973389e-01 3.144563138484954834e-01 2.867183387279510498e-01 3.048238158226013184e-01 1.225962117314338684e-01
2.655167132616043091e-02 1.050214245915412903e-01 -1.441072579473257065e-02 7.875724136829376221e-02 6.662043742835521698e-03 1.339262276887893677e-01 1.458175480365753174e-02 -3.672223985195159912e-01 -6.451415270566940308e-02 6.473558396100997925e-02 -3.611943498253822327e-02 1.793002523481845856e-02 7.038726657629013062e-02 1.792454160749912262e-02 7.105019688606262207e-02 1.249869447201490402e-02 -3.194297850131988525e-01 -1.798530519008636475e-01 2.225632965564727783e-01 -1.445347219705581665e-01 -1.977245695888996124e-02 -1.525487601757049561e-01 -1.681576669216156006e-02 -4.576046466827392578e-01 -1.614262610673904419e-01 6.142842397093772888e-02 4.378372058272361755e-02 -3.384272102266550064e-03 4.964073598384857178e-01 -2.333474457263946533e-01 1.927239894866943359e-01 -2.054964378476142883e-02
4.860270023345947266e-02 4.096406102180480957e-01 -7.531587779521942139e-02 2.461635619401931763e-01 5.808235332369804382e-02 9.648637473583221436e-02 1.010033711791038513e-01 -2.353110760450363159e-01 1.413053125143051147e-01 3.391976356506347656e-01 1.028551831841468811e-01 2.420639097690582275e-01 -1.966522485017776489e-01 -2.448232024908065796e-01 1.234790459275245667e-01 -1.780099868774414062e-01 -1.303505450487136841e-01 -2.486716657876968384e-01 -3.482619766145944595e-03 1.172223612666130066e-01 -3.902643546462059021e-02 2.140507996082305908e-01 4.928588122129440308e-02 1.854313164949417114e-01 1.688145995140075684e-01 1.016972884535789490e-01 -2.343416959047317505e-02 1.428971886634826660e-01 3.038726449012756348e-01 -7.344328612089157104e-02 -3.558478876948356628e-02 -4.557140637189149857e-03
3.600107729434967041e-01 1.238696370273828506e-02 1.706659048795700073e-01 -1.024550851434469223e-02 2.497021108865737915e-01 3.653001785278320312e-02 3.251612186431884766e-02 -1.834692507982254028e-01 2.015626281499862671e-01 -3.358964323997497559e-01 7.388814538717269897e-02 3.705510869622230530e-02 9.181349724531173706e-02 -2.549649775028228760e-01 2.356957495212554932e-01 1.305041741579771042e-02 -1.632936894893646240e-01 -2.612902596592903137e-02 2.871770262718200684e-01 -2.190957367420196533e-01 -1.166426166892051697e-01 3.872176632285118103e-02 -2.522730641067028046e-02 1.413491964340209961e-01 -5.846622213721275330e-02 -1.122519373893737793e-01 1.589267849922180176e-01 1.856467723846435547e-01 3.935687541961669922e-01 8.632618933916091919e-02 -1.256283968687057495e-01 7.578101009130477905e-02
-6.749357283115386963e-02 2.477048486471176147e-01 1.275935024023056030e-01 1.875245124101638794e-01 7.430066168308258057e-02 3.371166586875915527e-01 -1.147430464625358582e-01 -1.883091330528259277e-01 1.177391596138477325e-02 9.601065516471862793e-02 7.765197753906250000e-02 1.349435448646545410e-01 -9.459189325571060181e-02 2.826483175158500671e-02 -1.433327496051788330e-01 -1.482895165681838989e-01 5.935814604163169861e-02 -3.505847454071044922e-01 2.683862447738647461e-01 2.551420629024505615e-01 -3.044122159481048584e-01 4.421792179346084595e-02 -1.539431661367416382e-01 2.569024562835693359e-01 1.587263643741607666e-01 -1.377583295106887817e-01 6.002447009086608887e-02 9.457960724830627441e-02 3.193463683128356934e-01 -5.463919043540954590e-02 6.715356558561325073e-02 1.220333129167556763e-01
3.176208734512329102e-01 -6.043213978409767151e-02 -1.777235865592956543e-01 2.981992065906524658e-01 -1.085270494222640991e-01 1.625917404890060425e-01 -1.507453471422195435e-01 1.057147160172462463e-01 -9.699176251888275146e-02 -7.241439074277877808e-02 -2.751151025295257568e-01 -3.759708954021334648e-03 1.522237211465835571e-01 -7.190246880054473877e-02 -1.220078840851783752e-01 -5.973178893327713013e-02 -1.905832141637802124e-01 -2.623335123062133789e-01 -2.752985060214996338e-02 2.855708263814449310e-02 1.570756882429122925e-01 1.296813488006591797e-01 8.668059110641479492e-02 -2.262468338012695312e-01 1.480856984853744507e-01 -2.308076173067092896e-01 8.851722627878189087e-02 4.553202167153358459e-02 4.821525514125823975e-01 -9.520789235830307007e-02 -8.594242972321808338e-04 -1.792799234390258789e-01
2.357611805200576782e-01 5.050527676939964294e-02 7.404401898384094238e-02 3.569652736186981201e-01 -8.392756432294845581e-02 1.543539315462112427e-01 2.181793153285980225e-01 1.784631013870239258e-01 5.360522866249084473e-02 4.367093741893768311e-02 -4.145246371626853943e-02 9.108624607324600220e-02 9.040384739637374878e-02 -3.573280572891235352e-01 4.798895865678787231e-02 -1.959534585475921631e-01 -2.425202131271362305e-01 -2.427057921886444092e-01 1.196436807513237000e-01 -1.119933277368545532e-01 -2.206480503082275391e-01 2.678978145122528076e-01 -1.075273603200912476e-01 1.562319099903106689e-01 2.043853551149368286e-01 -1.338069140911102295e-01 4.533473402261734009e-02 4.837750270962715149e-02 3.165124058723449707e-01 -1.112682046368718147e-03 -2.038024067878723145e-01 -2.216977812349796295e-02
2.631137669086456299e-01 4.474759474396705627e-02 -1.398090869188308716e-01 3.632869422435760498e-01 1.304787844419479370e-01 -1.849870383739471436e-01 -2.117419540882110596e-01 -4.684647321701049805e-01 -1.057013794779777527e-01 -8.661426836624741554e-04 -1.932687759399414062e-01 -8.860698342323303223e-02 4.342776909470558167e-02 3.235156461596488953e-02 -5.424717813730239868e-02 -4.908451065421104431e-02 1.031187698245048523e-01 -3.059121668338775635e-01 -3.291122242808341980e-02 1.188339143991470337e-01 1.183757483959197998e-01 -6.355333328247070312e-02 -4.950091987848281860e-02 1.223092973232269287e-01 5.475402623414993286e-02 -1.849163770675659180e-01 2.036109268665313721e-01 -1.273534595966339111e-01 3.327118754386901855e-01 -2.586836367845535278e-02 -1.685439348220825195e-01 -8.671836555004119873e-02
3.109628856182098389e-01 1.600619256496429443e-01 -1.158019751310348511e-01 6.401067972183227539e-02 -1.350492686033248901e-01 2.917268276214599609e-01 -4.063681513071060181e-02 -1.627858728170394897e-01 3.087913244962692261e-02 1.911801993846893311e-01 -1.098534986376762390e-01 4.037773609161376953e-01 5.306522827595472336e-03 -3.575809299945831299e-01 -4.518245533108711243e-02 -8.421602845191955566e-02 -1.069517582654953003e-01 -2.624894082546234131e-01 2.172539755702018738e-02 1.227755919098854065e-01 7.518134079873561859e-03 3.949795290827751160e-02 -5.676874890923500061e-02 1.629264354705810547e-01 -7.520153373479843140e-02 -6.393672432750463486e-03 -1.011499166488647461e-01 -2.472630143165588379e-01 3.768412172794342041e-01 4.007593914866447449e-02 -8.355634659528732300e-02 -1.552899926900863647e-01
-1.415008958429098129e-02 8.479230105876922607e-03 2.947040200233459473e-01 1.045588105916976929e-01 1.922026276588439941e-01 1.693884134292602539e-01 -1.388958934694528580e-02 -2.965670824050903320e-01 -1.875960230827331543e-01 7.501158863306045532e-02 -2.168464660644531250e-01 1.758638620376586914e-01 1.228889524936676025e-01 -2.510212063789367676e-01 3.144788369536399841e-02 2.189090708270668983e-03 -1.425615698099136353e-01 5.078408867120742798e-02 1.801080815494060516e-02 -2.229119986295700073e-01 1.576065123081207275e-01 5.655206739902496338e-02 1.844225227832794189e-01 -2.988415360450744629e-01 9.642060846090316772e-02 -2.668860554695129395e-01 1.846995055675506592e-01 -3.743342310190200806e-02 3.046245276927947998e-01 -1.103877574205398560e-01 3.153951168060302734e-01 -7.429800927639007568e-02
-1.726771891117095947e-01 1.858872026205062866e-01 9.557949006557464600e-02 1.556022912263870239e-01 1.250227689743041992e-01 8.501393347978591919e-02 2.371111810207366943e-01 -2.012816518545150757e-01 -6.654772907495498657e-02 1.444215513765811920e-02 2.915625870227813721e-01 1.408609896898269653e-01 8.015090599656105042e-03 -2.052893042564392090e-01 1.029682159423828125e-01 -1.702065169811248779e-01 -1.540549546480178833e-01 -3.191539347171783447e-01 6.378969550132751465e-02 -3.663275763392448425e-02 1.471930742263793945e-01 -1.176164448261260986e-01 1.258318126201629639e-01 -4.087630808353424072e-01 6.222420930862426758e-02 -3.089885413646697998e-01 -4.805722087621688843e-02 7.254067808389663696e-02 2.826572358608245850e-01 1.287097483873367310e-01 1.908570080995559692e-01 4.679874703288078308e-02
1.904706954956054688e-01 -2.855299226939678192e-02 -2.318891137838363647e-01 2.288263291120529175e-01 1.666577756404876709e-01 1.405318230390548706e-01 -1.755163669586181641e-01 -1.925758719444274902e-01 2.870350778102874756e-01 5.197190493345260620e-02 3.558634966611862183e-02 5.294379591941833496e-02 3.640868514776229858e-02 -3.745995089411735535e-02 2.283911854028701782e-01 -3.121335208415985107e-01 -1.662978082895278931e-01 -1.725902110338211060e-01 -2.901399135589599609e-02 1.871648877859115601e-01 9.707598388195037842e-02 3.369109332561492920e-02 2.705499231815338135e-01 -2.491054870188236237e-02 3.047868013381958008e-01 -2.111403197050094604e-01 1.888951361179351807e-01 8.547255396842956543e-02 2.517498433589935303e-01 5.173809081315994263e-02 4.430687427520751953e-02 2.714889347553253174e-01
1.556164920330047607e-01 1.712318062782287598e-01 -5.834450945258140564e-02 2.763588428497314453e-01 3.443762660026550293e-02 1.124773547053337097e-01 -3.033112883567810059e-01 4.346838966012001038e-02 1.135105639696121216e-01 1.119966432452201843e-01 8.372899889945983887e-02 2.913666367530822754e-01 -1.642684638500213623e-01 -3.844088613986968994e-01 -6.519909203052520752e-02 -1.489250361919403076e-01 -1.518180519342422485e-01 -2.876074910163879395e-01 9.273296594619750977e-02 1.652235537767410278e-01 -8.718723431229591370e-03 -1.727460697293281555e-02 -7.766150869429111481e-03 7.010901719331741333e-02 8.430141024291515350e-04 -1.959037184715270996e-01 2.496344782412052155e-02 -1.937537342309951782e-01 3.838307559490203857e-01 -1.622226387262344360e-01 -1.417835615575313568e-02 -2.074673473834991455e-01
3.163467943668365479e-01 3.007241487503051758e-01 -1.394853889942169189e-01 8.272588253021240234e-02 1.631947606801986694e-01 3.719790577888488770e-01 -1.125918119214475155e-03 -2.045018821954727173e-01 -1.240171417593955994e-01 2.116944640874862671e-01 -5.434893816709518433e-02 1.395630836486816406e-01 -8.177694398909807205e-04 -2.683605812489986420e-02 7.949703931808471680e-02 3.570146486163139343e-02 -8.629221469163894653e-02 4.278233647346496582e-02 1.938492208719253540e-01 3.951065242290496826e-01 -3.255508840084075928e-02 1.161024942994117737e-01 -5.222576484084129333e-02 -9.465514123439788818e-02 2.431790977716445923e-01 -3.499476704746484756e-03 1.436310708522796631e-01 1.403702497482299805e-01 3.028252720832824707e-01 1.218867674469947815e-02 1.959821432828903198e-01 -1.627639979124069214e-01
2.129543572664260864e-01 1.015574857592582703e-01 1.858890205621719360e-01 1.424135267734527588e-01 -1.394804567098617554e-01 2.813308537006378174e-01 -4.147197678685188293e-02 -1.421801298856735229e-01 1.167384535074234009e-01 2.679039239883422852e-01 -4.974437877535820007e-02 1.893552951514720917e-02 9.978530555963516235e-02 1.647511273622512817e-01 -2.893449664115905762e-01 -1.764605045318603516e-01 -5.856247618794441223e-02 -1.434426009654998779e-01 1.622933894395828247e-02 -1.063897162675857544e-01 -4.767032563686370850e-01 -4.389398172497749329e-02 1.270573139190673828e-01 -1.290039122104644775e-01 2.356345802545547485e-01 -2.090236544609069824e-01 1.215063855051994324e-01 -6.967131793498992920e-02 2.389438301324844360e-01 1.795475184917449951e-01 1.125038266181945801e-01 -1.020011380314826965e-01
2.251555025577545166e-01 -1.550810933113098145e-01 1.021573394536972046e-01 4.284592866897583008e-01 3.464069962501525879e-02 7.460800558328628540e-02 1.736053079366683960e-02 -2.217690050601959229e-01 -1.652674376964569092e-01 2.411335110664367676e-01 4.072857797145843506e-01 -4.211403429508209229e-02 7.097040116786956787e-02 7.149515300989151001e-02 -1.102852225303649902e-01 -1.754281967878341675e-01 -2.016113698482513428e-01 5.661556031554937363e-03 7.389618456363677979e-02 2.893921434879302979e-01 1.448317617177963257e-01 -7.317739073187112808e-03 2.505907788872718811e-02 2.398193776607513428e-01 2.104762941598892212e-02 -8.983456343412399292e-02 1.209954619407653809e-01 1.065061464905738831e-01 2.664189636707305908e-01 -1.068931370973587036e-01 1.618216633796691895e-01 1.290152966976165771e-01
-8.353290706872940063e-02 1.797043681144714355e-01 -3.570137778297066689e-03 3.950541913509368896e-01 1.642464101314544678e-01 -4.753839224576950073e-03 4.032241180539131165e-02 -3.640780746936798096e-01 2.002352476119995117e-01 -2.349553108215332031e-01 -1.021308004856109619e-01 1.187220364809036255e-01 8.829653263092041016e-03 -3.461264073848724365e-02 -3.554223477840423584e-02 -1.170355379581451416e-01 -1.733893007040023804e-01 -1.334763318300247192e-01 3.457900881767272949e-01 -7.845767587423324585e-02 1.066890433430671692e-01 3.635745942592620850e-01 4.078958556056022644e-02 1.238038912415504456e-01 1.454731971025466919e-01 -1.808728873729705811e-01 2.251269668340682983e-01 -4.479494690895080566e-02 1.851858049631118774e-01 2.452763542532920837e-02 1.491107642650604248e-01 9.771053493022918701e-02
2.531272172927856445e-01 2.438953369855880737e-01 1.135066971182823181e-01 2.071385532617568970e-01 1.694103032350540161e-01 2.030232846736907959e-01 -9.882704913616180420e-02 -1.982822269201278687e-01 1.432414799928665161e-01 -7.566254585981369019e-02 -2.132106870412826538e-01 -2.392207831144332886e-01 -9.196336567401885986e-02 -4.679556190967559814e-02 1.341145187616348267e-01 2.382453978061676025e-01 6.933884322643280029e-02 -1.589325219392776489e-01 1.908930987119674683e-01 8.713065832853317261e-02 -1.486134231090545654e-01 7.191354781389236450e-02 8.623672276735305786e-02 1.373870223760604858e-01 1.317268162965774536e-01 -2.515217959880828857e-01 3.223560005426406860e-02 1.359691023826599121e-01 3.693824410438537598e-01 2.814493477344512939e-01 -5.076788365840911865e-02 -2.031808346509933472e-01
2.792001664638519287e-01 1.267495900392532349e-01 -4.470305889844894409e-02 2.472901195287704468e-01 -1.544749885797500610e-01 -8.351455628871917725e-02 2.451085858047008514e-02 -5.641963332891464233e-03 -2.890659496188163757e-03 1.349369413219392300e-03 -2.662076354026794434e-01 1.858234703540802002e-01 1.576259918510913849e-02 5.109487101435661316e-02 -9.706709533929824829e-02 -3.138856589794158936e-01 2.372633293271064758e-02 -2.252093330025672913e-02 1.669586300849914551e-01 1.713888794183731079e-01 7.124564051628112793e-02 -1.251464188098907471e-01 1.430143713951110840e-01 -1.503893435001373291e-01 2.138691991567611694e-01 -2.347598075866699219e-01 3.103070259094238281e-01 -1.057631000876426697e-01 3.690400123596191406e-01 1.230502799153327942e-01 2.857234515249729156e-02 3.354772627353668213e-01
2.495939284563064575e-01 1.682249605655670166e-01 8.741598576307296753e-02 8.600123226642608643e-02 3.400803729891777039e-02 6.551718711853027344e-02 2.111280523240566254e-02 -5.018436932004988194e-04 1.074062064290046692e-01 1.044373735785484314e-01 6.676436215639114380e-02 2.403122633695602417e-01 3.109996765851974487e-02 1.426951140165328979e-01 -2.275474816560745239e-01 -2.531143724918365479e-01 -3.013181388378143311e-01 -1.850793510675430298e-01 2.843710184097290039e-01 -1.756233572959899902e-01 -3.376510441303253174e-01 2.646289765834808350e-02 -1.467384994029998779e-01 -1.193636730313301086e-01 2.459678500890731812e-01 -2.650764286518096924e-01 2.520924508571624756e-01 -1.091582402586936951e-01 1.428935378789901733e-01 2.824245207011699677e-02 2.121481001377105713e-01 -8.333682268857955933e-02
3.436296284198760986e-01 3.442414104938507080e-02 1.597346961498260498e-01 5.790641531348228455e-02 1.566223800182342529e-01 -4.378351569175720215e-02 -2.501701116561889648e-01 -3.829954564571380615e-01 8.950456231832504272e-02 -3.920019790530204773e-02 1.845636963844299316e-01 7.147242128849029541e-02 5.342409946024417877e-03 -7.280880957841873169e-02 -1.930044144392013550e-01 1.403456777334213257e-01 -1.236754730343818665e-01 -8.224771916866302490e-02 3.208827972412109375e-02 1.402530968189239502e-01 -6.267809867858886719e-02 -1.988663971424102783e-01 5.871699005365371704e-02 -1.088141351938247681e-01 2.987731434404850006e-02 2.414435297250747681e-01 2.387161850929260254e-01 6.405093520879745483e-02 4.276145100593566895e-01 -1.757151484489440918e-01 2.530305683612823486e-01 7.479720562696456909e-02
-9.346673637628555298e-02 1.713550090789794922e-01 8.667761087417602539e-02 1.229511667042970657e-02 -1.371710896492004395e-01 2.478993684053421021e-02 3.230819106101989746e-01 -3.214065432548522949e-01 4.394333064556121826e-02 -4.503296315670013428e-02 -1.332968771457672119e-01 -1.048949882388114929e-01 6.961919832974672318e-03 -2.639110684394836426e-01 -1.416680663824081421e-01 -1.934492886066436768e-01 -1.573403030633926392e-01 -1.700095683336257935e-01 9.296665340662002563e-02 1.402363181114196777e-01 1.470635980367660522e-01 -8.941647410392761230e-02 1.628656238317489624e-01 -5.317708104848861694e-02 1.257556080818176270e-01 -1.480993479490280151e-01 1.493156254291534424e-01 -1.952307112514972687e-02 4.938924014568328857e-01 1.121429875493049622e-01 2.879351973533630371e-01 -1.625473350286483765e-01
1.134327352046966553e-01 -1.797630824148654938e-02 2.659185044467449188e-02 2.129814326763153076e-01 1.063939630985260010e-01 -6.480289995670318604e-02 2.542340196669101715e-02 -8.054602891206741333e-02 8.038750290870666504e-02 -2.449221163988113403e-02 8.058713376522064209e-02 -2.209658920764923096e-01 1.090505793690681458e-01 -2.583520114421844482e-01 -1.080088317394256592e-01 -6.035114452242851257e-02 -2.160404063761234283e-02 -8.483832329511642456e-02 4.116480350494384766e-01 -1.425197124481201172e-01 -2.809228897094726562e-01 -2.885350883007049561e-01 -5.222485587000846863e-02 1.431763023138046265e-01 1.611328423023223877e-01 -2.687364071607589722e-02 2.111196331679821014e-02 1.081829369068145752e-01 5.091803073883056641e-01 3.229247033596038818e-02 7.948976010084152222e-02 2.710568904876708984e-01
2.933144867420196533e-01 7.480580359697341919e-02 6.265669316053390503e-02 3.627483844757080078e-01 -5.742711946368217468e-02 -1.812168955802917480e-01 -1.409969478845596313e-01 -3.386814594268798828e-01 -3.926326707005500793e-02 8.227709680795669556e-02 6.167148426175117493e-02 -6.802877038717269897e-02 3.443822264671325684e-01 -2.875111997127532959e-01 -1.106860935688018799e-01 -1.490484774112701416e-01 -1.667626649141311646e-01 -1.988896876573562622e-01 -1.025500521063804626e-01 -1.049798130989074707e-01 -1.000368446111679077e-01 2.592262439429759979e-02 8.640165627002716064e-02 5.592867732048034668e-02 2.139338850975036621e-01 -3.436634242534637451e-01 -3.933660686016082764e-02 -1.402207762002944946e-01 5.697783455252647400e-02 1.006410792469978333e-01 6.167591735720634460e-02 1.929437220096588135e-01
2.794342637062072754e-01 1.190956532955169678e-01 3.985688686370849609e-01 1.876049041748046875e-01 6.434680521488189697e-02 9.625832550227642059e-03 -3.256238624453544617e-02 -4.524258673191070557e-01 1.084952503442764282e-01 9.821692854166030884e-02 1.375081762671470642e-02 -5.470599979162216187e-02 -1.907736249268054962e-02 -2.349934354424476624e-02 2.340071350336074829e-01 1.196497157216072083e-01 1.607414335012435913e-01 -2.951515018939971924e-01 -8.077428489923477173e-02 7.774066925048828125e-02 -1.411212831735610962e-01 -1.368685513734817505e-01 -9.195020049810409546e-02 -2.785098971799015999e-03 -4.684948362410068512e-03 -2.767226397991180420e-01 1.759553998708724976e-01 1.659822911024093628e-01 1.059240251779556274e-01 2.489473670721054077e-01 -8.154550194740295410e-02 1.467072665691375732e-01
3.073405921459197998e-01 -7.223886996507644653e-02 1.185311377048492432e-01 -7.392032071948051453e-03 9.920558333396911621e-02 5.330321192741394043e-02 -1.288717538118362427e-01 2.373708598315715790e-02 5.321005824953317642e-03 4.398025572299957275e-02 -5.111130326986312866e-02 1.018220782279968262e-01 -2.587217837572097778e-02 -1.254037320613861084e-01 1.507819145917892456e-01 -1.766970902681350708e-01 -1.447969824075698853e-01 2.322554960846900940e-02 -1.928947716951370239e-01 1.047547534108161926e-01 -3.028809130191802979e-01 -7.367907464504241943e-02 3.327878713607788086e-01 -1.171311922371387482e-02 2.701868712902069092e-01 -5.572133138775825500e-02 1.951762437820434570e-01 -7.513656746596097946e-03 5.209866762161254883e-01 4.541655257344245911e-02 2.107667624950408936e-01 2.473115473985671997e-01
[truncated: 3,263,262 more chars]
