# Supplementary material for: The Language of Innovation
Source: PLoS One. 2020 Apr 30;15(4):e0230107. doi: 10.1371/journal.pone.0230107 (PMC7194493; doi:10.1371/journal.pone.0230107)
Supplement: S12 File — (GZ) [file pone.0230107.s012.tar.gz › 1990-1994/V2Run_5_VS_4500_embeddings1990-1994ED32.txt]

-3.589163124561309814e-01 3.002198599278926849e-02 2.547208070755004883e-01 -2.227467596530914307e-01 -2.266720086336135864e-01 -1.971906274557113647e-01 -2.334616929292678833e-01 1.625195741653442383e-01 -1.105258613824844360e-01 -1.963477581739425659e-01 1.113231778144836426e-01 7.761794328689575195e-02 -1.936202123761177063e-02 -2.109320461750030518e-01 -1.880858838558197021e-01 1.660983115434646606e-01 1.553898602724075317e-01 -6.879434734582901001e-02 -8.242356777191162109e-02 8.185047656297683716e-02 7.305943965911865234e-02 -7.251447439193725586e-02 3.839989006519317627e-01 3.493334650993347168e-01 -7.622222602367401123e-02 6.318225059658288956e-03 1.298957318067550659e-01 -1.540788710117340088e-01 9.949801117181777954e-02 1.318646520376205444e-01 1.061948314309120178e-01 -9.722856804728507996e-03
-3.374919295310974121e-01 1.724415086209774017e-02 -4.059449769556522369e-03 1.561730727553367615e-02 -3.308147788047790527e-01 2.963176071643829346e-01 9.100126475095748901e-02 -7.923293858766555786e-02 -2.998389601707458496e-01 -8.996924757957458496e-02 2.561857402324676514e-01 6.486887484788894653e-02 -1.797702908515930176e-01 -2.861126959323883057e-01 2.808498442173004150e-01 -7.910034060478210449e-02 7.851513475179672241e-02 2.182917743921279907e-01 -1.338157206773757935e-01 7.886116951704025269e-02 1.011718884110450745e-01 1.097234897315502167e-02 1.699869334697723389e-01 1.482885777950286865e-01 -1.284824311733245850e-01 1.537477672100067139e-01 1.413808763027191162e-01 4.941082000732421875e-02 5.677351728081703186e-02 1.617404967546463013e-01 -6.555614527314901352e-03 -2.746022045612335205e-01
-1.848346292972564697e-01 -2.985844761133193970e-02 -9.925542026758193970e-02 1.777487099170684814e-01 -2.806807160377502441e-01 -5.481925234198570251e-02 2.676030062139034271e-02 -1.180274784564971924e-02 -5.784104391932487488e-02 2.261012047529220581e-02 -1.707506328821182251e-01 1.171392500400543213e-01 -2.332663685083389282e-01 -1.752200424671173096e-01 3.152658417820930481e-02 2.505456469953060150e-02 4.445543587207794189e-01 3.319630399346351624e-03 -1.114143207669258118e-01 -1.388153620064258575e-02 -1.462704837322235107e-01 9.261039644479751587e-02 2.262010574340820312e-01 2.791609168052673340e-01 -2.616428583860397339e-02 2.495790719985961914e-01 1.424666196107864380e-01 1.253186762332916260e-01 9.962507337331771851e-02 3.547667860984802246e-01 9.934689104557037354e-02 3.056793808937072754e-01
-2.929963171482086182e-01 -1.157634034752845764e-01 1.341509073972702026e-01 5.255948379635810852e-02 -1.412450671195983887e-01 -1.318722814321517944e-01 1.100106164813041687e-02 -2.201327830553054810e-01 1.126196980476379395e-01 -3.797423541545867920e-01 2.769020199775695801e-01 7.095952332019805908e-02 -1.694813817739486694e-01 -2.556773424148559570e-01 1.072426512837409973e-01 -2.443940937519073486e-01 -5.889576673507690430e-02 2.389800697565078735e-01 -1.407199725508689880e-02 3.421071544289588928e-02 -2.510798275470733643e-01 -6.290197372436523438e-02 2.207131832838058472e-01 9.383169561624526978e-02 -2.210270315408706665e-01 -5.001979414373636246e-03 2.569728195667266846e-01 -1.439256872981786728e-02 1.503384411334991455e-01 1.282149702310562134e-01 2.189202308654785156e-01 3.999412432312965393e-02
-2.534873485565185547e-01 -2.041456401348114014e-01 1.902275532484054565e-01 -4.095081984996795654e-02 -2.541452646255493164e-01 7.415498793125152588e-02 2.851775288581848145e-02 -3.609347715973854065e-02 -3.809823840856552124e-02 -2.120649218559265137e-01 -1.704473793506622314e-01 2.752046333625912666e-03 -2.491679042577743530e-01 -5.319616943597793579e-02 3.178136050701141357e-01 -5.651110410690307617e-02 2.761945724487304688e-01 1.210353076457977295e-01 -1.687886565923690796e-01 -1.051892638206481934e-01 -2.163821607828140259e-01 5.104503035545349121e-02 6.195677816867828369e-02 1.267217844724655151e-01 -3.825733661651611328e-01 7.312247157096862793e-02 2.222450450062751770e-02 -1.782680749893188477e-01 2.509572505950927734e-01 1.816772371530532837e-01 2.359445691108703613e-01 6.288199871778488159e-02
-3.129738271236419678e-01 1.812914460897445679e-01 1.992718875408172607e-01 4.700381774455308914e-03 -4.341736808419227600e-02 -2.042935043573379517e-01 -1.585103422403335571e-01 8.035880327224731445e-02 -6.762303411960601807e-02 -1.128226742148399353e-01 -7.135070115327835083e-02 2.440552972257137299e-02 -3.484068512916564941e-01 9.381045401096343994e-02 1.716459840536117554e-01 4.089122638106346130e-02 3.076047301292419434e-01 7.559317350387573242e-02 -5.895269662141799927e-02 6.703006476163864136e-02 1.085172817111015320e-01 -1.501704566180706024e-02 3.538819551467895508e-01 1.859091520309448242e-01 -1.213766285218298435e-03 -1.434599012136459351e-01 2.128731310367584229e-01 2.820679545402526855e-01 -2.181121706962585449e-01 1.913469582796096802e-01 1.626200377941131592e-01 -1.836950033903121948e-01
-1.332620382308959961e-01 -6.973389536142349243e-03 -2.361415512859821320e-02 -8.359833061695098877e-02 -5.124046206474304199e-01 2.737274207174777985e-02 4.203428514301776886e-03 9.277036041021347046e-02 -1.969126760959625244e-01 -1.484317183494567871e-01 1.365113407373428345e-01 -2.905768156051635742e-01 -5.876867473125457764e-02 -2.352367043495178223e-01 4.448066651821136475e-02 2.731416523456573486e-01 -1.890950603410601616e-03 8.049444854259490967e-02 -1.318330913782119751e-01 -2.745668962597846985e-02 9.243440628051757812e-02 -1.795691400766372681e-01 1.562366932630538940e-01 3.932656347751617432e-01 -1.837860792875289917e-01 1.374194324016571045e-01 1.498021464794874191e-02 7.211266458034515381e-02 1.211995705962181091e-01 2.615935504436492920e-01 1.207149922847747803e-01 -5.666033551096916199e-02
-4.404192268848419189e-01 -6.628352403640747070e-02 -5.594322830438613892e-02 -1.464098095893859863e-01 -1.200323775410652161e-01 5.307071655988693237e-02 -1.029909104108810425e-01 1.764787286520004272e-01 -5.125950649380683899e-02 2.128311805427074432e-02 -2.918813750147819519e-02 -7.333889603614807129e-02 -3.975648581981658936e-01 -1.888452023267745972e-01 1.498495489358901978e-01 1.489722579717636108e-01 4.867968335747718811e-02 -1.268784981220960617e-03 -2.730434536933898926e-01 1.419886648654937744e-01 -5.003700405359268188e-02 -2.992925941944122314e-01 3.102317154407501221e-01 1.873876154422760010e-01 -1.625731289386749268e-01 1.791019290685653687e-01 -7.520734518766403198e-02 -5.998319480568170547e-03 9.383459389209747314e-02 -1.253402326256036758e-02 2.758917808532714844e-01 -2.482548356056213379e-02
-1.137941181659698486e-01 8.389976620674133301e-02 5.347387120127677917e-02 1.020408719778060913e-01 -2.851030528545379639e-01 2.443925738334655762e-01 -6.013908237218856812e-02 1.350682135671377182e-02 6.975270062685012817e-02 -1.786111444234848022e-01 -6.133215129375457764e-02 -1.053453385829925537e-01 -2.831438481807708740e-01 -3.595801591873168945e-01 1.189762949943542480e-01 -1.188833490014076233e-01 2.372582107782363892e-01 -4.352504387497901917e-02 2.030142210423946381e-02 -2.682949900627136230e-01 -1.360198110342025757e-01 1.221541911363601685e-01 2.447143644094467163e-01 2.086071670055389404e-01 -1.158738657832145691e-01 5.945598334074020386e-02 8.664391189813613892e-02 3.296578228473663330e-01 2.621296048164367676e-01 1.465356796979904175e-01 1.904823929071426392e-01 -7.435709238052368164e-02
-3.868331015110015869e-01 -2.465217560529708862e-01 -1.578190177679061890e-01 5.787909403443336487e-02 -3.119565248489379883e-01 5.562184960581362247e-04 -2.922463603317737579e-02 -2.186247706413269043e-01 -2.015706151723861694e-01 -7.216332107782363892e-02 1.382476389408111572e-01 1.069473102688789368e-02 4.538578540086746216e-02 -3.729235827922821045e-01 1.626416295766830444e-01 -7.264904677867889404e-02 -9.731730073690414429e-02 -1.898364275693893433e-01 8.882161229848861694e-02 -9.492000564932823181e-03 -1.159722208976745605e-01 1.159620732069015503e-01 1.489544361829757690e-01 3.748168945312500000e-01 6.697408109903335571e-02 -3.305458277463912964e-02 6.858760863542556763e-02 -9.492353349924087524e-02 -8.959433436393737793e-02 2.863941788673400879e-01 1.345999091863632202e-01 -8.316607028245925903e-02
-5.107601881027221680e-01 -2.529052793979644775e-01 -8.561212569475173950e-02 -7.947411388158798218e-02 -3.911443650722503662e-01 1.054249238222837448e-03 -1.532185524702072144e-01 -5.789858102798461914e-02 -4.113856256008148193e-01 -2.973178029060363770e-01 5.049968883395195007e-02 -1.572634279727935791e-02 -7.901687175035476685e-02 -1.733590364456176758e-01 7.894553989171981812e-02 -6.644740700721740723e-02 5.621528252959251404e-02 -5.303312093019485474e-02 2.736762911081314087e-02 2.333141565322875977e-01 1.325419694185256958e-01 1.044329404830932617e-01 6.720431149005889893e-02 6.595711410045623779e-02 -1.213820576667785645e-01 8.150755614042282104e-02 -3.644460067152976990e-02 -1.438060104846954346e-01 5.615464225411415100e-02 1.332228779792785645e-01 -8.845028467476367950e-03 1.070204824209213257e-01
-1.611793339252471924e-01 -9.611529856920242310e-02 -9.169982373714447021e-02 2.238731086254119873e-01 -2.262705117464065552e-01 -7.382591813802719116e-02 -1.307585742324590683e-02 3.496753573417663574e-01 -1.071475669741630554e-01 -1.366702914237976074e-01 1.078735664486885071e-02 -1.766014099121093750e-01 -1.612386405467987061e-01 -4.056368470191955566e-01 1.844819821417331696e-02 -4.188413172960281372e-02 7.175703346729278564e-02 1.787602752447128296e-01 -5.706467479467391968e-02 7.656291872262954712e-02 2.026097774505615234e-01 -6.692993454635143280e-03 -6.394210457801818848e-02 5.001235008239746094e-01 -1.059169508516788483e-02 1.441323757171630859e-01 8.116981387138366699e-02 5.371366068720817566e-02 6.236844882369041443e-02 2.285542637109756470e-01 1.951396763324737549e-01 -8.347801119089126587e-02
-2.224867492914199829e-01 1.281629204750061035e-01 -5.951093882322311401e-02 -8.251622319221496582e-02 -8.149242401123046875e-02 1.693840473890304565e-01 -1.932500749826431274e-01 9.060184471309185028e-03 -1.353636533021926880e-01 -2.603941261768341064e-01 -2.597222328186035156e-01 -2.071906775236129761e-01 -2.173459976911544800e-01 -2.715514004230499268e-01 1.185785606503486633e-01 -1.600135713815689087e-01 2.685679793357849121e-01 1.813275516033172607e-01 -1.459594815969467163e-01 -1.133861765265464783e-01 -1.748504675924777985e-02 1.324083507061004639e-01 1.376536637544631958e-01 3.158914148807525635e-01 1.645416766405105591e-02 6.863606721162796021e-02 -1.514904107898473740e-02 1.142170727252960205e-01 3.030216693878173828e-01 3.056954592466354370e-02 1.334762424230575562e-01 2.987223863601684570e-01
-1.452387273311614990e-01 1.810876131057739258e-01 1.212910190224647522e-02 -1.312790662050247192e-01 -1.340486854314804077e-01 -1.647117361426353455e-02 5.242515727877616882e-02 -7.901890575885772705e-02 -1.520106345415115356e-01 -1.965156942605972290e-01 -1.399933546781539917e-01 -9.878389537334442139e-02 -9.633727371692657471e-02 -2.902818620204925537e-01 2.708539664745330811e-01 2.450817972421646118e-01 1.736205071210861206e-01 -5.902436003088951111e-02 -2.000252902507781982e-01 2.446596138179302216e-02 -2.587101757526397705e-01 1.563137769699096680e-01 1.297872215509414673e-01 1.404624879360198975e-01 -9.067889302968978882e-02 8.121055364608764648e-02 2.178465873003005981e-01 9.833819419145584106e-02 2.240182161331176758e-01 2.995656132698059082e-01 3.899207115173339844e-01 1.317659169435501099e-01
-2.741388976573944092e-01 -6.682416051626205444e-02 7.175596803426742554e-02 -1.067109480500221252e-01 -4.868647754192352295e-01 3.946956247091293335e-02 -3.599857985973358154e-01 -3.527498617768287659e-02 1.161660403013229370e-01 -1.596993952989578247e-01 2.438008971512317657e-02 5.885612219572067261e-02 -2.739160060882568359e-01 -2.678166627883911133e-01 1.120861098170280457e-01 7.576828356832265854e-03 1.744750738143920898e-01 2.442391514778137207e-01 -4.566559509839862585e-04 -2.400860190391540527e-01 -1.210615932941436768e-01 4.293650854378938675e-03 1.442114561796188354e-01 7.713026553392410278e-02 -3.431034088134765625e-01 1.031957659870386124e-02 -7.690991275012493134e-03 -1.102919951081275940e-01 -3.712705150246620178e-02 -7.771131582558155060e-03 -2.724557742476463318e-02 1.029388755559921265e-01
-3.879478573799133301e-01 -1.804820895195007324e-01 -2.394760667812079191e-05 8.574538677930831909e-02 -2.453355044126510620e-01 -9.764877706766128540e-02 -6.359792500734329224e-02 -2.931632101535797119e-02 -5.171527862548828125e-01 -1.686525940895080566e-01 1.489080488681793213e-01 -2.280144244432449341e-01 -2.300234735012054443e-01 -3.633983433246612549e-01 8.775687776505947113e-03 -8.432202041149139404e-02 1.175031661987304688e-01 -7.135745882987976074e-02 2.072123810648918152e-02 -2.175532281398773193e-02 -1.594014018774032593e-01 9.909076243638992310e-02 9.956431388854980469e-02 1.838153302669525146e-01 -1.439093053340911865e-01 4.336922895163297653e-03 4.231080040335655212e-02 -1.444690674543380737e-01 1.733025759458541870e-01 5.912655498832464218e-03 2.321384102106094360e-02 -1.419404987245798111e-03
-2.014940828084945679e-01 -1.012551188468933105e-01 8.710721880197525024e-02 -1.083640530705451965e-01 -2.772086560726165771e-01 -9.807810187339782715e-03 -1.565176397562026978e-01 -1.509071886539459229e-01 -8.853136748075485229e-02 -3.649449050426483154e-01 8.532598614692687988e-02 1.272175163030624390e-01 -1.290940046310424805e-01 -5.754976719617843628e-02 1.614498198032379150e-01 -2.683608233928680420e-01 9.140995144844055176e-02 -3.886978328227996826e-02 -1.264206171035766602e-01 -6.772658973932266235e-02 -1.649618595838546753e-01 -1.266665309667587280e-01 3.231518268585205078e-01 1.276343464851379395e-01 -2.094818055629730225e-01 -8.382099121809005737e-02 1.998416483402252197e-01 -2.429751493036746979e-02 2.092477083206176758e-01 -7.954813539981842041e-02 2.998964190483093262e-01 3.117068111896514893e-01
-2.019508332014083862e-01 -1.934438198804855347e-02 3.726838827133178711e-01 -7.492487877607345581e-02 -8.923918753862380981e-02 8.405218273401260376e-02 -1.511664241552352905e-01 -2.979191392660140991e-02 7.076516747474670410e-02 -2.157998681068420410e-01 4.744883999228477478e-02 -1.510422974824905396e-01 -2.923645079135894775e-01 -4.176851511001586914e-01 -4.876857157796621323e-03 -4.209800437092781067e-02 2.035320401191711426e-01 9.210292994976043701e-02 -1.512076556682586670e-01 8.157077431678771973e-02 -1.187522932887077332e-01 9.792029112577438354e-02 1.017589122056961060e-01 4.168733954429626465e-01 5.854701995849609375e-02 7.910176366567611694e-02 -1.541585326194763184e-01 1.108651906251907349e-01 2.653491497039794922e-01 8.907735347747802734e-02 1.536706089973449707e-01 4.728569835424423218e-02
-4.959357902407646179e-02 2.341788858175277710e-01 1.582852192223072052e-02 -3.066378831863403320e-01 -4.430145397782325745e-02 -1.498097181320190430e-01 -1.342275738716125488e-01 -1.328748092055320740e-02 -5.186102539300918579e-02 -4.547925665974617004e-02 3.396060690283775330e-02 1.342432480305433273e-02 -1.752787679433822632e-01 -2.094686329364776611e-01 1.622504442930221558e-01 -1.617533862590789795e-01 -3.974826261401176453e-02 -8.355130255222320557e-02 -2.354889661073684692e-01 1.591054908931255341e-02 -1.047447770833969116e-01 -6.533025950193405151e-02 2.247245013713836670e-01 5.174962878227233887e-01 -1.721935123205184937e-01 4.592369869351387024e-02 1.150116790086030960e-02 -6.071566790342330933e-02 -2.291935235261917114e-01 3.443823754787445068e-01 -1.042407974600791931e-01 -2.392874360084533691e-01
-1.030981987714767456e-01 2.684068083763122559e-01 2.191852591931819916e-02 -1.402150392532348633e-01 -1.777826398611068726e-01 1.823443472385406494e-01 -8.682296425104141235e-02 6.602910906076431274e-02 -1.972627788782119751e-01 -1.505417674779891968e-01 -1.941821724176406860e-01 3.302037715911865234e-02 -3.058493370190262794e-03 -4.847092330455780029e-01 1.315547972917556763e-01 1.675952039659023285e-02 4.583353176712989807e-02 3.271557763218879700e-02 -1.837177723646163940e-01 -1.828617900609970093e-01 -1.945808380842208862e-01 1.002346202731132507e-01 1.416983455419540405e-01 3.677821457386016846e-01 -2.531998753547668457e-01 4.778185114264488220e-02 2.717109397053718567e-03 1.377609521150588989e-01 1.207240968942642212e-01 1.741393953561782837e-01 8.609824627637863159e-02 2.371036708354949951e-01
-2.756918370723724365e-01 -1.691187769174575806e-01 7.329881936311721802e-02 -1.211175099015235901e-01 -1.471608877182006836e-01 1.220584884285926819e-01 -9.250516444444656372e-02 -1.291037201881408691e-01 -3.079590387642383575e-02 -4.477888047695159912e-01 8.409623987972736359e-03 -1.102548390626907349e-01 -1.177757680416107178e-01 -2.258347421884536743e-01 4.884102568030357361e-02 -9.672183543443679810e-02 2.692633867263793945e-01 -4.047956690192222595e-02 1.465812977403402328e-02 -4.148159176111221313e-02 8.961938321590423584e-03 2.058000564575195312e-01 6.171678751707077026e-02 1.882601231336593628e-01 5.294471234083175659e-02 2.710177004337310791e-01 -6.511761248111724854e-02 2.592609822750091553e-01 1.720159649848937988e-01 2.243822067975997925e-01 3.310059607028961182e-01 1.682083010673522949e-01
-9.824189543724060059e-02 -4.294744506478309631e-02 -1.512020081281661987e-01 -1.906520500779151917e-02 -1.975148618221282959e-01 -1.850099116563796997e-01 -4.798694700002670288e-02 7.131067663431167603e-02 7.226119283586740494e-03 -1.564254462718963623e-01 2.228243649005889893e-01 1.402334570884704590e-01 -3.738967478275299072e-01 -4.140193760395050049e-01 1.427292227745056152e-01 2.057121098041534424e-01 1.163071617484092712e-01 2.246878854930400848e-02 5.403789877891540527e-02 6.846468150615692139e-02 -2.202265858650207520e-01 1.091094464063644409e-01 9.575490653514862061e-02 2.913725078105926514e-01 8.281066268682479858e-02 3.188472092151641846e-01 1.071960330009460449e-01 -1.836681067943572998e-01 -8.974810689687728882e-02 1.765293031930923462e-01 1.030761823058128357e-01 -1.929070055484771729e-01
-5.624542832374572754e-01 7.018437236547470093e-02 9.978506714105606079e-02 4.452051222324371338e-02 -6.266433000564575195e-02 7.427723705768585205e-02 -1.455761492252349854e-01 1.239740028977394104e-01 -1.097764000296592712e-01 -1.893042773008346558e-01 1.424312740564346313e-01 -1.890036016702651978e-01 -3.158190473914146423e-02 -1.959126591682434082e-01 4.009320586919784546e-02 3.613721951842308044e-02 2.019613087177276611e-01 4.568903148174285889e-02 1.513478308916091919e-01 7.557738572359085083e-02 -1.502457708120346069e-01 -2.802490293979644775e-01 2.154848128557205200e-01 -4.678750038146972656e-02 7.864587008953094482e-02 8.572565764188766479e-02 2.202012091875076294e-01 2.535714767873287201e-02 3.418738543987274170e-01 6.437516212463378906e-02 -8.689698763191699982e-03 -2.638042867183685303e-01
-3.185678720474243164e-01 -1.488870233297348022e-01 -3.654924035072326660e-02 7.511635124683380127e-02 -4.858753457665443420e-02 -1.894214600324630737e-01 -2.225273251533508301e-01 -1.665320061147212982e-02 -1.978145688772201538e-01 -2.769206464290618896e-02 -8.606256544589996338e-02 3.146150708198547363e-01 -5.369615554809570312e-02 -2.132097035646438599e-01 -1.000841557979583740e-01 -4.273098334670066833e-02 -1.786993630230426788e-02 -1.466775536537170410e-01 1.238626167178153992e-01 5.123876780271530151e-02 -1.904422342777252197e-01 1.320096403360366821e-01 1.322773247957229614e-01 5.263941287994384766e-01 -1.343066692352294922e-01 2.960850894451141357e-01 -9.269758011214435101e-04 1.391827315092086792e-01 1.122888401150703430e-01 -2.117584496736526489e-01 5.185431614518165588e-02 -3.949913382530212402e-02
2.698630653321743011e-02 -4.398017749190330505e-02 3.007833361625671387e-01 -2.031127959489822388e-01 -2.745887637138366699e-01 9.538143873214721680e-02 -8.249518275260925293e-02 4.745580255985260010e-02 -5.479041486978530884e-02 -4.023343920707702637e-01 1.255107857286930084e-02 -5.331277847290039062e-02 -2.453682385385036469e-02 -3.189527392387390137e-01 2.490158528089523315e-01 -8.206572383642196655e-02 2.883441448211669922e-01 2.105245888233184814e-01 1.194038079120218754e-03 -7.317785173654556274e-02 -6.555157713592052460e-03 2.222778201103210449e-01 1.415377408266067505e-01 2.972640693187713623e-01 1.325969696044921875e-01 -8.894578058971092105e-05 -5.748016759753227234e-02 1.536924988031387329e-01 2.530566453933715820e-01 1.145019829273223877e-01 1.433658599853515625e-01 -1.512025296688079834e-02
-1.720081120729446411e-01 -1.906359493732452393e-01 -4.700296744704246521e-02 -2.909032404422760010e-01 -8.963434398174285889e-02 -2.344856560230255127e-01 -9.259369224309921265e-02 6.659405189566314220e-04 -1.726708412170410156e-01 -1.512157618999481201e-01 -1.357304900884628296e-01 9.278537333011627197e-02 4.160445556044578552e-02 -2.401595748960971832e-02 2.109826654195785522e-01 -1.999641358852386475e-01 3.629878163337707520e-01 1.669469475746154785e-01 1.230093985795974731e-01 -3.679231926798820496e-02 1.231556758284568787e-01 -2.478703856468200684e-01 -1.635134518146514893e-01 2.998155951499938965e-01 1.258119493722915649e-01 1.646111719310283661e-02 2.575295269489288330e-01 1.405972093343734741e-01 1.350319534540176392e-01 -4.943111911416053772e-02 1.890145391225814819e-01 -2.849267721176147461e-01
-3.800099194049835205e-01 -1.915452629327774048e-01 7.681001722812652588e-02 -4.106150567531585693e-02 -1.753182560205459595e-01 -1.296068280935287476e-01 7.301846984773874283e-03 -1.525451540946960449e-01 -1.506999135017395020e-01 -1.002897396683692932e-01 6.407260894775390625e-02 -6.297638267278671265e-02 -1.969009339809417725e-01 1.746171563863754272e-01 1.416551172733306885e-01 2.773267403244972229e-02 6.603113561868667603e-02 -5.166677758097648621e-02 -7.399108260869979858e-02 2.753379344940185547e-01 -7.770012598484754562e-03 2.177294576540589333e-03 1.676547080278396606e-01 4.230906963348388672e-01 -2.293773293495178223e-01 9.329605847597122192e-02 1.481643617153167725e-01 2.950122058391571045e-01 1.573481857776641846e-01 -2.639331519603729248e-01 1.451645791530609131e-01 -1.680294573307037354e-01
-1.291115731000900269e-01 3.661505877971649170e-02 -1.167949363589286804e-01 -1.085487231612205505e-01 -3.593964278697967529e-01 -1.155375614762306213e-01 1.281931623816490173e-02 -3.952417988330125809e-03 -5.785777792334556580e-02 -1.112040355801582336e-01 4.867971874773502350e-03 -2.207615077495574951e-01 -2.261081933975219727e-01 -4.097937345504760742e-01 3.520302772521972656e-01 -1.026501432061195374e-01 1.014626026153564453e-01 -1.928014904260635376e-01 -6.519415974617004395e-02 1.315829604864120483e-01 1.894202530384063721e-01 1.976245045661926270e-01 -9.753057360649108887e-02 3.176108002662658691e-01 -1.213877275586128235e-01 9.059156477451324463e-02 -1.604474782943725586e-01 1.268646270036697388e-01 2.139417976140975952e-01 1.342943012714385986e-01 1.126187071204185486e-01 1.596972160041332245e-02
-5.728880167007446289e-01 4.986777901649475098e-02 -2.236920595169067383e-02 -4.119987040758132935e-02 -4.186316132545471191e-01 -1.473212242126464844e-01 -2.416655868291854858e-01 1.165041178464889526e-01 -1.600441187620162964e-01 -2.777239121496677399e-02 -8.204237371683120728e-02 3.517670556902885437e-02 -1.018769219517707825e-01 -1.990569084882736206e-01 3.279634714126586914e-01 -3.048059344291687012e-02 -1.537571251392364502e-01 -2.487633004784584045e-02 -6.295802444219589233e-02 3.930355608463287354e-02 -5.447638779878616333e-02 -1.238993108272552490e-01 -5.197412148118019104e-02 1.885253489017486572e-01 -2.503288090229034424e-01 -1.141623035073280334e-01 5.977499857544898987e-02 -7.087443023920059204e-02 1.435679048299789429e-01 9.424963593482971191e-02 7.175640016794204712e-02 -8.370649069547653198e-03
-2.045038044452667236e-01 -2.342347614467144012e-02 2.267920784652233124e-02 2.092461735010147095e-01 1.376775801181793213e-01 2.718988619744777679e-02 3.773223841562867165e-03 7.086111605167388916e-02 -2.774257957935333252e-01 -8.089174330234527588e-02 -1.034275069832801819e-01 4.833328351378440857e-02 -1.420341283082962036e-01 -1.022402793169021606e-01 -5.448602885007858276e-02 -1.231000944972038269e-01 2.586016952991485596e-01 -1.724278330802917480e-01 -1.722209900617599487e-02 -9.919723123311996460e-02 2.316547557711601257e-02 2.759711444377899170e-01 3.225621581077575684e-01 1.108140274882316589e-01 -2.215466946363449097e-01 1.961900591850280762e-01 1.616539061069488525e-01 -8.170840889215469360e-02 6.258396804332733154e-02 -1.153368875384330750e-01 2.533543407917022705e-01 -4.916859269142150879e-01
2.101727575063705444e-02 1.957420408725738525e-01 -2.414861172437667847e-01 -2.239563763141632080e-01 -1.936875283718109131e-01 -8.226585388183593750e-02 -6.961859762668609619e-02 9.485605359077453613e-02 -8.778253942728042603e-02 -2.090097032487392426e-02 9.336478263139724731e-02 1.878054291009902954e-01 -1.907473504543304443e-01 -2.862021625041961670e-01 2.349285334348678589e-01 -8.210322260856628418e-02 2.938931584358215332e-01 4.259246587753295898e-02 1.866239495575428009e-02 -1.874432563781738281e-01 -4.662493988871574402e-02 -2.070499062538146973e-01 5.718521028757095337e-02 5.489649772644042969e-01 -1.701587885618209839e-01 7.169136777520179749e-03 -1.123976558446884155e-01 -1.067473813891410828e-01 3.938687965273857117e-02 1.016386896371841431e-01 1.445847451686859131e-01 5.584216117858886719e-02
-2.305508404970169067e-01 -8.700253069400787354e-02 3.176676928997039795e-01 -1.166955456137657166e-01 -2.984402179718017578e-01 2.023056000471115112e-01 -3.280889689922332764e-01 -5.521031469106674194e-02 -3.417970985174179077e-02 -1.998076587915420532e-01 9.022132307291030884e-02 -8.309202641248703003e-02 -2.466606795787811279e-01 -1.913817375898361206e-01 7.423759996891021729e-02 -1.698449812829494476e-02 3.195962309837341309e-01 -4.146093130111694336e-02 -1.155561953783035278e-01 -9.757637232542037964e-02 5.807847529649734497e-02 -9.538447856903076172e-02 1.465099304914474487e-01 1.768730133771896362e-01 8.399242162704467773e-02 1.118471845984458923e-01 1.775102876126766205e-02 2.588628828525543213e-01 3.196149766445159912e-01 1.487183868885040283e-01 1.459994018077850342e-01 1.503335591405630112e-02
-2.887162268161773682e-01 2.012606263160705566e-01 2.358397394418716431e-01 1.290764212608337402e-01 -3.469099104404449463e-01 -2.658396959304809570e-02 -8.151195943355560303e-02 9.374228119850158691e-02 -2.657988369464874268e-01 -3.727398216724395752e-01 -1.134884282946586609e-01 8.671721816062927246e-02 -1.400526165962219238e-01 -3.267415761947631836e-01 -1.006687283515930176e-01 5.567675456404685974e-02 -7.507601380348205566e-02 -1.410268545150756836e-01 -9.280665218830108643e-02 2.618982195854187012e-01 -1.169313117861747742e-01 -4.574045166373252869e-02 1.193145662546157837e-02 2.868928015232086182e-01 1.857239939272403717e-02 -1.210938766598701477e-01 5.095604341477155685e-03 -1.188698559999465942e-01 1.860028058290481567e-01 -1.328132003545761108e-01 -1.005895435810089111e-01 -7.290896028280258179e-02
-3.280260264873504639e-01 8.826273493468761444e-03 -6.536955386400222778e-02 -8.532631397247314453e-02 3.114668466150760651e-02 -2.167421132326126099e-01 -7.714299857616424561e-02 -1.814649403095245361e-01 7.993925362825393677e-02 -1.593710482120513916e-01 -2.324578166007995605e-02 -1.087782531976699829e-01 -1.530789732933044434e-01 4.278768971562385559e-02 3.680272772908210754e-02 -8.027765899896621704e-02 2.050773650407791138e-01 1.545279473066329956e-01 2.825740166008472443e-02 1.513396501541137695e-01 -1.000827178359031677e-01 8.959949761629104614e-02 -4.624617472290992737e-02 4.205453097820281982e-01 -1.352734565734863281e-01 3.254874423146247864e-02 1.437807828187942505e-01 4.978770017623901367e-01 -2.966502010822296143e-01 1.450341343879699707e-01 1.769961863756179810e-01 -4.192582890391349792e-02
-3.785955905914306641e-01 8.818060904741287231e-02 1.905019134283065796e-01 1.504173409193754196e-02 -3.149130940437316895e-01 4.533759504556655884e-02 -2.653042376041412354e-01 1.698407232761383057e-01 -2.099907845258712769e-01 -1.688769459724426270e-01 -8.339586853981018066e-02 6.969529390335083008e-02 -1.459681987762451172e-01 -1.251333113759756088e-02 1.024784222245216370e-01 -9.648969024419784546e-02 2.722578346729278564e-01 2.345700860023498535e-01 5.982110276818275452e-02 1.534302532672882080e-01 -3.135743141174316406e-01 -1.217171102762222290e-01 1.344783157110214233e-01 4.243710264563560486e-02 -3.440880775451660156e-02 2.057900726795196533e-01 -8.068839460611343384e-02 -7.876376062631607056e-02 1.962305456399917603e-01 1.674609184265136719e-01 -3.399933129549026489e-02 -2.701137363910675049e-01
-1.934214532375335693e-01 -1.423736363649368286e-01 1.097646504640579224e-01 -1.773387044668197632e-01 -2.947700619697570801e-01 4.674423485994338989e-02 -7.691097911447286606e-03 -2.039487659931182861e-01 3.355779498815536499e-02 -2.387529313564300537e-01 -1.797821819782257080e-01 -2.266896069049835205e-01 -2.625786364078521729e-01 -1.123489364981651306e-01 7.882186025381088257e-02 -4.405628144741058350e-02 1.934260874986648560e-01 1.416962146759033203e-01 -1.247883290052413940e-01 -1.028840616345405579e-01 -2.883668430149555206e-02 -6.748854368925094604e-02 2.390923202037811279e-01 2.786811292171478271e-01 1.637145876884460449e-01 1.845867037773132324e-01 -9.487728029489517212e-02 3.527557551860809326e-01 1.664675027132034302e-01 2.940141558647155762e-01 1.399650517851114273e-02 -6.325713545083999634e-02
-1.527756750583648682e-01 1.126148551702499390e-01 -5.045194411650300026e-04 1.511270701885223389e-01 -2.747099101543426514e-01 -1.599990203976631165e-02 -2.078852504491806030e-01 -1.112644225358963013e-01 -3.709841072559356689e-01 -1.649649888277053833e-01 4.597105830907821655e-02 3.196487128734588623e-01 1.508349925279617310e-01 -4.275184124708175659e-02 -1.316560804843902588e-01 -6.607463955879211426e-02 2.058657258749008179e-01 -1.120948716998100281e-01 -1.531650871038436890e-01 2.312899082899093628e-01 -2.108879536390304565e-01 9.959810972213745117e-02 1.073332428932189941e-01 4.992063343524932861e-01 -9.195862710475921631e-02 2.907850593328475952e-02 8.196000941097736359e-03 -6.384748965501785278e-02 1.450004726648330688e-01 -9.930066019296646118e-02 -2.073230221867561340e-02 -5.126764252781867981e-02
-4.549068212509155273e-02 3.220920562744140625e-01 2.152493447065353394e-01 1.081597805023193359e-02 -1.649958938360214233e-01 -1.845981180667877197e-01 -2.153937518596649170e-01 -8.387135714292526245e-02 -1.743834093213081360e-02 -1.378898322582244873e-01 -7.816175371408462524e-02 3.812497016042470932e-03 -1.589749753475189209e-01 -1.671232515946030617e-03 1.301744133234024048e-01 -1.275347769260406494e-01 1.602620780467987061e-01 -2.131631225347518921e-01 1.044085547327995300e-01 -1.025425791740417480e-01 -2.304127207025885582e-03 1.564419120550155640e-01 1.821015924215316772e-01 4.962470233440399170e-01 -1.757230758666992188e-01 -9.981921315193176270e-02 1.407290697097778320e-01 1.414335966110229492e-01 -2.472580075263977051e-01 2.796133160591125488e-01 1.628982648253440857e-02 -1.800136119127273560e-01
-3.156528174877166748e-01 8.291805535554885864e-02 -6.008082628250122070e-02 -3.415416777133941650e-01 -9.137132763862609863e-02 -4.348436370491981506e-02 -1.157804206013679504e-01 1.959676742553710938e-01 -1.430424749851226807e-01 -1.143392175436019897e-01 -2.701594829559326172e-01 1.065865084528923035e-01 7.491117715835571289e-02 -1.224747002124786377e-01 -4.679693281650543213e-02 -3.263930082321166992e-01 -3.646109998226165771e-02 -8.601535111665725708e-02 -1.518321782350540161e-01 -1.120618954300880432e-01 2.229518592357635498e-01 -1.497265696525573730e-02 -1.068196669220924377e-01 2.775978147983551025e-01 -2.335683107376098633e-01 2.864440381526947021e-01 7.108124345541000366e-02 -6.572182476520538330e-02 2.259746566414833069e-02 -7.880020141601562500e-02 1.967064589262008667e-01 -2.997206151485443115e-01
-1.557363476604223251e-02 4.381588473916053772e-02 1.670371592044830322e-01 -1.939719021320343018e-01 -2.250083237886428833e-01 1.025581359863281250e-01 -5.369030311703681946e-02 -1.652571372687816620e-02 1.131710782647132874e-01 -3.453271985054016113e-01 2.274307981133460999e-02 -9.536127001047134399e-02 -1.433288455009460449e-01 -3.017064034938812256e-01 -5.714527145028114319e-02 1.578181535005569458e-01 3.986491560935974121e-01 -1.061485856771469116e-01 -8.699624985456466675e-02 -1.806826442480087280e-01 1.139294262975454330e-02 1.644628643989562988e-01 1.869791746139526367e-01 2.160875946283340454e-01 5.701716989278793335e-03 1.275325864553451538e-01 -1.536124050617218018e-01 1.389317959547042847e-01 -2.010504901409149170e-01 3.089877068996429443e-01 2.666320204734802246e-01 3.431387618184089661e-02
-1.176510304212570190e-01 3.280012011528015137e-01 3.088470101356506348e-01 -1.367567926645278931e-01 -9.882897883653640747e-02 -2.717619836330413818e-01 -2.982394397258758545e-01 9.748149663209915161e-02 -6.664507091045379639e-02 -8.447310328483581543e-02 7.259107381105422974e-02 6.939061731100082397e-02 -1.454955041408538818e-01 -5.334428325295448303e-02 1.017526611685752869e-01 1.162069290876388550e-01 3.533740043640136719e-01 6.487251818180084229e-02 -1.563809812068939209e-01 1.800536364316940308e-01 6.649728119373321533e-02 5.982180684804916382e-02 6.880018115043640137e-02 3.996185660362243652e-01 -1.395585089921951294e-01 -1.838356852531433105e-01 -2.365980111062526703e-02 2.146413326263427734e-01 -1.195460632443428040e-01 1.958110332489013672e-01 3.462910652160644531e-03 -4.411857202649116516e-02
-1.210106834769248962e-01 3.201453387737274170e-01 1.522224843502044678e-01 2.706804312765598297e-02 -1.681533157825469971e-01 -2.963004410266876221e-01 -1.967221796512603760e-01 -3.159492462873458862e-02 -2.819186747074127197e-01 -1.687269955873489380e-01 1.120599210262298584e-01 -3.541559725999832153e-02 -2.948508858680725098e-01 -9.686147421598434448e-02 4.038296639919281006e-02 -1.312931627035140991e-01 2.944225966930389404e-01 -1.481200754642486572e-02 5.830605514347553253e-03 5.755952745676040649e-02 1.054259017109870911e-01 1.024858504533767700e-01 -1.606024429202079773e-02 3.007976710796356201e-01 -1.713312566280364990e-01 -5.496536567807197571e-02 -1.966318115592002869e-02 1.201077550649642944e-01 -3.152149021625518799e-01 2.820326685905456543e-01 1.032139807939529419e-01 -1.639964431524276733e-01
-2.126920968294143677e-01 1.440954804420471191e-01 -4.727781936526298523e-02 -1.029014214873313904e-01 3.963598981499671936e-02 -8.481458574533462524e-02 5.032499134540557861e-02 -1.224013119935989380e-01 -9.608810395002365112e-02 -1.441098004579544067e-01 -2.044502049684524536e-01 5.513499677181243896e-02 -1.810075044631958008e-01 -3.341743946075439453e-01 3.840943574905395508e-01 2.528677135705947876e-02 1.003724932670593262e-01 -8.739728480577468872e-03 -1.979767978191375732e-01 -1.047837454825639725e-02 -1.696472167968750000e-01 -4.130268841981887817e-02 1.177016645669937134e-01 4.185767471790313721e-01 -7.263656705617904663e-02 3.807199895381927490e-01 -1.480233371257781982e-01 -1.311275064945220947e-01 1.589992195367813110e-01 3.456040099263191223e-02 -5.345443263649940491e-02 1.994683593511581421e-01
-4.094924032688140869e-01 -6.366235669702291489e-03 -2.660399377346038818e-01 -5.588074680417776108e-03 -2.116475999355316162e-01 -9.962443262338638306e-02 -9.437874890863895416e-03 -2.053671032190322876e-01 -8.939750492572784424e-02 -1.500395536422729492e-01 -2.014795318245887756e-02 -2.368056327104568481e-01 -3.077266737818717957e-02 3.158954530954360962e-02 -9.040511399507522583e-02 -8.074942976236343384e-02 1.663337498903274536e-01 -1.475904509425163269e-02 -2.097823768854141235e-01 -1.795456707477569580e-01 -4.308569803833961487e-02 -7.217898964881896973e-02 2.051340937614440918e-01 3.574246466159820557e-01 -2.643058896064758301e-01 2.371577173471450806e-01 -1.240285933017730713e-01 -7.725686579942703247e-02 -2.082327157258987427e-01 -1.167381629347801208e-01 -2.135417908430099487e-01 -1.725890040397644043e-01
-9.776210784912109375e-02 -1.318761408329010010e-01 -1.702999696135520935e-02 -2.761382758617401123e-01 -6.479290127754211426e-02 3.793753311038017273e-02 -4.438942670822143555e-02 1.229522153735160828e-01 1.945463381707668304e-02 -2.300930172204971313e-01 -1.636876113479956985e-04 4.216874763369560242e-02 -2.660449743270874023e-01 -2.549764811992645264e-01 1.676506847143173218e-01 8.364200592041015625e-02 1.843506991863250732e-01 -5.865872651338577271e-02 -2.996791526675224304e-02 -2.992023229598999023e-01 -4.140409827232360840e-02 1.096714287996292114e-02 1.161774545907974243e-01 3.149485290050506592e-01 -1.729181706905364990e-01 2.532369196414947510e-01 8.303764462471008301e-02 3.374967873096466064e-01 2.567048668861389160e-01 1.605085283517837524e-01 2.600572705268859863e-01 1.769156455993652344e-01
-3.218387961387634277e-01 5.751289799809455872e-02 2.537290751934051514e-01 -1.175371333956718445e-01 -2.001152187585830688e-01 -2.593458890914916992e-01 -2.535884976387023926e-01 -1.773346662521362305e-01 -1.793397068977355957e-01 -2.409577965736389160e-01 -6.046828627586364746e-02 9.719006717205047607e-03 -1.791404932737350464e-01 -3.174512460827827454e-02 -1.148361414670944214e-01 -1.173390150070190430e-01 8.102507889270782471e-02 -6.413090042769908905e-03 2.851687967777252197e-01 5.004315823316574097e-02 2.608689367771148682e-01 -2.028816640377044678e-01 7.770862895995378494e-03 2.437399178743362427e-01 -1.298895329236984253e-01 -7.568020373582839966e-02 -9.093205630779266357e-02 3.239056766033172607e-01 -2.295545041561126709e-01 -5.621492862701416016e-02 4.002681374549865723e-02 7.398516684770584106e-02
-3.756351768970489502e-01 1.879227906465530396e-01 1.996944099664688110e-01 -1.935085356235504150e-01 -2.527854442596435547e-01 1.412055343389511108e-01 -7.029744237661361694e-02 1.550636142492294312e-01 1.465480476617813110e-01 -6.677386164665222168e-02 -2.499332129955291748e-01 2.479628473520278931e-02 -1.860021352767944336e-01 -1.728378832340240479e-01 -1.431400030851364136e-01 1.704357266426086426e-01 3.915693163871765137e-01 -8.645365387201309204e-02 1.168158091604709625e-02 1.154896691441535950e-01 -1.026720646768808365e-02 3.414737991988658905e-03 -5.031346902251243591e-02 2.169986665248870850e-01 -1.404532492160797119e-01 2.659242451190948486e-01 -2.193742617964744568e-02 1.954622417688369751e-01 2.175668329000473022e-01 1.598725765943527222e-01 6.334152817726135254e-02 1.902490109205245972e-02
-2.452636659145355225e-01 4.719393327832221985e-02 3.781382692977786064e-03 1.042053196579217911e-02 -1.874442398548126221e-01 -3.298439458012580872e-02 -1.177097260951995850e-01 -1.755055189132690430e-01 -1.426909416913986206e-01 -1.677690297365188599e-01 -1.572750508785247803e-01 -2.058320790529251099e-01 -8.355095982551574707e-02 -2.997549176216125488e-01 -9.848718345165252686e-02 1.192683652043342590e-01 3.814956247806549072e-01 -2.059983611106872559e-01 3.356187045574188232e-02 1.188958287239074707e-01 8.340987563133239746e-02 1.398084163665771484e-01 -4.007579758763313293e-02 1.263918280601501465e-01 -1.937156021595001221e-01 2.802497744560241699e-01 -5.560117959976196289e-02 -7.840166240930557251e-02 2.020864933729171753e-01 2.854155898094177246e-01 3.390257060527801514e-01 1.018896549940109253e-01
-2.903476059436798096e-01 -7.151213288307189941e-02 4.799367114901542664e-02 -2.681181430816650391e-01 -1.489345431327819824e-01 -1.767226010560989380e-01 -1.689532101154327393e-01 -3.022492825984954834e-01 1.324710994958877563e-01 -9.562402963638305664e-02 -1.593342870473861694e-01 -3.072841465473175049e-01 -1.669131405651569366e-02 -2.364086657762527466e-01 -6.204874068498611450e-02 2.736580073833465576e-01 2.709938883781433105e-01 -1.239415034651756287e-01 -5.945158004760742188e-02 3.401457145810127258e-02 2.050055190920829773e-03 9.384571015834808350e-02 2.404434233903884888e-01 1.432649642229080200e-01 -5.924604833126068115e-02 2.610600292682647705e-01 -1.211837008595466614e-01 -2.829210646450519562e-02 1.308190226554870605e-01 2.634982168674468994e-01 1.649967581033706665e-01 1.069417968392372131e-02
-6.786498427391052246e-02 1.071673110127449036e-01 3.071060180664062500e-01 -6.845265626907348633e-02 -2.189575880765914917e-01 -9.956201910972595215e-02 -1.277866810560226440e-01 9.730462729930877686e-02 -2.281355261802673340e-01 -1.516969799995422363e-01 3.984118625521659851e-02 2.916865749284625053e-03 -2.709623575210571289e-01 1.035022735595703125e-01 4.068612307310104370e-02 -6.881574541330337524e-02 3.316417336463928223e-01 -2.148720324039459229e-01 -7.659147679805755615e-02 -1.847028583288192749e-01 1.069982349872589111e-01 1.331003457307815552e-01 -2.570183016359806061e-02 4.964736700057983398e-01 -1.365714073181152344e-01 1.154158338904380798e-01 1.039529070258140564e-01 1.938003003597259521e-01 -2.043085545301437378e-01 1.979490369558334351e-01 -1.671341434121131897e-02 -9.383690543472766876e-03
-3.551093339920043945e-01 2.641226947307586670e-01 1.082630380988121033e-01 -2.312368005514144897e-01 -3.182350844144821167e-02 1.779115647077560425e-01 2.307366281747817993e-01 -1.021187603473663330e-01 -7.894861698150634766e-02 -2.043787389993667603e-01 -1.333388686180114746e-01 1.859200447797775269e-01 8.753288537263870239e-02 -2.817016839981079102e-01 -4.160388559103012085e-02 1.156961470842361450e-01 9.501389414072036743e-02 -5.225802958011627197e-02 -4.996022582054138184e-02 -7.042053341865539551e-02 1.956869959831237793e-01 -7.860390096902847290e-02 1.757463067770004272e-01 4.360417425632476807e-01 -2.458875626325607300e-01 -6.512994319200515747e-02 -2.737182080745697021e-01 -5.070451879873871803e-04 -6.568720936775207520e-02 4.269187524914741516e-02 1.003407966345548630e-02 9.778284281492233276e-02
-4.160984456539154053e-01 -2.501477003097534180e-01 2.916443534195423126e-02 -1.412547938525676727e-02 6.891146302223205566e-02 5.644065514206886292e-02 -1.598718762397766113e-01 -8.101793006062507629e-03 -1.495411396026611328e-01 -1.319698393344879150e-01 5.890974402427673340e-02 -9.972247481346130371e-02 -1.300380378961563110e-01 -3.287542611360549927e-02 -7.630386855453252792e-03 -4.053656384348869324e-02 1.458478868007659912e-01 8.175063133239746094e-02 -1.559856981039047241e-01 2.836193740367889404e-01 -6.492818892002105713e-02 7.014996558427810669e-02 1.000070646405220032e-01 5.639479756355285645e-01 -2.753118574619293213e-01 2.969181910157203674e-02 -1.440955791622400284e-02 9.356235712766647339e-02 5.226853489875793457e-02 -1.667410433292388916e-01 1.713183149695396423e-02 -2.653752267360687256e-01
-2.521529793739318848e-01 1.830942630767822266e-01 1.641500145196914673e-01 -1.733081489801406860e-01 -2.089686691761016846e-01 1.906698942184448242e-01 -2.779700048267841339e-02 8.369144983589649200e-03 -3.187463432550430298e-02 -2.255094945430755615e-01 -2.550594806671142578e-01 1.403220146894454956e-01 -2.801547944545745850e-01 -4.077256619930267334e-01 1.570360064506530762e-01 -2.625621557235717773e-01 9.159325808286666870e-02 -1.631622016429901123e-01 -1.926762163639068604e-01 8.389422297477722168e-02 5.671158805489540100e-02 7.580095529556274414e-02 2.060746401548385620e-01 1.853134036064147949e-01 2.280390411615371704e-01 6.136774551123380661e-03 -1.618312597274780273e-01 -1.588796079158782959e-02 6.282832473516464233e-02 1.319346576929092407e-01 1.584298163652420044e-01 -1.509378850460052490e-02
-4.483047425746917725e-01 -2.172100245952606201e-01 -6.376956403255462646e-02 1.545916348695755005e-01 -1.173670291900634766e-01 -1.305827796459197998e-01 -1.680364161729812622e-01 -1.368989646434783936e-01 -1.864026784896850586e-01 1.461470685899257660e-02 1.314089745283126831e-01 2.430895119905471802e-01 -9.325818717479705811e-02 -3.305252641439437866e-02 1.529804617166519165e-01 -3.937251865863800049e-02 2.247811257839202881e-01 -6.527979671955108643e-02 1.352735050022602081e-02 2.135405689477920532e-01 -5.088803172111511230e-02 -3.539862483739852905e-02 -8.326914161443710327e-02 4.932791292667388916e-01 -2.368294596672058105e-01 1.058343797922134399e-01 1.401177346706390381e-01 3.124031238257884979e-02 1.481353044509887695e-01 -9.451500326395034790e-02 -4.853443801403045654e-02 -1.555886715650558472e-01
-1.703980714082717896e-01 -5.895005539059638977e-02 2.667818665504455566e-01 -1.430535782128572464e-02 -4.731343090534210205e-01 1.970836333930492401e-02 -9.308882057666778564e-02 -1.134746372699737549e-01 -2.408973127603530884e-01 -2.450180947780609131e-01 -1.009204909205436707e-01 -1.849664598703384399e-01 -2.162719070911407471e-01 -2.650299370288848877e-01 -9.425339847803115845e-02 -1.059391498565673828e-01 1.208904013037681580e-01 -6.139695644378662109e-02 -3.972131386399269104e-02 1.503475010395050049e-01 -9.868623316287994385e-02 1.510364860296249390e-01 2.044719010591506958e-01 7.782686501741409302e-02 -5.685234069824218750e-02 1.554108262062072754e-01 -1.960327029228210449e-01 2.713217735290527344e-01 7.647483795881271362e-02 1.888293921947479248e-01 5.337799340486526489e-02 2.097031176090240479e-01
-3.219604790210723877e-01 -2.063359022140502930e-01 2.853214442729949951e-01 -1.160055324435234070e-01 -1.692839413881301880e-01 3.923197835683822632e-02 -1.846460253000259399e-02 -1.827443838119506836e-01 1.399910897016525269e-01 -2.947863340377807617e-01 -1.765925437211990356e-01 -1.392166782170534134e-02 -3.724654912948608398e-01 -3.487313985824584961e-01 2.204907983541488647e-01 -1.058326289057731628e-01 1.232532560825347900e-01 5.919900164008140564e-02 7.845447957515716553e-02 -2.061710879206657410e-02 -1.796002984046936035e-01 -1.239830777049064636e-01 2.167201042175292969e-01 1.580553650856018066e-01 -2.086386233568191528e-01 7.659802213311195374e-03 2.421852201223373413e-02 1.048651710152626038e-01 -4.183430224657058716e-02 -2.569910138845443726e-02 7.629217207431793213e-02 1.693406850099563599e-01
-5.123106837272644043e-01 -3.672061264514923096e-01 -4.906333237886428833e-02 3.895932435989379883e-02 -1.859080344438552856e-01 -2.059581875801086426e-02 -1.770299971103668213e-01 1.371658593416213989e-01 -4.419662430882453918e-02 3.698896616697311401e-02 -9.707140922546386719e-02 -2.363581955432891846e-02 1.101237311959266663e-01 -6.769286096096038818e-02 -2.751285955309867859e-02 1.209963113069534302e-01 3.709316849708557129e-01 6.349751353263854980e-02 9.357263147830963135e-02 8.909122087061405182e-03 -2.343430668115615845e-01 1.025624722242355347e-01 1.107813492417335510e-01 3.680461049079895020e-01 -8.433623239398002625e-03 -2.948264777660369873e-02 -1.939089782536029816e-02 1.773283928632736206e-01 3.106589987874031067e-02 -1.151366829872131348e-01 1.234050020575523376e-01 -2.058810442686080933e-01
-4.532384872436523438e-01 1.664049029350280762e-01 -4.211061447858810425e-02 -1.082045659422874451e-01 -5.627308040857315063e-02 -3.707146048545837402e-01 -1.271378546953201294e-01 -1.470548361539840698e-01 -1.568980515003204346e-01 9.777072072029113770e-02 -1.250318139791488647e-01 5.958837643265724182e-02 -1.166436448693275452e-01 9.821565821766853333e-03 -1.017934456467628479e-01 3.421168029308319092e-02 1.202774718403816223e-01 -3.602838143706321716e-02 -1.613332889974117279e-02 1.284695565700531006e-01 5.994949862360954285e-02 -1.446055155247449875e-02 1.389267295598983765e-01 3.556213974952697754e-01 -2.866516113281250000e-01 -1.534912437200546265e-01 1.127822622656822205e-01 3.016786575317382812e-01 -1.384090781211853027e-01 2.313111126422882080e-01 -1.705861240625381470e-01 -5.570768937468528748e-02
-1.900665014982223511e-01 -8.613504469394683838e-02 -2.221629470586776733e-01 -1.408912539482116699e-01 -3.416751325130462646e-01 7.227455079555511475e-02 -2.472833730280399323e-02 -1.897983402013778687e-01 -2.363652288913726807e-01 -2.248101383447647095e-01 6.470727175474166870e-02 -1.414984911680221558e-01 -1.971089094877243042e-01 -3.776868581771850586e-01 4.026147723197937012e-02 8.341198414564132690e-02 1.306303739547729492e-01 -4.186430275440216064e-01 7.580708712339401245e-02 -3.316537663340568542e-02 -1.147966459393501282e-02 1.210098564624786377e-01 2.702575325965881348e-01 8.027867227792739868e-02 -1.670721620321273804e-01 1.697025448083877563e-02 5.209042131900787354e-02 1.410700529813766479e-01 1.835547685623168945e-01 -2.938852459192276001e-02 1.325733959674835205e-01 -1.075857058167457581e-01
-3.351677358150482178e-01 1.280256509780883789e-01 -1.976345628499984741e-01 1.372119784355163574e-01 -3.349847495555877686e-01 -8.535165339708328247e-02 -4.838023334741592407e-02 4.451893270015716553e-01 -1.645863503217697144e-01 -1.643259227275848389e-01 -2.884815679863095284e-03 -9.411650896072387695e-02 1.738482713699340820e-02 -2.427724897861480713e-01 1.269593834877014160e-01 1.374378651380538940e-01 9.921791404485702515e-02 -4.862906783819198608e-02 2.433006837964057922e-02 -4.332103952765464783e-02 1.615693122148513794e-01 -8.269586600363254547e-03 5.779961496591567993e-02 4.089333713054656982e-01 -1.863341182470321655e-01 1.746655702590942383e-01 1.504780501127243042e-01 -1.045452430844306946e-01 -6.618249416351318359e-02 -1.195914968848228455e-01 -8.251312375068664551e-02 -2.085177041590213776e-02
-1.090620011091232300e-01 -5.293741077184677124e-02 -8.589352667331695557e-02 -2.420736849308013916e-01 -1.409068405628204346e-01 5.807127803564071655e-02 -1.277856677770614624e-01 -1.781979650259017944e-01 2.578463554382324219e-01 -2.620130777359008789e-01 -7.572585344314575195e-02 -9.325922280550003052e-02 -1.005109250545501709e-01 -3.563296496868133545e-01 -1.460967957973480225e-01 1.436297446489334106e-01 3.188854157924652100e-01 1.329713612794876099e-01 -5.056156590580940247e-02 -1.122458949685096741e-01 4.357076715677976608e-03 7.693444192409515381e-02 1.355952024459838867e-01 2.509449720382690430e-01 -2.607346884906291962e-02 -9.851435199379920959e-03 2.085310034453868866e-02 4.705008864402770996e-02 3.716413676738739014e-02 2.890822887420654297e-01 4.551897644996643066e-01 -4.478499665856361389e-02
-2.159966975450515747e-01 -9.512371569871902466e-02 -4.081123694777488708e-02 7.208829745650291443e-03 -3.842351138591766357e-01 1.108676344156265259e-01 -2.951601445674896240e-01 -1.495267152786254883e-01 -5.365646630525588989e-02 -2.494403570890426636e-01 -1.124007254838943481e-01 -5.125483870506286621e-02 -1.298217922449111938e-01 -1.960406154394149780e-01 -2.041522711515426636e-01 1.346727758646011353e-01 2.792723774909973145e-01 -1.182362660765647888e-01 -3.970862925052642822e-02 4.723348841071128845e-02 -8.711337111890316010e-03 2.293921709060668945e-01 3.113640844821929932e-01 7.991550490260124207e-03 -1.053855419158935547e-01 -9.315874427556991577e-02 1.154127568006515503e-01 6.897874176502227783e-02 -6.576896458864212036e-02 3.891384601593017578e-01 1.564873605966567993e-01 1.188208088278770447e-01
-4.713022410869598389e-01 1.310865283012390137e-01 1.178831234574317932e-02 6.550068408250808716e-02 -7.712172716856002808e-02 -8.011321723461151123e-02 -1.871484816074371338e-01 -1.164028719067573547e-01 1.317289322614669800e-01 7.347641140222549438e-02 -1.426128447055816650e-01 -3.935058042407035828e-02 -8.078617602586746216e-02 5.923272296786308289e-02 3.232521116733551025e-01 -1.641988754272460938e-01 1.679935455322265625e-01 -7.968982309103012085e-02 -2.801104187965393066e-01 -1.074564382433891296e-01 2.112705856561660767e-01 1.738716363906860352e-01 3.450490534305572510e-02 2.432062327861785889e-01 -2.144786715507507324e-01 6.633059680461883545e-02 5.246845260262489319e-02 1.679752469062805176e-01 -1.574135124683380127e-01 -4.660797864198684692e-02 3.416196703910827637e-01 -1.561491638422012329e-01
-2.856978774070739746e-01 1.298452615737915039e-01 -1.192296668887138367e-01 1.795882880687713623e-01 -5.908228829503059387e-02 -2.132637947797775269e-01 2.304716408252716064e-02 5.755098164081573486e-02 -5.123361200094223022e-02 -1.155650317668914795e-01 -1.279997453093528748e-02 -7.880567014217376709e-02 -2.593853771686553955e-01 -2.127131372690200806e-01 9.937880933284759521e-02 5.220590531826019287e-02 4.036583900451660156e-01 6.223720684647560120e-02 -9.989939862862229347e-04 -8.088243193924427032e-03 -2.353032529354095459e-01 -3.202958405017852783e-02 -3.979864344000816345e-02 1.792754977941513062e-01 -3.290347754955291748e-01 2.084168940782546997e-01 1.158470809459686279e-01 1.957858353853225708e-01 2.209006547927856445e-01 1.123956516385078430e-01 2.576132714748382568e-01 2.578844428062438965e-01
-5.823757126927375793e-02 1.620489060878753662e-01 -8.964078873395919800e-02 -1.998754031956195831e-02 7.065207511186599731e-02 6.844463199377059937e-02 -4.870233237743377686e-01 -7.900483161211013794e-02 -2.099065929651260376e-01 -2.327162474393844604e-01 3.120000101625919342e-02 9.626524895429611206e-02 -4.112044870853424072e-01 -2.725350856781005859e-01 2.737126350402832031e-01 -2.120063174515962601e-03 1.441435962915420532e-01 -1.223641331307590008e-03 1.530567184090614319e-02 1.220642030239105225e-01 8.143645524978637695e-02 1.477094292640686035e-01 1.573318988084793091e-01 1.536728143692016602e-01 -1.658462435007095337e-01 8.594447374343872070e-02 2.566589713096618652e-01 1.025413572788238525e-01 7.403843104839324951e-02 1.809801757335662842e-01 -8.925058692693710327e-02 1.088366732001304626e-01
-2.858039140701293945e-01 -1.083639711141586304e-01 1.365281408652663231e-03 -1.618130058050155640e-01 -1.543119400739669800e-01 5.467604473233222961e-02 -1.354332715272903442e-01 -1.151501685380935669e-01 1.172759085893630981e-01 -3.957545161247253418e-01 1.473463475704193115e-01 -8.726371079683303833e-02 -1.615293025970458984e-01 -2.304177433252334595e-01 -1.725376099348068237e-01 6.452997773885726929e-02 3.360514640808105469e-01 1.142027601599693298e-01 -1.189678907394409180e-01 -7.431991398334503174e-02 -5.145144090056419373e-02 3.000205159187316895e-01 2.661281526088714600e-01 9.928222745656967163e-02 -3.495187684893608093e-02 6.080022826790809631e-02 -2.926653623580932617e-02 -9.948759526014328003e-02 2.089625410735607147e-02 3.794664144515991211e-01 1.591754257678985596e-01 -6.881023198366165161e-02
-3.387315869331359863e-01 4.957033321261405945e-02 -8.322896808385848999e-02 -5.251830071210861206e-02 -2.634182870388031006e-01 1.222137268632650375e-02 -1.035131067037582397e-01 1.619190424680709839e-01 -2.486524581909179688e-01 -4.106062650680541992e-02 -5.488599091768264771e-02 1.517502367496490479e-01 -1.121139228343963623e-01 -2.668876945972442627e-01 6.096372008323669434e-02 3.235321491956710815e-02 -3.488007560372352600e-02 -1.187633140943944454e-03 -1.216651648283004761e-01 1.048623844981193542e-01 -3.266608119010925293e-01 6.705136038362979889e-03 2.147309482097625732e-01 1.610998362302780151e-01 -1.964202076196670532e-01 5.155460238456726074e-01 7.206451892852783203e-02 1.199303753674030304e-02 -4.455308988690376282e-02 1.036195829510688782e-01 2.454621195793151855e-01 4.473800305277109146e-03
-3.475646674633026123e-01 -5.157826840877532959e-02 1.875593960285186768e-01 1.672081500291824341e-01 -1.358104646205902100e-01 -2.112066149711608887e-01 -3.160081803798675537e-01 -1.419663280248641968e-01 -2.303348481655120850e-01 -2.061341553926467896e-01 9.938443452119827271e-02 -5.919581651687622070e-02 -2.317862957715988159e-02 -5.894227698445320129e-02 -1.312885284423828125e-01 6.826170533895492554e-02 9.916198998689651489e-02 4.422466456890106201e-02 -5.100879445672035217e-02 2.167560607194900513e-01 -4.764439165592193604e-02 2.154489010572433472e-01 -9.604492783546447754e-02 2.967972755432128906e-01 -3.461191356182098389e-01 2.036215811967849731e-01 -5.658976361155509949e-02 2.208153754472732544e-01 2.142707630991935730e-02 -2.273357510566711426e-01 -1.345837302505970001e-02 -1.502642035484313965e-01
-2.016501873731613159e-01 1.969353705644607544e-01 1.080505326390266418e-01 -5.910581350326538086e-02 -2.070831209421157837e-01 -1.990761905908584595e-01 8.173310011625289917e-02 8.720485866069793701e-02 -3.010968863964080811e-01 -6.500913202762603760e-02 -2.710763216018676758e-01 3.023637831211090088e-02 1.530481874942779541e-01 -2.161027044057846069e-01 -8.527315407991409302e-02 -6.935135927051305771e-03 5.767082422971725464e-02 1.657530218362808228e-01 3.614377081394195557e-01 1.386277973651885986e-01 -1.242903154343366623e-02 7.862898707389831543e-02 2.100621312856674194e-01 4.802697002887725830e-01 -4.665343835949897766e-02 -9.599464945495128632e-03 8.707367628812789917e-02 3.728281334042549133e-02 2.125045061111450195e-01 -9.757016599178314209e-02 1.847525537014007568e-01 5.530657712370157242e-03
-1.274908035993576050e-01 -2.881307601928710938e-01 4.502936080098152161e-02 -1.205099672079086304e-01 -4.146814942359924316e-01 7.419834285974502563e-02 1.357759088277816772e-01 -5.762165412306785583e-02 -2.159756422042846680e-01 -4.801683500409126282e-02 -1.203555166721343994e-01 -1.023463606834411621e-01 -1.710429936647415161e-01 -4.024874269962310791e-01 -1.052279695868492126e-01 -4.530506953597068787e-02 2.156878560781478882e-01 -1.334431171417236328e-01 1.647791825234889984e-02 1.171453297138214111e-01 1.089464128017425537e-02 -1.757841557264328003e-02 4.477639794349670410e-01 1.300037950277328491e-01 -5.611259490251541138e-02 1.383811142295598984e-02 -1.008439511060714722e-01 3.976321592926979065e-02 2.012796550989151001e-01 -1.156871840357780457e-01 8.179542422294616699e-02 -1.866654902696609497e-01
-2.485202997922897339e-01 3.137285262346267700e-02 -1.385934203863143921e-01 2.225422561168670654e-01 -2.632738947868347168e-01 -1.983144432306289673e-01 -1.102746799588203430e-01 -1.711384654045104980e-01 -1.124673858284950256e-01 -2.658104300498962402e-01 -1.338508874177932739e-01 2.249256968498229980e-01 -1.377486288547515869e-01 -1.569280922412872314e-01 -1.595099270343780518e-01 4.048840701580047607e-02 6.016987934708595276e-02 -5.712494626641273499e-02 -3.957774490118026733e-02 1.124505698680877686e-01 -6.836420297622680664e-02 -1.124111562967300415e-01 2.604374289512634277e-01 4.592202603816986084e-01 7.559846341609954834e-02 -1.074379682540893555e-01 -8.789344877004623413e-02 -1.025357283651828766e-02 3.424998223781585693e-01 -1.696588248014450073e-01 -4.565513506531715393e-02 -7.453193515539169312e-02
6.114589422941207886e-02 4.557502642273902893e-02 5.780239403247833252e-02 -1.369094569236040115e-02 -1.378712207078933716e-01 -2.957798838615417480e-01 -7.149538490921258926e-03 1.931487955152988434e-02 1.329596787691116333e-01 -3.180541098117828369e-01 1.534453928470611572e-01 -1.596538573503494263e-01 7.188843190670013428e-02 -4.065140485763549805e-01 -1.239024624228477478e-01 -7.387241721153259277e-02 1.580922603607177734e-01 2.983903512358665466e-02 -1.958894580602645874e-01 -2.397994995117187500e-01 5.170043930411338806e-02 -1.358214914798736572e-01 -1.301968991756439209e-01 3.581085801124572754e-01 -2.265540659427642822e-01 3.397828042507171631e-01 -4.538579285144805908e-02 1.363965868949890137e-01 1.829784810543060303e-01 1.016187891364097595e-01 5.079093948006629944e-02 -5.226219072937965393e-02
-2.134194523096084595e-01 -6.676762551069259644e-02 -1.355424374341964722e-01 2.264720797538757324e-01 -7.274296134710311890e-02 -1.311842501163482666e-01 -1.740820705890655518e-01 8.763278275728225708e-02 1.630123406648635864e-01 -3.040875494480133057e-01 7.586991786956787109e-02 -1.973716020584106445e-01 9.845626354217529297e-02 -1.258460730314254761e-01 3.151546418666839600e-01 -7.233875244855880737e-02 2.820905447006225586e-01 -1.054006516933441162e-01 -4.340961575508117676e-02 -2.236537933349609375e-01 9.244373440742492676e-02 -2.758883312344551086e-02 3.823551237583160400e-01 3.354607820510864258e-01 -6.142955645918846130e-02 1.100891381502151489e-01 -7.223417609930038452e-02 -4.028233140707015991e-02 -2.908221818506717682e-02 -2.939268350601196289e-01 -9.042535908520221710e-03 -7.298828661441802979e-02
-1.325779706239700317e-01 -5.244170129299163818e-02 1.589923538267612457e-02 -5.063092708587646484e-02 -3.835591673851013184e-01 -1.325296759605407715e-01 -5.916449055075645447e-02 2.268330454826354980e-01 -6.204422563314437866e-02 -1.662638038396835327e-02 3.993512317538261414e-02 -4.826441407203674316e-02 -3.772944211959838867e-02 -3.267389833927154541e-01 1.650024652481079102e-01 -1.470266468822956085e-02 1.767327934503555298e-01 2.332061827182769775e-01 -5.829837638884782791e-03 2.167149446904659271e-02 1.463766489177942276e-02 2.333241552114486694e-01 1.786769777536392212e-01 1.414808630943298340e-01 -2.836983501911163330e-01 2.572764754295349121e-01 -6.665714085102081299e-02 2.641484141349792480e-01 1.776640713214874268e-01 1.332190930843353271e-01 3.598128259181976318e-01 1.454543471336364746e-01
-2.250698208808898926e-01 1.158859357237815857e-01 -3.246684744954109192e-02 -1.270644962787628174e-01 -2.876514494419097900e-01 -7.467532157897949219e-02 5.204765871167182922e-02 4.331520199775695801e-02 -5.644389614462852478e-02 -4.187630861997604370e-02 -2.348411232233047485e-01 1.514160186052322388e-01 -2.480524182319641113e-01 -3.968676328659057617e-01 1.577592045068740845e-01 1.995496898889541626e-01 7.766449451446533203e-02 -2.040041685104370117e-01 -1.874312907457351685e-01 -8.855816721916198730e-02 -1.211374849081039429e-01 -1.857324391603469849e-01 1.980773508548736572e-01 4.669070988893508911e-02 -8.717843145132064819e-02 3.443359732627868652e-01 3.389990329742431641e-01 -7.977706938982009888e-02 1.301783174276351929e-01 -3.137510269880294800e-02 9.504798054695129395e-02 5.853285640478134155e-02
-1.815778762102127075e-01 4.620990529656410217e-02 1.321928203105926514e-01 2.624997794628143311e-01 -3.661938607692718506e-01 2.865279652178287506e-02 -2.219820171594619751e-01 9.449850767850875854e-03 -4.418636858463287354e-02 -2.327124625444412231e-01 4.065798968076705933e-02 2.844884395599365234e-01 -1.898713111877441406e-01 -1.549599319696426392e-01 -8.986878674477338791e-04 8.929544128477573395e-03 1.540638804435729980e-01 -8.863902091979980469e-02 -1.297301203012466431e-01 2.267978191375732422e-01 -5.735955759882926941e-02 -1.022228784859180450e-02 2.124900668859481812e-01 4.336920678615570068e-01 2.838159501552581787e-01 -2.323592547327280045e-03 9.607885032892227173e-02 8.688790351152420044e-02 -5.698348209261894226e-02 -1.805211752653121948e-01 -1.597419679164886475e-01 -1.431676372885704041e-02
-4.147717654705047607e-01 7.996422797441482544e-02 1.097197681665420532e-01 8.430092036724090576e-02 -3.279166519641876221e-01 2.326382398605346680e-01 -2.507804930210113525e-01 -3.447274910286068916e-03 -4.022113978862762451e-02 -1.215201467275619507e-01 -1.033231094479560852e-01 -9.117753803730010986e-02 -1.967522650957107544e-01 -4.386709630489349365e-02 1.235841512680053711e-01 6.146510690450668335e-02 -1.856644451618194580e-01 -9.106444567441940308e-02 7.808587979525327682e-03 -1.069999262690544128e-01 -1.525883823633193970e-01 -1.474872678518295288e-01 1.722552329301834106e-01 2.295442372560501099e-01 -2.712391614913940430e-01 1.440515220165252686e-01 2.951605618000030518e-01 1.860379278659820557e-01 -3.050589747726917267e-02 -1.859332472085952759e-01 2.191637456417083740e-01 3.941785544157028198e-02
9.334420412778854370e-02 2.477677911520004272e-01 -1.709863245487213135e-01 -2.415402047336101532e-02 -2.088418751955032349e-01 -1.894578635692596436e-01 -1.894884705543518066e-01 -1.287898123264312744e-01 -8.446007966995239258e-02 -4.280276130884885788e-03 -5.831097438931465149e-02 -1.844585388898849487e-01 -1.885514408349990845e-01 -2.552675902843475342e-01 2.871359884738922119e-01 -3.345749080181121826e-01 1.343977749347686768e-01 9.084431082010269165e-02 -9.230764210224151611e-02 4.921486973762512207e-02 7.445124536752700806e-02 -3.562374413013458252e-02 2.001402080059051514e-01 5.339123010635375977e-01 -8.379673957824707031e-02 1.130843609571456909e-01 1.495641320943832397e-01 -6.337457336485385895e-03 -1.367303542792797089e-02 -9.359446913003921509e-02 -8.758007735013961792e-02 1.932427845895290375e-02
-2.012893259525299072e-01 -1.518561840057373047e-01 -2.244491875171661377e-01 -2.367994748055934906e-02 -3.023715913295745850e-01 -9.126236289739608765e-02 -1.160487011075019836e-01 1.189969554543495178e-01 -1.769502013921737671e-01 -1.029373798519372940e-02 5.110634956508874893e-03 3.683496033772826195e-03 -1.735292524099349976e-01 -1.681487858295440674e-01 1.319224834442138672e-01 3.193408995866775513e-02 1.250292658805847168e-01 1.113080754876136780e-01 -7.716413587331771851e-03 1.524805184453725815e-02 1.581776537932455540e-03 1.240510940551757812e-01 2.956371009349822998e-01 1.600395590066909790e-01 -3.063836395740509033e-01 3.549607992172241211e-01 -8.413544297218322754e-02 2.401996105909347534e-01 2.235299050807952881e-01 -2.874772250652313232e-02 3.795430958271026611e-01 1.167290210723876953e-01
-1.477783918380737305e-01 6.613753736019134521e-02 -7.775641977787017822e-02 -5.513256788253784180e-02 -2.288582175970077515e-01 -4.339297488331794739e-02 -9.390802681446075439e-02 2.908424735069274902e-01 -1.105116773396730423e-02 -2.207094430923461914e-02 -1.738856434822082520e-01 1.938451379537582397e-01 -1.690642684698104858e-01 -3.887712359428405762e-01 2.402595430612564087e-01 1.632784456014633179e-01 1.336396485567092896e-01 3.382786363363265991e-02 -1.187872141599655151e-01 7.694617379456758499e-03 -1.739474236965179443e-01 -1.565586328506469727e-01 2.449232637882232666e-01 2.359570860862731934e-01 2.254711277782917023e-02 2.511865496635437012e-01 1.599488407373428345e-01 -2.383283153176307678e-02 8.637358248233795166e-02 -2.757020993158221245e-03 4.249880611896514893e-01 5.532025918364524841e-02
8.752550929784774780e-03 2.265059649944305420e-01 2.801375091075897217e-01 -2.141667604446411133e-01 -2.204933762550354004e-01 -3.633517622947692871e-01 -1.033378690481185913e-01 -1.128643751144409180e-02 -2.497545033693313599e-01 -1.747591942548751831e-01 -5.527693033218383789e-02 -1.471364591270685196e-02 -9.307827800512313843e-02 1.074363514780998230e-01 -9.214778244495391846e-02 -1.383833736181259155e-01 2.299261093139648438e-01 -1.744703054428100586e-01 -1.033180281519889832e-01 -1.205833852291107178e-01 -4.477691277861595154e-02 2.374633029103279114e-02 1.445614397525787354e-01 4.297086298465728760e-01 4.851242154836654663e-02 -5.433328449726104736e-02 2.051824629306793213e-01 8.170598000288009644e-02 -1.748030781745910645e-01 2.408895194530487061e-01 1.706410050392150879e-01 1.918099448084831238e-02
-4.789853990077972412e-01 3.169667124748229980e-01 2.673541605472564697e-01 -7.529873400926589966e-02 1.878742501139640808e-02 -2.194571644067764282e-01 -8.384065330028533936e-02 6.272830069065093994e-02 -2.768344059586524963e-02 -8.037687838077545166e-02 -5.067490041255950928e-02 -1.159331947565078735e-01 -2.166845351457595825e-01 2.010222524404525757e-02 1.068264693021774292e-01 5.111832916736602783e-02 2.485144883394241333e-01 -6.154791638255119324e-02 -1.446543037891387939e-01 -4.386972263455390930e-02 6.862621754407882690e-02 -7.378690689802169800e-02 1.644206941127777100e-01 3.122318685054779053e-01 -1.815711706876754761e-01 -3.219693899154663086e-02 2.473730128258466721e-03 2.801745235919952393e-01 -1.612774580717086792e-01 2.552181184291839600e-01 9.576904028654098511e-02 -1.138464808464050293e-01
-4.421740174293518066e-01 -1.584588736295700073e-01 -1.493381410837173462e-01 1.665105670690536499e-01 -5.991288926452398300e-03 -1.589904427528381348e-01 -1.612318307161331177e-01 2.889228798449039459e-02 -2.655962109565734863e-01 3.013309277594089508e-02 -8.608674257993698120e-02 2.382109463214874268e-01 1.500197350978851318e-01 -2.338833808898925781e-01 -1.763798668980598450e-02 -5.484899878501892090e-02 1.656483858823776245e-01 -4.694442451000213623e-02 6.581410020589828491e-02 1.341252923011779785e-01 4.444663226604461670e-02 -4.173655435442924500e-02 3.823365867137908936e-01 2.879385054111480713e-01 -1.971921771764755249e-01 1.068103462457656860e-01 -1.211904510855674744e-01 3.288944251835346222e-03 6.179629825055599213e-03 -3.214056491851806641e-01 -1.028838846832513809e-02 -8.866248279809951782e-02
-4.692644774913787842e-01 -2.166425436735153198e-01 -7.530927192419767380e-03 6.002882029861211777e-03 -1.602252870798110962e-01 -2.966974675655364990e-01 2.859975770115852356e-02 -2.096984721720218658e-02 -9.296463429927825928e-02 1.267491132020950317e-01 -9.308553487062454224e-02 -4.588225483894348145e-02 2.843760326504707336e-02 -7.439721375703811646e-02 -1.458936482667922974e-01 -6.211781501770019531e-02 -2.143282257020473480e-02 -8.271904289722442627e-02 -1.795324236154556274e-01 2.346998639404773712e-02 -2.305003851652145386e-01 -6.881410628557205200e-02 1.288354247808456421e-01 4.685051739215850830e-01 -1.076519042253494263e-01 9.587734937667846680e-02 2.838562130928039551e-01 2.303494960069656372e-01 -1.259027719497680664e-01 3.732873871922492981e-02 -4.937757924199104309e-02 -2.066253870725631714e-01
-1.488233655691146851e-01 2.048904895782470703e-01 2.595499623566865921e-03 -2.706253230571746826e-01 -1.403740942478179932e-01 1.052696183323860168e-01 -1.326650232076644897e-01 5.854870378971099854e-02 1.537635326385498047e-01 -1.878075301647186279e-01 -8.796096593141555786e-02 -4.723666608333587646e-02 2.256157808005809784e-02 -6.852537393569946289e-02 2.195425033569335938e-01 1.208587959408760071e-01 1.298159658908843994e-01 7.679593563079833984e-02 9.916578233242034912e-02 -7.514759898185729980e-02 1.005737856030464172e-01 1.753522604703903198e-01 4.401385784149169922e-01 3.784189522266387939e-01 8.796094916760921478e-04 1.001375019550323486e-01 -2.678321301937103271e-01 1.906383633613586426e-01 2.370172739028930664e-01 1.707118153572082520e-01 2.313302457332611084e-01 -3.102248720824718475e-02
-1.229991465806961060e-01 9.877759218215942383e-02 1.764371395111083984e-01 -2.397310733795166016e-01 -1.819192469120025635e-01 1.174029260873794556e-01 -1.390060782432556152e-01 -2.695020437240600586e-01 -3.822404891252517700e-03 -4.323962032794952393e-01 2.632969431579113007e-02 -1.070553958415985107e-01 -2.798995673656463623e-01 -1.586513221263885498e-01 -8.968877792358398438e-02 8.746501058340072632e-02 2.544488012790679932e-01 1.186599116772413254e-02 -1.819989234209060669e-01 2.302555739879608154e-02 -2.090939730405807495e-01 1.573864966630935669e-01 2.475433051586151123e-01 4.763462767004966736e-02 -2.540746331214904785e-02 2.197851687669754028e-01 -4.757143184542655945e-02 2.139823585748672485e-01 -3.078632056713104248e-02 2.356682866811752319e-01 2.055963575839996338e-01 -5.478598177433013916e-02
-2.007822394371032715e-01 2.362501025199890137e-01 -2.138963341712951660e-01 -2.208408266305923462e-01 -5.805234238505363464e-02 -2.839514911174774170e-01 -6.166535615921020508e-02 -1.481880396604537964e-01 -2.650453448295593262e-01 -2.567906677722930908e-02 -1.376300752162933350e-01 1.556437015533447266e-01 -3.320306241512298584e-01 -3.308087214827537537e-02 1.102264598011970520e-01 1.875166296958923340e-01 1.508275233209133148e-02 -1.899502053856849670e-02 -1.330491304397583008e-01 -3.624403104186058044e-02 1.318936347961425781e-01 3.011253476142883301e-01 3.347062170505523682e-01 1.112799048423767090e-01 2.076810924336314201e-03 1.267340183258056641e-01 2.881885468959808350e-01 1.825934946537017822e-01 8.477816730737686157e-02 1.368757188320159912e-01 -7.755486667156219482e-02 -1.018767729401588440e-01
-2.720639705657958984e-01 -3.321289643645286560e-02 9.847040474414825439e-02 -1.698963344097137451e-01 -4.485290125012397766e-02 7.536140829324722290e-02 -1.928107887506484985e-01 -4.126734659075737000e-02 9.707739204168319702e-02 -8.694306761026382446e-02 -2.210491597652435303e-01 -9.409123659133911133e-02 -1.189489569514989853e-02 -3.088856041431427002e-01 3.390787243843078613e-01 5.239463597536087036e-02 2.158094346523284912e-01 1.220485493540763855e-01 -1.238617971539497375e-01 -1.814963221549987793e-01 -1.193348411470651627e-02 -8.460169658064842224e-03 1.867634952068328857e-01 3.039668202400207520e-01 -1.385562568902969360e-01 2.177614532411098480e-02 1.490049809217453003e-01 3.373542129993438721e-01 2.640752792358398438e-01 1.647635102272033691e-01 1.139087155461311340e-01 2.213446497917175293e-01
-2.241208851337432861e-01 -8.332930505275726318e-02 2.322329767048358917e-02 -1.076312884688377380e-01 -2.703207433223724365e-01 1.652920097112655640e-01 -2.431068569421768188e-02 -1.004563942551612854e-01 7.765074819326400757e-02 -3.356167078018188477e-01 -1.169503182172775269e-01 -3.020174801349639893e-01 -1.236317493021488190e-02 -3.027031421661376953e-01 1.259088423103094101e-02 5.183945223689079285e-02 1.125548034906387329e-01 -8.470398187637329102e-02 -2.234331071376800537e-01 -3.810422495007514954e-04 -1.737529784440994263e-01 2.780764698982238770e-01 1.873079538345336914e-01 1.743344366550445557e-01 -2.037518098950386047e-02 2.186461091041564941e-01 1.111310049891471863e-01 -2.636276930570602417e-02 -1.213620007038116455e-01 2.494011968374252319e-01 3.026705384254455566e-01 -1.699184924364089966e-01
-3.350760638713836670e-01 1.173064559698104858e-01 1.917426586151123047e-01 -1.739024743437767029e-02 -9.581017494201660156e-02 1.819785870611667633e-02 -6.452167406678199768e-03 7.513875514268875122e-02 1.663110852241516113e-01 -1.753330528736114502e-01 -1.279298365116119385e-01 2.188315056264400482e-02 -1.746643483638763428e-01 -2.353931665420532227e-01 -1.065409369766712189e-02 1.632294058799743652e-01 2.442777305841445923e-01 -1.120333001017570496e-01 1.811054795980453491e-01 -2.796310931444168091e-03 -1.198869124054908752e-01 1.034957394003868103e-01 1.319763809442520142e-01 2.473931610584259033e-01 -7.755029946565628052e-02 3.902133703231811523e-01 1.685100048780441284e-01 1.862384825944900513e-01 3.714196085929870605e-01 2.434775829315185547e-01 6.983862072229385376e-02 -3.961028531193733215e-02
-3.956530615687370300e-02 2.540232241153717041e-01 2.649930119514465332e-01 -1.007967814803123474e-01 -7.816167920827865601e-02 -3.264373540878295898e-01 -9.091348946094512939e-02 3.449448198080062866e-02 -2.067687064409255981e-01 -1.261688172817230225e-01 9.594664722681045532e-02 1.408649049699306488e-02 -9.748938679695129395e-02 -1.120522692799568176e-01 1.518624424934387207e-01 1.260084938257932663e-02 2.184532135725021362e-01 -1.006370559334754944e-01 2.270883694291114807e-02 1.274981498718261719e-01 1.583627164363861084e-01 2.673861980438232422e-01 1.108976006507873535e-01 4.899549782276153564e-01 -1.997303664684295654e-01 -3.377000242471694946e-02 4.781934246420860291e-02 6.783583760261535645e-02 -1.653150022029876709e-01 2.693348824977874756e-01 1.680507063865661621e-01 -1.358715295791625977e-01
-2.358707636594772339e-01 1.059360951185226440e-01 1.056015193462371826e-01 7.130622863769531250e-02 -7.107400894165039062e-02 -2.757437527179718018e-01 -1.970547065138816833e-02 3.563168272376060486e-02 -3.169110417366027832e-01 -1.722023338079452515e-01 3.394888713955879211e-02 1.929322481155395508e-01 3.700857609510421753e-02 -1.708562970161437988e-01 -1.101226210594177246e-01 -8.821626752614974976e-02 -2.222186140716075897e-02 2.976207435131072998e-01 3.160777390003204346e-01 2.380423843860626221e-01 1.441984325647354126e-01 -1.476542949676513672e-01 1.850248426198959351e-01 3.138583600521087646e-01 -6.330050528049468994e-02 2.434099465608596802e-01 1.749599725008010864e-01 1.685226857662200928e-01 6.386633217334747314e-02 -1.168536171317100525e-01 1.907791942358016968e-01 -1.336266100406646729e-01
6.204784382134675980e-03 5.247361958026885986e-02 1.625860780477523804e-01 -1.841741204261779785e-01 -1.132403910160064697e-01 7.487648725509643555e-02 -1.170777976512908936e-01 -8.529416471719741821e-02 1.141904890537261963e-01 -2.939943969249725342e-01 -3.660254552960395813e-02 7.853977731429040432e-04 -3.317857980728149414e-01 -4.192795753479003906e-01 7.097333204001188278e-03 6.939475983381271362e-02 2.720502614974975586e-01 -4.882305487990379333e-02 -1.277867704629898071e-01 1.594379097223281860e-01 3.427349030971527100e-02 -3.191883489489555359e-02 3.650850653648376465e-01 -1.168634667992591858e-01 -2.408159337937831879e-02 1.723229736089706421e-01 2.818232960999011993e-02 8.553216606378555298e-02 1.223310604691505432e-01 1.415885090827941895e-01 3.448587357997894287e-01 -2.151241004467010498e-01
-3.643187880516052246e-01 -3.256459906697273254e-02 -1.081786453723907471e-01 1.907682716846466064e-01 -5.312090739607810974e-03 -1.449529677629470825e-01 -2.378086894750595093e-01 -3.496485203504562378e-02 -2.723328173160552979e-01 -9.306247229687869549e-04 -2.442879416048526764e-02 1.861049979925155640e-01 8.436983078718185425e-02 -2.959507107734680176e-01 -1.944597214460372925e-01 4.813137277960777283e-02 1.337994728237390518e-02 9.148389846086502075e-02 6.089681014418601990e-02 8.197987452149391174e-03 -1.663095355033874512e-01 3.041851893067359924e-02 2.580786943435668945e-01 4.207746684551239014e-01 -2.635508477687835693e-01 1.848216652870178223e-01 3.689350187778472900e-02 6.971793249249458313e-03 2.117777317762374878e-01 -1.454771459102630615e-01 1.510416567325592041e-01 -1.290273666381835938e-01
-6.515347957611083984e-02 1.449228823184967041e-01 2.040440030395984650e-02 -6.749425083398818970e-02 -1.042609885334968567e-01 8.618173748254776001e-02 -7.877808809280395508e-02 -2.613689750432968140e-02 -2.570717036724090576e-01 -1.557587385177612305e-01 5.491739604622125626e-03 5.338461324572563171e-02 7.215331774204969406e-03 -3.503550589084625244e-01 1.763052344322204590e-01 -5.923187360167503357e-02 1.153403297066688538e-01 -4.901896230876445770e-03 -1.147690340876579285e-01 -1.232896447181701660e-01 -1.377333700656890869e-01 9.094725549221038818e-02 1.324989199638366699e-01 4.797047078609466553e-01 -1.574558466672897339e-01 1.274708360433578491e-01 3.557017073035240173e-02 -5.540705472230911255e-02 3.246781229972839355e-01 2.982807159423828125e-01 2.295758277177810669e-01 2.913612127304077148e-01
5.556303635239601135e-02 -3.091826103627681732e-02 5.809261649847030640e-02 -1.284521222114562988e-01 -1.689212769269943237e-01 -1.947840005159378052e-01 -9.700963646173477173e-02 2.069927752017974854e-01 8.766112476587295532e-02 -2.676222622394561768e-01 -4.982459545135498047e-02 -2.716972827911376953e-01 4.263664409518241882e-02 -4.735672771930694580e-01 1.365273445844650269e-01 -8.699797838926315308e-02 7.002888619899749756e-02 -9.727516025304794312e-02 -3.002411425113677979e-01 -7.169982790946960449e-02 1.045090053230524063e-02 1.343629509210586548e-01 -8.291178196668624878e-02 3.111922442913055420e-01 -2.046978920698165894e-01 1.859699040651321411e-01 6.992038106545805931e-04 1.959432065486907959e-01 1.564479023218154907e-01 1.106314808130264282e-01 4.274688661098480225e-02 -2.539629936218261719e-01
-3.127376139163970947e-01 7.949949055910110474e-02 3.646445646882057190e-02 2.365219965577125549e-02 -4.875262454152107239e-02 -9.207211434841156006e-02 -2.636891901493072510e-01 -5.616767331957817078e-02 -2.112385258078575134e-02 3.562352061271667480e-02 -7.005077600479125977e-02 -1.254169791936874390e-01 -1.040859222412109375e-01 -2.222223430871963501e-01 5.795045569539070129e-02 -2.195980846881866455e-01 1.712171584367752075e-01 7.361791096627712250e-03 -3.921716809272766113e-01 -2.301879040896892548e-02 3.312314152717590332e-01 -1.584659069776535034e-01 2.061755806207656860e-01 1.482065767049789429e-01 -2.353776544332504272e-01 -4.454275593161582947e-02 3.387682139873504639e-02 -1.774414628744125366e-02 -3.046599626541137695e-01 -2.770147621631622314e-01 2.310003191232681274e-01 -1.073902472853660583e-01
-2.776068747043609619e-01 -2.032115310430526733e-01 1.705293655395507812e-01 -1.204102039337158203e-01 -1.270098984241485596e-01 -3.946980535984039307e-01 2.944948524236679077e-02 1.736471056938171387e-02 -2.339674718677997589e-02 -1.989564895629882812e-01 -7.803454995155334473e-02 1.820341795682907104e-01 6.336249411106109619e-02 -1.030615791678428650e-01 -4.463865980505943298e-02 -1.122243795543909073e-02 1.559073925018310547e-01 -6.466489285230636597e-02 -1.916528046131134033e-01 -2.475293353199958801e-02 -2.312898188829421997e-01 1.919877082109451294e-01 2.595118880271911621e-01 1.255154237151145935e-02 -2.722795605659484863e-01 1.957803219556808472e-01 1.426097750663757324e-02 -1.626256257295608521e-01 4.050352275371551514e-01 3.620918467640876770e-02 -1.643689870834350586e-01 -1.169311180710792542e-01
-4.021147191524505615e-01 3.883384913206100464e-02 -2.600995302200317383e-01 1.473819911479949951e-01 -3.733952045440673828e-01 -2.208386808633804321e-01 9.988337010145187378e-02 1.320621520280838013e-01 -6.958272308111190796e-02 -2.525847554206848145e-01 1.203751191496849060e-01 -9.628052264451980591e-02 -4.423293471336364746e-02 -3.841553255915641785e-02 3.045250773429870605e-01 4.713999852538108826e-02 8.999247848987579346e-02 1.602117270231246948e-01 -1.472101211547851562e-01 -6.696351617574691772e-02 1.642897576093673706e-01 -6.839749217033386230e-02 -6.541551556438207626e-03 4.260919392108917236e-01 -7.027485966682434082e-02 1.534081250429153442e-01 8.627449721097946167e-02 -7.892476767301559448e-02 -1.016162112355232239e-01 5.716465879231691360e-03 -2.404480241239070892e-02 -1.214543804526329041e-01
-3.888399302959442139e-01 -4.863864555954933167e-02 -1.010063067078590393e-01 1.469649076461791992e-01 7.727818191051483154e-02 -2.841538488864898682e-01 -2.335840016603469849e-01 -1.310532540082931519e-01 -2.131407707929611206e-01 3.011542186141014099e-02 -9.763943403959274292e-02 2.856714427471160889e-01 4.770214855670928955e-02 -2.366044372320175171e-01 -1.874243021011352539e-01 9.507454931735992432e-02 2.398108877241611481e-02 -1.391461193561553955e-01 -1.453777551651000977e-01 7.782993465662002563e-02 -5.195942521095275879e-02 -5.365094169974327087e-02 2.056476920843124390e-01 4.079920053482055664e-01 -1.688483357429504395e-01 8.740800619125366211e-02 2.251877076923847198e-02 -1.537238061428070068e-01 2.398975379765033722e-02 -1.862474232912063599e-01 2.160813659429550171e-01 -1.121813803911209106e-01
-2.142206579446792603e-01 -7.195537537336349487e-02 1.505108643323183060e-02 2.105439454317092896e-01 -3.445389866828918457e-01 -2.415450662374496460e-01 -2.699799835681915283e-01 -3.544473052024841309e-01 2.236203104257583618e-02 -8.733098208904266357e-02 1.527356058359146118e-01 -3.260541260242462158e-01 -1.270020753145217896e-01 -1.891576349735260010e-01 -2.030110657215118408e-01 -1.475286204367876053e-02 -4.786809906363487244e-02 -2.657571621239185333e-02 -5.900520086288452148e-02 -7.027109712362289429e-02 1.453580111265182495e-01 -4.000554233789443970e-02 2.873467803001403809e-01 1.630694270133972168e-01 1.901084184646606445e-01 1.789588332176208496e-01 2.241247892379760742e-01 5.663177371025085449e-02 -2.284839190542697906e-02 1.555595844984054565e-01 3.147198259830474854e-02 -8.409249037504196167e-02
-2.932356595993041992e-01 1.175432503223419189e-01 2.608787417411804199e-01 -2.257607877254486084e-01 8.358985185623168945e-02 -2.442789971828460693e-01 -1.992001831531524658e-01 -1.311072111129760742e-01 -2.165524214506149292e-01 -9.768798947334289551e-02 1.266303360462188721e-01 -1.728282421827316284e-01 -2.894143164157867432e-01 -2.704963833093643188e-02 -1.508851256221532822e-02 1.455343216657638550e-01 1.594785600900650024e-01 1.222336366772651672e-01 -1.490806490182876587e-01 3.060359880328178406e-02 3.252567350864410400e-02 -1.810194179415702820e-02 1.587909162044525146e-01 3.665524721145629883e-01 -2.378615885972976685e-01 -5.670456960797309875e-02 1.500805020332336426e-01 1.813590675592422485e-01 -1.784138679504394531e-01 2.352290600538253784e-01 -4.376981779932975769e-02 -1.435716450214385986e-01
-2.508580982685089111e-01 9.276217967271804810e-02 1.343979835510253906e-01 -1.479753106832504272e-01 -3.762765228748321533e-01 1.849965192377567291e-02 -4.858317971229553223e-02 2.342244386672973633e-01 -7.250870019197463989e-02 -4.541110694408416748e-01 -8.464246988296508789e-02 5.893443524837493896e-02 -6.461385637521743774e-02 -5.782481655478477478e-02 5.383583903312683105e-02 1.261478811502456665e-01 3.514089882373809814e-01 -2.526776790618896484e-01 2.583815753459930420e-01 -3.212657198309898376e-02 -1.539208441972732544e-01 -2.841610461473464966e-02 1.610296219587326050e-01 1.145247370004653931e-01 -2.814372442662715912e-02 1.321306973695755005e-01 4.965823143720626831e-02 6.808423250913619995e-02 2.472340911626815796e-01 1.784145683050155640e-01 -6.175212934613227844e-02 1.100946031510829926e-02
-3.596261441707611084e-01 2.768107317388057709e-02 6.587149202823638916e-02 -1.762484610080718994e-01 -3.929548263549804688e-01 -6.667561084032058716e-02 1.194999441504478455e-01 -1.931974440813064575e-01 -1.104736402630805969e-01 5.316236987709999084e-03 -1.841239631175994873e-01 1.209930256009101868e-01 -1.592285484075546265e-01 -1.682467162609100342e-01 7.463456690311431885e-02 -5.164684727787971497e-02 6.566129624843597412e-02 2.658304870128631592e-01 -1.338263750076293945e-01 -1.008957773447036743e-01 -2.157695740461349487e-01 -3.204874694347381592e-01 1.523087918758392334e-01 2.308609783649444580e-01 -2.744262516498565674e-01 3.229457885026931763e-02 7.054629921913146973e-02 5.294531956315040588e-02 9.123972058296203613e-02 1.211278364062309265e-01 2.103470265865325928e-01 1.454585045576095581e-01
-2.251339256763458252e-01 -5.357284098863601685e-03 1.191847324371337891e-01 2.093286514282226562e-01 -3.374396264553070068e-01 1.092641800642013550e-01 -4.453470464795827866e-03 9.308186918497085571e-02 -4.786748811602592468e-02 -2.902338504791259766e-01 2.485746890306472778e-02 -2.067104279994964600e-01 -2.292800098657608032e-01 -1.600377410650253296e-01 7.369057834148406982e-02 -9.974207729101181030e-03 3.568602204322814941e-01 2.554154992103576660e-01 -8.536561578512191772e-02 8.626890182495117188e-02 1.195472106337547302e-01 -1.772142797708511353e-01 -3.550323843955993652e-02 3.994312882423400879e-01 -6.849418580532073975e-02 -1.696048490703105927e-02 -1.199529543519020081e-01 1.586257964372634888e-01 1.728823632001876831e-01 2.338150143623352051e-01 -1.597448624670505524e-02 5.274609196931123734e-03
-1.567969471216201782e-01 -2.334237098693847656e-01 9.315481036901473999e-02 -7.025629281997680664e-03 -3.391819298267364502e-01 -2.544488310813903809e-01 1.452145725488662720e-01 4.734907299280166626e-02 1.293652318418025970e-02 -2.145151942968368530e-01 1.762295067310333252e-01 -6.487739831209182739e-02 -9.755925834178924561e-02 -2.094330787658691406e-01 1.472262144088745117e-01 -2.645975649356842041e-01 3.080922365188598633e-01 -1.432241350412368774e-01 -7.568745315074920654e-02 2.922679483890533447e-01 1.939548403024673462e-01 -4.566211625933647156e-02 3.496534824371337891e-01 5.453835055232048035e-02 1.140445396304130554e-01 6.823651492595672607e-02 9.762075543403625488e-02 8.413310348987579346e-02 6.879037618637084961e-02 2.027917951345443726e-01 1.629686653614044189e-01 6.603725999593734741e-02
-8.792073279619216919e-02 -1.555014587938785553e-02 -1.445007175207138062e-01 1.144255772233009338e-01 -2.799129486083984375e-01 -4.818620625883340836e-03 5.409176647663116455e-02 2.325892746448516846e-01 -2.317872792482376099e-01 -2.002069801092147827e-01 -7.770214229822158813e-03 -1.407776176929473877e-01 -1.211010739207267761e-01 -1.557565480470657349e-01 8.237502723932266235e-02 -9.745572693645954132e-03 1.050578132271766663e-01 5.691734328866004944e-02 -3.595398738980293274e-02 1.194376572966575623e-01 1.515229642391204834e-01 -8.414757996797561646e-02 2.884980738162994385e-01 3.301156759262084961e-01 2.784934127703309059e-03 2.584392428398132324e-01 2.837039530277252197e-01 -1.972204297780990601e-01 4.425220936536788940e-02 -3.376905573531985283e-03 4.348565340042114258e-01 1.839255541563034058e-01
-1.065985932946205139e-01 1.209191232919692993e-01 3.694747388362884521e-01 -4.929630458354949951e-02 -1.389462053775787354e-01 -2.457872778177261353e-01 -2.106319665908813477e-01 -7.251727581024169922e-02 -3.626555204391479492e-01 -7.159687578678131104e-02 -5.490677058696746826e-02 -1.105199009180068970e-01 -1.415783315896987915e-01 -1.118773035705089569e-02 1.324205994606018066e-01 -4.241604357957839966e-02 4.409035667777061462e-02 -1.201720312237739563e-01 -3.875724226236343384e-02 -9.317374974489212036e-02 1.276547014713287354e-01 1.292680799961090088e-01 1.241491064429283142e-01 4.705879986286163330e-01 -8.819301612675189972e-03 4.477559030055999756e-02 -5.010386928915977478e-03 2.476266622543334961e-01 -2.040025293827056885e-01 2.773502767086029053e-01 1.888771951198577881e-01 -1.646296493709087372e-02
-6.616567373275756836e-01 1.601883471012115479e-01 6.684277206659317017e-02 -6.400077044963836670e-02 -2.392845600843429565e-01 -7.604014873504638672e-02 -2.547673881053924561e-01 -1.004120260477066040e-01 -1.238468065857887268e-01 -2.035993337631225586e-02 -2.147887274622917175e-02 5.994430184364318848e-02 -7.267583161592483521e-03 4.173137247562408447e-02 5.856990069150924683e-02 -8.708869107067584991e-03 -1.228606328368186951e-01 5.502910539507865906e-02 8.347319066524505615e-02 1.320270355790853500e-02 -1.597152054309844971e-01 -2.536749839782714844e-01 3.226665407419204712e-02 5.989670753479003906e-02 -8.905690163373947144e-02 3.512881696224212646e-01 6.240844726562500000e-02 1.453208327293395996e-01 8.487320691347122192e-02 1.073533818125724792e-01 2.536912560462951660e-01 -7.524139434099197388e-02
-2.241617590188980103e-01 1.974223554134368896e-01 1.198057159781455994e-01 9.556268155574798584e-02 -2.693460881710052490e-01 -1.594966650009155273e-02 -3.694154694676399231e-02 -9.067728370428085327e-02 -1.819510310888290405e-01 1.201215852051973343e-02 1.734184026718139648e-01 3.075555264949798584e-01 -2.718297392129898071e-02 -4.463703930377960205e-01 -1.478217095136642456e-01 1.103799790143966675e-01 4.501694440841674805e-02 -1.730170845985412598e-01 -4.320266097784042358e-02 2.085811085999011993e-02 -8.186154067516326904e-02 -8.968884497880935669e-02 2.228596061468124390e-01 4.145785570144653320e-01 -2.706429921090602875e-02 6.809815764427185059e-02 1.704952269792556763e-01 8.942651748657226562e-02 1.930462867021560669e-01 -1.804315298795700073e-01 -3.087127394974231720e-02 -1.708944290876388550e-01
-1.231003850698471069e-01 1.677180230617523193e-01 7.786139845848083496e-02 -2.603007853031158447e-01 -1.224790588021278381e-01 -2.278064787387847900e-01 -2.357034236192703247e-01 -5.662959441542625427e-02 -1.414606869220733643e-01 -2.287980169057846069e-01 -3.522090613842010498e-02 6.181593518704175949e-03 -1.436112672090530396e-01 -2.841625548899173737e-02 3.563849329948425293e-01 -1.091456115245819092e-01 1.492894738912582397e-01 -2.279839366674423218e-01 3.751287236809730530e-02 6.248303875327110291e-02 1.223698556423187256e-01 2.510359138250350952e-02 2.389796078205108643e-02 4.024614691734313965e-01 -9.535561501979827881e-02 3.008685633540153503e-02 1.647572815418243408e-01 -1.265466064214706421e-01 -2.327117472887039185e-01 3.976290524005889893e-01 -9.500415064394474030e-03 2.800441579893231392e-03
-4.632209241390228271e-01 1.684912294149398804e-01 -1.717348769307136536e-02 -7.043759524822235107e-02 -1.614911407232284546e-01 -1.668182164430618286e-01 -2.242269739508628845e-02 -8.750136196613311768e-02 -3.528638780117034912e-01 -6.302926689386367798e-03 -3.552324324846267700e-02 3.311976045370101929e-02 -4.646323621273040771e-03 5.066614598035812378e-02 8.655279874801635742e-02 -1.163469180464744568e-01 1.538154631853103638e-01 -1.005707234144210815e-01 -2.520751655101776123e-01 1.798577308654785156e-01 -3.694877624511718750e-01 2.317531704902648926e-01 8.796273171901702881e-02 2.358942925930023193e-01 -1.010645329952239990e-01 -6.373788416385650635e-02 2.589369118213653564e-01 8.318369090557098389e-02 1.095100566744804382e-01 -7.800448685884475708e-02 1.483142375946044922e-01 -1.660971939563751221e-01
-2.589832544326782227e-01 -3.743258863687515259e-02 6.927838176488876343e-02 2.380487024784088135e-01 -1.478292793035507202e-01 4.817718639969825745e-02 -2.864862978458404541e-01 -1.705221384763717651e-01 1.910563558340072632e-01 -2.182047069072723389e-02 -1.185372173786163330e-01 -8.670224249362945557e-02 -2.432407289743423462e-01 -1.976375281810760498e-01 1.048412173986434937e-01 8.970396965742111206e-02 6.882526725530624390e-02 2.948315814137458801e-02 3.913739919662475586e-01 -1.874018274247646332e-02 -1.189005449414253235e-01 -9.811317175626754761e-02 1.481278538703918457e-01 5.182659626007080078e-01 -1.131047904491424561e-01 5.068628862500190735e-02 -2.416571043431758881e-02 5.196991190314292908e-02 1.393018811941146851e-01 3.496213757898658514e-04 2.109350711107254028e-01 -5.421670526266098022e-02
4.081863909959793091e-02 -9.388515353202819824e-02 3.854749724268913269e-02 -2.417469397187232971e-02 -3.537359237670898438e-01 6.253086775541305542e-02 1.818054914474487305e-01 1.718822568655014038e-01 -1.469274759292602539e-01 -3.198237419128417969e-01 -1.281576510518789291e-02 -1.341845095157623291e-01 -1.966535001993179321e-01 -2.791507840156555176e-01 4.055092856287956238e-02 1.177285313606262207e-01 3.124657869338989258e-01 -2.262128442525863647e-01 -9.400146454572677612e-02 2.184688597917556763e-01 1.449573189020156860e-01 -1.542941927909851074e-01 1.549795866012573242e-01 3.021221756935119629e-01 -7.505743205547332764e-02 3.069329857826232910e-01 -5.810095369815826416e-02 1.397339254617691040e-01 7.775239646434783936e-02 9.188535064458847046e-02 -1.371784321963787079e-02 1.369634717702865601e-01
-2.222244143486022949e-01 1.832632124423980713e-01 6.317771039903163910e-03 2.440659999847412109e-01 -3.001959025859832764e-01 -1.588734984397888184e-01 -1.629808545112609863e-02 -1.163439825177192688e-01 -4.272526875138282776e-02 -1.467287912964820862e-02 -3.876293301582336426e-01 7.791549712419509888e-02 -1.668636053800582886e-01 -3.012504279613494873e-01 5.583450943231582642e-02 1.030114442110061646e-01 1.884693652391433716e-01 1.900004148483276367e-01 3.136727586388587952e-02 -3.747805207967758179e-02 -3.673337027430534363e-02 -1.707642525434494019e-01 -5.348297208547592163e-02 5.538142472505569458e-02 -1.872328221797943115e-01 3.362910449504852295e-01 2.580674588680267334e-01 1.981754004955291748e-01 1.714321970939636230e-01 -1.770056784152984619e-03 1.425560265779495239e-01 1.529363840818405151e-01
-3.403494954109191895e-01 6.332167237997055054e-02 1.565026491880416870e-01 -1.673040986061096191e-01 -3.417907953262329102e-01 -7.879293709993362427e-02 -3.020640313625335693e-01 -1.929729059338569641e-02 -1.821972429752349854e-01 -8.878536522388458252e-02 3.922471776604652405e-02 -1.778902299702167511e-02 9.310497902333736420e-03 -8.553757332265377045e-03 4.296350106596946716e-02 8.806789666414260864e-02 5.936517938971519470e-02 2.441191375255584717e-01 -1.988712251186370850e-01 1.593702882528305054e-01 -1.801421791315078735e-01 2.555153965950012207e-01 5.542219802737236023e-02 3.449144959449768066e-01 3.436417877674102783e-02 2.341939695179462433e-02 2.339783906936645508e-01 5.042985826730728149e-02 3.727521374821662903e-02 -2.490257620811462402e-01 2.047882378101348877e-01 -2.193745672702789307e-01
-4.089501500129699707e-01 -1.598544865846633911e-01 9.925580769777297974e-02 1.338530518114566803e-02 -1.003768742084503174e-01 -2.089987844228744507e-01 -1.825404018163681030e-01 -5.836403463035821915e-03 -9.190103411674499512e-02 -1.549832075834274292e-01 5.872982740402221680e-02 -7.967337965965270996e-03 -7.779656350612640381e-02 9.306688606739044189e-02 -5.559349060058593750e-02 -1.553138643503189087e-01 7.891250401735305786e-02 -1.211559697985649109e-01 3.403184562921524048e-02 3.215422332286834717e-01 -1.079474166035652161e-01 1.384821813553571701e-02 1.413680985569953918e-02 5.864977240562438965e-01 -2.709959745407104492e-01 1.339632123708724976e-01 1.131248846650123596e-01 9.286380559206008911e-02 1.928322017192840576e-02 -1.087027862668037415e-01 9.312968701124191284e-02 -1.304407715797424316e-01
-2.881223261356353760e-01 1.419672071933746338e-01 -1.110585331916809082e-01 9.231676161289215088e-02 -9.979107975959777832e-02 9.989717043936252594e-03 -1.582201868295669556e-01 -5.680599715560674667e-03 -8.761411160230636597e-02 -2.341813743114471436e-01 3.041930794715881348e-01 2.860583364963531494e-01 -5.739384144544601440e-02 -2.074443995952606201e-01 -2.158513665199279785e-01 3.185738623142242432e-02 4.449584707617759705e-02 6.630970630794763565e-03 -7.885399460792541504e-02 2.263659685850143433e-01 -6.413443386554718018e-02 1.194893755018711090e-02 6.072511523962020874e-02 5.579010248184204102e-01 -1.119476184248924255e-01 2.373491786420345306e-02 -1.327673196792602539e-01 5.434752628207206726e-02 9.153027087450027466e-02 -1.463803052902221680e-01 3.802924230694770813e-02 -2.577376067638397217e-01
-3.438175618648529053e-01 1.511826962232589722e-01 -1.123393028974533081e-01 -6.308365613222122192e-02 -1.525535434484481812e-01 -2.027385169640183449e-03 2.178580462932586670e-01 -3.628426492214202881e-01 -3.757035136222839355e-01 -1.907721757888793945e-01 1.795279383659362793e-01 9.472516924142837524e-02 -1.713562905788421631e-01 -3.003790676593780518e-01 1.027332469820976257e-01 2.863941527903079987e-02 -2.167397737503051758e-02 -3.196457400918006897e-02 4.400223866105079651e-02 -1.369761079549789429e-01 7.735489308834075928e-02 1.429329067468643188e-01 1.210772469639778137e-01 2.332654446363449097e-01 -1.854279935359954834e-01 1.741210818290710449e-01 -2.439403980970382690e-01 2.785896183922886848e-03 8.734733611345291138e-02 1.670799255371093750e-01 9.810820966958999634e-02 5.622867122292518616e-02
-2.701080143451690674e-01 8.012354373931884766e-03 1.127313524484634399e-01 -9.966704249382019043e-02 -3.438175618648529053e-01 -9.609960019588470459e-02 1.009661257266998291e-01 9.061044454574584961e-02 -5.538578703999519348e-02 -2.215200960636138916e-01 -3.534494042396545410e-01 3.971612080931663513e-02 1.040284931659698486e-01 -2.741120159626007080e-01 1.010582745075225830e-01 1.584720164537429810e-01 4.236637055873870850e-01 -1.608624160289764404e-01 2.093103080987930298e-01 -1.505745202302932739e-02 -1.356426477432250977e-01 8.121622353792190552e-02 1.526300702244043350e-02 4.805838316679000854e-02 -8.742091059684753418e-02 1.410084664821624756e-01 8.604601770639419556e-02 1.198475137352943420e-01 3.278151452541351318e-01 6.523586809635162354e-02 9.184850752353668213e-02 1.103040128946304321e-01
9.490352123975753784e-03 -1.740970462560653687e-02 -6.874352693557739258e-02 -1.037496477365493774e-01 -4.401609897613525391e-01 -9.296052902936935425e-02 -1.384457796812057495e-01 8.623883873224258423e-02 1.554499194025993347e-02 -2.469729334115982056e-01 -1.323719918727874756e-01 -1.286488473415374756e-01 -1.635449975728988647e-01 -1.291401386260986328e-01 1.694042384624481201e-01 1.062386259436607361e-01 3.607922494411468506e-01 1.465222984552383423e-01 -1.182195842266082764e-01 1.686543524265289307e-01 -1.241771578788757324e-01 1.445638239383697510e-01 1.560414135456085205e-01 1.225679665803909302e-01 -1.395061165094375610e-01 3.786773383617401123e-01 -1.983449906110763550e-01 -1.334361732006072998e-01 -1.482313498854637146e-03 1.674597412347793579e-01 1.886319518089294434e-01 -1.517520993947982788e-01
-4.189983606338500977e-01 -1.891187280416488647e-01 1.127518862485885620e-01 2.418243139982223511e-01 -3.435497283935546875e-01 -1.699277944862842560e-02 -1.743433326482772827e-01 -8.630564808845520020e-02 -2.575652897357940674e-01 -5.140028893947601318e-03 3.469690307974815369e-02 -1.659462302923202515e-01 -1.524113714694976807e-01 1.000534594058990479e-01 2.278326153755187988e-01 -1.693764887750148773e-02 1.021357327699661255e-01 -6.354883313179016113e-02 -5.131465569138526917e-02 1.180258020758628845e-01 2.558984979987144470e-02 1.995587646961212158e-01 2.650349736213684082e-01 2.837289273738861084e-01 -2.400476634502410889e-01 -1.163290813565254211e-01 1.351858824491500854e-01 -2.476288564503192902e-02 3.437288571149110794e-03 -9.260704368352890015e-02 2.158082127571105957e-01 -1.154026910662651062e-01
-2.557073831558227539e-01 3.164874315261840820e-01 3.776655495166778564e-01 -1.782323867082595825e-01 -1.044507697224617004e-01 -1.630577743053436279e-01 -1.704084575176239014e-01 -7.879879325628280640e-03 -3.348665237426757812e-01 -1.098201945424079895e-01 -1.218888908624649048e-02 -1.639684587717056274e-01 -7.534119486808776855e-02 1.482403278350830078e-01 1.333391964435577393e-01 -7.421416789293289185e-02 2.708105444908142090e-01 -6.167100742459297180e-02 -1.124167218804359436e-01 6.679549068212509155e-02 3.876220434904098511e-02 -4.903248045593500137e-03 2.377069294452667236e-01 1.333940178155899048e-01 -3.398652970790863037e-01 6.335813552141189575e-02 6.250436604022979736e-02 1.674304157495498657e-01 -1.642063260078430176e-01 1.905896216630935669e-01 3.581633791327476501e-02 -7.200312614440917969e-02
1.048044115304946899e-02 1.015955582261085510e-01 5.795744061470031738e-02 -4.560106992721557617e-02 1.471281424164772034e-02 -2.923065423965454102e-01 -1.193028986454010010e-01 5.668168514966964722e-02 2.138189040124416351e-03 -5.937595963478088379e-01 -1.050311699509620667e-01 -3.853451460599899292e-02 -6.635911762714385986e-02 -4.405359029769897461e-01 7.038643583655357361e-03 4.035691916942596436e-02 1.968786716461181641e-01 2.382876873016357422e-01 -1.383088529109954834e-01 7.051999680697917938e-03 -1.204320639371871948e-01 -4.882957786321640015e-02 5.633337795734405518e-02 -4.337514564394950867e-02 -1.024828329682350159e-01 -1.110733970999717712e-01 2.319868952035903931e-01 -8.553685247898101807e-02 8.574424311518669128e-03 -1.605139486491680145e-02 1.344763115048408508e-02 -3.076497912406921387e-01
-1.876441836357116699e-01 -5.656826123595237732e-02 1.656217277050018311e-01 9.531627595424652100e-02 -2.789918184280395508e-01 1.889709085226058960e-01 -2.566661238670349121e-01 -1.986829936504364014e-02 -1.792644113302230835e-01 -1.634021103382110596e-01 -1.395900398492813110e-01 -2.318450063467025757e-01 -1.445816606283187866e-01 -1.997010856866836548e-01 -8.263010531663894653e-02 2.193951755762100220e-01 2.125379443168640137e-01 -1.599388429895043373e-03 2.098847329616546631e-01 -1.329829394817352295e-01 -1.854814141988754272e-01 -2.292244322597980499e-02 2.751413881778717041e-01 4.513203501701354980e-01 3.976594889536499977e-04 1.493953019380569458e-01 -1.878436207771301270e-01 1.429532002657651901e-02 1.114479601383209229e-01 1.288231345824897289e-03 7.682235538959503174e-02 -8.378194645047187805e-03
-1.725707352161407471e-01 4.992821253836154938e-03 -1.983912587165832520e-01 -4.877417162060737610e-02 -4.219743013381958008e-01 1.968209398910403252e-03 -5.427316203713417053e-02 1.279012411832809448e-01 -1.960488967597484589e-02 -2.304032593965530396e-01 1.890980266034603119e-02 -1.821516156196594238e-01 -2.676512300968170166e-01 -4.965545237064361572e-02 2.797551453113555908e-01 8.069498836994171143e-02 1.074907556176185608e-01 -5.916353687644004822e-02 1.890850067138671875e-02 -1.024771258234977722e-01 1.456075999885797501e-02 -9.538753330707550049e-02 2.680484056472778320e-01 3.115572035312652588e-01 -7.678857073187828064e-03 2.902813553810119629e-01 1.945004314184188843e-01 -1.896040588617324829e-01 3.176425397396087646e-02 4.631341248750686646e-02 3.386552333831787109e-01 -7.152406126260757446e-02
-4.453676044940948486e-01 1.286623924970626831e-01 -2.137513011693954468e-01 1.659246087074279785e-01 -1.919804364442825317e-01 -2.183459401130676270e-01 -5.445784702897071838e-02 8.893208950757980347e-02 -1.186161488294601440e-02 -1.596148014068603516e-01 -1.160821542143821716e-01 -8.838960528373718262e-02 -1.127732321619987488e-01 -2.261794358491897583e-01 2.159033268690109253e-01 -9.664313495159149170e-02 1.360141336917877197e-01 3.102146983146667480e-01 -2.498674392700195312e-01 -2.338331937789916992e-02 9.657972492277622223e-03 -1.021108776330947876e-01 1.427756398916244507e-01 1.741649657487869263e-01 1.579499691724777222e-01 -8.181989192962646484e-02 1.933480650186538696e-01 -6.543497741222381592e-02 -1.172892972826957703e-01 3.421398103237152100e-01 -8.051937073469161987e-02 -1.316336542367935181e-02
-2.107790559530258179e-01 3.488247469067573547e-02 -2.978629060089588165e-02 6.211042031645774841e-02 2.632555067539215088e-01 -1.255741417407989502e-01 2.595708072185516357e-01 -2.258641868829727173e-01 1.888071000576019287e-02 -3.936048746109008789e-01 1.016798168420791626e-01 3.014715611934661865e-01 -2.976378798484802246e-02 -9.562135487794876099e-02 1.492478102445602417e-01 1.756296306848526001e-02 1.999819576740264893e-01 1.179888099431991577e-01 -7.461343426257371902e-03 -7.803156226873397827e-02 6.498756818473339081e-03 2.296931445598602295e-01 2.234410345554351807e-01 2.073571085929870605e-01 -1.723753288388252258e-03 2.010856419801712036e-01 1.000204235315322876e-01 4.980390891432762146e-03 -2.947074919939041138e-02 9.398292750120162964e-02 3.673278391361236572e-01 -2.369544655084609985e-01
-6.643592566251754761e-02 4.908368363976478577e-02 3.231202960014343262e-01 1.243108808994293213e-01 -1.245949119329452515e-01 -1.589602530002593994e-01 -2.369152903556823730e-01 4.196780547499656677e-02 2.149899154901504517e-01 -2.334515005350112915e-01 -2.060315012931823730e-01 2.123541235923767090e-01 1.223947666585445404e-02 -4.087913930416107178e-01 2.001801580190658569e-01 -3.833585232496261597e-02 2.175587564706802368e-01 -1.018117293715476990e-01 -3.503921031951904297e-01 1.280486732721328735e-01 8.386661298573017120e-03 -5.416708812117576599e-02 -2.194802612066268921e-01 1.429326981306076050e-01 -5.660990253090858459e-02 3.111055120825767517e-02 8.857689052820205688e-02 2.212142050266265869e-01 1.873083859682083130e-01 6.940899882465600967e-03 5.654655024409294128e-02 -9.904918074607849121e-02
-2.309654355049133301e-01 -1.151735782623291016e-01 -1.740948297083377838e-02 5.027112364768981934e-02 -6.324709951877593994e-02 1.206896384246647358e-03 -5.556466430425643921e-02 2.975469827651977539e-02 -6.988240778446197510e-02 -3.326774835586547852e-01 3.112953854724764824e-03 1.012506633996963501e-01 2.764339745044708252e-01 -2.332535982131958008e-01 3.024543821811676025e-01 -4.431276023387908936e-02 3.779997825622558594e-01 3.192937672138214111e-01 -1.833712160587310791e-01 5.751252546906471252e-02 6.352993100881576538e-02 1.292257905006408691e-01 2.606936097145080566e-01 1.724781543016433716e-01 -5.144228041172027588e-02 2.099198848009109497e-01 2.550774253904819489e-02 6.415811181068420410e-02 -5.764605849981307983e-02 -3.318456113338470459e-01 -8.552876859903335571e-02 -7.167145144194364548e-03
-3.956533670425415039e-01 2.659164369106292725e-01 1.660707741975784302e-01 -2.303434461355209351e-01 -4.896176233887672424e-02 -2.555115818977355957e-01 -9.975782036781311035e-02 -1.395479682832956314e-02 3.818623349070549011e-02 -1.086344867944717407e-01 2.132507413625717163e-02 -7.698749005794525146e-02 -1.799984872341156006e-01 1.150941178202629089e-01 1.800733953714370728e-01 1.451067067682743073e-02 3.509350419044494629e-01 -3.427812596783041954e-03 -4.274498298764228821e-02 -5.558834224939346313e-02 9.204126894474029541e-02 -6.192923709750175476e-02 2.683809101581573486e-01 2.679924070835113525e-01 -2.150541245937347412e-01 -3.503616526722908020e-02 -1.184850782155990601e-01 2.115441262722015381e-01 -1.093012839555740356e-01 2.580810487270355225e-01 1.917683184146881104e-01 -1.025789082050323486e-01
-4.950882494449615479e-01 2.584748156368732452e-02 9.902956336736679077e-02 6.824717670679092407e-02 -4.643375054001808167e-02 -8.447454869747161865e-02 -1.789221912622451782e-01 2.669986523687839508e-02 -1.672416180372238159e-01 -1.844453513622283936e-01 -1.618001610040664673e-01 7.248634099960327148e-02 -1.886540651321411133e-01 -6.734780967235565186e-03 6.428895890712738037e-02 -6.699623167514801025e-02 5.225613713264465332e-02 -8.635459840297698975e-02 2.264472097158432007e-02 3.101209402084350586e-01 -1.687352657318115234e-01 1.878261715173721313e-01 -1.040591672062873840e-01 4.673490524291992188e-01 -2.943523824214935303e-01 3.753412142395973206e-02 8.676645159721374512e-02 5.833103135228157043e-02 3.459490835666656494e-02 -2.379972338676452637e-01 3.323019295930862427e-02 -4.754295572638511658e-02
-5.952772870659828186e-02 3.655955791473388672e-01 -1.794184744358062744e-01 -2.719189524650573730e-01 -1.195218786597251892e-01 -2.677543461322784424e-01 -6.577283143997192383e-02 -1.705629378557205200e-01 -1.558504253625869751e-01 -1.839554607868194580e-01 4.155259579420089722e-02 8.153705298900604248e-02 -1.171260923147201538e-01 -1.985288858413696289e-01 1.677200645208358765e-01 -2.259835004806518555e-01 2.515778690576553345e-02 9.278707206249237061e-02 -7.915707677602767944e-02 -1.688712537288665771e-01 7.809392362833023071e-02 1.669580303132534027e-02 -5.343772005289793015e-03 5.356585383415222168e-01 -4.940724000334739685e-02 2.180768698453903198e-01 1.676544845104217529e-01 -5.921730771660804749e-02 7.295793853700160980e-03 8.669129014015197754e-02 -1.078856587409973145e-01 -1.588206365704536438e-02
-1.338558942079544067e-01 -2.129363566637039185e-01 9.474439173936843872e-02 1.176703125238418579e-01 3.175503760576248169e-02 3.145796433091163635e-02 1.007539778947830200e-01 -1.472192257642745972e-01 -2.267372161149978638e-01 -2.125915139913558960e-01 -2.876186370849609375e-01 2.242006361484527588e-01 -2.413219958543777466e-01 -7.661836594343185425e-02 -6.924621015787124634e-02 -1.616597771644592285e-01 2.714666724205017090e-01 -9.578368067741394043e-02 -1.932467967271804810e-01 -1.895525306463241577e-01 -6.147975102066993713e-02 2.001293301582336426e-01 2.286849617958068848e-01 2.298362851142883301e-01 -1.503358334302902222e-01 1.520560383796691895e-01 -4.143590480089187622e-02 -1.297432631254196167e-01 -2.072243206202983856e-02 -1.133512705564498901e-01 4.048683941364288330e-01 -9.433644264936447144e-02
-1.870264708995819092e-01 -1.299072355031967163e-01 -1.260358542203903198e-01 -3.565895855426788330e-01 -2.849617600440979004e-01 -1.336968690156936646e-01 -1.090651527047157288e-01 3.091059625148773193e-02 -3.807945176959037781e-02 -2.387610375881195068e-01 -1.257751584053039551e-01 1.059590503573417664e-01 -1.821820139884948730e-01 -3.703907132148742676e-01 -1.725853532552719116e-01 -2.829561010003089905e-02 -5.265969666652381420e-04 -5.387470498681068420e-02 -2.645901218056678772e-02 -1.573930867016315460e-02 -6.134382635354995728e-02 -1.815192848443984985e-01 2.363790273666381836e-01 1.865484267473220825e-01 -6.588143110275268555e-02 1.202876269817352295e-01 1.840392500162124634e-01 -2.189559116959571838e-02 -7.876031845808029175e-02 -4.481498003005981445e-01 6.430619955062866211e-02 1.055072024464607239e-01
1.592591777443885803e-02 -8.412802219390869141e-02 1.448767185211181641e-01 2.549640834331512451e-01 -1.034363955259323120e-01 -1.245546300197020173e-04 -2.153917104005813599e-01 -9.644053131341934204e-02 -3.176571801304817200e-02 -1.615027338266372681e-02 -2.196438163518905640e-01 -1.782236620783805847e-02 -1.144879013299942017e-01 -2.176961749792098999e-01 2.485795170068740845e-01 -7.870880886912345886e-03 1.048479229211807251e-01 -1.950217187404632568e-01 -2.231614142656326294e-01 -8.763479441404342651e-02 1.055518016219139099e-01 -8.694971352815628052e-02 1.434379667043685913e-01 2.009699493646621704e-01 -2.524448633193969727e-01 2.667762637138366699e-01 -2.407893538475036621e-01 7.579533010721206665e-02 2.626808583736419678e-01 3.374369442462921143e-01 2.863441705703735352e-01 -1.358049958944320679e-01
-5.228349566459655762e-01 -1.216188911348581314e-02 6.491110473871231079e-02 -9.997293353080749512e-02 -2.243491560220718384e-01 1.703794896602630615e-01 5.508470162749290466e-02 -2.920994162559509277e-01 2.392620444297790527e-01 -2.563272118568420410e-01 -1.237850040197372437e-01 1.614769697189331055e-01 -1.571878418326377869e-02 -2.395114004611968994e-01 -5.613898858428001404e-02 -1.076226234436035156e-01 -4.394022002816200256e-02 -7.139473408460617065e-02 -6.341655552387237549e-02 -1.644832491874694824e-01 3.490381687879562378e-02 -1.025819405913352966e-01 1.495552808046340942e-01 2.794595956802368164e-01 -1.836150288581848145e-01 -7.989964447915554047e-03 1.346445232629776001e-01 -6.331034004688262939e-02 1.823621094226837158e-01 -2.281085774302482605e-02 1.681387126445770264e-01 1.990030109882354736e-01
-1.288436204195022583e-01 8.992419391870498657e-02 -1.372029781341552734e-01 -4.900279641151428223e-02 -3.473914265632629395e-01 3.252926096320152283e-02 2.047145180404186249e-02 2.276390045881271362e-01 7.559493929147720337e-02 -2.406193166971206665e-01 -2.555563151836395264e-01 3.543328493833541870e-02 -3.310734778642654419e-02 -2.392379790544509888e-01 1.748707443475723267e-01 4.972996935248374939e-02 1.731992065906524658e-01 4.248727113008499146e-02 -1.259938329458236694e-01 -1.548610776662826538e-01 -3.501087725162506104e-01 -3.346083760261535645e-01 3.569113016128540039e-01 1.875333338975906372e-01 -5.078751593828201294e-02 1.096925958991050720e-01 1.315741986036300659e-01 -3.997003659605979919e-02 -9.260486066341400146e-02 7.029619067907333374e-02 2.046581208705902100e-01 2.953982725739479065e-02
-2.223571985960006714e-01 8.829298615455627441e-02 1.611706614494323730e-02 -3.219904005527496338e-02 -1.848249323666095734e-02 -2.196635454893112183e-01 -1.455394327640533447e-01 -4.299572110176086426e-02 -1.521683186292648315e-01 -1.163477003574371338e-01 -1.372471749782562256e-01 -2.395600080490112305e-01 3.891992941498756409e-02 2.642496861517429352e-02 7.920216023921966553e-02 1.441175192594528198e-01 2.186610251665115356e-01 2.295060083270072937e-02 -2.620704006403684616e-03 1.162537410855293274e-01 2.046158351004123688e-02 -4.920965433120727539e-02 2.046036571264266968e-01 4.447000622749328613e-01 -1.774129569530487061e-01 3.966324776411056519e-02 8.017776161432266235e-02 5.075162649154663086e-01 -3.458123207092285156e-01 -5.953179299831390381e-02 3.808569908142089844e-02 4.140889644622802734e-02
-1.389770954847335815e-01 2.181433327496051788e-02 -1.467087715864181519e-01 -1.277274638414382935e-01 -8.582244045101106167e-04 -1.518596261739730835e-01 -1.283421367406845093e-02 2.981898933649063110e-02 -1.290773153305053711e-01 -4.308704435825347900e-01 -1.321294158697128296e-01 1.606733053922653198e-01 -2.705780565738677979e-01 -9.627965092658996582e-02 -3.998094797134399414e-01 -7.076161354780197144e-02 2.934063076972961426e-01 -1.083752214908599854e-01 -2.050789594650268555e-01 -1.022567600011825562e-01 2.965300902724266052e-02 -1.442061513662338257e-01 3.497070968151092529e-01 3.154637292027473450e-02 -1.513112932443618774e-01 4.602631181478500366e-02 -1.937868297100067139e-01 4.903431981801986694e-04 6.072588264942169189e-03 -1.068006232380867004e-01 1.474739462137222290e-01 -1.851063221693038940e-01
-3.916869759559631348e-01 1.885845214128494263e-01 1.578581035137176514e-01 -5.179911479353904724e-02 -2.675137221813201904e-01 2.405465841293334961e-01 1.993349790573120117e-01 -2.012618631124496460e-01 1.424996368587017059e-02 -2.407814413309097290e-01 -2.167302072048187256e-01 6.362023204565048218e-02 -2.741875126957893372e-02 -1.790500134229660034e-01 -6.467249989509582520e-02 -2.112239003181457520e-01 -6.165247410535812378e-03 -8.114739321172237396e-03 -1.199809983372688293e-01 -1.075915694236755371e-01 -2.149694226682186127e-02 -1.658249795436859131e-01 2.425501048564910889e-01 2.741263210773468018e-01 -2.241735607385635376e-01 -1.085113286972045898e-01 2.346674054861068726e-01 -4.264597222208976746e-02 -2.794365026056766510e-02 -1.658968161791563034e-03 2.019516080617904663e-01 1.855957508087158203e-01
4.105754196643829346e-02 2.283745706081390381e-01 2.661593854427337646e-01 -7.143880426883697510e-02 -9.997718036174774170e-02 -2.029794156551361084e-01 -1.892286837100982666e-01 -5.403583124279975891e-02 -1.321428120136260986e-01 -7.709837704896926880e-02 3.932797908782958984e-02 -7.637104392051696777e-02 -3.542549014091491699e-01 -7.098839432001113892e-02 1.349950581789016724e-01 4.603393375873565674e-02 2.363610267639160156e-01 -1.462391018867492676e-01 2.998807653784751892e-02 1.411220729351043701e-01 2.386126816272735596e-01 -1.981441862881183624e-02 5.059233680367469788e-02 4.782848060131072998e-01 -2.735573649406433105e-01 -1.133401840925216675e-01 1.736286580562591553e-01 1.131178289651870728e-01 -1.462894976139068604e-01 1.990357041358947754e-01 3.804114088416099548e-02 -1.372258216142654419e-01
-2.471930086612701416e-01 4.034066945314407349e-02 2.935343086719512939e-01 -3.383064270019531250e-02 -1.677778661251068115e-01 -4.398705437779426575e-02 1.106486190110445023e-03 -2.206405401229858398e-01 1.816876083612442017e-01 -3.491845726966857910e-01 -1.340288668870925903e-01 5.739604309201240540e-02 -8.323074877262115479e-02 -6.931459903717041016e-02 1.692884415388107300e-01 -7.581705600023269653e-02 1.324829296208918095e-03 2.790983393788337708e-02 6.380569934844970703e-02 -1.787704080343246460e-01 -1.665348559617996216e-01 1.726864650845527649e-02 3.085052967071533203e-01 1.987879872322082520e-01 -5.199261903762817383e-01 1.195465698838233948e-01 2.714372985064983368e-02 4.075768589973449707e-02 9.659618884325027466e-02 4.521784558892250061e-02 1.335097253322601318e-01 1.819576621055603027e-01
-1.002130433917045593e-01 1.691945791244506836e-01 -1.736745536327362061e-01 -1.450624875724315643e-02 -4.168377518653869629e-01 -5.262466892600059509e-02 -1.943899393081665039e-01 2.715224623680114746e-01 -2.109926640987396240e-01 -1.300444751977920532e-01 -3.491245582699775696e-02 -7.349438499659299850e-03 -1.687576025724411011e-01 -2.729994356632232666e-01 8.865266293287277222e-02 -5.614504683762788773e-03 2.480758279561996460e-01 4.683134332299232483e-02 -1.440051198005676270e-01 7.211595773696899414e-02 -1.549548059701919556e-01 -1.254892442375421524e-02 2.883327603340148926e-01 1.830952316522598267e-01 6.981352716684341431e-02 2.364883124828338623e-01 4.390538483858108521e-02 -2.012773156166076660e-01 -2.722643613815307617e-01 9.780270606279373169e-02 2.197888791561126709e-01 5.982364341616630554e-02
-5.089394450187683105e-01 5.022948235273361206e-02 -1.429329961538314819e-01 1.155025511980056763e-02 -4.571024700999259949e-02 1.142489910125732422e-01 2.145694382488727570e-02 -8.776402473449707031e-02 -7.977756112813949585e-02 -2.168143391609191895e-01 2.083037346601486206e-01 2.073777467012405396e-02 -1.770593076944351196e-01 -4.742773473262786865e-01 1.371939331293106079e-01 6.697470694780349731e-02 1.495578587055206299e-01 -1.159710362553596497e-01 -2.131726033985614777e-02 7.273719459772109985e-02 8.289520442485809326e-02 -9.613500535488128662e-02 -9.953451901674270630e-02 1.140194758772850037e-01 -1.973305791616439819e-01 1.868126094341278076e-01 -6.420732941478490829e-03 3.773565590381622314e-02 -1.318805813789367676e-01 -2.380708605051040649e-01 -5.580472201108932495e-02 -2.910807132720947266e-01
-2.942656874656677246e-01 -2.643206715583801270e-01 -3.486735224723815918e-01 -4.950443282723426819e-02 -1.289028078317642212e-01 -1.757625639438629150e-01 1.205103248357772827e-01 -1.850661784410476685e-01 -2.305033504962921143e-01 -2.440558075904846191e-01 1.533838175237178802e-02 -8.866041153669357300e-02 -2.537206709384918213e-01 -4.016393423080444336e-01 5.714305117726325989e-02 1.211648806929588318e-01 2.739205956459045410e-01 -2.251857221126556396e-01 5.187327042222023010e-03 -2.708722651004791260e-02 -5.374896153807640076e-02 1.342069506645202637e-01 2.034128904342651367e-01 1.270202994346618652e-01 -1.036434099078178406e-01 -2.677239105105400085e-02 5.840761959552764893e-02 1.359097510576248169e-01 1.155869960784912109e-01 9.424284799024462700e-04 -6.499874591827392578e-02 -5.450974404811859131e-02
-4.444975554943084717e-01 -1.326749771833419800e-01 1.299149394035339355e-01 -4.665856808423995972e-02 4.402166232466697693e-02 -2.118972390890121460e-01 -3.777234256267547607e-02 1.811522096395492554e-01 -1.808128654956817627e-01 -6.118023023009300232e-02 4.207973182201385498e-02 1.058016195893287659e-01 1.284962296485900879e-01 -3.149438202381134033e-01 2.212467044591903687e-01 2.201675027608871460e-01 1.407643407583236694e-02 4.738563671708106995e-02 -3.957346454262733459e-02 2.115346305072307587e-02 -2.618309557437896729e-01 -7.492293138056993484e-03 3.066506683826446533e-01 3.719576597213745117e-01 5.838745273649692535e-03 -2.311009302502498031e-04 2.525013126432895660e-02 7.202994823455810547e-02 -5.146327894181013107e-04 -1.854211390018463135e-01 -4.578265547752380371e-02 -2.726981341838836670e-01
-3.491744995117187500e-01 -9.137498587369918823e-02 -8.505058288574218750e-02 3.129093945026397705e-01 6.114482879638671875e-02 -3.003881573677062988e-01 1.480931192636489868e-01 -1.079413741827011108e-01 -1.658125221729278564e-01 -2.700314819812774658e-01 -8.358044177293777466e-02 5.601660534739494324e-02 -1.071072667837142944e-01 -4.889433085918426514e-02 -1.059986501932144165e-01 -8.945672214031219482e-02 1.453053951263427734e-01 -1.559291733428835869e-03 1.318008005619049072e-01 -1.984322816133499146e-01 -2.283743321895599365e-01 1.428468376398086548e-01 3.302083611488342285e-01 2.592792809009552002e-01 -1.526080965995788574e-01 3.849529102444648743e-02 1.694529950618743896e-01 -1.010564640164375305e-01 -2.408702857792377472e-02 -5.108759179711341858e-02 2.526571154594421387e-01 -1.896895468235015869e-01
-3.107483386993408203e-01 4.492500424385070801e-02 3.328458964824676514e-02 8.050194382667541504e-02 -3.543440103530883789e-01 -9.854883886873722076e-03 6.286114454269409180e-02 5.833647400140762329e-02 -8.873869478702545166e-02 -1.946789473295211792e-01 -2.006998807191848755e-01 1.282675713300704956e-01 -2.206886261701583862e-01 -2.631475627422332764e-01 -2.346253246068954468e-01 7.754141837358474731e-02 3.633910119533538818e-01 -1.866732686758041382e-01 2.511363625526428223e-01 8.673737943172454834e-02 -2.329626865684986115e-02 8.163711428642272949e-02 1.484797745943069458e-01 1.129305586218833923e-01 -9.711985290050506592e-02 2.365026772022247314e-01 -5.620646849274635315e-02 1.431705653667449951e-01 3.022159636020660400e-01 -3.881957754492759705e-02 8.333445340394973755e-02 1.048312261700630188e-01
-3.400835096836090088e-01 1.867959350347518921e-01 1.125815883278846741e-01 -1.752621829509735107e-01 -3.745831549167633057e-01 -8.767249435186386108e-02 7.103905081748962402e-02 8.929903805255889893e-02 1.002482771873474121e-01 -1.677142083644866943e-01 -1.965800523757934570e-01 -2.279802598059177399e-02 -7.478037476539611816e-02 -2.621040940284729004e-01 -5.492675304412841797e-02 -6.354301422834396362e-02 3.211351335048675537e-01 -1.710494756698608398e-01 1.308790594339370728e-01 -1.924711763858795166e-01 -2.616384029388427734e-01 -5.068609863519668579e-02 6.436890363693237305e-02 1.521065682172775269e-01 1.412801891565322876e-01 3.283730149269104004e-01 1.689044684171676636e-01 3.721239417791366577e-02 1.344253718852996826e-01 4.356629773974418640e-02 -6.762243062257766724e-02 -1.387289464473724365e-01
-4.073348343372344971e-01 3.704687952995300293e-01 2.970770895481109619e-01 -1.150392964482307434e-01 -5.888326559215784073e-03 -2.443877160549163818e-01 -1.842934936285018921e-01 -1.140354946255683899e-01 -3.225968405604362488e-02 -8.011912554502487183e-02 9.663632512092590332e-02 -7.804270088672637939e-02 -2.744366824626922607e-01 2.203845418989658356e-02 1.056100204586982727e-01 -7.450057566165924072e-02 2.653541862964630127e-01 -3.073949925601482391e-02 -9.408611059188842773e-02 1.499977894127368927e-02 8.115996420383453369e-02 -2.233938574790954590e-01 2.371894419193267822e-01 1.803715229034423828e-01 -1.754505187273025513e-01 1.338791660964488983e-02 -8.664722554385662079e-03 2.745111286640167236e-01 -5.528237298130989075e-02 1.331237554550170898e-01 1.217015981674194336e-01 -7.428186386823654175e-02
-5.621166154742240906e-02 3.489492237567901611e-01 2.282719612121582031e-01 -2.879900857806205750e-02 -1.025902703404426575e-01 -3.251647651195526123e-01 -1.515912264585494995e-01 -8.777939528226852417e-02 -2.795991003513336182e-01 -1.863190382719039917e-01 -1.485440880060195923e-01 -3.007853217422962189e-02 -2.177845388650894165e-01 -7.825589925050735474e-02 2.258701771497726440e-01 -6.090123578906059265e-02 1.979059725999832153e-01 -2.262276858091354370e-01 2.841187268495559692e-02 1.300337314605712891e-01 1.188251003623008728e-02 1.222058087587356567e-01 4.010719805955886841e-02 4.027592837810516357e-01 -1.172407940030097961e-01 7.186632603406906128e-02 1.062213182449340820e-01 1.775629073381423950e-01 -2.304859906435012817e-01 1.578875333070755005e-01 -4.432566836476325989e-02 -4.852543398737907410e-02
-1.559274792671203613e-01 2.482456713914871216e-01 -4.588961601257324219e-01 1.902018673717975616e-02 -9.834262728691101074e-02 1.120113655924797058e-01 -1.671486496925354004e-01 1.329490840435028076e-01 -5.552145186811685562e-03 -1.968767493963241577e-01 -8.844144642353057861e-02 -1.821934878826141357e-01 -1.737159341573715210e-01 -1.226930245757102966e-01 1.018078327178955078e-01 -1.482218056917190552e-01 3.102358579635620117e-01 -8.385664969682693481e-02 1.376063227653503418e-01 -7.990415394306182861e-02 4.113896191120147705e-02 -3.250188007950782776e-02 8.292768895626068115e-02 3.835479617118835449e-01 -2.758303582668304443e-01 1.785220950841903687e-01 6.838841736316680908e-02 1.720030456781387329e-01 4.995267093181610107e-02 1.885914951562881470e-01 -3.635720536112785339e-02 -1.047692671418190002e-01
-1.974548399448394775e-01 -1.366839855909347534e-01 -2.045153528451919556e-01 1.022942960262298584e-01 -2.001011222600936890e-01 -1.469942927360534668e-01 6.279385089874267578e-02 -3.568297997117042542e-02 -1.116087362170219421e-01 -7.784938067197799683e-02 -1.332425326108932495e-01 1.859619170427322388e-01 -7.767026871442794800e-02 -3.809569478034973145e-01 1.672500222921371460e-01 2.369425892829895020e-01 1.277169138193130493e-01 -1.811998933553695679e-01 -1.231089308857917786e-01 9.549770504236221313e-02 -5.033224821090698242e-02 -1.417448371648788452e-01 8.135914057493209839e-02 -4.793937876820564270e-02 -3.600432574748992920e-01 4.818216711282730103e-02 1.185057461261749268e-01 3.082838468253612518e-02 -1.496345698833465576e-01 1.494936645030975342e-01 3.605536520481109619e-01 -3.006645739078521729e-01
-3.512350320816040039e-01 -5.027863010764122009e-02 -4.885022714734077454e-02 9.139927476644515991e-02 -1.479139178991317749e-01 -8.041588589549064636e-03 -2.971767485141754150e-01 2.648732662200927734e-01 -1.126200705766677856e-02 -2.681335508823394775e-01 2.683082595467567444e-02 -1.612095981836318970e-01 1.486629992723464966e-01 -7.699942588806152344e-02 3.145691007375717163e-02 -1.814008802175521851e-01 4.486191570758819580e-01 -1.386762261390686035e-01 9.372320026159286499e-02 3.784157335758209229e-02 5.228561908006668091e-02 -9.950361214578151703e-03 2.068098336458206177e-01 1.906694620847702026e-01 -1.368458420038223267e-01 9.600273519754409790e-02 3.100571632385253906e-01 -7.054422050714492798e-02 1.105147786438465118e-02 -2.166537493467330933e-01 -1.406763792037963867e-01 1.171507388353347778e-01
-1.556973904371261597e-01 -5.950317904353141785e-02 9.679922461509704590e-02 6.963240355253219604e-02 -1.738351136445999146e-01 -1.003128960728645325e-01 -2.889880537986755371e-01 -9.918291866779327393e-02 -1.829376667737960815e-01 -2.865735888481140137e-01 -1.686940044164657593e-01 -2.763699293136596680e-01 5.394842592068016529e-04 -2.228620946407318115e-01 -1.014783531427383423e-01 1.170686781406402588e-01 3.468962013721466064e-01 9.075378999114036560e-03 -1.619040220975875854e-01 -1.792952232062816620e-02 -4.117777198553085327e-02 6.907325237989425659e-02 3.170458972454071045e-01 8.962737768888473511e-02 3.217922523617744446e-02 2.431814372539520264e-02 -4.885404184460639954e-02 -6.517685204744338989e-02 9.310629963874816895e-02 2.684212028980255127e-01 4.195668101310729980e-01 5.726087465882301331e-02
-2.844790518283843994e-01 1.112466380000114441e-01 2.733273804187774658e-01 2.352212928235530853e-02 -4.608885943889617920e-02 -1.377672329545021057e-02 -3.685000166296958923e-02 1.076697930693626404e-01 -2.934058308601379395e-01 -7.678811997175216675e-02 -1.389507204294204712e-01 8.539772778749465942e-02 3.014286980032920837e-02 1.826088428497314453e-01 2.001091539859771729e-01 -4.640527814626693726e-02 2.510072886943817139e-01 -1.954820603132247925e-01 -1.355916410684585571e-01 2.135037444531917572e-02 -1.858207024633884430e-02 -1.718421727418899536e-01 1.937698125839233398e-01 1.003447398543357849e-01 -4.603880345821380615e-01 4.694291949272155762e-02 1.661686748266220093e-01 1.979483664035797119e-01 -1.635096967220306396e-01 8.153146505355834961e-02 2.793708741664886475e-01 -1.766287535429000854e-01
-3.058039546012878418e-01 1.171023473143577576e-01 5.673825740814208984e-02 -1.117694303393363953e-01 -2.762961387634277344e-01 -2.527550160884857178e-01 -1.786453276872634888e-01 1.653213948011398315e-01 -3.454967588186264038e-02 9.293891489505767822e-02 5.729576945304870605e-02 5.100136995315551758e-02 -3.570968657732009888e-02 1.171530596911907196e-02 1.311728358268737793e-01 -1.629675477743148804e-01 3.336061537265777588e-01 -1.588420122861862183e-01 -2.703343927860260010e-01 5.742559209465980530e-02 -6.811957061290740967e-02 2.338091731071472168e-01 4.694132506847381592e-02 2.582467794418334961e-01 -7.720922678709030151e-02 1.263852119445800781e-01 1.429039090871810913e-01 3.148768246173858643e-01 -1.670513004064559937e-01 -1.749488115310668945e-01 2.728405296802520752e-01 3.367723897099494934e-02
-2.407913058996200562e-01 2.795102298259735107e-01 2.303308844566345215e-01 -2.232010662555694580e-01 -1.129159703850746155e-01 -2.416450530290603638e-01 -1.806062161922454834e-01 -6.847821176052093506e-02 -1.363542079925537109e-01 -1.110046133399009705e-01 7.261082530021667480e-02 -1.672562360763549805e-01 -2.295995205640792847e-01 1.778927296400070190e-01 1.361801326274871826e-01 -8.759324997663497925e-02 3.191183209419250488e-01 -1.165536418557167053e-01 -9.651169925928115845e-02 2.376509644091129303e-02 1.259399205446243286e-01 4.943560436367988586e-02 1.914985328912734985e-01 2.434964329004287720e-01 -2.915591299533843994e-01 3.905028849840164185e-02 3.129987791180610657e-02 2.299224138259887695e-01 -1.251404434442520142e-01 1.820939034223556519e-01 2.037596404552459717e-01 -8.690366148948669434e-02
-5.258502811193466187e-02 1.873786449432373047e-01 -1.672651469707489014e-01 2.009138651192188263e-02 -1.404237002134323120e-01 -1.306873857975006104e-01 -2.076252400875091553e-01 4.271443188190460205e-02 1.225043833255767822e-01 -1.866723746061325073e-01 7.719109207391738892e-02 -4.749929159879684448e-02 2.084430307149887085e-01 -2.178833335638046265e-01 -2.730992734432220459e-01 -2.813507020473480225e-01 -1.743804477155208588e-02 -1.202878952026367188e-01 -3.785779476165771484e-01 -1.272977888584136963e-01 8.487509936094284058e-02 -2.853549784049391747e-03 1.519940644502639771e-01 3.562559485435485840e-01 -2.289792448282241821e-01 1.088744550943374634e-01 2.663586139678955078e-01 1.937514543533325195e-02 3.514068946242332458e-02 -1.417266279458999634e-01 2.356368005275726318e-01 -7.276847213506698608e-02
-2.689257860183715820e-01 -1.612431183457374573e-02 -1.912233233451843262e-02 2.521111667156219482e-01 -1.229493841528892517e-01 -1.199529692530632019e-01 -3.507351279258728027e-01 -9.788306802511215210e-02 -1.975134462118148804e-01 -1.775566637516021729e-01 -8.637311868369579315e-03 -2.688526511192321777e-01 -7.592444866895675659e-02 -1.166037470102310181e-02 3.533082455396652222e-02 -2.267921715974807739e-01 2.062304615974426270e-01 7.827711850404739380e-02 3.363823890686035156e-02 -2.234478853642940521e-02 3.270446658134460449e-01 1.869950592517852783e-01 1.493321955204010010e-01 1.811479926109313965e-01 2.571895718574523926e-01 3.316970765590667725e-01 1.188376694917678833e-01 -2.723300643265247345e-02 7.606671750545501709e-02 -1.457641422748565674e-01 1.239984259009361267e-01 -1.383558362722396851e-01
-4.971137046813964844e-01 -2.134013622999191284e-01 -1.892121583223342896e-01 -2.062743157148361206e-02 -1.146169975399971008e-01 -1.139694452285766602e-01 1.235925853252410889e-01 1.443366240710020065e-02 -1.526987403631210327e-01 -1.149443164467811584e-01 -1.785620152950286865e-01 -7.305593788623809814e-02 -9.251051396131515503e-02 -1.431369632482528687e-01 -4.452826455235481262e-02 8.734710514545440674e-03 3.555960208177566528e-02 -7.312567532062530518e-02 -4.739147797226905823e-02 -8.910732716321945190e-02 -3.422623127698898315e-02 -3.343136236071586609e-02 3.060713708400726318e-01 4.674544036388397217e-01 -8.477121591567993164e-02 1.512382030487060547e-01 1.253918558359146118e-01 -1.604911386966705322e-01 -2.881683707237243652e-01 -1.132873371243476868e-01 -4.347172379493713379e-02 -1.551145464181900024e-01
-9.790239483118057251e-02 3.371335566043853760e-02 7.862351089715957642e-02 -2.755076251924037933e-02 -1.028249561786651611e-01 1.922626048326492310e-01 -1.520064920186996460e-01 -7.763419300317764282e-02 -7.402110099792480469e-02 -2.645114362239837646e-01 -6.620541960000991821e-02 1.872323155403137207e-01 -6.745012849569320679e-02 -2.987474799156188965e-01 1.066109016537666321e-01 1.197134926915168762e-01 3.885489106178283691e-01 -6.009710580110549927e-02 -1.931199133396148682e-01 -1.933115907013416290e-02 -1.938057839870452881e-01 -1.047693863511085510e-01 -1.382220443338155746e-02 2.485257089138031006e-01 -2.864944338798522949e-01 1.317401882261037827e-02 1.088519394397735596e-01 2.716430127620697021e-01 1.389602273702621460e-01 3.602859973907470703e-01 1.919912844896316528e-01 1.211338117718696594e-01
-2.250195890665054321e-01 -2.153727114200592041e-01 -6.854690611362457275e-02 -1.872944831848144531e-02 -3.479526340961456299e-01 3.467579558491706848e-02 1.009317338466644287e-01 1.267218291759490967e-01 -6.868818402290344238e-02 -2.740038335323333740e-01 -1.447062194347381592e-01 -7.235635071992874146e-02 -2.718802988529205322e-01 -2.537409365177154541e-01 1.176263485103845596e-02 1.624759435653686523e-01 -1.248533055186271667e-01 -3.660713508725166321e-02 -7.170762121677398682e-02 1.211126893758773804e-01 -2.264631167054176331e-02 -1.852000206708908081e-01 2.902823090553283691e-01 2.466474473476409912e-01 -2.683231234550476074e-01 2.307440191507339478e-01 -7.386828958988189697e-02 -6.203558295965194702e-02 -2.380208820104598999e-01 1.807294189929962158e-01 1.827354133129119873e-01 6.853282451629638672e-02
-2.736157476902008057e-01 1.820193827152252197e-01 -1.244479417800903320e-01 4.614375066012144089e-03 9.737642249092459679e-04 -7.800551503896713257e-02 -5.381692945957183838e-02 8.057292550802230835e-02 -3.916627913713455200e-02 -3.032601475715637207e-01 -1.777137070894241333e-01 -6.047962233424186707e-02 2.416859194636344910e-02 -5.492842793464660645e-01 1.510961204767227173e-01 -1.208422854542732239e-01 2.008415609598159790e-01 6.943201273679733276e-02 1.003557667136192322e-01 4.553323984146118164e-02 6.099427863955497742e-02 -7.312984019517898560e-02 9.297137707471847534e-02 1.877436041831970215e-01 -1.625484526157379150e-01 3.750662207603454590e-01 -2.111129648983478546e-02 5.457607656717300415e-02 3.995243832468986511e-02 2.090467512607574463e-01 -2.472826391458511353e-01 7.294531166553497314e-02
-9.815515577793121338e-02 6.288132816553115845e-02 -5.779828131198883057e-02 -4.420372098684310913e-02 -1.182541996240615845e-01 -2.654707729816436768e-01 -3.618357330560684204e-02 7.686492800712585449e-02 1.533553451299667358e-01 -1.706448644399642944e-01 1.110947206616401672e-01 -1.240094378590583801e-01 -2.396374754607677460e-02 -3.151190280914306641e-01 8.234748989343643188e-02 -5.967907235026359558e-02 7.848198711872100830e-02 -3.183995187282562256e-02 -4.275299608707427979e-01 -2.505185008049011230e-01 2.664422392845153809e-01 -2.345909550786018372e-02 -2.361305058002471924e-02 3.305675685405731201e-01 -2.488000839948654175e-01 1.654131710529327393e-01 1.176134571433067322e-01 2.221655994653701782e-01 1.012639999389648438e-01 -2.504842877388000488e-01 4.439130425453186035e-02 -1.932771503925323486e-01
-2.332532405853271484e-02 1.778012961149215698e-01 -1.558163464069366455e-01 1.224177554249763489e-01 -1.608434468507766724e-01 2.691522613167762756e-02 7.937166094779968262e-02 1.597197055816650391e-01 -3.596532717347145081e-02 -3.379495739936828613e-01 -2.287606149911880493e-01 -1.599518060684204102e-01 3.609087690711021423e-02 -4.351157248020172119e-01 4.081240594387054443e-01 -9.348653256893157959e-02 2.463805973529815674e-01 -1.342915892601013184e-01 4.830867424607276917e-02 2.133785746991634369e-02 -5.757683888077735901e-03 -1.355639845132827759e-01 1.084504052996635437e-01 1.644455492496490479e-01 -1.736255884170532227e-01 1.756802648305892944e-01 1.605474650859832764e-01 1.117599606513977051e-01 9.090512990951538086e-02 1.955760270357131958e-01 -2.387814968824386597e-02 -1.603726893663406372e-01
-1.188619285821914673e-01 1.196061447262763977e-01 1.302928775548934937e-01 -9.060045331716537476e-02 -1.590993404388427734e-01 -8.910348266363143921e-02 5.221152305603027344e-02 3.124935030937194824e-01 1.647213846445083618e-01 -1.912579685449600220e-01 -4.006676748394966125e-02 -8.387934416532516479e-02 8.353132009506225586e-02 -1.796192377805709839e-01 1.102243550121784210e-02 1.906883269548416138e-01 1.142755001783370972e-01 -1.769938915967941284e-01 -5.302059650421142578e-01 -3.911378979682922363e-02 9.923847764730453491e-02 2.638758346438407898e-02 5.740840733051300049e-02 3.592391312122344971e-01 -3.496316969394683838e-01 1.507103443145751953e-01 -3.595362603664398193e-02 1.093262881040573120e-01 1.216994076967239380e-01 -1.307406742125749588e-02 -6.657916307449340820e-02 -1.308859139680862427e-01
-8.129021525382995605e-02 -4.153922200202941895e-02 -2.468782663345336914e-01 1.213906183838844299e-01 -1.840270608663558960e-01 6.319941580295562744e-02 -3.033882975578308105e-01 -3.486536145210266113e-01 9.595706313848495483e-02 -2.065054178237915039e-01 1.912668161094188690e-02 2.368491142988204956e-01 1.250055581331253052e-01 -3.412930965423583984e-01 -4.049609601497650146e-02 1.609474867582321167e-01 8.758097887039184570e-03 -8.136534690856933594e-02 -2.084382325410842896e-01 6.626783311367034912e-02 1.854736357927322388e-01 2.617220859974622726e-03 4.544602334499359131e-02 2.430489063262939453e-01 -4.812007397413253784e-02 3.255335390567779541e-01 7.658073306083679199e-02 -6.891185790300369263e-02 3.070960342884063721e-01 1.575241610407829285e-02 1.816345304250717163e-01 4.718968179076910019e-03
-2.373790144920349121e-01 9.921298176050186157e-02 -1.626750975847244263e-01 -4.178854823112487793e-02 -2.968190610408782959e-01 -1.400932967662811279e-01 -1.166147962212562561e-01 8.788155764341354370e-02 -1.745537668466567993e-01 -1.848620772361755371e-01 3.507931157946586609e-02 1.584403067827224731e-01 -1.330351829528808594e-01 -2.516683936119079590e-01 2.852095663547515869e-01 2.555744349956512451e-02 4.259502515196800232e-02 1.212816089391708374e-01 -8.676066994667053223e-03 -1.701765507459640503e-01 -6.855440139770507812e-02 3.191761299967765808e-02 5.627988576889038086e-01 1.578253507614135742e-01 2.561807446181774139e-02 2.494871765375137329e-01 -1.051687374711036682e-01 -1.701743304729461670e-01 6.632789969444274902e-02 -1.395215243101119995e-01 -5.075518041849136353e-02 1.576221548020839691e-02
-2.458282113075256348e-01 -1.386714167892932892e-02 2.976508624851703644e-02 2.838446199893951416e-01 -1.168547347187995911e-01 -1.262963861227035522e-01 -2.021940648555755615e-01 -1.853669434785842896e-01 -2.295832037925720215e-01 -3.178912699222564697e-01 5.565507337450981140e-02 2.851961255073547363e-01 -8.939318358898162842e-02 -1.562628597021102905e-01 -2.339310944080352783e-03 3.898683190345764160e-02 9.651566296815872192e-02 -2.588824927806854248e-01 -1.093305870890617371e-01 1.564924567937850952e-01 -5.495229363441467285e-02 -9.899268299341201782e-02 1.744864434003829956e-01 4.202805757522583008e-01 -3.205033391714096069e-02 1.330136228352785110e-02 -1.202932279556989670e-02 -1.774436980485916138e-01 1.192167401313781738e-01 -1.183948591351509094e-01 -2.408624812960624695e-02 -2.943078577518463135e-01
-2.256124317646026611e-01 1.075475811958312988e-01 3.139105811715126038e-02 -1.042749732732772827e-03 -1.384717524051666260e-01 -3.927620872855186462e-02 -1.998136192560195923e-01 -4.293550178408622742e-02 6.397068500518798828e-04 -3.180702626705169678e-01 -4.478875920176506042e-02 -1.839942336082458496e-01 -1.676606535911560059e-01 -2.327512800693511963e-01 -1.028136238455772400e-01 9.188922494649887085e-02 3.547495901584625244e-01 1.116875093430280685e-02 -1.549324840307235718e-01 7.286022603511810303e-02 -1.404927968978881836e-01 1.791190207004547119e-01 1.983303762972354889e-02 9.895716607570648193e-02 -1.254234910011291504e-01 2.088917493820190430e-01 -1.854199916124343872e-01 1.669904291629791260e-01 -8.585786819458007812e-02 3.943665921688079834e-01 3.463194370269775391e-01 -1.182126179337501526e-01
-1.835313737392425537e-01 -1.612228453159332275e-01 -1.746046394109725952e-01 -1.040516979992389679e-02 -3.277899622917175293e-01 -1.116400435566902161e-01 -6.183347105979919434e-02 -2.331665903329849243e-02 -3.641374409198760986e-02 -1.375749111175537109e-01 2.274998128414154053e-01 -1.113631054759025574e-01 -1.857294887304306030e-01 -2.277333438396453857e-01 -7.321382872760295868e-03 -2.555987238883972168e-01 6.042265892028808594e-01 3.123839572072029114e-02 1.378572732210159302e-01 5.526500567793846130e-02 3.572358563542366028e-02 1.937104910612106323e-01 2.661727070808410645e-01 1.144710704684257507e-01 -1.180478781461715698e-01 -9.147864580154418945e-02 8.314316719770431519e-02 3.121429122984409332e-02 -4.463492333889007568e-02 4.725967533886432648e-03 -5.443494394421577454e-02 -5.704579129815101624e-02
-5.638514831662178040e-02 -9.459756314754486084e-02 -1.431006640195846558e-01 -1.367268338799476624e-02 -2.378765195608139038e-01 -1.247083470225334167e-01 -1.055005937814712524e-01 -1.819530129432678223e-01 9.735882282257080078e-02 -3.431843519210815430e-01 -6.161924079060554504e-02 -3.311832994222640991e-02 -1.469801962375640869e-01 -5.026729106903076172e-01 -1.160048395395278931e-01 8.045426011085510254e-02 1.511133015155792236e-01 -1.603131741285324097e-01 -1.453451812267303467e-01 7.580800354480743408e-02 -6.344275083392858505e-03 2.766477465629577637e-01 8.283331990242004395e-02 1.983095407485961914e-01 1.523335091769695282e-02 2.571742534637451172e-01 -5.220677331089973450e-02 1.442489922046661377e-01 3.245519399642944336e-01 -1.290287077426910400e-01 1.197831034660339355e-01 8.200498297810554504e-03
6.475666910409927368e-02 1.365336775779724121e-01 7.079931441694498062e-03 -2.759357728064060211e-02 -1.737339198589324951e-01 1.978553086519241333e-02 -2.005967497825622559e-01 -1.225748807191848755e-01 -2.162333428859710693e-01 1.562304645776748657e-01 -5.520666763186454773e-02 -2.352744527161121368e-02 4.676109552383422852e-02 -2.674138545989990234e-01 1.510440409183502197e-01 -7.443612068891525269e-02 3.910108506679534912e-01 -9.660152345895767212e-02 -9.331803768873214722e-02 3.903921460732817650e-03 1.712882220745086670e-01 5.996499955654144287e-02 3.103566467761993408e-01 1.337156891822814941e-01 -3.623248040676116943e-01 4.001795649528503418e-01 9.996190667152404785e-02 -5.783222615718841553e-02 2.461976110935211182e-01 1.728828698396682739e-01 1.762147992849349976e-02 -6.574234459549188614e-03
-4.138060212135314941e-01 2.001782506704330444e-01 -9.650081396102905273e-02 6.942513585090637207e-02 -4.528563916683197021e-01 -1.396416965872049332e-02 -1.960089057683944702e-01 1.438316255807876587e-01 9.946476202458143234e-04 -2.134362161159515381e-01 3.038019873201847076e-02 2.146453969180583954e-02 -7.531622797250747681e-02 -1.371361315250396729e-03 2.367355488240718842e-02 1.087059676647186279e-01 2.854836285114288330e-01 1.540373079478740692e-02 1.758612692356109619e-01 -4.392589256167411804e-02 -2.339961975812911987e-01 -2.045554071664810181e-01 2.130573838949203491e-01 1.768339872360229492e-01 8.462693542242050171e-02 2.294799834489822388e-01 1.711886227130889893e-01 1.781548373401165009e-02 1.330849379301071167e-01 1.807317584753036499e-01 -7.748094201087951660e-02 -1.072765365242958069e-01
-2.397405505180358887e-01 2.456954419612884521e-01 8.234877884387969971e-02 1.259598433971405029e-01 -5.853164196014404297e-02 5.455214902758598328e-02 1.736291199922561646e-01 -1.175616751424968243e-03 -1.453590989112854004e-01 -3.947759866714477539e-01 -3.407746851444244385e-01 1.119015365839004517e-01 8.736015297472476959e-03 -7.321280986070632935e-02 1.350383311510086060e-01 -6.392236053943634033e-02 2.592703104019165039e-01 1.123673692345619202e-01 7.627453655004501343e-02 7.449340075254440308e-02 2.384910732507705688e-01 -4.021622985601425171e-02 1.446296423673629761e-01 2.140440195798873901e-01 -1.766851730644702911e-02 2.421866171061992645e-02 -2.242583036422729492e-01 -3.218878433108329773e-02 1.319656074047088623e-01 -5.637948960065841675e-02 3.798193931579589844e-01 2.367499172687530518e-01
-2.421998530626296997e-01 -1.019732579588890076e-01 -2.863319404423236847e-02 -2.157537192106246948e-01 -1.050354689359664917e-01 -9.951112419366836548e-02 1.173346117138862610e-01 -2.809323668479919434e-01 -1.025943830609321594e-01 -2.006162106990814209e-01 -4.437720030546188354e-02 -8.462782949209213257e-02 -1.006750483065843582e-02 4.404974728822708130e-02 -1.246017217636108398e-01 1.057376861572265625e-01 3.328698575496673584e-01 -3.414187580347061157e-02 3.736964240670204163e-02 -1.365164965391159058e-01 -1.106559559702873230e-01 2.140364050865173340e-01 1.220471709966659546e-01 5.000610947608947754e-01 -3.113127499818801880e-02 1.646799445152282715e-01 2.030673325061798096e-01 -1.995297372341156006e-01 -1.391584724187850952e-01 -1.232953593134880066e-01 1.387445181608200073e-01 -2.516474127769470215e-01
-2.695350348949432373e-01 5.893785879015922546e-02 -1.035646572709083557e-01 1.123735308647155762e-01 -3.131042718887329102e-01 -2.870894372463226318e-01 -1.264217793941497803e-01 3.302729725837707520e-01 1.049493476748466492e-01 -3.364680409431457520e-01 -2.470392286777496338e-01 9.653204679489135742e-02 -4.416060820221900940e-02 -2.937399446964263916e-01 2.181799151003360748e-02 -1.767294853925704956e-01 2.921973466873168945e-01 -1.281980127096176147e-01 2.908316254615783691e-02 8.113944530487060547e-02 -1.078304499387741089e-01 -7.230505347251892090e-03 2.041994631290435791e-01 -1.339280977845191956e-02 -9.726651757955551147e-02 -1.927014589309692383e-01 -2.101231813430786133e-01 3.011132823303341866e-03 8.038536459207534790e-02 1.765227690339088440e-02 7.234083488583564758e-03 -1.418122947216033936e-01
-1.769751012325286865e-01 1.068136766552925110e-01 9.766793251037597656e-02 1.927776187658309937e-01 -3.693136945366859436e-02 -4.835201054811477661e-02 2.820258438587188721e-01 -1.638507246971130371e-01 -1.804504841566085815e-01 -1.490813046693801880e-01 -1.883164197206497192e-01 2.265982329845428467e-01 -2.617700695991516113e-01 -1.742739528417587280e-01 -6.667926162481307983e-02 -1.133498027920722961e-01 1.186487674713134766e-01 1.725789159536361694e-01 -1.839062273502349854e-01 1.855724602937698364e-01 -1.821749210357666016e-01 1.157514676451683044e-01 2.520959675312042236e-01 2.394200265407562256e-01 -2.830705344676971436e-01 2.681367695331573486e-01 -6.168086081743240356e-02 7.055986672639846802e-02 -9.016624093055725098e-02 -1.655881255865097046e-01 1.611255258321762085e-01 -2.019754201173782349e-01
-7.341243326663970947e-02 -7.016407698392868042e-02 1.140745729207992554e-02 1.772918552160263062e-01 -3.083081543445587158e-01 -3.129833340644836426e-01 -1.287657469511032104e-01 -2.742283642292022705e-01 1.668941043317317963e-02 -2.513931095600128174e-01 9.242945909500122070e-02 -1.803604066371917725e-01 -2.793848812580108643e-01 -3.081762194633483887e-01 -7.081446051597595215e-02 -6.895723193883895874e-02 2.446886301040649414e-01 8.337804675102233887e-02 -2.391571402549743652e-01 4.701864719390869141e-02 1.490923017263412476e-01 -1.625325083732604980e-01 1.283159554004669189e-01 3.357777744531631470e-02 4.421227425336837769e-02 2.483671605587005615e-01 -1.522008329629898071e-01 -8.198786526918411255e-03 2.557542324066162109e-01 -2.415758743882179260e-02 1.983693987131118774e-01 -3.599727526307106018e-02
-3.268748819828033447e-01 8.406759798526763916e-02 -2.449531666934490204e-02 -3.756050765514373779e-02 -6.905938684940338135e-02 -3.392972424626350403e-02 -2.668717801570892334e-01 4.072890430688858032e-02 -3.100501596927642822e-01 -2.387299984693527222e-01 -1.184707805514335632e-01 -6.142253801226615906e-02 1.638623327016830444e-01 -5.731867253780364990e-02 1.234297007322311401e-01 -2.017179271206259727e-03 2.135446220636367798e-01 -2.405256405472755432e-02 -1.767641752958297729e-01 2.317896336317062378e-01 -1.571161448955535889e-01 4.995477199554443359e-02 -1.264223158359527588e-01 3.062460124492645264e-01 1.147865951061248779e-01 -2.986861206591129303e-02 1.305236816406250000e-01 3.328619599342346191e-01 -3.335093259811401367e-01 1.354697495698928833e-01 1.660059988498687744e-01 -1.477375775575637817e-01
-2.873681485652923584e-02 3.487783372402191162e-01 2.059693783521652222e-01 2.277533523738384247e-02 -2.737210392951965332e-01 -3.433050215244293213e-01 -2.442992031574249268e-01 5.567839741706848145e-02 -2.228867113590240479e-01 -9.496043622493743896e-02 1.393466442823410034e-01 -4.657274484634399414e-02 -1.285661309957504272e-01 4.474852606654167175e-02 1.606970727443695068e-01 -1.130180899053812027e-02 3.410429060459136963e-01 -1.309998780488967896e-01 5.044717341661453247e-02 3.151458129286766052e-02 1.738050580024719238e-01 1.211063843220472336e-02 2.547968327999114990e-01 3.109579086303710938e-01 -1.485679745674133301e-01 5.372778698801994324e-02 7.041446864604949951e-02 8.639575680717825890e-04 -1.184365525841712952e-01 2.100853621959686279e-01 7.930329069495201111e-03 -1.926969140768051147e-01
-3.829836547374725342e-01 -2.748330235481262207e-01 5.381166189908981323e-02 -2.895684912800788879e-02 -2.726258337497711182e-01 -1.275763958692550659e-01 -3.581443801522254944e-02 -3.608418628573417664e-02 -2.303584665060043335e-01 -1.137241721153259277e-01 6.739328801631927490e-02 -1.173790469765663147e-01 -2.962226569652557373e-01 5.505467206239700317e-02 1.714744269847869873e-01 -1.504951864480972290e-01 2.372190821915864944e-03 -1.103945076465606689e-01 -1.689399033784866333e-02 1.335089653730392456e-01 -8.043815940618515015e-02 2.859735190868377686e-01 2.398536652326583862e-01 3.668811023235321045e-01 -1.603940129280090332e-01 2.925618086010217667e-03 -5.303487181663513184e-02 6.035283952951431274e-02 7.228585332632064819e-02 -8.509654551744461060e-02 1.135205775499343872e-01 -2.923915684223175049e-01
4.118410497903823853e-02 4.375770688056945801e-02 2.251218073070049286e-02 -2.199672162532806396e-01 -9.843017905950546265e-02 -1.670611500740051270e-01 -3.589242994785308838e-01 -1.075391620397567749e-01 -2.276743650436401367e-01 -1.287727057933807373e-01 -3.937358558177947998e-01 5.095700919628143311e-02 2.409202158451080322e-01 -6.231478601694107056e-02 9.826175868511199951e-02 -1.863437145948410034e-01 1.268070042133331299e-01 -2.834376506507396698e-02 1.320087723433971405e-02 -1.004774570465087891e-01 1.395326852798461914e-02 -1.998650608584284782e-03 -1.150161493569612503e-03 4.524845778942108154e-01 1.067510899156332016e-02 4.051601886749267578e-02 -5.574998632073402405e-02 8.877173811197280884e-02 -1.221963390707969666e-01 -7.459028856828808784e-04 2.666153013706207275e-01 -3.260428011417388916e-01
-3.645744323730468750e-01 1.505082696676254272e-01 -2.169454246759414673e-01 1.948730796575546265e-01 -3.836671710014343262e-01 2.338317595422267914e-02 -1.752046495676040649e-01 9.108270704746246338e-02 -1.875349730253219604e-01 -3.112712204456329346e-01 -3.145427629351615906e-02 -1.913074105978012085e-01 -1.211087107658386230e-01 -1.348512023687362671e-01 5.717784538865089417e-02 1.088654920458793640e-01 6.777808070182800293e-02 1.246379315853118896e-01 -2.068175226449966431e-01 -5.267737433314323425e-02 2.356021553277969360e-01 4.842246323823928833e-02 -1.218603998422622681e-01 1.683630794286727905e-01 -2.138185054063796997e-01 1.979468017816543579e-01 4.782291129231452942e-02 -1.437710970640182495e-01 -2.528868615627288818e-01 -5.804671347141265869e-02 7.358834892511367798e-02 -8.781008422374725342e-02
-2.619602978229522705e-01 1.965388364624232054e-04 -1.115245893597602844e-01 1.062440052628517151e-01 -2.185092568397521973e-01 -3.946669101715087891e-01 8.095012605190277100e-02 -1.340428143739700317e-01 -1.888229995965957642e-01 -4.646869897842407227e-01 6.696768105030059814e-02 3.718790411949157715e-02 2.268813252449035645e-01 -1.012757048010826111e-01 -4.594349488615989685e-02 -2.250633947551250458e-02 1.523430347442626953e-01 1.749356985092163086e-01 -1.472072601318359375e-01 1.533184852451086044e-02 -1.661472171545028687e-01 -7.010481506586074829e-02 1.728754192590713501e-01 -1.023056823760271072e-02 -1.946654766798019409e-01 1.811217516660690308e-01 -7.570286840200424194e-02 1.367491297423839569e-02 1.841288805007934570e-01 -8.868180960416793823e-02 -1.125342398881912231e-01 -2.975600957870483398e-01
-5.708075314760208130e-02 3.553826734423637390e-02 -5.942591279745101929e-02 -1.413432359695434570e-01 -1.554807573556900024e-01 -2.120592296123504639e-01 -7.544917054474353790e-03 -1.698001623153686523e-01 -2.222488224506378174e-01 -2.451353073120117188e-01 -2.026115059852600098e-01 9.488362073898315430e-02 -2.334260046482086182e-01 -6.990032643079757690e-02 -1.578227579593658447e-01 -3.427257835865020752e-01 1.784953474998474121e-01 -2.691451609134674072e-01 -4.463935270905494690e-02 2.793594636023044586e-02 2.099606394767761230e-01 -1.673804968595504761e-01 3.222836852073669434e-01 -1.252397615462541580e-02 -3.274287283420562744e-01 -4.100166261196136475e-02 1.224192529916763306e-01 8.073076605796813965e-03 3.940241783857345581e-02 -1.526248306035995483e-01 1.265905052423477173e-01 -2.542511820793151855e-01
-2.990609705448150635e-01 -1.279768049716949463e-01 1.003538817167282104e-01 4.040887206792831421e-02 3.971496969461441040e-02 4.890752956271171570e-02 -2.280069589614868164e-01 1.140976622700691223e-01 -8.825838565826416016e-02 -2.274765819311141968e-01 9.118463099002838135e-02 -5.249246582388877869e-02 2.039737701416015625e-01 -2.699846327304840088e-01 3.792174160480499268e-01 1.071260273456573486e-01 4.493316709995269775e-01 7.802414149045944214e-02 -1.747473329305648804e-01 -1.287915706634521484e-01 9.374073892831802368e-02 6.860928237438201904e-02 2.621980011463165283e-01 3.932317346334457397e-02 -1.939326375722885132e-01 -3.706008195877075195e-02 -1.786726266145706177e-01 -1.234947703778743744e-02 -4.887312278151512146e-02 -2.285491228103637695e-01 -3.463515639305114746e-02 -8.567380905151367188e-02
4.159276187419891357e-02 -1.661164611577987671e-01 4.141293466091156006e-03 4.147771000862121582e-02 -1.919858455657958984e-01 -1.470423638820648193e-01 1.279523372650146484e-01 -1.836480498313903809e-01 -9.224995225667953491e-02 -1.926720887422561646e-01 1.244137585163116455e-01 1.507447510957717896e-01 -3.250482976436614990e-01 -4.598788022994995117e-01 -1.567924469709396362e-01 8.465243875980377197e-02 3.078542351722717285e-01 -1.252925843000411987e-01 6.327937543392181396e-02 4.993550479412078857e-03 -9.469904005527496338e-02 2.396400421857833862e-01 3.023941814899444580e-01 1.261550486087799072e-01 -1.382651776075363159e-01 -3.397387266159057617e-02 -6.779282540082931519e-02 2.711374126374721527e-02 -1.745136082172393799e-01 6.821363419294357300e-02 -3.345619514584541321e-02 -2.784693241119384766e-01
-2.630537450313568115e-01 -3.287481376901268959e-03 1.712800413370132446e-01 5.477480124682188034e-03 -2.337027788162231445e-01 4.867639765143394470e-02 -2.524665184319019318e-02 1.542199589312076569e-02 -2.182576358318328857e-01 -2.998602688312530518e-01 4.089990258216857910e-02 -2.950786948204040527e-01 -1.663994789123535156e-01 -3.214248716831207275e-01 1.503961384296417236e-01 -4.054520651698112488e-02 2.000429779291152954e-01 1.620377749204635620e-01 -5.572963878512382507e-02 2.606166005134582520e-01 1.713358312845230103e-01 -2.101083993911743164e-01 -2.768221870064735413e-02 2.225025296211242676e-01 -3.219101950526237488e-02 6.527359038591384888e-02 -1.614502966403961182e-01 2.135820984840393066e-01 -4.568682238459587097e-02 2.633201479911804199e-01 2.133746743202209473e-01 8.361534774303436279e-02
-3.789953887462615967e-01 1.083499118685722351e-01 1.485284864902496338e-01 3.833259642124176025e-02 -1.717896163463592529e-01 -5.349304899573326111e-02 -3.380270600318908691e-01 -2.673921547830104828e-02 -1.255229264497756958e-01 9.087187051773071289e-02 -3.864968568086624146e-02 -7.746925950050354004e-02 -6.861499696969985962e-02 -7.837256789207458496e-02 1.929123997688293457e-01 -1.721328496932983398e-01 2.353887557983398438e-01 -1.067055836319923401e-01 -2.708108723163604736e-01 1.590851247310638428e-01 2.620609104633331299e-01 9.151511639356613159e-02 1.650444418191909790e-01 1.136529371142387390e-01 -1.519395560026168823e-01 -4.898363351821899414e-02 2.986066639423370361e-01 1.384460926055908203e-01 -1.590310037136077881e-01 -1.757095456123352051e-01 2.977596223354339600e-01 -5.697608366608619690e-02
-2.030639052391052246e-01 1.874356865882873535e-01 1.308867931365966797e-01 -2.314717173576354980e-01 -4.040787927806377411e-03 2.837152481079101562e-01 -1.922595202922821045e-01 2.975802402943372726e-03 3.216382488608360291e-02 -9.438942372798919678e-02 -1.064901053905487061e-01 -5.181242898106575012e-02 -2.382646352052688599e-01 -2.804115712642669678e-01 7.641088217496871948e-02 -3.632126003503799438e-02 3.151464834809303284e-02 8.456128835678100586e-02 -3.573434054851531982e-02 -1.248364374041557312e-01 1.882300674915313721e-01 1.647865176200866699e-01 3.808996081352233887e-01 4.092388153076171875e-01 -9.281584620475769043e-02 1.574018150568008423e-01 -8.994755893945693970e-02 1.493182182312011719e-01 1.031524837017059326e-01 2.409219592809677124e-01 1.726898699998855591e-01 8.049172908067703247e-02
-9.621948748826980591e-02 -1.421030312776565552e-01 7.241263985633850098e-02 1.146752312779426575e-01 -3.242397904396057129e-01 -1.387955695390701294e-01 3.145695477724075317e-02 -8.576024323701858521e-02 -2.907125055789947510e-01 -2.151283174753189087e-01 -1.070163175463676453e-01 -1.637830287218093872e-01 -1.524338573217391968e-01 -3.972034752368927002e-01 -1.427976787090301514e-01 -6.254996359348297119e-02 2.143254280090332031e-01 9.537896513938903809e-02 9.127222001552581787e-02 1.743975281715393066e-01 -8.623198419809341431e-02 1.543183177709579468e-01 3.915839791297912598e-01 8.921919763088226318e-02 -2.188127338886260986e-01 -4.815620929002761841e-02 -5.467609688639640808e-02 3.319751843810081482e-02 2.826873958110809326e-01 -8.428709208965301514e-02 1.134129613637924194e-01 6.736855208873748779e-02
-2.457169890403747559e-01 1.909714005887508392e-02 6.155151873826980591e-02 -4.689821600914001465e-02 -1.585790216922760010e-01 -2.132796123623847961e-02 -2.206756323575973511e-01 -1.081811115145683289e-01 -2.349604517221450806e-01 -1.666636317968368530e-01 -8.287965320050716400e-03 1.719431430101394653e-01 -7.128310948610305786e-02 -2.689803205430507660e-02 -2.900729179382324219e-01 -1.469058990478515625e-01 4.023967385292053223e-01 2.105529755353927612e-01 -1.054171547293663025e-01 -3.404380083084106445e-01 6.060252338647842407e-02 6.701482832431793213e-02 -1.806238740682601929e-01 3.458018004894256592e-01 -6.000888347625732422e-02 1.228515729308128357e-01 -2.903014421463012695e-02 -6.296449154615402222e-02 -1.331453919410705566e-01 -1.292779482901096344e-02 1.123799905180931091e-01 -2.747065722942352295e-01
-4.963684380054473877e-01 1.801359467208385468e-02 -1.503901183605194092e-01 1.379207372665405273e-01 -2.469207793474197388e-01 -1.830085963010787964e-01 -2.649936378002166748e-01 9.536756575107574463e-02 -3.549037873744964600e-01 -3.606520220637321472e-02 2.575793489813804626e-02 9.688743203878402710e-02 7.172544021159410477e-03 -8.313716202974319458e-02 9.059359878301620483e-02 9.379550814628601074e-02 2.667847648262977600e-02 8.913569897413253784e-02 -1.354372315108776093e-02 1.205469742417335510e-01 -1.706961095333099365e-01 -7.801440358161926270e-02 1.368593424558639526e-01 3.345101475715637207e-01 -2.260427772998809814e-01 8.407684415578842163e-02 1.523939967155456543e-01 1.528995037078857422e-01 6.484241038560867310e-02 -1.807992011308670044e-01 -1.539328973740339279e-02 -2.132621258497238159e-01
-4.291687905788421631e-02 1.228930205106735229e-01 2.120562791824340820e-01 -2.595336735248565674e-01 -9.175129234790802002e-02 1.715195737779140472e-02 -2.143884450197219849e-01 -1.043064221739768982e-01 -4.326233267784118652e-02 -1.396848261356353760e-01 -1.720442324876785278e-01 2.668177895247936249e-02 -1.521811485290527344e-01 -3.099716603755950928e-01 1.320581436157226562e-01 -1.307731866836547852e-02 1.124390810728073120e-01 -1.009313110262155533e-02 1.848537102341651917e-02 -1.222903057932853699e-01 -2.769846916198730469e-01 -6.048472598195075989e-02 2.305899709463119507e-01 4.847606122493743896e-01 -1.450773924589157104e-01 1.785107851028442383e-01 -3.866501525044441223e-02 7.357103377580642700e-02 2.310931980609893799e-01 2.779648900032043457e-01 8.000319451093673706e-02 1.521632224321365356e-01
-1.008364856243133545e-01 1.273427605628967285e-01 -1.172418966889381409e-01 -2.152272164821624756e-01 -2.006932348012924194e-01 -2.396462261676788330e-01 -3.668035268783569336e-01 -1.285741925239562988e-01 -1.087956130504608154e-01 -2.871979959309101105e-02 -5.613284558057785034e-02 -9.126335382461547852e-02 -2.315218374133110046e-02 4.646972566843032837e-02 -1.242710277438163757e-01 -1.262794286012649536e-01 1.628133207559585571e-01 5.477962270379066467e-02 -6.818632036447525024e-02 6.814528256654739380e-02 2.103321701288223267e-01 -8.524225652217864990e-02 3.231010213494300842e-02 4.300539493560791016e-01 -2.348565012216567993e-01 2.178174555301666260e-01 1.709017008543014526e-01 -3.253197297453880310e-02 -2.524164021015167236e-01 -1.336326301097869873e-01 2.178688645362854004e-01 -2.614041268825531006e-01
-3.346191346645355225e-01 1.206617057323455811e-01 -4.187592864036560059e-02 2.301834076642990112e-01 -1.641683876514434814e-01 1.308705657720565796e-03 -2.804583907127380371e-01 -2.001085430383682251e-01 -2.202994823455810547e-01 -1.455311775207519531e-01 4.662027116864919662e-03 3.806523978710174561e-01 -7.237455248832702637e-02 -2.125604450702667236e-01 5.486800335347652435e-03 -1.247287495061755180e-03 5.795658100396394730e-03 -2.110698819160461426e-02 -7.373579312115907669e-03 4.549523442983627319e-02 -1.620265096426010132e-01 4.670382663607597351e-02 1.737852096557617188e-01 4.223856627941131592e-01 -1.632249057292938232e-01 4.350210726261138916e-02 8.371270447969436646e-02 6.727532949298620224e-03 2.079641222953796387e-01 -2.379965037107467651e-01 -2.706320956349372864e-02 -1.792734563350677490e-01
-3.500886261463165283e-01 5.497948080301284790e-02 1.672540605068206787e-01 2.532310187816619873e-01 -1.506081670522689819e-01 -1.384671777486801147e-01 -6.458186358213424683e-02 5.506234243512153625e-03 -3.249813616275787354e-01 -1.522819548845291138e-01 4.466612264513969421e-02 3.577774167060852051e-01 -1.486693024635314941e-01 -2.328334301710128784e-01 -1.205969974398612976e-01 -2.026065625250339508e-02 1.984072029590606689e-01 -5.981093272566795349e-02 -1.080067083239555359e-01 1.399045735597610474e-01 -1.253226995468139648e-01 -7.620845735073089600e-02 4.070186987519264221e-02 4.729730486869812012e-01 -9.694142639636993408e-02 1.992840692400932312e-02 -3.581566968932747841e-03 -1.395245939493179321e-01 8.896569162607192993e-02 -9.831540286540985107e-02 -1.351831555366516113e-01 -1.540220109745860100e-03
-4.690361618995666504e-01 -1.243464574217796326e-01 1.434201300144195557e-01 2.751020789146423340e-01 -2.194338142871856689e-01 -1.748157143592834473e-01 1.235118135809898376e-01 2.031910568475723267e-01 -1.190676912665367126e-01 -4.811057746410369873e-01 7.537484914064407349e-02 1.513085979968309402e-02 1.768078356981277466e-01 -5.584565550088882446e-02 -2.892213873565196991e-02 -8.561823517084121704e-02 2.670007050037384033e-01 -7.490808516740798950e-02 -8.440107107162475586e-02 -4.954684898257255554e-02 -1.162506639957427979e-01 -1.338744461536407471e-01 1.427483856678009033e-01 4.614267498254776001e-02 -9.453156590461730957e-02 2.628852427005767822e-02 -1.684853807091712952e-02 -9.227645583450794220e-03 1.921573728322982788e-01 1.186929121613502502e-01 -1.576888859272003174e-01 -1.124529093503952026e-01
-2.847068607807159424e-01 1.384839862585067749e-01 -1.424839347600936890e-01 -1.844829767942428589e-01 -3.588701784610748291e-01 -1.482868790626525879e-01 -1.609560996294021606e-01 2.122354209423065186e-01 -1.055601164698600769e-01 -1.384010910987854004e-01 7.642254978418350220e-02 7.818553596735000610e-02 9.212115406990051270e-02 -1.939347535371780396e-01 3.469828888773918152e-02 -1.835560947656631470e-01 -4.723136872053146362e-02 1.149287000298500061e-01 -7.372473925352096558e-02 2.602339163422584534e-02 1.635051220655441284e-01 -7.686416059732437134e-02 -1.663223665673285723e-04 4.153675734996795654e-01 -6.787485629320144653e-02 6.572498381137847900e-02 4.768780618906021118e-02 -9.328675270080566406e-02 -3.058377504348754883e-01 4.012820124626159668e-02 1.917732954025268555e-01 -3.491484522819519043e-01
-2.850890159606933594e-01 -1.923552304506301880e-01 -1.068216189742088318e-01 -1.490533202886581421e-01 1.119751557707786560e-01 -2.797496616840362549e-01 -2.513095140457153320e-01 -1.758151501417160034e-01 -4.309064149856567383e-02 -2.762764692306518555e-01 9.991978108882904053e-02 2.188718318939208984e-01 -2.347039133310317993e-01 1.189901828765869141e-01 1.729091852903366089e-01 1.607607454061508179e-01 7.854826003313064575e-02 -2.062142640352249146e-01 -2.838926613330841064e-01 1.776054054498672485e-01 -3.771562874317169189e-02 -1.300714612007141113e-01 1.405636500567197800e-02 4.045960605144500732e-01 2.906225621700286865e-02 7.407397031784057617e-02 1.477018594741821289e-01 -3.496989235281944275e-02 4.472780227661132812e-02 2.481497265398502350e-02 1.520816832780838013e-01 -6.312558799982070923e-02
-3.562650978565216064e-01 -1.331801116466522217e-01 2.682233043015003204e-02 3.674732521176338196e-02 1.028997637331485748e-02 -8.534129709005355835e-02 -2.854721844196319580e-01 -2.709402143955230713e-01 -1.917019039392471313e-01 -5.445647984743118286e-02 2.992008998990058899e-02 1.476453393697738647e-01 -1.075931861996650696e-01 -8.181859552860260010e-02 -5.114322900772094727e-02 -1.622972041368484497e-01 6.523394584655761719e-02 -8.033821731805801392e-02 5.605868995189666748e-03 3.508918881416320801e-01 -1.746675558388233185e-02 3.116677515208721161e-02 1.714011281728744507e-01 3.410929441452026367e-01 -4.111587069928646088e-03 -1.009311713278293610e-02 2.050641179084777832e-01 1.295628249645233154e-01 8.774740248918533325e-02 -2.833461761474609375e-02 1.245387941598892212e-01 -4.663755595684051514e-01
-3.529903292655944824e-01 1.903515160083770752e-01 -1.230657100677490234e-01 2.834861278533935547e-01 -1.674108058214187622e-01 -2.031531929969787598e-02 -8.785064518451690674e-02 1.086058095097541809e-01 -2.428554594516754150e-01 -3.678080141544342041e-01 8.959970623254776001e-02 -1.051432937383651733e-01 -6.171803921461105347e-03 -1.770239919424057007e-01 1.259629428386688232e-01 -2.166571319103240967e-01 4.304438531398773193e-01 -7.613319158554077148e-02 1.644176989793777466e-01 6.759700179100036621e-02 -1.642210781574249268e-01 -8.404344320297241211e-02 8.075892180204391479e-02 1.406724900007247925e-01 -1.671394705772399902e-01 5.291422363370656967e-03 1.031786319799721241e-03 -1.958256028592586517e-02 -1.611876487731933594e-01 -1.710037440061569214e-01 -1.317889690399169922e-01 -6.489729136228561401e-02
-2.245530039072036743e-01 -2.815568260848522186e-02 -1.749712787568569183e-02 -3.227875009179115295e-02 -7.988850772380828857e-02 -2.650195956230163574e-01 -2.307206206023693085e-02 2.376176603138446808e-02 1.723614521324634552e-02 -1.469354182481765747e-01 -1.738527417182922363e-02 -2.104438543319702148e-01 -1.513970363885164261e-02 6.846060603857040405e-02 1.128201857209205627e-01 2.838292717933654785e-01 8.177237212657928467e-02 -5.113186314702033997e-03 -1.294281035661697388e-01 1.154487133026123047e-01 4.603734239935874939e-02 -8.038651943206787109e-02 1.833305060863494873e-01 5.083439946174621582e-01 -4.628166556358337402e-02 -9.954074770212173462e-02 7.715064287185668945e-02 4.916632473468780518e-01 -2.358234524726867676e-01 6.233933195471763611e-02 1.829507052898406982e-01 -1.222210600972175598e-01
-7.767797261476516724e-02 1.209540874697268009e-03 1.592951565980911255e-01 -2.724212594330310822e-02 -5.480246543884277344e-01 -1.994937360286712646e-01 6.439863890409469604e-02 6.612384319305419922e-02 -1.299958080053329468e-01 -1.051459759473800659e-01 2.218498140573501587e-01 -1.628973782062530518e-01 -2.871052026748657227e-01 -2.490719109773635864e-01 -1.946296729147434235e-02 -2.028234750032424927e-01 2.655586898326873779e-01 -1.213548555970191956e-01 -1.675760298967361450e-01 5.442306771874427795e-02 1.124322041869163513e-01 -2.191828340291976929e-01 1.045433208346366882e-01 1.276075094938278198e-01 -1.637631505727767944e-01 2.761690644547343254e-03 3.793633356690406799e-02 9.865488111972808838e-02 2.097328901290893555e-01 5.329769104719161987e-02 1.925552636384963989e-01 5.846486240625381470e-02
-2.353587150573730469e-01 8.772252500057220459e-02 1.314250677824020386e-01 -7.700386643409729004e-02 -1.362635791301727295e-01 3.220190480351448059e-02 -1.939924806356430054e-02 -1.351554989814758301e-01 -9.825712442398071289e-02 -3.034543097019195557e-01 1.659947633743286133e-01 -1.619559973478317261e-01 -2.754488401114940643e-02 -1.531941741704940796e-01 5.237863585352897644e-02 2.218129038810729980e-01 5.148781538009643555e-01 -7.878588885068893433e-02 -6.619904935359954834e-02 1.991154998540878296e-01 -1.494089961051940918e-01 1.362378746271133423e-01 1.027297005057334900e-01 1.509698778390884399e-01 1.934606349095702171e-03 2.581291496753692627e-01 -1.026420965790748596e-01 1.985030174255371094e-01 -1.569740101695060730e-02 1.766659915447235107e-01 3.155180811882019043e-01 8.135595172643661499e-02
-1.270605772733688354e-01 7.327025383710861206e-02 -6.854423135519027710e-02 -2.039798498153686523e-01 -1.847347617149353027e-01 4.650436714291572571e-02 -4.810247942805290222e-02 -2.102750986814498901e-01 4.991493374109268188e-02 -2.149217128753662109e-01 1.255256235599517822e-01 5.655369907617568970e-02 -1.441366691142320633e-02 -2.041554749011993408e-01 -5.274607613682746887e-02 1.159519180655479431e-01 4.326159656047821045e-01 9.539807587862014771e-02 7.041774806566536427e-04 -5.816924571990966797e-02 -1.757903397083282471e-01 7.763254642486572266e-02 -1.010460034012794495e-01 2.933559715747833252e-01 -2.364482730627059937e-01 1.364878416061401367e-01 8.036075532436370850e-02 2.837898731231689453e-01 2.026335000991821289e-01 4.033488333225250244e-01 1.568005830049514771e-01 -3.004835732281208038e-02
-4.905375540256500244e-01 -7.466359436511993408e-02 4.264732450246810913e-02 1.474151294678449631e-02 -1.759291589260101318e-01 -1.018091887235641479e-01 1.881801337003707886e-02 -5.472823232412338257e-02 -1.059753149747848511e-01 -1.059138104319572449e-01 -1.701719872653484344e-02 -4.232398234307765961e-03 -6.937834620475769043e-02 2.662647515535354614e-02 -1.616735160350799561e-01 8.779954514466226101e-04 3.585453703999519348e-02 3.458476811647415161e-02 -2.784992158412933350e-01 2.247821688652038574e-01 -1.871457695960998535e-01 1.657613366842269897e-01 1.593670696020126343e-01 4.214011430740356445e-01 -2.165348231792449951e-01 1.077434234321117401e-02 1.013785973191261292e-01 3.084598481655120850e-01 -2.187581360340118408e-01 -1.901746094226837158e-01 -9.010163135826587677e-03 1.417763382196426392e-01
-3.849955797195434570e-01 1.020559445023536682e-01 1.607277840375900269e-01 1.167429313063621521e-01 -3.079786598682403564e-01 1.504792720079421997e-01 2.849741838872432709e-02 7.744454592466354370e-02 -2.692345529794692993e-02 -2.646399140357971191e-01 5.225487984716892242e-03 3.054948747158050537e-01 -2.502682805061340332e-01 -1.313841640949249268e-01 -1.642057597637176514e-01 7.850341498851776123e-02 3.765828609466552734e-01 2.847160398960113525e-02 3.237276375293731689e-01 3.664441406726837158e-02 -1.327042132616043091e-01 8.255760371685028076e-02 1.026013866066932678e-01 1.726194769144058228e-01 -4.780898243188858032e-02 1.583790928125381470e-01 1.271618455648422241e-01 3.975718095898628235e-02 1.956567615270614624e-01 -2.328306809067726135e-02 4.422139003872871399e-02 3.228315338492393494e-02
-4.202260971069335938e-01 4.709381237626075745e-02 1.992085017263889313e-02 -1.110109835863113403e-01 -2.458947449922561646e-01 1.093137860298156738e-01 1.130193471908569336e-01 -3.482874929904937744e-01 9.072697162628173828e-02 -9.310778975486755371e-02 -7.798489928245544434e-02 1.794296205043792725e-01 8.486613631248474121e-02 -1.450028270483016968e-01 7.160160690546035767e-02 -2.213332206010818481e-01 1.262516826391220093e-01 1.055267229676246643e-01 7.511930167675018311e-02 -2.057734131813049316e-01 -3.175074607133865356e-02 -2.271243780851364136e-01 3.950883746147155762e-01 2.520714402198791504e-01 -2.631211876869201660e-01 8.398178033530712128e-03 -3.939421847462654114e-02 4.145142808556556702e-02 -5.992047023028135300e-03 -7.483217399567365646e-03 1.995692998170852661e-01 6.839326769113540649e-02
-2.380918562412261963e-01 1.140065342187881470e-01 -1.816306114196777344e-01 -8.999862521886825562e-02 -5.889719817787408829e-03 -1.712008416652679443e-01 -2.446888089179992676e-01 -8.359757810831069946e-02 -2.906357944011688232e-01 -2.604416385293006897e-02 -4.103720933198928833e-02 1.851136982440948486e-01 -1.837073117494583130e-01 -4.085749760270118713e-02 5.733568221330642700e-02 4.002811312675476074e-01 3.051218688488006592e-01 1.160646304488182068e-01 -1.863562911748886108e-01 1.795274317264556885e-01 6.614726036787033081e-02 4.381448775529861450e-02 2.268449217081069946e-01 2.843250632286071777e-01 -1.035756915807723999e-01 1.108387485146522522e-02 5.451543256640434265e-03 -3.270720317959785461e-02 -7.124147564172744751e-02 1.644562780857086182e-01 -2.304594963788986206e-01 -2.523576319217681885e-01
-2.326229214668273926e-01 5.171877797693014145e-03 -3.220836073160171509e-02 2.964537143707275391e-01 -9.619721025228500366e-02 -8.946698158979415894e-02 -2.181829810142517090e-01 -1.260925680398941040e-01 -1.372657436877489090e-02 -2.704805433750152588e-01 -6.240870803594589233e-02 2.328967750072479248e-01 -1.516676545143127441e-01 -2.282827347517013550e-01 -1.778846234083175659e-01 4.646146297454833984e-02 -1.613992154598236084e-01 -4.008981958031654358e-02 -7.409828901290893555e-02 1.762500405311584473e-01 -6.412320584058761597e-02 6.738961488008499146e-02 5.163416266441345215e-01 4.845619574189186096e-02 -2.581788003444671631e-01 1.280546039342880249e-01 9.215611219406127930e-02 9.677518159151077271e-03 1.349101662635803223e-01 -4.043954610824584961e-02 7.218208163976669312e-02 -2.779679596424102783e-01
-2.864743173122406006e-01 1.042480841279029846e-01 3.247587382793426514e-01 1.575433164834976196e-01 -1.802611798048019409e-01 -3.511127531528472900e-01 -2.826532125473022461e-01 5.993429198861122131e-02 1.726409345865249634e-01 -2.444596588611602783e-01 1.279737204313278198e-01 2.644546926021575928e-01 1.504959762096405029e-01 -3.394375741481781006e-01 -8.061525970697402954e-02 3.397809341549873352e-02 5.111704766750335693e-02 -5.822443217039108276e-02 -2.651964724063873291e-01 -9.013994038105010986e-02 7.048954814672470093e-02 1.047919020056724548e-01 2.859457582235336304e-02 -3.090078569948673248e-02 -1.797862797975540161e-01 -7.922426611185073853e-02 -1.177062690258026123e-01 7.229887694120407104e-02 1.319657117128372192e-01 1.821323931217193604e-01 -2.493805810809135437e-02 -7.104694843292236328e-02
-4.501023888587951660e-01 -5.336754396557807922e-02 -1.888313144445419312e-02 -6.444034725427627563e-02 -1.778104752302169800e-01 -3.197163641452789307e-01 2.971700765192508698e-02 1.155617162585258484e-01 -1.909593641757965088e-01 -1.814503967761993408e-01 -3.298652172088623047e-02 6.366483867168426514e-02 -8.739930391311645508e-02 -1.472330689430236816e-01 2.029635012149810791e-01 9.586975723505020142e-02 -7.930894941091537476e-02 8.248469233512878418e-02 -4.439065232872962952e-02 -2.352625131607055664e-01 -3.680557906627655029e-01 -4.823509231209754944e-02 1.102533861994743347e-01 3.734060227870941162e-01 1.142872720956802368e-01 -3.569699078798294067e-02 -7.516976445913314819e-02 1.508024781942367554e-01 1.294764690101146698e-02 -1.240200996398925781e-01 7.111920416355133057e-02 -2.542025744915008545e-01
-3.907654881477355957e-01 -1.075840070843696594e-01 7.605321705341339111e-02 -4.652821645140647888e-02 -1.093290373682975769e-01 -1.590144783258438110e-01 -2.826217710971832275e-01 -4.026676993817090988e-03 -1.571292728185653687e-01 -1.686843484640121460e-01 2.065799832344055176e-01 8.890675753355026245e-02 -5.857568234205245972e-02 7.065270096063613892e-02 7.937091588973999023e-02 -5.426850542426109314e-02 8.735684305429458618e-02 9.423657506704330444e-02 -6.465836614370346069e-02 2.337786406278610229e-01 -5.080617591738700867e-02 1.348332464694976807e-01 6.027607619762420654e-02 5.464331507682800293e-01 -8.986305445432662964e-02 -2.100755088031291962e-02 1.470983624458312988e-01 1.648443788290023804e-01 -1.951805315911769867e-02 -1.211502179503440857e-01 -3.666276112198829651e-02 -3.423425555229187012e-01
-3.219479322433471680e-01 1.843958497047424316e-01 2.259920164942741394e-02 7.663579308427870274e-04 7.293241471052169800e-02 -4.479824751615524292e-02 3.963311016559600830e-02 4.916837811470031738e-02 -1.101328805088996887e-01 -2.037685662508010864e-01 -1.755914539098739624e-01 1.413431763648986816e-01 -4.502303153276443481e-02 -5.657737255096435547e-01 3.204124867916107178e-01 -1.072082147002220154e-01 2.413957715034484863e-01 -1.465122960507869720e-02 5.763329565525054932e-02 -8.303646743297576904e-02 6.997510045766830444e-02 -1.036305502057075500e-01 3.215449862182140350e-03 2.319593131542205811e-01 -9.954196959733963013e-02 2.469723671674728394e-01 -3.899126779288053513e-03 -4.119224101305007935e-02 8.928999304771423340e-02 1.817176938056945801e-01 -2.408459186553955078e-01 2.239891560748219490e-03
-2.145760804414749146e-01 -1.095516979694366455e-01 1.805172860622406006e-01 7.055898010730743408e-02 -2.638847529888153076e-01 -2.962611317634582520e-01 -2.438600063323974609e-01 -3.427000939846038818e-01 -3.292071819305419922e-01 -3.161070868372917175e-02 7.234720885753631592e-02 -1.765414625406265259e-01 -2.365055233240127563e-01 -3.359751105308532715e-01 -1.248398646712303162e-01 1.082184538245201111e-01 -5.259699374437332153e-02 5.676680430769920349e-02 -4.349916800856590271e-02 3.195146098732948303e-02 1.918739527463912964e-01 -5.462408065795898438e-02 1.985749006271362305e-01 5.821954086422920227e-02 8.803146332502365112e-02 1.829006820917129517e-01 -8.420392125844955444e-02 -7.342355675064027309e-04 2.304003387689590454e-01 -1.132083833217620850e-01 1.098495051264762878e-01 -1.019914001226425171e-01
-4.071597158908843994e-01 -1.407133340835571289e-01 -1.378819197416305542e-01 1.119475513696670532e-01 -1.852071136236190796e-01 -1.094702556729316711e-01 8.420501649379730225e-02 -2.015165239572525024e-01 -3.467727899551391602e-01 -1.420995742082595825e-01 9.871990233659744263e-02 -2.890360951423645020e-01 3.289857506752014160e-02 -3.154902458190917969e-01 5.058590695261955261e-02 -2.000995129346847534e-01 3.166468739509582520e-01 -4.558433592319488525e-02 1.236099004745483398e-01 9.266587346792221069e-02 -9.922835044562816620e-03 -8.952562510967254639e-02 -3.515293356031179428e-03 2.219112217426300049e-01 -1.633560061454772949e-01 1.633395552635192871e-01 2.077851295471191406e-01 -4.020547866821289062e-02 4.680071398615837097e-02 -1.430113315582275391e-01 5.827332288026809692e-02 6.458824872970581055e-02
-1.202933937311172485e-01 5.362950637936592102e-02 -2.175823450088500977e-01 -1.820919066667556763e-01 3.403705731034278870e-02 -5.970289930701255798e-02 -4.532029479742050171e-02 3.746174648404121399e-02 -2.520850598812103271e-01 -1.944944858551025391e-01 -1.612409949302673340e-01 2.970770001411437988e-01 -3.751516640186309814e-01 -1.920450627803802490e-01 1.613444387912750244e-01 1.541828513145446777e-01 3.718654215335845947e-01 2.643249928951263428e-01 -1.179718002676963806e-01 3.608801215887069702e-02 -1.593220978975296021e-01 1.081737205386161804e-01 1.641732454299926758e-01 9.131773561239242554e-02 -1.752104759216308594e-01 1.590585410594940186e-01 1.481703817844390869e-01 6.394066661596298218e-02 1.339063495397567749e-01 1.397951245307922363e-01 -1.362047046422958374e-01 -1.307902336120605469e-01
-4.157697856426239014e-01 3.911768272519111633e-02 -5.125520378351211548e-02 -6.684159860014915466e-03 -2.682325243949890137e-01 6.395961344242095947e-02 -3.115903437137603760e-01 -1.743150688707828522e-02 -1.709258556365966797e-01 -1.034290269017219543e-01 3.285698592662811279e-02 2.091960459947586060e-01 -1.349651068449020386e-01 -3.440980017185211182e-01 1.711855977773666382e-01 3.540290519595146179e-02 -1.849866062402725220e-01 2.281437218189239502e-01 -2.080221176147460938e-01 -1.677597165107727051e-01 3.111652471125125885e-02 2.620275691151618958e-02 -1.641626842319965363e-02 3.484787046909332275e-01 -5.157743394374847412e-02 1.355074495077133179e-01 3.039929084479808807e-02 -1.010370906442403793e-02 1.287968903779983521e-01 9.479472041130065918e-02 1.212212294340133667e-01 2.328159511089324951e-01
-2.768802046775817871e-01 1.008287966251373291e-01 -9.975353628396987915e-02 -4.430092498660087585e-02 -3.166742995381355286e-02 -2.098110169172286987e-01 -3.355062380433082581e-02 1.252468824386596680e-01 -3.759718686342239380e-02 -3.528411984443664551e-01 2.655538618564605713e-01 1.795149445533752441e-01 1.107710376381874084e-01 -3.786239027976989746e-01 9.464785456657409668e-02 -4.747979715466499329e-02 1.984210014343261719e-01 -8.128833770751953125e-02 -1.377591788768768311e-01 -5.076728016138076782e-02 2.776545658707618713e-02 9.150177240371704102e-02 4.008710980415344238e-01 6.184862926602363586e-02 2.353015989065170288e-01 1.008026525378227234e-01 -1.562707275152206421e-01 -2.121547460556030273e-01 1.847874559462070465e-02 4.536374006420373917e-03 2.434564679861068726e-01 -9.020266681909561157e-02
9.148728102445602417e-02 4.951868578791618347e-02 -5.587660148739814758e-02 -1.197728365659713745e-01 -2.152431160211563110e-01 -5.039106588810682297e-03 -5.031539499759674072e-02 4.853551462292671204e-02 -1.858299374580383301e-01 -9.115924686193466187e-02 -6.937239319086074829e-02 -3.289418236818164587e-04 -3.559100925922393799e-01 -4.575143158435821533e-01 1.533209085464477539e-01 6.695387512445449829e-02 1.318924035876989365e-02 -1.965939253568649292e-02 -2.328962534666061401e-01 7.940320938359946012e-05 1.071775481104850769e-01 -2.260123044252395630e-01 1.885872781276702881e-01 3.000365197658538818e-01 -2.554270327091217041e-01 2.625401020050048828e-01 2.020957767963409424e-01 -1.858029067516326904e-01 -6.348434835672378540e-02 6.896093487739562988e-02 1.770268380641937256e-01 1.273351758718490601e-01
-2.777113020420074463e-01 1.591736525297164917e-01 2.009457796812057495e-01 -1.157215759158134460e-01 -1.704777926206588745e-01 -4.846494644880294800e-02 -2.919023334980010986e-01 -9.883289039134979248e-02 4.841819778084754944e-02 1.371215842664241791e-02 -4.815667867660522461e-02 1.053959317505359650e-02 5.040210857987403870e-02 -1.598205417394638062e-01 3.110858201980590820e-01 6.794249266386032104e-02 -2.889563888311386108e-02 1.189369708299636841e-01 -4.331720992922782898e-02 3.301325738430023193e-01 6.643631309270858765e-02 3.142693936824798584e-01 1.499510854482650757e-01 2.930469214916229248e-01 -6.289311498403549194e-02 9.780982881784439087e-02 1.984071582555770874e-01 2.263052575290203094e-02 -1.615901589393615723e-01 -2.597220540046691895e-01 2.533030509948730469e-01 -1.855590045452117920e-01
-3.714095950126647949e-01 -2.648100852966308594e-01 1.883453428745269775e-01 -1.332632154226303101e-01 -1.719973534345626831e-01 -2.630196213722229004e-01 -1.698812395334243774e-01 -1.170235499739646912e-01 -1.321170926094055176e-01 -8.896882086992263794e-02 -6.836665794253349304e-03 -4.842779785394668579e-02 -1.381608247756958008e-01 4.595556762069463730e-03 -3.410907834768295288e-02 1.429471522569656372e-01 5.327107012271881104e-02 1.525944024324417114e-01 -1.630416661500930786e-01 2.226494550704956055e-01 -2.149141430854797363e-01 1.127502396702766418e-01 5.440567061305046082e-02 4.788836538791656494e-01 -2.523900866508483887e-01 1.043973341584205627e-01 1.168819740414619446e-01 5.343539267778396606e-02 5.004293099045753479e-02 -3.908528015017509460e-02 8.183236420154571533e-02 -1.832993626594543457e-01
-2.416244745254516602e-01 3.149062097072601318e-01 2.317415028810501099e-01 -1.977800428867340088e-01 -1.893352530896663666e-02 -2.394051551818847656e-01 -1.002041921019554138e-01 -3.183742612600326538e-02 -1.343985199928283691e-01 -1.037314161658287048e-01 1.133114248514175415e-01 -1.257324516773223877e-01 -2.668924927711486816e-01 1.208379194140434265e-01 1.623963117599487305e-01 -1.176996082067489624e-01 3.120957016944885254e-01 -8.276537060737609863e-02 -1.562081724405288696e-01 5.884947720915079117e-03 6.784409284591674805e-02 3.514451906085014343e-02 2.656172215938568115e-01 3.149627745151519775e-01 -1.739144176244735718e-01 -1.449817232787609100e-02 -4.509215056896209717e-02 2.856478095054626465e-01 -9.121312201023101807e-02 1.539577245712280273e-01 3.954073786735534668e-02 -2.131202369928359985e-01
-4.567320644855499268e-01 -1.910300254821777344e-01 -5.157461389899253845e-03 -3.749161213636398315e-02 -1.700437217950820923e-01 -1.931411325931549072e-01 4.545509442687034607e-02 2.128314226865768433e-03 -7.729970663785934448e-02 -8.846212178468704224e-02 8.252920210361480713e-02 -1.652379930019378662e-01 -1.521383523941040039e-01 -3.473463952541351318e-01 7.718465290963649750e-03 6.467546522617340088e-02 2.330758124589920044e-01 3.751242533326148987e-02 6.771323829889297485e-02 3.753247857093811035e-01 6.319001317024230957e-02 1.875904016196727753e-02 -5.274619534611701965e-02 2.486846596002578735e-01 -2.453791797161102295e-01 -7.052230648696422577e-04 1.552208065986633301e-01 -9.378853440284729004e-02 -5.926479026675224304e-02 -2.172791212797164917e-01 -1.295352429151535034e-01 -2.418033182621002197e-01
-9.101309627294540405e-02 1.327046602964401245e-01 2.238397300243377686e-02 1.295424848794937134e-01 -1.323273330926895142e-01 -2.649826109409332275e-01 1.147865038365125656e-02 1.593184173107147217e-01 -1.045867428183555603e-01 -3.362793624401092529e-01 -1.952805519104003906e-01 7.602643966674804688e-02 1.938647180795669556e-01 -2.583688795566558838e-01 4.187108203768730164e-02 -3.593245446681976318e-01 6.220379844307899475e-02 -1.796211898326873779e-01 -1.625085622072219849e-01 6.338784098625183105e-02 -5.520489811897277832e-02 -1.381323188543319702e-01 2.179008275270462036e-01 1.059413179755210876e-01 -2.506947517395019531e-01 -1.525186598300933838e-01 -2.769546210765838623e-01 6.489458680152893066e-02 -1.339372992515563965e-01 2.060656435787677765e-02 8.468028157949447632e-02 -3.170004189014434814e-01
4.657257720828056335e-02 -1.265214290469884872e-02 -6.969625502824783325e-02 -1.858438104391098022e-01 -1.694261729717254639e-01 -2.329044342041015625e-01 -9.352016448974609375e-02 -1.116405986249446869e-02 -2.889559864997863770e-01 -4.918325245380401611e-01 -2.846814393997192383e-01 -3.401437401771545410e-02 -2.607326805591583252e-01 -1.451883316040039062e-01 -5.198442935943603516e-02 -3.770809471607208252e-01 2.836945652961730957e-01 -1.724050613120198250e-03 -1.712524443864822388e-01 1.231349781155586243e-01 5.780340358614921570e-02 -1.557140890508890152e-02 7.694173604249954224e-02 -8.777073584496974945e-03 8.584261685609817505e-02 1.636396199464797974e-01 -5.412336438894271851e-03 -1.581312716007232666e-02 1.122634336352348328e-01 1.164028123021125793e-01 1.491562724113464355e-01 -8.673837035894393921e-02
-1.385363843291997910e-02 -8.100733906030654907e-02 -5.862572416663169861e-02 -2.575287520885467529e-01 -9.353187680244445801e-02 -1.800713539123535156e-01 -2.905370667576789856e-02 -2.986651379615068436e-03 -2.040487080812454224e-01 -1.247068494558334351e-01 -8.217979967594146729e-02 1.956011801958084106e-01 -2.607234381139278412e-02 -1.548550426959991455e-01 -1.927636265754699707e-01 -1.342802941799163818e-01 3.423354029655456543e-01 -2.781617455184459686e-02 -2.171536237001419067e-01 1.965072154998779297e-01 -1.000073403120040894e-01 2.049837708473205566e-01 2.521022558212280273e-01 1.545824706554412842e-01 -2.058280557394027710e-01 1.469657868146896362e-01 1.075879856944084167e-01 -1.673040837049484253e-01 4.875281155109405518e-01 5.897349212318658829e-03 6.260374933481216431e-02 -1.050440669059753418e-01
2.530903741717338562e-02 5.037180706858634949e-02 -3.230720385909080505e-02 -7.103510946035385132e-02 -4.090130031108856201e-01 -1.238700821995735168e-01 -1.124018430709838867e-01 -6.708981841802597046e-02 -8.498045802116394043e-02 -2.967352867126464844e-01 -3.304973244667053223e-01 1.073986962437629700e-01 -1.451183110475540161e-01 -3.624114692211151123e-01 -1.610597521066665649e-01 -1.895063966512680054e-01 -7.865007221698760986e-02 -1.596400737762451172e-01 -2.179667353630065918e-01 1.483040302991867065e-01 9.735600650310516357e-02 5.860015377402305603e-02 2.637169361114501953e-01 -5.738143995404243469e-02 -1.709609031677246094e-01 2.602819353342056274e-02 2.220403254032135010e-01 7.721273694187402725e-03 4.044456034898757935e-02 -1.522250939160585403e-02 -2.475202083587646484e-03 -3.043106198310852051e-01
-2.221356332302093506e-01 2.097180038690567017e-01 9.601783752441406250e-02 1.175386756658554077e-01 -1.550399512052536011e-01 -1.041844785213470459e-01 3.230825811624526978e-02 -1.559778451919555664e-01 -2.088528871536254883e-01 -2.025571018457412720e-01 -2.492154017090797424e-02 1.144214570522308350e-01 -1.717874407768249512e-01 -2.810696959495544434e-01 -1.287675946950912476e-01 5.074775218963623047e-02 1.345407590270042419e-02 2.584016025066375732e-01 3.973932564258575439e-01 -3.490306669846177101e-03 1.132131740450859070e-01 -8.266742527484893799e-02 1.783526986837387085e-01 3.044867813587188721e-01 -2.370728850364685059e-01 -7.069966942071914673e-02 2.728393971920013428e-01 1.242927089333534241e-01 -1.253196503967046738e-02 -1.246639192104339600e-01 2.338446378707885742e-01 -8.253796398639678955e-02
-2.135715261101722717e-02 1.673577576875686646e-01 5.211940035223960876e-02 7.361841201782226562e-02 -9.516815841197967529e-02 -1.239876449108123779e-01 6.055775657296180725e-02 -1.665156036615371704e-01 2.237567305564880371e-01 -4.261611402034759521e-01 -2.614818513393402100e-01 1.947837173938751221e-01 1.667602956295013428e-01 -2.938365638256072998e-01 -9.322635829448699951e-02 1.180001869797706604e-01 1.864254027605056763e-01 3.941120952367782593e-02 -1.664607524871826172e-01 -3.814376145601272583e-02 -1.555089745670557022e-02 2.750421166419982910e-01 1.757266819477081299e-01 1.872968971729278564e-01 -4.056590050458908081e-02 1.168976575136184692e-01 -4.914124310016632080e-02 3.227633535861968994e-01 2.696635760366916656e-02 2.070718258619308472e-01 -1.046686992049217224e-01 -2.214310318231582642e-01
1.238896548748016357e-01 -2.266488820314407349e-01 7.235091924667358398e-02 -6.567130982875823975e-02 6.991224735975265503e-02 -1.178403049707412720e-01 -1.471633762121200562e-01 -3.820773586630821228e-02 -2.097412347793579102e-01 -3.470708429813385010e-01 5.671716295182704926e-03 4.036328792572021484e-01 -4.107768833637237549e-02 -3.558242321014404297e-01 -9.669251739978790283e-02 -9.875825606286525726e-03 2.913374006748199463e-01 2.531250715255737305e-01 -1.635372936725616455e-01 -1.017829328775405884e-01 -8.526077866554260254e-02 -4.714747518301010132e-02 1.742487698793411255e-01 1.280335634946823120e-01 -5.860777199268341064e-02 -1.661050021648406982e-01 5.837409198284149170e-02 1.551263183355331421e-01 -1.301943361759185791e-01 -6.067999824881553650e-02 2.605243027210235596e-01 -1.655064374208450317e-01
-3.173889517784118652e-01 -1.991837322711944580e-01 -8.041954040527343750e-02 5.285496823489665985e-03 2.041419968008995056e-02 -1.504891067743301392e-01 6.067671626806259155e-02 -1.681458801031112671e-01 -2.974375486373901367e-01 -1.836801916360855103e-01 1.014875248074531555e-01 -1.192021891474723816e-01 -3.822196722030639648e-01 -1.907009184360504150e-01 -1.189575642347335815e-01 -1.266587618738412857e-02 3.124087154865264893e-01 -1.250599622726440430e-01 1.009232774376869202e-01 1.207368671894073486e-01 -6.834996491670608521e-02 -5.155503749847412109e-02 3.905418515205383301e-01 1.462938040494918823e-01 -1.815837323665618896e-01 1.685896366834640503e-01 1.990704424679279327e-02 -1.449157893657684326e-01 1.203343644738197327e-01 -1.114088371396064758e-01 5.475338548421859741e-03 1.600603312253952026e-01
-1.104597970843315125e-01 -1.391778439283370972e-01 4.918218404054641724e-02 -1.133392080664634705e-01 -5.203821063041687012e-01 -1.861299425363540649e-01 2.161218076944351196e-01 1.410181750543415546e-03 1.307449638843536377e-01 -2.252259850502014160e-01 1.899100244045257568e-01 -1.377545446157455444e-01 -1.535621881484985352e-01 -2.706992924213409424e-01 5.731713026762008667e-02 -6.285043805837631226e-02 3.090943694114685059e-01 -3.294011950492858887e-02 -1.242438331246376038e-02 1.082744598388671875e-01 1.366723924875259399e-01 -1.866582930088043213e-01 9.229561686515808105e-02 2.428080141544342041e-01 5.072139203548431396e-02 2.406098544597625732e-01 2.680536173284053802e-02 1.128173768520355225e-01 9.986662864685058594e-02 6.865957379341125488e-02 2.356459498405456543e-01 -2.067565917968750000e-02
-1.562869250774383545e-01 -1.938302516937255859e-01 2.789226174354553223e-01 -2.292102202773094177e-02 -2.667054533958435059e-01 -4.280392080545425415e-02 -1.587289273738861084e-01 -4.039944708347320557e-02 4.184688627719879150e-02 -2.710999250411987305e-01 -7.984824478626251221e-02 -6.141674518585205078e-02 -1.562059074640274048e-01 -1.185967326164245605e-01 1.377883255481719971e-01 5.720760673284530640e-02 9.382112324237823486e-02 1.896717250347137451e-01 2.896022424101829529e-02 -2.137368768453598022e-01 -5.258598551154136658e-02 7.393421139568090439e-03 2.856371700763702393e-01 2.497776001691818237e-01 -2.765796482563018799e-01 1.230626627802848816e-01 7.720775902271270752e-02 3.492127954959869385e-01 2.562319040298461914e-01 1.737002581357955933e-01 -3.629533946514129639e-02 2.428567707538604736e-01
-1.158264800906181335e-01 -1.549421902745962143e-02 8.958796411752700806e-02 -4.521131888031959534e-02 -3.115637898445129395e-01 -2.400730848312377930e-01 2.448441274464130402e-02 -2.723443135619163513e-02 -2.973300218582153320e-01 -2.399653494358062744e-01 -1.602073907852172852e-01 2.128438800573348999e-01 2.302078716456890106e-02 -2.183921486139297485e-01 -7.655115425586700439e-02 1.290061771869659424e-01 -1.930571394041180611e-03 2.917161881923675537e-01 3.562130331993103027e-01 4.403145238757133484e-02 1.435103267431259155e-01 2.182096615433692932e-02 2.023040503263473511e-01 2.879706323146820068e-01 -3.239064812660217285e-01 -6.175425648689270020e-02 2.327469922602176666e-02 8.873416483402252197e-02 1.833392530679702759e-01 -6.153765693306922913e-02 5.412630736827850342e-02 -1.273277699947357178e-01
-1.045500785112380981e-01 2.107178121805191040e-01 5.108434124849736691e-04 -1.071999222040176392e-02 -8.028849959373474121e-02 1.183360591530799866e-01 -1.114753857254981995e-01 1.155211776494979858e-02 -3.943011164665222168e-02 -1.832395642995834351e-01 -1.184179112315177917e-01 1.643567811697721481e-03 -1.120074093341827393e-01 -2.454198598861694336e-01 2.267029285430908203e-01 -5.974304862320423126e-03 2.104993611574172974e-01 1.095635071396827698e-01 -2.056285589933395386e-01 -8.156778663396835327e-02 -1.783946305513381958e-01 -1.583275347948074341e-01 1.459627896547317505e-01 4.252269864082336426e-01 -3.231102824211120605e-01 -4.174707923084497452e-03 1.871693581342697144e-01 2.303853929042816162e-01 2.671128511428833008e-01 2.164105325937271118e-01 1.200667023658752441e-01 2.208769172430038452e-01
-3.045910894870758057e-01 -4.408681392669677734e-02 -2.541505694389343262e-01 -9.253235906362533569e-02 -4.310098662972450256e-02 -3.017890639603137970e-02 -1.049841716885566711e-01 -1.406433284282684326e-01 -7.076123356819152832e-02 -3.196531832218170166e-01 1.574824154376983643e-01 -2.764687836170196533e-01 -9.752456843852996826e-02 -2.785876691341400146e-01 2.047936432063579559e-02 1.871411800384521484e-01 2.979487646371126175e-03 -1.443657279014587402e-01 1.140131428837776184e-01 1.485880613327026367e-01 -1.047803685069084167e-01 1.361026763916015625e-01 2.045762240886688232e-01 1.876100748777389526e-01 -2.459380328655242920e-01 1.502792537212371826e-01 -4.324570298194885254e-02 1.309498250484466553e-01 2.259846180677413940e-01 -2.790063321590423584e-01 1.319866627454757690e-01 -2.380543202161788940e-01
-1.385287642478942871e-01 2.749343812465667725e-01 3.270038068294525146e-01 -1.845825165510177612e-01 -1.314962655305862427e-01 -5.925431847572326660e-02 1.006159856915473938e-01 -2.083811908960342407e-01 1.909548044204711914e-01 -2.886449992656707764e-01 -2.646121382713317871e-01 1.445251703262329102e-01 -2.429517544806003571e-02 -3.173950016498565674e-01 2.986984513700008392e-02 1.737725734710693359e-01 8.295980840921401978e-02 -1.221211627125740051e-01 -2.557898312807083130e-02 -8.579875342547893524e-03 2.187881171703338623e-01 2.838864028453826904e-01 4.877360537648200989e-02 1.311369538307189941e-01 -8.630058169364929199e-02 1.074334159493446350e-01 -7.197408378124237061e-02 3.666586428880691528e-02 2.556144297122955322e-01 -1.174490433186292648e-02 5.787582322955131531e-02 -2.861193418502807617e-01
-2.058534771203994751e-01 -3.400374948978424072e-02 -9.782930463552474976e-02 -2.891044020652770996e-01 -3.204725980758666992e-01 -9.289053827524185181e-02 -4.759346693754196167e-02 6.449326127767562866e-02 -4.686639904975891113e-01 -2.701752781867980957e-01 -2.182028442621231079e-01 1.285266727209091187e-01 1.357325464487075806e-01 -1.269795000553131104e-01 2.712854146957397461e-01 1.357998102903366089e-01 1.373870372772216797e-01 1.054522618651390076e-01 -1.239473149180412292e-01 -2.239478528499603271e-01 2.464795298874378204e-02 4.559726268053054810e-02 -1.363752782344818115e-01 2.893846631050109863e-01 2.866793237626552582e-02 -1.501958668231964111e-01 -7.771052420139312744e-03 1.590834408998489380e-01 9.150444716215133667e-02 -3.517986508086323738e-03 6.698697805404663086e-02 -6.557437591254711151e-03
-2.536035776138305664e-01 -5.810311436653137207e-02 3.473272919654846191e-01 6.372252106666564941e-02 -3.468773066997528076e-01 -1.028538122773170471e-01 1.850955560803413391e-02 -1.597892791032791138e-01 -1.447494793683290482e-02 -3.183833956718444824e-01 -1.663939207792282104e-01 -7.304857671260833740e-02 3.083119913935661316e-02 -1.805290281772613525e-01 4.462897032499313354e-02 -1.848899126052856445e-01 1.025238931179046631e-01 1.340808570384979248e-01 1.831563413143157959e-01 -2.865710258483886719e-01 -9.405147284269332886e-02 -1.772489100694656372e-01 2.163117676973342896e-01 1.915786117315292358e-01 -2.957926392555236816e-01 1.699079871177673340e-01 9.633941203355789185e-02 5.521420761942863464e-02 4.261360038071870804e-03 6.287828087806701660e-02 -3.044141829013824463e-02 2.121603935956954956e-01
-1.191610693931579590e-01 5.489503592252731323e-02 2.003158908337354660e-03 2.670554816722869873e-01 -2.641306519508361816e-01 -1.326384395360946655e-01 -4.591007530689239502e-02 -1.399098187685012817e-01 -6.381530314683914185e-02 -2.733760774135589600e-01 -2.430385202169418335e-01 1.273750662803649902e-01 2.532353810966014862e-02 -1.602282375097274780e-01 -2.314083278179168701e-01 8.524369448423385620e-02 -1.296923458576202393e-01 -1.348559707403182983e-01 -2.748819291591644287e-01 4.092637076973915100e-02 6.589248031377792358e-02 3.692935109138488770e-01 3.039250671863555908e-01 1.564065515995025635e-01 -7.668985426425933838e-02 1.793133765459060669e-01 7.547774910926818848e-02 2.880283594131469727e-01 2.404706925153732300e-01 -6.428236514329910278e-02 -1.069170422852039337e-02 -5.133948102593421936e-02
-3.945904672145843506e-01 2.310384213924407959e-01 2.356682121753692627e-01 -1.987214237451553345e-01 -6.786953657865524292e-02 -3.797825872898101807e-01 -1.325401216745376587e-01 -7.042296975851058960e-02 -1.598247140645980835e-01 5.043640360236167908e-02 -2.335072681307792664e-02 -4.147310554981231689e-02 -1.490676999092102051e-01 6.369791179895401001e-02 6.998714059591293335e-02 4.890586063265800476e-02 3.801028430461883545e-01 -1.881407573819160461e-02 -1.710687018930912018e-02 -9.933361411094665527e-02 4.031775984913110733e-03 6.924979388713836670e-03 2.375437021255493164e-01 2.340515404939651489e-01 -1.098074167966842651e-01 2.943011559545993805e-02 -5.699596181511878967e-02 3.384644687175750732e-01 -1.042251512408256531e-01 1.169733330607414246e-01 1.759608238935470581e-01 -8.999639004468917847e-02
-2.679525315761566162e-01 1.782069057226181030e-01 -8.427575975656509399e-02 7.343523949384689331e-02 -1.045331880450248718e-01 -1.398108452558517456e-01 4.279308617115020752e-01 -1.700737476348876953e-01 -1.026081219315528870e-01 -1.288536638021469116e-01 3.644376760348677635e-03 2.310779839754104614e-01 1.589501947164535522e-01 -2.697235643863677979e-01 1.414718180894851685e-01 -7.518232613801956177e-02 6.432916969060897827e-02 -7.354587316513061523e-02 -2.350702881813049316e-01 5.699995905160903931e-03 6.057614833116531372e-02 1.656293570995330811e-01 3.242478072643280029e-01 3.986147642135620117e-01 2.179139107465744019e-02 -8.784645050764083862e-02 7.432509213685989380e-03 1.145297065377235413e-01 2.076040655374526978e-01 7.073488086462020874e-02 5.249836668372154236e-02 7.075272500514984131e-02
4.252840951085090637e-02 -2.813968434929847717e-02 -6.616119295358657837e-02 -2.433733493089675903e-01 -2.911412417888641357e-01 -9.548294544219970703e-02 -2.950662188231945038e-02 4.142796993255615234e-02 9.663870930671691895e-02 -4.519509673118591309e-01 -2.177656292915344238e-01 1.717942804098129272e-01 -2.886594235897064209e-01 -3.141563832759857178e-01 -5.312851071357727051e-02 -3.635071814060211182e-01 3.715519234538078308e-02 1.150159165263175964e-01 -7.378017902374267578e-02 -5.124330520629882812e-02 -5.554728955030441284e-02 -1.007948592305183411e-01 1.533122956752777100e-01 2.843835949897766113e-01 1.199738532304763794e-01 5.046284943819046021e-02 1.467889696359634399e-01 8.604353666305541992e-02 -7.332343608140945435e-02 -1.752146184444427490e-01 5.326994508504867554e-02 6.859066337347030640e-02
-4.151110723614692688e-02 8.329293876886367798e-02 -7.918021082878112793e-02 -3.910013735294342041e-01 -2.024837136268615723e-01 -1.924892812967300415e-01 4.445487633347511292e-02 -1.251423507928848267e-01 -2.087173610925674438e-01 -1.424490213394165039e-01 -1.476466506719589233e-01 2.040643095970153809e-01 -1.054775156080722809e-02 -2.959575355052947998e-01 -1.260564178228378296e-01 -4.783853515982627869e-02 1.354472339153289795e-01 -9.458423405885696411e-02 -3.425539731979370117e-01 1.014667004346847534e-01 1.422929763793945312e-01 -1.759688854217529297e-01 -6.924446672201156616e-02 2.823470234870910645e-01 -1.246746256947517395e-01 1.264768391847610474e-01 -1.352062672376632690e-01 -1.710797399282455444e-01 -2.571517229080200195e-02 -1.015186980366706848e-01 1.237512007355690002e-01 -3.275558352470397949e-01
-3.789507150650024414e-01 -1.528959274291992188e-01 -1.107949167490005493e-01 -4.843007773160934448e-02 -1.267651319503784180e-01 -6.243789941072463989e-02 -1.004350930452346802e-01 3.526683151721954346e-01 -1.264463812112808228e-01 -1.193738952279090881e-01 8.167386800050735474e-02 -7.717882096767425537e-02 -4.938216134905815125e-02 -2.846771478652954102e-01 3.979984670877456665e-02 3.692268431186676025e-01 3.223953843116760254e-01 5.282821506261825562e-02 -1.912249326705932617e-01 -1.436327695846557617e-01 -8.431556075811386108e-02 1.082802936434745789e-01 2.177443355321884155e-01 5.344197154045104980e-02 -3.380081951618194580e-01 -4.565122537314891815e-03 1.846320480108261108e-01 1.446855813264846802e-02 -4.271760955452919006e-02 5.139897391200065613e-02 -1.682006940245628357e-02 1.155955046415328979e-01
6.001853570342063904e-02 8.291687816381454468e-02 1.404430270195007324e-01 1.124922782182693481e-01 -3.680766522884368896e-01 -5.809231102466583252e-02 -7.319694757461547852e-02 -2.744927406311035156e-01 8.498678356409072876e-02 -2.482577264308929443e-01 -4.140087664127349854e-01 2.692438103258609772e-02 5.445329472422599792e-02 -2.763581871986389160e-01 -2.174853347241878510e-02 7.556282915174961090e-03 1.056182309985160828e-01 2.167425751686096191e-01 -1.321926116943359375e-01 2.710082232952117920e-01 1.593308150768280029e-02 2.897065877914428711e-01 1.848001778125762939e-01 2.259340584278106689e-01 -1.843649893999099731e-01 6.353139877319335938e-02 -7.598420977592468262e-02 -1.910498924553394318e-02 3.846441954374313354e-02 -6.048724800348281860e-02 2.004338651895523071e-01 -9.392321109771728516e-02
-2.855679988861083984e-01 6.423831731081008911e-02 1.741767823696136475e-01 -7.329019159078598022e-02 -2.009019255638122559e-01 -2.693081498146057129e-01 -3.583211898803710938e-01 -3.581822291016578674e-02 -1.040416955947875977e-01 1.535040698945522308e-02 1.009677946567535400e-01 -9.194846451282501221e-02 6.786004453897476196e-02 -7.183477282524108887e-03 1.855258196592330933e-01 1.793786510825157166e-02 9.968435764312744141e-02 1.790395230054855347e-01 -1.519587934017181396e-01 1.885689795017242432e-01 -4.830124974250793457e-02 2.761807739734649658e-01 4.666742309927940369e-02 4.119633138179779053e-01 -1.635485142469406128e-01 3.483057394623756409e-02 2.957764565944671631e-01 1.138519868254661560e-01 1.439874526113271713e-02 -2.052173763513565063e-01 1.129684522747993469e-01 -1.797488331794738770e-01
-3.698253035545349121e-01 3.118186891078948975e-01 1.352392286062240601e-01 -2.437197715044021606e-01 -8.643755316734313965e-02 -1.262714266777038574e-01 1.532166898250579834e-01 -8.657535165548324585e-02 -1.367732230573892593e-02 -2.921498417854309082e-01 -1.788235008716583252e-01 8.261322975158691406e-02 6.380185484886169434e-02 -3.947624564170837402e-01 1.107679978013038635e-01 1.130611971020698547e-01 8.918698132038116455e-02 2.017488628625869751e-01 -1.394932717084884644e-01 -3.271972015500068665e-02 2.022823318839073181e-02 -4.444193094968795776e-02 3.308400511741638184e-01 1.315905898809432983e-01 2.880002558231353760e-01 8.074274659156799316e-02 -5.356343463063240051e-02 -3.029594942927360535e-02 1.217267140746116638e-01 1.309026330709457397e-01 2.322256751358509064e-02 2.317599393427371979e-02
-4.268025457859039307e-01 1.130020171403884888e-01 3.221329152584075928e-01 -1.595348864793777466e-01 4.733529314398765564e-02 -1.649706959724426270e-01 -1.548163592815399170e-01 4.567175358533859253e-02 1.002799719572067261e-01 -9.322741627693176270e-02 1.491795033216476440e-01 2.256660312414169312e-01 -1.675623506307601929e-01 -1.038440503180027008e-03 2.075787484645843506e-01 8.672437630593776703e-03 1.589386910200119019e-01 -9.766777604818344116e-02 -2.200008928775787354e-01 -9.457977861166000366e-02 -1.970796100795269012e-02 -1.376946270465850830e-01 1.377365142107009888e-01 1.749069541692733765e-01 -3.701407313346862793e-01 9.747491031885147095e-02 -2.281197905540466309e-02 2.689560055732727051e-01 -2.123700380325317383e-01 5.985770374536514282e-02 8.284489810466766357e-02 -1.456053256988525391e-01
-5.565968751907348633e-01 -2.946661412715911865e-02 -2.672675549983978271e-01 -1.675139367580413818e-02 -5.305434577167034149e-03 -1.297935694456100464e-01 1.134696453809738159e-01 1.146715059876441956e-01 -1.112512201070785522e-01 -7.690620422363281250e-02 2.618117630481719971e-01 6.656371802091598511e-02 -8.617818355560302734e-03 -3.195503652095794678e-01 9.859681874513626099e-02 3.176213428378105164e-02 2.737005650997161865e-01 3.018453717231750488e-01 -1.449387967586517334e-01 -1.320196688175201416e-01 -2.321544475853443146e-02 8.634493499994277954e-02 1.565564274787902832e-01 1.280672550201416016e-01 -7.484457641839981079e-02 9.712855517864227295e-02 1.563862562179565430e-01 5.499139428138732910e-02 7.388573721982538700e-04 6.499102711677551270e-02 1.819177269935607910e-01 1.932249069213867188e-01
-1.405458003282546997e-01 9.551034122705459595e-02 -3.513315320014953613e-01 -1.323117315769195557e-01 2.268078969791531563e-03 -2.045494019985198975e-01 -1.773229539394378662e-01 -2.573380768299102783e-01 -2.427179366350173950e-01 -1.149688363075256348e-01 -1.061483770608901978e-01 2.939900010824203491e-02 3.534856811165809631e-02 -1.581387668848037720e-01 2.311780154705047607e-01 -2.489239275455474854e-01 3.119992613792419434e-01 1.413357108831405640e-01 -1.190185770392417908e-01 -1.296838279813528061e-02 8.642651140689849854e-02 2.403002679347991943e-01 1.109532937407493591e-01 1.760663390159606934e-01 -3.117205798625946045e-01 1.154484152793884277e-01 -1.945213042199611664e-02 -8.299178630113601685e-02 2.567789554595947266e-01 1.695558428764343262e-01 -1.021628305315971375e-01 4.104298725724220276e-02
-2.055398821830749512e-01 -8.686094731092453003e-02 1.625136286020278931e-01 1.099904626607894897e-01 -3.787364065647125244e-02 -9.084676206111907959e-02 -2.868669629096984863e-01 -7.698675990104675293e-02 1.237273067235946655e-01 -3.137752413749694824e-01 -2.659633457660675049e-01 8.925437927246093750e-03 2.599330246448516846e-01 -5.164130926132202148e-01 4.199494048953056335e-02 -1.539589464664459229e-01 2.311272174119949341e-02 1.718206144869327545e-02 -2.597286105155944824e-01 1.098136454820632935e-01 8.986603468656539917e-03 1.320113390684127808e-01 -1.311661601066589355e-01 1.307228654623031616e-01 -2.670525908470153809e-01 9.559351950883865356e-02 -5.213250964879989624e-02 1.906538009643554688e-01 5.390860885381698608e-02 1.083686128258705139e-01 5.222900211811065674e-02 2.123113907873630524e-02
-2.608279883861541748e-01 -8.680701255798339844e-02 7.977052778005599976e-02 -3.906233236193656921e-02 -1.788648962974548340e-01 4.365618526935577393e-02 -9.058190882205963135e-02 8.805088698863983154e-03 8.953399956226348877e-02 -4.684606194496154785e-01 -7.298190891742706299e-02 -1.014525145292282104e-01 -1.723755598068237305e-01 -1.774362474679946899e-01 -7.037784159183502197e-02 2.266750037670135498e-01 3.668587803840637207e-01 -4.570510610938072205e-02 -2.952964305877685547e-01 8.899760991334915161e-02 -2.066774815320968628e-01 1.650266647338867188e-01 5.890221893787384033e-02 8.560948818922042847e-02 9.816788882017135620e-02 2.675719261169433594e-01 6.989503651857376099e-02 2.648522518575191498e-02 -1.020367890596389771e-01 1.895015835762023926e-01 2.586743831634521484e-01 3.383437171578407288e-02
-3.280116021633148193e-01 -7.469715178012847900e-02 -1.537229567766189575e-01 1.475987285375595093e-01 1.093705072999000549e-01 -1.166234165430068970e-01 -2.465500235557556152e-01 -1.538233906030654907e-01 -1.919855773448944092e-01 -2.890953123569488525e-01 5.101708695292472839e-02 3.048960678279399872e-02 -1.326777637004852295e-01 4.432547837495803833e-02 3.450061380863189697e-02 2.366902977228164673e-01 1.923460960388183594e-01 -1.700108498334884644e-01 -1.869938671588897705e-01 6.164994463324546814e-02 -1.743176877498626709e-01 -1.496040523052215576e-01 -7.732965052127838135e-02 3.881971836090087891e-01 8.578458800911903381e-03 1.734195053577423096e-01 2.806406021118164062e-01 9.283316135406494141e-02 -1.481137424707412720e-01 -2.566848695278167725e-02 2.631097435951232910e-01 -8.480504155158996582e-02
-2.015640884637832642e-01 7.347165048122406006e-02 8.215860277414321899e-02 -8.144184201955795288e-02 -7.794139534235000610e-02 6.856354326009750366e-02 -1.106311604380607605e-01 1.038419008255004883e-01 3.004297986626625061e-02 -3.001636564731597900e-01 -5.010727792978286743e-02 6.965365260839462280e-02 -3.242301195859909058e-02 -3.369138538837432861e-01 2.538404166698455811e-01 5.928900465369224548e-02 2.167078107595443726e-01 2.570620477199554443e-01 -9.107716381549835205e-02 -1.733984500169754028e-01 -2.172813415527343750e-01 -4.410680010914802551e-02 1.449726372957229614e-01 2.850365340709686279e-01 -2.551415264606475830e-01 -3.938780725002288818e-02 7.933619618415832520e-02 2.509687840938568115e-01 3.073278367519378662e-01 2.557905018329620361e-01 1.235770657658576965e-01 1.096082925796508789e-01
-1.190314665436744690e-01 -1.012695506215095520e-01 7.108435034751892090e-02 -7.807809859514236450e-02 -3.671223521232604980e-01 -6.848136335611343384e-02 1.980247534811496735e-02 9.170815348625183105e-02 -5.444604530930519104e-02 -1.084141507744789124e-01 -3.118789196014404297e-02 -3.055040538311004639e-01 -6.930195540189743042e-02 -3.393745720386505127e-01 9.728603810071945190e-02 2.406813800334930420e-01 4.191706180572509766e-01 -4.889999702572822571e-02 -2.621952258050441742e-02 2.605457901954650879e-01 8.670825511217117310e-02 -8.610612899065017700e-02 -3.912746440619230270e-03 3.360024392604827881e-01 3.283780813217163086e-02 1.301464736461639404e-01 2.477185875177383423e-01 -8.720410615205764771e-02 4.584384709596633911e-02 2.305023819208145142e-01 -4.244640935212373734e-03 -5.489527434110641479e-02
-3.457473516464233398e-01 1.651854068040847778e-01 3.451230376958847046e-02 4.146761819720268250e-02 -1.899332180619239807e-02 4.018857330083847046e-02 1.633823066949844360e-01 -1.058561131358146667e-01 -1.370315551757812500e-01 -8.518593013286590576e-02 -1.783282607793807983e-01 1.955722570419311523e-01 1.093792319297790527e-01 -3.728122711181640625e-01 2.380572706460952759e-01 -3.149356227368116379e-03 1.320619583129882812e-01 7.929980009794235229e-02 -2.267118692398071289e-01 -5.518461577594280243e-03 3.788275271654129028e-02 3.069598693400621414e-03 3.507470190525054932e-01 2.548826038837432861e-01 -3.837866534013301134e-04 -1.369823366403579712e-01 -2.550373077392578125e-01 6.601980328559875488e-02 3.272410333156585693e-01 -1.157690584659576416e-01 1.824787706136703491e-01 -1.110841985791921616e-02
-1.366547197103500366e-01 2.570899128913879395e-01 1.674064546823501587e-01 -2.121571749448776245e-01 3.543392568826675415e-02 -2.554387748241424561e-01 -2.549896538257598877e-01 3.977051749825477600e-02 -1.537986993789672852e-01 -5.424168705940246582e-02 -1.271538585424423218e-01 3.352140635251998901e-02 -2.625951766967773438e-01 -6.387753039598464966e-02 -1.637323498725891113e-01 1.453498303890228271e-01 2.729865312576293945e-01 -2.850540168583393097e-02 -5.874512251466512680e-03 -7.824962586164474487e-02 2.073270529508590698e-01 8.466300368309020996e-02 1.484755724668502808e-01 3.471558392047882080e-01 -2.026775032281875610e-01 1.667238585650920868e-02 1.049447208642959595e-01 2.254913449287414551e-01 -2.690714299678802490e-01 2.160195261240005493e-01 -8.586717396974563599e-02 -2.009235024452209473e-01
-1.210598424077033997e-01 3.159274160861968994e-02 -6.517947465181350708e-02 -2.744502425193786621e-01 -6.701400130987167358e-02 -3.630850017070770264e-01 -1.840637475252151489e-01 6.563820689916610718e-02 -2.141428440809249878e-01 -2.680205106735229492e-01 -1.908015161752700806e-01 2.794832587242126465e-01 2.709473669528961182e-01 -3.842326700687408447e-01 4.814228042960166931e-02 -1.098246034234762192e-02 1.181789264082908630e-01 -1.682804226875305176e-01 -5.204383749514818192e-03 -2.400133460760116577e-01 1.521025300025939941e-01 -1.990433633327484131e-01 -1.592409908771514893e-01 1.561772376298904419e-01 -1.704695075750350952e-02 9.884046763181686401e-02 1.068304106593132019e-01 8.881890773773193359e-02 3.519524121657013893e-03 -9.112109988927841187e-02 7.572194561362266541e-03 -1.562596112489700317e-01
-2.024220526218414307e-01 1.528587937355041504e-01 6.144459173083305359e-02 -8.970440179109573364e-02 -2.700316011905670166e-01 3.892871737480163574e-02 -1.424301266670227051e-01 -2.165845185518264771e-01 2.185390330851078033e-02 -2.212233245372772217e-01 -1.757866470143198967e-03 -1.069720014929771423e-01 -2.260797098278999329e-02 -2.956757247447967529e-01 1.389416754245758057e-01 1.767701655626296997e-01 5.267138481140136719e-01 -5.235384032130241394e-02 -1.627935916185379028e-01 1.444429010152816772e-01 -7.597859203815460205e-02 2.311397790908813477e-01 5.688994750380516052e-02 -1.245467830449342728e-02 -2.975885942578315735e-02 1.190825998783111572e-01 -6.116483360528945923e-02 2.032054513692855835e-01 -3.142531961202621460e-02 1.721243113279342651e-01 3.175396621227264404e-01 3.447905182838439941e-02
-2.309476137161254883e-01 -6.416682153940200806e-02 7.260674238204956055e-02 1.939109712839126587e-02 -2.136379033327102661e-01 2.584210932254791260e-01 -2.427210211753845215e-01 -2.639600634574890137e-01 -2.570922859013080597e-02 -2.103649973869323730e-01 -2.677202820777893066e-01 -1.052006185054779053e-01 -2.984949648380279541e-01 -1.954875737428665161e-01 -2.139541879296302795e-02 1.560068130493164062e-01 2.449629902839660645e-01 -6.877058744430541992e-02 1.846684366464614868e-01 -8.714150637388229370e-02 -3.616097941994667053e-02 -1.223623380064964294e-01 3.498170077800750732e-01 2.309089154005050659e-01 -4.771434515714645386e-02 1.485789716243743896e-01 -2.005186825990676880e-01 1.432866752147674561e-01 1.672430038452148438e-01 5.231146886944770813e-02 2.018307521939277649e-02 -3.888459876179695129e-02
-2.541666030883789062e-01 8.033816516399383545e-02 1.724040359258651733e-01 -2.122795283794403076e-01 4.799350351095199585e-02 -2.669850289821624756e-01 -9.871665388345718384e-02 4.779007658362388611e-02 -1.255660504102706909e-02 -2.784434147179126740e-02 -1.096850410103797913e-01 8.864866197109222412e-02 -2.906851470470428467e-01 -1.320669054985046387e-01 -1.778844296932220459e-01 1.412500739097595215e-01 3.150286376476287842e-01 2.775630448013544083e-03 -6.203549355268478394e-02 7.853297889232635498e-02 1.124167516827583313e-01 3.463022783398628235e-02 8.311187475919723511e-02 3.481915891170501709e-01 -2.124441973865032196e-02 -3.681874275207519531e-02 2.405876852571964264e-02 4.458521902561187744e-01 -3.095096349716186523e-01 1.924679577350616455e-01 8.072878420352935791e-02 -4.913597926497459412e-02
-1.750409901142120361e-01 5.290510132908821106e-02 7.564719766378402710e-02 -4.765437915921211243e-02 -2.998504340648651123e-01 1.798559129238128662e-01 7.989545166492462158e-02 -2.540564835071563721e-01 1.410767138004302979e-01 -2.600416243076324463e-01 -1.241782307624816895e-01 1.347304135560989380e-01 -4.031968489289283752e-02 -2.887164056301116943e-01 7.116272300481796265e-02 -2.016280442476272583e-01 8.276577293872833252e-02 1.035663485527038574e-01 -8.408160880208015442e-03 -1.961032897233963013e-01 8.036787807941436768e-02 -5.896166339516639709e-02 2.137209028005599976e-01 3.537247776985168457e-01 -4.546777307987213135e-01 -1.901836320757865906e-02 9.859025478363037109e-02 -1.662276685237884521e-01 8.201844245195388794e-02 1.151100695133209229e-01 8.536758273839950562e-02 7.097528129816055298e-02
-2.964405715465545654e-01 -5.763166397809982300e-02 -3.460322916507720947e-01 2.985269762575626373e-02 -2.040210515260696411e-01 1.061756629496812820e-02 2.791433595120906830e-03 -1.586881279945373535e-01 -7.916413247585296631e-02 -2.093147039413452148e-01 9.146240353584289551e-02 7.030060142278671265e-02 -2.704018950462341309e-01 -4.689606726169586182e-01 1.151802614331245422e-01 1.310065537691116333e-01 2.276307493448257446e-01 -7.739570736885070801e-02 4.701393097639083862e-02 -1.413591951131820679e-01 8.801810443401336670e-03 2.229200154542922974e-01 2.085934728384017944e-01 2.241816371679306030e-01 -8.263650536537170410e-02 -2.279844135046005249e-01 -1.135649830102920532e-01 1.954485476016998291e-02 2.505719847977161407e-02 2.359447069466114044e-02 -1.486427187919616699e-01 -1.244403719902038574e-01
-8.933742344379425049e-02 2.390714362263679504e-02 -1.890630722045898438e-01 -2.500279545783996582e-01 -1.214648038148880005e-01 -2.412569671869277954e-01 1.436186283826828003e-01 -1.249190047383308411e-01 -7.773444056510925293e-02 -2.628006041049957275e-01 -1.881958991289138794e-01 5.290713161230087280e-02 -6.480208784341812134e-02 -1.687072217464447021e-01 -1.297397166490554810e-01 -2.434415370225906372e-01 1.651843786239624023e-01 -1.127727553248405457e-01 2.891470491886138916e-02 -5.961628258228302002e-02 1.796499341726303101e-01 -1.642080992460250854e-01 2.586614489555358887e-01 2.037594914436340332e-01 -1.349661499261856079e-01 2.979053184390068054e-03 -2.060014456510543823e-01 -1.869691908359527588e-01 9.672174602746963501e-02 -1.757871955633163452e-01 4.364797174930572510e-01 -1.532058566808700562e-01
-4.765862822532653809e-01 -1.468970477581024170e-01 4.467584192752838135e-02 -8.108910173177719116e-02 -8.367487788200378418e-02 -2.716576457023620605e-01 -1.816944479942321777e-01 -2.451966255903244019e-01 -7.704862207174301147e-02 7.482395321130752563e-02 8.688888698816299438e-02 9.863665699958801270e-02 -1.789343357086181641e-01 -1.556194424629211426e-01 -3.071108460426330566e-02 3.783263266086578369e-01 1.095215324312448502e-02 9.281255304813385010e-02 5.914681777358055115e-02 -9.914752095937728882e-02 -7.089335471391677856e-02 5.853276699781417847e-02 1.790019422769546509e-01 3.771567642688751221e-01 -1.316019743680953979e-01 6.494846194982528687e-02 -4.529001191258430481e-02 -7.316084578633308411e-03 1.932877153158187866e-01 -1.695936471223831177e-01 2.117568105459213257e-01 1.581725850701332092e-02
-2.614223062992095947e-01 -2.330421656370162964e-02 1.427294164896011353e-01 -9.270770102739334106e-02 3.191582113504409790e-02 1.607903093099594116e-01 -1.035065278410911560e-01 -1.186603680253028870e-01 1.982109434902667999e-02 -4.457112252712249756e-01 -1.817347481846809387e-02 -1.655719131231307983e-01 1.592814177274703979e-01 -3.122454285621643066e-01 2.664296627044677734e-01 -1.366544328629970551e-02 8.137536048889160156e-02 7.610704749822616577e-02 -1.275865733623504639e-01 -2.062590047717094421e-02 9.844753891229629517e-02 -1.325197704136371613e-02 3.151213526725769043e-01 2.399866282939910889e-01 8.167827874422073364e-02 9.937778860330581665e-02 3.631118834018707275e-01 -1.093253940343856812e-01 -3.542577847838401794e-02 -1.463280618190765381e-01 -1.961032003164291382e-01 -1.108794808387756348e-01
-1.965918987989425659e-01 -1.957039386034011841e-01 1.738104969263076782e-01 4.575481265783309937e-02 8.620776236057281494e-02 -2.350681871175765991e-01 4.345852136611938477e-02 -1.877096891403198242e-01 -2.029947638511657715e-01 -1.173116192221641541e-01 -2.361623942852020264e-01 6.420097500085830688e-02 -1.162160336971282959e-01 -2.299390882253646851e-01 -2.628858946263790131e-02 -6.680009514093399048e-02 2.741645276546478271e-02 -2.991310656070709229e-01 -6.260863691568374634e-02 -2.430282980203628540e-01 -1.755169481039047241e-01 9.805428236722946167e-02 1.875597685575485229e-01 1.820947974920272827e-01 -1.600208580493927002e-01 2.268785238265991211e-01 1.606206893920898438e-01 4.596687795128673315e-04 1.496776491403579712e-01 -3.233956694602966309e-01 3.008258342742919922e-01 -1.490128338336944580e-01
-1.120465099811553955e-01 1.522184908390045166e-01 3.900439292192459106e-02 4.056824147701263428e-01 -1.614664494991302490e-01 -6.608159095048904419e-02 -1.218443270772695541e-02 -2.487239986658096313e-01 -9.277862310409545898e-02 -2.350147664546966553e-01 -1.272574365139007568e-01 1.212497502565383911e-01 -1.581104993820190430e-01 -1.953696906566619873e-01 -1.608165651559829712e-01 -7.706260681152343750e-02 -5.868631973862648010e-02 -2.282866835594177246e-02 -3.601769506931304932e-01 2.116198986768722534e-01 -3.938554599881172180e-02 2.589056789875030518e-01 3.020592331886291504e-01 1.531236767768859863e-01 -9.578057378530502319e-02 2.442226260900497437e-01 -6.623212248086929321e-02 2.596829235553741455e-01 7.291539758443832397e-02 -7.801417261362075806e-02 4.620502144098281860e-02 -9.833104908466339111e-03
-2.007769495248794556e-01 1.919607222080230713e-01 6.206811591982841492e-02 5.974052473902702332e-02 -3.302017748355865479e-01 1.435508280992507935e-01 -2.901653349399566650e-01 -1.578880846500396729e-01 8.288870751857757568e-02 -1.410126984119415283e-01 -1.630819439888000488e-01 -2.203701995313167572e-02 -2.668683826923370361e-01 -2.392235100269317627e-01 1.465844064950942993e-01 6.754882633686065674e-02 2.284988015890121460e-01 4.530778527259826660e-02 2.190565913915634155e-01 9.991166181862354279e-03 -8.551338315010070801e-02 -3.954782709479331970e-02 4.152125418186187744e-01 2.506183385848999023e-01 -1.157513633370399475e-01 1.619384437799453735e-01 -7.325758039951324463e-02 -1.137065589427947998e-01 1.950269192457199097e-01 1.120293736457824707e-01 9.030508995056152344e-02 7.227500528097152710e-02
-1.065507829189300537e-01 -1.492218971252441406e-01 1.912347972393035889e-01 1.182923093438148499e-01 -8.547946065664291382e-02 -4.107175767421722412e-02 -1.612511724233627319e-01 -1.242647618055343628e-01 -1.965815760195255280e-02 -3.793945163488388062e-02 -1.138751730322837830e-01 -1.538913249969482422e-01 -7.810168713331222534e-02 -3.676073551177978516e-01 -1.110503152012825012e-01 3.063657283782958984e-01 3.754477798938751221e-01 -2.690678834915161133e-01 -1.582980602979660034e-01 1.898327767848968506e-01 5.039227753877639771e-02 -1.689680367708206177e-01 3.448826074600219727e-01 1.539044529199600220e-01 -1.590552628040313721e-01 1.139304861426353455e-01 -6.580270081758499146e-02 -2.817098796367645264e-01 8.298689872026443481e-02 3.360004047863185406e-04 2.390877716243267059e-02 -4.329247772693634033e-02
-3.110096454620361328e-01 2.022650390863418579e-01 4.033362120389938354e-02 1.309915184974670410e-01 -1.197580918669700623e-01 -1.214653179049491882e-01 -1.363803446292877197e-01 -9.907828271389007568e-02 -4.472080990672111511e-02 -1.190944463014602661e-01 -1.933980286121368408e-01 3.188835680484771729e-01 5.373546481132507324e-02 -3.874559700489044189e-01 -2.025488018989562988e-01 -3.790221735835075378e-02 9.660261869430541992e-02 -1.984898149967193604e-01 -1.398279517889022827e-01 3.103283047676086426e-01 1.840905100107192993e-01 1.247127577662467957e-01 4.232190176844596863e-02 -1.448878366500139236e-02 7.078331708908081055e-02 1.278618276119232178e-01 6.462692469358444214e-02 2.970628738403320312e-01 1.971922367811203003e-01 1.580241918563842773e-01 1.690005958080291748e-01 -1.144128814339637756e-01
-2.756099998950958252e-01 6.410385668277740479e-02 -7.620237022638320923e-02 1.687595546245574951e-01 5.787600204348564148e-02 -2.820545136928558350e-01 9.691858291625976562e-02 -1.470498293638229370e-01 -1.905898153781890869e-01 -1.838870048522949219e-01 -2.141093164682388306e-01 1.101302430033683777e-01 -4.078115522861480713e-02 -1.730773597955703735e-01 -5.586114898324012756e-02 -1.481424272060394287e-01 1.095320656895637512e-01 -1.267791092395782471e-01 -2.479307912290096283e-02 -1.575920283794403076e-01 -1.939374506473541260e-01 2.034812122583389282e-01 2.357859313488006592e-01 2.649094164371490479e-01 -1.984291374683380127e-01 1.796344667673110962e-01 8.713971823453903198e-02 -2.347242981195449829e-01 -7.302979379892349243e-02 -2.143952846527099609e-01 2.652242481708526611e-01 -2.695248723030090332e-01
-2.832753360271453857e-01 1.349085569381713867e-01 5.580426007509231567e-02 1.755491495132446289e-01 -1.260600686073303223e-01 3.419887274503707886e-02 -3.088129758834838867e-01 -2.208427488803863525e-01 -2.279802709817886353e-01 -1.567452102899551392e-01 -3.070831485092639923e-02 2.353213578462600708e-01 -6.810213625431060791e-02 -3.670577704906463623e-02 1.954470574855804443e-01 -9.839065372943878174e-02 6.391379237174987793e-02 -1.588690578937530518e-01 8.485376834869384766e-02 7.929154485464096069e-02 -9.750717133283615112e-02 1.569236442446708679e-02 -4.686348885297775269e-02 3.098807930946350098e-01 -1.800435334444046021e-01 2.477733492851257324e-01 -3.347054123878479004e-02 1.190127134323120117e-01 2.098285853862762451e-01 -3.137156069278717041e-01 -1.965628750622272491e-02 -3.420310914516448975e-01
-7.938205450773239136e-02 2.800679504871368408e-01 1.827731281518936157e-01 -1.779385060071945190e-01 -9.634632617235183716e-02 -8.137026429176330566e-02 -1.628010571002960205e-01 -2.101523429155349731e-01 -7.028204202651977539e-02 -2.583597004413604736e-01 -2.218887358903884888e-01 1.975874975323677063e-02 -5.213398113846778870e-02 -2.830905318260192871e-01 2.284923344850540161e-01 4.636941477656364441e-02 2.447680197656154633e-02 -3.451386392116546631e-01 -2.509689629077911377e-01 -1.310943067073822021e-01 1.369212120771408081e-01 -6.046207621693611145e-02 5.654217302799224854e-02 9.893369674682617188e-02 -1.192602678202092648e-03 1.879685670137405396e-01 -1.072438284754753113e-01 -4.300739616155624390e-02 3.831530809402465820e-01 1.340622156858444214e-01 2.365156859159469604e-01 2.017566375434398651e-02
-2.252380698919296265e-01 1.107066422700881958e-01 1.599664986133575439e-01 -1.862293779850006104e-01 1.461328119039535522e-01 -2.605493664741516113e-01 -2.773863971233367920e-01 -3.243263661861419678e-01 -1.881615668535232544e-01 -1.034344881772994995e-01 -6.275415420532226562e-02 1.819313913583755493e-01 -3.562465608119964600e-01 -2.209414690732955933e-01 -8.350619673728942871e-02 3.642542064189910889e-01 1.094566844403743744e-02 7.753250002861022949e-02 -3.169216588139533997e-02 5.187733098864555359e-02 -9.585181623697280884e-02 -8.872263878583908081e-02 -1.795898750424385071e-02 3.087233304977416992e-01 -1.526745706796646118e-01 9.627682715654373169e-02 1.984304040670394897e-01 -5.231057107448577881e-02 -6.530462950468063354e-02 -2.258640155196189880e-02 -6.359549611806869507e-02 -2.863888069987297058e-02
-1.227632910013198853e-01 -4.138920828700065613e-02 -1.540836691856384277e-01 -1.218370646238327026e-01 -6.342372298240661621e-02 -5.957608576864004135e-03 -1.734626851975917816e-02 -5.338299274444580078e-02 -4.723295569419860840e-02 -2.306326776742935181e-01 -5.461549758911132812e-02 -2.444595396518707275e-01 -2.658737599849700928e-01 -2.047861218452453613e-01 -8.651635795831680298e-02 6.154760718345642090e-02 5.233733654022216797e-01 -8.358441293239593506e-02 -2.499165087938308716e-01 1.111347153782844543e-01 -5.036557093262672424e-02 2.340655773878097534e-01 2.298886924982070923e-01 1.494440585374832153e-01 -2.398344688117504120e-02 2.653397619724273682e-01 1.041179746389389038e-01 1.196322441101074219e-01 1.730021387338638306e-01 2.187182754278182983e-01 1.823022365570068359e-01 -9.762476547621190548e-04
-5.511933192610740662e-02 1.662938743829727173e-01 7.723028212785720825e-02 9.233837574720382690e-02 2.284351363778114319e-02 -1.023515462875366211e-01 -4.442083835601806641e-01 -1.051553264260292053e-01 8.386513590812683105e-02 -2.594716846942901611e-02 -1.067492738366127014e-01 -6.901581585407257080e-02 -2.875033067539334297e-03 -4.401160478591918945e-01 2.265022844076156616e-01 6.661499291658401489e-02 1.184206828474998474e-01 -1.762705445289611816e-01 -1.923835128545761108e-01 -1.293118745088577271e-01 -7.945565134286880493e-02 -1.037146300077438354e-01 2.516480982303619385e-01 1.379528641700744629e-01 -5.069275945425033569e-02 1.446046829223632812e-01 -1.365052163600921631e-01 1.967078000307083130e-01 2.610442936420440674e-01 1.183888688683509827e-01 3.045033514499664307e-01 -9.043759107589721680e-02
-1.493709832429885864e-01 1.414687931537628174e-02 -3.225032389163970947e-01 -1.795207150280475616e-02 -8.355606347322463989e-02 -6.185556575655937195e-02 -2.295993268489837646e-01 5.629369989037513733e-02 -2.463599145412445068e-01 3.097034990787506104e-02 -3.117338120937347412e-01 2.549140751361846924e-01 -2.849721908569335938e-01 -2.298964112997055054e-01 1.119696125388145447e-01 1.254013925790786743e-01 2.908844947814941406e-01 -4.697681218385696411e-02 -1.963380724191665649e-01 -1.962541341781616211e-01 4.406286031007766724e-02 -1.308658272027969360e-01 2.659539319574832916e-02 1.500541865825653076e-01 -2.256290614604949951e-01 3.165332674980163574e-01 1.128191426396369934e-01 -1.325261872261762619e-02 9.183041751384735107e-02 1.768346577882766724e-01 1.020614951848983765e-01 -5.291768815368413925e-03
-4.896498620510101318e-01 -1.511323153972625732e-01 -5.614876002073287964e-02 -7.047883234918117523e-03 -2.072895020246505737e-01 -1.745569109916687012e-01 -2.385440021753311157e-01 -1.683002859354019165e-01 -2.009166777133941650e-01 -5.713196471333503723e-02 1.242207512259483337e-01 -2.982923984527587891e-01 -1.801709085702896118e-01 -2.523624897003173828e-01 5.304184928536415100e-02 6.401684135198593140e-02 5.839778482913970947e-02 -9.507075697183609009e-02 3.956603258848190308e-02 1.918068528175354004e-01 8.065661787986755371e-02 -6.455012410879135132e-02 3.014622926712036133e-01 1.757182478904724121e-01 -1.009090766310691833e-01 1.308842003345489502e-01 5.471554026007652283e-02 -4.671312868595123291e-03 -7.464151084423065186e-02 -3.237121105194091797e-01 2.213399298489093781e-02 -4.405956715345382690e-03
-2.761612832546234131e-01 1.057891920208930969e-01 1.360174082219600677e-02 -3.088569343090057373e-01 -3.432890176773071289e-01 -1.666736304759979248e-01 -9.078938513994216919e-02 -3.135656937956809998e-02 -2.221022993326187134e-01 -2.855015993118286133e-01 1.761818230152130127e-01 7.108847051858901978e-02 -4.214099422097206116e-02 -2.829211950302124023e-01 -2.638555169105529785e-01 -1.077068597078323364e-01 2.496840953826904297e-01 1.039946302771568298e-01 9.539053589105606079e-02 -8.981820195913314819e-02 -1.127174347639083862e-01 2.748934738337993622e-02 1.455655843019485474e-01 9.260313957929611206e-02 -3.022961784154176712e-03 2.222930788993835449e-01 -8.942914754152297974e-02 6.234201043844223022e-02 -1.741669625043869019e-01 -2.678509354591369629e-01 -9.467314928770065308e-02 1.619869619607925415e-01
-4.008062481880187988e-01 -7.724630087614059448e-02 -5.082524195313453674e-02 2.304074615240097046e-01 4.922514036297798157e-02 -5.225304514169692993e-02 -8.449210971593856812e-02 6.271369010210037231e-02 2.140662074089050293e-02 -3.615276515483856201e-01 9.865818917751312256e-02 -2.863202989101409912e-02 -2.580070402473211288e-03 -2.694886028766632080e-01 -1.089418083429336548e-01 -1.513845473527908325e-01 2.316049188375473022e-01 1.182181909680366516e-01 -1.849693655967712402e-01 -8.376456052064895630e-02 1.105992421507835388e-01 -1.136255115270614624e-01 2.298036664724349976e-01 4.503774642944335938e-01 4.143396019935607910e-02 -7.734240591526031494e-02 -5.047345906496047974e-02 -6.791637837886810303e-02 -1.315553635358810425e-01 -2.048236429691314697e-01 -1.662495285272598267e-01 -1.447925865650177002e-01
-1.819222569465637207e-01 -8.342538774013519287e-02 1.351495087146759033e-01 -1.150743141770362854e-01 -1.272885501384735107e-01 3.356342613697052002e-01 -1.987462192773818970e-01 -2.138934433460235596e-01 3.894925117492675781e-02 -3.630245029926300049e-01 -2.105885744094848633e-01 -1.001599151641130447e-02 -6.047611683607101440e-02 -1.825116761028766632e-02 -6.183648854494094849e-02 5.518494546413421631e-02 1.946317851543426514e-01 9.495316073298454285e-03 2.674440741539001465e-01 -1.330011244863271713e-02 4.876632243394851685e-02 5.887071415781974792e-02 2.335904091596603394e-01 3.819322884082794189e-01 -1.993763446807861328e-01 2.068727463483810425e-01 -1.811363995075225830e-01 2.600515633821487427e-02 1.954334229230880737e-01 8.201601356267929077e-02 2.191655933856964111e-01 -2.790270373225212097e-02
-3.205522298812866211e-01 1.066726893186569214e-01 9.729351103305816650e-02 -4.774913191795349121e-02 -7.865245640277862549e-02 -1.422350760549306870e-02 -3.303085267543792725e-01 2.625637650489807129e-01 -3.510706126689910889e-01 -1.321508288383483887e-01 3.387894853949546814e-02 -5.194775760173797607e-03 -1.372846662998199463e-01 7.019565999507904053e-02 8.695603907108306885e-02 -5.132433772087097168e-02 6.837857514619827271e-02 -1.217370256781578064e-01 -1.349682658910751343e-01 9.830415248870849609e-02 -8.838018774986267090e-02 1.186251491308212280e-01 8.019501715898513794e-02 4.497680664062500000e-01 -1.918456703424453735e-01 -9.330264478921890259e-02 1.958888918161392212e-01 1.655324846506118774e-01 1.654343456029891968e-01 -2.362732887268066406e-01 1.996692121028900146e-01 -3.877798840403556824e-02
-3.886253833770751953e-01 -1.788608878850936890e-01 -3.845414891839027405e-02 1.883472083136439323e-03 4.113676026463508606e-02 -1.836338639259338379e-01 4.405568167567253113e-02 -8.368195593357086182e-02 -2.492676721885800362e-03 -3.275662660598754883e-01 -6.273512542247772217e-02 3.079601824283599854e-01 -1.032548770308494568e-01 -2.260090410709381104e-01 -4.388868436217308044e-02 -1.577850133180618286e-01 1.332007944583892822e-01 6.094342842698097229e-02 -3.296738117933273315e-02 1.891210526227951050e-01 4.307135194540023804e-02 1.892037242650985718e-01 1.288441419601440430e-01 -1.155093610286712646e-01 -3.684759438037872314e-01 8.677774667739868164e-02 8.863960951566696167e-02 1.613727360963821411e-01 3.195114433765411377e-01 1.664157211780548096e-01 -1.020209342241287231e-01 -1.821953058242797852e-01
-1.303525120019912720e-01 -5.808006227016448975e-02 -2.437637001276016235e-02 -1.113949120044708252e-01 9.808330237865447998e-02 -1.761738210916519165e-01 9.824476204812526703e-03 3.075241297483444214e-02 2.250388637185096741e-02 -2.874650657176971436e-01 -2.651478052139282227e-01 2.571809589862823486e-01 -1.723893880844116211e-01 -1.968030184507369995e-01 2.649578964337706566e-03 -1.072334423661231995e-01 3.112298548221588135e-01 1.103239208459854126e-01 6.260269880294799805e-02 -1.052777543663978577e-01 -1.821873337030410767e-01 2.180629223585128784e-01 1.262505650520324707e-01 4.901970177888870239e-02 -1.931908279657363892e-01 1.474652886390686035e-01 1.978150010108947754e-02 -9.775210916996002197e-02 6.898430734872817993e-02 -8.312138915061950684e-02 5.056918859481811523e-01 -2.566263377666473389e-01
-3.348828554153442383e-01 -1.417250186204910278e-01 -5.938613042235374451e-02 -1.331350654363632202e-01 -8.162684738636016846e-02 -5.405052378773689270e-02 -1.321953982114791870e-01 9.334092587232589722e-02 3.062886558473110199e-02 -3.971109390258789062e-01 8.968724869191646576e-03 3.695126622915267944e-02 1.075609996914863586e-01 -2.081629037857055664e-01 2.627157866954803467e-01 1.065722182393074036e-01 2.045490294694900513e-01 8.354999870061874390e-02 -1.378301531076431274e-01 -2.524360120296478271e-01 2.570983171463012695e-01 -5.533134937286376953e-02 2.617857456207275391e-01 1.701779067516326904e-01 -3.264828026294708252e-02 2.186763733625411987e-01 -7.144874334335327148e-02 1.984214643016457558e-03 -1.950542032718658447e-01 -3.426149189472198486e-01 4.055976495146751404e-02 7.821842283010482788e-02
-3.285216167569160461e-02 6.520034372806549072e-02 -1.502936631441116333e-01 3.188169598579406738e-01 -3.707630038261413574e-01 -1.251812428236007690e-01 -2.503340542316436768e-01 -8.945880085229873657e-02 1.435252837836742401e-02 -7.068920880556106567e-02 -1.274744123220443726e-01 1.383835524320602417e-01 -3.477339074015617371e-02 -3.628505468368530273e-01 3.586811572313308716e-02 4.218875616788864136e-02 5.591650307178497314e-02 -1.340643167495727539e-01 -1.544028371572494507e-01 6.940171122550964355e-02 1.744219213724136353e-01 -1.282804012298583984e-01 2.199461758136749268e-01 -3.214565292000770569e-02 -4.020597934722900391e-01 2.345257550477981567e-01 -1.959271430969238281e-01 6.944416463375091553e-02 6.536460667848587036e-02 5.602418631315231323e-02 2.176433950662612915e-01 -9.697071462869644165e-02
-3.016098737716674805e-01 2.794908583164215088e-01 2.279108464717864990e-01 -1.317194253206253052e-01 -4.242907091975212097e-02 -2.904928028583526611e-01 -1.611802130937576294e-01 2.949256449937820435e-02 4.652106761932373047e-02 -1.544853150844573975e-01 1.418719999492168427e-02 -1.189333349466323853e-01 -2.418571114540100098e-01 3.396652638912200928e-02 1.150701195001602173e-01 2.551551535725593567e-02 4.234904348850250244e-01 -3.011912107467651367e-02 -2.254176326096057892e-02 4.538917914032936096e-02 -1.835950836539268494e-02 -9.974054992198944092e-02 2.216151803731918335e-01 1.795517206192016602e-01 -2.903975248336791992e-01 -4.519967734813690186e-02 2.570555359125137329e-02 2.289050668478012085e-01 -2.665849328041076660e-01 1.365941017866134644e-01 1.487473398447036743e-01 -9.450092911720275879e-02
1.014861539006233215e-01 -1.754266768693923950e-01 -2.159309200942516327e-02 -1.041221320629119873e-01 -6.054347008466720581e-02 -1.403654068708419800e-01 -2.464495748281478882e-01 6.987252831459045410e-02 -1.251772046089172363e-01 -2.453724294900894165e-01 -1.551168709993362427e-01 4.237970411777496338e-01 -2.219053953886032104e-01 -9.112787246704101562e-02 7.034084945917129517e-02 9.285549819469451904e-02 1.601662188768386841e-01 -9.502916038036346436e-02 -8.130864799022674561e-02 -3.163215517997741699e-02 4.213378578424453735e-02 -1.375506520271301270e-01 2.170974463224411011e-01 9.918541461229324341e-02 1.379204541444778442e-02 -9.005786478519439697e-02 1.407244950532913208e-01 3.612594008445739746e-01 -4.051491245627403259e-02 -2.123629897832870483e-01 3.746439516544342041e-01 -2.056758999824523926e-01
-7.356828451156616211e-02 2.513816207647323608e-02 1.971115171909332275e-01 -1.128582209348678589e-01 -2.266051620244979858e-01 -2.366705834865570068e-01 1.246724873781204224e-01 -4.431477189064025879e-02 -3.086839616298675537e-01 -3.293698132038116455e-01 -6.679492443799972534e-02 1.427137404680252075e-01 -9.361403435468673706e-02 -1.186551526188850403e-01 1.451344788074493408e-01 2.024536281824111938e-01 -3.524881973862648010e-02 2.748471796512603760e-01 2.699100673198699951e-01 -6.809463351964950562e-02 -6.975462287664413452e-02 -1.160275861620903015e-01 1.122803688049316406e-01 2.581624090671539307e-01 -2.848404645919799805e-01 -9.095750004053115845e-02 1.595673263072967529e-01 2.693890929222106934e-01 8.780456334352493286e-02 4.753991961479187012e-02 6.682135164737701416e-02 -2.242186367511749268e-01
-4.498989582061767578e-01 3.659538924694061279e-02 8.162875473499298096e-02 -2.633846402168273926e-01 -2.278668284416198730e-01 4.359719902276992798e-02 8.078122138977050781e-02 -1.834104210138320923e-01 9.050458669662475586e-02 -1.135742887854576111e-01 -2.578112185001373291e-01 2.123882770538330078e-01 2.014590054750442505e-02 -1.493629068136215210e-01 -4.400565102696418762e-02 -1.038271263241767883e-01 2.675367146730422974e-02 8.330389857292175293e-03 8.553016185760498047e-02 -3.312301039695739746e-01 5.937374755740165710e-02 -8.842233568429946899e-02 2.030700594186782837e-01 2.134613692760467529e-01 -3.146436512470245361e-01 -6.985099986195564270e-03 1.232613548636436462e-01 -1.284625679254531860e-01 1.402340382337570190e-01 1.074508428573608398e-01 2.562620341777801514e-01 1.205942407250404358e-01
-2.425099164247512817e-01 9.681359678506851196e-02 1.855233162641525269e-01 -2.855718135833740234e-01 -1.937032341957092285e-01 -4.242173209786415100e-02 -3.508234769105911255e-02 -3.537075594067573547e-02 -2.921402454376220703e-01 -2.371508181095123291e-01 -8.949238061904907227e-02 2.108490318059921265e-01 -1.822495460510253906e-02 -1.536721084266901016e-02 -1.659283936023712158e-01 -2.074481248855590820e-01 9.536455571651458740e-02 7.262199372053146362e-02 1.779997050762176514e-01 2.394911944866180420e-01 9.256891161203384399e-02 -5.957357585430145264e-02 1.131151318550109863e-01 3.425941169261932373e-01 -1.035469695925712585e-01 1.471495330333709717e-01 1.110552102327346802e-01 3.411419689655303955e-01 -3.020009100437164307e-01 -5.901195853948593140e-02 5.450272932648658752e-02 -6.648460775613784790e-02
-4.160449206829071045e-01 -1.438596993684768677e-01 2.203670889139175415e-02 1.069262474775314331e-01 -9.967792034149169922e-02 -3.230192661285400391e-01 -2.168144434690475464e-01 -8.895456045866012573e-02 3.043433837592601776e-02 -2.805023193359375000e-01 2.607950754463672638e-02 6.632263772189617157e-03 -7.489714305847883224e-03 -7.047784514725208282e-03 -1.183860599994659424e-01 -2.374893613159656525e-02 2.253206260502338409e-02 -2.356255240738391876e-02 -5.541604012250900269e-03 2.946787476539611816e-01 -2.276720255613327026e-01 1.889880746603012085e-01 -2.054833061993122101e-02 3.416106104850769043e-01 -2.693730294704437256e-01 1.391593217849731445e-01 -9.780030697584152222e-03 1.756863296031951904e-01 3.794772922992706299e-02 -2.045061141252517700e-01 1.532620042562484741e-01 -2.187145948410034180e-01
-4.030606448650360107e-01 2.006499469280242920e-01 2.140347361564636230e-01 -2.399696968495845795e-02 -3.008497357368469238e-01 -5.537043884396553040e-02 6.172673404216766357e-02 1.144091710448265076e-01 6.783249229192733765e-02 -2.587728202342987061e-01 -3.954397439956665039e-01 8.185561746358871460e-02 -2.233743816614151001e-01 -1.102292984724044800e-01 -4.953496623784303665e-03 4.311695322394371033e-02 2.450558245182037354e-01 -1.493029594421386719e-01 3.288621902465820312e-01 3.619902580976486206e-02 -3.070727735757827759e-02 4.065035283565521240e-02 2.128272205591201782e-01 9.625349193811416626e-02 -1.130534037947654724e-01 1.104340776801109314e-01 -5.016503483057022095e-02 4.690972715616226196e-02 1.582484245300292969e-01 1.903845369815826416e-01 4.006431624293327332e-02 -1.741298474371433258e-02
-2.036335617303848267e-01 -6.299538165330886841e-02 -1.740937232971191406e-01 -9.644056111574172974e-02 -1.897743344306945801e-01 -2.607241272926330566e-02 -1.264793276786804199e-01 1.615850478410720825e-01 -3.392853140830993652e-01 -9.002668410539627075e-02 1.727821119129657745e-02 1.229694932699203491e-01 6.164066726341843605e-04 -4.586692452430725098e-01 1.811493039131164551e-01 -1.761610507965087891e-01 3.183538094162940979e-02 -1.050373092293739319e-01 -1.887248158454895020e-01 -1.184760928153991699e-01 1.953373998403549194e-01 9.125166386365890503e-02 3.577421307563781738e-01 2.470746338367462158e-01 -1.412470787763595581e-01 -1.573106646537780762e-01 -8.860658854246139526e-02 -7.940397411584854126e-02 -1.389448791742324829e-01 -2.044810801744461060e-01 7.158168405294418335e-02 -3.139259293675422668e-02
-3.046056926250457764e-01 1.983092129230499268e-01 2.213208377361297607e-01 -1.722612082958221436e-01 -1.926161348819732666e-02 2.604247629642486572e-01 -5.729838460683822632e-02 -3.878219053149223328e-02 1.861218363046646118e-02 -2.456475645303726196e-01 -1.414477974176406860e-01 1.376118659973144531e-01 6.661562621593475342e-02 -2.691799700260162354e-01 1.228113844990730286e-01 4.318101704120635986e-02 6.808751076459884644e-02 9.351535141468048096e-02 -5.657520517706871033e-02 -1.351187704131007195e-03 2.139545977115631104e-01 5.058676376938819885e-02 3.084678947925567627e-01 3.698807656764984131e-01 1.442616581916809082e-01 1.319897025823593140e-01 -1.982361674308776855e-01 8.480520546436309814e-02 1.498478502035140991e-01 5.291374400258064270e-02 3.238341212272644043e-01 1.051098331809043884e-01
-1.977337598800659180e-01 3.416829109191894531e-01 6.515957415103912354e-02 -1.303579062223434448e-01 -2.777850031852722168e-01 2.085104770958423615e-02 9.571807086467742920e-02 4.402184113860130310e-02 5.023816600441932678e-02 -2.953862845897674561e-01 -2.153866142034530640e-01 1.818503439426422119e-01 3.216557888663373888e-05 -4.194787740707397461e-01 1.001243591308593750e-01 -1.210085526108741760e-01 1.698554009199142456e-01 5.730995908379554749e-02 -1.870366036891937256e-01 3.379990905523300171e-02 3.564886050298810005e-03 -1.429738402366638184e-01 1.973425000905990601e-01 1.648797541856765747e-01 1.797506660223007202e-01 2.860002219676971436e-01 -1.446816232055425644e-02 -4.847249016165733337e-02 2.957431674003601074e-01 5.029331520199775696e-02 5.300029367208480835e-02 6.016974337399005890e-03
-1.581213772296905518e-01 6.382770091295242310e-02 1.669758856296539307e-01 1.162050589919090271e-01 -1.003275141119956970e-01 -2.401174008846282959e-01 -9.721241146326065063e-02 2.810791321098804474e-02 -2.247135788202285767e-01 7.215478271245956421e-02 -3.224281370639801025e-01 8.160879462957382202e-02 -7.785170525312423706e-02 -4.556163549423217773e-01 1.928749829530715942e-01 9.662308543920516968e-02 2.847133576869964600e-01 2.170483618974685669e-01 -1.900951266288757324e-01 -4.178134724497795105e-02 -1.200328618288040161e-01 -2.684195041656494141e-01 1.254444569349288940e-01 -1.661078538745641708e-03 -1.977239176630973816e-02 3.071838617324829102e-01 1.431170552968978882e-01 1.126431301236152649e-01 1.681628525257110596e-01 -2.271381951868534088e-02 7.818373851478099823e-03 6.419453304260969162e-03
-3.403678536415100098e-01 1.120676100254058838e-01 1.390297561883926392e-01 9.623685851693153381e-03 -2.012890279293060303e-01 7.329318672418594360e-02 -1.099311560392379761e-01 -6.570379436016082764e-02 -2.341968379914760590e-02 8.519614487886428833e-02 -1.513777207583189011e-02 -8.325207978487014771e-02 -1.913457661867141724e-01 -1.320694535970687866e-01 1.162541210651397705e-01 -2.491353899240493774e-01 2.349958568811416626e-01 -3.435952588915824890e-02 -3.177875876426696777e-01 1.485473290085792542e-02 3.183228373527526855e-01 4.976484552025794983e-02 1.208796817809343338e-02 1.958529204130172729e-01 -2.148423641920089722e-01 8.606560528278350830e-03 1.685758084058761597e-01 1.809972077608108521e-01 -2.463477104902267456e-01 -1.487015485763549805e-01 3.044378757476806641e-01 -2.499146312475204468e-01
-3.776480853557586670e-01 -9.183738380670547485e-03 1.302215158939361572e-01 9.501710534095764160e-02 -1.962124258279800415e-01 -2.631434239447116852e-02 -1.465333104133605957e-01 3.871177881956100464e-02 -2.446677386760711670e-01 -1.333131343126296997e-01 -9.895170480012893677e-02 2.838836908340454102e-01 -2.207978367805480957e-01 -2.589651644229888916e-01 -2.060059458017349243e-01 6.736825220286846161e-03 5.074582621455192566e-02 -9.512684494256973267e-02 -2.135424166917800903e-01 2.839223444461822510e-01 -1.943996995687484741e-01 1.547787711024284363e-02 1.687131226062774658e-01 3.469996452331542969e-01 1.083885729312896729e-01 -1.008580699563026428e-01 8.595812320709228516e-02 -1.484190076589584351e-01 8.373776078224182129e-02 -1.663684658706188202e-02 3.569965437054634094e-02 -2.412338256835937500e-01
-4.134175181388854980e-01 1.704390943050384521e-01 2.257199883460998535e-01 -2.548502087593078613e-01 1.361544337123632431e-02 -3.317917287349700928e-01 -7.104810327291488647e-02 -1.991863828152418137e-03 -6.214051321148872375e-02 -8.726694434881210327e-02 -8.576371520757675171e-02 -2.415715530514717102e-02 -2.004421651363372803e-01 1.120173558592796326e-01 1.125425621867179871e-01 -3.683418035507202148e-02 4.099488258361816406e-01 5.873496830463409424e-02 -8.789499849081039429e-02 8.303574286401271820e-03 8.342465758323669434e-02 -9.498158842325210571e-02 2.466868162155151367e-01 2.450625002384185791e-01 -1.572735011577606201e-01 -3.734017908573150635e-02 -9.482326358556747437e-02 2.052985280752182007e-01 -2.112253457307815552e-01 2.004136145114898682e-01 -4.179507668595761061e-04 -6.639611721038818359e-02
7.999000139534473419e-03 6.962490733712911606e-03 -1.191148459911346436e-01 2.167366631329059601e-02 -5.421881675720214844e-01 -1.010054945945739746e-01 1.135364249348640442e-01 -1.627605259418487549e-01 7.707064598798751831e-02 -3.893083035945892334e-01 1.188259646296501160e-01 -5.258523300290107727e-02 -1.605629920959472656e-01 -1.935331076383590698e-01 8.927337080240249634e-02 -1.991729885339736938e-01 2.837507426738739014e-01 -1.645911633968353271e-01 -7.772625982761383057e-02 1.847006380558013916e-01 1.622534543275833130e-01 -8.460788056254386902e-03 2.127076387405395508e-01 1.344030350446701050e-01 5.396350100636482239e-02 1.391060352325439453e-01 1.704272776842117310e-01 2.121171355247497559e-01 6.239206716418266296e-02 4.110391065478324890e-02 1.167744249105453491e-01 5.856372416019439697e-02
-2.772491276264190674e-01 -7.591591775417327881e-02 3.178585320711135864e-03 1.350176930427551270e-01 -2.087054215371608734e-02 -2.141766846179962158e-01 -2.291358858346939087e-01 -2.232926934957504272e-01 -2.302252203226089478e-01 -1.949700862169265747e-01 1.364509463310241699e-01 7.008799165487289429e-02 4.013274796307086945e-03 1.134850159287452698e-01 8.952477574348449707e-02 2.614392042160034180e-01 7.376910001039505005e-02 -3.611961007118225098e-02 -2.419994324445724487e-01 9.934546798467636108e-02 -2.732123434543609619e-01 1.564439735375344753e-03 1.691172868013381958e-01 3.579186201095581055e-01 -1.945300959050655365e-02 1.783018857240676880e-01 3.649960160255432129e-01 8.472222834825515747e-02 -1.513319611549377441e-01 5.540901049971580505e-02 2.039002925157546997e-01 -1.067467266693711281e-03
1.212103888392448425e-01 -1.264872401952743530e-01 -8.864913880825042725e-02 -2.747981846332550049e-01 -1.964903622865676880e-01 -2.274236381053924561e-01 -2.014613151550292969e-01 1.034120321273803711e-01 1.073236614465713501e-01 -4.366539418697357178e-01 -9.800492227077484131e-02 1.796986758708953857e-01 -8.364409953355789185e-02 -2.083959132432937622e-01 -3.064668970182538033e-03 -3.017842769622802734e-02 2.092004865407943726e-01 -1.146951969712972641e-02 -1.527436170727014542e-02 -1.535571962594985962e-01 1.241325289011001587e-01 1.229792162775993347e-01 1.546760499477386475e-01 8.132611960172653198e-02 1.631923168897628784e-01 2.919148206710815430e-01 2.523124217987060547e-01 1.726248711347579956e-01 -2.074644565582275391e-01 -1.042994633316993713e-01 2.339470684528350830e-01 -7.848380506038665771e-02
-1.729145348072052002e-01 2.612753808498382568e-01 2.673789858818054199e-01 -9.297330677509307861e-02 -1.984919011592864990e-01 -2.716898918151855469e-01 -1.896254569292068481e-01 -7.819566130638122559e-02 -7.293893396854400635e-02 5.561356619000434875e-02 1.888235509395599365e-01 -1.824149489402770996e-02 -1.017277762293815613e-01 -1.138719394803047180e-01 2.097563296556472778e-01 -3.199612349271774292e-02 2.288059443235397339e-01 5.285415053367614746e-02 -2.371880039572715759e-02 7.634105533361434937e-02 1.426495909690856934e-01 1.346316095441579819e-02 8.735732175409793854e-03 4.725154042243957520e-01 3.485601767897605896e-02 1.419383138418197632e-01 7.235309481620788574e-02 3.829274326562881470e-02 -2.608242034912109375e-01 2.794198691844940186e-01 6.324139423668384552e-03 -2.721314430236816406e-01
-4.308759868144989014e-01 1.258758753538131714e-01 -1.875462234020233154e-01 1.186405122280120850e-01 -2.056689709424972534e-01 1.141302734613418579e-01 -2.198395552113652229e-03 -8.058477193117141724e-03 6.395851075649261475e-02 -2.630987465381622314e-01 6.498318165540695190e-02 -2.974179089069366455e-01 -2.275493592023849487e-01 -3.355727195739746094e-01 -7.845404744148254395e-02 6.747376173734664917e-02 1.632490754127502441e-02 -1.419409513473510742e-01 -4.796705394983291626e-02 6.192433834075927734e-02 1.787557154893875122e-01 -7.481294125318527222e-02 1.985021382570266724e-01 2.208117842674255371e-01 -2.561638355255126953e-01 -1.993815414607524872e-02 3.011827468872070312e-01 -1.141701713204383850e-01 -1.499195992946624756e-01 4.189376533031463623e-02 -7.132575660943984985e-02 -3.777663782238960266e-02
-4.795764684677124023e-01 -1.172888278961181641e-01 1.252527981996536255e-01 -2.332669645547866821e-01 -2.969331443309783936e-01 3.319459408521652222e-02 -1.046353653073310852e-01 8.850362151861190796e-03 1.725678145885467529e-01 -1.093220785260200500e-01 8.506288379430770874e-02 1.227990537881851196e-01 -2.778121531009674072e-01 -1.229819282889366150e-01 8.578838407993316650e-02 9.690154343843460083e-03 -1.573291420936584473e-01 5.328401550650596619e-02 -3.139332830905914307e-01 1.066664010286331177e-01 -7.414461672306060791e-02 -2.172570377588272095e-01 2.818202078342437744e-01 1.954599320888519287e-01 -1.837017685174942017e-01 -1.914976537227630615e-01 9.889817982912063599e-02 -4.771937802433967590e-02 -1.124619767069816589e-01 4.374723881483078003e-02 1.279418468475341797e-01 2.812347188591957092e-02
-1.598214805126190186e-01 -1.095823720097541809e-01 -5.575938150286674500e-02 -1.603751778602600098e-01 -1.060720831155776978e-01 -1.499492824077606201e-01 -1.226801946759223938e-01 -2.197069115936756134e-03 -1.092815548181533813e-01 -2.464968711137771606e-03 -1.519439369440078735e-01 -4.903069697320461273e-03 -2.382957339286804199e-01 -3.654713630676269531e-01 -1.858344823122024536e-01 7.966981828212738037e-02 3.444281816482543945e-01 5.281678214669227600e-02 -1.721376366913318634e-02 1.074136719107627869e-01 -1.421349309384822845e-02 1.431704610586166382e-01 2.048891931772232056e-01 6.009365618228912354e-02 -1.987173855304718018e-01 -1.066793203353881836e-01 2.557128667831420898e-01 -1.833172589540481567e-01 4.068290293216705322e-01 1.074303910136222839e-01 2.167839556932449341e-01 -2.123154401779174805e-01
-3.373624682426452637e-01 -1.203863099217414856e-01 1.648415625095367432e-01 -1.743510812520980835e-01 -6.159770488739013672e-02 -2.165288031101226807e-01 -1.783664077520370483e-01 -1.014920622110366821e-01 -1.005667597055435181e-01 -2.042765170335769653e-01 -1.926713436841964722e-02 -1.294686794281005859e-01 -2.555140852928161621e-02 -3.398711606860160828e-02 -5.672165751457214355e-02 1.276746094226837158e-01 -4.489147663116455078e-02 6.740001589059829712e-02 -1.388657242059707642e-01 3.177097737789154053e-01 -4.383360967040061951e-02 2.338698208332061768e-01 1.767818927764892578e-01 4.078247547149658203e-01 -3.396338820457458496e-01 -4.058742523193359375e-02 -2.937398105859756470e-02 -2.422771602869033813e-02 2.300495058298110962e-01 -1.934891343116760254e-01 1.160725504159927368e-01 -1.666554212570190430e-01
-3.116356134414672852e-01 9.284289926290512085e-02 -3.783009247854351997e-03 1.342798620462417603e-01 7.238915562629699707e-02 -2.384812086820602417e-01 -1.694022268056869507e-01 9.683297574520111084e-02 -1.105996966361999512e-01 -3.911237046122550964e-02 -2.648645266890525818e-02 3.332695066928863525e-01 3.016483224928379059e-02 -3.093415200710296631e-01 -2.347824573516845703e-01 -9.363033808767795563e-03 -1.712702400982379913e-02 -9.102598577737808228e-02 5.918414797633886337e-03 -8.559826016426086426e-02 -3.489666059613227844e-02 1.158693339675664902e-02 3.303915560245513916e-01 3.794777095317840576e-01 -1.560269445180892944e-01 1.148947253823280334e-01 3.465522080659866333e-02 -2.196708619594573975e-01 1.167882978916168213e-01 -2.226575911045074463e-01 2.483156323432922363e-01 -1.278792619705200195e-01
-3.276358246803283691e-01 -1.077723130583763123e-01 -2.805392444133758545e-02 7.080414146184921265e-02 -9.809310734272003174e-02 -1.401203423738479614e-01 -5.912886932492256165e-02 -1.170783489942550659e-01 -2.534120082855224609e-01 -3.572801873087882996e-02 -1.191915571689605713e-01 -3.453634977340698242e-01 -9.808589518070220947e-02 -3.835853934288024902e-01 2.800797484815120697e-02 1.372139602899551392e-01 4.282638132572174072e-01 -2.568275085650384426e-04 3.670559823513031006e-02 2.213899791240692139e-01 1.003910675644874573e-01 -6.163862720131874084e-02 1.826906502246856689e-01 1.721814572811126709e-01 -2.358807921409606934e-01 9.928639233112335205e-02 4.708560556173324585e-02 -1.223879605531692505e-01 -1.031651124358177185e-01 1.531022042036056519e-01 -1.275074928998947144e-01 9.862649440765380859e-02
-2.478517442941665649e-01 1.954047083854675293e-01 -1.629492081701755524e-02 6.709080189466476440e-02 -4.330940544605255127e-01 -3.111491203308105469e-01 3.049427084624767303e-02 6.094532087445259094e-02 3.091930449008941650e-01 -2.815738320350646973e-01 -9.346616268157958984e-02 1.850812435150146484e-01 9.988600760698318481e-02 -2.981855869293212891e-01 -7.691535353660583496e-02 -1.425008624792098999e-01 2.794849872589111328e-01 -3.949874266982078552e-02 -3.345226123929023743e-02 9.961196035146713257e-02 -1.725490987300872803e-01 1.090752775780856609e-03 1.911645084619522095e-01 5.174308270215988159e-02 -1.620422899723052979e-01 -1.046047806739807129e-01 -6.385329365730285645e-02 -6.711991876363754272e-02 4.735999554395675659e-02 1.947545409202575684e-01 1.865038275718688965e-02 -1.326290667057037354e-01
-3.431763648986816406e-01 1.573424786329269409e-01 2.089571654796600342e-01 -1.552483141422271729e-01 -7.563680410385131836e-02 -1.592414230108261108e-01 -2.357171177864074707e-01 -9.441798925399780273e-02 -3.978222608566284180e-02 1.899386495351791382e-01 -2.124208956956863403e-01 -1.344580203294754028e-01 -4.701508954167366028e-02 -1.449951976537704468e-01 2.089033424854278564e-01 -1.227658167481422424e-01 2.169721275568008423e-01 -2.090354710817337036e-01 -1.352842748165130615e-01 8.174766600131988525e-02 8.098918944597244263e-02 7.264251261949539185e-02 2.083717100322246552e-02 3.304900825023651123e-01 -1.167486906051635742e-01 5.060851573944091797e-02 7.665355503559112549e-02 2.340837419033050537e-01 -1.218502521514892578e-01 -1.616745144128799438e-01 3.942520022392272949e-01 -2.847196534276008606e-02
-3.716396093368530273e-01 9.806751459836959839e-02 -6.304778158664703369e-02 7.248543202877044678e-02 -5.409045144915580750e-02 -8.042127639055252075e-02 -3.776429966092109680e-02 -1.163279414176940918e-01 -3.878300487995147705e-01 -1.205792725086212158e-01 -3.186444565653800964e-02 -1.774347871541976929e-01 1.837505102157592773e-01 5.876800790429115295e-02 4.714402556419372559e-02 3.088663890957832336e-02 4.213845357298851013e-02 2.355390787124633789e-02 -2.865033447742462158e-01 -7.246799767017364502e-02 -3.598954528570175171e-03 8.961874991655349731e-02 7.331285625696182251e-02 3.663353919982910156e-01 -7.531140744686126709e-02 -1.136254668235778809e-01 1.331381946802139282e-01 4.382834136486053467e-01 -1.392397135496139526e-01 5.224187299609184265e-02 3.031896948814392090e-01 3.335777670145034790e-02
-2.251784354448318481e-01 -2.179281264543533325e-01 -7.413666695356369019e-02 -8.340562880039215088e-02 -3.189355432987213135e-01 -3.612389788031578064e-02 -1.433010548353195190e-01 -1.512399017810821533e-01 -1.442360132932662964e-01 -1.234081164002418518e-01 -1.539184711873531342e-02 -8.344178088009357452e-03 -3.574257493019104004e-01 -4.261091351509094238e-01 1.276795566082000732e-01 1.470777839422225952e-01 2.854888141155242920e-01 -2.566104233264923096e-01 1.982443332672119141e-01 -5.670564621686935425e-02 4.975951462984085083e-02 1.168030276894569397e-01 2.330025434494018555e-01 1.466015279293060303e-01 -1.633893102407455444e-01 -3.288170695304870605e-02 -2.017139345407485962e-01 -1.174100395292043686e-02 6.964322924613952637e-02 -1.808631978929042816e-02 -4.899898916482925415e-02 -3.697818890213966370e-02
-1.862001717090606689e-01 -1.529882289469242096e-02 2.202395945787429810e-01 7.732275873422622681e-02 -2.540590427815914154e-02 -7.334567140787839890e-03 -2.190662780776619911e-03 -1.939176321029663086e-01 -1.747794914990663528e-03 -2.697020173072814941e-01 -9.502717852592468262e-02 -1.707853227853775024e-01 -1.651095896959304810e-01 -1.207669377326965332e-01 -8.511909097433090210e-02 -1.949286609888076782e-01 5.263261497020721436e-03 1.478981226682662964e-01 1.492722034454345703e-01 -1.023462116718292236e-01 1.904523223638534546e-01 4.190622270107269287e-02 3.656254708766937256e-01 3.833354115486145020e-01 -2.718026041984558105e-01 1.186336204409599304e-01 -8.637058734893798828e-02 -5.104448273777961731e-02 2.184173613786697388e-01 1.231483742594718933e-01 3.273810148239135742e-01 1.813667714595794678e-01
-8.892586827278137207e-02 -2.419362068176269531e-01 6.444121152162551880e-02 -3.169781565666198730e-01 -5.227149650454521179e-02 -3.279721140861511230e-01 -3.095054253935813904e-02 4.380517452955245972e-02 -1.670417636632919312e-01 -2.247867137193679810e-01 7.718393951654434204e-02 7.772334385663270950e-03 6.789839267730712891e-02 -3.184385895729064941e-01 -1.396663486957550049e-01 -1.774165779352188110e-01 -2.947605215013027191e-02 8.084222674369812012e-02 1.938108801841735840e-01 3.410274907946586609e-02 4.384095594286918640e-02 9.330443106591701508e-03 4.647105336189270020e-01 2.354156523942947388e-01 1.542754173278808594e-01 1.459197700023651123e-01 1.274372041225433350e-01 2.870591282844543457e-01 -3.067705407738685608e-02 4.516369104385375977e-02 6.826835870742797852e-02 -5.844990164041519165e-02
-2.831442952156066895e-01 -3.820462152361869812e-02 2.829285562038421631e-01 2.649845927953720093e-02 -2.326142229139804840e-02 -1.637479662895202637e-01 -3.510113060474395752e-02 1.580710895359516144e-02 -3.604620099067687988e-01 -1.179272904992103577e-01 1.042354200035333633e-02 2.508196048438549042e-02 7.721765339374542236e-02 -4.750006273388862610e-02 -8.544936776161193848e-02 -9.489316493272781372e-02 3.639278709888458252e-01 3.660394623875617981e-02 5.706536024808883667e-02 1.244298443198204041e-01 -1.685643494129180908e-01 -1.982833147048950195e-01 -8.121175318956375122e-02 2.626732885837554932e-01 -3.359791338443756104e-01 -1.780772814527153969e-03 2.761486768722534180e-01 2.062885761260986328e-01 -2.068475335836410522e-01 1.090135723352432251e-01 1.632470190525054932e-01 -1.755466759204864502e-01
-2.276889979839324951e-01 -6.593977659940719604e-02 2.563015185296535492e-02 8.622643351554870605e-02 -1.928805559873580933e-01 -1.622912883758544922e-01 -1.663933843374252319e-01 1.247773692011833191e-01 -1.694913804531097412e-01 -4.365478754043579102e-01 -1.972593814134597778e-01 -3.068351559340953827e-02 -1.293174475431442261e-01 -2.004041895270347595e-02 -1.318665035068988800e-02 -2.040701806545257568e-01 2.757300436496734619e-01 1.002189144492149353e-01 -3.389728963375091553e-01 -1.575731784105300903e-01 -4.538764059543609619e-02 1.148202046751976013e-01 -8.160038292407989502e-02 1.327571868896484375e-01 -3.624832034111022949e-01 5.426806211471557617e-02 -1.910440027713775635e-01 8.566115796566009521e-02 -4.109038785099983215e-02 2.853931486606597900e-02 -2.532659471035003662e-01 2.592412568628787994e-02
1.558216065168380737e-01 -5.653436854481697083e-02 4.984723031520843506e-02 9.312102943658828735e-02 -2.162113040685653687e-01 -2.345999777317047119e-01 -2.550306320190429688e-01 -1.126989573240280151e-01 2.140092998743057251e-01 -3.008691370487213135e-01 3.060695901513099670e-02 2.532714307308197021e-01 -2.261959388852119446e-02 -3.525804877281188965e-01 2.064608335494995117e-01 -1.308964341878890991e-01 2.039172351360321045e-01 3.688184777274727821e-03 -1.972894668579101562e-01 1.221345439553260803e-01 3.347031399607658386e-02 1.164420023560523987e-01 5.420072004199028015e-02 8.899123221635818481e-02 -2.072250843048095703e-01 2.314179241657257080e-01 2.717361971735954285e-02 2.251766324043273926e-01 -5.772714503109455109e-04 2.417433410882949829e-01 -2.031959891319274902e-01 -1.649573147296905518e-01
-3.295022249221801758e-01 6.267926096916198730e-02 1.101916655898094177e-01 1.943074166774749756e-01 -2.883865237236022949e-01 -2.886037528514862061e-01 5.408230423927307129e-02 -7.632113248109817505e-02 1.036586165428161621e-01 -1.879102140665054321e-01 -1.827733367681503296e-01 -2.753358185291290283e-01 1.548950523138046265e-01 -1.796204946003854275e-03 3.269506394863128662e-01 -7.608909159898757935e-03 1.554810255765914917e-01 -2.171924263238906860e-01 -9.795607626438140869e-02 7.254667580127716064e-02 -1.085495948791503906e-01 3.250124678015708923e-02 8.913450688123703003e-02 2.753281593322753906e-01 -7.181991636753082275e-02 2.696397714316844940e-02 1.467843949794769287e-01 1.551632434129714966e-01 -1.507355570793151855e-01 -2.908186316490173340e-01 1.692052744328975677e-02 -1.851673424243927002e-01
-2.882977575063705444e-02 1.435116231441497803e-01 -1.573304533958435059e-01 3.436084836721420288e-02 -4.007564187049865723e-01 -1.747686564922332764e-01 7.382734119892120361e-02 -1.346581876277923584e-01 -1.388558652251958847e-02 -1.765043586492538452e-01 5.787888914346694946e-02 -3.041274547576904297e-01 -2.372367978096008301e-01 -2.832962572574615479e-01 1.955520063638687134e-01 3.328080847859382629e-02 2.927696704864501953e-01 -1.172187402844429016e-01 -7.705760002136230469e-02 1.072837859392166138e-01 6.968737393617630005e-02 -1.322412043809890747e-01 9.574959427118301392e-02 3.464298546314239502e-01 4.821741953492164612e-02 1.353789120912551880e-01 6.396123766899108887e-02 2.835545837879180908e-01 4.517453163862228394e-02 2.191331982612609863e-01 -9.218034683726727962e-04 1.058072373270988464e-01
9.107367694377899170e-02 3.961937502026557922e-02 1.794655323028564453e-01 -1.352590159513056278e-03 -4.993284866213798523e-02 -1.172010973095893860e-01 -2.770568728446960449e-01 -1.236905679106712341e-01 -2.698971927165985107e-01 -1.033813953399658203e-01 -2.092977166175842285e-01 -1.206505000591278076e-01 8.526689559221267700e-02 -2.766314148902893066e-01 2.720410823822021484e-01 1.247560977935791016e-02 3.016933202743530273e-01 -1.805202960968017578e-01 -6.317283958196640015e-02 2.474354654550552368e-01 5.402307957410812378e-02 -1.706389337778091431e-01 2.216340452432632446e-01 1.792949140071868896e-01 -2.832006812095642090e-01 1.715316176414489746e-01 -1.607763618230819702e-01 -7.934840768575668335e-02 2.620425224304199219e-01 1.426573842763900757e-01 9.894999861717224121e-02 8.414246141910552979e-02
-1.268323063850402832e-01 3.679004609584808350e-01 -2.560740113258361816e-01 -1.166920214891433716e-01 -9.060409665107727051e-02 -1.190746650099754333e-01 -1.379163265228271484e-01 -1.671541668474674225e-02 -2.757791578769683838e-01 -7.591146975755691528e-02 -2.545317411422729492e-01 3.863174319267272949e-01 -2.666938900947570801e-01 -5.142653733491897583e-02 1.395013630390167236e-01 2.408034354448318481e-01 1.922439783811569214e-01 2.063248902559280396e-01 6.441323459148406982e-02 -8.031848818063735962e-02 8.138650655746459961e-02 5.107909068465232849e-02 2.520335912704467773e-01 2.109003067016601562e-01 -1.378666907548904419e-01 9.322588145732879639e-02 1.621903926134109497e-01 1.148113235831260681e-01 3.505123034119606018e-02 4.123275354504585266e-02 3.169403970241546631e-02 -4.628928750753402710e-02
-7.746984809637069702e-02 8.561142534017562866e-02 1.647324562072753906e-01 1.024688594043254852e-02 -3.043575882911682129e-01 -8.759621530771255493e-02 -1.537531614303588867e-01 -2.421178221702575684e-01 -1.331345736980438232e-01 -3.011920154094696045e-01 -1.488450616598129272e-01 2.798011004924774170e-01 -3.779643028974533081e-02 -1.716177016496658325e-01 -1.077321544289588928e-01 1.595397442579269409e-01 -5.325978249311447144e-02 -3.093990124762058258e-02 6.172866374254226685e-02 2.438678890466690063e-01 -4.282376728951931000e-03 9.589597582817077637e-03 -1.392849837429821491e-03 5.443121790885925293e-01 -1.262308061122894287e-01 8.439048379659652710e-02 -7.184930890798568726e-02 1.519839279353618622e-03 1.495204120874404907e-01 -1.402384042739868164e-01 -1.414766162633895874e-01 -2.151999175548553467e-01
-3.480232357978820801e-01 8.781289309263229370e-02 1.247291788458824158e-01 -4.561325162649154663e-02 -1.693874038755893707e-02 -1.032555997371673584e-01 -2.097856700420379639e-01 -2.121275365352630615e-01 -1.526848822832107544e-01 -2.088719010353088379e-01 -1.767107099294662476e-01 2.254780828952789307e-01 -3.961784392595291138e-02 -4.011150002479553223e-01 -4.604704380035400391e-01 9.260486811399459839e-02 2.394443750381469727e-02 -7.294894754886627197e-02 -1.451285481452941895e-01 1.966530680656433105e-01 -7.524064928293228149e-02 9.996759891510009766e-02 1.795731186866760254e-01 -3.416061773896217346e-02 1.552735716104507446e-01 1.861640997231006622e-02 1.493733823299407959e-01 1.250941008329391479e-01 1.170248687267303467e-01 1.253800094127655029e-02 1.680171638727188110e-01 -4.794096574187278748e-02
-4.210268557071685791e-01 4.253457486629486084e-02 4.436947405338287354e-02 1.907044798135757446e-01 -5.276597291231155396e-02 -2.806363068521022797e-02 -1.701359897851943970e-01 5.626353248953819275e-02 -1.310539394617080688e-01 -3.301144242286682129e-01 9.823765605688095093e-02 -2.865899801254272461e-01 1.027618497610092163e-01 -2.075917124748229980e-01 -7.469168305397033691e-02 -4.597513377666473389e-02 1.878585517406463623e-01 -3.590447455644607544e-02 -2.221686094999313354e-01 -1.096505224704742432e-01 1.897814273834228516e-01 -1.357356309890747070e-01 3.410397469997406006e-01 3.546466231346130371e-01 1.190844997763633728e-01 -9.430682286620140076e-03 -1.547339605167508125e-03 2.023507608100771904e-03 -1.046427786350250244e-01 -7.375548779964447021e-02 -1.501598507165908813e-01 -1.411547213792800903e-01
-3.161425888538360596e-01 -3.942210227251052856e-02 1.187022328376770020e-01 4.962181299924850464e-02 1.235891729593276978e-01 -2.218874990940093994e-01 2.713438570499420166e-01 9.519924968481063843e-02 -2.352319210767745972e-01 -4.264001846313476562e-01 3.821345418691635132e-02 6.549266725778579712e-02 -1.029393523931503296e-01 2.524510258808732033e-03 -1.862200647592544556e-01 1.424663234502077103e-02 9.651082009077072144e-02 -7.926462590694427490e-02 4.185188189148902893e-02 5.099089816212654114e-02 8.684660494327545166e-02 -2.851991541683673859e-02 -9.000890702009201050e-02 2.960806488990783691e-01 -1.791923493146896362e-01 1.314993668347597122e-02 -5.860238149762153625e-02 5.993085354566574097e-02 2.664928734302520752e-01 2.436019852757453918e-02 4.294689595699310303e-01 -1.641029566526412964e-01
-1.814512461423873901e-01 -1.923291361890733242e-03 7.761140912771224976e-02 1.102337166666984558e-01 -1.669783443212509155e-01 1.210614740848541260e-01 -2.430906295776367188e-01 1.374606639146804810e-01 3.586112707853317261e-02 -1.025672703981399536e-01 -2.305286228656768799e-01 1.191771849989891052e-01 -2.155930250883102417e-01 -3.484715819358825684e-01 -1.520952135324478149e-01 -1.930816024541854858e-01 3.437176942825317383e-01 -7.152769714593887329e-02 3.414175286889076233e-02 1.889782249927520752e-01 3.190860152244567871e-02 2.334152013063430786e-01 -7.788247615098953247e-02 1.957402229309082031e-01 -3.183131664991378784e-02 4.933145269751548767e-02 3.029743432998657227e-01 1.272840499877929688e-01 5.139558017253875732e-02 3.655371069908142090e-01 7.358224689960479736e-02 8.808938413858413696e-02
-3.750793933868408203e-01 -2.922829687595367432e-01 7.697673887014389038e-02 2.252150792628526688e-03 -9.164803475141525269e-02 -6.312631815671920776e-02 -1.511282920837402344e-01 -2.005106769502162933e-02 -2.265293151140213013e-01 -3.011514842510223389e-01 4.569369181990623474e-02 -2.918292395770549774e-02 -2.792424857616424561e-01 1.129293590784072876e-01 -4.627186432480812073e-02 2.570222131907939911e-02 1.016794070601463318e-01 -7.894667237997055054e-02 -1.487592160701751709e-01 1.958174705505371094e-01 -7.736113388091325760e-03 6.618003547191619873e-02 1.639614552259445190e-01 4.285917580127716064e-01 -2.532449662685394287e-01 1.520599722862243652e-01 1.410657912492752075e-02 8.075308054685592651e-02 1.085315868258476257e-01 -2.486546486616134644e-01 -9.517408907413482666e-02 -1.585890501737594604e-01
-3.102170526981353760e-01 1.511129736900329590e-01 1.159042418003082275e-01 1.894296258687973022e-01 -1.558415144681930542e-01 -7.840822637081146240e-02 -1.881929188966751099e-01 -1.016715466976165771e-01 -2.313444018363952637e-01 -1.046977788209915161e-01 9.202013164758682251e-02 1.478401273488998413e-01 -6.830075383186340332e-02 -1.072869300842285156e-01 7.671125233173370361e-02 2.429612725973129272e-02 1.746904402971267700e-01 8.825771510601043701e-03 1.614591479301452637e-02 1.252657473087310791e-01 -1.062853336334228516e-01 -1.395882517099380493e-01 -2.396444827318191528e-01 4.049678444862365723e-01 -2.319968342781066895e-01 2.607855200767517090e-01 -6.098097562789916992e-02 1.088702231645584106e-01 2.400960922241210938e-01 -2.974146008491516113e-01 5.902529135346412659e-02 -2.285231500864028931e-01
-2.093838900327682495e-01 -3.964953590184450150e-03 1.474930942058563232e-01 -5.433706194162368774e-02 -9.932822734117507935e-02 -7.792164385318756104e-02 -8.457777649164199829e-02 -1.860689669847488403e-01 -8.979355543851852417e-02 -1.114571541547775269e-01 -1.012345179915428162e-01 -1.970611065626144409e-01 -1.083921939134597778e-01 -2.418285757303237915e-01 5.918724834918975830e-02 9.274290502071380615e-02 5.696851015090942383e-01 3.720184043049812317e-02 -7.460151612758636475e-02 2.060730755329132080e-01 -2.024424175033345819e-04 1.053338572382926941e-01 1.014964804053306580e-01 3.447332978248596191e-02 -1.684440523386001587e-01 3.173044025897979736e-01 -2.124094031751155853e-02 1.053566709160804749e-01 -8.000348508358001709e-02 3.643002510070800781e-01 2.101743966341018677e-01 3.721264377236366272e-02
-2.820819318294525146e-01 9.786557406187057495e-03 7.410286366939544678e-02 -2.242615967988967896e-01 -4.019321203231811523e-01 -1.976834982633590698e-01 -2.018181979656219482e-01 -2.306815981864929199e-02 -1.364472657442092896e-01 4.935954138636589050e-02 -4.980868101119995117e-02 3.591313958168029785e-02 -7.595689594745635986e-02 1.243539005517959595e-01 7.141596078872680664e-02 1.334841847419738770e-01 1.996520459651947021e-01 1.000036448240280151e-01 -9.923206269741058350e-02 1.084035336971282959e-01 -2.093692719936370850e-01 1.499377191066741943e-01 7.541923969984054565e-02 4.330701529979705811e-01 -1.319208294153213501e-01 7.080837339162826538e-02 2.737313807010650635e-01 -3.764277696609497070e-02 3.724383562803268433e-02 -7.347860187292098999e-02 2.679569125175476074e-01 -2.128795683383941650e-01
-1.507892161607742310e-01 4.581192508339881897e-02 3.114103376865386963e-01 -1.887767165899276733e-01 -1.181016415357589722e-01 1.549058556556701660e-01 -2.221529483795166016e-01 -1.350046787410974503e-02 1.897992187878116965e-04 -2.459117621183395386e-01 -1.390440464019775391e-01 5.519371479749679565e-02 -1.011008843779563904e-01 -1.597204059362411499e-01 2.015920579433441162e-01 -4.024396836757659912e-02 6.515292823314666748e-02 1.589228361845016479e-01 3.253093361854553223e-02 -4.523007571697235107e-02 6.411186605691909790e-02 1.146478652954101562e-01 3.761287927627563477e-01 3.073012828826904297e-01 -1.503517385572195053e-02 1.768183410167694092e-01 -1.953773796558380127e-01 2.119350433349609375e-01 1.971737295389175415e-01 2.592602670192718506e-01 2.917564511299133301e-01 5.165487900376319885e-02
-9.719316661357879639e-02 -1.142230071127414703e-02 1.370805501937866211e-01 -1.385910809040069580e-01 -2.032483071088790894e-01 6.101757660508155823e-02 -1.800458282232284546e-01 9.463034570217132568e-02 -6.071417778730392456e-02 -5.542776361107826233e-02 -2.198781073093414307e-01 1.270020455121994019e-01 -2.851181924343109131e-01 -2.977764010429382324e-01 -1.052006483078002930e-01 -7.715398818254470825e-02 4.130026996135711670e-01 -1.011854261159896851e-01 1.245180591940879822e-01 9.269002079963684082e-02 -1.178189516067504883e-01 1.454488933086395264e-01 1.103176325559616089e-01 1.831739991903305054e-01 -1.073858812451362610e-01 3.688709065318107605e-02 1.938035190105438232e-01 4.081559553742408752e-02 3.216516077518463135e-01 2.882380187511444092e-01 2.493179887533187866e-01 -1.460101902484893799e-01
-2.960958182811737061e-01 -1.340058445930480957e-01 1.967611461877822876e-01 7.830878347158432007e-02 -4.080893397331237793e-01 3.431480228900909424e-01 1.021831016987562180e-02 -5.326718837022781372e-02 -1.451144218444824219e-01 -3.316853046417236328e-01 -1.132302507758140564e-01 -1.475540697574615479e-01 -5.196565389633178711e-02 -1.603682339191436768e-01 5.958437547087669373e-02 -5.612496659159660339e-02 1.851070374250411987e-01 1.185793951153755188e-01 -1.108130887150764465e-01 6.983475387096405029e-02 2.428140491247177124e-01 -1.646157652139663696e-01 -5.000665783882141113e-02 2.940614819526672363e-01 -6.949383020401000977e-02 1.026204526424407959e-01 -6.491181254386901855e-02 1.402507871389389038e-01 1.808751821517944336e-01 1.286736726760864258e-01 1.741672009229660034e-01 -4.631048068404197693e-02
-2.518988251686096191e-01 9.388443827629089355e-02 3.273465484380722046e-02 6.078388541936874390e-02 -2.197401225566864014e-01 8.985938620753586292e-04 -2.258650064468383789e-01 -1.513266712427139282e-01 -3.203097581863403320e-01 -2.561576962471008301e-01 1.662812381982803345e-01 3.552798926830291748e-01 -1.379915177822113037e-01 -1.372764706611633301e-01 -2.086780965328216553e-02 5.167010053992271423e-02 9.393716603517532349e-02 6.379996985197067261e-02 -2.465595304965972900e-01 1.922873556613922119e-01 -1.832501739263534546e-01 -1.839623600244522095e-01 6.903144717216491699e-02 4.314662516117095947e-01 3.591885045170783997e-02 -7.177652418613433838e-02 -1.170938834547996521e-01 2.982469275593757629e-02 6.833553314208984375e-02 -1.186307817697525024e-01 3.669579327106475830e-02 -1.659552752971649170e-01
-3.827834725379943848e-01 7.264959812164306641e-02 1.325481086969375610e-01 -1.467929780483245850e-01 -7.985045760869979858e-02 -9.061905741691589355e-02 -2.016177773475646973e-01 1.490847319364547729e-01 4.354321211576461792e-02 1.375026851892471313e-01 1.651601344347000122e-01 9.712462872266769409e-02 -9.876839071512222290e-02 -3.639292716979980469e-02 2.205847352743148804e-01 1.134678814560174942e-02 3.499145805835723877e-01 -1.431624740362167358e-01 -1.669226437807083130e-01 -1.075443774461746216e-01 2.685717120766639709e-02 -1.413077116012573242e-01 2.441371530294418335e-01 2.809949517250061035e-01 -1.817270964384078979e-01 1.369509547948837280e-01 1.367125511169433594e-01 3.003180325031280518e-01 -1.668498665094375610e-01 9.511667490005493164e-02 2.692040503025054932e-01 -5.103316903114318848e-02
-1.986128985881805420e-01 -1.882802811451256275e-03 2.649549022316932678e-02 2.650580406188964844e-01 -3.353416621685028076e-01 1.764763332903385162e-02 -1.183464378118515015e-01 -1.961203962564468384e-01 -2.652977406978607178e-01 -3.372168242931365967e-01 -1.284129619598388672e-01 2.848677039146423340e-01 -5.491535365581512451e-02 -2.073450572788715363e-02 -8.644270896911621094e-02 1.221225112676620483e-01 9.010981023311614990e-02 8.162913471460342407e-02 1.079068519175052643e-02 1.453305184841156006e-01 -2.704147249460220337e-02 -4.940152168273925781e-02 -1.434535719454288483e-02 4.236960411071777344e-01 -2.397293448448181152e-01 -1.252955943346023560e-01 6.950471550226211548e-02 1.778957247734069824e-01 1.581660509109497070e-01 -1.013473346829414368e-01 -1.458252668380737305e-01 -1.779653131961822510e-01
-2.761969268321990967e-01 1.633454412221908569e-01 -1.616858243942260742e-01 2.152786357328295708e-03 -1.174241825938224792e-01 7.462394982576370239e-02 -3.826860710978507996e-02 2.015941143035888672e-01 1.196716502308845520e-01 -3.391534090042114258e-01 -1.315258741378784180e-01 -9.638512134552001953e-02 -1.994505673646926880e-01 -3.465723991394042969e-01 2.631799876689910889e-02 -7.207650691270828247e-02 2.766404449939727783e-01 1.557479053735733032e-01 -7.553880661725997925e-02 2.167127467691898346e-02 -1.313702017068862915e-02 -2.207859456539154053e-01 2.645966708660125732e-01 8.620981872081756592e-02 -1.473103612661361694e-01 -3.146879076957702637e-01 2.407075613737106323e-01 2.875381521880626678e-02 1.589878499507904053e-01 -2.060318589210510254e-01 -8.144369721412658691e-02 -2.297534607350826263e-02
-4.506948888301849365e-01 1.953262984752655029e-01 2.452422827482223511e-01 -1.811750233173370361e-01 -2.199517749249935150e-02 -3.493061754852533340e-03 -1.544276028871536255e-01 1.299354434013366699e-01 -1.200524866580963135e-01 -1.028540953993797302e-01 1.592206805944442749e-01 1.015135645866394043e-01 -1.669023931026458740e-01 -4.288315400481224060e-02 1.888054460287094116e-01 9.425178170204162598e-03 2.253725528717041016e-01 -1.354469060897827148e-01 -1.244374066591262817e-01 7.939804345369338989e-02 -8.478140830993652344e-02 6.223272904753684998e-02 1.739965528249740601e-01 7.764725387096405029e-02 -3.287149369716644287e-01 1.255607604980468750e-01 -6.339457351714372635e-03 2.059784382581710815e-01 -2.659481763839721680e-01 5.927350372076034546e-02 3.366000354290008545e-01 -7.954454421997070312e-02
-4.397530555725097656e-01 1.354737728834152222e-01 1.873333603143692017e-01 -6.918534636497497559e-02 -1.089518815279006958e-01 -2.931085228919982910e-01 -1.416800469160079956e-01 6.489694118499755859e-02 -1.579160094261169434e-01 -1.439787354320287704e-02 2.110804021358489990e-01 6.526652723550796509e-03 9.320465475320816040e-02 4.090538620948791504e-02 2.118328809738159180e-01 -1.226130649447441101e-01 1.111752837896347046e-01 -8.252404630184173584e-02 -1.938022673130035400e-01 2.025644481182098389e-01 3.787519782781600952e-02 1.153901219367980957e-01 2.454407662153244019e-01 2.324874401092529297e-01 -2.585558593273162842e-01 6.509661674499511719e-02 2.088371217250823975e-01 1.706066876649856567e-01 -3.192397356033325195e-01 -1.451226230710744858e-02 1.097920686006546021e-01 -3.893329575657844543e-02
-3.391518294811248779e-01 3.219875991344451904e-01 -1.407484561204910278e-01 -9.693709015846252441e-02 1.255295276641845703e-01 6.163546442985534668e-02 -2.324345111846923828e-01 3.012149780988693237e-02 -2.144456803798675537e-01 -2.254815399646759033e-01 3.510220348834991455e-02 9.733972698450088501e-02 -4.195604622364044189e-01 -1.142040193080902100e-01 7.326953113079071045e-02 -3.533333539962768555e-02 1.998817324638366699e-01 2.595158815383911133e-01 -2.010073661804199219e-01 -8.040561527013778687e-02 -2.102963440120220184e-02 -3.104995377361774445e-02 1.827270984649658203e-01 2.262398600578308105e-02 -1.471192389726638794e-01 6.713063269853591919e-02 1.891709715127944946e-01 -6.623914465308189392e-03 1.962151229381561279e-01 2.405312657356262207e-01 1.507599502801895142e-01 6.192761287093162537e-02
-2.114651724696159363e-02 -1.629521846771240234e-01 1.982349157333374023e-02 8.443325012922286987e-02 -2.422351241111755371e-01 7.174640893936157227e-02 5.873256921768188477e-02 -3.650287166237831116e-02 -1.117759570479393005e-01 -3.423399925231933594e-01 -6.827726215124130249e-02 -6.746976822614669800e-02 -1.226759999990463257e-01 -6.070451140403747559e-01 -9.582535922527313232e-02 2.081239782273769379e-02 2.309168875217437744e-01 -2.458478063344955444e-01 4.874662496149539948e-03 1.538795679807662964e-01 1.435281336307525635e-01 -6.728559732437133789e-02 2.033919095993041992e-01 1.250220090150833130e-01 -8.582184463739395142e-02 -9.913595765829086304e-02 -2.156405244022607803e-03 2.527636885643005371e-01 -5.659737810492515564e-02 4.469237476587295532e-02 2.343094497919082642e-01 6.336227804422378540e-02
-1.548903733491897583e-01 1.407109107822179794e-02 5.160235613584518433e-02 -3.616934642195701599e-02 -1.455782949924468994e-01 -2.212011665105819702e-01 6.511706113815307617e-02 6.716488301753997803e-02 -3.240459561347961426e-01 -2.352746576070785522e-01 4.951508715748786926e-02 1.942735910415649414e-01 1.267897039651870728e-01 -1.104912012815475464e-01 -8.021564781665802002e-02 1.798706948757171631e-01 1.421921551227569580e-01 2.444577515125274658e-01 3.635306060314178467e-01 -1.838360726833343506e-02 1.002308428287506104e-01 -3.587086126208305359e-02 1.592442542314529419e-01 3.527289927005767822e-01 -1.752427667379379272e-01 -4.583114758133888245e-02 2.707583606243133545e-01 2.758191525936126709e-01 2.181904762983322144e-01 -9.954383224248886108e-02 6.801063567399978638e-02 -8.614765107631683350e-02
-3.641592264175415039e-01 -1.257601678371429443e-01 1.724105924367904663e-01 1.548045407980680466e-02 -1.236068531870841980e-01 -2.206118255853652954e-01 -1.545943170785903931e-01 -1.041213870048522949e-01 1.623963378369808197e-02 -1.906535625457763672e-01 -7.618727535009384155e-02 -3.533111512660980225e-02 -1.351580023765563965e-01 -3.927421942353248596e-02 -3.998345881700515747e-02 -2.802648395299911499e-02 -8.734093606472015381e-02 1.218294352293014526e-01 -1.118751093745231628e-01 3.187975883483886719e-01 -1.023778170347213745e-01 2.375439852476119995e-01 -5.395818874239921570e-02 5.656638145446777344e-01 -1.054077222943305969e-01 9.313345700502395630e-02 9.636181592941284180e-02 1.038710400462150574e-01 2.037642449140548706e-01 -9.811061620712280273e-02 7.564348727464675903e-02 -1.841676235198974609e-01
5.379089340567588806e-02 5.281792208552360535e-02 9.617173671722412109e-02 3.770497068762779236e-02 -1.950414329767227173e-01 -1.996702849864959717e-01 -3.096906840801239014e-01 -5.315525829792022705e-02 2.035742700099945068e-01 -4.471699893474578857e-01 -7.401899993419647217e-02 -6.835330277681350708e-02 1.055832803249359131e-01 -2.901354432106018066e-01 -2.710195630788803101e-02 -1.102243363857269287e-01 1.359979063272476196e-01 -1.287537962198257446e-01 -2.499649077653884888e-01 9.740775078535079956e-02 6.539566814899444580e-02 4.240581765770912170e-02 -9.982059895992279053e-02 2.341734617948532104e-01 -2.128697484731674194e-01 3.131722807884216309e-01 1.553912162780761719e-01 1.745040565729141235e-01 2.548563778400421143e-01 2.980845607817173004e-02 -3.108149766921997070e-02 -6.725550442934036255e-02
2.466139197349548340e-02 -2.728792726993560791e-01 1.518132537603378296e-01 1.419218331575393677e-01 -1.123842149972915649e-01 -2.364485710859298706e-01 2.226603776216506958e-01 -7.159747183322906494e-02 -2.387791275978088379e-01 -1.649641841650009155e-01 -9.970233589410781860e-02 1.344813704490661621e-01 -2.634148597717285156e-01 -8.287772536277770996e-02 5.982415750622749329e-02 -1.073064208030700684e-01 2.612955272197723389e-01 -5.943129071965813637e-04 -2.014097571372985840e-01 -4.365872964262962341e-02 -7.266180962324142456e-02 4.834370315074920654e-02 4.181772470474243164e-02 1.970033049583435059e-01 2.936546318233013153e-02 3.287901282310485840e-01 6.852225214242935181e-02 -1.192737072706222534e-01 2.275674790143966675e-01 2.949594892561435699e-02 2.576166689395904541e-01 -3.860826790332794189e-01
-1.667058169841766357e-01 6.875143200159072876e-02 1.222732570022344589e-02 -1.582062989473342896e-01 -1.665873229503631592e-01 6.146522983908653259e-02 -6.528294831514358521e-02 -5.615838989615440369e-02 5.210841819643974304e-02 -3.148539066314697266e-01 -6.973560154438018799e-02 -2.784064114093780518e-01 -1.475506722927093506e-01 -2.084852159023284912e-01 6.549212336540222168e-02 5.924848467111587524e-02 5.975977778434753418e-01 -7.739376742392778397e-03 -5.966825038194656372e-02 1.706139743328094482e-01 -8.024918287992477417e-02 3.994328528642654419e-02 3.058593533933162689e-02 1.331764459609985352e-01 -3.684098646044731140e-02 2.982203066349029541e-01 -3.503438085317611694e-02 2.034214884042739868e-01 -1.197279430925846100e-02 1.683329045772552490e-01 2.557246387004852295e-01 -5.259713158011436462e-02
-4.750230610370635986e-01 3.023620694875717163e-02 1.197802200913429260e-01 -8.254813402891159058e-02 -2.407926321029663086e-01 -2.206760272383689880e-02 -1.460021585226058960e-01 -3.204762190580368042e-02 -8.729071170091629028e-02 8.027404546737670898e-02 2.692242562770843506e-01 -5.561788380146026611e-02 -8.733356744050979614e-02 6.055834516882896423e-02 8.283618092536926270e-02 -3.057668171823024750e-02 1.925105303525924683e-01 5.023334175348281860e-02 -2.497909069061279297e-01 8.225261420011520386e-02 -4.506286606192588806e-02 2.301446944475173950e-01 3.390177488327026367e-01 2.060053348541259766e-01 -1.001401767134666443e-01 1.490924209356307983e-01 2.998039126396179199e-01 1.947399675846099854e-01 -2.466439753770828247e-01 -2.965822629630565643e-02 1.383618563413619995e-01 -2.651566267013549805e-02
-9.550422430038452148e-02 8.536833524703979492e-02 3.950008656829595566e-03 -1.626357436180114746e-01 -2.052053809165954590e-01 -2.626149058341979980e-01 -2.260111123323440552e-01 -5.618286132812500000e-02 -2.684049308300018311e-01 -2.564471364021301270e-01 -1.568298935890197754e-01 2.564651668071746826e-01 1.514180004596710205e-01 -2.715376764535903931e-02 1.149006001651287079e-02 -9.872581064701080322e-02 1.599576771259307861e-01 -1.212980821728706360e-01 -5.444142967462539673e-03 -3.141137063503265381e-01 1.711893230676651001e-01 -2.576956450939178467e-01 -7.174702733755111694e-02 2.779941856861114502e-01 6.125483661890029907e-02 2.143899202346801758e-01 2.118383272318169475e-04 1.759875267744064331e-01 1.939089149236679077e-01 -2.629343569278717041e-01 4.968609288334846497e-02 -1.518664807081222534e-01
-1.531650424003601074e-01 1.564410924911499023e-01 2.817806899547576904e-01 -2.879112958908081055e-01 -1.402944773435592651e-01 5.826778337359428406e-02 -1.309072822332382202e-01 -4.675427824258804321e-02 -8.766569942235946655e-02 -3.180347383022308350e-01 1.421124488115310669e-02 1.735302247107028961e-02 8.064913004636764526e-02 -3.597939312458038330e-01 -1.215336192399263382e-02 -3.921429514884948730e-01 9.951053559780120850e-02 -2.385358698666095734e-02 -1.581717729568481445e-01 8.636084385216236115e-03 -6.244335323572158813e-02 -6.657411158084869385e-02 2.197470217943191528e-01 1.278579533100128174e-01 4.185117408633232117e-02 3.055388927459716797e-01 -1.290287673473358154e-01 1.499499529600143433e-01 2.716464400291442871e-01 1.252638995647430420e-01 6.392865628004074097e-02 -1.087113320827484131e-01
-2.063500881195068359e-01 1.455006189644336700e-02 7.607452105730772018e-03 6.268489360809326172e-02 -3.516339659690856934e-01 -9.667490422725677490e-02 4.617469012737274170e-02 1.758626401424407959e-01 -1.589800715446472168e-01 -1.256180088967084885e-02 -3.592155501246452332e-02 1.501188725233078003e-01 -1.186266392469406128e-01 -3.266431689262390137e-01 1.303730756044387817e-01 1.508585363626480103e-01 1.442836672067642212e-01 1.182119101285934448e-01 -8.580360561609268188e-02 -4.211256280541419983e-02 -2.857174873352050781e-01 -3.263987228274345398e-02 2.169918566942214966e-01 9.873581677675247192e-02 -3.132753670215606689e-01 1.800599396228790283e-01 8.811403065919876099e-02 1.502626687288284302e-01 1.832206994295120239e-01 6.376063916832208633e-03 4.452397227287292480e-01 3.420499339699745178e-02
-2.281256914138793945e-01 2.203302225098013878e-03 8.856631815433502197e-02 1.244280338287353516e-01 -1.648560166358947754e-01 -7.184321433305740356e-02 -5.680466443300247192e-02 -5.020698532462120056e-02 -2.742974460124969482e-01 -3.210775256156921387e-01 2.553805336356163025e-02 2.720774412155151367e-01 -3.101667016744613647e-02 -2.257734835147857666e-01 -4.728005826473236084e-02 1.013458818197250366e-01 1.408682484179735184e-02 2.759700417518615723e-01 2.644965350627899170e-01 2.528094649314880371e-01 1.408247500658035278e-01 -5.994301289319992065e-02 1.072644218802452087e-01 3.678056895732879639e-01 -2.174911350011825562e-01 -2.879315428435802460e-02 1.487726867198944092e-01 1.998022049665451050e-01 -1.370021700859069824e-02 -2.146390378475189209e-01 2.795563079416751862e-02 -1.772728413343429565e-01
-4.850574135780334473e-01 -1.356730312108993530e-01 1.193926576524972916e-02 1.100274994969367981e-01 -1.427264213562011719e-01 -9.157925844192504883e-02 -1.769845038652420044e-01 1.781439781188964844e-02 -5.574168637394905090e-02 -1.028653234243392944e-01 -8.879857510328292847e-02 6.195653975009918213e-02 -8.201066404581069946e-03 -1.520394980907440186e-01 1.238606795668601990e-01 7.948087528347969055e-03 3.237337172031402588e-01 -1.405310928821563721e-01 1.269106566905975342e-01 1.100991386920213699e-02 -3.796163797378540039e-01 1.516075879335403442e-01 2.550923638045787811e-02 1.797271519899368286e-01 -3.123397193849086761e-02 -8.988783508539199829e-02 3.325376510620117188e-01 1.685003936290740967e-01 -3.780770301818847656e-02 -1.148417219519615173e-01 1.183133050799369812e-01 -3.036343753337860107e-01
-3.262883722782135010e-01 3.664606809616088867e-02 -5.999581515789031982e-02 -6.387350708246231079e-02 5.951854586601257324e-02 -3.568933308124542236e-01 -1.263639330863952637e-01 -2.057461440563201904e-01 -1.773936748504638672e-01 -8.371417969465255737e-02 -1.135420799255371094e-01 2.591392099857330322e-01 -5.065855383872985840e-02 -1.744746230542659760e-02 -2.953974716365337372e-02 9.313941001892089844e-02 1.201546341180801392e-01 -1.444153189659118652e-01 -1.648521572351455688e-01 4.134429618716239929e-02 -5.214421451091766357e-02 -2.059525996446609497e-01 -1.539443852379918098e-03 4.747058153152465820e-01 4.774240031838417053e-02 2.513970434665679932e-01 2.197506129741668701e-01 -4.109031334519386292e-02 6.662911176681518555e-02 -2.478498667478561401e-01 2.160006165504455566e-01 4.139471054077148438e-02
-1.606295555830001831e-01 1.325493454933166504e-01 -2.461016476154327393e-01 -2.619818747043609619e-01 -5.405344441533088684e-02 -1.067822948098182678e-01 -3.799820840358734131e-01 4.958514124155044556e-02 2.023418061435222626e-02 8.883766829967498779e-02 -1.931200027465820312e-01 1.706268191337585449e-01 -1.916052699089050293e-01 -2.406723052263259888e-01 2.190948724746704102e-01 2.547282725572586060e-03 3.111175298690795898e-01 3.625169396400451660e-02 -1.637038737535476685e-01 -6.772487610578536987e-02 1.960685998201370239e-01 2.804090827703475952e-02 1.882483512163162231e-01 1.459591686725616455e-01 -2.027782797813415527e-01 -5.500235408544540405e-02 1.018702983856201172e-01 -4.653180763125419617e-02 3.642584979534149170e-01 1.362938433885574341e-01 -2.008351311087608337e-02 -1.228354349732398987e-01
-4.171310365200042725e-01 -9.606266766786575317e-02 -2.273416705429553986e-02 -1.472528278827667236e-01 -3.017879426479339600e-01 -2.061679363250732422e-01 -1.952591836452484131e-01 7.105040550231933594e-02 -1.143973395228385925e-01 -4.546860232949256897e-02 -1.775444671511650085e-02 1.535014528781175613e-02 -1.955956220626831055e-01 -4.426932334899902344e-02 1.625246405601501465e-01 1.235733106732368469e-01 2.109646797180175781e-01 9.719604253768920898e-02 -8.669316768646240234e-02 2.080755382776260376e-01 -1.980272531509399414e-01 2.492885589599609375e-01 1.497181206941604614e-01 3.740190267562866211e-01 -2.395268343389034271e-02 -1.166873052716255188e-01 2.759367823600769043e-01 -8.834061771631240845e-02 3.656675294041633606e-02 -1.050523221492767334e-01 1.770066320896148682e-01 -9.970983117818832397e-02
-4.478004574775695801e-01 -1.784790605306625366e-01 -7.679938338696956635e-03 2.346743363887071609e-03 3.523565456271171570e-02 -1.457549780607223511e-01 -2.306374907493591309e-01 -3.809582814574241638e-02 -1.252486556768417358e-01 -2.249392718076705933e-01 5.553592741489410400e-02 8.331272751092910767e-03 -2.234520763158798218e-01 -7.810843735933303833e-02 1.099387742578983307e-02 2.598530799150466919e-02 -4.474332556128501892e-02 -8.314300328493118286e-02 -1.696841418743133545e-01 2.983906567096710205e-01 2.505340799689292908e-02 1.149211823940277100e-01 -5.831750854849815369e-02 4.993009865283966064e-01 -2.301892787218093872e-01 6.915918737649917603e-02 9.609500877559185028e-03 1.933701634407043457e-01 2.224965989589691162e-01 -1.552798449993133545e-01 4.068480432033538818e-02 -1.872098632156848907e-02
-3.174855709075927734e-01 -3.326246980577707291e-03 -4.896498471498489380e-02 1.045430302619934082e-01 -1.974212974309921265e-01 -3.688644170761108398e-01 -8.738857507705688477e-02 -1.116311270743608475e-02 -1.280174553394317627e-01 -1.525157988071441650e-01 3.646089881658554077e-02 -8.746290951967239380e-02 -1.316729038953781128e-01 -1.826145313680171967e-02 -2.113801799714565277e-02 -2.916357517242431641e-01 5.579974874854087830e-02 1.866192072629928589e-01 -1.329354792833328247e-01 -4.992998763918876648e-02 2.536065578460693359e-01 -1.327929049730300903e-01 -1.110913231968879700e-02 4.087314009666442871e-01 8.133282512426376343e-02 3.176218569278717041e-01 7.521438598632812500e-02 -5.319055542349815369e-02 -2.439880371093750000e-01 -1.935189515352249146e-01 1.055157259106636047e-01 -1.411766260862350464e-01
-4.135245084762573242e-02 -7.959384471178054810e-02 -6.363023817539215088e-02 -1.945453137159347534e-01 -2.883163988590240479e-01 -1.104167848825454712e-01 -1.798740029335021973e-01 -1.040378138422966003e-01 -2.049258947372436523e-01 -1.130876466631889343e-01 -4.808615893125534058e-02 1.656292527914047241e-01 2.471098750829696655e-01 6.697996705770492554e-02 -1.089743599295616150e-01 -3.690657392144203186e-02 3.312662243843078613e-01 2.509149536490440369e-02 6.395550817251205444e-02 -3.365779519081115723e-01 9.947387874126434326e-02 3.808834403753280640e-02 -1.067032814025878906e-01 4.507289230823516846e-01 -1.510095745325088501e-01 1.712730973958969116e-01 5.259518045932054520e-03 1.288107633590698242e-01 -1.177531182765960693e-01 6.359225511550903320e-02 1.349976211786270142e-01 -2.995385527610778809e-01
-3.149236142635345459e-01 2.146681696176528931e-01 2.057850174605846405e-02 -5.249567329883575439e-02 1.313564833253622055e-03 -3.626350760459899902e-01 -1.501018404960632324e-01 1.156532205641269684e-02 -3.252103179693222046e-02 -8.892663568258285522e-02 5.432352423667907715e-02 -7.441843301057815552e-02 -1.771524846553802490e-01 9.630017727613449097e-02 -1.041432842612266541e-02 8.246722817420959473e-02 1.611117869615554810e-01 1.844365033321082592e-03 -2.306704074144363403e-01 3.000964038074016571e-02 9.655118733644485474e-02 -8.662042766809463501e-02 2.382657825946807861e-01 3.438823521137237549e-01 -1.163232699036598206e-01 3.914075717329978943e-02 -1.460628118366003036e-02 5.148097872734069824e-01 -1.779420971870422363e-01 1.632639765739440918e-01 1.114144474267959595e-01 -9.701771289110183716e-02
-4.190277457237243652e-01 6.120508909225463867e-02 -2.320872806012630463e-02 1.420460492372512817e-01 -3.607432842254638672e-01 -1.008075848221778870e-01 2.236227095127105713e-01 1.460308581590652466e-02 -2.907196879386901855e-01 -2.410476207733154297e-01 -2.577953338623046875e-01 1.678724735975265503e-01 -7.071603834629058838e-02 -1.004682555794715881e-01 2.732735276222229004e-01 -6.205136328935623169e-02 1.505829840898513794e-01 1.188585162162780762e-01 -1.055959314107894897e-01 -2.026752531528472900e-01 2.576294243335723877e-01 1.302464753389358521e-01 2.378096580505371094e-01 6.205690279603004456e-02 8.344700187444686890e-02 -4.646950587630271912e-02 -8.861594647169113159e-02 -2.625042572617530823e-02 1.076481863856315613e-01 1.266512423753738403e-01 1.135327736847102642e-03 2.200566045939922333e-02
3.482363373041152954e-02 1.063719913363456726e-01 -1.976557970046997070e-01 -3.093148469924926758e-01 5.718832090497016907e-02 2.278753370046615601e-02 -6.890671700239181519e-02 -1.404756605625152588e-01 5.346268042922019958e-02 -1.927596032619476318e-01 7.910197973251342773e-02 4.305138066411018372e-02 1.131580397486686707e-02 -3.249222338199615479e-01 2.089454829692840576e-01 -2.783259376883506775e-02 -3.587269037961959839e-02 -2.837832458317279816e-02 -1.974314004182815552e-01 1.225864291191101074e-01 1.319626569747924805e-01 -2.917706668376922607e-01 2.929711639881134033e-01 3.643397688865661621e-01 -1.986620426177978516e-01 2.295265346765518188e-02 2.632140517234802246e-01 2.476540952920913696e-01 1.917824447154998779e-01 4.566127061843872070e-02 -1.886839605867862701e-02 -1.978617459535598755e-01
-1.334653943777084351e-01 -1.132216602563858032e-01 -2.250580638647079468e-01 -8.555507659912109375e-02 -3.847260475158691406e-01 -2.965151369571685791e-01 1.305415034294128418e-01 -2.294770441949367523e-02 -9.834931790828704834e-02 -2.355844974517822266e-01 2.399714738130569458e-01 1.905211806297302246e-01 -2.371149659156799316e-01 -2.009076923131942749e-01 -5.707935895770788193e-03 -1.685310527682304382e-02 2.420815825462341309e-01 -6.802874803543090820e-02 -1.331016123294830322e-01 -5.404780153185129166e-03 -4.121217876672744751e-02 -1.451978087425231934e-01 7.056470960378646851e-02 -1.311022229492664337e-02 -1.305529326200485229e-01 2.519590854644775391e-01 7.050269283354282379e-03 3.699440360069274902e-01 1.044554915279150009e-02 1.016644313931465149e-01 2.017883956432342529e-01 1.562845855951309204e-01
-5.905314907431602478e-02 2.316141426563262939e-01 -2.399646192789077759e-01 -3.517509996891021729e-01 -2.023703753948211670e-01 -2.501852512359619141e-01 -2.744948267936706543e-01 -1.249872818589210510e-01 -3.228199779987335205e-01 -1.049321219325065613e-01 -5.113667994737625122e-02 2.475278675556182861e-01 -1.091908887028694153e-01 7.982883602380752563e-02 7.126455754041671753e-02 5.883141607046127319e-02 2.263602614402770996e-01 6.108134612441062927e-02 -7.105587422847747803e-02 1.728306710720062256e-01 1.066310703754425049e-01 -1.816420257091522217e-01 1.463448852300643921e-01 2.124938070774078369e-01 -1.793906241655349731e-01 3.800518438220024109e-02 2.613586001098155975e-02 1.474062204360961914e-01 9.836291521787643433e-02 1.533751636743545532e-01 -9.212027490139007568e-02 -2.501010596752166748e-01
-2.785485982894897461e-01 1.407253462821245193e-02 -3.341758158057928085e-03 2.810202911496162415e-02 -2.534361481666564941e-01 -2.103409469127655029e-01 -1.650692671537399292e-01 2.695390284061431885e-01 -2.022860944271087646e-01 5.816445872187614441e-02 -4.029382951557636261e-03 -6.479308754205703735e-02 -1.582329571247100830e-01 1.222128868103027344e-01 2.226643264293670654e-01 -1.188950520008802414e-02 2.176592350006103516e-01 -5.965166911482810974e-02 -1.715446710586547852e-01 5.270522460341453552e-02 -1.754218190908432007e-01 1.086326166987419128e-01 1.658589094877243042e-01 2.557721734046936035e-01 -2.317605316638946533e-01 1.162252277135848999e-01 -3.380322828888893127e-02 1.706532388925552368e-01 -3.241111524403095245e-03 -7.392495870590209961e-02 5.012243390083312988e-01 -4.470266401767730713e-02
-1.925047785043716431e-01 6.737659871578216553e-02 5.082853510975837708e-02 6.428463757038116455e-02 -2.330664098262786865e-01 -2.095259539783000946e-02 1.172007247805595398e-01 -3.931331913918256760e-03 -6.757933646440505981e-02 -2.939777374267578125e-01 3.306244686245918274e-02 -3.477496206760406494e-01 -1.243768483400344849e-01 -2.732525765895843506e-01 1.059724166989326477e-01 6.669223308563232422e-02 3.204546570777893066e-01 -3.527031466364860535e-02 -5.992814153432846069e-02 2.545846104621887207e-01 -4.633958637714385986e-02 -2.300564348697662354e-01 2.666654065251350403e-02 2.549491226673126221e-01 -6.628944724798202515e-02 2.512567043304443359e-01 -1.051186174154281616e-01 2.997254431247711182e-01 1.853472888469696045e-01 1.785834133625030518e-01 1.909869164228439331e-01 9.693176485598087311e-03
-1.755671650171279907e-01 -1.395494788885116577e-01 1.721852570772171021e-01 -3.144531548023223877e-01 -3.384122997522354126e-02 -1.084897965192794800e-01 1.377129256725311279e-01 1.262370198965072632e-01 -8.005510270595550537e-02 -2.168104946613311768e-01 8.033170551061630249e-02 4.846126213669776917e-02 7.795181125402450562e-02 -5.580217242240905762e-01 -1.295522302389144897e-01 -1.650054007768630981e-01 -2.242636121809482574e-02 -1.456713676452636719e-01 4.058879241347312927e-02 7.975048571825027466e-02 -3.196307271718978882e-02 -1.948507502675056458e-02 1.683342754840850830e-01 2.443203181028366089e-01 8.457035757601261139e-03 2.867739796638488770e-01 -3.362176194787025452e-02 2.490489035844802856e-01 -2.236535400152206421e-01 -4.025106504559516907e-02 1.821502596139907837e-01 1.476664654910564423e-02
-3.382389545440673828e-01 8.610712736845016479e-02 2.508376538753509521e-01 1.405312716960906982e-01 7.625208795070648193e-02 -2.097464501857757568e-01 -1.722164154052734375e-01 8.130503445863723755e-02 -3.438744246959686279e-01 -8.421222865581512451e-02 1.333973258733749390e-01 1.912662684917449951e-01 -3.885370213538408279e-03 -1.690800487995147705e-01 -1.891666650772094727e-01 1.071874983608722687e-02 3.513990715146064758e-02 2.542539238929748535e-01 2.473877966403961182e-01 6.124515831470489502e-02 2.694723196327686310e-02 -6.896634586155414581e-03 1.519375443458557129e-01 4.198334515094757080e-01 -1.798190474510192871e-01 1.774901747703552246e-01 1.293462067842483521e-01 9.281930327415466309e-02 1.371446698904037476e-01 -1.153935119509696960e-01 2.226689830422401428e-02 -1.116216629743576050e-01
-2.814077436923980713e-01 -4.242136329412460327e-02 2.417833358049392700e-02 -2.287302315235137939e-01 -3.662826418876647949e-01 -2.349524050951004028e-01 -2.221678346395492554e-01 -9.319784492254257202e-02 -4.048728942871093750e-02 -6.745144259184598923e-03 -7.647631317377090454e-02 -2.452035993337631226e-02 -2.712805755436420441e-02 1.115979924798011780e-01 5.317912623286247253e-02 2.284892201423645020e-01 8.300461620092391968e-02 6.079344078898429871e-02 -4.606348276138305664e-02 1.205071881413459778e-01 -2.234480232000350952e-01 1.687376797199249268e-01 7.021165639162063599e-02 4.640530347824096680e-01 -8.095371723175048828e-02 8.313667774200439453e-02 2.438331395387649536e-01 1.288644038140773773e-02 -5.874944850802421570e-02 -6.451062113046646118e-02 3.026820719242095947e-01 -2.100398838520050049e-01
-1.041563041508197784e-02 1.256851255893707275e-01 -4.394824616611003876e-03 -5.338920652866363525e-02 -2.396374940872192383e-02 -2.025201171636581421e-01 -1.292888522148132324e-01 -7.614949345588684082e-02 -1.732116937637329102e-01 -1.924479603767395020e-01 1.155107170343399048e-01 2.401289492845535278e-01 -7.630492746829986572e-02 -3.660049438476562500e-01 3.421882912516593933e-02 1.425227802246809006e-02 2.683590352535247803e-01 1.115301847457885742e-01 -1.009875833988189697e-01 -1.919198632240295410e-01 -1.793821156024932861e-01 -1.216278523206710815e-01 2.574684917926788330e-01 1.248145028948783875e-01 -5.372539162635803223e-02 9.699654765427112579e-04 -1.790973171591758728e-02 4.438137263059616089e-02 2.710032761096954346e-01 -9.882266819477081299e-02 -1.170535609126091003e-01 -5.248881578445434570e-01
-3.153019547462463379e-01 -5.416099727153778076e-02 -5.576470121741294861e-02 5.589810013771057129e-02 5.762868374586105347e-02 -1.782658845186233521e-01 -2.067196071147918701e-01 -1.473084241151809692e-01 -1.619348526000976562e-01 -2.750261425971984863e-01 1.591459959745407104e-01 3.910744935274124146e-02 7.122088223695755005e-02 9.413226693868637085e-02 5.995866283774375916e-02 1.999681144952774048e-01 1.649328768253326416e-01 -6.394083797931671143e-02 -2.081292122602462769e-01 8.913985639810562134e-02 -1.159080117940902710e-01 -1.280734390020370483e-01 -1.442829612642526627e-02 3.929718136787414551e-01 2.379918098449707031e-02 1.392893791198730469e-01 3.596481084823608398e-01 1.610507518053054810e-01 -1.832944303750991821e-01 2.274463884532451630e-02 3.594982922077178955e-01 4.124662373214960098e-03
-1.961887627840042114e-01 6.955635547637939453e-02 -5.778295453637838364e-04 -1.832031877711415291e-03 -3.419142365455627441e-01 2.120330631732940674e-01 -1.932678818702697754e-01 -1.409570127725601196e-01 -1.796614676713943481e-01 -4.038157165050506592e-01 6.804497446864843369e-03 -1.370981633663177490e-01 -2.810774743556976318e-01 -2.829941213130950928e-01 1.357737183570861816e-01 2.401020377874374390e-02 2.037612050771713257e-01 1.599311083555221558e-01 -1.049287915229797363e-01 4.763100668787956238e-02 1.167986243963241577e-01 -4.325947538018226624e-02 -1.243014335632324219e-01 2.713896930217742920e-01 1.818269640207290649e-01 2.523398399353027344e-01 6.162589788436889648e-02 2.097512483596801758e-01 9.017840027809143066e-02 4.956881329417228699e-02 7.004301249980926514e-02 -1.666714996099472046e-02
-4.816574752330780029e-01 2.838967144489288330e-01 1.280599534511566162e-01 -2.047182805836200714e-02 -3.180581331253051758e-02 -5.043109878897666931e-02 3.383336663246154785e-01 -7.856944948434829712e-02 -9.626463800668716431e-02 -4.063105285167694092e-01 -2.341977953910827637e-01 7.408123463392257690e-03 -1.443154737353324890e-02 -2.365056127309799194e-01 9.591408818960189819e-02 9.187563508749008179e-02 -3.473777091130614281e-03 1.613387763500213623e-01 5.424572620540857315e-03 6.069820839911699295e-03 -1.396465394645929337e-02 1.167268604040145874e-01 1.727829128503799438e-01 2.621642351150512695e-01 -4.385326802730560303e-02 -6.460777018219232559e-03 -9.574858099222183228e-02 -1.659858375787734985e-01 1.421756297349929810e-01 1.952073872089385986e-01 -5.434082075953483582e-02 -6.986251473426818848e-02
-9.775412082672119141e-02 4.677654709666967392e-03 2.143610268831253052e-01 6.231562420725822449e-02 -2.527553737163543701e-01 1.231979653239250183e-01 -3.565368801355361938e-02 -9.138582646846771240e-02 -4.175293818116188049e-02 -5.227382779121398926e-01 4.342710971832275391e-02 4.083120450377464294e-02 -1.097111329436302185e-01 -9.748867899179458618e-02 -3.901659324765205383e-02 -4.651037603616714478e-02 6.605078279972076416e-02 9.869146347045898438e-02 -2.219763100147247314e-01 -3.606409952044487000e-02 6.258070468902587891e-02 3.423931077122688293e-02 2.616274356842041016e-01 3.892224729061126709e-01 1.235131546854972839e-01 -4.154156427830457687e-03 7.177846133708953857e-02 -2.703213505446910858e-02 1.366930305957794189e-01 -4.080945998430252075e-02 -4.377129673957824707e-01 -1.591153591871261597e-01
-3.117955327033996582e-01 -2.245900183916091919e-01 5.473866313695907593e-02 -7.249687612056732178e-02 -6.898267567157745361e-02 -2.081297188997268677e-01 -2.907762527465820312e-01 -5.167095735669136047e-02 -2.058841288089752197e-01 -1.592343896627426147e-01 6.258755177259445190e-02 -1.715811789035797119e-01 -1.290494203567504883e-01 2.863050671294331551e-03 -1.346621941775083542e-02 3.480247920379042625e-03 -5.590380355715751648e-02 -1.112053096294403076e-01 -2.759208977222442627e-01 2.561257481575012207e-01 -8.805769681930541992e-02 1.842560321092605591e-01 1.920028030872344971e-01 4.266732037067413330e-01 -2.566561996936798096e-01 7.654056418687105179e-03 -1.321155577898025513e-02 1.675183922052383423e-01 8.199843764305114746e-02 -1.852639168500900269e-01 1.587675809860229492e-01 -1.121214777231216431e-01
4.171939194202423096e-02 1.454198639839887619e-02 1.214736253023147583e-01 1.236484348773956299e-01 2.345321774482727051e-01 -4.112765565514564514e-02 8.485201746225357056e-03 -2.043435871601104736e-01 -1.229521706700325012e-01 -2.767880856990814209e-01 -2.143865078687667847e-01 4.348085075616836548e-02 -1.151831075549125671e-01 -1.270193308591842651e-01 -4.306426271796226501e-02 6.025266367942094803e-03 4.326416850090026855e-01 7.839471846818923950e-02 2.008085325360298157e-02 -1.637497097253799438e-01 -1.687507927417755127e-01 5.030491854995489120e-03 1.330780088901519775e-01 4.188537299633026123e-01 3.817833960056304932e-02 1.600772738456726074e-01 -1.925387419760227203e-02 5.864940583705902100e-02 2.617014758288860321e-02 -8.256629109382629395e-02 2.336992472410202026e-01 -4.042313992977142334e-01
-2.343465983867645264e-01 8.312237262725830078e-02 -6.151242181658744812e-02 5.620834976434707642e-02 2.016310393810272217e-02 -2.366154789924621582e-01 -2.113833874464035034e-01 -9.107193350791931152e-02 2.013723105192184448e-01 -2.145902067422866821e-01 -8.016686141490936279e-02 1.415903568267822266e-01 -1.481099426746368408e-01 -2.573550343513488770e-01 5.019082874059677124e-02 3.874881938099861145e-02 1.796907186508178711e-01 -6.483665108680725098e-02 -7.652401924133300781e-02 -1.201847270131111145e-01 2.491000741720199585e-01 2.430662363767623901e-01 1.732219383120536804e-02 5.315574258565902710e-02 -2.248710393905639648e-01 3.897569179534912109e-01 -6.031127274036407471e-02 2.816384732723236084e-01 2.079995721578598022e-01 1.090417057275772095e-01 -2.701071500778198242e-01 -1.483183354139328003e-01
-2.664162516593933105e-01 -4.139798879623413086e-02 4.689707234501838684e-02 6.205102801322937012e-02 8.959171921014785767e-02 -3.960856497287750244e-01 1.232736036181449890e-01 1.367495357990264893e-01 -3.097824193537235260e-02 -3.833952844142913818e-01 6.245481595396995544e-02 3.266806900501251221e-02 1.278446018695831299e-01 -3.197631537914276123e-01 9.834974259138107300e-02 -6.494278553873300552e-03 1.049075834453105927e-02 -1.786428093910217285e-01 -4.668499827384948730e-01 -2.416122518479824066e-02 1.748749315738677979e-01 7.117950171232223511e-02 7.957594096660614014e-02 1.623213887214660645e-01 -1.813138276338577271e-01 1.051742434501647949e-01 1.858778446912765503e-01 1.389137357473373413e-01 4.248610138893127441e-02 -2.047946862876415253e-02 -1.283672302961349487e-01 7.650944590568542480e-02
-1.840758323669433594e-01 -3.196306824684143066e-01 -9.887360036373138428e-02 -4.823509976267814636e-02 -3.191353976726531982e-01 -8.064889162778854370e-02 -1.016393601894378662e-01 -5.099861323833465576e-02 -7.262086868286132812e-02 -2.310310006141662598e-01 2.368337064981460571e-01 -1.517199426889419556e-01 -5.543816369026899338e-03 -4.864004552364349365e-01 1.996425352990627289e-02 -1.579146087169647217e-01 9.839242696762084961e-02 -1.682590320706367493e-02 5.412472784519195557e-02 5.993675813078880310e-02 -3.953445702791213989e-02 -8.366368710994720459e-02 -2.609110809862613678e-02 3.579567074775695801e-01 -1.759320795536041260e-01 7.693098485469818115e-02 3.545733690261840820e-01 -3.715752810239791870e-02 -3.975205123424530029e-02 -1.063214018940925598e-01 2.057996345683932304e-03 1.148963905870914459e-02
-4.306597709655761719e-01 2.446298673748970032e-02 1.039076372981071472e-01 -1.699865236878395081e-02 -2.869094312191009521e-01 -1.057745367288589478e-01 -3.141122460365295410e-01 4.506477713584899902e-02 -1.375986486673355103e-01 -4.596776142716407776e-02 -2.131867706775665283e-01 1.898201107978820801e-01 -9.120510518550872803e-02 7.354393601417541504e-02 1.491523087024688721e-01 -1.416940689086914062e-01 -1.199131608009338379e-01 -4.675977677106857300e-02 -1.168505623936653137e-01 -4.236077144742012024e-02 -1.269981712102890015e-01 -2.583615183830261230e-01 1.218470111489295959e-01 4.720362648367881775e-02 -1.490322500467300415e-01 -4.851127788424491882e-02 3.440338969230651855e-01 2.392572462558746338e-01 1.244706660509109497e-01 2.708913385868072510e-01 1.163079887628555298e-01 -1.246180608868598938e-01
-3.888621330261230469e-01 3.055780939757823944e-02 3.227739408612251282e-02 2.817249596118927002e-01 -9.514578431844711304e-02 -1.443874537944793701e-01 -1.464007645845413208e-01 -1.624802798032760620e-01 -3.225612640380859375e-01 -3.176894411444664001e-02 1.842494867742061615e-02 1.991562694311141968e-01 -4.853440821170806885e-02 -2.837652266025543213e-01 3.792334720492362976e-02 -6.427774205803871155e-03 2.293185144662857056e-02 -1.403950154781341553e-01 6.768298894166946411e-02 -9.185361862182617188e-02 -1.908538192510604858e-01 -7.642631977796554565e-02 2.424771338701248169e-01 4.067780673503875732e-01 -2.088462859392166138e-01 1.682430356740951538e-01 -3.595649451017379761e-02 -1.855464093387126923e-02 1.660038083791732788e-01 -2.303023189306259155e-01 2.370366640388965607e-02 -7.609293609857559204e-02
-1.294075418263673782e-02 -4.378316178917884827e-02 -1.129897758364677429e-01 2.449744381010532379e-03 -4.091742634773254395e-01 -8.885558694601058960e-02 3.209709422662854195e-03 -1.300598829984664917e-01 7.094315439462661743e-02 -3.590078055858612061e-01 1.430841684341430664e-01 -2.422322332859039307e-01 -2.047601938247680664e-01 -3.099019229412078857e-01 1.401532590389251709e-01 -3.450791537761688232e-02 2.382945120334625244e-01 -1.429267674684524536e-01 -1.149736940860748291e-01 1.736327409744262695e-01 5.706832185387611389e-02 -1.970781236886978149e-01 2.393132448196411133e-01 1.674078255891799927e-01 1.543225198984146118e-01 -7.967600226402282715e-02 1.135414093732833862e-01 2.570579349994659424e-01 8.599732071161270142e-02 4.786982014775276184e-02 2.069556266069412231e-01 -1.067949086427688599e-01
-3.653573691844940186e-01 6.661088764667510986e-02 1.267551537603139877e-02 -9.551208466291427612e-02 -3.486502170562744141e-01 9.596421569585800171e-02 -3.314911425113677979e-01 8.716334402561187744e-02 -1.981450170278549194e-01 1.133204251527786255e-02 -9.581252187490463257e-02 2.217222899198532104e-01 -4.288868233561515808e-02 -1.467996239662170410e-01 -2.159744314849376678e-02 -2.175419628620147705e-01 -1.738826036453247070e-01 4.434091970324516296e-02 -3.787785768508911133e-02 -2.056736499071121216e-01 -8.212033659219741821e-02 -1.536277085542678833e-01 3.801193833351135254e-02 1.622169464826583862e-01 -2.571600079536437988e-01 1.303497999906539917e-01 3.119798600673675537e-01 2.480276674032211304e-01 7.242318242788314819e-02 1.502370685338973999e-01 1.641965061426162720e-01 -6.958658993244171143e-02
-3.000689446926116943e-01 2.463115751743316650e-02 2.743931710720062256e-01 2.103859325870871544e-03 -2.821334004402160645e-01 -7.690361142158508301e-02 8.896657824516296387e-02 -3.073472082614898682e-01 -2.185495793819427490e-01 -1.102861538529396057e-01 -1.624279469251632690e-01 2.989171147346496582e-01 -2.545478343963623047e-01 -1.373270153999328613e-01 2.414114028215408325e-01 -1.131461560726165771e-01 9.870841354131698608e-02 -1.118425279855728149e-01 1.956168711185455322e-01 -9.213770180940628052e-02 1.063878238201141357e-01 -1.337099522352218628e-01 2.513405978679656982e-01 2.204048037528991699e-01 2.165635861456394196e-02 5.529764294624328613e-02 1.906087696552276611e-01 1.094061136245727539e-02 -5.085652321577072144e-02 -2.218297123908996582e-02 -2.394982725381851196e-01 7.347352057695388794e-02
2.244078554213047028e-02 9.162814170122146606e-02 -2.397032827138900757e-02 2.276148498058319092e-01 -3.198951482772827148e-01 -1.362165063619613647e-01 2.117608636617660522e-01 -9.015853703022003174e-02 1.309966146945953369e-01 -1.563414931297302246e-01 -1.888436526060104370e-01 2.447170913219451904e-01 -2.930913269519805908e-01 -8.571952581405639648e-02 -1.614286447875201702e-04 -3.971982002258300781e-02 1.226485967636108398e-01 -2.772298874333500862e-03 -1.074497997760772705e-01 1.276173293590545654e-01 -7.104342430830001831e-02 6.661299616098403931e-02 2.823915481567382812e-01 3.222998380661010742e-01 -5.144594609737396240e-02 2.821220159530639648e-01 1.258888542652130127e-01 4.221275914460420609e-03 -4.957246780395507812e-02 -3.984967246651649475e-02 3.875204026699066162e-01 -2.111110240221023560e-01
-1.917563080787658691e-01 -3.121425211429595947e-01 1.506766583770513535e-02 9.162714332342147827e-02 -1.133597344160079956e-01 7.829303294420242310e-02 -1.676222681999206543e-01 -1.442286372184753418e-02 -1.270378977060317993e-01 -3.236943781375885010e-01 -2.620497047901153564e-01 3.209843859076499939e-02 -1.532805263996124268e-01 -6.150031089782714844e-01 -8.953324705362319946e-02 -3.871683031320571899e-02 1.483360081911087036e-01 -6.448014825582504272e-02 3.567550703883171082e-02 1.547279357910156250e-01 1.403622180223464966e-01 -4.876833409070968628e-03 1.500905156135559082e-01 4.247172921895980835e-02 -7.270440459251403809e-02 2.277589961886405945e-02 6.564313173294067383e-02 1.818763464689254761e-01 1.514155119657516479e-01 3.336399048566818237e-02 8.389132469892501831e-02 1.957835406064987183e-01
-1.798118948936462402e-01 -1.779034584760665894e-01 8.016259223222732544e-02 8.776680380105972290e-02 -3.758513927459716797e-01 2.217880338430404663e-01 -2.399783879518508911e-01 5.597692355513572693e-02 2.225457131862640381e-02 -3.555136919021606445e-01 -4.969741683453321457e-03 -1.711084693670272827e-01 -8.332351222634315491e-03 -1.494548469781875610e-01 1.236969530582427979e-01 5.629931017756462097e-02 2.314331680536270142e-01 2.005153149366378784e-01 -1.168385148048400879e-01 1.304017305374145508e-01 1.292804032564163208e-01 -1.919878572225570679e-01 9.806160815060138702e-03 4.279459118843078613e-01 -4.960269853472709656e-02 1.718827337026596069e-01 -1.570311635732650757e-01 1.959647238254547119e-01 2.766520529985427856e-02 1.236607953906059265e-01 -3.480971977114677429e-02 -9.092885069549083710e-03
-2.367281764745712280e-01 2.695600092411041260e-01 -1.304344683885574341e-01 -1.123809590935707092e-01 8.176536858081817627e-02 -2.077300548553466797e-01 -3.319822251796722412e-01 -1.655226200819015503e-01 -9.687484055757522583e-02 -8.073263615369796753e-02 -2.708735167980194092e-01 1.886847764253616333e-01 -1.805483847856521606e-01 -4.789776355028152466e-02 1.172934751957654953e-02 3.165063560009002686e-01 2.684739232063293457e-01 -3.104949183762073517e-02 7.047364488244056702e-03 -5.217185616493225098e-02 3.713723970577120781e-03 -7.356157153844833374e-02 8.281793445348739624e-02 2.492918223142623901e-01 -1.182401403784751892e-01 -2.019830234348773956e-02 3.238686621189117432e-01 1.037112474441528320e-01 2.423674166202545166e-01 -2.271337062120437622e-01 -1.683679758571088314e-03 5.924680083990097046e-02
-1.572545468807220459e-01 9.983379393815994263e-03 5.316232889890670776e-02 6.896352022886276245e-02 -2.873428165912628174e-01 -5.523224920034408569e-02 -8.810607343912124634e-02 -2.172345295548439026e-02 -5.729107558727264404e-02 -4.639214370399713516e-03 -2.493385523557662964e-01 2.330734394490718842e-02 -8.319742232561111450e-02 -3.662429749965667725e-01 -2.361074984073638916e-01 6.877197325229644775e-02 2.780208587646484375e-01 -1.058719679713249207e-01 -1.048498004674911499e-01 1.364371627569198608e-01 1.939406618475914001e-02 2.753084599971771240e-01 3.010432422161102295e-01 -3.830596059560775757e-02 -2.311683446168899536e-01 1.566628813743591309e-01 3.898166865110397339e-02 3.468553349375724792e-02 3.992336392402648926e-01 1.416765749454498291e-01 2.165596783161163330e-01 -1.129090636968612671e-01
-1.340879797935485840e-01 1.680881828069686890e-01 -1.357699930667877197e-01 -2.079013288021087646e-01 -8.312968164682388306e-02 -1.169456988573074341e-01 -8.352950215339660645e-02 1.169646084308624268e-01 -5.599396228790283203e-01 -6.749327480792999268e-02 -8.852460235357284546e-02 3.118155598640441895e-01 -1.405964195728302002e-01 -1.888110190629959106e-01 -3.877126425504684448e-02 1.951926760375499725e-02 1.734213978052139282e-01 5.688468366861343384e-02 -5.834894627332687378e-02 2.366285771131515503e-02 5.918942764401435852e-02 -9.519816935062408447e-02 1.927448250353336334e-02 2.286022603511810303e-01 -1.946118474006652832e-01 6.744627840816974640e-03 2.296245247125625610e-01 2.075906246900558472e-01 -3.102089464664459229e-01 4.718242958188056946e-02 1.440215706825256348e-01 -1.224768608808517456e-01
-4.092473387718200684e-01 -6.286395341157913208e-02 -7.263650745153427124e-02 9.522765129804611206e-02 -1.707132905721664429e-01 -1.163896396756172180e-01 -1.831426173448562622e-01 -2.326846442883834243e-04 -2.687014937400817871e-01 9.169954061508178711e-02 1.500844359397888184e-01 -5.368684977293014526e-02 -2.074024677276611328e-01 -4.715321585536003113e-02 2.296249717473983765e-01 -1.748855412006378174e-02 4.589942842721939087e-02 -1.782691627740859985e-01 -1.726280301809310913e-01 1.776053756475448608e-01 -1.003397479653358459e-01 1.686035841703414917e-02 1.306220591068267822e-01 5.373882651329040527e-01 1.636275649070739746e-02 1.078659296035766602e-01 4.916121065616607666e-02 1.107965782284736633e-01 -2.784960344433784485e-02 -9.489538520574569702e-02 2.928194403648376465e-01 -1.221613772213459015e-02
-2.596665024757385254e-01 1.576854437589645386e-01 -1.295484751462936401e-01 -7.963074743747711182e-02 -6.493802368640899658e-02 -1.636993288993835449e-01 -5.100788548588752747e-02 -1.553282723762094975e-03 -2.738025188446044922e-01 -1.965582519769668579e-01 -1.450979709625244141e-01 1.470443904399871826e-01 -2.288798093795776367e-01 -1.437001973390579224e-01 -3.370094597339630127e-01 -1.435351222753524780e-01 4.879669845104217529e-02 4.203518107533454895e-02 -6.023383885622024536e-02 9.991438686847686768e-02 -4.491173196583986282e-03 -2.147201746702194214e-01 -1.407075524330139160e-01 1.996828168630599976e-01 -1.664642989635467529e-01 -3.438404947519302368e-02 2.026323080062866211e-01 1.049934849143028259e-01 -2.663366496562957764e-01 -1.464881654828786850e-02 3.916590213775634766e-01 -2.416523098945617676e-01
-3.543145060539245605e-01 -7.801767438650131226e-02 3.963924571871757507e-02 -1.335044801235198975e-01 -2.627228200435638428e-01 -1.198453828692436218e-01 -2.887317836284637451e-01 -8.727306127548217773e-02 -2.204803675413131714e-01 1.528693176805973053e-02 -1.668826639652252197e-01 -1.004675496369600296e-02 -4.956123232841491699e-02 -1.416302658617496490e-02 2.019297629594802856e-01 1.605614125728607178e-01 1.585294753313064575e-01 -8.545718155801296234e-03 -1.205738484859466553e-01 2.862319052219390869e-01 -2.756158411502838135e-01 1.945840120315551758e-01 1.997137367725372314e-01 3.723050951957702637e-01 -9.998930990695953369e-02 -8.645375818014144897e-02 2.116764187812805176e-01 -6.926558911800384521e-02 -8.087675087153911591e-03 -1.435361355543136597e-01 1.550739407539367676e-01 -5.305337160825729370e-02
-2.090382874011993408e-01 3.191036358475685120e-02 2.464565336704254150e-01 6.880960613489151001e-02 -3.102689385414123535e-01 6.244939751923084259e-03 6.399683654308319092e-02 -1.682532727718353271e-01 -1.326555013656616211e-01 -2.387092076241970062e-02 -2.449743822216987610e-02 3.616226911544799805e-01 -2.088114172220230103e-01 -8.475861698389053345e-02 1.903456896543502808e-01 -1.526975184679031372e-01 1.956795006990432739e-01 -1.512327939271926880e-01 2.377570420503616333e-01 -9.235093742609024048e-02 1.811932772397994995e-01 -1.546302437782287598e-01 3.438732922077178955e-01 3.043105602264404297e-01 -7.890326529741287231e-02 1.493310034275054932e-01 1.472729146480560303e-01 8.541566878557205200e-02 4.116157069802284241e-03 -1.338166445493698120e-01 -1.730502843856811523e-01 4.506548866629600525e-02
-3.847033083438873291e-01 2.950160950422286987e-02 -8.022778481245040894e-02 9.598904103040695190e-02 -3.261220157146453857e-01 -1.912301629781723022e-01 -2.456566840410232544e-01 1.382085084915161133e-01 -4.195842146873474121e-02 -4.176364466547966003e-02 8.241690695285797119e-03 7.806170731782913208e-02 -3.247555196285247803e-01 -1.325440704822540283e-01 9.685605764389038086e-02 2.378949970006942749e-01 9.251094609498977661e-02 2.279858142137527466e-01 -2.482984066009521484e-01 2.025705724954605103e-01 -2.741627991199493408e-01 -9.833779931068420410e-02 9.755299985408782959e-02 2.349794059991836548e-01 -1.634110510349273682e-01 1.262181103229522705e-01 1.799382120370864868e-01 -6.165759637951850891e-02 -5.318530276417732239e-02 -1.630240306258201599e-02 2.654754929244518280e-02 -1.379516720771789551e-01
1.942996978759765625e-01 -8.039515465497970581e-02 2.671607653610408306e-04 -1.898756921291351318e-01 -2.493679523468017578e-01 -1.749088913202285767e-01 -2.185767889022827148e-01 6.183946505188941956e-02 1.585942506790161133e-01 -4.360779225826263428e-01 1.008470505475997925e-01 -5.791904032230377197e-02 -8.992277830839157104e-02 -2.129179388284683228e-01 9.576307237148284912e-02 -3.590184496715664864e-03 2.478387802839279175e-01 2.378098368644714355e-01 5.479824170470237732e-02 -1.471713483333587646e-01 2.234604358673095703e-01 9.226880222558975220e-02 3.043639659881591797e-01 3.682351857423782349e-02 -1.103795245289802551e-01 2.754513621330261230e-01 1.131205558776855469e-01 8.834151923656463623e-02 -2.056579738855361938e-01 4.223595187067985535e-02 1.251548677682876587e-01 -1.429259330034255981e-01
-8.990329504013061523e-02 -1.139083653688430786e-01 -9.428888559341430664e-02 4.107394069433212280e-02 -1.650445908308029175e-01 3.197094425559043884e-02 -5.212539806962013245e-02 -8.470301330089569092e-02 -1.964326053857803345e-01 -3.519532084465026855e-01 -2.277197241783142090e-01 1.509040743112564087e-01 -4.714075103402137756e-02 -1.024268791079521179e-01 -2.598350644111633301e-01 -4.034900069236755371e-01 -6.240770965814590454e-02 -2.604418806731700897e-02 1.669754646718502045e-02 2.101768553256988525e-01 2.593613043427467346e-02 1.012007892131805420e-01 2.794135212898254395e-01 2.615511715412139893e-01 -1.797074079513549805e-01 4.378887638449668884e-02 1.413752585649490356e-01 3.391934335231781006e-01 -2.738824300467967987e-02 -1.592172235250473022e-01 2.028238326311111450e-01 -8.475565910339355469e-02
-2.607197761535644531e-01 5.784022435545921326e-02 1.209874600172042847e-01 -5.285425111651420593e-02 -1.332855820655822754e-01 -2.553146481513977051e-01 -7.750792801380157471e-02 6.501934677362442017e-02 -1.796303540468215942e-01 -2.754400670528411865e-01 -4.476797878742218018e-01 -8.097898960113525391e-02 8.784656226634979248e-02 1.968693360686302185e-02 9.548156708478927612e-02 -2.689888477325439453e-01 2.169256359338760376e-01 -1.181454807519912720e-01 -2.131232172250747681e-01 -1.016953289508819580e-01 2.672521397471427917e-02 5.664873123168945312e-02 1.674358993768692017e-01 2.692603878676891327e-02 -3.601325452327728271e-01 1.110359877347946167e-01 -7.414153963327407837e-02 1.670808792114257812e-01 -1.558885164558887482e-02 2.966642379760742188e-02 -2.828094363212585449e-01 -8.587034046649932861e-02
-4.170297086238861084e-01 -1.098815053701400757e-01 -1.935884654521942139e-01 -3.024426102638244629e-02 -2.407670468091964722e-01 -3.142649773508310318e-03 1.085976958274841309e-01 7.414738088846206665e-02 2.718555554747581482e-02 -2.338802963495254517e-01 -1.619817763566970825e-01 -1.075116693973541260e-01 6.618915498256683350e-02 -3.374695777893066406e-01 -2.158240415155887604e-02 -1.522084623575210571e-01 8.328939229249954224e-02 2.001592516899108887e-01 -4.559351503849029541e-02 2.995309978723526001e-02 -2.476974390447139740e-02 7.061107456684112549e-02 9.508249908685684204e-02 1.449510306119918823e-01 -2.418678104877471924e-01 1.973287463188171387e-01 4.014366567134857178e-01 -2.396909445524215698e-01 1.503603905439376831e-01 1.330751478672027588e-01 -1.329035758972167969e-01 -7.459964603185653687e-02
-1.084388345479965210e-01 1.142236068844795227e-01 -2.709200084209442139e-01 -1.192015036940574646e-01 -1.483126357197761536e-02 3.191502392292022705e-02 1.073322072625160217e-01 -2.968125939369201660e-01 -1.430266648530960083e-01 -2.611888945102691650e-01 -6.206183694303035736e-03 6.004099920392036438e-02 -9.765346348285675049e-02 -4.235336780548095703e-01 2.509091496467590332e-01 3.510011434555053711e-01 2.375322580337524414e-01 -1.785112172365188599e-01 8.015342056751251221e-02 1.206387057900428772e-01 3.978366032242774963e-02 -9.868396446108818054e-03 1.719810664653778076e-01 1.935122311115264893e-01 4.395428672432899475e-02 2.141410410404205322e-01 -2.581636421382427216e-02 2.723528817296028137e-02 -6.919003557413816452e-03 -1.786882579326629639e-01 5.414058640599250793e-02 -2.392930090427398682e-01
-4.625116884708404541e-01 8.532223850488662720e-02 -8.918978273868560791e-02 1.444038301706314087e-01 -1.177782267332077026e-01 1.067538857460021973e-01 3.602639958262443542e-02 -3.829273581504821777e-02 9.817072190344333649e-03 -2.685357034206390381e-01 2.395612001419067383e-01 -1.463695168495178223e-01 -2.165693640708923340e-01 -3.365418612957000732e-01 -1.838804483413696289e-01 2.292570471763610840e-02 1.441904306411743164e-01 -7.599794119596481323e-02 1.733264885842800140e-02 -1.035940870642662048e-01 3.665964305400848389e-01 3.659834340214729309e-02 1.393247544765472412e-01 7.312446832656860352e-02 -2.367919385433197021e-01 1.801423914730548859e-02 6.928772479295730591e-02 6.856926530599594116e-02 -1.450971812009811401e-01 -1.846293359994888306e-01 6.458729505538940430e-03 -2.393152713775634766e-01
-2.653124928474426270e-01 1.631430238485336304e-01 -8.027455955743789673e-02 4.057606160640716553e-01 -2.723870575428009033e-01 8.808913826942443848e-02 8.296047896146774292e-02 -1.027291938662528992e-01 1.444029249250888824e-02 -2.180040627717971802e-01 1.108506135642528534e-02 1.918186098337173462e-01 -1.686728894710540771e-01 -2.477436214685440063e-01 -1.058335527777671814e-01 -1.080756261944770813e-01 -3.314097598195075989e-02 9.254457801580429077e-02 -3.342733681201934814e-01 1.873174160718917847e-01 -9.763225913047790527e-02 1.656318083405494690e-02 2.255128175020217896e-01 7.129202038049697876e-02 -2.050921767950057983e-01 1.279471516609191895e-01 2.232790738344192505e-01 6.615587323904037476e-02 9.079873561859130859e-02 -5.040658265352249146e-02 1.556635499000549316e-01 -2.554283440113067627e-01
5.174112692475318909e-02 5.721570178866386414e-02 -8.402571827173233032e-02 1.461059153079986572e-01 -2.450780719518661499e-01 -1.627501659095287323e-02 1.939108222723007202e-01 -1.282938271760940552e-01 2.082608044147491455e-01 -2.212215662002563477e-01 -1.655700206756591797e-01 2.812567949295043945e-01 -1.178541183471679688e-01 -1.936813890933990479e-01 5.754351615905761719e-03 -1.253695189952850342e-01 2.897361218929290771e-01 1.367002129554748535e-01 -2.355328202247619629e-01 3.457865118980407715e-01 7.311968505382537842e-02 -3.527081757783889771e-02 3.610513508319854736e-01 1.921734660863876343e-01 -4.244505986571311951e-02 1.767247766256332397e-01 -4.824512079358100891e-02 9.391002357006072998e-02 6.650184839963912964e-02 4.234055057168006897e-02 1.596998274326324463e-01 -2.404448390007019043e-01
-1.212916448712348938e-01 1.230613365769386292e-01 -4.038924872875213623e-01 -1.560104787349700928e-01 -1.135231256484985352e-01 -1.921542286872863770e-01 -1.850474476814270020e-01 -2.557864785194396973e-01 -1.815586984157562256e-01 -2.137288600206375122e-01 -6.765174120664596558e-02 2.952263355255126953e-01 -2.039331346750259399e-01 6.778036803007125854e-02 5.918057635426521301e-02 2.491660267114639282e-01 1.744338572025299072e-01 -4.738922696560621262e-03 3.246638923883438110e-02 7.669248431921005249e-02 2.189094945788383484e-02 1.294188350439071655e-01 2.573182284832000732e-01 2.586761116981506348e-01 -8.068670332431793213e-02 1.263033784925937653e-02 1.940864324569702148e-01 1.817253232002258301e-01 5.959685519337654114e-02 2.350192070007324219e-01 -1.597499996423721313e-01 -4.047906771302223206e-02
-1.154631525278091431e-01 1.264286637306213379e-01 -5.548016726970672607e-02 6.653375923633575439e-02 -1.338730454444885254e-01 -4.918728396296501160e-02 -2.293720096349716187e-01 7.696199417114257812e-02 1.890403777360916138e-01 -2.574402391910552979e-01 -6.502040196210145950e-03 9.902550280094146729e-02 4.020998626947402954e-02 -3.500399887561798096e-01 1.771337985992431641e-01 -6.627427041530609131e-02 2.128451615571975708e-01 -2.191836535930633545e-01 -4.393283277750015259e-02 1.389610171318054199e-01 -6.220043287612497807e-04 -3.677977621555328369e-01 1.007435172796249390e-01 2.043914645910263062e-01 -2.081922739744186401e-01 3.204523622989654541e-01 -5.717660114169120789e-02 1.550133377313613892e-01 3.096848130226135254e-01 1.668707132339477539e-01 -8.967318385839462280e-02 -7.496802508831024170e-02
-2.641571164131164551e-01 1.301029324531555176e-01 4.898300394415855408e-02 3.136239647865295410e-01 -1.134304031729698181e-01 -9.734624065458774567e-03 2.318698167800903320e-02 -2.631846964359283447e-01 -8.934916555881500244e-02 -3.315758705139160156e-01 -1.017132401466369629e-01 3.189198970794677734e-01 -6.274709850549697876e-02 -2.794076204299926758e-01 6.952218711376190186e-02 -3.457114696502685547e-01 8.075025677680969238e-02 2.245727553963661194e-02 -1.635182499885559082e-01 -9.311275184154510498e-02 6.131359562277793884e-02 5.521068722009658813e-02 1.077403053641319275e-01 3.587204515933990479e-01 1.106426864862442017e-02 -9.634759277105331421e-02 -2.027296647429466248e-02 6.252607703208923340e-02 -1.396817862987518311e-01 4.155915230512619019e-03 -2.250206470489501953e-01 1.414761543273925781e-01
-3.084546923637390137e-01 5.995259620249271393e-03 2.636307105422019958e-02 -7.819797843694686890e-02 -3.253245353698730469e-01 -8.292376995086669922e-03 -1.941587328910827637e-01 -9.894488751888275146e-02 7.095654308795928955e-02 8.083936572074890137e-02 -6.994456052780151367e-02 2.263291627168655396e-01 2.002714872360229492e-01 1.794706471264362335e-02 1.874460726976394653e-01 2.178549617528915405e-01 6.436931341886520386e-02 -5.423885583877563477e-02 -2.137003242969512939e-01 1.659884303808212280e-01 3.039169609546661377e-01 2.444262653589248657e-01 6.000371277332305908e-02 3.596749007701873779e-01 -2.140543609857559204e-01 6.982024759054183960e-02 1.075897738337516785e-01 1.397682279348373413e-01 -1.166875809431076050e-01 -2.061309367418289185e-01 3.750382736325263977e-02 -2.218196988105773926e-01
-3.146370947360992432e-01 3.475885093212127686e-01 2.170713394880294800e-01 -1.451138406991958618e-01 -1.257880628108978271e-01 -3.871263265609741211e-01 -1.426073610782623291e-01 2.492390945553779602e-02 -7.993456721305847168e-02 -6.969563663005828857e-02 1.000664979219436646e-01 -2.515606582164764404e-02 -2.792000174522399902e-01 9.389539808034896851e-02 1.559770554304122925e-01 -2.938427217304706573e-02 2.694228589534759521e-01 -1.163556724786758423e-01 1.038042269647121429e-02 -1.495795790106058121e-02 8.339297771453857422e-02 -1.453399658203125000e-01 1.035331115126609802e-01 3.178908526897430420e-01 -9.666054695844650269e-02 4.934709891676902771e-02 -1.039903983473777771e-02 1.932476758956909180e-01 -1.186748817563056946e-01 2.389019429683685303e-01 1.610091775655746460e-01 -1.374123990535736084e-01
-2.480960041284561157e-01 3.006748259067535400e-01 -2.728386409580707550e-02 -6.911391019821166992e-02 -2.405277043581008911e-01 -9.086723625659942627e-02 3.514144569635391235e-02 3.536104857921600342e-01 1.356154382228851318e-01 -3.151326775550842285e-01 -2.184497751295566559e-02 3.206806629896163940e-02 9.740510582923889160e-02 -2.547634541988372803e-01 1.050424389541149139e-02 -1.726825386285781860e-01 4.192631542682647705e-01 -4.481783881783485413e-02 2.812025696039199829e-02 1.487227529287338257e-01 -1.512145400047302246e-01 3.964227158576250076e-03 2.282993197441101074e-01 1.451868563890457153e-01 -1.254830807447433472e-01 -2.798279523849487305e-01 -1.500425580888986588e-02 6.727864034473896027e-03 5.789165571331977844e-02 1.656831987202167511e-02 6.293638795614242554e-02 -1.670953184366226196e-01
1.200854107737541199e-01 -4.802657291293144226e-02 9.083372354507446289e-02 -1.535463780164718628e-01 -4.469772875308990479e-01 -1.620318442583084106e-01 -3.429614007472991943e-02 -3.371548652648925781e-02 2.135035209357738495e-02 -1.402563452720642090e-01 2.254022806882858276e-01 -2.647683769464492798e-02 -3.331693112850189209e-01 -1.670990139245986938e-01 1.091558858752250671e-01 -2.184847742319107056e-01 3.799372315406799316e-01 -2.820507250726222992e-02 -1.767564713954925537e-01 1.479582190513610840e-01 1.866374462842941284e-01 2.315605804324150085e-02 2.883062064647674561e-01 1.858210116624832153e-01 8.806844800710678101e-02 1.098577156662940979e-01 5.072410218417644501e-03 1.916745156049728394e-01 1.742547005414962769e-01 2.474793791770935059e-02 1.180213540792465210e-01 -9.089971892535686493e-03
-1.242896690964698792e-01 -6.672465056180953979e-02 -1.820463687181472778e-02 1.259466409683227539e-01 -2.577731609344482422e-01 -3.563933074474334717e-01 1.786880195140838623e-01 -1.040557846426963806e-01 -1.596667021512985229e-01 -1.380718201398849487e-01 -1.847069114446640015e-01 2.636220753192901611e-01 -8.092945814132690430e-02 -2.713516056537628174e-01 -1.813122816383838654e-02 5.839082226157188416e-02 3.071708790957927704e-02 -8.535327762365341187e-02 -1.512151211500167847e-01 9.529167786240577698e-03 -4.541624709963798523e-02 3.520751297473907471e-01 4.973288774490356445e-01 8.944195508956909180e-02 -9.233722835779190063e-02 4.764571413397789001e-02 1.793739199638366699e-02 1.135462708771228790e-02 1.125223338603973389e-01 -9.626150131225585938e-02 1.868800520896911621e-01 -1.222950145602226257e-01
-6.063244342803955078e-01 -9.966694563627243042e-02 6.618690490722656250e-02 -6.210215762257575989e-02 -1.682621240615844727e-01 6.276164203882217407e-02 -1.534615457057952881e-01 1.002814546227455139e-01 -1.141007021069526672e-01 -1.668021827936172485e-01 -1.824811697006225586e-01 -1.779582202434539795e-01 9.236506372690200806e-02 4.468553140759468079e-02 5.122962221503257751e-02 3.366303443908691406e-02 2.685888409614562988e-01 1.386636495590209961e-02 2.035655379295349121e-01 -4.115516319870948792e-02 -2.151713669300079346e-01 -3.731675446033477783e-02 1.441583484411239624e-01 2.081444114446640015e-01 -2.634891308844089508e-02 6.436076760292053223e-02 1.124806925654411316e-01 2.291969656944274902e-01 -1.070907860994338989e-01 -2.107333689928054810e-01 5.351149290800094604e-02 -2.687441110610961914e-01
-2.214513868093490601e-01 -6.448792666196823120e-02 1.684767305850982666e-01 1.408996880054473877e-01 -8.116617798805236816e-02 5.693089589476585388e-02 -6.381002813577651978e-02 -7.615554332733154297e-02 -1.383049786090850830e-01 -4.040615260601043701e-01 2.233404070138931274e-01 -1.228132843971252441e-02 3.542341887950897217e-01 -2.289658933877944946e-01 3.835500478744506836e-01 2.570967376232147217e-02 2.730118930339813232e-01 -1.008041650056838989e-01 -2.735905349254608154e-02 -8.195962011814117432e-02 2.706940472126007080e-02 1.861521005630493164e-01 2.370479702949523926e-01 1.875371783971786499e-01 -1.251300722360610962e-01 9.916439652442932129e-02 -3.491929918527603149e-02 1.190050411969423294e-02 -2.660125494003295898e-01 -4.649029579013586044e-03 -1.064347662031650543e-02 -6.401903927326202393e-02
-1.951052546501159668e-01 -2.171631902456283569e-01 -3.340891897678375244e-01 2.115656137466430664e-01 -1.712094843387603760e-01 -1.026268154382705688e-01 -2.014700137078762054e-02 8.093405514955520630e-02 7.167962938547134399e-02 -1.034478619694709778e-01 -9.941847622394561768e-02 1.352843791246414185e-01 -8.930283039808273315e-02 -2.349615395069122314e-01 1.187279149889945984e-01 1.519186645746231079e-01 5.938911437988281250e-02 -1.092881858348846436e-01 1.825246512889862061e-01 9.139803051948547363e-02 -4.750151559710502625e-02 5.631927400827407837e-02 3.244200348854064941e-01 2.074276655912399292e-01 -1.804670244455337524e-01 1.664411872625350952e-01 9.321608580648899078e-03 1.730663031339645386e-01 8.786736428737640381e-02 1.020157858729362488e-01 4.959991574287414551e-01 -4.380541294813156128e-02
-2.548861503601074219e-01 -8.298781514167785645e-02 5.158795416355133057e-02 -4.484819248318672180e-02 1.346771121025085449e-01 1.854767948389053345e-01 -1.421883404254913330e-01 5.883528292179107666e-02 5.538589134812355042e-02 -1.010971963405609131e-01 -2.982344925403594971e-01 -7.418689131736755371e-02 -1.503354310989379883e-01 -2.714895308017730713e-01 5.342031270265579224e-02 -6.204427033662796021e-02 1.857132166624069214e-01 -8.311142772436141968e-02 2.949506044387817383e-01 4.312266409397125244e-02 1.786492317914962769e-01 -1.279014348983764648e-01 1.645590215921401978e-01 3.258607089519500732e-01 -3.287072777748107910e-01 -1.610691845417022705e-01 3.893530741333961487e-02 1.435238271951675415e-01 1.495088636875152588e-01 5.383241921663284302e-02 3.574269711971282959e-01 -1.249209493398666382e-01
3.499791398644447327e-02 9.027749300003051758e-02 -9.582428634166717529e-02 -1.241104230284690857e-01 -2.086044251918792725e-01 -2.538992464542388916e-01 -1.876287609338760376e-01 1.792989857494831085e-02 -3.779284954071044922e-01 -1.047751754522323608e-01 -1.748268157243728638e-01 1.593446880578994751e-01 -1.297250390052795410e-01 -1.714211143553256989e-02 1.324059963226318359e-01 -3.481953442096710205e-01 5.908717960119247437e-02 -1.102898195385932922e-01 -8.512639440596103668e-03 -9.513449668884277344e-02 3.620892995968461037e-03 3.742076829075813293e-02 3.699962422251701355e-02 4.978147447109222412e-01 -5.435484647750854492e-02 7.719393074512481689e-02 4.302802309393882751e-02 4.617544263601303101e-02 -9.613420814275741577e-02 3.595781624317169189e-01 1.129464656114578247e-01 -1.315442025661468506e-01
-2.549270093441009521e-01 -8.255912363529205322e-02 -2.497450262308120728e-02 2.234291136264801025e-01 1.649712445214390755e-03 -4.177756235003471375e-02 -2.225037813186645508e-01 -3.568603843450546265e-02 -2.133894860744476318e-01 -2.911151051521301270e-01 2.405932694673538208e-01 -1.620596796274185181e-01 1.533934008330106735e-02 -1.484004557132720947e-01 1.439860612154006958e-01 1.328647583723068237e-01 2.899458110332489014e-01 5.326904356479644775e-02 -2.574431598186492920e-01 -3.927106037735939026e-02 2.229636907577514648e-01 -2.033167332410812378e-02 3.879624605178833008e-01 3.213564157485961914e-01 -1.777086406946182251e-02 5.059839459136128426e-04 -1.857243180274963379e-01 -2.467696554958820343e-02 -1.202083900570869446e-01 -1.743833720684051514e-01 -5.885731428861618042e-02 8.757489919662475586e-02
-3.104349076747894287e-01 -1.345085725188255310e-02 -6.292444467544555664e-02 -6.269453465938568115e-02 -3.483200967311859131e-01 -1.137008443474769592e-01 9.226888418197631836e-02 -9.158170223236083984e-02 -7.042879611253738403e-02 -1.059322133660316467e-01 -2.669964432716369629e-01 4.036218822002410889e-01 3.626311942934989929e-02 -1.266239583492279053e-01 2.381814122200012207e-01 -6.314565986394882202e-02 1.856200695037841797e-01 -1.505765020847320557e-01 -1.052647531032562256e-01 -2.082341462373733521e-01 3.063689172267913818e-01 -1.492466032505035400e-01 1.751093417406082153e-01 1.091832593083381653e-01 1.299635916948318481e-01 8.741554617881774902e-02 -1.868838965892791748e-01 1.397547721862792969e-01 -4.670885950326919556e-02 4.881490021944046021e-02 -3.568886965513229370e-02 -2.466564029455184937e-01
-1.297446787357330322e-01 -1.440187990665435791e-01 1.476565301418304443e-01 4.208474606275558472e-02 -2.204329818487167358e-01 2.701448202133178711e-01 -7.017209380865097046e-02 -1.446871608495712280e-01 -4.993545636534690857e-02 -3.116181790828704834e-01 -8.354459702968597412e-02 -8.496526628732681274e-02 -6.866987794637680054e-02 -1.035018935799598694e-01 -4.736912623047828674e-02 6.003809720277786255e-02 3.119452297687530518e-01 1.586029864847660065e-02 3.111596219241619110e-02 -5.388682335615158081e-02 -3.699208050966262817e-02 1.137118041515350342e-01 2.599665224552154541e-01 3.940981626510620117e-01 9.246437251567840576e-02 2.179182767868041992e-01 -7.523432374000549316e-02 3.304108381271362305e-01 2.584316432476043701e-01 1.618107408285140991e-01 2.281787246465682983e-01 4.261708632111549377e-02
-3.217023015022277832e-01 -3.002566695213317871e-01 1.461712121963500977e-01 6.306702643632888794e-02 -2.674178406596183777e-02 -1.617715507745742798e-01 -1.322452425956726074e-01 -8.664087951183319092e-02 7.615098357200622559e-02 -2.798670232295989990e-01 9.317673742771148682e-02 9.649200737476348877e-02 -1.591771724633872509e-03 9.318406879901885986e-02 1.026904433965682983e-01 8.089866489171981812e-03 2.748179249465465546e-02 -1.236603558063507080e-01 -1.126259639859199524e-01 2.485996633768081665e-01 -7.493529468774795532e-02 2.801157832145690918e-01 9.770872443914413452e-02 5.131595730781555176e-01 -1.115216538310050964e-01 8.128703385591506958e-02 4.210360720753669739e-02 2.869189977645874023e-01 1.117427498102188110e-01 -1.181004717946052551e-01 -1.130905747413635254e-02 -1.747009158134460449e-01
-1.812925189733505249e-01 9.043081104755401611e-02 -6.441229581832885742e-02 -2.375409156084060669e-01 -7.660643011331558228e-02 -2.918716967105865479e-01 -1.833263337612152100e-01 1.312931999564170837e-02 -2.307545095682144165e-01 -1.438614726066589355e-01 -3.714810824021697044e-03 1.889751255512237549e-01 -5.645541101694107056e-02 -3.191208839416503906e-02 -1.105296835303306580e-01 -6.031247973442077637e-02 5.598316714167594910e-02 -1.591962277889251709e-01 -1.485660821199417114e-01 -1.538562625646591187e-01 2.134747803211212158e-01 -3.979180455207824707e-01 5.133877694606781006e-02 3.551267087459564209e-01 -1.077304109930992126e-01 2.881500720977783203e-01 1.194128915667533875e-01 -8.744614571332931519e-02 6.383365392684936523e-02 -2.714059054851531982e-01 2.115081809461116791e-02 -2.054385691881179810e-01
-2.136299759149551392e-01 4.881959781050682068e-02 -6.335321813821792603e-02 -1.512698680162429810e-01 -1.383664011955261230e-01 -9.188134223222732544e-03 -3.942855447530746460e-02 8.245176635682582855e-03 3.658886253833770752e-02 -2.649641633033752441e-01 -1.137443780899047852e-01 -2.530670762062072754e-01 -2.529257722198963165e-02 -3.660066127777099609e-01 1.213477030396461487e-01 7.364235073328018188e-02 3.527660667896270752e-01 7.259918004274368286e-02 -5.120085552334785461e-02 2.241137772798538208e-01 -7.474548369646072388e-02 -1.978546679019927979e-01 4.780687391757965088e-02 2.568522989749908447e-01 -3.828166797757148743e-02 2.953673005104064941e-01 7.247841358184814453e-02 2.610891759395599365e-01 1.582874804735183716e-01 3.354108929634094238e-01 -1.373935304582118988e-02 7.435631752014160156e-02
-1.364668607711791992e-01 1.784915179014205933e-01 2.317037582397460938e-01 2.414139956235885620e-01 7.544559985399246216e-02 4.075702652335166931e-02 4.546784982085227966e-02 -2.047188878059387207e-01 -8.049280196428298950e-02 -4.008015096187591553e-01 -2.404911071062088013e-02 -2.657989226281642914e-02 3.453503176569938660e-02 -8.676826208829879761e-02 -1.004822701215744019e-01 4.004585742950439453e-02 2.376834005117416382e-01 2.590209431946277618e-02 -2.715328633785247803e-01 -3.082832396030426025e-01 1.761892884969711304e-01 1.032285615801811218e-01 2.484767325222492218e-02 1.695607006549835205e-01 -9.994668513536453247e-02 1.533274501562118530e-01 7.611909415572881699e-03 1.270116716623306274e-01 2.002649456262588501e-01 2.743857204914093018e-01 1.909202523529529572e-02 -3.673496246337890625e-01
8.799020946025848389e-02 4.254791140556335449e-02 1.896197646856307983e-01 1.463229488581418991e-02 -6.142557412385940552e-02 -2.176754772663116455e-01 -4.061946868896484375e-01 -1.411456018686294556e-01 1.104790791869163513e-01 -1.506683826446533203e-01 -2.249394059181213379e-01 9.177041053771972656e-02 2.192845009267330170e-02 -3.597358167171478271e-01 1.622761636972427368e-01 4.537178203463554382e-02 -1.101186498999595642e-03 -9.552026540040969849e-02 -2.153607904911041260e-01 6.809818744659423828e-02 -7.205564528703689575e-03 -1.419788897037506104e-01 1.794093400239944458e-01 1.787834465503692627e-01 -1.954510062932968140e-01 3.863545358180999756e-01 1.105785276740789413e-02 1.462052017450332642e-01 2.895675301551818848e-01 1.323698461055755615e-01 8.788470178842544556e-02 -5.855554714798927307e-02
-1.866837590932846069e-01 -1.145896911621093750e-01 -9.043238125741481781e-03 -2.465552836656570435e-01 -1.397119015455245972e-01 -8.110694587230682373e-02 -3.719982877373695374e-02 -3.442067280411720276e-02 4.509935155510902405e-02 -4.855056703090667725e-01 -3.995736241340637207e-01 -2.473995983600616455e-01 -9.442567080259323120e-02 6.335631012916564941e-02 3.404233977198600769e-02 -1.762131303548812866e-01 1.761255413293838501e-01 -1.435547471046447754e-01 -1.766156256198883057e-01 1.230192258954048157e-01 1.881120502948760986e-01 -1.314083784818649292e-01 2.348028570413589478e-01 -3.803682327270507812e-02 -9.845975786447525024e-02 -2.115803770720958710e-02 4.469049349427223206e-02 1.898912638425827026e-01 4.172968678176403046e-03 -1.642455533146858215e-02 -7.345434743911027908e-03 -3.209325075149536133e-01
-7.355639338493347168e-02 5.755049362778663635e-02 2.805406786501407623e-02 -6.578969955444335938e-02 -8.702641353011131287e-04 -6.205658242106437683e-02 -3.350486233830451965e-02 -6.111118942499160767e-02 1.066227778792381287e-01 -4.030422568321228027e-01 -2.352658957242965698e-01 2.122648060321807861e-01 -1.359591037034988403e-01 -1.385803073644638062e-01 -2.241990268230438232e-01 1.559497267007827759e-01 5.864349007606506348e-02 -6.642391532659530640e-02 -7.371581345796585083e-02 -5.210123956203460693e-02 4.100192487239837646e-01 2.894915044307708740e-01 1.945790797472000122e-01 2.281430810689926147e-01 -1.212492212653160095e-01 8.934244513511657715e-02 -5.835819616913795471e-02 1.868601888418197632e-01 2.075065076351165771e-01 -1.623977869749069214e-01 2.324983179569244385e-01 -2.205356508493423462e-01
-3.690683543682098389e-01 6.497483700513839722e-03 -6.903170794248580933e-02 1.093032434582710266e-01 7.033022493124008179e-02 1.505835354328155518e-01 6.819097697734832764e-02 -1.931903511285781860e-01 -1.616199016571044922e-01 -3.117083907127380371e-01 -9.447687864303588867e-02 4.837994277477264404e-02 -3.514835238456726074e-02 -1.748614013195037842e-01 -2.315198630094528198e-01 -6.262606382369995117e-02 1.744850575923919678e-01 -9.888639301061630249e-02 -3.203353285789489746e-02 -1.953620910644531250e-01 6.566756963729858398e-02 1.098751723766326904e-01 1.390727907419204712e-01 5.143415331840515137e-01 1.135771628469228745e-02 1.732176393270492554e-01 1.708428710699081421e-01 -1.506616026163101196e-01 -2.648587822914123535e-01 -1.412610262632369995e-01 4.316311678849160671e-04 -4.172211885452270508e-02
-1.672933697700500488e-01 -8.099666796624660492e-03 9.681181609630584717e-02 1.388620585203170776e-01 -1.669626981019973755e-01 1.265921536833047867e-02 -3.155002295970916748e-01 -1.000605002045631409e-01 -7.608038932085037231e-02 -6.558901071548461914e-02 -6.477881222963333130e-02 1.260010004043579102e-01 -2.261675000190734863e-01 -3.717954456806182861e-01 5.834085494279861450e-02 2.827339172363281250e-01 -5.781674012541770935e-02 7.671881467103958130e-02 3.630898594856262207e-01 -2.199339307844638824e-02 -1.016745418310165405e-01 9.394455701112747192e-02 2.856589555740356445e-01 3.684179782867431641e-01 -2.023675590753555298e-01 1.444683820009231567e-01 1.655063219368457794e-02 -2.392215887084603310e-03 6.353876739740371704e-02 -1.238120049238204956e-01 1.638629436492919922e-01 -1.282608509063720703e-01
-2.834728360176086426e-01 4.696002230048179626e-02 1.578880101442337036e-01 -4.560849443078041077e-02 -2.006653398275375366e-01 -1.476474255323410034e-01 1.007342189550399780e-01 -2.880455926060676575e-02 -2.041650265455245972e-01 -8.720304071903228760e-02 3.867606818675994873e-02 -3.189589381217956543e-01 -3.361997380852699280e-02 -2.760635018348693848e-01 6.692329794168472290e-02 1.155000329017639160e-01 5.060265660285949707e-01 2.601469680666923523e-02 -1.007730886340141296e-01 5.756377056241035461e-02 -2.127581089735031128e-01 -2.010071277618408203e-01 5.225303117185831070e-03 9.172231703996658325e-02 -8.701537549495697021e-02 2.351702004671096802e-01 -1.163125187158584595e-01 2.196460068225860596e-01 1.854820698499679565e-01 1.482891887426376343e-01 1.556738168001174927e-01 -1.053343527019023895e-02
-2.587899565696716309e-01 3.514793515205383301e-02 -5.847389250993728638e-02 -2.991466410458087921e-02 -7.862541079521179199e-02 -2.050704061985015869e-01 2.279124706983566284e-01 1.331481933593750000e-01 -3.918881714344024658e-02 -2.626332044601440430e-01 -1.634107083082199097e-01 -1.635064184665679932e-01 2.066881805658340454e-01 -1.822012513875961304e-01 -7.167650759220123291e-02 3.662164509296417236e-02 9.705807268619537354e-02 -2.281643450260162354e-01 -3.611220121383666992e-01 -1.375868022441864014e-01 2.025930136442184448e-01 1.796377897262573242e-01 1.683585941791534424e-01 3.489641249179840088e-01 -1.354757100343704224e-01 1.423675417900085449e-01 2.244672924280166626e-01 1.550604999065399170e-01 4.791489988565444946e-02 -1.609780490398406982e-01 -1.635687351226806641e-01 3.091432712972164154e-02
2.466218173503875732e-02 1.230644211173057556e-01 -4.570791963487863541e-03 -1.097384020686149597e-01 -1.153836101293563843e-01 -4.865793883800506592e-01 -2.285477705299854279e-03 4.837528988718986511e-02 1.323765367269515991e-01 -1.910208165645599365e-01 -4.315355420112609863e-02 -7.622378319501876831e-02 -3.054182790219783783e-02 -2.902824282646179199e-01 -1.106737777590751648e-01 -8.494656533002853394e-02 8.143494278192520142e-02 1.290767043828964233e-01 -3.982395231723785400e-01 1.058958098292350769e-02 1.631149798631668091e-01 -5.112206190824508667e-02 -3.080852888524532318e-02 3.573073744773864746e-01 -2.161464244127273560e-01 -8.212388493120670319e-03 1.650463342666625977e-01 1.892198175191879272e-01 2.218039631843566895e-01 -9.018978476524353027e-02 7.982986420392990112e-02 -2.001174241304397583e-01
-2.824244797229766846e-01 2.997683286666870117e-01 -5.422932282090187073e-02 -2.458526939153671265e-01 -8.185648918151855469e-02 4.657249525189399719e-02 1.214198321104049683e-01 -3.525798022747039795e-01 -4.020299762487411499e-02 -2.959187924861907959e-01 -2.284073084592819214e-01 8.119098097085952759e-02 8.420106768608093262e-02 -1.638220101594924927e-01 1.847512871026992798e-01 -4.434223845601081848e-02 1.949875652790069580e-01 -5.812793970108032227e-02 -6.425217539072036743e-02 -3.536927327513694763e-02 1.579192578792572021e-01 -8.381506055593490601e-02 1.851549595594406128e-01 3.084470033645629883e-01 -6.397362053394317627e-02 -1.487648021429777145e-02 -2.799071967601776123e-01 1.426039189100265503e-01 2.123190164566040039e-01 1.009361911565065384e-02 1.410927921533584595e-01 1.576182395219802856e-01
-2.700825035572052002e-01 -2.181452810764312744e-01 1.281528472900390625e-01 7.013811916112899780e-02 -5.440270900726318359e-02 -2.939027845859527588e-01 -7.067462895065546036e-03 -2.301437780261039734e-03 1.129083782434463501e-01 -3.202631473541259766e-01 -1.755717098712921143e-01 2.313796281814575195e-01 1.305581480264663696e-01 -3.368104100227355957e-01 1.052824109792709351e-01 -1.388412341475486755e-02 1.326945275068283081e-01 -1.730197221040725708e-01 -8.821904659271240234e-02 2.474906444549560547e-01 7.194103300571441650e-02 3.619606047868728638e-02 -1.736492477357387543e-02 2.052011340856552124e-01 -6.052846089005470276e-02 2.847755327820777893e-02 2.505888044834136963e-01 -1.976459622383117676e-01 -8.298511803150177002e-02 2.024614363908767700e-01 -3.015112280845642090e-01 -1.292172223329544067e-01
-2.565572857856750488e-01 7.789609371684491634e-04 -2.850838005542755127e-01 1.011021621525287628e-02 -2.832141816616058350e-01 -1.045452952384948730e-01 7.875237613916397095e-02 -2.529939711093902588e-01 -1.026930958032608032e-01 -1.368464082479476929e-01 -1.675990074872970581e-01 -2.576883137226104736e-01 -3.316543698310852051e-01 -4.321922361850738525e-01 1.621199995279312134e-01 -1.425136327743530273e-01 7.987174391746520996e-02 -1.931912451982498169e-01 -1.229903027415275574e-01 -1.631587557494640350e-02 -4.782177507877349854e-02 -1.225327104330062866e-01 1.700513437390327454e-02 2.900176942348480225e-01 6.397170573472976685e-02 7.243923097848892212e-02 -1.951456442475318909e-02 1.613325923681259155e-01 1.190996845252811909e-03 1.581650972366333008e-01 -1.702653616666793823e-02 -4.959308728575706482e-02
2.234475314617156982e-01 -2.363837324082851410e-02 7.252023369073867798e-02 2.374580316245555878e-02 -1.518506109714508057e-01 1.098593026399612427e-01 -1.275059729814529419e-01 -9.915124624967575073e-02 1.889545097947120667e-02 -1.018827110528945923e-01 -2.081294208765029907e-01 1.208807677030563354e-01 -2.455081641674041748e-01 -3.855678737163543701e-01 1.406759619712829590e-01 1.954629123210906982e-01 3.416361212730407715e-01 3.786756843328475952e-02 -2.406147308647632599e-03 1.988968849182128906e-01 6.554435193538665771e-02 -5.588378384709358215e-02 3.049536645412445068e-01 3.157536983489990234e-01 -3.522824645042419434e-01 1.873368956148624420e-02 -1.493306457996368408e-01 -8.989090472459793091e-02 5.384059622883796692e-02 1.380571871995925903e-01 9.584288299083709717e-02 -5.535337328910827637e-02
-1.558487862348556519e-01 1.550354659557342529e-01 1.360799223184585571e-01 9.043791890144348145e-02 -3.074740171432495117e-01 5.086517558083869517e-05 -5.755971651524305344e-03 -5.162219330668449402e-02 1.000433880835771561e-02 -9.198590368032455444e-02 -4.571165144443511963e-02 -4.469198882579803467e-01 -5.204917863011360168e-02 -2.398192882537841797e-01 -1.137045919895172119e-01 1.211140304803848267e-01 2.885007858276367188e-01 1.041932702064514160e-01 -2.042625471949577332e-02 2.772524058818817139e-01 1.111455634236335754e-01 -1.420989632606506348e-01 1.583904474973678589e-01 2.950968146324157715e-01 -6.208210438489913940e-02 3.108501136302947998e-01 2.711585462093353271e-01 2.229483984410762787e-02 9.156153351068496704e-02 1.306717395782470703e-01 1.107902452349662781e-01 3.467885404825210571e-02
-1.270864754915237427e-01 2.205360531806945801e-01 8.121038973331451416e-02 -1.774890422821044922e-01 -1.695276498794555664e-01 -1.800371259450912476e-01 -4.166954755783081055e-01 -1.765316426753997803e-01 -2.075061053037643433e-01 -7.798593491315841675e-02 3.979961201548576355e-02 1.532590948045253754e-02 -1.453752517700195312e-01 -1.904986500740051270e-01 1.565877497196197510e-01 -3.445901870727539062e-01 3.110250271856784821e-02 1.258010268211364746e-01 -2.524166405200958252e-01 9.925363957881927490e-02 2.386351302266120911e-02 -7.946178317070007324e-02 4.029824957251548767e-02 2.514452636241912842e-01 -8.466260880231857300e-02 6.779636442661285400e-02 2.986022233963012695e-01 -1.679121702909469604e-01 -1.174901947379112244e-01 1.894914954900741577e-01 -1.038566976785659790e-01 -1.667590439319610596e-01
-4.492047727108001709e-01 1.500152051448822021e-01 2.514705061912536621e-01 -4.863450676202774048e-02 -1.790287643671035767e-01 -1.205966994166374207e-01 -2.356781661510467529e-01 8.144201338291168213e-02 -1.406317856162786484e-02 1.571098566055297852e-01 6.632248312234878540e-02 5.256754532456398010e-02 -1.335075497627258301e-01 -4.584513232111930847e-02 3.650918975472450256e-02 -1.349196434020996094e-01 2.182885706424713135e-01 -1.213567182421684265e-01 -1.177806854248046875e-01 -8.386151492595672607e-02 2.271808125078678131e-02 -3.354449942708015442e-02 2.240403890609741211e-01 2.755211591720581055e-01 -1.418525129556655884e-01 1.647611260414123535e-01 -5.704634264111518860e-02 3.240192830562591553e-01 -2.620948553085327148e-01 1.750861108303070068e-02 2.900985777378082275e-01 -1.006579250097274780e-01
-1.686183810234069824e-01 -1.394451260566711426e-01 1.191300302743911743e-01 -1.263039261102676392e-01 4.503679275512695312e-02 2.835886776447296143e-01 2.197336032986640930e-02 -2.158108353614807129e-01 -1.675937622785568237e-01 -2.823418080806732178e-01 -2.916165292263031006e-01 -3.839934617280960083e-02 -6.327285617589950562e-02 -2.511644959449768066e-01 -2.260485291481018066e-01 -8.124532550573348999e-02 1.379220187664031982e-01 1.824690848588943481e-01 6.848287582397460938e-02 -8.849416190059855580e-05 2.445878535509109497e-01 -1.197911798954010010e-01 3.335518538951873779e-01 2.333643734455108643e-01 -2.101695686578750610e-01 1.750494837760925293e-01 -2.074761874973773956e-02 2.528842687606811523e-01 -1.078313495963811874e-02 9.502079337835311890e-02 1.674389988183975220e-01 -9.666338562965393066e-03
-4.562448263168334961e-01 1.356609165668487549e-01 -2.002379894256591797e-01 2.562501095235347748e-02 -3.839049339294433594e-01 -6.651320308446884155e-02 -5.194191262125968933e-02 1.696780472993850708e-01 -3.160273730754852295e-01 -2.071897089481353760e-01 6.414051167666912079e-03 -2.435951866209506989e-02 1.163103431463241577e-01 -1.769191324710845947e-01 2.617486417293548584e-01 3.582205623388290405e-02 2.000625282526016235e-01 1.805797517299652100e-01 -5.815878883004188538e-02 8.711384236812591553e-02 1.783766746520996094e-01 -8.242363482713699341e-02 1.383966803550720215e-01 2.321932166814804077e-01 1.121416017413139343e-01 3.342187777161598206e-02 1.844306737184524536e-01 -1.231069937348365784e-01 -1.056460812687873840e-01 1.340016573667526245e-01 -5.699486285448074341e-02 -2.857843413949012756e-02
1.625986695289611816e-01 -3.235046193003654480e-02 -4.315864667296409607e-02 -1.626710295677185059e-01 -1.382154524326324463e-01 2.221543155610561371e-02 -2.141391038894653320e-01 -1.574977040290832520e-01 1.850187033414840698e-01 -2.522520720958709717e-01 -1.616128087043762207e-01 7.912337034940719604e-02 -3.071915209293365479e-01 -3.135059773921966553e-01 1.981262564659118652e-01 1.863636225461959839e-01 2.534207403659820557e-01 -4.383625835180282593e-02 -2.092140018939971924e-01 9.653644263744354248e-02 2.245822846889495850e-01 4.108992964029312134e-02 2.261242270469665527e-01 2.707039713859558105e-01 -1.318256258964538574e-01 -1.643891632556915283e-02 -7.082729041576385498e-02 3.678304376080632210e-03 4.301805421710014343e-02 2.737643122673034668e-01 2.474646717309951782e-01 2.378373965620994568e-02
-5.032882690429687500e-01 1.082570105791091919e-01 2.576094679534435272e-02 1.055773943662643433e-01 -3.352082073688507080e-01 -1.857534795999526978e-01 2.615625858306884766e-01 7.876118272542953491e-02 -8.720557391643524170e-02 -2.310415357351303101e-01 -3.073027133941650391e-01 2.455758750438690186e-01 -1.021115705370903015e-01 -2.063850313425064087e-01 1.766145229339599609e-01 -8.687641471624374390e-02 1.982552260160446167e-01 8.900231122970581055e-02 -1.741150319576263428e-01 -1.912809759378433228e-01 5.210059508681297302e-02 7.397019118070602417e-02 1.554721891880035400e-01 1.130254846066236496e-02 3.484217077493667603e-02 8.037622272968292236e-02 -1.172911226749420166e-01 -7.131566107273101807e-02 9.049352258443832397e-03 1.260680556297302246e-01 -1.810204051434993744e-02 -6.897991150617599487e-02
-3.040325343608856201e-01 -7.629948109388351440e-02 2.264829277992248535e-01 1.024135351181030273e-01 -3.060288429260253906e-01 -2.678817510604858398e-01 9.482889622449874878e-02 -5.889844149351119995e-02 1.785430610179901123e-01 -2.125920504331588745e-01 -2.677808329463005066e-02 -2.426193803548812866e-01 7.047406584024429321e-02 3.379771485924720764e-02 2.318664044141769409e-01 1.190438643097877502e-01 2.401496320962905884e-01 -1.643593758344650269e-01 -2.193783074617385864e-01 1.487712841480970383e-02 -4.368484020233154297e-02 -2.045692317187786102e-02 1.558012962341308594e-01 2.253946363925933838e-01 -6.733042001724243164e-02 9.273012168705463409e-03 9.735115617513656616e-02 2.238360494375228882e-01 -1.829562783241271973e-01 -2.067651152610778809e-01 6.310231983661651611e-02 -3.107149302959442139e-01
-3.459882438182830811e-01 9.846343845129013062e-02 -1.078158058226108551e-02 -4.720631986856460571e-02 -1.518803685903549194e-01 5.512799602001905441e-03 -1.743959337472915649e-01 -1.679893732070922852e-01 9.111118316650390625e-02 1.826571114361286163e-02 -1.198785603046417236e-01 -1.100400686264038086e-01 -1.655181348323822021e-01 -2.290772944688796997e-01 -2.336829900741577148e-02 -2.480571717023849487e-01 1.893480122089385986e-01 1.624511778354644775e-01 -4.309919178485870361e-01 1.117111295461654663e-01 2.335794568061828613e-01 -1.215354129672050476e-01 -3.584282472729682922e-02 1.380727142095565796e-01 -1.504740417003631592e-01 8.363721519708633423e-02 1.405699402093887329e-01 1.211678981781005859e-01 -3.837681934237480164e-02 -2.058796733617782593e-01 3.054811954498291016e-01 -2.409186661243438721e-01
-2.866517305374145508e-01 2.213339656591415405e-01 7.286930829286575317e-02 -1.418093591928482056e-01 -1.534208208322525024e-01 -1.348348259925842285e-01 -1.131173688918352127e-02 -1.421015411615371704e-01 -1.719720363616943359e-01 3.474555909633636475e-02 -5.944135785102844238e-02 -8.908378332853317261e-02 -3.532686829566955566e-02 5.592509359121322632e-02 2.403059452772140503e-01 -2.588554024696350098e-01 1.861806064844131470e-01 -2.986085116863250732e-01 -2.626376450061798096e-01 -6.724614650011062622e-02 1.150598898530006409e-01 2.027489095926284790e-01 1.732285916805267334e-01 2.648678123950958252e-01 -1.190343350172042847e-01 -5.294071510434150696e-02 2.280886024236679077e-01 2.430362403392791748e-01 -1.021062880754470825e-01 -2.188708186149597168e-01 2.678507566452026367e-01 5.169439595192670822e-03
-6.181594356894493103e-02 -9.438758343458175659e-02 -2.653143927454948425e-02 -1.898213624954223633e-01 -2.439093738794326782e-01 -2.638982832431793213e-01 -2.548629343509674072e-01 -1.100847423076629639e-01 -2.765286862850189209e-01 4.253034666180610657e-02 -1.869419217109680176e-01 6.841838359832763672e-02 -1.640806049108505249e-01 1.127507910132408142e-02 2.116748392581939697e-01 -1.156519576907157898e-01 3.490581177175045013e-03 -1.047260239720344543e-01 -4.928494617342948914e-02 -1.455894410610198975e-01 3.017001748085021973e-01 -1.640142351388931274e-01 6.802179664373397827e-02 3.963558077812194824e-01 1.125552132725715637e-02 2.264418154954910278e-01 5.522217974066734314e-02 2.932662069797515869e-01 -1.695914864540100098e-01 5.955499596893787384e-03 2.440575510263442993e-03 -2.401583194732666016e-01
3.329697623848915100e-02 2.949859797954559326e-01 -2.529466450214385986e-01 -1.037501096725463867e-01 -5.823799967765808105e-02 -1.258822828531265259e-01 -2.079684287309646606e-01 -1.928246170282363892e-01 -2.720732688903808594e-01 -1.343097388744354248e-01 -1.643089950084686279e-01 2.334148138761520386e-01 -1.238530948758125305e-01 -7.887744158506393433e-02 -2.712169103324413300e-02 1.329010874032974243e-01 1.452342718839645386e-01 2.567070424556732178e-01 -6.877444684505462646e-02 8.002388477325439453e-02 1.503021121025085449e-01 -1.207599192857742310e-01 2.770963609218597412e-01 3.054357469081878662e-01 -3.007457852363586426e-01 5.917129665613174438e-02 4.158454015851020813e-02 3.019513785839080811e-01 -4.069224745035171509e-02 9.239259362220764160e-02 -7.686969637870788574e-02 -1.250172406435012817e-01
-3.282559812068939209e-01 1.380102783441543579e-01 -8.348207175731658936e-02 -1.856001280248165131e-02 -2.052126228809356689e-01 -5.909594148397445679e-02 -2.065835148096084595e-01 1.299970000982284546e-01 -3.470987081527709961e-01 -1.142502129077911377e-01 9.907229244709014893e-02 -1.119211092591285706e-01 1.188537180423736572e-01 -3.452263474464416504e-01 6.027306616306304932e-02 -3.796978294849395752e-02 1.920776218175888062e-01 2.977503463625907898e-02 -1.426609903573989868e-01 -1.354736089706420898e-01 1.804645508527755737e-01 3.137412965297698975e-01 3.585238456726074219e-01 1.622960716485977173e-01 8.653976954519748688e-03 -1.491067558526992798e-01 2.328769117593765259e-02 -1.657063215970993042e-01 -1.927563361823558807e-02 -2.237380743026733398e-01 -6.204651668667793274e-03 -5.752753093838691711e-02
-4.839991033077239990e-02 2.622231841087341309e-01 2.378613054752349854e-01 2.296190559864044189e-01 -1.746858805418014526e-01 -5.003514140844345093e-02 -8.289209008216857910e-02 -1.929426193237304688e-01 3.904957696795463562e-02 -4.920021593570709229e-01 -2.725139819085597992e-02 1.327570527791976929e-01 1.307946890592575073e-01 -2.380008250474929810e-01 1.048002541065216064e-01 -3.706214204430580139e-02 2.317490726709365845e-01 2.566527426242828369e-01 -3.030269443988800049e-01 -9.939737617969512939e-02 1.146185472607612610e-01 9.077388793230056763e-02 2.611347287893295288e-02 -2.089501917362213135e-02 -3.430050611495971680e-02 -1.687326654791831970e-02 6.627818942070007324e-02 1.001968607306480408e-01 1.468479186296463013e-01 1.468026936054229736e-01 -6.471277028322219849e-02 -2.956933379173278809e-01
-3.278101980686187744e-01 8.162607252597808838e-02 -2.220507115125656128e-01 -1.444524228572845459e-01 -7.088637351989746094e-02 -1.224289610981941223e-01 -1.664748340845108032e-01 -3.231503069400787354e-02 9.147717058658599854e-02 -2.738912357017397881e-03 -1.387330424040555954e-02 1.027142629027366638e-03 6.191610172390937805e-02 -2.196239084005355835e-01 2.704726718366146088e-02 -2.237949371337890625e-01 1.575357317924499512e-01 2.613450214266777039e-02 -2.625304758548736572e-01 -7.096086442470550537e-02 2.529092133045196533e-01 -3.458154946565628052e-02 1.479331851005554199e-01 2.338260561227798462e-01 -1.729773730039596558e-01 1.990207284688949585e-01 3.921273350715637207e-02 -1.329291332513093948e-02 -1.249359846115112305e-01 -4.046888351440429688e-01 2.691196203231811523e-01 -3.020784258842468262e-01
-4.832100868225097656e-01 -8.739528059959411621e-02 -1.522659603506326675e-02 3.953884169459342957e-02 -1.224312856793403625e-01 -3.091411292552947998e-01 -3.039800189435482025e-02 1.064108014106750488e-01 -1.363309919834136963e-01 -1.954467743635177612e-01 4.639932140707969666e-02 1.898658424615859985e-01 9.533667564392089844e-02 -2.640309631824493408e-01 2.438458055257797241e-01 1.000426709651947021e-01 -2.104228734970092773e-02 1.559753119945526123e-01 1.138557307422161102e-02 -5.078930407762527466e-02 -2.983663678169250488e-01 6.223650649189949036e-02 1.727355271577835083e-01 3.408702611923217773e-01 7.341689616441726685e-02 -3.213045373558998108e-02 -8.997242897748947144e-02 1.232650950551033020e-01 -8.413434028625488281e-02 -1.633337885141372681e-01 5.422643572092056274e-02 -2.412400692701339722e-01
-1.605139970779418945e-01 -1.731937080621719360e-01 3.955858200788497925e-02 -1.129566505551338196e-02 -4.760761260986328125e-01 -1.336081605404615402e-02 -2.350127138197422028e-02 -2.383451908826828003e-02 -2.462771534919738770e-01 -1.154354438185691833e-01 2.233582083135843277e-03 -2.000295072793960571e-01 -3.031913340091705322e-01 -3.315300643444061279e-01 1.028675511479377747e-01 -5.986871942877769470e-02 1.379657387733459473e-01 -8.390817791223526001e-02 1.214477643370628357e-01 1.972912698984146118e-01 1.726109236478805542e-01 -6.560406833887100220e-02 2.461438626050949097e-01 3.069294095039367676e-01 -2.512834370136260986e-01 9.607322514057159424e-02 -1.298660784959793091e-01 -9.411778301000595093e-02 7.629405707120895386e-02 -5.160788446664810181e-02 9.582448750734329224e-02 -1.411377638578414917e-02
-3.029156029224395752e-01 -1.372237503528594971e-01 1.103936657309532166e-01 5.660372972488403320e-02 1.017237007617950439e-01 3.198786973953247070e-01 -1.067273318767547607e-02 -1.887852704385295510e-04 -1.033196225762367249e-01 -3.701043426990509033e-01 2.247633785009384155e-02 -6.632218509912490845e-02 1.117865275591611862e-02 -3.112735152244567871e-01 1.241911295801401138e-02 2.899831533432006836e-02 4.880375042557716370e-02 1.086765900254249573e-01 1.957528740167617798e-01 7.628118246793746948e-02 1.331569403409957886e-01 -9.556084126234054565e-02 3.459348976612091064e-01 2.132157385349273682e-01 -2.424809485673904419e-01 -1.359297186136245728e-01 4.837721213698387146e-02 3.764905733987689018e-03 1.415674090385437012e-01 2.530271708965301514e-01 2.923807501792907715e-01 -1.056684926152229309e-01
-1.641003191471099854e-01 -3.774097934365272522e-02 -8.723372966051101685e-02 6.026718765497207642e-02 5.484692007303237915e-02 -9.354036301374435425e-02 -1.125497147440910339e-01 -6.185458600521087646e-02 -1.047123968601226807e-01 -4.437514245510101318e-01 6.492068618535995483e-02 1.393560916185379028e-01 -2.135036736726760864e-01 -1.251437421888113022e-02 1.341613233089447021e-01 1.847651451826095581e-01 1.480934619903564453e-01 -3.365098237991333008e-01 -2.367199659347534180e-01 1.141994073987007141e-01 6.237729452550411224e-03 -5.438643321394920349e-02 -1.529639512300491333e-01 4.316381514072418213e-01 -1.481373012065887451e-01 -4.117690771818161011e-02 2.704024016857147217e-01 -1.677202135324478149e-01 3.548404201865196228e-02 -7.725766301155090332e-02 2.108305692672729492e-01 9.613107889890670776e-02
-3.173497617244720459e-01 -1.857829689979553223e-01 1.808015629649162292e-03 -9.614255279302597046e-02 -3.286428749561309814e-01 3.536329045891761780e-02 -1.858923882246017456e-01 -1.830477081239223480e-02 1.452993303537368774e-01 -8.868018537759780884e-02 -6.346578150987625122e-02 -1.032836548984050751e-02 -7.985328137874603271e-02 2.303185015916824341e-01 1.337997764348983765e-01 -2.727569937705993652e-01 1.665467321872711182e-01 1.206755116581916809e-01 -6.160442158579826355e-02 -5.361674353480339050e-02 -1.103413254022598267e-01 -9.378699585795402527e-03 1.533665210008621216e-01 4.447670876979827881e-01 -3.453137278556823730e-01 -1.802318543195724487e-01 1.747834533452987671e-01 -1.378346532583236694e-01 7.902701944112777710e-02 5.844652652740478516e-02 3.390314802527427673e-02 -1.785806715488433838e-01
4.401713609695434570e-02 1.341574341058731079e-01 8.707377314567565918e-02 9.498784691095352173e-02 -2.604484260082244873e-01 -7.912323623895645142e-02 4.829017445445060730e-02 -2.283072099089622498e-02 -2.816831767559051514e-01 -5.013567954301834106e-02 -1.676926016807556152e-01 3.975920081138610840e-01 1.504880189895629883e-01 -2.013249248266220093e-01 -1.142884120345115662e-01 4.930596053600311279e-02 3.160188496112823486e-01 1.874281615018844604e-01 -3.153278306126594543e-02 -1.417932361364364624e-01 2.614668309688568115e-01 2.291062027215957642e-01 -4.589806497097015381e-02 4.052874147891998291e-01 -1.041947603225708008e-01 -9.857737272977828979e-02 3.748226910829544067e-02 1.226499527692794800e-01 1.291110645979642868e-03 -5.630356818437576294e-02 2.370844632387161255e-01 -7.981477305293083191e-03
-4.890426248311996460e-02 3.117662295699119568e-02 2.378859519958496094e-01 3.301044926047325134e-02 -2.245021462440490723e-01 -3.131922185420989990e-01 -3.080427050590515137e-01 -1.562941372394561768e-01 2.993465363979339600e-01 -3.888965249061584473e-01 -1.454073488712310791e-01 -3.065214678645133972e-02 7.374001294374465942e-02 -3.693963587284088135e-01 3.231721371412277222e-02 -6.909185647964477539e-02 1.013785321265459061e-02 -1.164771094918251038e-01 -2.438381910324096680e-01 3.867777809500694275e-02 1.005146726965904236e-01 -7.814583368599414825e-03 -1.283854693174362183e-01 1.063430011272430420e-01 -2.238592356443405151e-01 2.398101687431335449e-01 8.244938403367996216e-02 7.866286486387252808e-02 1.205288618803024292e-01 1.074453815817832947e-01 3.488608449697494507e-02 -5.682899616658687592e-03
1.106765959411859512e-02 -5.214469507336616516e-02 2.577143013477325439e-01 -1.347076445817947388e-01 -1.807984858751296997e-01 7.656138390302658081e-02 -6.497152894735336304e-02 9.471885114908218384e-02 -1.517329514026641846e-01 -1.397719085216522217e-01 -9.573464840650558472e-02 -1.614515930414199829e-01 9.594094008207321167e-02 -3.078263103961944580e-01 1.808532923460006714e-01 -2.682950496673583984e-01 3.342330157756805420e-01 -5.070043262094259262e-03 -1.553271859884262085e-01 -6.868311762809753418e-02 -1.014151722192764282e-01 -2.248557843267917633e-02 1.553808301687240601e-01 4.695838987827301025e-01 5.885946750640869141e-02 1.007886826992034912e-01 6.517408788204193115e-02 -1.971909590065479279e-02 1.893874257802963257e-01 3.258793354034423828e-01 1.310174614191055298e-01 2.993680723011493683e-02
-3.534770607948303223e-01 -1.802122741937637329e-01 1.275387126952409744e-02 -2.172575518488883972e-02 -8.539327234029769897e-02 -2.195838689804077148e-01 -8.266553282737731934e-02 -1.154436245560646057e-01 -1.356225311756134033e-01 -4.886818304657936096e-02 -4.127812013030052185e-02 -7.764711510390043259e-03 -1.262458711862564087e-01 -3.226511180400848389e-02 -3.789094462990760803e-02 -2.801788970828056335e-02 1.073778644204139709e-01 -1.901603788137435913e-01 -2.301952093839645386e-01 2.418465465307235718e-01 -3.718366920948028564e-01 8.356858044862747192e-02 2.040562629699707031e-01 3.829608261585235596e-01 -1.468625962734222412e-01 -1.034007221460342407e-01 2.735384106636047363e-01 1.799315810203552246e-01 9.460721909999847412e-02 -9.829267859458923340e-02 8.935075998306274414e-02 -2.564337253570556641e-01
-1.769278496503829956e-01 -5.943938717246055603e-02 -1.361117213964462280e-01 4.391809180378913879e-02 -1.102157235145568848e-01 -3.376501202583312988e-01 8.231789618730545044e-02 -2.268438339233398438e-01 -9.246030822396278381e-03 -1.756895035505294800e-01 -2.234978526830673218e-01 9.814718365669250488e-02 -1.957584917545318604e-01 -2.969309687614440918e-01 7.858704775571823120e-02 1.743259578943252563e-01 2.181888967752456665e-01 -2.531396150588989258e-01 1.496816426515579224e-01 2.697115391492843628e-02 -5.638652294874191284e-02 -9.636636823415756226e-02 2.411221414804458618e-01 -1.364607065916061401e-01 -2.555550038814544678e-01 1.627767831087112427e-02 -1.420184373855590820e-01 1.805819422006607056e-01 -8.956446498632431030e-02 9.196986258029937744e-02 3.177765607833862305e-01 -2.164894491434097290e-01
-1.732241958379745483e-01 2.798973210155963898e-02 1.049740910530090332e-01 -3.259806707501411438e-02 -1.479481812566518784e-02 -7.768941670656204224e-02 -1.430704891681671143e-01 5.690879002213478088e-02 6.562113761901855469e-02 -8.453655987977981567e-02 -3.161064907908439636e-02 -6.784471217542886734e-03 2.125224024057388306e-01 -4.144918024539947510e-01 -3.200069069862365723e-01 -7.874660193920135498e-02 2.093359827995300293e-01 -3.524299710988998413e-03 -4.022191166877746582e-01 -9.659759700298309326e-02 1.846959628164768219e-02 -6.879601627588272095e-02 2.458753138780593872e-01 1.511944681406021118e-01 -2.602934837341308594e-01 -6.657372415065765381e-02 1.307822316884994507e-01 1.876616664230823517e-02 1.641636341810226440e-01 -3.882208168506622314e-01 6.152385845780372620e-02 -1.211126595735549927e-01
2.071556895971298218e-01 4.936692118644714355e-02 -2.264948934316635132e-01 -6.522593647241592407e-02 -1.679901182651519775e-01 -1.443249136209487915e-01 -2.700079381465911865e-01 -2.311748564243316650e-01 -6.113589741289615631e-03 -3.334736227989196777e-01 2.699398994445800781e-02 3.586094081401824951e-02 -1.801204830408096313e-01 -3.775499463081359863e-01 1.571342498064041138e-01 6.958036124706268311e-02 6.517206132411956787e-02 -4.926367849111557007e-02 -7.158564031124114990e-02 7.989408075809478760e-02 1.495339125394821167e-01 3.323131799697875977e-02 2.364909797906875610e-01 1.882758438587188721e-01 -1.691134572029113770e-01 5.113426223397254944e-02 5.299725383520126343e-02 2.954401262104511261e-02 1.965037882328033447e-01 3.438443541526794434e-01 2.761291563510894775e-01 -7.009990513324737549e-02
-3.107956349849700928e-01 -1.963143050670623779e-01 -9.975814819335937500e-02 1.257480084896087646e-01 -2.245567291975021362e-01 -2.144173830747604370e-01 -1.251688301563262939e-01 1.180439293384552002e-01 -3.246390521526336670e-01 -9.617248922586441040e-02 5.195633694529533386e-02 -2.499229088425636292e-02 1.931300461292266846e-01 -2.044020146131515503e-01 3.669084310531616211e-01 2.124273329973220825e-01 2.106809914112091064e-01 -1.122682765126228333e-01 1.349692195653915405e-01 -2.810269035398960114e-02 2.022535204887390137e-01 1.030946709215641022e-02 2.394212037324905396e-01 2.775233387947082520e-01 2.533929608762264252e-02 3.702389448881149292e-02 -2.230479754507541656e-02 8.408985286951065063e-02 4.566754773259162903e-02 -2.581869810819625854e-02 -2.216520160436630249e-01 -1.532814651727676392e-01
-1.080631390213966370e-01 -1.398242171853780746e-02 -3.015583939850330353e-02 -3.027042746543884277e-02 -4.036013185977935791e-01 -2.377026379108428955e-01 4.105725884437561035e-02 2.080742269754409790e-02 5.624173209071159363e-02 -3.695565760135650635e-01 3.196523785591125488e-01 7.464685942977666855e-03 -1.882276684045791626e-01 -2.812693417072296143e-01 7.096219062805175781e-02 -1.814336031675338745e-01 2.977712154388427734e-01 -5.503631010651588440e-02 -8.848495781421661377e-02 2.967549264430999756e-01 1.307031065225601196e-01 -1.237204894423484802e-01 7.693018019199371338e-02 1.381226032972335815e-01 -6.924566626548767090e-02 9.227228909730911255e-02 -1.431930437684059143e-02 1.678364872932434082e-01 2.266262657940387726e-02 6.105973850935697556e-03 2.672585248947143555e-01 1.080937981605529785e-01
-8.778270334005355835e-02 -6.609836220741271973e-02 5.437317118048667908e-02 -1.764113306999206543e-01 -1.429054737091064453e-01 -2.516418099403381348e-01 8.084629476070404053e-02 1.374019831418991089e-01 -3.053482770919799805e-01 -4.291093051433563232e-01 -1.018034368753433228e-01 6.610196828842163086e-02 -4.263835400342941284e-02 -3.247057795524597168e-01 2.510408759117126465e-01 1.890422254800796509e-01 -1.187135875225067139e-01 1.076377034187316895e-01 -8.872959017753601074e-02 -2.458691000938415527e-01 -7.177926599979400635e-02 -1.716579794883728027e-01 -9.809223003685474396e-03 2.003062367439270020e-01 5.801753699779510498e-02 -1.101630851626396179e-01 1.070622131228446960e-01 6.852547824382781982e-02 -3.113918937742710114e-02 -1.157807111740112305e-01 2.137818336486816406e-01 -2.932442724704742432e-01
-3.726751776412129402e-03 -5.456956103444099426e-02 -5.855515599250793457e-02 -3.792493790388107300e-02 -3.072835206985473633e-01 -1.145977005362510681e-01 2.316578477621078491e-01 -1.956883221864700317e-01 -2.107730358839035034e-01 -2.604348361492156982e-01 -1.324728727340698242e-01 -1.035354211926460266e-01 -2.918798923492431641e-01 -4.261487126350402832e-01 -2.970970235764980316e-02 8.004385977983474731e-03 2.336569577455520630e-01 -1.943500638008117676e-01 -1.405710130929946899e-01 1.510594338178634644e-01 1.399245229549705982e-03 2.481042444705963135e-01 1.363963931798934937e-01 1.353002190589904785e-01 -1.057595983147621155e-01 -2.097992449998855591e-01 8.118692785501480103e-03 2.006685286760330200e-01 -3.596428141463547945e-04 -1.635138690471649170e-01 1.644291132688522339e-01 4.049666970968246460e-02
-4.963689744472503662e-01 -1.194532439112663269e-01 -1.180172115564346313e-01 1.204145792871713638e-02 -1.269484162330627441e-01 -1.463847160339355469e-01 -5.204637721180915833e-02 1.167453527450561523e-01 -7.672502100467681885e-02 -8.909080922603607178e-02 -3.046708554029464722e-02 -6.832112371921539307e-02 -1.856735944747924805e-01 -2.468042820692062378e-02 1.816556900739669800e-01 5.922322627156972885e-03 8.947725594043731689e-02 1.326800733804702759e-01 -1.753657609224319458e-01 2.568324506282806396e-01 -2.216797322034835815e-02 1.213583871722221375e-01 5.438953638076782227e-02 4.172544777393341064e-01 -1.697178035974502563e-01 -4.997509717941284180e-02 2.309970557689666748e-01 3.887625783681869507e-02 -3.026074767112731934e-01 -2.045067399740219116e-01 2.208947688341140747e-01 -2.981639653444290161e-02
-3.140966892242431641e-01 -8.853513002395629883e-02 7.167591899633407593e-02 -4.381921142339706421e-02 -1.138658747076988220e-01 -2.884642481803894043e-01 -2.671664059162139893e-01 2.349806427955627441e-01 -8.267628401517868042e-02 2.737890183925628662e-02 -1.451487932354211807e-02 -4.851930215954780579e-02 -1.914797574281692505e-01 -1.111200302839279175e-01 2.695328891277313232e-01 -8.494371175765991211e-02 1.376399099826812744e-01 -4.560323059558868408e-02 -2.024275064468383789e-01 -5.163609609007835388e-02 9.627681225538253784e-02 7.061600685119628906e-02 4.223943687975406647e-03 2.491186112165451050e-01 -9.085766971111297607e-02 1.241304446011781693e-02 1.645550727844238281e-01 4.256597161293029785e-01 -1.317984461784362793e-01 -1.282678693532943726e-01 3.645569682121276855e-01 1.583454944193363190e-02
-2.872467637062072754e-01 2.466847747564315796e-01 -9.899523109197616577e-03 4.674721136689186096e-02 -2.304661870002746582e-01 -3.259916231036186218e-02 -4.482400789856910706e-02 -8.471237123012542725e-02 -1.476177126169204712e-01 -1.985204815864562988e-01 -8.442550152540206909e-02 1.448103040456771851e-01 1.466009169816970825e-01 -3.171233236789703369e-01 1.916223615407943726e-01 3.232911974191665649e-02 1.667255908250808716e-01 2.237696573138237000e-02 -1.655304618179798126e-02 -2.005818635225296021e-01 8.507058769464492798e-02 3.727792501449584961e-01 4.475274384021759033e-01 2.371839992702007294e-02 7.719619572162628174e-02 7.932367175817489624e-02 -1.081445291638374329e-01 -1.969893276691436768e-01 -1.224118322134017944e-01 -2.421053126454353333e-02 6.857131421566009521e-02 -2.073476016521453857e-01
-1.205905526876449585e-01 -1.641235053539276123e-01 -1.971149295568466187e-01 -2.604862116277217865e-02 -2.226432561874389648e-01 -7.993800193071365356e-02 -5.520452558994293213e-02 -8.835230022668838501e-02 -1.580114513635635376e-01 -2.382971942424774170e-01 -4.477287828922271729e-02 -1.321543455123901367e-01 -2.795994281768798828e-01 -5.969690680503845215e-01 4.193343967199325562e-02 1.078065410256385803e-01 2.282299846410751343e-01 -2.841676771640777588e-01 6.441310793161392212e-02 -1.029472947120666504e-01 -3.879348561167716980e-02 1.891231536865234375e-01 1.598380953073501587e-01 1.746351569890975952e-01 -4.048578441143035889e-02 -1.596706658601760864e-01 7.225625962018966675e-02 -3.348873928189277649e-02 6.129067391157150269e-02 -2.695539593696594238e-02 3.025125339627265930e-02 -1.524580568075180054e-01
-1.669847033917903900e-02 7.010182738304138184e-02 -5.520749092102050781e-02 1.907701939344406128e-01 -1.608602255582809448e-01 -1.047817021608352661e-01 2.380230873823165894e-01 -1.185937747359275818e-01 -1.790682077407836914e-01 -2.129998952150344849e-01 -3.144739568233489990e-01 1.602277904748916626e-01 -1.901495605707168579e-01 -9.140603244304656982e-02 -9.292033314704895020e-02 -1.779298633337020874e-01 9.222367405891418457e-02 3.183910623192787170e-02 -1.735012978315353394e-01 2.272778004407882690e-01 -1.008609607815742493e-01 7.663260400295257568e-02 2.882534861564636230e-01 2.433748394250869751e-01 -2.546017765998840332e-01 6.528334319591522217e-02 5.508538335561752319e-02 -2.286619506776332855e-02 4.465024173259735107e-02 -6.284104310907423496e-04 3.418270051479339600e-01 -3.462082445621490479e-01
-2.332068979740142822e-01 2.209968678653240204e-02 1.117225810885429382e-01 -1.874497085809707642e-01 -1.121950075030326843e-01 2.653352320194244385e-01 -3.284871205687522888e-02 -3.299516439437866211e-02 -5.036978051066398621e-02 -2.162910848855972290e-01 5.952664837241172791e-02 -1.679513752460479736e-01 5.017982423305511475e-02 -2.345890253782272339e-01 1.701541244983673096e-01 -9.380673058331012726e-03 2.509902119636535645e-01 -5.432268604636192322e-02 -1.816629469394683838e-01 1.438498584320768714e-04 -9.463690966367721558e-02 9.422409348189830780e-03 1.570224612951278687e-01 4.017879366874694824e-01 -4.388506338000297546e-02 1.796852499246597290e-01 -2.925337105989456177e-02 3.286204040050506592e-01 2.973335981369018555e-01 3.177958130836486816e-01 1.284809559583663940e-01 4.045511037111282349e-02
-1.938150525093078613e-01 2.532598972320556641e-01 1.486275792121887207e-01 1.375904232263565063e-01 -8.039916306734085083e-02 -1.493516266345977783e-01 7.052272092550992966e-03 -6.416165083646774292e-02 -5.359148234128952026e-02 8.739001117646694183e-03 -1.060021221637725830e-01 1.785279363393783569e-01 -1.546320021152496338e-01 -2.568878531455993652e-01 -6.910600513219833374e-02 1.255569010972976685e-01 1.028150171041488647e-01 3.403968214988708496e-01 2.267708033323287964e-01 -1.444653719663619995e-01 1.258643716573715210e-01 7.958409190177917480e-02 2.660708501935005188e-02 4.193184077739715576e-01 -2.022817730903625488e-01 4.181849583983421326e-02 2.012947052717208862e-01 3.026602566242218018e-01 8.020699024200439453e-02 -1.965182572603225708e-01 6.905747205018997192e-02 -2.139607220888137817e-01
-2.022151798009872437e-01 2.359856218099594116e-01 -2.967787086963653564e-01 -2.201472222805023193e-01 -1.159631609916687012e-01 -6.631419062614440918e-02 -2.251472175121307373e-01 -7.836963981389999390e-02 -1.901348978281021118e-01 -3.709670156240463257e-02 -2.925365269184112549e-01 1.249833256006240845e-01 -1.503771543502807617e-01 -1.330363750457763672e-01 2.104994952678680420e-01 2.377379238605499268e-01 2.121515274047851562e-01 1.851450651884078979e-01 8.037442341446876526e-03 1.471614539623260498e-01 2.619315385818481445e-01 -1.761721633374691010e-02 2.835215330123901367e-01 3.638815134763717651e-02 -1.908366382122039795e-01 2.328189015388488770e-01 8.248709142208099365e-02 9.156586602330207825e-04 -1.412895619869232178e-01 1.061258837580680847e-01 8.169642835855484009e-02 -1.592763066291809082e-01
1.387457251548767090e-01 -9.691419452428817749e-02 4.474951326847076416e-02 -2.007236331701278687e-01 -2.334715574979782104e-01 -2.056132853031158447e-01 -3.994801342487335205e-01 7.633903622627258301e-02 -4.348343983292579651e-02 -3.676293790340423584e-01 4.593337699770927429e-02 2.197285443544387817e-01 -2.100883796811103821e-02 -2.631086707115173340e-01 7.494277320802211761e-03 -5.693801492452621460e-02 2.583171427249908447e-01 -7.750451564788818359e-02 6.901954114437103271e-02 -7.230062037706375122e-02 -3.449472784996032715e-02 -3.435408696532249451e-02 2.542872726917266846e-01 3.885437734425067902e-03 -3.669996978715062141e-03 1.829473376274108887e-01 1.397206336259841919e-01 1.070934236049652100e-01 -6.850113719701766968e-02 -2.820609211921691895e-01 2.346577197313308716e-01 -2.300141900777816772e-01
-3.780565261840820312e-01 8.921293169260025024e-02 1.804067492485046387e-01 -7.483346015214920044e-02 -2.299629002809524536e-01 -5.507403612136840820e-02 -2.552153775468468666e-03 3.606276959180831909e-02 -1.337816715240478516e-01 -8.123468607664108276e-02 -1.315449550747871399e-02 2.763438522815704346e-01 -8.733402006328105927e-03 -3.646521270275115967e-01 1.579676717519760132e-01 -1.218158751726150513e-01 1.481937915086746216e-01 1.044486984610557556e-01 -1.194915845990180969e-01 -3.882536664605140686e-02 2.729412615299224854e-01 5.897168442606925964e-02 1.233271062374114990e-01 5.178209021687507629e-02 3.060475587844848633e-01 3.148815333843231201e-01 -2.164621204137802124e-01 1.252545118331909180e-01 7.804113626480102539e-02 2.599334418773651123e-01 5.341895669698715210e-02 -5.896579101681709290e-02
-1.664250046014785767e-01 -4.174032062292098999e-02 6.303544342517852783e-02 -1.585900038480758667e-01 -9.066981077194213867e-02 9.043926000595092773e-02 -1.730059087276458740e-01 -1.352824568748474121e-01 -5.838366597890853882e-02 4.541299119591712952e-02 3.875657171010971069e-02 -4.901769757270812988e-02 -7.833743095397949219e-02 -2.570606768131256104e-01 -5.264519900083541870e-02 -1.474533677101135254e-01 4.477578997611999512e-01 6.828834116458892822e-02 -1.971781849861145020e-01 1.359674930572509766e-01 -3.367669880390167236e-02 5.395999550819396973e-02 9.800669550895690918e-02 7.666791230440139771e-02 -2.504140138626098633e-01 2.544891238212585449e-01 2.080116271972656250e-01 2.483907788991928101e-01 2.933636307716369629e-01 3.755099475383758545e-01 1.362392008304595947e-01 -1.028645634651184082e-01
-1.556000262498855591e-01 -2.814572304487228394e-02 2.256703376770019531e-01 9.403318166732788086e-02 -1.424054652452468872e-01 5.154340341687202454e-02 -1.476877182722091675e-01 -1.401237994432449341e-01 -1.163042411208152771e-01 -4.153957068920135498e-01 1.361056715250015259e-01 4.471822977066040039e-01 -6.175219640135765076e-02 -7.557312399148941040e-02 -4.759116843342781067e-02 5.437216907739639282e-02 8.002868294715881348e-02 -1.063693910837173462e-01 -2.241200506687164307e-01 1.445516049861907959e-01 -1.887150555849075317e-01 -1.085942164063453674e-01 1.244081258773803711e-01 4.088470637798309326e-01 -1.224316507577896118e-01 -2.136253938078880310e-02 -1.745521575212478638e-01 -7.335765287280082703e-03 1.476599872112274170e-01 -3.171623870730400085e-02 -2.118433360010385513e-03 -2.094191908836364746e-01
-4.243476986885070801e-01 6.495204567909240723e-02 2.109119743108749390e-01 -1.701824665069580078e-01 -1.989866606891155243e-02 -5.174997448921203613e-02 -2.901746332645416260e-01 7.876494526863098145e-02 -3.544615209102630615e-02 -3.840881632640957832e-03 1.378055065870285034e-01 1.359315216541290283e-01 -8.344583958387374878e-02 -1.096464768052101135e-01 1.706907749176025391e-01 -3.224490210413932800e-03 2.881826162338256836e-01 -3.103104978799819946e-02 -5.137770995497703552e-02 -1.655343621969223022e-01 -1.245434209704399109e-02 1.237627002410590649e-03 3.016562461853027344e-01 3.877907246351242065e-02 -3.424178957939147949e-01 -3.946921974420547485e-02 -3.179780021309852600e-02 2.840534746646881104e-01 -2.351657748222351074e-01 2.107470482587814331e-01 1.977425068616867065e-01 -1.260149925947189331e-01
-2.457362972199916840e-02 1.937718689441680908e-01 -3.567092493176460266e-02 6.829647812992334366e-03 -8.979364484548568726e-02 -4.182740151882171631e-01 -2.933988906443119049e-02 -5.511977523565292358e-02 1.366251558065414429e-01 -3.164686560630798340e-01 -1.776938885450363159e-01 -8.840807527303695679e-02 5.012655630707740784e-02 -3.154398202896118164e-01 2.835050970315933228e-02 -9.354224056005477905e-02 8.474731445312500000e-02 -1.072313338518142700e-01 -2.861536741256713867e-01 -2.226074412465095520e-02 -1.624642908573150635e-01 5.879507586359977722e-02 -7.558659464120864868e-02 1.922565698623657227e-01 -1.833267658948898315e-01 3.466079831123352051e-01 2.188842594623565674e-01 1.594937294721603394e-01 2.157481908798217773e-01 -3.824962303042411804e-02 -3.270497778430581093e-03 -2.348034083843231201e-01
-2.943073809146881104e-01 2.513909637928009033e-01 -4.595582559704780579e-02 -3.030039928853511810e-02 -4.451839923858642578e-01 -1.747485101222991943e-01 -3.182717412710189819e-02 1.198590099811553955e-01 -1.823652237653732300e-01 -2.323992401361465454e-01 -3.544222190976142883e-02 -1.966305822134017944e-01 8.150409162044525146e-02 -2.235792130231857300e-01 1.731250584125518799e-01 9.763199090957641602e-02 7.912282831966876984e-03 8.397746086120605469e-02 -2.969355881214141846e-01 8.320646733045578003e-02 1.274927109479904175e-01 -1.658782549202442169e-02 1.324066966772079468e-01 1.352015435695648193e-01 1.363673657178878784e-01 1.960636824369430542e-01 8.888957649469375610e-02 -1.394202560186386108e-01 -3.056590557098388672e-01 1.514930129051208496e-01 -8.582040667533874512e-02 -1.306178569793701172e-01
[truncated: 3,275,648 more chars]
