# Supplementary material for: The Language of Innovation
Source: PLoS One. 2020 Apr 30;15(4):e0230107. doi: 10.1371/journal.pone.0230107 (PMC7194493; doi:10.1371/journal.pone.0230107)
Supplement: S12 File — (GZ) [file pone.0230107.s012.tar.gz › 1990-1994/V2Run_6_VS_4500_embeddings1990-1994ED32.txt]

3.942182660102844238e-02 -1.564386487007141113e-01 4.670878127217292786e-02 3.327078372240066528e-02 -2.658367156982421875e-01 -2.387458682060241699e-01 -1.291346848011016846e-01 1.294411271810531616e-01 -3.526478111743927002e-01 3.145730495452880859e-01 2.725874483585357666e-01 -1.131354421377182007e-01 -2.064439933747053146e-03 1.641472280025482178e-01 -2.003227919340133667e-01 3.369416892528533936e-01 -8.274582773447036743e-02 -1.427092999219894409e-01 -8.619908988475799561e-02 -2.685908041894435883e-02 -5.507877841591835022e-02 6.568756699562072754e-02 2.658694684505462646e-01 -1.833255589008331299e-01 4.700935631990432739e-02 -3.533756136894226074e-01 5.279450118541717529e-02 4.202186316251754761e-02 2.609553746879100800e-02 1.741468310356140137e-01 -7.396820932626724243e-02 -5.858693644404411316e-02
9.522853046655654907e-02 -2.302862405776977539e-01 6.849604845046997070e-02 -1.641820743680000305e-02 -1.187893450260162354e-01 -4.039334356784820557e-01 -9.729982167482376099e-02 1.530844122171401978e-01 -8.835613727569580078e-02 2.673356533050537109e-01 5.485415458679199219e-03 -3.770054504275321960e-02 1.794990897178649902e-02 3.200876712799072266e-02 9.013521671295166016e-02 4.181755483150482178e-01 -2.519119083881378174e-01 -3.639962896704673767e-02 2.175236791372299194e-01 -2.017944604158401489e-01 -6.529735028743743896e-02 -2.858127951622009277e-01 2.880330085754394531e-01 -1.124655902385711670e-01 1.698910892009735107e-01 -1.914044767618179321e-01 -4.011850804090499878e-02 -2.765130437910556793e-02 -7.984493672847747803e-02 -1.794529557228088379e-01 -8.340825140476226807e-02 9.950014948844909668e-02
1.012964993715286255e-01 -2.355196475982666016e-01 2.987087666988372803e-01 3.662121593952178955e-01 -1.964322030544281006e-01 1.204708442091941833e-01 -4.368874058127403259e-02 2.544562220573425293e-01 -2.522707283496856689e-01 2.698331475257873535e-01 5.243565887212753296e-02 3.875001072883605957e-01 1.179341599345207214e-01 1.263771019876003265e-02 7.538709789514541626e-02 2.090826183557510376e-01 -7.327151298522949219e-02 -1.832715272903442383e-01 6.302210688591003418e-02 -8.024258166551589966e-02 2.992294915020465851e-02 -2.987534105777740479e-01 -4.573338106274604797e-02 -1.364612206816673279e-02 1.158294156193733215e-01 -1.378352195024490356e-01 -1.678449958562850952e-01 -4.247939586639404297e-02 -1.028088778257369995e-01 1.283865422010421753e-01 2.975203469395637512e-02 7.892023772001266479e-02
-2.319265902042388916e-01 -2.920024991035461426e-01 1.415432337671518326e-02 -9.274806827306747437e-02 -1.250680815428495407e-02 -3.427434340119361877e-02 2.776785790920257568e-01 -1.197185367345809937e-01 -3.345136344432830811e-01 2.357541769742965698e-01 -1.405379027128219604e-01 2.158956080675125122e-01 3.600455820560455322e-02 -3.595693781971931458e-02 7.866978645324707031e-03 4.865344762802124023e-01 -6.322406977415084839e-02 -1.524685621261596680e-01 1.369374692440032959e-01 -1.141244024038314819e-01 -1.787318885326385498e-01 -2.802306115627288818e-01 -5.423462018370628357e-03 -8.248920552432537079e-03 -2.499837428331375122e-01 -1.057040225714445114e-02 1.518205739557743073e-02 -2.246334776282310486e-02 -6.808301061391830444e-02 1.035914346575737000e-01 4.253347590565681458e-02 -1.898913532495498657e-01
7.106153666973114014e-02 -3.133078217506408691e-01 1.464339941740036011e-01 7.091390341520309448e-02 -1.416673660278320312e-01 -3.180429935455322266e-01 6.317328661680221558e-02 3.825560212135314941e-02 -2.423184067010879517e-01 3.396184444427490234e-01 -1.105534136295318604e-01 1.155450493097305298e-01 6.963548809289932251e-02 4.753683879971504211e-02 2.045682817697525024e-01 1.721658557653427124e-01 1.744204759597778320e-01 -3.003213405609130859e-01 1.475061289966106415e-03 -1.851500570774078369e-01 -1.391790956258773804e-01 -4.260295331478118896e-01 -6.456563621759414673e-02 -3.474308177828788757e-02 7.726164162158966064e-02 -1.596919447183609009e-01 5.503134056925773621e-02 -1.071922630071640015e-01 -1.604528725147247314e-02 -5.825250968337059021e-02 1.359283775091171265e-01 -1.901289522647857666e-01
1.419019252061843872e-01 -2.544299662113189697e-01 -6.034572422504425049e-02 3.918923065066337585e-02 -1.925299502909183502e-02 -5.394164472818374634e-02 -1.715180277824401855e-01 -1.159494817256927490e-01 -2.791167497634887695e-01 1.113632544875144958e-01 3.477501273155212402e-01 1.255021840333938599e-01 1.750972419977188110e-01 -3.036045730113983154e-01 -1.431062221527099609e-01 6.308769434690475464e-02 4.316794872283935547e-02 -7.929363101720809937e-02 -3.667598664760589600e-01 -1.782344877719879150e-01 -7.626592367887496948e-02 -2.494006156921386719e-01 9.155035018920898438e-02 -1.841260939836502075e-01 -1.964198797941207886e-01 -3.682120516896247864e-02 -1.662865132093429565e-01 -5.844901502132415771e-02 -2.477140575647354126e-01 1.440791934728622437e-01 -1.448217332363128662e-01 -1.751994788646697998e-01
-1.643417775630950928e-02 -3.781359195709228516e-01 -1.079524680972099304e-01 3.051575422286987305e-01 -3.552777767181396484e-01 -1.905591189861297607e-01 -1.353730261325836182e-01 -2.012050449848175049e-01 -1.751461774110794067e-01 1.693131625652313232e-01 1.265465170145034790e-01 1.476370990276336670e-01 1.290942132472991943e-01 5.439544096589088440e-02 7.987634837627410889e-02 3.090971708297729492e-01 -9.249397367238998413e-02 -2.254477329552173615e-02 2.303135097026824951e-01 -1.209922209382057190e-01 4.217296093702316284e-02 -6.205441430211067200e-02 9.961546957492828369e-02 1.353615075349807739e-01 -1.243828833103179932e-01 -3.064950108528137207e-01 2.181044071912765503e-01 2.301071211695671082e-02 -1.344413757324218750e-01 6.527753174304962158e-02 -1.163633838295936584e-01 8.897730708122253418e-02
3.333595097064971924e-01 -4.650993347167968750e-01 1.685403473675251007e-02 8.023703843355178833e-02 -2.133087217807769775e-01 -1.285506784915924072e-02 -1.428991407155990601e-01 4.927476122975349426e-02 -4.374767243862152100e-01 1.384437531232833862e-01 2.306291610002517700e-01 5.174146965146064758e-02 1.648897528648376465e-01 1.270093768835067749e-01 9.886826574802398682e-02 1.363751441240310669e-01 -2.445797249674797058e-02 1.458445191383361816e-01 2.520398497581481934e-01 -2.532998025417327881e-01 -1.017015650868415833e-01 -1.287330240011215210e-01 -1.493175886571407318e-02 2.228572666645050049e-01 -2.796135842800140381e-02 4.835631325840950012e-02 4.923634603619575500e-02 1.810820586979389191e-02 -1.135022342205047607e-01 -8.591652661561965942e-02 8.011836558580398560e-02 1.709230616688728333e-02
-2.137443423271179199e-02 -2.119149118661880493e-01 -4.606625810265541077e-02 1.554526984691619873e-01 -7.692865282297134399e-02 5.168638378381729126e-02 -6.360843032598495483e-02 6.599662452936172485e-02 -2.647319734096527100e-01 4.875815212726593018e-01 6.188673526048660278e-02 2.832129299640655518e-01 -4.481764882802963257e-02 -1.075430028140544891e-02 -1.159518864005804062e-02 1.955904364585876465e-01 -2.552979588508605957e-01 -1.288080364465713501e-01 -8.004023879766464233e-02 -2.539208829402923584e-01 -1.697232574224472046e-01 -2.429635822772979736e-01 -1.068332940340042114e-01 -1.408773958683013916e-01 1.371275782585144043e-01 -2.899752855300903320e-01 3.156854957342147827e-02 1.630904823541641235e-01 -9.233129769563674927e-02 8.019715547561645508e-02 1.351009309291839600e-02 -2.482179105281829834e-01
-1.310970634222030640e-01 -2.832579910755157471e-01 2.659991681575775146e-01 1.996494680643081665e-01 -5.180289596319198608e-02 -1.207079216837882996e-01 1.202930361032485962e-01 -4.803231731057167053e-02 -7.066498696804046631e-02 1.305937767028808594e-01 1.092465370893478394e-01 -5.702917650341987610e-02 1.834207475185394287e-01 1.774147748947143555e-01 -2.726762592792510986e-01 4.590965211391448975e-01 -1.429459303617477417e-01 -1.061575580388307571e-02 9.519705176353454590e-02 -1.058839187026023865e-01 2.211314886808395386e-01 -3.498632609844207764e-01 1.660738289356231689e-01 -6.468687951564788818e-02 -1.152134090662002563e-01 -1.323550343513488770e-01 -1.560066491365432739e-01 1.683779805898666382e-01 -6.917158141732215881e-03 -1.538785696029663086e-01 -1.391256302595138550e-01 1.696772989816963673e-03
5.534922704100608826e-02 -2.806817889213562012e-01 2.254490107297897339e-01 5.623633041977882385e-02 -9.342666715383529663e-02 7.623587548732757568e-02 -2.629586458206176758e-01 6.412220001220703125e-02 -1.158322766423225403e-01 2.658027783036231995e-02 1.293787956237792969e-01 1.454770416021347046e-01 1.553201377391815186e-01 2.750391364097595215e-01 -3.043779134750366211e-01 3.127860128879547119e-01 -5.301748588681221008e-02 -9.960467368364334106e-02 2.987552285194396973e-01 -2.232610583305358887e-01 -5.562067776918411255e-02 -2.088323533535003662e-01 3.016676902770996094e-01 2.123581171035766602e-01 -4.264793172478675842e-02 -2.763376832008361816e-01 -4.210181161761283875e-02 4.443445429205894470e-02 -5.664486438035964966e-02 -2.289886027574539185e-02 -1.122402548789978027e-01 3.452074155211448669e-02
1.586458086967468262e-01 -4.262456893920898438e-01 -5.822317674756050110e-02 9.942066669464111328e-02 -3.570971786975860596e-01 9.006812423467636108e-02 -9.586001932621002197e-02 -1.791935712099075317e-01 -1.054944694042205811e-01 1.175887286663055420e-01 2.130054086446762085e-01 8.933475613594055176e-02 -5.229854211211204529e-02 1.672090291976928711e-01 2.068690061569213867e-01 2.723587751388549805e-01 -2.561942338943481445e-01 2.005479037761688232e-01 1.530702859163284302e-01 -6.175613403320312500e-02 1.290196459740400314e-02 -2.607594132423400879e-01 1.292375028133392334e-01 -1.876718401908874512e-01 -1.904343366622924805e-01 -1.222631633281707764e-01 1.327238231897354126e-01 -9.830822795629501343e-02 2.757606655359268188e-02 2.660546265542507172e-02 -1.614503860473632812e-01 -1.332400739192962646e-01
-2.234900137409567833e-03 -6.309200823307037354e-02 1.293319165706634521e-01 1.324649304151535034e-01 -1.606570631265640259e-01 -1.560778915882110596e-01 -2.391320168972015381e-01 4.766239726450294256e-04 -2.543194293975830078e-01 3.046674430370330811e-01 1.867750138044357300e-01 2.402054965496063232e-01 -1.446737647056579590e-01 2.440049499273300171e-01 -1.591717749834060669e-01 8.577730506658554077e-03 -5.866356566548347473e-02 -1.867914795875549316e-01 3.637371659278869629e-01 -1.314482241868972778e-01 -1.101973503828048706e-01 -2.732427418231964111e-01 -1.264577805995941162e-01 -6.993127614259719849e-02 -2.218783274292945862e-02 -1.278367042541503906e-01 2.125877737998962402e-01 -5.856248736381530762e-02 -8.334349095821380615e-02 -1.358908414840698242e-02 -7.751519232988357544e-02 -3.524530529975891113e-01
5.584466853179037571e-04 -2.267859727144241333e-01 2.035558670759201050e-01 1.277923583984375000e-01 -1.125603616237640381e-01 -7.344046980142593384e-02 -1.645134240388870239e-01 7.118441164493560791e-02 -3.395930528640747070e-01 3.240261375904083252e-01 5.124137923121452332e-02 3.666868805885314941e-02 1.543896794319152832e-01 -3.010613024234771729e-01 3.009840250015258789e-01 1.309961825609207153e-01 -1.159073039889335632e-01 -1.354870647192001343e-01 2.519968748092651367e-01 -3.247323036193847656e-01 -9.837863594293594360e-02 -1.998489797115325928e-01 -2.441047281026840210e-01 4.249195009469985962e-02 -4.786698147654533386e-02 -3.287836536765098572e-02 -1.337139010429382324e-01 -1.152623146772384644e-01 -8.728177845478057861e-02 5.685253813862800598e-02 -1.544750928878784180e-01 -1.144081726670265198e-01
-5.927074328064918518e-02 -3.946636244654655457e-02 2.737437188625335693e-01 1.962938308715820312e-01 -3.134628832340240479e-01 -8.445499837398529053e-02 2.757980525493621826e-01 -3.028976619243621826e-01 -2.487172782421112061e-01 3.454173803329467773e-01 7.536273449659347534e-02 1.619433052837848663e-02 9.441157430410385132e-02 4.896097257733345032e-02 1.929817646741867065e-01 1.838622689247131348e-01 -1.735351979732513428e-02 6.754622608423233032e-02 1.831150054931640625e-01 -5.653168633580207825e-02 -2.504901885986328125e-01 -3.101507425308227539e-01 7.192070037126541138e-02 2.299647033214569092e-02 3.423610329627990723e-02 -2.135405242443084717e-01 1.121784746646881104e-01 -5.522703751921653748e-03 2.292152866721153259e-02 7.606026530265808105e-02 -4.189082235097885132e-02 -2.551540732383728027e-01
-2.226113341748714447e-02 -2.426377534866333008e-01 2.253157347440719604e-01 1.469246894121170044e-01 -1.782912164926528931e-01 5.147927999496459961e-02 -5.897406116127967834e-02 3.832325711846351624e-02 -3.660217821598052979e-01 5.438432469964027405e-02 1.041112467646598816e-02 1.908095926046371460e-02 2.056836485862731934e-01 1.278905719518661499e-01 -1.632272154092788696e-01 3.191087245941162109e-01 -1.490921825170516968e-01 5.079504102468490601e-02 5.705928429961204529e-02 -2.763995826244354248e-01 1.356771588325500488e-02 -3.601447045803070068e-01 2.127885818481445312e-01 -8.822749555110931396e-02 8.492528647184371948e-02 -1.005661934614181519e-01 1.315216422080993652e-01 2.801869064569473267e-02 2.875846624374389648e-01 9.128375351428985596e-02 -2.988404631614685059e-01 -3.451014682650566101e-02
-9.681174904108047485e-02 -2.678335309028625488e-01 4.634230211377143860e-02 -5.539777874946594238e-02 -6.327325850725173950e-02 -2.329370677471160889e-01 2.598323822021484375e-01 -1.517691183835268021e-02 -3.185219168663024902e-01 3.579226434230804443e-01 -1.743271648883819580e-01 2.431808561086654663e-01 1.739835441112518311e-01 1.282124500721693039e-02 7.610388100147247314e-02 1.770890355110168457e-01 1.678671538829803467e-01 2.847510389983654022e-02 1.558239609003067017e-01 -1.522529274225234985e-01 -1.769837439060211182e-01 -7.965457439422607422e-02 3.339587245136499405e-03 1.756449192762374878e-01 -9.884402155876159668e-02 -1.487043648958206177e-01 5.321180820465087891e-02 -4.203651100397109985e-02 -2.679623849689960480e-02 8.887303061783313751e-03 -1.403328329324722290e-01 -4.461348652839660645e-01
1.174406893551349640e-02 -2.767906188964843750e-01 -6.903729587793350220e-02 6.691886484622955322e-02 -8.163635432720184326e-02 -1.074684560298919678e-01 -3.030175864696502686e-01 -1.354523748159408569e-01 -3.318567276000976562e-01 2.256160974502563477e-01 8.562623709440231323e-02 1.341455876827239990e-01 1.443651877343654633e-02 2.125139832496643066e-01 7.886798679828643799e-02 8.914900012314319611e-03 -6.980802863836288452e-02 -1.293384134769439697e-01 1.523291785269975662e-02 -1.661615669727325439e-01 -9.540852159261703491e-02 -4.020632505416870117e-01 -1.335816234350204468e-01 -2.906800247728824615e-02 -2.540545463562011719e-01 -3.459304273128509521e-01 -8.566379547119140625e-02 1.385221779346466064e-01 5.849828571081161499e-02 -1.276341378688812256e-01 -1.281157732009887695e-01 -2.486782968044281006e-01
-9.519199281930923462e-02 -2.609237730503082275e-01 6.762796640396118164e-02 1.662300676107406616e-01 -4.727938398718833923e-02 -1.673711538314819336e-01 -1.023548692464828491e-01 -5.364113301038742065e-02 -7.374082505702972412e-02 6.790160387754440308e-02 2.888310253620147705e-01 -1.306554973125457764e-01 -1.497956812381744385e-01 -9.219956398010253906e-02 1.257454603910446167e-01 3.065592646598815918e-01 4.438033699989318848e-02 -3.088619410991668701e-01 1.130597144365310669e-01 -3.030857145786285400e-01 -2.685050712898373604e-03 -7.352375984191894531e-02 1.098925024271011353e-01 -2.696136534214019775e-01 -2.759636640548706055e-01 1.600069105625152588e-01 -1.781643331050872803e-01 7.428850047290325165e-03 -1.871906518936157227e-01 2.199757546186447144e-01 -2.453543096780776978e-01 -1.624885052442550659e-01
-2.005455791950225830e-01 -2.278444916009902954e-01 1.147591248154640198e-01 2.032922953367233276e-01 -2.522692680358886719e-01 -9.099736064672470093e-02 -1.088518798351287842e-01 7.007408887147903442e-02 -1.890124231576919556e-01 2.726911008358001709e-01 1.552868485450744629e-01 1.944663673639297485e-01 -2.939142659306526184e-02 -3.985838219523429871e-02 7.065187394618988037e-02 1.605399549007415771e-01 -4.735409840941429138e-02 -1.468800753355026245e-02 3.337447047233581543e-01 -2.152160704135894775e-01 -1.487455219030380249e-01 -2.188967168331146240e-01 -1.431477665901184082e-01 1.952648535370826721e-02 3.332804143428802490e-02 -2.019561827182769775e-01 -1.964894235134124756e-01 5.062573123723268509e-03 -2.081415355205535889e-01 -1.308551728725433350e-01 -1.694311797618865967e-01 -3.724216520786285400e-01
2.215070128440856934e-01 -3.085407614707946777e-01 1.924799680709838867e-01 1.870045214891433716e-01 2.051476016640663147e-02 4.903631657361984253e-02 -1.482938975095748901e-01 -1.747107207775115967e-01 -2.568765282630920410e-01 3.272222876548767090e-01 5.526762455701828003e-02 5.726569518446922302e-02 3.009438223671168089e-04 1.927673518657684326e-01 5.265835672616958618e-02 -6.807072460651397705e-02 -7.566695660352706909e-02 -1.193597912788391113e-01 2.323674857616424561e-01 -1.324810683727264404e-01 2.495469525456428528e-02 -2.278352975845336914e-01 -1.957540512084960938e-01 -1.284366548061370850e-01 -4.539701342582702637e-02 -3.716079592704772949e-01 7.737998664379119873e-02 1.514708995819091797e-01 -2.022314518690109253e-01 1.447500735521316528e-01 1.707523316144943237e-02 -2.726284861564636230e-01
2.484032362699508667e-01 -1.502877622842788696e-01 8.479355275630950928e-02 -2.847035601735115051e-02 -2.695621550083160400e-01 1.899611204862594604e-01 1.205035969614982605e-01 4.216174408793449402e-02 2.638018317520618439e-02 1.994338482618331909e-01 1.286332011222839355e-01 -2.675398439168930054e-02 2.343024313449859619e-01 -1.347260177135467529e-01 -3.382738307118415833e-02 4.233306646347045898e-01 -9.100108593702316284e-02 -1.105921063572168350e-02 2.233616262674331665e-01 -3.457448184490203857e-01 1.658076792955398560e-02 -3.883116841316223145e-01 8.153631351888179779e-03 -6.748006492853164673e-02 -2.197639048099517822e-01 5.168927088379859924e-02 7.280585914850234985e-02 6.768316775560379028e-02 -6.671716272830963135e-02 2.237091660499572754e-01 -9.570579975843429565e-02 -1.162185966968536377e-01
-1.268741786479949951e-01 -2.099595218896865845e-01 8.236005902290344238e-03 2.539115548133850098e-01 1.326815690845251083e-03 -1.932504773139953613e-02 -2.787614166736602783e-01 3.223478049039840698e-02 -8.439042419195175171e-02 6.378965079784393311e-02 1.157147288322448730e-01 -1.327348966151475906e-02 2.154800444841384888e-01 -2.883588075637817383e-01 5.723854526877403259e-02 5.125086903572082520e-01 -1.332424730062484741e-01 -2.766042649745941162e-01 1.710312664508819580e-01 -7.382310181856155396e-02 -2.058460265398025513e-01 -2.340943217277526855e-01 2.100006192922592163e-01 1.773183345794677734e-01 -3.946436196565628052e-02 -1.318319141864776611e-01 -3.795022144913673401e-02 -6.108136475086212158e-02 1.836968958377838135e-01 6.826007366180419922e-02 1.641557551920413971e-02 -1.068468764424324036e-01
1.144789829850196838e-01 -2.570265531539916992e-01 3.941768109798431396e-01 9.879187494516372681e-02 -7.356148213148117065e-02 1.054206788539886475e-01 2.851906046271324158e-02 1.397284120321273804e-01 -2.649948596954345703e-01 2.638228610157966614e-02 3.807642459869384766e-01 -1.088658720254898071e-01 -1.244702413678169250e-01 -1.377696245908737183e-01 -7.357553392648696899e-02 3.103433847427368164e-01 1.881586164236068726e-01 2.025536820292472839e-02 1.892178356647491455e-01 -1.106926798820495605e-01 -6.502578407526016235e-02 5.560479313135147095e-02 1.433345079421997070e-01 9.265639632940292358e-02 2.430002391338348389e-01 -2.016032785177230835e-01 8.546362072229385376e-02 1.197173595428466797e-01 3.972652554512023926e-02 5.944854393601417542e-02 -1.479134559631347656e-01 -2.936713993549346924e-01
6.274685263633728027e-02 -2.062208056449890137e-01 -4.228537529706954956e-02 1.109541356563568115e-01 -6.854172796010971069e-02 -1.531458944082260132e-01 -2.326475083827972412e-01 -1.025480180978775024e-01 -3.565030097961425781e-01 2.855900526046752930e-01 1.702677644789218903e-02 1.207890659570693970e-01 -2.851154208183288574e-01 1.735501140356063843e-01 -3.514035791158676147e-02 1.945531815290451050e-01 -4.236409906297922134e-03 -1.105295941233634949e-01 1.513802558183670044e-01 -1.302131265401840210e-01 1.316597908735275269e-01 -2.189882844686508179e-01 -1.315217018127441406e-01 -1.917520314455032349e-01 -1.082844361662864685e-01 -3.615358769893646240e-01 -6.169503554701805115e-03 2.216710597276687622e-01 -6.444345414638519287e-02 -7.046077400445938110e-02 5.750639736652374268e-02 -3.116320669651031494e-01
2.093611657619476318e-01 -2.047821134328842163e-01 2.851432561874389648e-01 -8.219590038061141968e-02 1.479816585779190063e-01 -3.692983686923980713e-01 6.190862879157066345e-02 -4.678211733698844910e-02 -8.421310782432556152e-02 1.724825501441955566e-01 4.033834636211395264e-01 2.014269381761550903e-01 7.325620949268341064e-02 5.404679849743843079e-02 3.402832895517349243e-02 1.460519134998321533e-01 4.659340903162956238e-02 1.732531376183032990e-02 1.272065639495849609e-01 1.827824264764785767e-01 -2.149856090545654297e-01 -1.497288048267364502e-01 3.690790757536888123e-02 -3.110750317573547363e-01 5.873248726129531860e-02 5.379926040768623352e-02 1.558554619550704956e-01 3.227510154247283936e-01 -1.178864538669586182e-01 1.198448985815048218e-01 -9.497661143541336060e-02 6.742902565747499466e-03
2.023830860853195190e-01 -4.164544641971588135e-01 1.556664258241653442e-01 3.387089818716049194e-02 3.755658864974975586e-02 6.907623261213302612e-02 5.183029174804687500e-02 -6.105826050043106079e-02 -3.992294669151306152e-01 -1.478784531354904175e-02 6.410475075244903564e-02 -2.338752895593643188e-01 3.066032826900482178e-01 -1.464617103338241577e-01 -1.665537953376770020e-01 2.312282621860504150e-01 1.283274739980697632e-01 5.119285732507705688e-02 1.343546658754348755e-01 1.026842929422855377e-02 -6.555979698896408081e-02 -2.227614670991897583e-01 2.131378799676895142e-01 6.040612608194351196e-02 9.656590223312377930e-02 -2.347282469272613525e-01 1.268507912755012512e-02 9.870763868093490601e-02 -9.100029617547988892e-02 2.678215205669403076e-01 -1.852999329566955566e-01 6.035906448960304260e-02
1.524116098880767822e-01 -3.139169216156005859e-01 2.078933119773864746e-01 2.597572803497314453e-01 -4.875388368964195251e-02 5.960208550095558167e-02 -4.063369333744049072e-01 -7.325318455696105957e-02 4.068971611559391022e-03 1.186303645372390747e-01 3.843322023749351501e-02 -3.317590057849884033e-02 -5.094830691814422607e-02 1.655322015285491943e-01 -3.751747682690620422e-02 3.389090895652770996e-01 -2.530294060707092285e-01 2.207817286252975464e-01 1.426976621150970459e-01 -2.597300112247467041e-01 -6.500465422868728638e-02 -5.031040310859680176e-02 -8.944159001111984253e-02 -1.585838794708251953e-01 -4.196491464972496033e-02 -2.387872189283370972e-01 3.344766795635223389e-02 2.225345559418201447e-02 -2.409651875495910645e-01 -2.502249367535114288e-02 -2.000128924846649170e-01 -1.691484898328781128e-01
2.134248614311218262e-01 -3.201448917388916016e-01 -1.033908799290657043e-01 1.375171244144439697e-01 -2.143183648586273193e-01 -1.891805380582809448e-01 1.340028345584869385e-01 1.395952254533767700e-01 -4.446773827075958252e-01 -2.533409930765628815e-02 1.460081934928894043e-01 1.522437483072280884e-01 7.954373210668563843e-02 1.707593053579330444e-01 -1.377311050891876221e-01 4.183897078037261963e-01 6.274725496768951416e-02 1.320754587650299072e-01 1.127836555242538452e-01 5.435540154576301575e-02 -1.917518079280853271e-01 -1.144506707787513733e-01 2.973195351660251617e-02 1.877800077199935913e-01 -1.690930575132369995e-01 -6.252367794513702393e-02 -3.702905029058456421e-02 -1.049681901931762695e-01 7.153414934873580933e-02 -1.104810461401939392e-01 -2.059373855590820312e-01 -5.581806600093841553e-02
1.392956543713808060e-02 -2.367428243160247803e-01 2.511465847492218018e-01 -8.856219053268432617e-02 -2.404017895460128784e-01 -2.427335381507873535e-01 -8.272528648376464844e-02 6.506888568401336670e-02 -8.253682404756546021e-02 7.959994487464427948e-03 3.064509928226470947e-01 -1.325182709842920303e-02 -1.505232602357864380e-01 -1.863445639610290527e-01 -4.754827241413295269e-04 9.987190365791320801e-02 2.129977941513061523e-01 2.610091269016265869e-01 7.682024687528610229e-02 1.748650819063186646e-01 1.347128301858901978e-01 -3.746157288551330566e-01 -7.687755674123764038e-02 1.613647327758371830e-03 -5.149599164724349976e-03 -4.632399380207061768e-01 9.721051156520843506e-02 9.823619574308395386e-02 9.582564979791641235e-02 7.631035149097442627e-02 -5.252977460622787476e-02 -1.042964458465576172e-01
-1.083080992102622986e-01 -2.348326444625854492e-01 9.209860116243362427e-02 2.171742320060729980e-01 -3.676261603832244873e-01 -7.648856937885284424e-02 1.384512893855571747e-02 1.971120983362197876e-01 -1.925652325153350830e-01 2.037762999534606934e-01 1.064188256859779358e-01 -2.801228500902652740e-02 1.373768448829650879e-01 2.425454854965209961e-01 -1.695391982793807983e-01 1.247940361499786377e-01 1.278286874294281006e-01 -1.942365616559982300e-01 2.543774545192718506e-01 -1.600436866283416748e-01 -2.522232532501220703e-01 -6.393504142761230469e-02 5.456126108765602112e-02 -2.055078893899917603e-01 -9.939465671777725220e-02 6.251507252454757690e-02 -1.183900907635688782e-01 1.449489891529083252e-01 -3.419145941734313965e-01 6.955923140048980713e-02 -2.365961074829101562e-01 -2.929022721946239471e-02
1.727236807346343994e-01 -1.021078377962112427e-01 3.790092840790748596e-02 2.156548649072647095e-01 -6.001392751932144165e-02 1.365108229219913483e-02 -3.497805297374725342e-01 -2.234789878129959106e-01 -3.469054400920867920e-01 2.660742104053497314e-01 -8.325846493244171143e-02 7.435026764869689941e-02 -4.536744952201843262e-02 1.450371891260147095e-01 2.124876016750931740e-03 1.278905868530273438e-01 -1.221939325332641602e-01 -2.310746312141418457e-01 1.041683778166770935e-01 -1.516804546117782593e-01 -1.506145447492599487e-01 -3.818271160125732422e-01 1.219863742589950562e-01 3.715521097183227539e-02 3.059370443224906921e-02 -2.554438710212707520e-01 -4.543714597821235657e-02 1.750139743089675903e-01 -2.362620681524276733e-01 1.066405698657035828e-01 -8.238032460212707520e-02 -1.813370883464813232e-01
-1.681365966796875000e-01 -2.724707424640655518e-01 4.074495285749435425e-02 1.003665402531623840e-01 -1.124995648860931396e-01 -1.509196907281875610e-01 1.468079835176467896e-01 3.867757320404052734e-01 -3.077166974544525146e-01 2.063538320362567902e-02 2.662010723724961281e-03 -5.284841172397136688e-03 -4.933539032936096191e-02 6.784440577030181885e-02 -1.928063780069351196e-01 2.743471860885620117e-01 4.952102899551391602e-02 4.421139508485794067e-02 1.478648036718368530e-01 2.201884984970092773e-02 1.252763420343399048e-01 -1.750985682010650635e-01 1.238628104329109192e-02 1.756858527660369873e-01 -2.680126130580902100e-01 -1.997127234935760498e-01 2.045892477035522461e-01 -3.312472999095916748e-02 -2.109029795974493027e-03 3.401700258255004883e-01 -2.941976487636566162e-01 5.896214395761489868e-02
2.739034295082092285e-01 -2.526140213012695312e-01 1.418839842081069946e-01 -5.915490444749593735e-03 4.517987966537475586e-01 -1.349286884069442749e-01 -1.282651722431182861e-01 -1.185208112001419067e-01 -3.447831869125366211e-01 3.250554800033569336e-01 1.601168960332870483e-01 2.508264034986495972e-02 -3.003583289682865143e-03 -2.454591095447540283e-01 -1.490837521851062775e-02 5.304667353630065918e-02 -1.910557039082050323e-02 1.021916139870882034e-02 -3.839980065822601318e-02 -1.606336086988449097e-01 -1.249353662133216858e-01 -1.529313325881958008e-01 2.970441579818725586e-01 -3.262086585164070129e-02 -1.101838797330856323e-01 -6.088432669639587402e-02 2.497533569112420082e-03 -1.144626736640930176e-01 -8.417797833681106567e-02 1.672744750976562500e-01 -2.281564921140670776e-01 4.416595026850700378e-02
-5.859796330332756042e-02 -1.504344642162322998e-01 -8.442355692386627197e-02 1.895878165960311890e-01 -1.936602890491485596e-01 -9.430914372205734253e-02 -1.277316510677337646e-01 1.051948219537734985e-01 -2.518722116947174072e-01 1.424310356378555298e-01 1.572760790586471558e-01 3.345102770254015923e-03 8.070321753621101379e-03 -3.387549147009849548e-02 -1.287672668695449829e-01 4.120870232582092285e-01 -1.237891986966133118e-01 -2.856674790382385254e-01 1.989010721445083618e-01 2.197286300361156464e-02 -1.420944184064865112e-01 -2.652941346168518066e-01 2.401375770568847656e-01 3.642279505729675293e-01 7.604871690273284912e-02 -6.352952122688293457e-02 -2.006750255823135376e-01 -4.921864718198776245e-02 7.551030721515417099e-03 1.507810950279235840e-01 1.775021255016326904e-01 -1.905708014965057373e-01
1.292910724878311157e-01 -3.418837189674377441e-01 -1.412458438426256180e-02 2.178938239812850952e-01 -1.119766570627689362e-02 -2.097123265266418457e-01 -2.364013344049453735e-01 -1.802857071161270142e-01 -4.154517948627471924e-01 3.801605701446533203e-01 -1.068322733044624329e-01 1.836915016174316406e-01 9.989094734191894531e-02 1.688952296972274780e-01 -4.307229071855545044e-03 1.033462658524513245e-01 -1.960564404726028442e-01 -7.819214463233947754e-02 2.725284397602081299e-01 -4.238712415099143982e-02 -4.703232273459434509e-02 -5.251805484294891357e-02 -1.214578524231910706e-01 -1.146482676267623901e-01 -3.759882971644401550e-02 -1.833297610282897949e-01 7.212117779999971390e-03 2.363916337490081787e-01 -1.131151989102363586e-01 8.712666481733322144e-02 -2.784661576151847839e-02 -9.562039375305175781e-02
1.536888480186462402e-01 -1.616116017103195190e-01 3.338138461112976074e-01 -7.992035709321498871e-03 -8.361725509166717529e-02 2.972386963665485382e-02 9.714348241686820984e-03 5.057047009468078613e-01 -2.512522339820861816e-01 3.235156834125518799e-02 -1.358586270362138748e-02 1.079269349575042725e-01 1.811311207711696625e-02 -1.488153040409088135e-01 -1.478874981403350830e-01 2.100977599620819092e-01 3.447443246841430664e-01 -6.928689777851104736e-02 2.160040289163589478e-01 -8.907619118690490723e-02 -3.895620256662368774e-02 -9.339378774166107178e-02 2.649297118186950684e-01 1.123276501893997192e-01 7.505137473344802856e-03 -2.285160273313522339e-01 7.520352303981781006e-02 -1.146690472960472107e-01 -1.776623167097568512e-02 1.900162845849990845e-01 -1.715620607137680054e-01 -4.840698465704917908e-02
8.739493042230606079e-02 -8.861712366342544556e-02 -1.651500537991523743e-02 1.297987103462219238e-01 -1.074675172567367554e-01 -2.225433140993118286e-01 -3.867194056510925293e-02 1.250149309635162354e-01 -3.339960873126983643e-01 -8.073146454989910126e-03 2.482649087905883789e-01 1.743104159832000732e-01 -1.502911150455474854e-01 1.416320353746414185e-02 4.106836020946502686e-02 1.938321813941001892e-02 -2.107932269573211670e-01 -1.559523195028305054e-01 -9.659855626523494720e-03 -9.843702614307403564e-02 -9.554443508386611938e-02 -2.304527014493942261e-01 3.704498410224914551e-01 -1.491780877113342285e-01 -3.054244220256805420e-01 4.080589860677719116e-02 -1.379227489233016968e-01 9.814895689487457275e-03 -3.097778856754302979e-01 2.608833909034729004e-01 -7.773913443088531494e-02 -2.762326598167419434e-01
-7.899060100317001343e-02 -2.516569793224334717e-01 2.519803047180175781e-01 -2.050995975732803345e-01 -4.461090639233589172e-02 4.086003452539443970e-02 -2.564531862735748291e-01 -1.337828338146209717e-01 -1.161518320441246033e-01 2.072799056768417358e-01 3.629458844661712646e-01 2.500787377357482910e-01 7.997976243495941162e-02 1.336254030466079712e-01 2.945068851113319397e-02 3.364393413066864014e-01 2.230207473039627075e-01 -1.867456883192062378e-01 1.104280427098274231e-01 1.810532063245773315e-01 -1.662500947713851929e-01 3.023512102663516998e-02 1.537245512008666992e-01 -1.386337280273437500e-01 -1.222607567906379700e-01 3.361828252673149109e-02 2.207593619823455811e-02 2.425276339054107666e-01 -1.865914016962051392e-01 3.925938531756401062e-02 1.571964025497436523e-01 1.051821708679199219e-01
2.169760465621948242e-01 -2.439821809530258179e-01 -3.153378143906593323e-02 3.985368832945823669e-02 -6.671232730150222778e-02 4.414615780115127563e-02 -7.507701218128204346e-02 -9.664098918437957764e-02 -4.494787156581878662e-01 1.791357845067977905e-01 -4.952267929911613464e-02 4.051884263753890991e-02 7.432391494512557983e-02 2.103796973824501038e-02 -2.595362998545169830e-02 1.812693476676940918e-01 -6.254374235868453979e-02 -1.464530825614929199e-01 2.451439052820205688e-01 -1.195770874619483948e-01 2.451762855052947998e-01 -2.862730324268341064e-01 -3.013909757137298584e-01 -6.576727330684661865e-02 -3.450093790888786316e-02 -2.557785511016845703e-01 -1.485293209552764893e-01 1.197432205080986023e-01 -8.182327449321746826e-02 2.531700134277343750e-01 -2.504065036773681641e-01 -1.350418925285339355e-01
-9.505658596754074097e-02 -1.542627364397048950e-01 -3.608059138059616089e-02 1.488469541072845459e-01 1.310502439737319946e-01 -3.509669750928878784e-02 -1.891464293003082275e-01 -1.317378431558609009e-01 -3.783639371395111084e-01 1.350174397230148315e-01 3.522250056266784668e-01 9.542367607355117798e-02 -6.800036132335662842e-02 -7.910744845867156982e-02 -2.015596181154251099e-01 -2.301678247749805450e-02 -3.351125121116638184e-02 -5.110177770256996155e-02 3.319902345538139343e-02 -2.358678281307220459e-01 -1.660964936017990112e-01 -1.229918450117111206e-01 2.266618311405181885e-01 -9.229618310928344727e-02 -2.643130123615264893e-01 -7.005598396062850952e-02 -2.988568544387817383e-01 1.058023646473884583e-01 -1.786169707775115967e-01 2.972519397735595703e-01 -2.274389863014221191e-01 -1.234032213687896729e-01
6.619647145271301270e-02 -1.241986900568008423e-01 7.952805608510971069e-03 2.570634484291076660e-01 -1.182858869433403015e-01 -8.211896568536758423e-02 -2.570770978927612305e-01 -1.722270995378494263e-01 -3.722922503948211670e-01 6.562812626361846924e-02 3.290442526340484619e-01 1.114157512784004211e-01 1.875980570912361145e-02 -1.756971180438995361e-01 1.103760525584220886e-01 -8.523304760456085205e-02 -1.244521290063858032e-01 -1.213007271289825439e-01 3.364618867635726929e-02 -1.157497912645339966e-01 -1.570851802825927734e-01 -3.509080735966563225e-03 4.074634015560150146e-01 -1.117042899131774902e-01 -1.982354372739791870e-01 -2.989443577826023102e-02 -1.041115149855613708e-01 2.078587189316749573e-02 -1.466508805751800537e-01 2.025917917490005493e-01 -2.148263901472091675e-01 -2.742511332035064697e-01
6.906709074974060059e-02 -9.132257848978042603e-02 2.641501128673553467e-01 3.077178597450256348e-01 -3.300814628601074219e-01 -1.593294739723205566e-01 -1.704692393541336060e-01 3.109163641929626465e-01 -1.678002327680587769e-01 1.832055747509002686e-01 1.873929239809513092e-02 -1.816421151161193848e-01 3.458886221051216125e-02 2.183572500944137573e-01 -2.183991484344005585e-02 2.524591386318206787e-01 8.833254128694534302e-02 -7.354649901390075684e-02 2.274513393640518188e-01 -4.706004261970520020e-02 -7.666743546724319458e-02 -1.384802907705307007e-01 -5.789925158023834229e-02 2.668789587914943695e-02 -9.449660778045654297e-02 -1.974132657051086426e-02 -7.512086629867553711e-02 -2.952155470848083496e-01 -1.234423741698265076e-01 -2.845976315438747406e-02 -2.380920350551605225e-01 -2.882196903228759766e-01
-4.382254928350448608e-02 -4.030479788780212402e-01 1.071814373135566711e-01 -8.166687935590744019e-02 -2.234208136796951294e-01 -1.354580074548721313e-01 1.360794007778167725e-01 8.260490745306015015e-02 5.019631981849670410e-02 2.933752834796905518e-01 3.465933799743652344e-01 1.894800961017608643e-01 2.082981914281845093e-01 1.067677810788154602e-01 -8.863288164138793945e-02 6.768260896205902100e-02 4.096133261919021606e-02 9.052631258964538574e-02 -6.449669599533081055e-02 4.934152215719223022e-02 -6.330882757902145386e-02 -4.255929216742515564e-02 2.947570085525512695e-01 2.086190432310104370e-01 7.848612219095230103e-02 -2.462892085313796997e-01 -6.575210392475128174e-02 -1.499018669128417969e-01 1.428280919790267944e-01 2.531681060791015625e-01 -2.692760527133941650e-01 9.337630122900009155e-02
6.867866218090057373e-02 -3.280672132968902588e-01 2.526189088821411133e-01 3.209537565708160400e-01 -1.514351218938827515e-01 -1.439631134271621704e-01 -8.163585513830184937e-02 1.201856881380081177e-02 -3.315896093845367432e-01 6.008951365947723389e-02 -1.547797210514545441e-02 3.428909182548522949e-01 -5.058380216360092163e-02 -2.296701632440090179e-02 -7.057907059788703918e-03 -1.762099005281925201e-02 -2.438343167304992676e-01 -1.077952682971954346e-01 6.754731386899948120e-02 -1.480733305215835571e-01 -1.915102452039718628e-01 -1.909826099872589111e-01 -4.747558012604713440e-02 -7.534270733594894409e-02 -1.210651025176048279e-01 -1.840630322694778442e-01 9.589143097400665283e-02 1.309224124997854233e-02 -3.565168380737304688e-01 -1.477346057072281837e-03 2.735767699778079987e-02 -2.667137980461120605e-01
-1.039573922753334045e-01 -1.657695919275283813e-01 3.483141958713531494e-02 -6.966554373502731323e-02 1.585771590471267700e-01 -6.572662852704524994e-03 1.449385434389114380e-01 3.829634934663772583e-02 -4.871098101139068604e-01 1.675313413143157959e-01 3.015682697296142578e-01 -7.805617898702621460e-02 2.372551411390304565e-01 3.359253704547882080e-02 1.476069688796997070e-01 5.649786069989204407e-02 -1.584847420454025269e-01 -1.195456460118293762e-02 -1.541537046432495117e-01 -4.356009513139724731e-02 -1.404422670602798462e-01 1.701611727476119995e-01 1.106925159692764282e-01 -1.617438793182373047e-01 -1.642477363348007202e-01 -1.917065232992172241e-01 1.188415735960006714e-01 -6.456875801086425781e-02 -2.126357257366180420e-01 1.521698832511901855e-01 -4.126160442829132080e-01 6.744758039712905884e-02
-4.943340085446834564e-03 -2.960771024227142334e-01 9.340306371450424194e-02 3.620230555534362793e-01 8.637116849422454834e-02 -1.021380722522735596e-01 -2.676307857036590576e-01 3.969930857419967651e-02 -2.630124092102050781e-01 -3.187650069594383240e-02 1.959070712327957153e-01 1.570502668619155884e-01 1.047966778278350830e-01 1.147304624319076538e-01 2.413962930440902710e-01 1.555259078741073608e-01 -1.488293111324310303e-01 -1.742976754903793335e-01 8.373643457889556885e-02 1.637650281190872192e-01 -1.803742907941341400e-02 -4.145470857620239258e-01 -1.430680155754089355e-01 3.798843175172805786e-02 -8.260972797870635986e-03 -2.191418856382369995e-01 4.132623225450515747e-02 -6.004025693982839584e-03 -6.531086564064025879e-02 2.458190619945526123e-01 4.555904492735862732e-02 -2.110507935285568237e-01
1.343428790569305420e-01 -3.336713910102844238e-01 4.018933176994323730e-01 2.970162592828273773e-02 -8.892688155174255371e-02 -1.847182027995586395e-02 -3.105002343654632568e-01 1.305388472974300385e-02 -1.708632111549377441e-01 6.143272668123245239e-02 1.576182544231414795e-01 1.722086668014526367e-01 2.052953243255615234e-01 6.951791793107986450e-02 2.759688161313533783e-02 8.844930678606033325e-02 -1.590429395437240601e-01 -2.706034779548645020e-01 2.481934130191802979e-01 -2.319185622036457062e-02 -1.132450159639120102e-02 -1.303523480892181396e-01 -2.354765385389328003e-01 2.470218986272811890e-01 -2.477071247994899750e-02 -2.697799205780029297e-01 -1.182634532451629639e-01 -1.864835321903228760e-01 -5.942629277706146240e-02 1.633408367633819580e-01 -3.525036945939064026e-02 -1.117794588208198547e-01
3.103294074535369873e-01 -3.419242203235626221e-01 3.054381012916564941e-01 -9.321637451648712158e-03 -7.826550304889678955e-02 6.270433217287063599e-02 -2.059537321329116821e-01 -1.705721616744995117e-01 -1.286001354455947876e-01 8.533092588186264038e-02 1.525688320398330688e-01 1.705083847045898438e-01 1.144735217094421387e-01 -1.191171631217002869e-01 1.656263172626495361e-01 2.886527776718139648e-01 -1.435028165578842163e-01 -2.094919383525848389e-01 -1.122192386537790298e-02 1.254685409367084503e-02 1.462633609771728516e-01 -2.038757503032684326e-01 -2.993317842483520508e-01 9.619460441172122955e-03 -8.426470309495925903e-02 -1.474202871322631836e-01 -2.257811874151229858e-01 6.082534417510032654e-02 -4.234484210610389709e-02 5.060330778360366821e-02 -8.413662761449813843e-02 -2.919990718364715576e-01
3.884043917059898376e-02 -1.274331361055374146e-01 5.982041731476783752e-02 -1.135696172714233398e-01 -1.130177304148674011e-01 -1.206654384732246399e-01 -6.972812116146087646e-02 -6.460718065500259399e-02 -3.309075832366943359e-01 1.709883511066436768e-01 2.901729941368103027e-01 5.205986090004444122e-03 -1.693468727171421051e-02 -3.012178651988506317e-02 1.857559978961944580e-01 -1.100925505161285400e-01 -2.496520131826400757e-01 1.751724816858768463e-02 -3.438435494899749756e-02 -1.735672801733016968e-01 -3.292459249496459961e-02 -1.572795659303665161e-01 4.027760624885559082e-01 -1.811114102602005005e-01 3.791561722755432129e-02 1.203890051692724228e-02 -2.303284704685211182e-01 -4.991307482123374939e-02 -2.791201770305633545e-01 3.440810739994049072e-01 -2.589459121227264404e-01 -1.528158336877822876e-01
-1.920886188745498657e-01 -1.132312864065170288e-01 2.046130150556564331e-01 2.295541949570178986e-02 8.314038068056106567e-02 3.323502140119671822e-03 -5.030003935098648071e-02 5.194990336894989014e-02 -9.485312737524509430e-03 5.750809311866760254e-01 1.926779747009277344e-01 -2.703538909554481506e-02 1.177236810326576233e-01 -5.429671704769134521e-02 -7.322636991739273071e-02 1.046907156705856323e-01 -3.719700872898101807e-02 -1.520220283418893814e-02 1.641028821468353271e-01 1.391252875328063965e-01 -1.098249852657318115e-01 -1.989742815494537354e-01 2.389856055378913879e-02 1.978630572557449341e-02 -8.406128734350204468e-02 -1.892636567354202271e-01 4.506780579686164856e-02 -3.186730444431304932e-01 -4.365160465240478516e-01 -7.529809325933456421e-02 -2.098093181848526001e-01 -8.197552710771560669e-02
-1.876932196319103241e-02 -3.126123845577239990e-01 1.132748946547508240e-01 -3.174070268869400024e-02 5.113241076469421387e-02 -1.786411255598068237e-01 2.923056669533252716e-02 -7.429488748311996460e-02 -2.576457262039184570e-01 5.152737349271774292e-02 1.021709814667701721e-01 -6.027474254369735718e-02 1.166140884160995483e-01 -1.510634869337081909e-01 -9.278631955385208130e-02 3.590715229511260986e-01 9.078373759984970093e-02 1.146923936903476715e-02 1.046035811305046082e-01 -2.176732718944549561e-01 -8.155348896980285645e-02 -1.565367132425308228e-01 2.749177217483520508e-01 3.895803913474082947e-02 3.143871426582336426e-01 -3.429310917854309082e-01 1.297943741083145142e-01 -1.642079278826713562e-02 1.346324849873781204e-02 4.168271422386169434e-01 -5.715497955679893494e-02 -6.643094867467880249e-02
1.901165246963500977e-01 -3.932802937924861908e-03 4.798122495412826538e-02 8.506381511688232422e-02 7.151344418525695801e-02 -9.955979883670806885e-02 -7.068105041980743408e-02 3.466503322124481201e-01 -1.902264356613159180e-01 3.984820246696472168e-01 -7.924677431583404541e-02 1.384024918079376221e-01 1.828157529234886169e-02 2.302558720111846924e-01 8.860944956541061401e-02 1.463919319212436676e-02 -1.246138364076614380e-01 2.777003496885299683e-02 1.829805672168731689e-01 -8.900260925292968750e-02 -1.633015461266040802e-02 -4.609254598617553711e-01 -4.657868668437004089e-02 -3.224290907382965088e-03 -2.684366106986999512e-01 -3.347301781177520752e-01 -1.825725287199020386e-02 4.828340560197830200e-02 -1.295848488807678223e-01 -2.410350926220417023e-02 -2.001154869794845581e-01 -1.244912520051002502e-01
9.884211421012878418e-02 -1.746371686458587646e-01 2.808564603328704834e-01 1.958591304719448090e-02 -3.304572030901908875e-02 -1.170597691088914871e-02 1.814002096652984619e-01 4.836853221058845520e-02 -3.256763219833374023e-01 2.358621954917907715e-01 2.427078485488891602e-01 1.863981969654560089e-02 4.774550348520278931e-02 -7.015481591224670410e-03 -3.881279528141021729e-01 2.654929161071777344e-01 1.359890550374984741e-01 2.347036451101303101e-02 2.124371081590652466e-01 -3.973218798637390137e-02 -1.981133967638015747e-02 -3.708021342754364014e-02 3.267995119094848633e-01 9.211038798093795776e-02 2.496311515569686890e-01 -9.829325228929519653e-02 4.184634983539581299e-02 3.863828256726264954e-02 1.976426877081394196e-02 3.259375989437103271e-01 -1.054684892296791077e-01 -1.543106287717819214e-01
8.080382645130157471e-02 -1.739410459995269775e-01 3.239617645740509033e-01 1.995923668146133423e-01 5.629910156130790710e-02 1.174658462405204773e-01 -2.047286182641983032e-01 -2.100215405225753784e-01 -1.419462263584136963e-01 3.240154087543487549e-01 6.394784897565841675e-02 1.799926906824111938e-01 1.623294055461883545e-01 2.017655819654464722e-01 -3.289726376533508301e-02 1.488477140665054321e-01 -2.687081098556518555e-01 2.018745802342891693e-02 2.238368242979049683e-01 -6.428035348653793335e-02 2.014089226722717285e-01 -2.571828067302703857e-01 -1.390975899994373322e-02 6.483165174722671509e-02 8.896191418170928955e-02 -2.486967295408248901e-01 -9.596958756446838379e-03 1.824896782636642456e-01 -2.002560645341873169e-01 3.868036344647407532e-02 1.032091453671455383e-01 -2.648687958717346191e-01
-2.313216589391231537e-02 -1.921748220920562744e-01 2.771260440349578857e-01 1.193344518542289734e-01 8.257285808213055134e-04 1.157476529479026794e-01 5.706130713224411011e-02 -1.358389705419540405e-01 -2.030290365219116211e-01 1.816942542791366577e-01 -1.373372077941894531e-01 1.081815361976623535e-01 3.289866819977760315e-02 5.575953423976898193e-02 2.986905397847294807e-03 1.648052185773849487e-01 -8.606062829494476318e-02 -1.700731925666332245e-02 -1.260931696742773056e-02 -1.827377378940582275e-01 -1.442334353923797607e-01 -4.336737096309661865e-01 1.109714210033416748e-01 -6.390854716300964355e-02 -1.330611705780029297e-01 -1.577456444501876831e-01 2.638151645660400391e-01 1.218671258538961411e-02 -1.506231576204299927e-01 -6.258282810449600220e-04 -2.209630981087684631e-02 -5.460709333419799805e-01
3.197551667690277100e-01 -4.972739815711975098e-01 2.053181529045104980e-01 1.179222017526626587e-01 1.895373761653900146e-01 -2.546043097972869873e-01 -5.222017690539360046e-02 1.527570188045501709e-01 -8.047170937061309814e-02 9.114331752061843872e-02 3.300367593765258789e-01 -9.527962654829025269e-02 8.542479574680328369e-02 4.287412390112876892e-02 1.782642491161823273e-02 1.019818186759948730e-01 1.187567636370658875e-01 -1.425218582153320312e-01 3.382743149995803833e-02 -3.478329163044691086e-04 -1.406397968530654907e-01 -1.492851078510284424e-01 2.074634879827499390e-01 1.291456371545791626e-01 1.810611486434936523e-01 -3.401161134243011475e-01 -3.858831152319908142e-02 7.796379923820495605e-02 1.275330036878585815e-01 -5.434142425656318665e-02 -4.618992656469345093e-02 -1.548346411436796188e-02
1.815268844366073608e-01 -3.213152289390563965e-01 2.738152146339416504e-01 2.378318905830383301e-01 2.211679220199584961e-01 -2.407900393009185791e-01 -2.808909676969051361e-02 1.125170476734638214e-02 -3.288788199424743652e-01 3.551517426967620850e-02 2.693250179290771484e-01 6.099033728241920471e-02 -1.881462894380092621e-02 -6.953997164964675903e-02 -2.794145233929157257e-02 -7.047985494136810303e-02 4.606919363141059875e-02 -6.119509413838386536e-02 -2.640782296657562256e-01 -1.636103540658950806e-01 -1.512740850448608398e-01 2.386703342199325562e-02 3.134140074253082275e-01 4.527423530817031860e-02 -2.675439715385437012e-01 -1.775136739015579224e-01 -1.273839026689529419e-01 1.086420863866806030e-01 -2.254229336977005005e-01 4.739941563457250595e-03 -1.359105408191680908e-01 -3.611208125948905945e-02
1.888207942247390747e-01 -3.973906338214874268e-01 2.193747609853744507e-01 5.722828581929206848e-02 -1.062655672430992126e-01 -1.006099209189414978e-01 -2.814026474952697754e-01 2.109340131282806396e-01 -7.588997483253479004e-02 2.839137315750122070e-01 7.780906558036804199e-02 3.795152157545089722e-02 2.054472863674163818e-01 9.038874879479408264e-03 -2.069999724626541138e-01 8.304321765899658203e-02 -1.555848270654678345e-01 1.754013001918792725e-01 -4.136332497000694275e-02 -2.327362298965454102e-01 1.095534041523933411e-01 -2.016532123088836670e-01 -5.460668355226516724e-02 2.239835709333419800e-01 1.413708203472197056e-03 -2.307737022638320923e-01 5.509610846638679504e-02 1.800904572010040283e-01 1.739881038665771484e-01 -1.748873852193355560e-02 -2.288030683994293213e-01 -1.889823824167251587e-01
-4.482369497418403625e-02 -3.271258771419525146e-01 5.260682478547096252e-02 2.201997041702270508e-01 -8.445080369710922241e-02 -2.853897772729396820e-02 -5.715193971991539001e-02 2.263676822185516357e-01 -8.393162488937377930e-02 2.183120250701904297e-01 5.162785649299621582e-01 1.352784186601638794e-01 1.778409779071807861e-01 1.534469425678253174e-01 -5.218975245952606201e-02 4.494263529777526855e-01 -1.274022012948989868e-01 1.271582096815109253e-01 1.280822604894638062e-01 4.663430526852607727e-02 -4.993114992976188660e-02 3.887695819139480591e-02 2.039660811424255371e-01 -4.126545041799545288e-02 3.364578634500503540e-02 -1.412676181644201279e-02 7.911082357168197632e-02 -2.129795849323272705e-01 3.940724208950996399e-02 1.122179627418518066e-01 -1.107373088598251343e-01 1.380454655736684799e-02
2.360913604497909546e-01 -2.746149599552154541e-01 4.180241376161575317e-02 1.331599950790405273e-01 -1.388707011938095093e-01 1.215776335448026657e-02 -1.855055242776870728e-01 -1.434695422649383545e-01 -3.040132820606231689e-01 2.096117436885833740e-01 -1.389982085675001144e-02 2.784969508647918701e-01 6.540717929601669312e-02 -1.005011871457099915e-01 -5.692805349826812744e-02 1.547155082225799561e-01 1.586111634969711304e-01 -1.986519992351531982e-01 -1.709564216434955597e-02 -1.005895510315895081e-01 1.469024568796157837e-01 -1.550180763006210327e-01 -3.145332336425781250e-01 4.942344129085540771e-02 1.855926960706710815e-02 -1.919893622398376465e-01 3.104684315621852875e-02 -4.247268661856651306e-02 -2.162125408649444580e-01 7.909115403890609741e-02 -2.837825715541839600e-01 -3.517740964889526367e-01
3.657915070652961731e-02 -2.619917392730712891e-01 4.098552763462066650e-01 9.029923379421234131e-02 -1.117106601595878601e-01 2.057174146175384521e-01 -6.676901131868362427e-02 -1.057244688272476196e-01 -3.411451280117034912e-01 2.847908437252044678e-01 1.498941425234079361e-02 2.051564007997512817e-01 2.320750504732131958e-01 4.049919173121452332e-02 1.575879901647567749e-01 -4.479899536818265915e-03 4.022256657481193542e-02 -7.500082254409790039e-02 -3.797091916203498840e-02 -8.706473559141159058e-02 1.154073998332023621e-01 -1.906713098287582397e-01 -2.092627137899398804e-01 -4.983155801892280579e-02 6.822074204683303833e-02 -1.448196321725845337e-01 -7.269226480275392532e-04 1.749939769506454468e-01 8.279474824666976929e-02 2.477589249610900879e-01 -3.265258967876434326e-01 -1.413409709930419922e-01
1.611575186252593994e-01 -4.654806256294250488e-01 1.720086485147476196e-01 -8.697605878114700317e-02 -1.269254088401794434e-01 -8.426187187433242798e-02 -2.440414130687713623e-01 -3.010204434394836426e-01 -3.346005380153656006e-01 5.247810482978820801e-02 1.370773315429687500e-01 -6.485032290220260620e-02 1.469544172286987305e-01 -7.130887359380722046e-02 -1.539878994226455688e-01 -9.521479159593582153e-02 4.797356203198432922e-02 -1.175179332494735718e-01 7.994499802589416504e-02 3.405582159757614136e-02 -6.461521983146667480e-02 -2.772046923637390137e-01 2.354196757078170776e-01 -2.791516482830047607e-01 -4.869173839688301086e-02 -3.477721288800239563e-02 4.354294762015342712e-02 -5.182639136910438538e-02 -1.448413878679275513e-01 2.304971367120742798e-01 1.681324541568756104e-01 -3.303319960832595825e-02
-3.932278603315353394e-02 -3.066283464431762695e-01 1.719323396682739258e-01 3.205524086952209473e-01 -3.392988443374633789e-01 -1.120627019554376602e-02 -1.799961924552917480e-01 4.531347379088401794e-02 -3.369030356407165527e-01 2.016041427850723267e-01 1.394047141075134277e-01 2.647132873535156250e-01 1.691427528858184814e-01 -1.073734462261199951e-01 1.602104902267456055e-01 1.530957072973251343e-01 -1.953839883208274841e-02 -1.366178840398788452e-01 1.846180297434329987e-03 -2.492130249738693237e-01 -1.314763128757476807e-01 -2.420793771743774414e-01 2.186621306464076042e-03 -1.779511123895645142e-01 1.122770830988883972e-01 3.393300622701644897e-02 7.600109279155731201e-02 -1.574113070964813232e-01 -3.710711747407913208e-02 1.141620278358459473e-01 1.781912297010421753e-01 -1.016258299350738525e-01
5.676332488656044006e-02 -2.117065638303756714e-01 2.361631393432617188e-01 1.218790635466575623e-01 -2.254948765039443970e-01 -3.916996121406555176e-01 -2.273355275392532349e-01 1.152595281600952148e-01 -1.752775311470031738e-01 3.044135272502899170e-01 1.686863154172897339e-01 -2.576011046767234802e-02 -8.391235955059528351e-03 1.349090784788131714e-02 1.771632134914398193e-01 -3.308790177106857300e-02 -8.891981095075607300e-03 -1.119654178619384766e-01 -1.019114404916763306e-01 -2.985873222351074219e-01 -2.286959439516067505e-01 -1.803442537784576416e-01 -6.797412782907485962e-02 1.395782828330993652e-01 -1.987936645746231079e-01 1.203924119472503662e-01 -7.577098906040191650e-02 2.262216061353683472e-01 1.458477824926376343e-01 -5.353909730911254883e-02 -2.315226793289184570e-01 -1.307290345430374146e-01
2.221966832876205444e-01 -1.558615714311599731e-01 1.182541772723197937e-01 7.004866003990173340e-02 -8.995629847049713135e-02 -4.672598093748092651e-02 -2.155528068542480469e-01 -1.117196232080459595e-01 -2.606515288352966309e-01 1.710298210382461548e-01 9.670470654964447021e-02 2.192829549312591553e-01 2.084018141031265259e-01 9.240394085645675659e-02 9.372512809932231903e-03 1.021789684891700745e-01 1.653428375720977783e-01 -2.802773714065551758e-01 2.392696030437946320e-02 -2.015316933393478394e-01 2.204916030168533325e-01 -3.443702757358551025e-01 -1.484660506248474121e-01 -1.633586734533309937e-01 -5.871419608592987061e-02 -5.625870451331138611e-02 1.134161949157714844e-01 1.165647730231285095e-01 4.935920983552932739e-02 1.306615173816680908e-01 -1.784520596265792847e-01 -4.167325198650360107e-01
1.575721204280853271e-01 -3.747563958168029785e-01 1.088298857212066650e-01 1.592211872339248657e-01 -3.549398183822631836e-01 8.887776732444763184e-02 1.384601742029190063e-01 2.409919053316116333e-01 -2.370294332504272461e-01 3.418934345245361328e-02 3.263282477855682373e-01 -2.531445622444152832e-01 8.963418751955032349e-02 6.315946113318204880e-03 1.269211322069168091e-01 3.783566653728485107e-01 -6.756554543972015381e-02 -1.061587594449520111e-02 5.881626904010772705e-02 -2.059288769960403442e-01 2.413818053901195526e-02 -2.242965549230575562e-01 3.354572504758834839e-02 2.292822860181331635e-02 -2.205597050487995148e-02 -1.520346105098724365e-01 8.577313274145126343e-02 -7.050933688879013062e-02 -2.158830463886260986e-01 -1.716471649706363678e-02 5.801385641098022461e-02 -4.313383996486663818e-02
2.329355329275131226e-01 -3.333235979080200195e-01 2.740775346755981445e-01 4.648579284548759460e-02 3.662033751606941223e-02 -1.139976456761360168e-01 1.140745505690574646e-01 6.956528872251510620e-02 -2.031321525573730469e-01 4.156804829835891724e-02 -7.820109836757183075e-03 -1.097951382398605347e-01 -9.266841411590576172e-02 -4.704807698726654053e-02 -1.201346442103385925e-01 3.535044789314270020e-01 1.551133841276168823e-01 1.104358583688735962e-01 -1.718718409538269043e-01 -3.741950169205665588e-02 -5.318785831332206726e-02 -1.003455966711044312e-01 3.087665438652038574e-01 9.053325653076171875e-02 1.860086470842361450e-01 -2.900540828704833984e-01 6.367127597332000732e-02 1.570240110158920288e-01 -1.405662000179290771e-01 3.749171197414398193e-01 2.393545769155025482e-02 -1.670308113098144531e-01
-1.383935958147048950e-01 -1.883072257041931152e-01 3.100286424160003662e-01 1.045284494757652283e-01 4.729232937097549438e-02 -8.928014896810054779e-03 -1.585949808359146118e-01 -4.343210905790328979e-02 -3.299140632152557373e-01 1.838521957397460938e-01 2.527115345001220703e-01 -1.343106850981712341e-02 -5.699042603373527527e-02 6.883248686790466309e-02 -4.015035182237625122e-02 2.442613691091537476e-01 4.261451214551925659e-02 2.044982612133026123e-01 6.823294796049594879e-03 1.988835930824279785e-01 -3.724668920040130615e-02 -1.371244341135025024e-01 -5.628159269690513611e-03 4.179433286190032959e-01 -5.922076478600502014e-02 5.195688828825950623e-02 3.211839497089385986e-01 -5.462439358234405518e-02 -1.110913529992103577e-01 5.871048942208290100e-02 -3.334113955497741699e-01 -1.249085813760757446e-01
-1.414595544338226318e-01 -4.341838359832763672e-01 2.862176299095153809e-01 -8.527111262083053589e-02 -2.207064926624298096e-01 -1.420998871326446533e-01 -2.631512880325317383e-01 -1.651343517005443573e-02 -1.817872673273086548e-01 2.537689805030822754e-01 5.337544530630111694e-02 -4.160575568675994873e-02 1.792574226856231689e-01 1.039519309997558594e-01 -5.947904661297798157e-02 2.207444906234741211e-01 -4.858841747045516968e-02 1.954580247402191162e-01 1.578105837106704712e-01 -8.218085765838623047e-02 1.311422586441040039e-01 -1.531090140342712402e-01 -1.398914307355880737e-01 7.770725339651107788e-02 8.923266828060150146e-02 -2.417994439601898193e-01 3.127260506153106689e-01 8.717671781778335571e-02 1.492828726768493652e-01 -8.621962368488311768e-02 7.278493046760559082e-02 -1.459851861000061035e-01
-2.083636447787284851e-02 -2.531361877918243408e-01 9.995046257972717285e-02 -9.463491290807723999e-02 -4.009275138378143311e-02 8.648241311311721802e-02 7.636850327253341675e-02 4.547390937805175781e-01 -2.482370287179946899e-01 1.911599636077880859e-01 1.087117567658424377e-01 1.287287324666976929e-01 -2.198777645826339722e-01 -2.325902320444583893e-02 -2.646484971046447754e-01 2.720483839511871338e-01 1.324501484632492065e-01 1.307139843702316284e-01 3.153607845306396484e-01 -1.221721246838569641e-01 4.360368475317955017e-02 -3.224965650588274002e-03 1.114864721894264221e-01 6.218593195080757141e-02 -4.529607295989990234e-02 -1.902616322040557861e-01 2.517594695091247559e-01 -6.856276839971542358e-02 -2.418311871588230133e-02 1.816217899322509766e-01 -1.395274847745895386e-01 -2.208081930875778198e-01
3.435157611966133118e-02 -4.373645484447479248e-01 7.572762668132781982e-02 -1.122322827577590942e-01 -2.567057609558105469e-01 -8.007359504699707031e-02 -3.194167017936706543e-01 8.075500279664993286e-02 -1.510782986879348755e-01 2.760304510593414307e-01 1.270642876625061035e-01 1.338674575090408325e-01 -1.133207157254219055e-01 1.145935952663421631e-01 9.561844915151596069e-02 9.399678558111190796e-03 -4.292955994606018066e-02 3.181616961956024170e-01 -2.475737035274505615e-02 7.113372534513473511e-02 -7.687287777662277222e-02 1.408377736806869507e-01 3.497287258505821228e-02 1.810550875961780548e-02 -3.364937603473663330e-01 -1.317069977521896362e-01 -3.113839030265808105e-01 2.183523625135421753e-01 -9.163409471511840820e-02 -5.084577202796936035e-02 4.100961238145828247e-02 -1.270470023155212402e-01
-1.831849962472915649e-01 -1.868679672479629517e-01 1.615926027297973633e-01 1.719300895929336548e-01 2.985796332359313965e-02 -2.670229375362396240e-01 -1.810208857059478760e-01 2.103460133075714111e-01 -1.416106615215539932e-02 1.292653232812881470e-01 2.533056139945983887e-01 2.800881564617156982e-01 9.639056026935577393e-02 6.173386052250862122e-02 9.552711993455886841e-02 1.495211198925971985e-02 4.569514095783233643e-02 2.870714664459228516e-01 5.628653615713119507e-02 -1.150044351816177368e-01 -5.063164606690406799e-02 6.391010433435440063e-02 3.469206988811492920e-01 5.906318500638008118e-02 -6.290714442729949951e-02 -2.954296171665191650e-01 5.361098051071166992e-02 -1.998873203992843628e-01 1.775504648685455322e-01 2.103466987609863281e-01 -1.032283082604408264e-01 -3.046252429485321045e-01
-2.467048913240432739e-02 -2.366006374359130859e-01 1.384819597005844116e-01 2.946093976497650146e-01 -3.494825661182403564e-01 -1.057341545820236206e-01 3.419438377022743225e-03 -1.053945571184158325e-01 -3.639982640743255615e-01 2.783842086791992188e-01 5.224108323454856873e-02 1.038369461894035339e-01 -2.445039339363574982e-02 1.100297272205352783e-01 8.482830226421356201e-02 1.662994474172592163e-01 -2.100614756345748901e-01 1.421949416399002075e-01 -3.447296470403671265e-02 -2.361310571432113647e-01 1.643070578575134277e-01 -2.788685262203216553e-01 -1.332566235214471817e-02 -9.796335548162460327e-02 5.446648225188255310e-02 -1.336320638656616211e-01 1.478883773088455200e-01 -7.485027611255645752e-02 -3.025965690612792969e-01 1.637393385171890259e-01 1.391694694757461548e-01 -8.438795804977416992e-03
3.154547885060310364e-02 -3.896620869636535645e-01 1.144741997122764587e-01 1.621801257133483887e-01 -2.162215709686279297e-01 1.120034977793693542e-01 -6.409133970737457275e-02 3.536873459815979004e-01 -7.461146265268325806e-02 1.672410219907760620e-01 1.142953559756278992e-01 -6.252697110176086426e-02 1.659017056226730347e-01 -5.935966968536376953e-02 2.696729600429534912e-01 1.948881298303604126e-01 1.012594774365425110e-01 9.939981251955032349e-02 3.022966086864471436e-01 -1.037362441420555115e-01 -1.273229718208312988e-01 -2.180210947990417480e-01 -8.772974461317062378e-02 -1.070815231651067734e-02 -4.432006925344467163e-02 -9.595230966806411743e-02 1.437614262104034424e-01 -1.346378624439239502e-01 -2.773405611515045166e-01 4.022476077079772949e-02 1.512798517942428589e-01 -2.859725058078765869e-01
3.625347837805747986e-02 -2.395014613866806030e-01 1.331892460584640503e-01 2.145381085574626923e-02 2.507470920681953430e-02 3.753949701786041260e-02 1.710316091775894165e-01 4.906033575534820557e-01 -1.864721328020095825e-01 7.432027161121368408e-02 2.697595395147800446e-02 -9.013030678033828735e-02 -2.325672060251235962e-01 6.125836074352264404e-02 -1.082928013056516647e-02 8.273348957300186157e-02 4.938065260648727417e-02 -9.272333979606628418e-02 1.834248006343841553e-01 -1.837622523307800293e-01 -3.789906576275825500e-02 -2.655385434627532959e-01 3.299649059772491455e-01 -1.339649558067321777e-01 -1.793942153453826904e-01 -2.224631756544113159e-01 2.420015782117843628e-01 -3.136243671178817749e-02 1.219303347170352936e-02 2.816347777843475342e-01 -1.754310429096221924e-01 -9.225966036319732666e-02
2.436283528804779053e-01 -2.671773731708526611e-01 3.617171943187713623e-02 1.891123354434967041e-01 1.177445650100708008e-01 2.712901234626770020e-01 2.705366909503936768e-01 -6.745507009327411652e-03 -3.409386277198791504e-01 1.995584219694137573e-01 3.441357314586639404e-01 8.397493511438369751e-02 1.328868865966796875e-01 4.964615404605865479e-02 -1.367859989404678345e-01 2.361267656087875366e-01 2.470551244914531708e-02 -2.101076394319534302e-01 -1.158373802900314331e-02 3.191983327269554138e-02 -1.221906095743179321e-01 -2.850151658058166504e-01 6.514751911163330078e-02 -1.530526280403137207e-01 -1.141120563261210918e-03 -7.089793682098388672e-02 1.743596643209457397e-01 1.756064444780349731e-01 -6.263359636068344116e-02 -3.474652022123336792e-02 -8.779805153608322144e-02 -2.156626433134078979e-01
-1.037619262933731079e-01 -2.891718745231628418e-01 3.648058474063873291e-01 2.650342881679534912e-01 -2.928549945354461670e-01 -3.120599091053009033e-01 -1.459768563508987427e-01 -9.200005233287811279e-02 -1.292222738265991211e-01 8.614774048328399658e-02 1.207507923245429993e-01 -9.242638945579528809e-02 -8.151798695325851440e-02 2.589571177959442139e-01 -5.937512218952178955e-02 2.147449105978012085e-01 -2.038828656077384949e-02 -2.818659879267215729e-02 2.094767689704895020e-01 -2.107867300510406494e-01 -6.576631963253021240e-02 1.302404105663299561e-01 1.813165545463562012e-01 -1.013934239745140076e-01 -7.951231300830841064e-02 1.136927083134651184e-01 1.094572618603706360e-02 1.140224710106849670e-01 -1.899487525224685669e-01 1.649260818958282471e-01 -2.115724980831146240e-01 -1.562082767486572266e-01
1.090496033430099487e-01 -3.261076807975769043e-01 2.381619960069656372e-01 1.985943913459777832e-01 -3.654340803623199463e-01 -1.600469835102558136e-02 -6.131702288985252380e-02 7.053933292627334595e-02 -3.631930947303771973e-01 1.924330443143844604e-01 1.004222258925437927e-01 7.985234260559082031e-02 -5.299035087227821350e-02 1.099586933851242065e-01 -2.879809029400348663e-02 2.356032580137252808e-01 -1.522186249494552612e-01 1.251130551099777222e-01 9.603240527212619781e-03 -2.715484499931335449e-01 7.840224355459213257e-02 -2.068445831537246704e-01 -2.789697423577308655e-02 5.633036419749259949e-02 2.212626039981842041e-01 -9.344862401485443115e-02 2.319288402795791626e-01 -7.860708981752395630e-02 -3.114735186100006104e-01 2.525424584746360779e-02 4.795458167791366577e-02 -5.726190656423568726e-02
1.404618769884109497e-01 -2.178527265787124634e-01 2.351733855903148651e-02 2.162045091390609741e-01 -4.255374670028686523e-01 1.074252128601074219e-01 -1.544047426432371140e-02 2.491550147533416748e-01 -2.878896296024322510e-01 2.758912928402423859e-02 2.749344110488891602e-01 9.210728108882904053e-03 1.907272264361381531e-02 1.167448312044143677e-01 1.943860799074172974e-01 1.600931584835052490e-01 8.907722309231758118e-03 -8.235533721745014191e-03 2.236972004175186157e-01 -2.190924137830734253e-01 2.186803705990314484e-02 -1.992142498493194580e-01 4.455103352665901184e-02 2.573546767234802246e-02 -4.499966651201248169e-02 -1.081719100475311279e-01 1.131504848599433899e-01 -3.747463226318359375e-02 -2.777785956859588623e-01 4.096768423914909363e-02 1.721137911081314087e-01 -3.412525951862335205e-01
1.254974752664566040e-01 -6.683431565761566162e-02 1.191272586584091187e-01 -4.398401081562042236e-02 -2.241379767656326294e-02 -4.607748985290527344e-02 5.396326631307601929e-02 -8.388097584247589111e-02 -2.931938171386718750e-01 2.817150056362152100e-01 4.154166877269744873e-01 2.589053809642791748e-01 -9.948720037937164307e-02 -4.719009250402450562e-02 8.193826675415039062e-02 -2.051992528140544891e-02 -1.445353180170059204e-01 -8.333047479391098022e-02 7.613307237625122070e-02 1.579145900905132294e-02 -3.497902362141758204e-04 -2.058332115411758423e-01 2.680016756057739258e-01 -1.403484344482421875e-01 -2.502691447734832764e-01 9.728222340345382690e-02 -8.542131632566452026e-02 -5.746738612651824951e-02 -2.139694094657897949e-01 2.057904601097106934e-01 -4.315833747386932373e-01 -4.506631195545196533e-02
1.218904033303260803e-01 -2.549400925636291504e-01 -6.204673275351524353e-02 1.044093444943428040e-01 1.222954094409942627e-01 -1.775643602013587952e-02 -2.747014462947845459e-01 -2.827801182866096497e-02 -4.597772359848022461e-01 1.931782960891723633e-01 3.239097297191619873e-01 -1.106442436575889587e-01 6.517351418733596802e-02 -1.425506174564361572e-01 -7.727204263210296631e-02 -9.486132301390171051e-03 -1.098523736000061035e-01 9.237308800220489502e-02 -1.691208332777023315e-01 -1.998883634805679321e-01 -3.815252706408500671e-02 -7.526432722806930542e-02 1.633417159318923950e-01 -2.093652635812759399e-01 -2.607906758785247803e-01 -9.957811795175075531e-03 -1.010548099875450134e-01 2.663668012246489525e-03 -3.345432877540588379e-01 1.680677235126495361e-01 -1.757952421903610229e-01 -3.421987593173980713e-02
-1.187677308917045593e-01 -2.708740234375000000e-01 4.055831432342529297e-01 -4.285373911261558533e-02 -1.725897751748561859e-02 -7.916876673698425293e-02 -9.214083105325698853e-02 2.124694585800170898e-01 -2.123526483774185181e-01 8.349878340959548950e-02 4.271523654460906982e-01 -9.088952839374542236e-02 4.393184185028076172e-02 6.282553821802139282e-02 -1.156649738550186157e-01 2.719490230083465576e-01 2.698503136634826660e-01 1.084393542259931564e-02 1.378786563873291016e-01 5.015510320663452148e-02 3.050626814365386963e-02 -9.049042314291000366e-02 1.331540048122406006e-01 8.201456815004348755e-02 1.294356882572174072e-01 -3.303291201591491699e-01 1.624519377946853638e-01 -8.204000443220138550e-02 2.106412947177886963e-01 -6.630580127239227295e-02 -1.940903812646865845e-02 -1.175493001937866211e-01
3.106651604175567627e-01 -2.028301656246185303e-01 1.675756722688674927e-01 -7.379005849361419678e-02 1.018982147797942162e-03 -5.147561058402061462e-02 3.647254407405853271e-02 -1.267534196376800537e-01 -9.223227202892303467e-02 -1.089627202600240707e-02 3.042482733726501465e-01 9.200068190693855286e-03 2.655461430549621582e-01 -2.949902713298797607e-01 -1.489019840955734253e-01 3.916867971420288086e-01 -6.245464086532592773e-02 7.433803379535675049e-02 3.844742104411125183e-02 -5.725319311022758484e-02 1.437133401632308960e-01 -2.206095159053802490e-01 4.269608259201049805e-01 -5.501424148678779602e-02 1.015843823552131653e-01 -2.702435664832592010e-02 -5.084478110074996948e-02 -8.945162594318389893e-02 -5.418664216995239258e-02 1.128236725926399231e-01 -1.002450734376907349e-01 -2.412335574626922607e-01
1.206878721714019775e-01 -2.057310044765472412e-01 -1.371330954134464264e-02 1.258036792278289795e-01 -8.334259688854217529e-02 -1.947465240955352783e-01 -1.503202170133590698e-01 -6.722021847963333130e-02 -7.759959995746612549e-02 4.270930588245391846e-01 8.261502534151077271e-02 3.393290191888809204e-02 -8.130734413862228394e-02 -1.137933060526847839e-01 -2.094700783491134644e-01 -1.045015733689069748e-02 -2.284266985952854156e-02 -1.445069015026092529e-01 1.598128378391265869e-01 4.357749223709106445e-02 -6.277832388877868652e-02 -2.179622203111648560e-01 -2.348103523254394531e-01 1.551597416400909424e-01 -1.864441633224487305e-01 -2.896972298622131348e-01 -8.037659525871276855e-02 1.731314063072204590e-01 -3.565039038658142090e-01 -9.321872889995574951e-02 -9.468216449022293091e-02 -3.402667641639709473e-01
2.524393796920776367e-01 -1.712914854288101196e-01 7.283888012170791626e-02 1.477839797735214233e-01 -5.744244158267974854e-02 6.445033103227615356e-02 -2.321534007787704468e-01 -1.545049697160720825e-01 -3.321963548660278320e-01 3.192377090454101562e-01 -9.229899942874908447e-02 1.318227052688598633e-01 2.643855810165405273e-01 6.651479005813598633e-02 1.234005391597747803e-01 1.168988421559333801e-01 4.152958840131759644e-02 -6.720338761806488037e-02 2.142179608345031738e-01 -6.183198466897010803e-02 1.649962812662124634e-01 -2.700510919094085693e-01 -2.048278450965881348e-01 -1.400658637285232544e-01 -3.906170278787612915e-02 -2.611089944839477539e-01 -1.997908055782318115e-01 1.523712370544672012e-02 -4.672737047076225281e-02 7.515558600425720215e-02 -1.094831600785255432e-01 -3.253285884857177734e-01
-8.915887773036956787e-02 4.067482077516615391e-04 2.496118396520614624e-01 2.362563312053680420e-01 -4.647349193692207336e-02 -1.021465212106704712e-01 -3.388684689998626709e-01 1.740730702877044678e-01 -1.707110106945037842e-01 1.952514946460723877e-01 1.295840144157409668e-01 -4.342033714056015015e-02 3.609486669301986694e-02 -5.356631800532341003e-02 -5.919090937823057175e-03 -1.637270152568817139e-01 2.899917662143707275e-01 -7.285334914922714233e-02 -1.322297006845474243e-02 -3.358433246612548828e-01 -1.808652579784393311e-01 -3.642734587192535400e-01 1.149709522724151611e-01 1.389207988977432251e-01 -2.613480389118194580e-01 -1.241940110921859741e-01 -9.046869724988937378e-02 1.392425149679183960e-01 -7.717836648225784302e-02 2.401723712682723999e-01 -2.778408490121364594e-02 -1.524458676576614380e-01
5.811529606580734253e-02 -6.517764925956726074e-02 1.654916405677795410e-01 2.732534110546112061e-01 -1.025977805256843567e-01 -1.608556210994720459e-01 1.125894784927368164e-01 1.080327481031417847e-02 -4.495257437229156494e-01 2.837739586830139160e-01 1.722869724035263062e-01 2.475544810295104980e-01 -1.258772462606430054e-01 7.483224570751190186e-02 1.606868952512741089e-01 1.453658938407897949e-01 -1.200179308652877808e-01 -4.795347154140472412e-02 9.073125571012496948e-02 -1.596373617649078369e-01 -1.458944678306579590e-01 -3.053356111049652100e-01 -1.558760702610015869e-01 -6.542191654443740845e-02 -1.786170303821563721e-01 -1.040608212351799011e-01 -3.361060842871665955e-02 1.362132877111434937e-01 -1.371330767869949341e-01 5.906052421778440475e-03 -4.296381026506423950e-02 -3.500670194625854492e-01
3.156905770301818848e-01 -1.507122814655303955e-01 1.304375082254409790e-01 -4.387809336185455322e-02 -9.805191308259963989e-02 -8.338771015405654907e-02 -1.294159591197967529e-01 -3.022440671920776367e-01 -1.592036485671997070e-01 3.412263691425323486e-01 1.496243327856063843e-01 8.463647961616516113e-02 1.620044410228729248e-01 6.377997994422912598e-02 1.832107305526733398e-01 1.310016661882400513e-01 6.147174537181854248e-02 -1.727558486163616180e-02 1.191763430833816528e-01 -2.814865708351135254e-01 1.981436908245086670e-01 -2.884274125099182129e-01 -1.698655486106872559e-01 -4.404897987842559814e-02 1.670469939708709717e-01 -1.998945474624633789e-01 -7.209611684083938599e-02 -1.122800260782241821e-01 -2.137759141623973846e-02 1.258754879236221313e-01 -2.206519097089767456e-01 -2.832461893558502197e-01
-2.637640386819839478e-02 -3.702400028705596924e-01 -7.197715807706117630e-03 4.209929406642913818e-01 -9.592919051647186279e-02 -1.806902736425399780e-01 -1.900352090597152710e-01 6.026849523186683655e-02 -4.064195752143859863e-01 2.160987257957458496e-01 1.350811421871185303e-01 2.105759829282760620e-01 9.588988125324249268e-02 -1.131131276488304138e-01 2.145124040544033051e-02 8.840066194534301758e-02 -2.320976257324218750e-01 -9.658488631248474121e-02 -1.197004690766334534e-02 1.622274070978164673e-01 -1.919240355491638184e-01 -1.611677259206771851e-01 -2.022021710872650146e-01 1.481328755617141724e-01 -3.501135390251874924e-03 -1.392544209957122803e-01 6.794115900993347168e-02 5.948884785175323486e-02 -5.397408083081245422e-02 2.067647278308868408e-01 -7.300760596990585327e-02 -6.900699436664581299e-02
3.668730333447456360e-02 -2.348044328391551971e-02 -3.668897971510887146e-02 1.039956286549568176e-01 -1.211418360471725464e-01 -2.460049698129296303e-03 -1.765669882297515869e-01 -1.205287054181098938e-01 -4.597791135311126709e-01 1.705084592103958130e-01 2.693587839603424072e-01 2.413026988506317139e-01 -3.771360218524932861e-02 -2.283261157572269440e-02 7.562426477670669556e-02 1.649256199598312378e-01 -1.030379384756088257e-01 -1.422824412584304810e-01 -1.930161751806735992e-02 -1.462812274694442749e-01 -7.607503980398178101e-02 2.857598289847373962e-02 3.909922540187835693e-01 -1.995786651968955994e-02 -2.941969037055969238e-01 1.585985533893108368e-02 -2.446169108152389526e-01 9.641352295875549316e-02 -2.059577554464340210e-01 2.361525446176528931e-01 -1.774262040853500366e-01 -1.460502445697784424e-01
-2.004516683518886566e-02 -2.143747210502624512e-01 3.444988429546356201e-01 -2.249239683151245117e-01 -7.398271700367331505e-04 5.172847583889961243e-02 -2.290228158235549927e-01 2.182712405920028687e-01 -3.566745221614837646e-01 6.310351192951202393e-02 2.430468797683715820e-01 -5.846842378377914429e-02 7.012823969125747681e-02 2.570181712508201599e-02 1.341776549816131592e-01 2.282651662826538086e-01 1.081262305378913879e-01 9.106376208364963531e-03 -2.217947095632553101e-01 2.491307444870471954e-02 -1.442872285842895508e-01 -1.367755420506000519e-02 1.965463161468505859e-01 6.330321729183197021e-02 1.198547929525375366e-01 -2.367894351482391357e-02 2.587873041629791260e-01 2.629395015537738800e-02 -8.116602897644042969e-02 1.008472219109535217e-01 -4.025163352489471436e-01 -1.600877791643142700e-01
1.110932454466819763e-01 -1.783565431833267212e-01 8.070292323827743530e-02 -7.324724923819303513e-03 -1.071761548519134521e-01 -4.446126148104667664e-02 -3.519004285335540771e-01 7.086776942014694214e-02 -1.913261413574218750e-01 1.892611682415008545e-01 -1.645987331867218018e-01 1.086140284314751625e-03 3.568176627159118652e-01 1.665285043418407440e-02 1.547237932682037354e-01 1.131002828478813171e-01 -1.095638573169708252e-01 -2.578027546405792236e-02 -3.559044376015663147e-02 -7.447077333927154541e-02 2.191967070102691650e-01 -3.474553227424621582e-01 -2.258972972631454468e-01 1.268768906593322754e-01 -1.161866933107376099e-01 -2.761852145195007324e-01 -1.303518540225923061e-03 8.927734941244125366e-02 -2.753407955169677734e-01 1.693161576986312866e-01 -7.783940434455871582e-02 -2.818578481674194336e-01
-2.716311020776629448e-03 -1.538022160530090332e-01 3.967581391334533691e-01 7.514804601669311523e-02 -1.912797093391418457e-01 -4.654572904109954834e-02 5.024749785661697388e-02 1.587450653314590454e-01 -3.014812171459197998e-01 1.000710651278495789e-01 4.004075825214385986e-01 2.334918826818466187e-02 -8.081253618001937866e-02 -3.873350843787193298e-02 -2.265204787254333496e-01 4.421250522136688232e-01 9.173534065485000610e-02 1.275725755840539932e-02 2.431069873273372650e-02 -2.911931276321411133e-02 3.073162771761417389e-02 -1.393328979611396790e-02 1.353225857019424438e-01 7.496264576911926270e-02 2.311185151338577271e-01 -1.456560790538787842e-01 2.350582480430603027e-01 3.871308267116546631e-02 1.501634120941162109e-01 -1.371730118989944458e-02 -7.770049571990966797e-02 -1.869652420282363892e-01
-1.378444433212280273e-01 -2.076713889837265015e-01 1.761878728866577148e-01 1.693843603134155273e-01 -1.150245815515518188e-01 -9.270524233579635620e-02 -2.183795720338821411e-01 1.646580249071121216e-01 -3.218201696872711182e-01 2.350640296936035156e-01 1.861518472433090210e-01 1.543150544166564941e-01 2.782258950173854828e-02 1.717540025711059570e-01 2.664620801806449890e-02 2.129190266132354736e-01 2.876993454992771149e-02 -2.067448645830154419e-01 1.933395117521286011e-01 -1.482218652963638306e-01 -2.554259598255157471e-01 -1.231935769319534302e-01 -2.244166433811187744e-01 6.605365127325057983e-02 -2.068254351615905762e-02 -1.466569602489471436e-01 -1.867245137691497803e-01 3.768138214945793152e-02 -3.121070563793182373e-01 -1.804157942533493042e-01 -1.753771156072616577e-01 -1.757804155349731445e-01
1.915156245231628418e-01 -3.888693749904632568e-01 1.885047107934951782e-01 -2.211752235889434814e-01 -7.844633609056472778e-02 -1.496266424655914307e-01 -3.387667834758758545e-01 1.859813332557678223e-01 -1.046853736042976379e-01 3.709618747234344482e-01 3.690090961754322052e-03 9.385019540786743164e-02 -1.692868620157241821e-01 1.888491958379745483e-01 1.822918057441711426e-01 5.464007332921028137e-02 -2.084400653839111328e-01 1.286876350641250610e-01 1.465889662504196167e-01 -3.951684385538101196e-02 -3.781162202358245850e-02 1.400841325521469116e-01 1.892264038324356079e-01 -1.936561763286590576e-01 -2.292347885668277740e-02 -9.156101197004318237e-02 -1.476113498210906982e-01 1.089448183774948120e-01 -1.282478868961334229e-01 -6.773018091917037964e-02 9.189528971910476685e-02 -2.058102041482925415e-01
1.548300236463546753e-01 -4.649301469326019287e-01 2.581363618373870850e-01 -2.080637067556381226e-01 -1.433409303426742554e-01 -1.883602142333984375e-01 -1.581460237503051758e-01 -1.451372504234313965e-01 -3.166602253913879395e-01 7.485739886760711670e-02 1.955247521400451660e-01 1.261896789073944092e-01 2.649242579936981201e-01 1.026933938264846802e-01 2.983237430453300476e-02 -3.627027571201324463e-02 1.802771836519241333e-01 8.494273573160171509e-02 -9.495484083890914917e-02 -1.222502160817384720e-02 5.236034467816352844e-02 -6.426531076431274414e-02 3.223203420639038086e-01 -1.562317907810211182e-01 -2.169172316789627075e-01 8.482687175273895264e-02 1.035855263471603394e-01 -1.745103597640991211e-01 -4.451389238238334656e-02 -3.866137191653251648e-02 1.353374775499105453e-02 -1.474140286445617676e-01
-2.214372716844081879e-02 -4.290603846311569214e-02 3.028770685195922852e-01 1.996162384748458862e-01 -1.846030205488204956e-01 -7.771450281143188477e-02 -1.341408193111419678e-01 3.367495164275169373e-02 -2.717903554439544678e-01 2.084928601980209351e-01 -9.614193439483642578e-02 3.430621027946472168e-01 -9.943135082721710205e-03 -1.474836468696594238e-01 -2.806664407253265381e-01 2.117716968059539795e-01 -8.289456367492675781e-02 2.569431066513061523e-01 2.102181762456893921e-01 2.627896666526794434e-01 3.890991955995559692e-02 -6.215768679976463318e-02 1.835781186819076538e-01 -1.330616772174835205e-01 7.406132668256759644e-02 -2.004126161336898804e-01 -5.829534959048032761e-03 1.795931309461593628e-01 1.827687919139862061e-01 1.489816159009933472e-01 1.164110302925109863e-01 -1.645665317773818970e-01
9.795444458723068237e-02 -3.829786181449890137e-01 2.011292846873402596e-03 7.980060577392578125e-02 -1.736061424016952515e-01 -1.001258119940757751e-01 4.253622889518737793e-02 1.193597912788391113e-01 -4.647085070610046387e-02 2.875779271125793457e-01 3.715199530124664307e-01 2.543028891086578369e-01 2.056740522384643555e-01 1.393563300371170044e-01 -7.546998560428619385e-02 3.798361718654632568e-01 1.723909191787242889e-02 -2.741475030779838562e-02 2.371079623699188232e-01 1.567380875349044800e-01 5.905052274465560913e-02 -6.270579248666763306e-02 2.878278791904449463e-01 -1.709644868969917297e-02 -1.468796283006668091e-01 3.382595721632242203e-03 -4.156440123915672302e-02 -1.761972755193710327e-01 1.086997911334037781e-01 3.384623304009437561e-02 -1.303853392601013184e-01 1.586734056472778320e-01
8.192441612482070923e-02 -2.314578369259834290e-02 5.087297558784484863e-01 -2.126552164554595947e-02 1.286881044507026672e-02 1.011699214577674866e-01 -1.524948235601186752e-02 2.220616638660430908e-01 -2.703991532325744629e-01 1.370648145675659180e-01 3.382413089275360107e-01 1.801611781120300293e-01 -1.000157445669174194e-01 5.430531688034534454e-03 -2.139180600643157959e-01 3.003596961498260498e-01 2.511374354362487793e-01 7.545154541730880737e-02 8.467757143080234528e-03 -5.893835797905921936e-02 1.228186190128326416e-01 -9.861835837364196777e-02 2.256190776824951172e-01 -1.287918258458375931e-02 1.330118179321289062e-01 -2.898423373699188232e-01 1.139129474759101868e-01 2.574334852397441864e-02 2.553168497979640961e-02 8.896783739328384399e-02 2.725916728377342224e-02 -1.262316703796386719e-01
1.891529709100723267e-01 -3.182299137115478516e-01 4.471597075462341309e-01 2.300833463668823242e-01 -8.865071088075637817e-02 -1.644669473171234131e-01 -2.451737970113754272e-01 2.100482396781444550e-02 -1.104078069329261780e-01 2.305567115545272827e-01 -1.013425439596176147e-01 1.656112372875213623e-01 2.130878567695617676e-01 4.598968476057052612e-02 -2.037256062030792236e-01 3.196678459644317627e-01 1.048729270696640015e-01 1.144504640251398087e-02 -2.796440124511718750e-01 1.055885553359985352e-01 1.749712079763412476e-01 -1.492672320455312729e-02 1.059404835104942322e-01 7.365220785140991211e-02 -7.027938961982727051e-02 2.248102799057960510e-02 -8.508633077144622803e-02 5.838418006896972656e-02 -8.496261388063430786e-02 1.592813804745674133e-02 -4.581236839294433594e-02 2.161371856927871704e-01
1.889748871326446533e-01 -2.814966440200805664e-01 2.593635395169258118e-02 1.216849237680435181e-01 1.737227886915206909e-01 -1.246064379811286926e-01 -1.617872565984725952e-01 8.019618690013885498e-02 -3.198497593402862549e-01 2.040118128061294556e-01 3.453983664512634277e-01 -5.069095268845558167e-02 3.839047625660896301e-03 -2.455496937036514282e-01 -3.813402354717254639e-02 1.157619357109069824e-01 -1.898407191038131714e-02 -2.108559943735599518e-03 -7.330352067947387695e-02 -1.979187279939651489e-01 -2.414097785949707031e-01 1.239483803510665894e-01 2.568966150283813477e-01 1.240074709057807922e-01 -1.755903661251068115e-01 1.865242235362529755e-02 -2.877478003501892090e-01 -4.355284571647644043e-02 -2.017024010419845581e-01 2.419461011886596680e-01 -1.099510192871093750e-01 -1.522638499736785889e-01
-1.835015416145324707e-01 -3.217359185218811035e-01 1.322619896382093430e-02 4.475692808628082275e-01 -2.141690813004970551e-02 8.494199253618717194e-03 -2.162785232067108154e-01 3.407918661832809448e-02 -1.592626720666885376e-01 1.866962909698486328e-01 -7.868938148021697998e-02 -2.373678050935268402e-02 -3.938987106084823608e-02 -1.625311225652694702e-01 -2.912844717502593994e-02 2.216441482305526733e-01 -2.992234528064727783e-01 -1.060700118541717529e-01 1.030975282192230225e-01 9.096992760896682739e-02 -4.259901866316795349e-02 -1.736126542091369629e-01 7.660882174968719482e-02 -6.517647765576839447e-03 1.929829642176628113e-02 -1.733392030000686646e-01 1.913306117057800293e-01 -2.094255201518535614e-02 -8.740911632776260376e-02 3.242990374565124512e-01 -2.307490631937980652e-02 -3.613422513008117676e-01
1.757342070341110229e-01 -2.361380904912948608e-01 9.146454930305480957e-02 1.301766335964202881e-01 -3.001171648502349854e-01 1.575647890567779541e-01 -6.897471845149993896e-02 1.321077644824981689e-01 -3.755058348178863525e-01 1.822666525840759277e-01 -5.436631292104721069e-02 6.152164191007614136e-02 1.739281117916107178e-01 -3.059261711314320564e-03 7.582940906286239624e-02 2.739395201206207275e-01 8.441925048828125000e-02 -7.467529177665710449e-02 1.456852704286575317e-01 3.277601674199104309e-02 -3.616169393062591553e-01 -7.813606411218643188e-02 1.053886860609054565e-01 -7.977152615785598755e-02 -2.103160880506038666e-02 -1.294050663709640503e-01 2.220820784568786621e-01 -2.629843354225158691e-01 -2.392454147338867188e-01 -1.285560876131057739e-01 5.004098266363143921e-02 -2.400745749473571777e-01
3.406897559762001038e-02 -2.440311163663864136e-01 1.735427044332027435e-02 2.192418128252029419e-01 -2.488194257020950317e-01 -4.461737349629402161e-02 -3.104934394359588623e-01 -1.967301517724990845e-01 -1.350954174995422363e-01 3.187690079212188721e-01 9.571944177150726318e-02 2.681414783000946045e-01 -9.796158969402313232e-02 2.218294441699981689e-01 1.309186220169067383e-01 2.418721318244934082e-01 -3.097512945532798767e-02 -1.851806193590164185e-01 1.958195716142654419e-01 -1.284526661038398743e-02 -6.452781707048416138e-02 -2.956368923187255859e-01 8.040828257799148560e-02 -2.414975911378860474e-01 -1.035512462258338928e-01 -2.022392302751541138e-01 1.852477192878723145e-01 1.263764649629592896e-01 8.292199671268463135e-02 1.173669025301933289e-01 1.573733054101467133e-02 6.010857596993446350e-02
1.702515482902526855e-01 -3.797676786780357361e-02 3.700000643730163574e-01 2.487627230584621429e-02 -9.689817577600479126e-02 -2.021105214953422546e-02 -1.477754414081573486e-01 -4.583387821912765503e-02 2.075914852321147919e-02 4.589873850345611572e-01 -1.098653450608253479e-01 3.387235105037689209e-01 1.839081794023513794e-01 1.186753585934638977e-01 1.343769878149032593e-01 1.043058559298515320e-01 -2.095946073532104492e-01 7.528395205736160278e-02 -2.458985336124897003e-02 -2.087773382663726807e-01 6.944555789232254028e-02 -1.433632522821426392e-01 2.311688214540481567e-01 1.436384115368127823e-02 -2.128888368606567383e-01 -2.691324651241302490e-01 1.926739960908889771e-01 -1.008904203772544861e-01 -2.549905888736248016e-02 1.343281865119934082e-01 -1.606696099042892456e-01 -3.454687446355819702e-02
1.748076230287551880e-01 -2.822078764438629150e-01 1.967909634113311768e-01 6.708858907222747803e-02 -2.621793150901794434e-01 1.259256452322006226e-01 -1.581626236438751221e-01 -8.774949610233306885e-02 8.179423213005065918e-02 2.899180054664611816e-01 3.257759511470794678e-01 1.681001931428909302e-01 9.707173705101013184e-02 1.767749935388565063e-01 1.734140068292617798e-01 3.294971585273742676e-01 3.143019601702690125e-02 1.422073837602511048e-04 1.747115999460220337e-01 -1.290205270051956177e-01 8.328580111265182495e-02 -2.096363306045532227e-01 1.255322247743606567e-02 2.058710902929306030e-01 1.241919025778770447e-01 -2.145714759826660156e-01 1.514478027820587158e-01 -1.985338628292083740e-01 -1.862652748823165894e-01 2.541719563305377960e-02 -1.407504528760910034e-01 -6.533296406269073486e-02
1.694248914718627930e-01 -1.263992488384246826e-01 1.224328726530075073e-01 6.208633631467819214e-02 -2.017610706388950348e-02 -9.664046764373779297e-02 -1.942683905363082886e-01 -1.978365629911422729e-01 -4.392172992229461670e-01 6.629005074501037598e-02 3.892265260219573975e-01 2.953078225255012512e-02 -1.030847057700157166e-01 9.773579239845275879e-02 1.835609674453735352e-01 8.605836331844329834e-02 -1.555790305137634277e-01 -1.311042606830596924e-01 -1.227234154939651489e-01 -1.250474601984024048e-01 -1.399528048932552338e-02 -1.726277023553848267e-01 2.679522037506103516e-01 -1.703019589185714722e-01 -1.475410461425781250e-01 1.128192245960235596e-01 -1.662384271621704102e-01 7.129006553441286087e-03 -1.186097487807273865e-01 2.456121891736984253e-01 -2.938742935657501221e-01 -1.143075823783874512e-01
1.535369157791137695e-01 -4.722155630588531494e-01 1.232641488313674927e-01 1.454035788774490356e-01 -3.835295094177126884e-03 1.169252544641494751e-01 7.906290888786315918e-02 3.994550555944442749e-02 -2.360646575689315796e-01 9.537081234157085419e-03 2.892313003540039062e-01 -5.302358046174049377e-02 1.505367159843444824e-01 -1.618261449038982391e-02 1.170166581869125366e-01 4.380869865417480469e-01 2.208944708108901978e-01 -1.627029627561569214e-01 -9.288504719734191895e-02 2.166636139154434204e-01 -1.014873161911964417e-01 -3.527985811233520508e-01 2.787919528782367706e-02 9.241385757923126221e-02 -2.126816287636756897e-02 7.161827385425567627e-02 -6.861582398414611816e-02 -4.613443464040756226e-02 -1.467835456132888794e-01 -3.372988104820251465e-02 -1.153491735458374023e-01 -3.770462051033973694e-02
-9.548973292112350464e-02 -1.711794137954711914e-01 4.176427125930786133e-01 1.683790534734725952e-01 -2.718756161630153656e-02 -5.905093997716903687e-02 4.843385517597198486e-02 3.923884928226470947e-01 -3.317185938358306885e-01 2.143944650888442993e-01 9.299192577600479126e-02 -2.980414591729640961e-02 -1.883893460035324097e-01 -1.368496450595557690e-03 -5.117474868893623352e-02 3.136053383350372314e-01 2.312974929809570312e-01 -1.144430413842201233e-01 7.290252298116683960e-02 -4.185884445905685425e-02 5.666132643818855286e-02 -2.135041505098342896e-01 1.099377423524856567e-01 -5.532849952578544617e-02 -1.031140834093093872e-01 -1.722540557384490967e-01 2.356534004211425781e-01 1.354217827320098877e-01 1.603891700506210327e-01 2.901446633040904999e-02 -1.336969286203384399e-01 -6.510312203317880630e-03
1.065812632441520691e-01 -1.182103455066680908e-01 4.272481799125671387e-02 3.749739006161689758e-02 -1.344760209321975708e-01 -1.927119493484497070e-01 -4.803208634257316589e-02 -7.418839633464813232e-02 -2.231756597757339478e-01 1.065913513302803040e-01 4.083426594734191895e-01 8.035847544670104980e-02 6.117681041359901428e-03 -9.685736149549484253e-02 -6.961022969335317612e-03 2.187793105840682983e-01 -2.520082294940948486e-01 -7.335738837718963623e-02 1.371101140975952148e-01 -3.341155648231506348e-01 -5.015129223465919495e-02 -4.924673587083816528e-02 2.265950292348861694e-01 -2.143071740865707397e-01 -1.546531617641448975e-01 1.659414917230606079e-01 -7.466886192560195923e-02 2.542445957660675049e-01 -2.607219815254211426e-01 8.583854883909225464e-02 -2.926237881183624268e-01 -1.803406178951263428e-01
3.185079395771026611e-01 -3.670780062675476074e-01 1.326729655265808105e-01 2.857063524425029755e-02 1.885278820991516113e-01 1.166245713829994202e-01 1.584073752164840698e-01 1.415413022041320801e-01 -4.291802942752838135e-01 9.678579866886138916e-03 1.919591426849365234e-01 1.221078727394342422e-02 1.027465388178825378e-01 -8.797144889831542969e-02 -2.146553099155426025e-01 2.756387591361999512e-01 1.607661992311477661e-01 1.634196192026138306e-02 3.888059034943580627e-02 -1.785740107297897339e-01 -1.321158260107040405e-01 -1.005028039216995239e-01 1.305175572633743286e-01 -2.160064131021499634e-01 -2.063639760017395020e-01 -1.574466228485107422e-01 1.016893088817596436e-01 1.090704500675201416e-01 4.966790601611137390e-02 1.336431950330734253e-01 1.686980873346328735e-01 1.787694729864597321e-02
8.615419268608093262e-02 -2.833213806152343750e-01 2.258989810943603516e-01 4.245345294475555420e-02 -1.327773034572601318e-01 1.648331284523010254e-01 -7.215754687786102295e-02 -3.893355652689933777e-02 -3.317384123802185059e-01 2.043092697858810425e-01 1.623190194368362427e-01 5.127339065074920654e-02 -4.400239791721105576e-03 6.807696819305419922e-02 -2.017054893076419830e-02 1.163690164685249329e-01 -1.953066587448120117e-01 -2.639011740684509277e-01 3.137896955013275146e-02 1.778984218835830688e-01 -1.914695203304290771e-01 -3.448476195335388184e-01 1.950109302997589111e-01 7.025348395109176636e-02 2.273162603378295898e-01 -3.634702414274215698e-02 1.067220717668533325e-01 2.496910989284515381e-01 1.490850597620010376e-01 -7.355837523937225342e-02 -2.472649514675140381e-01 -2.326100617647171021e-01
2.400770783424377441e-01 -3.299278318881988525e-01 1.578775942325592041e-01 2.813155055046081543e-01 -3.409941494464874268e-01 8.179921656847000122e-02 -2.093995213508605957e-01 8.522347360849380493e-02 -6.516529619693756104e-02 1.612110733985900879e-01 -9.617602825164794922e-02 1.482880711555480957e-01 3.336434811353683472e-02 2.083937376737594604e-01 1.026673316955566406e-01 2.039463520050048828e-01 -7.249813992530107498e-03 -1.451386213302612305e-01 6.239516660571098328e-02 -2.338294684886932373e-01 1.255474388599395752e-01 -1.417503207921981812e-01 9.078929573297500610e-02 -3.157035261392593384e-02 -2.468183338642120361e-01 -4.238178133964538574e-01 1.422990411520004272e-01 5.384656041860580444e-02 5.363550037145614624e-02 2.688408456742763519e-02 -1.268264465034008026e-02 -7.060837000608444214e-02
-3.466005623340606689e-02 -3.722493052482604980e-01 1.839318871498107910e-01 2.256010472774505615e-01 -2.477402389049530029e-01 -1.746075227856636047e-02 -2.750925160944461823e-02 1.456472277641296387e-01 -4.321466013789176941e-02 2.655765116214752197e-01 7.407905068248510361e-03 1.561690121889114380e-01 3.098677992820739746e-01 -3.108714222908020020e-01 1.807792633771896362e-01 2.683466970920562744e-01 -1.056696660816669464e-02 5.873714014887809753e-02 -6.735202670097351074e-02 2.767909877002239227e-02 -1.095985174179077148e-01 -1.113541126251220703e-01 2.637609373778104782e-03 1.832715570926666260e-01 1.233517229557037354e-01 -1.050472855567932129e-01 -1.528512984514236450e-01 -4.923006147146224976e-02 -3.280709683895111084e-01 1.142093166708946228e-01 1.298585385084152222e-01 -2.030113637447357178e-01
2.776849567890167236e-01 -2.842876911163330078e-01 -1.481153443455696106e-02 2.827085554599761963e-02 -1.676317453384399414e-01 -1.634192764759063721e-01 9.463293477892875671e-03 -3.034999780356884003e-02 -2.731193602085113525e-01 -8.397956192493438721e-02 1.817767024040222168e-01 -2.784274518489837646e-01 -7.346799224615097046e-02 -2.855486050248146057e-02 -2.086473628878593445e-02 3.835108876228332520e-01 1.289757490158081055e-01 -4.833230003714561462e-02 6.397984921932220459e-02 -1.072993725538253784e-01 -2.833691835403442383e-01 -2.280601561069488525e-01 3.723935186862945557e-01 -1.205160990357398987e-01 -2.120779454708099365e-01 -5.391500145196914673e-02 1.446582525968551636e-01 8.503738045692443848e-02 1.613956689834594727e-02 1.673618555068969727e-01 7.377763837575912476e-02 -9.722599387168884277e-02
2.346285283565521240e-01 -3.796181380748748779e-01 2.297721356153488159e-01 4.922127723693847656e-02 7.193735986948013306e-02 -5.082430317997932434e-02 1.032301709055900574e-01 -6.722478568553924561e-02 -2.563675940036773682e-01 2.689678035676479340e-02 2.309372574090957642e-01 -8.940491825342178345e-02 1.743457280099391937e-02 -6.399397552013397217e-02 -1.413382589817047119e-01 3.028952479362487793e-01 1.778565049171447754e-01 8.302561938762664795e-02 9.405317157506942749e-02 -2.300260812044143677e-01 -1.037731692194938660e-01 -1.095087304711341858e-01 2.542178928852081299e-01 7.899113744497299194e-02 2.121418565511703491e-01 -1.459725201129913330e-01 1.201318427920341492e-01 5.149425566196441650e-02 -1.077431440353393555e-01 3.487188220024108887e-01 -1.736434400081634521e-01 -1.952462345361709595e-01
9.228239953517913818e-02 -2.499224692583084106e-01 2.702914476394653320e-01 1.006818637251853943e-01 -4.170207679271697998e-02 2.918105572462081909e-02 3.171782493591308594e-01 4.068576693534851074e-01 2.306642755866050720e-02 1.949614137411117554e-01 1.492202281951904297e-01 -5.660763382911682129e-02 1.437008753418922424e-02 -3.299585729837417603e-02 -1.759689599275588989e-01 4.542193114757537842e-01 1.813451647758483887e-01 -1.208601985126733780e-02 -1.355802454054355621e-02 4.532121121883392334e-02 2.780329808592796326e-02 -8.694084733724594116e-02 2.332456409931182861e-01 6.500517576932907104e-02 1.409184467047452927e-02 -2.774727642536163330e-01 3.600599616765975952e-02 6.110785529017448425e-02 -9.997288882732391357e-02 2.333945333957672119e-01 -1.067862957715988159e-01 -1.191289946436882019e-01
-6.980145722627639771e-02 -2.945363819599151611e-01 1.218890622258186340e-01 1.119386404752731323e-01 6.594307720661163330e-02 -6.552987545728683472e-02 -1.057160869240760803e-01 2.091828435659408569e-01 -1.080243661999702454e-01 3.389678597450256348e-01 5.700721591711044312e-02 -1.720001995563507080e-01 9.920608252286911011e-02 5.791134387254714966e-02 -4.276200383901596069e-02 3.699426651000976562e-01 -1.484891772270202637e-01 3.954273834824562073e-02 1.650974899530410767e-02 -2.011763006448745728e-01 5.985628068447113037e-02 -9.751015156507492065e-02 -7.158154249191284180e-02 -9.536021947860717773e-02 7.022087275981903076e-02 -3.303977251052856445e-01 -4.277604073286056519e-02 -2.450269013643264771e-01 -1.225623190402984619e-01 -2.777054905891418457e-01 -3.752717673778533936e-01 -7.436866313219070435e-02
-1.290657818317413330e-01 -1.593856662511825562e-01 1.756120771169662476e-01 3.391278088092803955e-01 4.380401596426963806e-02 -1.632643491029739380e-01 -2.056589275598526001e-01 2.346158325672149658e-01 -3.209893107414245605e-01 2.918536365032196045e-01 2.165696397423744202e-02 5.053775757551193237e-02 -1.107491785660386086e-03 5.896629882045090199e-04 2.020098567008972168e-01 1.164401546120643616e-01 -2.036025077104568481e-01 -2.139687091112136841e-01 -6.008113268762826920e-03 1.511778496205806732e-02 1.085768342018127441e-01 -1.113454625010490417e-01 6.145049259066581726e-02 9.061147272586822510e-02 4.692250862717628479e-02 -5.995119735598564148e-02 1.387248635292053223e-01 -3.131825327873229980e-01 -5.244729295372962952e-02 2.215938270092010498e-01 1.277692019939422607e-01 -3.543942868709564209e-01
3.103079795837402344e-01 -3.235488831996917725e-01 3.164849430322647095e-02 1.262277215719223022e-01 -3.749652802944183350e-01 -1.556983888149261475e-01 -1.452557649463415146e-02 -8.760579675436019897e-02 -5.302838236093521118e-02 3.585601747035980225e-01 7.553713023662567139e-02 2.412724494934082031e-02 2.046964913606643677e-01 1.111656352877616882e-01 3.673229739069938660e-02 2.394230067729949951e-01 6.230472028255462646e-02 -1.795982718467712402e-01 5.234984681010246277e-02 -3.748046979308128357e-02 2.513648271560668945e-01 -2.450369298458099365e-01 -2.371161431074142456e-01 1.301878243684768677e-01 -1.403780132532119751e-01 -1.688699573278427124e-01 -3.521575033664703369e-02 -7.075257599353790283e-02 3.311162069439888000e-02 2.147959470748901367e-01 9.650358557701110840e-02 -1.052053049206733704e-01
2.313011437654495239e-01 -5.170140862464904785e-01 9.280855208635330200e-02 -3.263229876756668091e-02 4.233318194746971130e-02 -1.469343006610870361e-01 -6.725772749632596970e-03 -1.544088963419198990e-02 -3.373756706714630127e-01 -1.124999448657035828e-01 1.401841491460800171e-01 -1.643429249525070190e-01 1.298258006572723389e-01 -3.033672831952571869e-02 -1.678017526865005493e-01 3.857141435146331787e-01 -3.617703169584274292e-02 -1.911455951631069183e-02 1.686323732137680054e-01 -1.158528551459312439e-01 1.529900729656219482e-01 2.682498283684253693e-02 2.345147281885147095e-01 -1.361691653728485107e-01 8.836451917886734009e-02 -1.301496773958206177e-01 2.690374255180358887e-01 -5.569970235228538513e-02 1.540730590932071209e-03 5.613226071000099182e-02 -1.499702930450439453e-01 -1.045615524053573608e-01
1.528158336877822876e-01 -2.213223576545715332e-01 1.128056049346923828e-01 1.078695952892303467e-01 3.401668369770050049e-02 -1.062345430254936218e-01 -3.177163004875183105e-01 9.930384904146194458e-02 -3.655147850513458252e-01 -6.163743138313293457e-02 3.461669087409973145e-01 6.671614479273557663e-03 1.101553142070770264e-01 -9.507587552070617676e-02 -1.010187566280364990e-01 6.451819837093353271e-02 -1.495152562856674194e-01 -1.242983266711235046e-01 -7.599365711212158203e-02 -5.702852830290794373e-02 2.166099846363067627e-01 -1.027968227863311768e-01 1.979716867208480835e-01 -4.455347359180450439e-02 -1.105537340044975281e-01 6.990206986665725708e-02 -2.416702508926391602e-01 1.018478069454431534e-02 -3.991567790508270264e-01 2.715361416339874268e-01 -1.817871779203414917e-01 4.401854239404201508e-03
-2.098908089101314545e-02 -3.786482214927673340e-01 1.104693710803985596e-01 -1.328282505273818970e-01 2.728292904794216156e-02 -1.608473211526870728e-01 5.811184179037809372e-03 2.808209359645843506e-01 -5.048885568976402283e-02 1.266205757856369019e-01 4.436983540654182434e-02 2.319440841674804688e-01 6.368155777454376221e-02 9.294312447309494019e-02 -1.044296100735664368e-01 2.417048066854476929e-01 -1.668719798326492310e-01 1.197210252285003662e-01 -8.454830944538116455e-02 2.964813411235809326e-01 6.716933101415634155e-02 -1.624242216348648071e-01 -5.786058306694030762e-02 -1.145366579294204712e-02 -4.459053277969360352e-01 -3.694678843021392822e-02 -2.579919993877410889e-01 3.064182400703430176e-01 -6.395131349563598633e-02 9.100379794836044312e-02 -2.072071656584739685e-02 -1.393124908208847046e-01
7.960559427738189697e-02 -4.472734332084655762e-01 1.408765017986297607e-01 1.178232729434967041e-01 -6.454996019601821899e-02 6.139310542494058609e-03 -1.683987975120544434e-01 -5.944523960351943970e-02 -1.376524865627288818e-01 2.576809227466583252e-01 2.110988497734069824e-01 -7.736484706401824951e-02 -8.989066630601882935e-02 2.960051968693733215e-02 2.062505669891834259e-02 2.111117541790008545e-01 -2.373479157686233521e-01 -2.704727947711944580e-01 2.021881788969039917e-01 4.175547882914543152e-02 -3.931397572159767151e-02 -1.243550851941108704e-01 1.361295487731695175e-02 1.467289179563522339e-01 1.960763782262802124e-01 -2.144865095615386963e-01 1.828207075595855713e-01 1.021616607904434204e-01 4.418186843395233154e-02 -1.203346773982048035e-01 -1.980407685041427612e-01 -3.730118870735168457e-01
2.922341525554656982e-01 -2.210339307785034180e-01 -6.148413196206092834e-02 5.917146429419517517e-02 -3.117160499095916748e-01 -1.006599515676498413e-01 6.736012548208236694e-02 1.388221234083175659e-01 -3.533222898840904236e-02 3.303032517433166504e-01 2.172158807516098022e-01 2.235212475061416626e-01 2.886051833629608154e-01 2.134258002042770386e-01 5.256227031350135803e-02 9.242616593837738037e-02 2.125483192503452301e-02 -5.090247467160224915e-02 2.607470452785491943e-01 -1.665443927049636841e-01 9.213552810251712799e-03 -2.001769542694091797e-01 3.256443887948989868e-02 1.996321603655815125e-02 8.187215030193328857e-02 -5.931930243968963623e-02 2.311856150627136230e-01 -2.226343601942062378e-01 -1.727870553731918335e-01 2.076581269502639771e-01 -1.032916232943534851e-01 -2.060257345438003540e-01
1.633206754922866821e-01 -1.663506925106048584e-01 1.968705207109451294e-01 3.024796843528747559e-01 -2.450482696294784546e-01 -1.746891140937805176e-01 -2.410551458597183228e-01 8.041718602180480957e-02 -4.374196752905845642e-02 1.598094850778579712e-01 1.319906264543533325e-01 2.409591674804687500e-01 -1.018277481198310852e-01 -1.241631209850311279e-01 -7.283317297697067261e-02 3.474200665950775146e-01 1.055338382720947266e-01 -1.046086028218269348e-01 3.469615280628204346e-01 -4.351092129945755005e-02 -9.152547270059585571e-02 -4.456886649131774902e-02 8.566214889287948608e-02 -2.187324762344360352e-01 -2.792440652847290039e-01 9.470120817422866821e-02 9.636249393224716187e-02 -2.913885712623596191e-01 1.053408384323120117e-01 -6.504333112388849258e-03 -1.190183404833078384e-02 -5.671019852161407471e-02
-9.832958690822124481e-03 9.215863794088363647e-02 1.451128870248794556e-01 1.321387588977813721e-01 -1.388308256864547729e-01 -8.526241779327392578e-02 -2.896118164062500000e-01 -9.726174175739288330e-02 -8.555515669286251068e-03 3.567080497741699219e-01 3.403319716453552246e-01 -1.171677187085151672e-02 -5.700687319040298462e-02 -3.764117360115051270e-01 9.211716800928115845e-02 2.613478600978851318e-01 2.512761652469635010e-01 8.817017078399658203e-02 6.511576473712921143e-02 7.761560380458831787e-02 1.378843039274215698e-01 -1.163237690925598145e-01 -3.941442817449569702e-02 -1.760150641202926636e-01 -1.496010720729827881e-01 -3.746773302555084229e-01 9.953938424587249756e-02 -1.444841269403696060e-02 -4.299003630876541138e-02 -1.366062760353088379e-01 -1.003226935863494873e-01 -1.352840811014175415e-01
-4.762776941061019897e-02 -3.083761334419250488e-01 1.096604838967323303e-01 -7.203034311532974243e-02 -2.529818117618560791e-01 -4.031391441822052002e-01 -1.945659518241882324e-01 1.617540717124938965e-01 -2.452551424503326416e-01 1.869935095310211182e-01 -2.500130534172058105e-01 9.197273105382919312e-02 -1.742220073938369751e-01 -1.244881823658943176e-01 9.826353937387466431e-02 -9.062053263187408447e-02 1.044734045863151550e-01 4.322734847664833069e-02 2.103610783815383911e-01 9.908542782068252563e-02 -1.269025728106498718e-02 -7.631909102201461792e-02 1.734001338481903076e-01 1.816286146640777588e-02 -2.083181887865066528e-01 -1.962615996599197388e-01 -1.885316967964172363e-01 -9.573578834533691406e-02 -4.214561777189373970e-04 2.155379205942153931e-01 1.651090979576110840e-01 -2.479950487613677979e-01
-2.895719707012176514e-01 -8.000564575195312500e-02 9.604083746671676636e-02 1.450333446264266968e-01 1.203256696462631226e-01 -1.258009076118469238e-01 1.019905880093574524e-01 2.054513394832611084e-01 -1.399412453174591064e-01 2.187842279672622681e-01 3.331269621849060059e-01 2.550900578498840332e-01 6.497670710086822510e-02 1.709977090358734131e-01 -1.879701390862464905e-02 1.901352256536483765e-01 9.496317058801651001e-02 8.326288312673568726e-03 4.558910150080919266e-03 -7.432392239570617676e-02 -2.899041399359703064e-02 -8.102805167436599731e-02 2.647288702428340912e-02 -2.407876402139663696e-01 -1.700606048107147217e-01 -3.560231029987335205e-01 -2.250936776399612427e-01 -3.082931339740753174e-01 1.364283710718154907e-01 2.218880504369735718e-01 7.904990017414093018e-02 -1.640494167804718018e-01
7.007087022066116333e-02 -2.671017348766326904e-01 -7.253477722406387329e-02 1.822909712791442871e-02 4.398158192634582520e-02 -1.408716440200805664e-01 -2.055342197418212891e-01 1.646659150719642639e-02 -4.884661138057708740e-01 1.566706299781799316e-01 4.353896379470825195e-01 -1.257971078157424927e-01 1.799625605344772339e-01 -7.019145786762237549e-02 -1.072387248277664185e-01 -1.032604873180389404e-01 9.863255545496940613e-03 -6.030890718102455139e-02 -4.568642377853393555e-02 -5.112598836421966553e-02 -3.856059629470109940e-03 -1.711203455924987793e-01 5.209749191999435425e-02 -8.301079273223876953e-02 -3.058358132839202881e-01 1.800201646983623505e-02 -1.256936937570571899e-01 -8.586272597312927246e-02 -3.323384821414947510e-01 1.071912124752998352e-01 -1.458182781934738159e-01 -1.351964771747589111e-01
9.004724770784378052e-02 -4.994520246982574463e-01 1.447315812110900879e-01 6.095067039132118225e-02 1.616351306438446045e-01 -1.222163066267967224e-02 2.257701754570007324e-01 9.121390432119369507e-02 -3.554117381572723389e-01 4.191628471016883850e-02 1.541213542222976685e-01 -7.777697592973709106e-02 2.664241008460521698e-02 1.874522306025028229e-02 -9.320190548896789551e-02 2.568714022636413574e-01 1.982753276824951172e-01 -1.475743949413299561e-02 -2.997199259698390961e-02 -1.003297269344329834e-01 1.878316886723041534e-02 -8.097229897975921631e-02 2.401198446750640869e-01 1.393008828163146973e-01 1.737315356731414795e-01 -1.838775575160980225e-01 5.753185600042343140e-02 4.066081345081329346e-02 -6.473356485366821289e-02 3.781521022319793701e-01 -1.626433059573173523e-02 -2.184585332870483398e-01
-6.326604634523391724e-02 -1.459871381521224976e-01 3.289902582764625549e-02 7.833215594291687012e-02 -2.180905342102050781e-01 -2.929469943046569824e-01 -6.474369019269943237e-02 4.795511066913604736e-02 8.291151374578475952e-02 3.121849000453948975e-01 2.879434227943420410e-01 5.069136247038841248e-02 -6.500909477472305298e-02 -1.109911594539880753e-02 -1.189038753509521484e-01 3.500164747238159180e-01 3.451131749898195267e-03 3.066755272448062897e-02 2.504560649394989014e-01 -6.301700323820114136e-02 -2.196371257305145264e-01 8.689478039741516113e-02 2.042010724544525146e-01 -1.152836233377456665e-01 -2.127705067396163940e-01 1.319373100996017456e-01 -2.373533323407173157e-02 1.180237457156181335e-01 -3.015511929988861084e-01 6.100754812359809875e-02 -2.458712011575698853e-01 -2.933761179447174072e-01
-6.416111439466476440e-02 -1.406333297491073608e-01 2.883757650852203369e-01 -8.043158799409866333e-03 -8.317453414201736450e-02 -2.832894325256347656e-01 -9.268010407686233521e-02 -9.081210196018218994e-02 -2.284213714301586151e-02 8.193560689687728882e-02 3.436644375324249268e-01 1.734196394681930542e-01 -5.402256548404693604e-02 -4.511116445064544678e-01 -1.317752338945865631e-02 6.078385189175605774e-02 7.190271466970443726e-02 1.609588265419006348e-01 8.901612460613250732e-02 -1.189693287014961243e-01 2.828192710876464844e-01 -3.060680925846099854e-01 3.829888254404067993e-02 1.568446904420852661e-01 -1.443167682737112045e-02 -2.371606230735778809e-01 6.142902374267578125e-02 -9.510363452136516571e-03 2.013257006183266640e-03 2.586278505623340607e-02 -9.588326513767242432e-02 -3.163842856884002686e-01
4.086146503686904907e-02 -2.695054709911346436e-01 2.035032063722610474e-01 -2.007671296596527100e-01 -1.013893038034439087e-01 -1.279831230640411377e-01 -9.605330228805541992e-02 9.486395120620727539e-02 -6.687306612730026245e-02 2.432816624641418457e-01 3.907351940870285034e-02 1.716326475143432617e-01 6.938515696674585342e-03 3.218559324741363525e-01 -2.026759274303913116e-02 2.377266585826873779e-01 4.579915702342987061e-01 1.264038085937500000e-01 -9.023779630661010742e-02 -2.184276282787322998e-01 -1.342746317386627197e-01 -1.551845818758010864e-01 1.433623302727937698e-02 7.469259947538375854e-02 -1.401731073856353760e-01 -3.410783410072326660e-01 2.613332569599151611e-01 5.868989229202270508e-02 3.948828950524330139e-02 -1.243475824594497681e-02 6.732166558504104614e-02 2.077955938875675201e-02
2.981745600700378418e-01 -1.008466705679893494e-01 2.493005543947219849e-01 -1.857910156250000000e-01 -4.139610826969146729e-01 1.022253558039665222e-02 -2.831962704658508301e-01 2.208477705717086792e-01 -2.787877619266510010e-01 1.412078440189361572e-01 -1.367574930191040039e-01 4.368728399276733398e-02 -2.358440756797790527e-01 -3.364461660385131836e-02 1.159018650650978088e-01 9.462092816829681396e-02 -1.802330613136291504e-01 -2.587085962295532227e-01 3.335276618599891663e-02 -1.025013402104377747e-01 -8.383251726627349854e-02 -2.224106192588806152e-01 -1.993642002344131470e-02 -3.144545480608940125e-02 -7.712345570325851440e-02 -2.294629216194152832e-01 -4.637224227190017700e-02 7.203269004821777344e-02 -1.677040308713912964e-01 -1.320723537355661392e-02 -1.056377068161964417e-01 -1.791200190782546997e-01
-2.313954234123229980e-01 -1.842683702707290649e-01 -2.952514961361885071e-02 1.085231080651283264e-01 -2.728649042546749115e-02 1.995979249477386475e-01 1.921723410487174988e-02 -7.549903355538845062e-03 -3.112175464630126953e-01 4.833454489707946777e-01 -7.300969213247299194e-02 9.371076524257659912e-02 1.876689344644546509e-01 -1.064156182110309601e-02 2.972668409347534180e-02 1.787853389978408813e-01 1.977926939725875854e-01 -4.317529499530792236e-02 1.068577542901039124e-01 1.454283446073532104e-01 -2.507240772247314453e-01 -2.786335945129394531e-01 2.364261001348495483e-01 3.101456537842750549e-02 1.454106625169515610e-02 -3.157576918601989746e-01 -8.046445250511169434e-02 -8.748289197683334351e-02 -1.281657367944717407e-01 -7.914638519287109375e-02 -1.564396172761917114e-02 -1.953974515199661255e-01
6.440386921167373657e-02 -2.205486893653869629e-01 -1.416998356580734253e-01 1.188214644789695740e-01 -3.298461735248565674e-01 1.518405228853225708e-01 1.160363480448722839e-01 2.246416360139846802e-01 -6.884980946779251099e-02 3.002239167690277100e-01 1.993624716997146606e-01 1.898554563522338867e-01 3.036735951900482178e-01 -4.201116680633276701e-04 1.258994825184345245e-02 1.728146076202392578e-01 -4.657159093767404556e-03 -1.228930428624153137e-01 1.832558810710906982e-01 -2.467453777790069580e-01 -1.515715122222900391e-01 -3.766167163848876953e-02 3.062237985432147980e-02 -3.699277760460972786e-03 -1.202838048338890076e-01 -1.720682084560394287e-01 2.145627439022064209e-01 -4.279571771621704102e-02 -6.791570037603378296e-02 9.673906117677688599e-02 1.429355591535568237e-01 -4.037875831127166748e-01
2.644678354263305664e-01 -1.822467893362045288e-01 3.261004984378814697e-01 -2.515305206179618835e-02 2.253134101629257202e-01 -1.810645163059234619e-01 -4.089419916272163391e-02 -2.011692523956298828e-01 -3.416437804698944092e-01 1.335880011320114136e-01 2.713401913642883301e-01 -1.143636405467987061e-01 1.476577371358871460e-01 -1.960742622613906860e-01 -3.161799535155296326e-02 -1.343909092247486115e-02 -2.353594899177551270e-01 -2.431986504234373569e-04 -6.034413352608680725e-02 -2.015956118702888489e-02 -3.214467689394950867e-02 -1.360119283199310303e-01 1.378042548894882202e-01 6.556669622659683228e-02 -1.972039639949798584e-01 -2.011196166276931763e-01 -1.766506582498550415e-01 -1.374523639678955078e-01 -2.997784316539764404e-01 1.704743802547454834e-01 -1.751411706209182739e-01 -1.319817826151847839e-02
-2.108061760663986206e-01 -1.542789936065673828e-01 7.647912949323654175e-02 -2.771164774894714355e-01 -2.145563066005706787e-01 -5.952526628971099854e-02 -2.787458896636962891e-01 6.794735044240951538e-02 1.711537828668951988e-03 2.034853696823120117e-01 1.320237815380096436e-01 2.153182476758956909e-01 7.145167887210845947e-02 -2.078262269496917725e-01 1.094225347042083740e-01 3.092686533927917480e-01 1.330624669790267944e-01 -1.634427607059478760e-01 1.053068414330482483e-01 5.183213949203491211e-02 3.605407848954200745e-02 -2.906004488468170166e-01 -1.499267993494868279e-03 5.345028266310691833e-02 -3.009720146656036377e-01 -2.709604799747467041e-01 2.440166473388671875e-01 2.528284192085266113e-01 5.113388225436210632e-02 1.258336901664733887e-01 5.663947761058807373e-02 1.317477971315383911e-02
-2.232180386781692505e-01 -1.198354884982109070e-01 -7.358583807945251465e-02 -7.306280732154846191e-02 -1.582344621419906616e-01 1.039944589138031006e-01 -9.404972940683364868e-02 -5.159774329513311386e-03 -3.661180436611175537e-01 4.496675133705139160e-01 -9.192111343145370483e-02 3.921535611152648926e-02 1.519932150840759277e-01 -1.501998752355575562e-01 7.485270500183105469e-02 9.821579605340957642e-02 2.627435624599456787e-01 2.679680101573467255e-02 1.456267982721328735e-01 -1.144877355545759201e-02 -1.729817688465118408e-01 -3.591886162757873535e-01 1.380114704370498657e-01 -4.783792793750762939e-02 -2.058063074946403503e-02 -1.825402975082397461e-01 1.717311590909957886e-01 -1.020027548074722290e-01 -1.834402829408645630e-01 -4.804914444684982300e-02 -6.010635197162628174e-02 -2.976836860179901123e-01
6.473293900489807129e-02 -1.130252629518508911e-01 4.823777452111244202e-02 1.175071597099304199e-01 -1.398868411779403687e-01 -4.746468365192413330e-02 -3.442071080207824707e-01 2.539304085075855255e-02 -2.133259177207946777e-01 9.826833009719848633e-02 3.837946355342864990e-01 5.498882010579109192e-02 -7.901541888713836670e-02 -6.402250379323959351e-02 -7.533960044384002686e-02 6.055542454123497009e-02 -1.743077337741851807e-01 -1.752877831459045410e-01 -8.816080540418624878e-02 -1.180790290236473083e-01 -2.229661345481872559e-01 -3.107783012092113495e-02 3.819293677806854248e-01 -6.101992353796958923e-02 -2.690733373165130615e-01 -1.269005089998245239e-01 -2.959429919719696045e-01 8.394617587327957153e-02 -2.439547777175903320e-01 2.099252492189407349e-01 -1.575390696525573730e-01 -7.843374460935592651e-02
-1.573541611433029175e-01 -1.907709389925003052e-01 2.916716039180755615e-02 9.804241359233856201e-02 -7.887545228004455566e-02 -1.020521521568298340e-01 1.981198042631149292e-01 -1.078450530767440796e-01 -3.529039919376373291e-01 4.306640028953552246e-01 -1.487768739461898804e-01 9.774212539196014404e-02 6.230859458446502686e-02 -2.028848975896835327e-02 1.424598395824432373e-01 1.459127962589263916e-01 -3.686962649226188660e-02 -1.717067062854766846e-01 -7.636585831642150879e-02 -1.767993904650211334e-02 -2.698957733809947968e-02 -1.533145308494567871e-01 2.317831069231033325e-01 -1.596878319978713989e-01 2.239633724093437195e-02 -7.489734888076782227e-02 1.447082161903381348e-01 -1.012413725256919861e-01 -1.070708036422729492e-01 1.952623389661312103e-02 -5.317841097712516785e-02 -5.299678444862365723e-01
1.635836809873580933e-01 -1.144975330680608749e-02 -1.881757937371730804e-02 7.820565998554229736e-02 -4.277098774909973145e-01 9.040546417236328125e-02 -4.460282996296882629e-02 8.821198344230651855e-02 -7.571191340684890747e-02 2.871941328048706055e-01 3.212151825428009033e-01 -9.636500477790832520e-02 2.625230848789215088e-01 2.045389711856842041e-01 -4.806074127554893494e-02 2.997779548168182373e-01 -9.814818203449249268e-02 -2.203689664602279663e-01 3.864596411585807800e-02 -2.298664599657058716e-01 -1.203478723764419556e-01 -2.099387794733047485e-01 8.423708379268646240e-02 -1.090965196490287781e-01 -2.164037823677062988e-01 -8.949452638626098633e-02 2.074251919984817505e-01 -1.400099694728851318e-01 8.814799599349498749e-03 2.228964716196060181e-01 -1.757593243382871151e-03 -6.953594088554382324e-02
-1.321103870868682861e-01 -1.371218562126159668e-01 1.114242225885391235e-01 1.287047006189823151e-02 -1.180385351181030273e-01 -2.618652535602450371e-03 -8.994165807962417603e-02 -6.105854362249374390e-02 -3.318118304014205933e-02 4.606180489063262939e-01 1.789708286523818970e-01 -1.090053319931030273e-01 1.913162693381309509e-02 -1.743906438350677490e-01 -2.562984824180603027e-01 4.835270345211029053e-01 -4.243977740406990051e-02 -3.309445455670356750e-02 1.456873267889022827e-01 -3.451080620288848877e-01 -2.342783212661743164e-01 -7.612902671098709106e-02 1.346415281295776367e-01 -4.039205610752105713e-02 -1.407376974821090698e-01 -1.500036418437957764e-01 3.149021789431571960e-02 6.931922584772109985e-02 1.697397232055664062e-01 1.440731585025787354e-01 -7.253642380237579346e-02 1.065834313631057739e-01
-9.040378779172897339e-02 -3.287555277347564697e-01 2.239725887775421143e-01 -1.193926632404327393e-01 -1.248744726181030273e-01 1.242249924689531326e-02 -1.783977746963500977e-01 2.321580983698368073e-02 -1.418910175561904907e-01 3.426638543605804443e-01 1.899673193693161011e-01 -5.680496990680694580e-02 4.520779848098754883e-02 2.499896846711635590e-02 -4.311524927616119385e-01 2.058558166027069092e-01 -1.155979856848716736e-01 1.474913209676742554e-01 3.681090101599693298e-02 -3.321718275547027588e-01 6.351576745510101318e-02 -2.093668133020401001e-01 -9.756889939308166504e-02 -9.633981622755527496e-03 -7.732033729553222656e-02 -5.798046290874481201e-02 1.416102796792984009e-01 5.108214169740676880e-02 1.970198899507522583e-01 8.536323159933090210e-02 -9.793788194656372070e-02 -2.672501802444458008e-01
1.237334683537483215e-01 -2.514254450798034668e-01 1.318007409572601318e-01 2.808260917663574219e-02 2.365620434284210205e-01 -7.904163002967834473e-02 -6.851296871900558472e-02 2.616932094097137451e-01 -1.653012037277221680e-01 1.115347668528556824e-01 3.344005048274993896e-01 8.088663965463638306e-02 2.555628716945648193e-01 -5.183319374918937683e-02 -7.135864347219467163e-02 4.237095415592193604e-01 2.015721350908279419e-01 1.291511356830596924e-01 9.100686013698577881e-02 -6.203965842723846436e-02 -7.192278280854225159e-03 -2.141322493553161621e-01 3.205981850624084473e-01 9.266129136085510254e-02 4.669975116848945618e-02 -1.265887469053268433e-01 -1.400921642780303955e-01 1.531524062156677246e-01 1.513147056102752686e-01 -1.086092442274093628e-01 -7.249257713556289673e-02 -1.709582060575485229e-01
-4.931087419390678406e-02 -1.801870614290237427e-01 1.375021934509277344e-01 -1.102852448821067810e-01 -2.001067996025085449e-01 -4.981664940714836121e-02 -2.323310673236846924e-01 2.172157354652881622e-02 -1.813360601663589478e-01 -1.413235161453485489e-02 3.909671306610107422e-01 8.163990825414657593e-02 6.435086578130722046e-02 -3.548915088176727295e-01 -6.665717810392379761e-02 1.638665050268173218e-01 2.684647440910339355e-01 -2.828670851886272430e-02 1.013421714305877686e-01 1.116778329014778137e-01 7.535046339035034180e-02 -2.555426061153411865e-01 1.766405105590820312e-01 -7.068827003240585327e-02 1.477177441120147705e-01 -4.397692978382110596e-01 1.937237568199634552e-02 1.326741129159927368e-01 7.066807895898818970e-02 -1.516782343387603760e-01 -1.016249880194664001e-01 -9.355726838111877441e-02
-8.130244165658950806e-02 -4.437890052795410156e-01 1.782335340976715088e-01 6.715526431798934937e-02 7.126687467098236084e-02 6.022435799241065979e-02 -2.311549037694931030e-01 1.525266915559768677e-01 -3.591365814208984375e-01 1.550369858741760254e-01 4.557122662663459778e-02 1.600695550441741943e-01 -2.766077034175395966e-02 -3.118295595049858093e-02 5.324964970350265503e-02 2.838670015335083008e-01 -4.021976888179779053e-01 -1.380802690982818604e-02 -1.449925039196386933e-04 1.531589329242706299e-01 -6.962485611438751221e-02 -2.054224908351898193e-01 -9.075820446014404297e-02 1.242506429553031921e-01 2.335058450698852539e-01 -9.032323956489562988e-02 2.286718189716339111e-01 -3.780418261885643005e-02 -2.342111431062221527e-02 1.395057439804077148e-01 -5.110759288072586060e-02 -1.171965003013610840e-01
3.948339261114597321e-03 -1.719640642404556274e-01 2.341404184699058533e-02 4.518003165721893311e-01 -3.752929717302322388e-02 5.933930352330207825e-02 -1.124485582113265991e-01 2.146930843591690063e-01 -2.534794807434082031e-01 3.970286846160888672e-01 1.473246216773986816e-01 -5.905788019299507141e-02 -4.624252021312713623e-02 2.325937710702419281e-02 1.558387577533721924e-01 9.498242288827896118e-02 -2.144521325826644897e-01 -5.714359879493713379e-02 1.438220143318176270e-01 1.108126491308212280e-01 -1.554285436868667603e-01 -2.201872617006301880e-01 1.245600208640098572e-01 1.518449652940034866e-02 -2.337053045630455017e-02 -1.964265853166580200e-01 1.298233568668365479e-01 -2.421668916940689087e-02 9.524332731962203979e-02 3.543653786182403564e-01 1.274388581514358521e-01 -2.023573368787765503e-01
-2.331669209524989128e-03 -3.738943636417388916e-01 -4.794952273368835449e-02 6.304304301738739014e-02 4.332542419433593750e-02 -1.965995132923126221e-01 -3.157794475555419922e-01 5.491614714264869690e-02 -5.051179528236389160e-01 1.108141243457794189e-01 2.942767441272735596e-01 -1.022477447986602783e-01 1.069790571928024292e-01 -1.496543139219284058e-01 -9.071259945631027222e-02 -1.886870712041854858e-02 9.214099496603012085e-02 -9.548883885145187378e-02 -1.622369736433029175e-01 -1.003191173076629639e-01 -7.469054311513900757e-02 -3.168993815779685974e-02 4.770242422819137573e-02 -1.169702485203742981e-01 -2.039842307567596436e-01 -3.223197301849722862e-03 -1.317027211189270020e-01 -6.197594106197357178e-02 -2.962020635604858398e-01 1.409698873758316040e-01 -2.353920191526412964e-01 3.745155036449432373e-02
2.116167694330215454e-01 -9.644154459238052368e-03 1.253347694873809814e-01 2.302409559488296509e-01 -4.431573301553726196e-02 4.823499917984008789e-02 -2.678957879543304443e-01 1.175105273723602295e-01 -3.843760788440704346e-01 4.685718566179275513e-02 2.882722020149230957e-01 1.043105348944664001e-01 2.078701276332139969e-03 -1.046213507652282715e-01 8.181169629096984863e-02 -3.061387687921524048e-02 -1.502152681350708008e-01 -4.755648598074913025e-02 4.203634709119796753e-02 -7.398916035890579224e-02 -2.004771977663040161e-01 -2.113418132066726685e-01 3.224670588970184326e-01 -2.266224324703216553e-01 -1.188463419675827026e-01 6.384224444627761841e-02 -1.230154782533645630e-01 1.767406016588211060e-01 -2.336420416831970215e-01 2.267959266901016235e-01 -2.942252457141876221e-01 -6.786056607961654663e-02
1.281659901142120361e-01 -3.007116317749023438e-01 1.941703259944915771e-01 2.932672798633575439e-01 -1.338051408529281616e-01 -1.194759383797645569e-01 9.055216610431671143e-02 1.259911656379699707e-01 1.608967185020446777e-01 3.576852977275848389e-01 2.622348368167877197e-01 1.586921066045761108e-01 6.844867020845413208e-02 -7.928348146378993988e-03 -3.196903318166732788e-02 3.613938018679618835e-02 -3.026537001132965088e-01 -1.606958806514739990e-01 1.512474417686462402e-01 -2.772094011306762695e-01 -9.665896743535995483e-02 7.904276996850967407e-02 5.740415677428245544e-02 -1.025222465395927429e-01 -7.769713550806045532e-02 -2.348265796899795532e-02 -5.765413492918014526e-02 1.282822340726852417e-01 2.393960952758789062e-02 2.594489157199859619e-01 -2.230239510536193848e-01 -2.603814899921417236e-01
8.457746356725692749e-02 -3.484913408756256104e-01 2.708196341991424561e-01 -1.431136727333068848e-01 -2.770356535911560059e-01 7.362151518464088440e-05 -2.856422215700149536e-02 2.363117039203643799e-01 -1.232592687010765076e-01 2.918686866760253906e-01 1.897678077220916748e-01 -2.096320036798715591e-03 8.396140486001968384e-02 -1.506087183952331543e-01 -1.491345465183258057e-01 2.377285435795783997e-02 -1.554376184940338135e-01 3.043152950704097748e-02 2.101164758205413818e-01 -1.923841796815395355e-02 2.974416315555572510e-01 -2.247233390808105469e-01 1.134776398539543152e-01 1.355784386396408081e-01 -1.010961085557937622e-01 1.113610789179801941e-01 2.462345212697982788e-01 -5.512901768088340759e-02 -3.096303045749664307e-01 7.970206439495086670e-02 8.594100922346115112e-02 -1.396215558052062988e-01
-1.487236320972442627e-01 -5.244046449661254883e-01 2.413469552993774414e-01 3.712849020957946777e-01 7.396516948938369751e-02 -1.162459924817085266e-01 3.331118449568748474e-02 -6.474910303950309753e-03 4.950738325715065002e-02 -7.933550328016281128e-02 2.279627323150634766e-01 9.551312774419784546e-02 1.078608334064483643e-01 -5.750985816121101379e-02 9.143067896366119385e-02 1.580112129449844360e-01 -2.975099720060825348e-02 4.230206459760665894e-02 2.001456916332244873e-02 -3.865041304379701614e-03 -1.852365583181381226e-01 -1.385355442762374878e-01 2.630486488342285156e-01 1.257590018212795258e-02 -2.703302502632141113e-01 -2.931390702724456787e-01 -1.041944473981857300e-01 1.197139173746109009e-02 1.337637454271316528e-01 1.895810812711715698e-01 8.007947355508804321e-02 -1.110794171690940857e-01
3.085114061832427979e-01 -3.406254649162292480e-01 2.623193860054016113e-01 -1.092412620782852173e-01 -1.206750646233558655e-01 -5.920914188027381897e-02 -7.716032117605209351e-02 4.997517168521881104e-02 -3.538617491722106934e-01 2.055782228708267212e-01 1.942207850515842438e-02 2.007304430007934570e-01 1.966921687126159668e-01 1.595931500196456909e-02 1.831503957509994507e-02 6.663715094327926636e-02 -1.056384369730949402e-01 -3.139431178569793701e-01 3.248901292681694031e-02 -1.049010157585144043e-01 6.516324728727340698e-02 -1.006962265819311142e-02 -1.974859982728958130e-01 -1.291824039071798325e-02 1.159076020121574402e-01 -2.678011953830718994e-01 3.363030729815363884e-03 -5.484807491302490234e-02 5.156745761632919312e-02 4.745224490761756897e-02 -2.671380341053009033e-01 -3.161036372184753418e-01
3.890171945095062256e-01 -4.173527956008911133e-01 -9.156716614961624146e-02 -1.295711845159530640e-01 1.355652362108230591e-01 -4.111533984541893005e-02 -2.247308194637298584e-01 1.142646521329879761e-01 -2.919578254222869873e-01 -1.050731763243675232e-01 4.410286545753479004e-01 6.006968393921852112e-02 1.095128618180751801e-02 -1.458137296140193939e-02 7.406347990036010742e-02 1.081299707293510437e-01 9.733594208955764771e-02 4.864144697785377502e-02 1.119291875511407852e-02 -8.099295943975448608e-02 -7.086981553584337234e-03 -3.026923835277557373e-01 1.872672326862812042e-02 -1.697920858860015869e-01 -6.646325439214706421e-02 -4.710799828171730042e-02 -6.760223209857940674e-02 -6.199121475219726562e-02 -1.301358044147491455e-01 1.057768389582633972e-01 -2.592963874340057373e-01 6.316125392913818359e-02
3.444038629531860352e-01 -4.755494892597198486e-01 -9.322877973318099976e-02 -1.529262810945510864e-01 -2.107701823115348816e-02 -1.437011063098907471e-01 -1.216220632195472717e-01 6.510399747639894485e-03 -1.579586863517761230e-01 1.876728832721710205e-01 1.879460066556930542e-01 -2.266146987676620483e-01 -8.425141125917434692e-02 6.766827404499053955e-02 -1.530944705009460449e-01 1.121334731578826904e-01 -1.301340609788894653e-01 -8.440180122852325439e-02 -1.118451207876205444e-01 -8.044657856225967407e-02 -1.283660382032394409e-01 -1.506175100803375244e-01 3.684258460998535156e-01 -1.528766751289367676e-01 -2.365292608737945557e-02 -2.948024496436119080e-02 1.182607635855674744e-01 -1.333549916744232178e-01 -2.448529899120330811e-01 2.001459300518035889e-01 3.894264250993728638e-02 -1.290558725595474243e-01
1.451102644205093384e-01 -2.969764173030853271e-01 9.586348198354244232e-03 1.039930954575538635e-01 -6.123659200966358185e-03 -1.957121491432189941e-01 -2.467680871486663818e-01 5.894837155938148499e-02 -3.768015503883361816e-01 1.333457082509994507e-01 4.294704198837280273e-01 5.382270738482475281e-02 4.943512380123138428e-02 -1.710977703332901001e-01 -1.053940653800964355e-01 -4.167058691382408142e-02 -1.229643151164054871e-01 -1.422435492277145386e-01 -6.649472564458847046e-02 -1.221192330121994019e-01 8.373043686151504517e-02 -1.753903552889823914e-02 2.117900252342224121e-01 -1.437210887670516968e-01 -2.923943996429443359e-01 1.112973317503929138e-01 -1.610174626111984253e-01 -8.902917802333831787e-02 -2.513272464275360107e-01 2.006224393844604492e-01 -1.504481136798858643e-01 1.285944692790508270e-02
-1.696457564830780029e-01 -3.615067005157470703e-01 3.101828098297119141e-01 -2.841339707374572754e-01 -2.010104954242706299e-01 -1.965910643339157104e-01 -4.323590919375419617e-02 1.832967437803745270e-02 -2.060472369194030762e-01 2.532780170440673828e-01 2.169609665870666504e-01 1.863772124052047729e-01 -1.582051664590835571e-01 1.069800704717636108e-01 1.004595160484313965e-01 -1.265924517065286636e-02 6.548070907592773438e-02 -6.076787039637565613e-02 1.378536969423294067e-01 1.216432265937328339e-02 1.546625345945358276e-01 1.457276195287704468e-01 1.493074446916580200e-01 -2.801242172718048096e-01 -3.361133038997650146e-01 -1.287034451961517334e-01 1.191384866833686829e-01 1.206620503216981888e-02 8.093824982643127441e-02 6.249070167541503906e-02 -3.447646275162696838e-02 1.364435404539108276e-01
-1.277518570423126221e-01 -3.228476345539093018e-01 4.209640026092529297e-01 2.154447585344314575e-01 -1.320600658655166626e-01 -9.910906851291656494e-02 -3.059191703796386719e-01 -1.848092675209045410e-01 -3.258457034826278687e-02 1.521173715591430664e-01 7.467684894800186157e-02 -1.537228375673294067e-01 3.058191835880279541e-01 -3.134755790233612061e-02 -9.599122405052185059e-02 2.381270192563533783e-02 1.795662045478820801e-01 8.632399886846542358e-02 -1.108378171920776367e-02 -1.032210513949394226e-01 1.423408687114715576e-01 -7.111492007970809937e-02 3.726944923400878906e-01 7.708828896284103394e-02 1.029479037970304489e-02 -1.501067541539669037e-02 -1.508479118347167969e-01 -1.249978914856910706e-01 -1.202360913157463074e-01 2.626563012599945068e-01 9.811316616833209991e-03 -1.524586137384176254e-02
5.050593987107276917e-02 -3.385825157165527344e-01 2.037894576787948608e-01 5.817034840583801270e-02 -1.749748885631561279e-01 -8.162612468004226685e-02 4.861237108707427979e-02 -6.727898865938186646e-02 -2.120068855583667755e-02 1.411696821451187134e-01 4.537587761878967285e-01 1.166873499751091003e-01 2.350946664810180664e-01 -7.947342097759246826e-02 -5.248421430587768555e-02 2.954019606113433838e-01 1.307253241539001465e-01 1.153142005205154419e-01 9.264455735683441162e-02 -5.699990689754486084e-02 -9.157241322100162506e-03 -2.023932933807373047e-01 3.134721517562866211e-01 -1.161684840917587280e-01 6.708846986293792725e-02 -3.860386610031127930e-01 4.199953377246856689e-02 1.043069292791187763e-03 1.364815235137939453e-01 -1.490709558129310608e-02 -1.377445161342620850e-01 1.187208369374275208e-01
-3.346611559391021729e-02 -1.350839287042617798e-01 1.398301571607589722e-01 2.479653954505920410e-01 -1.641200780868530273e-01 -1.149074882268905640e-01 -8.518099784851074219e-02 1.041397526860237122e-01 -3.896524012088775635e-01 2.500890195369720459e-02 1.885152608156204224e-01 2.763565480709075928e-01 8.540709316730499268e-02 -7.552540302276611328e-02 1.631694436073303223e-01 8.681174367666244507e-02 3.727906942367553711e-02 -3.490916490554809570e-01 2.242574691772460938e-01 -2.540038228034973145e-01 -5.345109850168228149e-02 -2.075668722391128540e-01 -6.107532605528831482e-02 -2.249919623136520386e-01 8.380758017301559448e-02 -2.151203751564025879e-01 -1.922618038952350616e-02 5.112466961145401001e-02 -1.956221908330917358e-01 4.912756010890007019e-02 -1.451021581888198853e-01 -2.710202038288116455e-01
1.712662428617477417e-01 -4.235761463642120361e-01 -1.725411787629127502e-02 -1.201152801513671875e-01 -2.628097832202911377e-01 1.182493716478347778e-01 1.223110556602478027e-01 2.244750224053859711e-02 -1.107988879084587097e-01 3.300984203815460205e-01 2.526801824569702148e-01 1.583958715200424194e-01 2.307868450880050659e-01 1.860757172107696533e-01 6.671166978776454926e-03 1.326019465923309326e-01 -1.443755179643630981e-01 -8.129091560840606689e-02 2.289968132972717285e-01 -1.789876967668533325e-01 1.069390252232551575e-01 -1.386865526437759399e-01 9.958127886056900024e-02 1.817321330308914185e-01 -1.260792911052703857e-01 -2.265736013650894165e-01 2.295258939266204834e-01 -1.302848395425826311e-04 -1.577104777097702026e-01 -1.626545935869216919e-01 -3.494375571608543396e-02 -6.566649675369262695e-02
-2.684685029089450836e-02 -2.177071571350097656e-01 2.184453755617141724e-01 3.846400082111358643e-01 -1.302185058593750000e-01 -1.483680158853530884e-01 -1.915406137704849243e-01 2.679242789745330811e-01 -1.892100870609283447e-01 2.160059064626693726e-01 1.910896413028240204e-02 8.746477216482162476e-02 2.011232972145080566e-01 2.485885918140411377e-01 1.304789632558822632e-01 2.355981767177581787e-01 -1.020849049091339111e-01 6.193554028868675232e-02 1.825484484434127808e-01 7.836169004440307617e-02 2.733420953154563904e-02 6.653182208538055420e-02 5.260108038783073425e-02 -5.012524500489234924e-02 -2.363467067480087280e-01 6.437743455171585083e-02 -1.310202032327651978e-01 4.870142787694931030e-03 1.659765392541885376e-01 7.792741060256958008e-03 -2.055646926164627075e-01 -3.637141287326812744e-01
9.346338361501693726e-02 -2.592619061470031738e-01 2.077858597040176392e-01 -1.953297406435012817e-01 -2.763153016567230225e-01 -2.117172181606292725e-01 -2.449274808168411255e-01 -3.758884221315383911e-02 -1.033846884965896606e-01 1.836271136999130249e-01 1.191424503922462463e-01 -4.251403361558914185e-02 -5.234315525740385056e-03 1.803851425647735596e-01 -3.458245890215039253e-03 1.432488709688186646e-01 -4.488319531083106995e-02 1.598784327507019043e-01 9.374939650297164917e-02 1.014141514897346497e-01 -1.876490265130996704e-01 1.363064348697662354e-01 3.545717597007751465e-01 -1.033855006098747253e-01 -3.601146340370178223e-01 -1.969029456377029419e-01 4.299249500036239624e-02 1.685354411602020264e-01 -6.129281967878341675e-02 -1.053320476785302162e-03 2.525046169757843018e-01 -2.087135761976242065e-01
-2.878289483487606049e-02 -3.573116958141326904e-01 9.443168528378009796e-03 3.514856696128845215e-01 -2.641549110412597656e-01 -1.550592482089996338e-01 -1.686431318521499634e-01 1.352233141660690308e-01 -1.152690351009368896e-01 2.698935270309448242e-01 -3.979072347283363342e-02 -1.897340416908264160e-01 1.548449248075485229e-01 1.839204579591751099e-01 3.346303105354309082e-01 3.530505299568176270e-01 -7.733900845050811768e-02 3.991428762674331665e-02 7.375705055892467499e-03 -6.426038593053817749e-02 7.752954959869384766e-02 2.771655283868312836e-02 5.458234250545501709e-02 -9.322921186685562134e-02 -1.588307768106460571e-01 -5.803945288062095642e-02 -1.157612800598144531e-01 1.484306901693344116e-01 3.122295066714286804e-02 2.704337239265441895e-02 2.798331342637538910e-02 -3.040697872638702393e-01
1.836232692003250122e-01 -1.946321278810501099e-01 2.963680624961853027e-01 -1.135674118995666504e-02 -9.694775193929672241e-02 1.125181838870048523e-01 -2.385293990373611450e-01 1.660495251417160034e-01 -2.740224897861480713e-01 1.436559557914733887e-01 1.926607787609100342e-01 1.356569975614547729e-01 -1.230159308761358261e-02 2.798340916633605957e-01 -2.577619161456823349e-03 -4.292838741093873978e-03 -2.027128785848617554e-01 7.684607058763504028e-02 2.185379415750503540e-01 2.656023800373077393e-01 -2.301102280616760254e-01 1.322586536407470703e-01 1.311064064502716064e-01 -2.524137794971466064e-01 -1.983229517936706543e-01 -2.757440507411956787e-01 -4.299926012754440308e-02 1.429473515599966049e-02 -3.542273491621017456e-02 2.042937725782394409e-01 1.147697567939758301e-01 -1.181156709790229797e-01
-1.130985841155052185e-01 -1.099263057112693787e-01 3.110132515430450439e-01 -1.482332199811935425e-01 -2.658246755599975586e-01 -4.605652019381523132e-02 8.788502961397171021e-02 1.567733287811279297e-01 -2.941402792930603027e-01 2.829162776470184326e-01 -3.450113162398338318e-02 -1.054415628314018250e-01 -2.432188242673873901e-01 2.093487605452537537e-02 -1.037992257624864578e-02 3.297005295753479004e-01 -8.600427210330963135e-02 -1.284281313419342041e-01 -4.347201809287071228e-02 -3.412435948848724365e-01 2.572137415409088135e-01 4.816298186779022217e-02 -2.336197905242443085e-02 -1.098892986774444580e-01 -1.002290397882461548e-01 -1.076990664005279541e-01 -1.368555128574371338e-01 -1.225231513381004333e-01 5.347552150487899780e-02 1.295507401227951050e-01 1.603313535451889038e-01 -2.828459739685058594e-01
-7.888538390398025513e-02 9.526161476969718933e-03 1.335167586803436279e-01 1.678056269884109497e-01 -3.179790675640106201e-01 -3.321116864681243896e-01 1.041144281625747681e-01 2.178791165351867676e-01 -1.241508405655622482e-02 2.953682839870452881e-01 2.528797090053558350e-01 -1.823269017040729523e-02 1.994339823722839355e-01 2.301134616136550903e-01 -3.175352513790130615e-01 1.920188814401626587e-01 8.516380935907363892e-02 1.028082221746444702e-01 1.352590620517730713e-01 -6.687806546688079834e-02 -6.124794855713844299e-02 -3.198546171188354492e-01 4.795744270086288452e-02 7.429551333189010620e-02 -8.327705413103103638e-02 -2.276839315891265869e-01 2.306933281943202019e-03 -1.190159246325492859e-01 -5.335204303264617920e-02 -1.549739763140678406e-02 1.321364343166351318e-01 -2.189012318849563599e-01
-1.721175387501716614e-02 -1.052086800336837769e-01 3.417659401893615723e-01 -1.430100854486227036e-02 -1.245604604482650757e-01 -7.125526666641235352e-02 1.392992138862609863e-01 4.106183946132659912e-01 -3.355235159397125244e-01 1.496844142675399780e-01 1.794928014278411865e-01 -9.451607614755630493e-02 -1.242168918251991272e-01 -3.478481620550155640e-02 -1.958462446928024292e-01 2.495433539152145386e-01 2.358493804931640625e-01 -2.708905003964900970e-02 2.273083031177520752e-01 -1.315293163061141968e-01 2.193125486373901367e-01 -3.379953280091285706e-02 2.108346670866012573e-01 -1.519473940134048462e-01 4.823200404644012451e-02 -1.919309496879577637e-01 2.317749708890914917e-02 -7.866661995649337769e-03 9.017747826874256134e-03 2.645065486431121826e-01 -1.043718531727790833e-01 -8.254320174455642700e-02
2.373683005571365356e-01 -2.718064785003662109e-01 8.672643452882766724e-02 7.088676840066909790e-02 -1.048411503434181213e-01 1.170517038553953171e-02 -3.038942813873291016e-01 -1.382920593023300171e-01 -3.659432530403137207e-01 2.399883121252059937e-01 1.258197575807571411e-01 -9.542158991098403931e-02 1.708987206220626831e-01 1.342810988426208496e-01 2.380506843328475952e-01 1.621066629886627197e-01 1.010628491640090942e-01 -2.909682691097259521e-01 1.285346597433090210e-01 -3.265128284692764282e-02 1.418362855911254883e-01 -2.363196909427642822e-01 -2.743371129035949707e-01 -6.229102611541748047e-02 -2.529840916395187378e-02 -2.146831303834915161e-01 -4.656868055462837219e-02 -2.203206904232501984e-02 4.813423380255699158e-02 2.330485731363296509e-01 -1.199598312377929688e-01 5.098803434520959854e-03
3.607888892292976379e-02 -4.041012823581695557e-01 3.301401734352111816e-01 1.438930332660675049e-01 1.212696582078933716e-01 -1.919019073247909546e-01 -3.489921241998672485e-02 1.428835242986679077e-01 2.632266143336892128e-03 1.463173031806945801e-01 3.109682723879814148e-02 4.838458821177482605e-02 1.988355219364166260e-01 -4.735979437828063965e-02 5.827550776302814484e-03 2.561031877994537354e-01 -1.647445708513259888e-01 -1.078094821423292160e-02 -1.529170870780944824e-01 -1.832822263240814209e-01 4.911404848098754883e-02 -1.357915997505187988e-01 1.342620525974780321e-04 5.165310576558113098e-03 -3.098165094852447510e-01 -3.323091864585876465e-01 1.687815040349960327e-01 -1.970713287591934204e-01 1.761601567268371582e-01 7.612372189760208130e-02 -2.864080369472503662e-01 5.199378728866577148e-02
1.264467388391494751e-01 -4.149365127086639404e-01 2.927524745464324951e-01 -1.556456834077835083e-02 -4.346662014722824097e-02 1.403530389070510864e-01 -2.079682499170303345e-01 1.846088618040084839e-01 -1.544222384691238403e-01 4.673312008380889893e-01 -6.401696801185607910e-02 1.161661595106124878e-01 -9.414065629243850708e-02 1.579798944294452667e-02 -8.332114666700363159e-02 2.680310010910034180e-01 -1.067072227597236633e-01 1.406873613595962524e-01 9.441813081502914429e-02 -1.098734065890312195e-01 1.269140541553497314e-01 8.445078134536743164e-02 -3.218832612037658691e-01 -4.262965172529220581e-02 -2.728347107768058777e-02 -2.364748716354370117e-01 -6.704911589622497559e-03 5.907763540744781494e-02 7.355005014687776566e-03 5.279336124658584595e-02 2.224580571055412292e-02 -1.867434382438659668e-01
5.841278284788131714e-02 -2.159208506345748901e-01 2.482840120792388916e-01 -1.756278611719608307e-02 -4.175090789794921875e-01 2.577113360166549683e-02 -7.972212880849838257e-02 1.916941404342651367e-01 -7.951979339122772217e-02 1.248484402894973755e-01 1.891479939222335815e-01 -2.073661380563862622e-05 -1.830760240554809570e-01 1.786286681890487671e-01 2.287218570709228516e-01 3.529539108276367188e-01 -6.933067739009857178e-02 -1.768278777599334717e-01 -4.672916233539581299e-02 -8.059149235486984253e-02 -2.189733460545539856e-02 -1.811149865388870239e-01 -2.013985365629196167e-01 -1.697269454598426819e-02 -9.174248576164245605e-02 -2.649519443511962891e-01 -2.726933658123016357e-01 4.028614982962608337e-02 9.850973635911941528e-02 1.936964839696884155e-01 -1.230292394757270813e-01 -1.846216917037963867e-01
-5.243251472711563110e-02 -3.829658329486846924e-01 6.291569024324417114e-02 3.243217766284942627e-01 -1.459409445524215698e-01 -3.532802453264594078e-03 -5.994001775979995728e-02 9.577508270740509033e-02 -1.737421452999114990e-01 3.727857172489166260e-01 2.982744872570037842e-01 -4.788969084620475769e-02 -6.640446186065673828e-02 -1.459713578224182129e-01 4.959171265363693237e-02 3.214483559131622314e-01 -5.072826892137527466e-02 -2.273015528917312622e-01 1.787907332181930542e-01 1.549842506647109985e-01 -5.882361158728599548e-02 -2.692799866199493408e-01 1.055343262851238251e-02 1.022874638438224792e-01 -1.852277666330337524e-02 3.035839460790157318e-02 -1.779097132384777069e-02 -1.186571568250656128e-01 2.005932927131652832e-01 2.002987861633300781e-01 1.496621966361999512e-01 -1.604891940951347351e-02
-7.473765406757593155e-03 -1.368023157119750977e-01 -8.665725588798522949e-02 -1.049959938973188400e-02 1.227100379765033722e-02 -3.553663194179534912e-02 -3.455337285995483398e-01 1.364796459674835205e-01 -2.299419939517974854e-01 5.501915216445922852e-01 7.971236109733581543e-02 1.416118890047073364e-01 -2.475434243679046631e-01 -6.847502291202545166e-02 -2.727431431412696838e-02 1.638453304767608643e-01 1.102569624781608582e-01 1.018442511558532715e-01 2.126014828681945801e-01 1.432852894067764282e-01 -5.731059238314628601e-03 -1.551505029201507568e-01 -1.386679559946060181e-01 5.734735354781150818e-02 1.131335347890853882e-01 -1.927012354135513306e-01 1.649008840322494507e-01 -1.012233942747116089e-01 -2.829904556274414062e-01 -5.361662805080413818e-02 -2.306160330772399902e-01 1.529240235686302185e-02
1.389037966728210449e-01 -1.811940670013427734e-01 1.631401628255844116e-01 2.116793692111968994e-01 -1.800986528396606445e-01 -1.927739381790161133e-01 1.838788762688636780e-02 -5.704536288976669312e-02 -2.850063331425189972e-02 2.289981544017791748e-01 3.381142318248748779e-01 1.877684742212295532e-01 -3.105974197387695312e-02 -2.282393425703048706e-01 1.305386126041412354e-01 1.724632270634174347e-02 2.119789272546768188e-01 -2.309866948053240776e-03 -7.813619822263717651e-02 2.684262767434120178e-02 1.266160327941179276e-02 -1.120617240667343140e-01 1.756742298603057861e-01 -1.936418190598487854e-02 2.676009386777877808e-02 -5.322303175926208496e-01 9.266230277717113495e-03 1.145150363445281982e-01 1.473668217658996582e-01 2.177904695272445679e-01 -1.346902400255203247e-01 2.232464551925659180e-01
-1.380053162574768066e-01 -2.684521973133087158e-01 7.692915946245193481e-02 7.315130531787872314e-02 -4.147836938500404358e-03 -1.478421539068222046e-01 -1.718325018882751465e-01 2.198173403739929199e-01 -2.093826234340667725e-01 2.231623530387878418e-01 -6.999393552541732788e-02 -3.861757740378379822e-02 3.270533084869384766e-01 -4.078623279929161072e-02 1.517960429191589355e-01 7.756941765546798706e-02 -1.237050294876098633e-01 8.998402208089828491e-02 8.565422147512435913e-02 2.738498523831367493e-02 -7.217326015233993530e-02 -1.243754103779792786e-01 1.210896223783493042e-01 -5.186243727803230286e-02 -2.126847654581069946e-01 -2.767778038978576660e-01 3.139682412147521973e-01 3.113097846508026123e-01 1.444314569234848022e-01 3.678628802299499512e-01 1.250267475843429565e-01 -3.893314301967620850e-02
-1.644787490367889404e-01 -2.483239024877548218e-01 -3.869502618908882141e-02 -5.896004289388656616e-02 -7.363302260637283325e-02 9.661274403333663940e-02 3.086792863905429840e-02 8.809677511453628540e-02 -6.498644500970840454e-02 2.394110895693302155e-02 2.970282435417175293e-01 2.295072674751281738e-01 -7.543627172708511353e-02 -2.660227119922637939e-01 7.293955981731414795e-02 1.894669383764266968e-01 -3.713135793805122375e-02 2.236719131469726562e-01 2.054003477096557617e-01 -2.732294239103794098e-02 1.708388924598693848e-01 -2.868958711624145508e-01 2.291807681322097778e-01 5.465699732303619385e-02 6.369186937808990479e-02 -3.813174068927764893e-01 3.523456165567040443e-03 2.204324007034301758e-01 -1.284394562244415283e-01 4.976788535714149475e-02 3.894085437059402466e-02 -3.735827803611755371e-01
2.216965556144714355e-01 -2.058565020561218262e-01 3.018664121627807617e-01 -1.177069619297981262e-01 -2.622760832309722900e-01 -2.029482424259185791e-01 -3.529684245586395264e-01 -2.897367998957633972e-02 -1.254162788391113281e-01 3.803968131542205811e-01 -2.797613441944122314e-01 3.877936303615570068e-02 2.502901852130889893e-01 7.305991649627685547e-02 1.514149643480777740e-02 1.478622257709503174e-01 -2.400478124618530273e-01 9.537121281027793884e-03 -2.427591085433959961e-01 -8.169048279523849487e-02 5.658446252346038818e-02 3.761593252420425415e-02 1.830939799547195435e-01 4.099897295236587524e-02 8.263956010341644287e-02 -1.723298281431198120e-01 8.030567318201065063e-02 6.395177915692329407e-03 -8.904256671667098999e-02 1.209431607276201248e-02 -5.251040309667587280e-02 -1.443141251802444458e-01
2.592162191867828369e-01 -9.240777045488357544e-02 2.441146373748779297e-01 -2.110953778028488159e-01 8.873407542705535889e-02 -2.942939102649688721e-01 3.939630091190338135e-02 -2.777883708477020264e-01 -3.357651233673095703e-01 1.311101913452148438e-01 2.471735328435897827e-01 -3.501969389617443085e-03 -1.936851441860198975e-01 -7.791411876678466797e-02 -7.519961148500442505e-02 1.241797208786010742e-01 -1.362484693527221680e-01 -8.619283325970172882e-03 1.832219809293746948e-01 -1.550500094890594482e-01 -1.444074213504791260e-01 -1.671141386032104492e-01 1.399893313646316528e-01 -1.608670204877853394e-01 -3.189249336719512939e-01 -1.479092836380004883e-01 2.459825202822685242e-02 -1.279134452342987061e-01 2.356578595936298370e-02 2.872619032859802246e-02 -2.652299404144287109e-01 9.180906414985656738e-02
1.298874896019697189e-02 -2.850970327854156494e-01 7.301812618970870972e-02 1.199648976325988770e-01 -1.162522956728935242e-01 -1.310845166444778442e-01 -2.361801415681838989e-01 -3.921952471137046814e-02 -2.823726236820220947e-01 1.302936673164367676e-01 3.362981975078582764e-01 2.022850215435028076e-01 -8.606217801570892334e-03 -1.410091947764158249e-02 1.811352558434009552e-02 -1.485516037791967392e-02 -1.680649816989898682e-01 -1.708389818668365479e-01 -5.955429375171661377e-02 -1.797171235084533691e-01 -7.742671668529510498e-02 -6.032043695449829102e-02 4.422990381717681885e-01 -1.014430727809667587e-02 -3.234685063362121582e-01 6.782069057226181030e-02 -7.898886501789093018e-02 1.438222229480743408e-01 -2.223858386278152466e-01 1.728742122650146484e-01 -1.874734461307525635e-01 -9.989067167043685913e-02
2.590297460556030273e-01 -3.592646420001983643e-01 5.147971957921981812e-02 -2.858258225023746490e-02 8.007047325372695923e-02 -2.709743082523345947e-01 1.021688878536224365e-01 1.092436090111732483e-01 -3.669542372226715088e-01 4.990587476640939713e-03 7.929735630750656128e-02 -3.074847906827926636e-02 2.207334786653518677e-01 1.700478047132492065e-01 -1.939111948013305664e-01 2.731901705265045166e-01 -3.592747822403907776e-02 1.457920223474502563e-01 2.184262722730636597e-01 -4.461963847279548645e-02 1.164418384432792664e-01 -2.505521476268768311e-01 2.898756265640258789e-01 4.291173070669174194e-02 1.095886155962944031e-01 -1.523290574550628662e-01 1.123697608709335327e-01 1.463202983140945435e-01 7.086826860904693604e-02 2.279479205608367920e-01 2.366729825735092163e-02 -7.156922668218612671e-02
1.741157770156860352e-01 -1.095406040549278259e-01 1.799473464488983154e-01 -9.336058795452117920e-02 -5.871421098709106445e-02 -1.132432147860527039e-01 1.779053956270217896e-01 -2.434816211462020874e-02 -1.853446662425994873e-01 -1.335895434021949768e-02 4.911147058010101318e-01 2.391814440488815308e-01 7.987785339355468750e-02 1.366386562585830688e-02 2.936610579490661621e-01 1.734919548034667969e-01 1.512895226478576660e-01 -1.084344908595085144e-01 2.148846983909606934e-01 -6.402565049938857555e-04 1.609830558300018311e-02 1.040212586522102356e-01 1.013972535729408264e-01 -2.946546971797943115e-01 -1.614387482404708862e-01 3.736950829625129700e-02 -1.278073247522115707e-02 1.891548186540603638e-01 -1.676837801933288574e-01 2.639481723308563232e-01 -9.645398706197738647e-02 -2.296530455350875854e-01
1.978912390768527985e-02 -3.436165153980255127e-01 -4.418599978089332581e-02 6.982265412807464600e-02 -3.591350018978118896e-01 -8.032847195863723755e-02 -1.427365243434906006e-01 -1.636694222688674927e-01 -1.701779291033744812e-02 3.509242236614227295e-01 3.611261546611785889e-01 -9.356415830552577972e-03 2.474949061870574951e-01 -4.900637269020080566e-02 9.677179157733917236e-02 2.409727871417999268e-01 5.697480961680412292e-02 2.029859274625778198e-01 1.848175823688507080e-01 4.620428010821342468e-02 -9.579385817050933838e-02 -1.057350337505340576e-01 1.201470047235488892e-01 2.948557958006858826e-02 1.752347312867641449e-02 -5.911040678620338440e-02 7.300725579261779785e-02 -3.151560425758361816e-01 -4.836467653512954712e-02 1.992783099412918091e-01 -1.319097578525543213e-01 1.509405374526977539e-01
7.966867648065090179e-03 -3.732295930385589600e-01 1.638344116508960724e-02 -2.189628034830093384e-01 -1.919207870960235596e-01 7.179979979991912842e-02 -1.219775751233100891e-01 1.831978261470794678e-01 -8.620550483465194702e-02 1.534864455461502075e-01 -6.967917829751968384e-02 -1.685765013098716736e-02 2.528286576271057129e-01 -1.505716592073440552e-01 -1.679793000221252441e-01 2.790085673332214355e-01 1.505255699157714844e-01 2.142733484506607056e-01 1.878456622362136841e-01 3.273003995418548584e-01 -6.081451848149299622e-02 -7.832814007997512817e-02 2.875450849533081055e-01 -1.025826856493949890e-01 -1.989211142063140869e-01 -1.640856415033340454e-01 1.335733979940414429e-01 1.556326895952224731e-01 7.301827520132064819e-02 1.305980831384658813e-01 1.152227632701396942e-03 -2.196381241083145142e-01
-1.882784813642501831e-01 -4.564336687326431274e-02 7.028664648532867432e-02 -4.173896312713623047e-01 -1.950590610504150391e-01 -3.283016681671142578e-01 -2.857763767242431641e-01 6.237049400806427002e-02 -9.054723381996154785e-02 1.479761898517608643e-01 2.036755383014678955e-01 1.344240456819534302e-01 -1.897140033543109894e-02 -4.300161823630332947e-02 -3.862807527184486389e-02 2.743110656738281250e-01 3.118351334705948830e-03 5.530976504087448120e-02 2.332068085670471191e-01 -1.187954023480415344e-01 5.872766673564910889e-02 -1.428365409374237061e-01 -1.402213331311941147e-02 9.703262150287628174e-02 -3.903797268867492676e-02 -1.053545027971267700e-01 2.669873237609863281e-01 6.085152179002761841e-02 -8.199732005596160889e-02 3.299875557422637939e-01 1.248640716075897217e-01 -2.438920587301254272e-01
-1.911615431308746338e-01 -3.484160006046295166e-01 -2.356603182852268219e-02 4.960142076015472412e-02 1.926829367876052856e-01 -2.220953553915023804e-01 -1.797897666692733765e-01 1.538057327270507812e-01 -3.345540957525372505e-03 1.427525132894515991e-01 3.797607123851776123e-01 7.134333997964859009e-02 -9.651712328195571899e-02 7.699888199567794800e-02 1.360174119472503662e-01 2.058679461479187012e-01 1.869479268789291382e-01 -3.451831638813018799e-02 4.578220844268798828e-02 -9.469360113143920898e-02 -6.600018590688705444e-02 -2.326144836843013763e-02 1.114594861865043640e-01 -2.607622146606445312e-01 -1.446155309677124023e-01 -3.387807011604309082e-01 6.339103728532791138e-02 -2.123601883649826050e-01 1.778864115476608276e-01 4.353129863739013672e-02 7.680833339691162109e-02 -3.066418170928955078e-01
5.271046608686447144e-02 -3.211321532726287842e-01 2.599184215068817139e-01 -3.733704611659049988e-02 -1.627848483622074127e-02 1.577676087617874146e-01 -2.692278027534484863e-01 8.169923722743988037e-02 -1.311313509941101074e-01 2.054587006568908691e-01 3.767587989568710327e-02 -3.926276415586471558e-02 1.301175504922866821e-01 -2.042809724807739258e-01 -2.749825417995452881e-01 8.896785974502563477e-02 1.071940436959266663e-01 2.301251888275146484e-01 3.185153007507324219e-01 -1.766769587993621826e-01 1.805925220251083374e-01 -2.870382070541381836e-01 -2.271991968154907227e-01 1.671276614069938660e-02 -8.722212910652160645e-02 -2.059917747974395752e-01 4.025964066386222839e-02 2.179290503263473511e-01 -8.892863057553768158e-03 2.263625860214233398e-01 -8.224502205848693848e-03 -4.134146869182586670e-02
8.113898336887359619e-02 -2.250258773565292358e-01 -3.760566469281911850e-04 2.342649996280670166e-01 -1.110842600464820862e-01 -4.279567301273345947e-02 -3.484087288379669189e-01 -2.127844691276550293e-01 -2.425513565540313721e-01 2.648223340511322021e-01 1.101167649030685425e-01 2.044788897037506104e-01 4.618424922227859497e-02 3.098497688770294189e-01 1.873916834592819214e-01 2.319170236587524414e-01 -2.173938602209091187e-01 -1.280877888202667236e-01 1.747850477695465088e-01 -6.425780802965164185e-02 2.485797703266143799e-01 -2.581473886966705322e-01 1.507257074117660522e-01 -9.153699874877929688e-02 -1.559814214706420898e-01 -1.341895014047622681e-01 4.696478694677352905e-02 -1.396673917770385742e-01 2.461850456893444061e-02 7.393385469913482666e-02 -6.081166490912437439e-02 -7.367070764303207397e-02
2.579399347305297852e-01 -5.563455224037170410e-01 1.037669777870178223e-01 -1.762523800134658813e-01 -1.286143362522125244e-01 -2.661014497280120850e-01 -1.357004046440124512e-01 -1.323060393333435059e-01 -2.487705200910568237e-01 6.051564216613769531e-02 1.142235249280929565e-01 -5.890394747257232666e-02 1.378623694181442261e-01 -2.836073376238346100e-02 -1.749006062746047974e-01 3.890400007367134094e-02 1.668784469366073608e-01 -1.514637321233749390e-01 -1.317148357629776001e-01 -6.771803647279739380e-02 1.135657578706741333e-01 -1.809351146221160889e-01 2.855791449546813965e-01 -3.409104421734809875e-02 -1.859301179647445679e-01 7.858147472143173218e-02 6.197537109255790710e-02 -1.076524928212165833e-01 -1.032949760556221008e-01 2.007795572280883789e-01 2.331181243062019348e-02 -1.268302798271179199e-01
1.680617630481719971e-01 -1.852198690176010132e-01 9.116350859403610229e-02 2.332092821598052979e-01 -1.595927327871322632e-01 -1.277082711458206177e-01 -2.374931126832962036e-01 -4.726787284016609192e-02 -1.141876354813575745e-01 3.947566747665405273e-01 1.291170120239257812e-01 4.656723886728286743e-02 -7.902903854846954346e-02 7.070799916982650757e-02 4.506861791014671326e-02 4.430488683283329010e-03 3.232889622449874878e-02 2.838701754808425903e-02 -5.188025534152984619e-02 -7.897992432117462158e-02 -1.205925345420837402e-01 -2.056543081998825073e-01 -1.868094652891159058e-01 -1.135704889893531799e-01 3.082215087488293648e-03 -2.649553716182708740e-01 -7.258385419845581055e-02 2.740547358989715576e-01 -2.996055781841278076e-01 -1.896940767765045166e-01 -1.051322817802429199e-01 -4.129521548748016357e-01
-2.374265342950820923e-01 -3.266219198703765869e-01 3.424423336982727051e-01 1.614238321781158447e-02 -1.345585882663726807e-01 -5.963871255517005920e-02 -1.388532221317291260e-01 -2.852411940693855286e-02 -3.279857039451599121e-01 2.139787673950195312e-01 -3.774073719978332520e-02 6.944728642702102661e-02 2.629593312740325928e-01 -4.365070164203643799e-02 5.937993153929710388e-02 1.408236622810363770e-01 -1.303201913833618164e-01 5.522514879703521729e-02 5.651171505451202393e-02 -1.645335108041763306e-01 2.466324865818023682e-01 -1.819906979799270630e-01 -2.320474386215209961e-02 1.931616961956024170e-01 6.731136888265609741e-02 -2.480114549398422241e-01 3.185449838638305664e-01 6.216022744774818420e-02 1.265646666288375854e-01 2.617112174630165100e-02 -1.378693431615829468e-01 -1.856363564729690552e-01
5.506637692451477051e-02 -2.827251553535461426e-01 2.379299700260162354e-01 3.254977241158485413e-02 -6.737871468067169189e-02 -1.576631069183349609e-01 8.262452483177185059e-02 -2.059812471270561218e-02 -1.343353241682052612e-01 2.254440933465957642e-01 1.139776557683944702e-01 3.664754629135131836e-01 -1.341690570116043091e-01 -1.225816980004310608e-01 2.739273905754089355e-01 5.556693300604820251e-02 3.925823867321014404e-01 -8.281660825014114380e-02 1.523989252746105194e-02 4.652864858508110046e-02 -1.108049508184194565e-02 -9.463924914598464966e-02 4.010093212127685547e-01 -1.949142217636108398e-01 -7.995669730007648468e-04 -8.608827739953994751e-02 6.793911010026931763e-02 7.343294471502304077e-02 -2.487991154193878174e-01 1.130096241831779480e-01 -9.827853739261627197e-02 1.496354490518569946e-01
4.488017037510871887e-02 -3.016451597213745117e-01 3.301640450954437256e-01 1.170802488923072815e-01 2.780952118337154388e-02 -1.171267330646514893e-01 1.118082329630851746e-01 1.662984341382980347e-01 -3.328860998153686523e-01 1.058566495776176453e-01 3.907572627067565918e-01 4.324494302272796631e-02 -4.770474135875701904e-02 -1.678620725870132446e-01 -1.714568287134170532e-01 4.058701097965240479e-01 1.436422020196914673e-01 6.575787067413330078e-02 1.172195523977279663e-01 -4.316434264183044434e-02 -1.783937811851501465e-01 -1.882081925868988037e-01 2.919465005397796631e-01 1.199294254183769226e-01 1.025188714265823364e-01 -2.912274561822414398e-02 -3.168917493894696236e-03 -1.849567517638206482e-02 3.675896301865577698e-02 6.300809979438781738e-02 3.818494454026222229e-02 5.056748911738395691e-02
-7.353484630584716797e-02 -2.052849978208541870e-01 3.966494649648666382e-02 2.706484496593475342e-01 -2.659082710742950439e-01 -1.330668628215789795e-01 -1.649727672338485718e-02 2.800869010388851166e-02 -2.391320168972015381e-01 1.573163717985153198e-01 -1.786560751497745514e-02 1.358169466257095337e-01 -2.245777472853660583e-02 1.454709190875291824e-02 1.110548600554466248e-01 7.052347809076309204e-02 -2.040049992501735687e-02 -2.878461480140686035e-01 1.401754021644592285e-01 -1.230025738477706909e-01 -1.660299003124237061e-01 -1.878033280372619629e-01 -5.067733675241470337e-02 1.400958299636840820e-01 -2.055419385433197021e-01 -3.568061888217926025e-01 -1.264513283967971802e-01 1.499514281749725342e-01 -1.504525542259216309e-01 -7.285716012120246887e-03 -2.890100181102752686e-01 -3.900060057640075684e-01
-8.720181882381439209e-02 -2.951235771179199219e-01 3.700891137123107910e-01 -1.155372411012649536e-01 -1.846952587366104126e-01 -8.340674638748168945e-02 1.141246967017650604e-02 -2.289319336414337158e-01 -1.999680697917938232e-01 -6.681723892688751221e-02 3.911962807178497314e-01 1.669097691774368286e-01 3.385020792484283447e-02 -1.707836091518402100e-01 -4.967919737100601196e-02 1.289991736412048340e-01 6.589948385953903198e-02 6.590467691421508789e-02 1.389783918857574463e-01 1.540910452604293823e-02 -7.316996343433856964e-03 -7.096357294358313084e-04 3.602537512779235840e-01 7.478532195091247559e-02 -2.625749409198760986e-01 1.396749615669250488e-01 -2.322131693363189697e-01 1.201256141066551208e-01 -1.178325042128562927e-01 2.210018187761306763e-01 4.972872138023376465e-02 -3.052520006895065308e-02
-5.808115378022193909e-02 -1.405243128538131714e-01 2.513726353645324707e-01 6.651468575000762939e-02 -7.714869081974029541e-02 5.920397862792015076e-02 1.152097806334495544e-01 3.852390348911285400e-01 -3.081102967262268066e-01 2.261105924844741821e-01 1.782559007406234741e-01 3.115009143948554993e-02 -7.092515379190444946e-02 -1.500093787908554077e-01 -2.587694227695465088e-01 3.577897250652313232e-01 2.203024923801422119e-01 -7.498567551374435425e-02 1.209599673748016357e-01 -6.185119226574897766e-02 6.331549957394599915e-03 -7.394304126501083374e-02 3.090069890022277832e-01 2.796514518558979034e-02 9.955698251724243164e-02 -2.108879983425140381e-01 1.930645257234573364e-01 7.762502133846282959e-02 4.053005948662757874e-02 1.545636653900146484e-01 -8.365896344184875488e-02 -1.794758588075637817e-01
-5.657469108700752258e-02 -2.001862823963165283e-01 1.938994973897933960e-01 1.452061831951141357e-01 -8.804401010274887085e-02 -1.294214464724063873e-02 2.929167747497558594e-01 4.428069293498992920e-01 -2.560965120792388916e-01 9.352848678827285767e-02 1.080771833658218384e-01 1.700348258018493652e-01 -2.272285521030426025e-02 -3.289998695254325867e-02 -2.808001041412353516e-01 2.206215709447860718e-01 2.193747758865356445e-01 -4.464928060770034790e-02 9.681687504053115845e-02 8.217777125537395477e-03 3.719194978475570679e-02 -2.098992913961410522e-01 2.690363824367523193e-01 -3.254134440794587135e-03 1.792708970606327057e-02 -3.204492628574371338e-01 8.066894486546516418e-03 1.057433709502220154e-02 9.484194219112396240e-03 2.258839905261993408e-01 -1.764946728944778442e-01 -3.683440014719963074e-02
-1.731774806976318359e-01 -8.522593975067138672e-02 1.131792441010475159e-01 1.472649276256561279e-01 1.614408195018768311e-02 7.871817052364349365e-02 -1.718687862157821655e-01 1.919802427291870117e-01 -1.430458277463912964e-01 1.113081946969032288e-01 -1.155503690242767334e-01 4.615482408553361893e-03 4.136849045753479004e-01 -5.296608805656433105e-02 -8.792158216238021851e-02 3.598305284976959229e-01 -1.998394727706909180e-02 4.186150059103965759e-02 7.912892103195190430e-02 1.531834155321121216e-01 -1.075211092829704285e-01 -1.676937639713287354e-01 3.603989779949188232e-01 -1.365253031253814697e-01 -7.203135639429092407e-03 -3.020936846733093262e-01 -1.957496404647827148e-01 5.141330882906913757e-03 7.785260677337646484e-02 2.436956614255905151e-01 2.359309196472167969e-01 -1.648272424936294556e-01
1.174327805638313293e-01 -3.225158751010894775e-01 1.885337978601455688e-01 -8.603609353303909302e-02 -1.372884064912796021e-01 -1.554140299558639526e-01 3.411367535591125488e-02 -9.102440625429153442e-02 5.690309032797813416e-02 1.138286665081977844e-01 4.702647328376770020e-01 1.027992516756057739e-01 1.908136531710624695e-02 1.558834314346313477e-01 -9.309673681855201721e-03 3.922616243362426758e-01 1.770914942026138306e-01 7.857329212129116058e-03 1.770057231187820435e-01 -4.920001327991485596e-02 -5.392743274569511414e-02 2.074195072054862976e-02 3.694570660591125488e-01 -8.606421947479248047e-02 -2.248521596193313599e-01 4.870856180787086487e-02 1.162337064743041992e-01 -9.427091479301452637e-02 -2.333171516656875610e-01 8.674891293048858643e-02 3.729296848177909851e-03 -1.026675924658775330e-01
1.478834301233291626e-01 -1.379479020833969116e-01 4.391389787197113037e-01 -1.298889815807342529e-01 4.098045453429222107e-02 -2.439132705330848694e-02 4.392907768487930298e-02 3.618298843502998352e-02 -2.974259555339813232e-01 2.018303275108337402e-01 2.179716676473617554e-01 -1.211876720190048218e-01 -3.891070932149887085e-02 9.376185387372970581e-02 -3.646738827228546143e-02 2.006546854972839355e-01 2.865711450576782227e-01 -8.086445927619934082e-02 1.353380829095840454e-01 -1.168293803930282593e-01 4.147336259484291077e-02 -1.346480101346969604e-01 1.615511327981948853e-01 2.301971018314361572e-01 6.412655860185623169e-02 -1.117374151945114136e-01 -3.006485402584075928e-01 -1.114718392491340637e-01 -1.376526206731796265e-01 3.178440928459167480e-01 1.951269358396530151e-01 -5.960026755928993225e-02
4.597365111112594604e-02 -1.645806133747100830e-01 2.062236964702606201e-01 -1.799669116735458374e-01 1.500669866800308228e-02 -1.576439440250396729e-01 1.497820466756820679e-01 -4.209165647625923157e-02 -3.252587020397186279e-01 1.984190046787261963e-01 2.742490768432617188e-01 -1.294313669204711914e-01 7.972857356071472168e-02 -2.949592471122741699e-01 -2.613980472087860107e-01 5.141360685229301453e-02 3.232208192348480225e-01 1.146022751927375793e-01 1.641821414232254028e-01 -1.767350882291793823e-01 -6.192519515752792358e-02 -3.011168539524078369e-02 2.762316167354583740e-01 -5.842179805040359497e-02 5.241396650671958923e-02 -1.793405115604400635e-01 2.542637288570404053e-01 -6.125644966959953308e-02 -2.179062925279140472e-02 2.742277085781097412e-01 1.226888969540596008e-02 -7.581586390733718872e-02
-1.006968095898628235e-01 -3.168936669826507568e-01 3.567727804183959961e-01 2.834231257438659668e-01 9.922897443175315857e-03 -1.458037048578262329e-01 2.068085782229900360e-02 8.144508302211761475e-02 5.187011510133743286e-02 2.646047174930572510e-01 6.519918888807296753e-02 9.848323650658130646e-03 4.013188555836677551e-02 -3.458346053957939148e-02 3.323356807231903076e-02 1.198083758354187012e-01 -9.057725965976715088e-02 -8.097617328166961670e-02 1.086380928754806519e-01 -1.515204161405563354e-01 -8.579516410827636719e-02 -1.853327006101608276e-01 3.792237341403961182e-01 5.520943552255630493e-02 -2.553095519542694092e-01 -7.782907783985137939e-02 8.517522364854812622e-02 -2.061967253684997559e-01 3.208116590976715088e-01 2.569169700145721436e-01 -1.118013113737106323e-01 -1.325054764747619629e-01
1.177537590265274048e-01 -2.328214049339294434e-01 1.228072643280029297e-01 -1.409080773591995239e-01 2.034178823232650757e-01 -1.396948695182800293e-01 -9.052337706089019775e-02 -2.760340273380279541e-01 -4.409289360046386719e-01 1.329841017723083496e-01 1.979161351919174194e-01 -7.378640025854110718e-02 -6.790619343519210815e-02 -1.933685690164566040e-01 5.180269479751586914e-02 1.178123429417610168e-01 -1.476322263479232788e-01 -8.397352881729602814e-03 -1.256391257047653198e-01 -9.350960701704025269e-02 7.533239573240280151e-02 -1.906973868608474731e-01 2.076919227838516235e-01 1.851599514484405518e-01 -2.352558076381683350e-01 -2.311853319406509399e-01 -2.181532382965087891e-01 -2.823395431041717529e-01 -7.898760586977005005e-02 1.132790818810462952e-01 -1.189216449856758118e-01 3.545317426323890686e-02
1.705392003059387207e-01 -1.693111211061477661e-01 2.918045520782470703e-01 1.357628405094146729e-01 -1.520489752292633057e-01 -1.046506129205226898e-02 -3.070018291473388672e-01 -1.397038996219635010e-01 -5.574436113238334656e-02 3.147445917129516602e-01 -4.295293614268302917e-02 2.011465579271316528e-01 4.226281493902206421e-02 1.680778264999389648e-01 1.217273697257041931e-01 1.381209492683410645e-01 -1.234241798520088196e-01 7.138663530349731445e-02 -8.327873051166534424e-02 -1.694523245096206665e-01 -5.208624526858329773e-02 -8.575851470232009888e-02 1.648309677839279175e-01 9.998328983783721924e-02 -1.244894191622734070e-01 -4.362063407897949219e-01 2.673870623111724854e-01 -3.009379804134368896e-01 -2.164909616112709045e-02 8.461840450763702393e-02 8.566764183342456818e-03 -1.204879358410835266e-01
1.477952301502227783e-01 -2.997611165046691895e-01 8.687777072191238403e-02 9.808148443698883057e-02 -9.537779539823532104e-02 9.135373868048191071e-03 -2.382255196571350098e-01 -1.598273664712905884e-01 -4.220493435859680176e-01 1.325866132974624634e-01 8.105642348527908325e-02 -6.198346614837646484e-02 1.667346507310867310e-01 3.243589401245117188e-02 5.760240182280540466e-02 4.313930124044418335e-02 -9.584514051675796509e-02 -3.132919967174530029e-01 1.735026091337203979e-01 -2.169528603553771973e-01 1.564210802316665649e-01 -9.977754205465316772e-02 -1.127939745783805847e-01 -1.079728603363037109e-01 -1.263170242309570312e-01 -3.275983929634094238e-01 -8.340888470411300659e-02 -1.074174195528030396e-01 6.438436359167098999e-02 2.246899902820587158e-01 1.731534153223037720e-01 -2.642119526863098145e-01
-1.060801818966865540e-01 -2.560780942440032959e-01 1.184546127915382385e-01 3.880782425403594971e-01 -1.014143154025077820e-01 -5.173535645008087158e-02 -1.734341233968734741e-01 -2.024336159229278564e-01 -3.426209390163421631e-01 1.354990750551223755e-01 1.409694850444793701e-01 1.720908880233764648e-01 -7.048014551401138306e-03 -9.369716793298721313e-02 9.732114523649215698e-02 2.119899690151214600e-01 1.269913613796234131e-01 -3.374106585979461670e-01 7.186076790094375610e-02 -1.665857285261154175e-01 1.219380795955657959e-01 -7.344123721122741699e-02 -1.760709881782531738e-01 -5.622636526823043823e-02 -1.987696997821331024e-02 -3.374039530754089355e-01 -1.600110828876495361e-01 -8.779544383287429810e-03 -1.921006739139556885e-01 1.463856995105743408e-01 -5.247763544321060181e-02 -8.787992596626281738e-02
3.382484614849090576e-01 -2.338515967130661011e-01 1.538019329309463501e-01 3.223370760679244995e-02 1.336449533700942993e-01 -1.391191035509109497e-01 3.948616236448287964e-02 -9.109473228454589844e-02 -2.335753142833709717e-01 9.128323942422866821e-02 4.122469946742057800e-02 -1.772248931229114532e-02 5.496263504028320312e-02 -8.411292731761932373e-02 -2.043598592281341553e-01 3.990309536457061768e-01 -2.480323612689971924e-02 2.166614979505538940e-01 -9.780890494585037231e-02 -1.535577476024627686e-01 -1.908943206071853638e-01 -4.934298619627952576e-02 3.711231350898742676e-01 1.884827315807342529e-01 -2.717729285359382629e-02 -3.170697987079620361e-01 7.545262575149536133e-02 -2.272534221410751343e-01 -1.288369148969650269e-01 2.410208247601985931e-02 -1.111724600195884705e-01 -4.648423939943313599e-02
-3.672880306839942932e-02 -1.415856480598449707e-01 5.419638380408287048e-02 3.105042874813079834e-01 -2.424537390470504761e-02 9.860872477293014526e-02 -2.181134670972824097e-01 2.111575901508331299e-01 -3.307705521583557129e-01 1.710701584815979004e-01 2.983115054666996002e-02 -5.132724717259407043e-02 -7.738187909126281738e-02 -1.863197833299636841e-01 2.064594328403472900e-01 3.450712263584136963e-01 -2.360514402389526367e-01 -1.099108234047889709e-01 -2.543846331536769867e-02 9.428560733795166016e-02 -1.846092045307159424e-01 -3.164183795452117920e-01 2.870178520679473877e-01 1.322794556617736816e-01 1.360572427511215210e-01 -1.750214397907257080e-01 1.993754655122756958e-01 -4.041660577058792114e-02 3.375406563282012939e-02 6.813453882932662964e-02 -1.506289988756179810e-01 -4.202043265104293823e-02
-2.008298933506011963e-01 -2.034491747617721558e-01 6.934443861246109009e-02 7.922840118408203125e-02 -7.945172488689422607e-02 1.807596683502197266e-01 2.211459353566169739e-02 6.378066260367631912e-03 -4.306884706020355225e-01 2.961935698986053467e-01 -7.261006534099578857e-02 -1.658808253705501556e-02 9.756986051797866821e-02 4.829339217394590378e-03 -1.073405984789133072e-02 7.244129478931427002e-02 3.386185765266418457e-01 -6.130000203847885132e-02 7.235129922628402710e-02 7.854350656270980835e-02 -9.559332579374313354e-02 -2.711635231971740723e-01 1.549411565065383911e-01 -1.356808543205261230e-01 -4.092336818575859070e-02 -2.019388079643249512e-01 2.139929868280887604e-02 -1.581480950117111206e-01 -2.059768587350845337e-01 -1.581463366746902466e-01 -1.050587669014930725e-01 -4.155623614788055420e-01
-6.296245008707046509e-02 -6.811621040105819702e-02 2.325566112995147705e-01 2.729170322418212891e-01 -1.883583813905715942e-01 1.689780689775943756e-02 -4.972922801971435547e-02 1.715458184480667114e-01 -1.558337509632110596e-01 3.012475669384002686e-01 3.563627302646636963e-01 -1.141185313463211060e-01 3.222564235329627991e-02 -2.550950050354003906e-01 -2.095145881175994873e-01 -2.707852609455585480e-02 1.119917556643486023e-01 -3.015536814928054810e-02 -6.502487510442733765e-02 -1.892447620630264282e-01 -2.554132044315338135e-01 -1.938537061214447021e-01 2.090290039777755737e-01 -1.973510161042213440e-02 -2.850281000137329102e-01 -3.956894204020500183e-02 -5.053266882896423340e-02 1.596924066543579102e-01 -3.764391690492630005e-02 3.184774219989776611e-01 1.043426319956779480e-01 -6.622374057769775391e-02
-4.207503423094749451e-02 -1.504283100366592407e-01 2.314158082008361816e-01 -1.798072904348373413e-01 -2.781928181648254395e-01 2.798512578010559082e-01 3.012375347316265106e-02 9.816265106201171875e-02 -2.855685055255889893e-01 2.017742395401000977e-01 -3.354698419570922852e-02 8.622202090919017792e-03 -1.741266846656799316e-01 -3.101277351379394531e-01 -3.807058930397033691e-02 4.099316895008087158e-01 1.433911547064781189e-02 -1.266880780458450317e-01 -3.903783485293388367e-02 -4.362903162837028503e-02 2.727904617786407471e-01 -9.728943556547164917e-02 2.064848691225051880e-01 -9.300104528665542603e-02 -4.888614639639854431e-02 -2.989038825035095215e-01 1.082373484969139099e-01 1.669600158929824829e-01 4.110275581479072571e-02 8.940379321575164795e-02 -1.706478372216224670e-02 -8.868619799613952637e-02
-4.428011178970336914e-02 -1.865278333425521851e-01 9.808398038148880005e-02 -4.451486840844154358e-02 7.902201265096664429e-03 -2.225111126899719238e-01 -3.380704224109649658e-01 1.408683657646179199e-01 -3.550713062286376953e-01 1.944294869899749756e-01 -1.477098912000656128e-01 4.205318540334701538e-02 -4.939717799425125122e-02 -1.600523442029953003e-01 8.779378235340118408e-02 1.062850728631019592e-01 2.644144929945468903e-02 6.896875798702239990e-02 1.853719353675842285e-01 2.687099277973175049e-01 -5.323174223303794861e-02 4.899489134550094604e-02 3.373046964406967163e-02 -1.609348505735397339e-02 -1.171801537275314331e-01 -3.971328139305114746e-01 -2.021805495023727417e-01 -1.679868847131729126e-01 2.186977118253707886e-01 3.528948426246643066e-01 -2.959075570106506348e-02 -3.120092302560806274e-02
4.813497886061668396e-02 -2.506122589111328125e-01 1.315508335828781128e-01 1.355983018875122070e-01 2.009370923042297363e-01 -2.060606516897678375e-02 8.777949959039688110e-02 2.823817729949951172e-01 -2.447729557752609253e-01 -2.284477232024073601e-03 4.273266196250915527e-01 6.718499585986137390e-03 2.185434997081756592e-01 -4.499496519565582275e-02 -1.201971806585788727e-02 4.483857452869415283e-01 6.886215507984161377e-02 2.974357083439826965e-02 1.879045367240905762e-01 1.430242359638214111e-01 -1.687679290771484375e-01 -2.007028758525848389e-01 1.473788619041442871e-01 -1.426948904991149902e-01 -1.270581930875778198e-01 -1.340688318014144897e-01 -5.844861268997192383e-02 3.787038847804069519e-02 6.025009974837303162e-02 -1.184819713234901428e-01 -2.200539857149124146e-01 9.429465979337692261e-03
1.749750971794128418e-01 -2.688883841037750244e-01 2.204689234495162964e-01 7.443076372146606445e-02 9.376441687345504761e-02 -1.760567426681518555e-01 1.592270135879516602e-01 -3.690496459603309631e-02 -2.524215877056121826e-01 -4.676471278071403503e-02 1.394403427839279175e-01 -1.986988075077533722e-02 1.935900747776031494e-02 -1.776096969842910767e-01 -1.728609055280685425e-01 3.845589160919189453e-01 1.485149562358856201e-01 1.541212853044271469e-02 1.579536646604537964e-01 -2.155271470546722412e-01 -1.757427752017974854e-01 8.691809140145778656e-03 3.989687860012054443e-01 2.852797694504261017e-02 8.100369945168495178e-03 -2.143875360488891602e-01 -1.046320237219333649e-02 3.948718309402465820e-02 -9.157988429069519043e-02 3.184467852115631104e-01 -7.988399267196655273e-02 -1.802368015050888062e-01
-3.946013003587722778e-02 -5.435530841350555420e-02 2.003291100263595581e-01 4.622803926467895508e-01 -1.280819177627563477e-01 -9.502103179693222046e-02 -1.540248692035675049e-01 2.829573154449462891e-01 -2.281551510095596313e-01 3.332371115684509277e-01 5.292886495590209961e-02 -6.609539035707712173e-03 1.504545062780380249e-01 1.329228878021240234e-01 3.386610746383666992e-02 3.158953487873077393e-01 3.899516013916581869e-04 5.627679079771041870e-02 2.113172262907028198e-01 1.952699199318885803e-02 5.504137650132179260e-02 1.272066682577133179e-01 -1.798025891184806824e-02 -1.681728065013885498e-01 -1.671096682548522949e-01 -6.900837644934654236e-03 -1.955894380807876587e-01 -6.472445093095302582e-03 -1.211966387927532196e-02 -6.301521509885787964e-02 -2.264155894517898560e-01 -2.959224283695220947e-01
1.183445081114768982e-01 -1.283352077007293701e-01 5.623993277549743652e-01 8.253702521324157715e-02 -9.804991632699966431e-02 1.012920588254928589e-01 -2.790049314498901367e-01 8.690438419580459595e-02 -2.545857131481170654e-01 1.385876983404159546e-01 -1.054001823067665100e-01 -1.239315271377563477e-01 4.132957458496093750e-01 7.231824845075607300e-02 -1.113567724823951721e-01 1.675522029399871826e-01 -5.405031517148017883e-02 1.969149801880121231e-03 -2.555681765079498291e-01 -1.341908425092697144e-01 1.291396021842956543e-01 1.223643217235803604e-02 2.375191003084182739e-01 8.530491590499877930e-02 1.468797959387302399e-02 -1.223061010241508484e-01 5.648057907819747925e-02 1.193414926528930664e-01 4.700288176536560059e-03 3.485273569822311401e-02 -7.984299957752227783e-02 -8.460456877946853638e-02
-1.042125076055526733e-01 -4.547952711582183838e-01 3.024818003177642822e-01 1.045935973525047302e-01 -1.359871178865432739e-01 -1.271438151597976685e-01 4.156649485230445862e-02 -7.749047875404357910e-02 -1.790953129529953003e-01 1.579434424638748169e-01 4.658872727304697037e-03 1.748033612966537476e-01 3.315091505646705627e-02 5.750279128551483154e-02 -2.347931414842605591e-01 3.720600903034210205e-01 -2.931777536869049072e-01 1.009172499179840088e-01 -2.663127332925796509e-02 -1.028288230299949646e-01 -1.154915168881416321e-01 -1.920199841260910034e-01 2.031831741333007812e-01 -4.889516904950141907e-02 -5.511106923222541809e-02 -1.514036208391189575e-01 -1.320163309574127197e-01 -3.583898395299911499e-02 2.428104579448699951e-01 8.413385599851608276e-02 -1.767457276582717896e-01 9.306962788105010986e-02
-6.503424793481826782e-02 -2.288173139095306396e-01 3.471661210060119629e-01 2.533109784126281738e-01 -2.318905740976333618e-01 -5.050263926386833191e-02 -2.924572229385375977e-01 1.587576270103454590e-01 6.282883696258068085e-03 3.992588445544242859e-02 3.447899520397186279e-01 -1.092044264078140259e-01 2.133893780410289764e-03 -5.515550822019577026e-02 -8.101237565279006958e-02 1.234907954931259155e-01 4.263749718666076660e-02 -1.754340901970863342e-02 -1.033167447894811630e-02 -1.773503720760345459e-01 -1.283749043941497803e-01 -3.565074205398559570e-01 -6.787932664155960083e-02 3.726055845618247986e-02 -1.459158062934875488e-01 -6.674224138259887695e-02 -1.463495343923568726e-01 1.763762384653091431e-01 -3.402017354965209961e-01 5.255366861820220947e-02 2.139840573072433472e-01 -9.243577718734741211e-02
1.152517572045326233e-01 -1.370257139205932617e-01 1.363974511623382568e-01 3.065376579761505127e-01 -2.449414581060409546e-01 -9.477686136960983276e-02 -4.394154623150825500e-02 -4.874832555651664734e-02 -2.746559083461761475e-01 3.803606703877449036e-02 2.205418497323989868e-01 9.364636242389678955e-02 -6.075830198824405670e-03 7.092515379190444946e-02 -9.306046366691589355e-02 4.611871838569641113e-01 1.024002325721085072e-03 -8.208552375435829163e-03 2.882492840290069580e-01 -8.012141287326812744e-02 -2.303978204727172852e-01 -1.841449141502380371e-01 4.272963479161262512e-02 -1.819058205001056194e-03 -1.157597526907920837e-01 -2.406239211559295654e-01 -2.579674683511257172e-02 -2.035652287304401398e-02 -2.395934015512466431e-01 -2.630111575126647949e-01 -1.683660298585891724e-01 -1.251758038997650146e-01
-1.100543066859245300e-01 1.468034237623214722e-01 2.775978147983551025e-01 4.768522456288337708e-02 -1.649524271488189697e-01 -5.519431829452514648e-02 -3.599731624126434326e-01 1.432602405548095703e-01 9.805350750684738159e-02 1.905568391084671021e-01 2.463643550872802734e-01 -8.559750020503997803e-02 1.105667054653167725e-01 1.322809159755706787e-01 -1.025338545441627502e-01 2.701196670532226562e-01 -1.101420968770980835e-01 2.045896351337432861e-01 1.602862626314163208e-01 -1.411797404289245605e-01 8.648166060447692871e-02 -2.787674963474273682e-01 1.504985094070434570e-01 -2.184052914381027222e-01 -2.188507169485092163e-01 -2.042282372713088989e-01 -9.153535962104797363e-02 -8.318429440259933472e-02 -2.800479158759117126e-02 2.656336314976215363e-02 7.061255723237991333e-02 -3.360967040061950684e-01
4.481814976315945387e-04 -3.654002249240875244e-01 6.263758987188339233e-02 3.414382040500640869e-02 -2.781943380832672119e-01 -1.876494474709033966e-02 -6.371954083442687988e-02 2.536866068840026855e-01 3.283937275409698486e-02 1.550648659467697144e-01 9.937492758035659790e-02 8.984351903200149536e-02 2.429332137107849121e-01 1.049050688743591309e-01 2.338800579309463501e-01 2.904848158359527588e-01 -7.424274832010269165e-02 -1.694180667400360107e-01 5.958912894129753113e-02 -3.522235453128814697e-01 -4.265986010432243347e-02 -2.010289281606674194e-01 5.242225155234336853e-02 1.272785812616348267e-01 -1.572524756193161011e-01 -4.682378843426704407e-02 7.903805375099182129e-02 -4.466558340936899185e-03 -3.153095543384552002e-01 4.201446846127510071e-02 -3.057779371738433838e-01 -1.103533282876014709e-01
1.689787209033966064e-01 -3.579532504081726074e-01 8.106533437967300415e-02 -4.179528728127479553e-02 -3.447407186031341553e-01 -4.175371229648590088e-01 3.637764602899551392e-02 -8.315085619688034058e-02 -3.468349575996398926e-01 4.136804491281509399e-02 4.172920063138008118e-02 -1.728198826313018799e-01 -7.890854030847549438e-02 -7.155812531709671021e-02 -3.877787292003631592e-02 1.570169925689697266e-01 1.376687735319137573e-01 -3.553860262036323547e-02 -1.234558597207069397e-01 -3.040094301104545593e-02 -1.864748746156692505e-01 -1.548222750425338745e-01 1.952614635229110718e-01 2.359768142923712730e-03 -8.665798604488372803e-02 -5.798472464084625244e-02 -5.698891729116439819e-02 2.977987378835678101e-02 2.470286041498184204e-01 3.198077678680419922e-01 1.281842589378356934e-01 -1.202619522809982300e-01
3.754636943340301514e-01 -2.438040375709533691e-01 1.007811799645423889e-01 1.059637591242790222e-01 -3.988998755812644958e-02 -1.121079102158546448e-01 6.344448029994964600e-02 6.106279790401458740e-02 -2.061252295970916748e-01 -7.328518666326999664e-03 2.586848437786102295e-01 -2.334674447774887085e-01 8.887406438589096069e-02 -1.328308582305908203e-01 -1.844156533479690552e-01 2.890048623085021973e-01 -3.090170584619045258e-02 1.327786147594451904e-01 6.914616376161575317e-02 -5.054312571883201599e-02 -2.605646252632141113e-01 -1.435378938913345337e-01 2.834031283855438232e-01 4.638162627816200256e-02 7.947074621915817261e-02 -2.472330927848815918e-01 1.623806357383728027e-01 1.364707350730895996e-01 -1.003156304359436035e-01 3.323079943656921387e-01 1.279982086271047592e-02 -1.388271301984786987e-01
7.231715321540832520e-02 -3.211738467216491699e-01 -9.582453407347202301e-03 1.042590662837028503e-01 5.462216213345527649e-02 -9.384085237979888916e-02 -3.266207575798034668e-01 3.946981951594352722e-02 -4.071888625621795654e-01 7.793197035789489746e-02 3.377635776996612549e-01 6.910625100135803223e-02 6.179436296224594116e-02 -1.658941656351089478e-01 -2.624270506203174591e-02 -8.719437755644321442e-03 -1.118825003504753113e-02 -8.864872902631759644e-02 -9.693088382482528687e-02 -4.601800069212913513e-02 -8.926215767860412598e-02 -3.404014930129051208e-02 1.883132755756378174e-01 -1.496613025665283203e-01 -2.707105875015258789e-01 3.725715354084968567e-02 -2.317926138639450073e-01 -1.410769969224929810e-01 -3.425648510456085205e-01 1.946147829294204712e-01 -2.118704169988632202e-01 -5.371944606304168701e-02
9.914622455835342407e-02 -3.049364387989044189e-01 2.904585897922515869e-01 5.718699470162391663e-02 -1.164739951491355896e-01 -7.845919579267501831e-03 -7.354986667633056641e-02 -7.332020998001098633e-02 -1.285911053419113159e-01 1.442591845989227295e-01 9.587055444717407227e-02 -7.666263729333877563e-02 2.331455349922180176e-01 -2.242274954915046692e-02 -8.659151196479797363e-02 4.485011994838714600e-01 -6.573394872248172760e-03 8.287411183118820190e-02 2.221079468727111816e-01 -1.432302743196487427e-01 -2.209995985031127930e-01 -1.610014140605926514e-01 7.219963520765304565e-02 9.098918177187442780e-03 -3.067781403660774231e-02 -2.415778785943984985e-01 4.909403622150421143e-02 1.199465170502662659e-01 1.128356531262397766e-01 3.461455106735229492e-01 5.011132732033729553e-02 3.181731104850769043e-01
-2.374302148818969727e-01 3.650976577773690224e-03 7.774509489536285400e-02 -1.625900715589523315e-01 -1.919222325086593628e-01 -1.290259361267089844e-01 -2.392164170742034912e-01 7.030972093343734741e-02 -1.640576124191284180e-01 9.600184112787246704e-02 1.208756305277347565e-02 1.795126199722290039e-01 3.610674738883972168e-01 -1.149243488907814026e-01 1.870337873697280884e-01 2.323887199163436890e-01 -1.226694211363792419e-01 2.912245094776153564e-01 1.458030939102172852e-01 8.653134852647781372e-02 -4.083133116364479065e-02 1.967170834541320801e-02 1.288623064756393433e-01 -1.161961555480957031e-01 -6.284098327159881592e-02 -3.028501570224761963e-01 1.272198557853698730e-01 1.599232852458953857e-01 1.132239401340484619e-02 3.236199319362640381e-01 -3.014692068099975586e-01 -2.195745334029197693e-02
-7.715785503387451172e-02 -2.696826756000518799e-01 -2.608040114864706993e-03 -2.360395044088363647e-01 -2.156292088329792023e-02 -2.725723385810852051e-01 -1.982711255550384521e-01 -1.312108337879180908e-01 4.735141620039939880e-02 3.295251429080963135e-01 1.026012450456619263e-01 2.865772247314453125e-01 -1.387770622968673706e-01 -1.449531037360429764e-02 6.352045387029647827e-02 2.884981930255889893e-01 -8.979742974042892456e-02 -3.497509285807609558e-02 1.616638898849487305e-01 -3.756412863731384277e-02 1.945467591285705566e-01 -1.577197462320327759e-01 -1.934978216886520386e-01 1.535626798868179321e-01 -3.350583314895629883e-01 6.033680983819067478e-04 1.917248964309692383e-01 5.771058797836303711e-02 -1.514126360416412354e-01 2.194848954677581787e-01 -1.765115000307559967e-02 -1.993637979030609131e-01
-1.848277151584625244e-01 -3.893619403243064880e-02 3.783333897590637207e-01 1.104427129030227661e-02 -2.178689837455749512e-01 1.057878211140632629e-01 -2.974330484867095947e-01 1.390282213687896729e-01 -1.536808609962463379e-01 4.729627072811126709e-02 2.287016361951828003e-01 3.090388476848602295e-01 -8.653420023620128632e-03 -1.497610211372375488e-01 -2.868769504129886627e-02 3.966447710990905762e-01 4.274233058094978333e-02 -1.736096292734146118e-02 8.711747080087661743e-02 3.868985548615455627e-02 -4.829805716872215271e-02 -1.298888586461544037e-02 -1.556245684623718262e-01 1.236050482839345932e-02 -2.290949597954750061e-02 -1.407116204500198364e-01 3.745467588305473328e-02 6.271509081125259399e-02 2.284559160470962524e-01 3.119220733642578125e-01 -1.133589595556259155e-01 -2.724106609821319580e-01
-8.625335246324539185e-02 -2.672429680824279785e-01 1.812722533941268921e-01 -3.346703350543975830e-01 -6.246626749634742737e-02 -1.852303445339202881e-01 -2.203490883111953735e-01 1.705096960067749023e-01 2.826607553288340569e-03 2.136535644531250000e-01 -4.378426447510719299e-02 1.138025522232055664e-01 -8.533295243978500366e-02 7.796695828437805176e-02 -4.290501028299331665e-02 3.908171355724334717e-01 -8.434578776359558105e-02 1.472883671522140503e-01 1.142238304018974304e-01 -3.956018015742301941e-02 2.779737710952758789e-01 8.135587722063064575e-02 8.051188662648200989e-03 5.559023469686508179e-02 2.564259432256221771e-02 -1.948760598897933960e-01 -3.546479623764753342e-03 1.694448478519916534e-02 -2.140902578830718994e-01 3.472293615341186523e-01 1.928847283124923706e-01 -2.428375333547592163e-01
-2.191078662872314453e-01 -2.535043060779571533e-01 3.364467322826385498e-01 -3.456168249249458313e-02 -3.647217527031898499e-02 -1.507456004619598389e-01 -8.181750774383544922e-02 1.136980727314949036e-01 -3.468922376632690430e-01 2.157678753137588501e-01 1.956147253513336182e-01 -6.627784669399261475e-02 -1.737808436155319214e-02 -1.367230117321014404e-01 1.614300161600112915e-01 2.589317262172698975e-01 3.620915487408638000e-02 1.681037060916423798e-02 -3.621003925800323486e-01 -3.880858048796653748e-02 -2.208256162703037262e-02 -9.133380651473999023e-02 2.396893948316574097e-01 2.322114557027816772e-01 5.225881934165954590e-02 -1.460178643465042114e-01 1.555284261703491211e-01 8.438353985548019409e-02 -2.169107943773269653e-01 -1.293915808200836182e-01 -1.678051650524139404e-01 -7.924770563840866089e-02
1.154467314481735229e-01 -4.080564901232719421e-02 5.032614618539810181e-02 -5.334064736962318420e-02 -2.201451957225799561e-01 -1.930999010801315308e-01 9.702721238136291504e-02 1.955878287553787231e-01 -2.231309004127979279e-02 3.752500414848327637e-01 -3.479723585769534111e-03 1.032874137163162231e-01 9.655473753809928894e-03 -1.084738746285438538e-01 1.088069081306457520e-01 2.600815892219543457e-01 -9.312517195940017700e-02 -7.688591629266738892e-02 -1.267928536981344223e-02 2.020935267210006714e-01 4.184277951717376709e-01 1.598358005285263062e-01 4.400977492332458496e-02 -1.718494147062301636e-01 -3.246951848268508911e-02 -2.678169608116149902e-01 8.028596057556569576e-04 7.139658089727163315e-03 -1.535493135452270508e-01 1.713801771402359009e-01 9.455336630344390869e-02 -4.248190224170684814e-01
8.204353600740432739e-02 4.245584085583686829e-02 1.422156393527984619e-01 -2.502574026584625244e-01 -1.809610798954963684e-02 -1.869640350341796875e-01 -1.577628999948501587e-01 2.294742017984390259e-01 -2.495969682931900024e-01 -8.731009811162948608e-02 7.051075994968414307e-02 1.422068327665328979e-01 2.139929682016372681e-01 -1.232339888811111450e-01 1.556905508041381836e-01 3.740071877837181091e-02 2.891145348548889160e-01 7.712301611900329590e-02 4.493996500968933105e-02 -9.574612230062484741e-02 1.293009221553802490e-01 -2.773105800151824951e-01 3.459759429097175598e-02 -6.822832673788070679e-02 -3.488321006298065186e-01 -1.391365230083465576e-01 1.926828026771545410e-01 3.092950582504272461e-01 -9.291473776102066040e-02 -2.720492891967296600e-02 -2.110857963562011719e-01 -2.934112846851348877e-01
-1.970531791448593140e-01 -3.251235187053680420e-01 3.865913152694702148e-01 3.737009316682815552e-02 -1.771892886608839035e-03 1.334263235330581665e-01 -8.363309502601623535e-02 -2.290267497301101685e-03 -3.538101166486740112e-02 1.563432812690734863e-01 2.581560909748077393e-01 9.537523984909057617e-02 1.312276571989059448e-01 -1.058456450700759888e-01 -1.358928531408309937e-02 2.226316630840301514e-01 -1.615468859672546387e-01 -1.793923787772655487e-02 1.538843065500259399e-01 -3.618774414062500000e-01 8.024476468563079834e-03 -1.484808921813964844e-01 3.864222764968872070e-02 -4.759980738162994385e-02 2.201056480407714844e-01 -2.987744510173797607e-01 1.874776929616928101e-01 -2.808982878923416138e-02 2.064133286476135254e-01 1.151726990938186646e-01 -1.960855126380920410e-01 -1.590763181447982788e-01
1.870057582855224609e-01 -1.352244764566421509e-01 3.049834966659545898e-01 1.143102347850799561e-01 -1.356923580169677734e-01 -6.777486950159072876e-02 -2.502507269382476807e-01 -1.931354850530624390e-01 -2.005126327276229858e-03 3.557546734809875488e-01 -1.007540822029113770e-01 2.910336852073669434e-01 1.409125328063964844e-01 2.157215029001235962e-01 1.375649720430374146e-01 1.840551346540451050e-01 -6.335739791393280029e-02 -5.806290358304977417e-02 -7.819334417581558228e-02 -1.777800470590591431e-01 3.683509677648544312e-02 -1.593471616506576538e-01 1.383316218852996826e-01 1.414657831192016602e-01 -2.650899291038513184e-01 -3.678613901138305664e-01 1.159723550081253052e-01 -1.641539633274078369e-01 -1.052816510200500488e-01 3.879173099994659424e-02 -5.611084029078483582e-02 -6.624808162450790405e-02
8.587309718132019043e-02 -1.844410300254821777e-01 2.225221246480941772e-01 3.168413043022155762e-01 8.288775570690631866e-03 -8.117272704839706421e-02 1.400372982025146484e-01 -5.962375551462173462e-02 -4.769480526447296143e-01 3.421659767627716064e-01 1.527457218617200851e-02 2.641423642635345459e-01 -1.362023949623107910e-01 7.771411444991827011e-03 -9.884757921099662781e-03 1.162881776690483093e-01 -9.829223155975341797e-02 -2.467857487499713898e-02 -4.998482391238212585e-02 -6.912767142057418823e-02 -5.875033140182495117e-02 -2.002290189266204834e-01 -7.049517333507537842e-02 -6.337754428386688232e-02 -7.910449802875518799e-02 -2.069523334503173828e-01 1.284861564636230469e-01 1.548812072724103928e-02 -5.855565145611763000e-02 -1.251320838928222656e-01 4.421638324856758118e-02 -4.184874594211578369e-01
-1.064806878566741943e-01 -2.478944957256317139e-01 3.108456730842590332e-01 -6.772113591432571411e-02 1.672433018684387207e-01 -2.269476279616355896e-02 -1.820475757122039795e-01 2.241037935018539429e-01 -2.288219332695007324e-01 2.824648618698120117e-01 1.755667775869369507e-01 -4.831118136644363403e-02 -7.794148405082523823e-04 -1.068877056241035461e-01 1.829944998025894165e-01 4.016937017440795898e-01 2.626067027449607849e-02 4.030984640121459961e-02 -1.283830106258392334e-01 1.228243634104728699e-01 -1.872627437114715576e-02 1.309098117053508759e-02 2.247814685106277466e-01 2.507789433002471924e-01 -6.917213089764118195e-03 1.785524748265743256e-02 1.622142493724822998e-01 2.013037800788879395e-01 -1.026350855827331543e-01 -4.996125027537345886e-02 -2.643868029117584229e-01 -2.112357914447784424e-01
-7.149005681276321411e-02 -1.294874697923660278e-01 1.090596765279769897e-01 2.831158936023712158e-01 -2.247393578290939331e-01 -1.561565548181533813e-01 6.171429995447397232e-03 8.941227942705154419e-02 -3.821766078472137451e-01 3.109495341777801514e-01 2.294140160083770752e-01 3.085029721260070801e-01 1.348537299782037735e-02 6.571080535650253296e-02 1.280600577592849731e-01 1.138999015092849731e-01 1.307153701782226562e-02 -2.278343737125396729e-01 1.010677218437194824e-01 -2.395957261323928833e-01 -1.915383636951446533e-01 -1.378081142902374268e-01 -1.161386668682098389e-01 -4.132024571299552917e-02 -1.278582662343978882e-01 -1.355887353420257568e-01 -7.247224450111389160e-02 -1.229304596781730652e-01 -1.248733177781105042e-01 -6.011616811156272888e-02 -6.997675448656082153e-02 -3.300737142562866211e-01
2.654221355915069580e-01 -3.173778057098388672e-01 1.731262207031250000e-01 -2.337044849991798401e-02 -1.122344098985195160e-02 -5.747140385210514069e-03 -4.378491267561912537e-02 1.119718700647354126e-01 -8.548814058303833008e-02 3.315731585025787354e-01 6.747028976678848267e-02 -8.056567609310150146e-02 1.124190539121627808e-01 -7.282023876905441284e-02 -2.387719005346298218e-01 4.510760307312011719e-01 -1.054875105619430542e-01 3.104133009910583496e-01 1.101511940360069275e-01 -2.088459134101867676e-01 -1.637824773788452148e-01 4.565924033522605896e-02 6.504143029451370239e-02 1.609913557767868042e-01 9.491735696792602539e-02 -5.796686187386512756e-02 -7.587456703186035156e-02 2.412363737821578979e-01 1.485065668821334839e-01 1.964640319347381592e-01 -8.175179362297058105e-02 -1.050054281949996948e-01
6.860352307558059692e-02 -1.052383109927177429e-01 2.027589380741119385e-01 -8.657897263765335083e-02 -6.688854098320007324e-02 -2.378594726324081421e-01 -3.346877694129943848e-01 1.314200162887573242e-01 -7.002868503332138062e-02 4.325489401817321777e-01 -1.216406002640724182e-02 -1.004248112440109253e-01 4.567213356494903564e-02 -1.909791231155395508e-01 8.802846819162368774e-02 1.778749078512191772e-01 1.843535155057907104e-02 1.680336892604827881e-02 3.139343857765197754e-02 3.569796979427337646e-01 2.206190228462219238e-01 -1.056556180119514465e-01 2.689706161618232727e-03 1.558166742324829102e-01 -1.888908743858337402e-01 -1.995890438556671143e-01 -8.359902352094650269e-02 -2.405749708414077759e-01 -1.227682903409004211e-01 -5.066557228565216064e-02 -1.886262674815952778e-03 -3.064349591732025146e-01
9.564377367496490479e-02 -2.682934515178203583e-02 1.758726537227630615e-01 -7.908219099044799805e-02 1.040362939238548279e-01 -2.439116090536117554e-01 6.795595865696668625e-03 7.622433453798294067e-02 -1.836977452039718628e-01 4.864566028118133545e-02 1.463779807090759277e-01 6.933854520320892334e-02 -1.822808757424354553e-02 2.411196231842041016e-01 1.628543809056282043e-02 2.697584331035614014e-01 1.186951100826263428e-01 2.719952464103698730e-01 3.529703915119171143e-01 8.035927265882492065e-02 -1.746864318847656250e-01 -3.920719921588897705e-01 6.562354415655136108e-02 -1.456742137670516968e-01 -2.414101064205169678e-01 2.220708876848220825e-02 1.531406641006469727e-01 -1.394833475351333618e-01 -9.070359915494918823e-02 1.103028059005737305e-01 -3.397275507450103760e-01 -1.286700814962387085e-01
-6.335186958312988281e-02 -1.181867569684982300e-01 1.159586384892463684e-01 2.527239024639129639e-01 9.648879058659076691e-03 -1.760881245136260986e-01 1.376474946737289429e-01 -1.539076268672943115e-01 -2.857418954372406006e-01 3.459210693836212158e-01 -4.916713386774063110e-02 2.874963879585266113e-01 1.621650755405426025e-01 -1.069545447826385498e-01 -6.372036784887313843e-02 2.022875249385833740e-01 9.712894260883331299e-02 -9.033998101949691772e-02 -1.622817665338516235e-01 9.403101354837417603e-02 -4.245677590370178223e-02 -2.849283516407012939e-01 5.756798759102821350e-02 -1.119555681943893433e-01 -1.272390633821487427e-01 -1.806203424930572510e-01 3.093223273754119873e-01 -8.326228708028793335e-02 -4.810507595539093018e-02 -9.738542884588241577e-02 -3.275826945900917053e-02 -3.820531070232391357e-01
-7.613851875066757202e-02 -8.849499374628067017e-02 4.193069040775299072e-01 -1.224797740578651428e-01 -2.700420282781124115e-02 4.336555674672126770e-02 -5.618794355541467667e-03 1.507602781057357788e-01 -1.824908703565597534e-01 2.284753322601318359e-01 -3.459571301937103271e-02 2.527124881744384766e-01 4.745683073997497559e-02 -2.532621920108795166e-01 -1.363175660371780396e-01 2.417799383401870728e-01 -4.601888358592987061e-02 1.383792906999588013e-01 5.337028950452804565e-02 1.195439249277114868e-01 3.008177280426025391e-01 8.157306909561157227e-02 9.814313054084777832e-02 1.777808517217636108e-01 -1.544770598411560059e-01 -4.024761915206909180e-01 -1.818205565214157104e-01 -1.248760446906089783e-01 -1.268415302038192749e-01 3.007481060922145844e-02 -4.363501444458961487e-03 -2.188132703304290771e-01
4.445915296673774719e-02 -2.948577105998992920e-01 -5.198774114251136780e-02 -1.452601235359907150e-02 1.380549222230911255e-01 -1.406814455986022949e-01 -1.644703447818756104e-01 -6.215820088982582092e-02 -4.139180481433868408e-01 1.774290651082992554e-01 4.575824439525604248e-01 -2.640453353524208069e-02 1.164718791842460632e-01 -5.956543236970901489e-02 -1.771804541349411011e-01 -3.828620538115501404e-02 1.769559830427169800e-02 -8.936157077550888062e-02 -2.073175609111785889e-01 -2.638079039752483368e-02 1.059121340513229370e-01 -5.761993676424026489e-02 1.970076411962509155e-01 -5.087343975901603699e-02 -2.649958729743957520e-01 -3.865565359592437744e-02 -3.635621070861816406e-02 -8.157610893249511719e-02 -3.090755939483642578e-01 1.861188113689422607e-01 -2.214670032262802124e-01 -9.338995069265365601e-02
-2.355691641569137573e-01 -1.409673243761062622e-01 2.544203698635101318e-01 2.235699445009231567e-01 -1.008937321603298187e-02 -7.884440943598747253e-03 -2.155301570892333984e-01 1.890263855457305908e-01 -1.341115981340408325e-01 4.134864807128906250e-01 -6.484482437372207642e-02 -2.060184925794601440e-01 -2.197289653122425079e-02 -7.045692950487136841e-02 -3.341045603156089783e-02 9.695574641227722168e-02 -8.020209521055221558e-02 2.230580300092697144e-01 3.919439390301704407e-02 7.476402819156646729e-02 9.787870943546295166e-02 -3.354649543762207031e-01 1.982422024011611938e-01 -3.230938911437988281e-01 -1.578547358512878418e-01 -2.375403493642807007e-01 4.340308532118797302e-02 2.333718584850430489e-03 -7.756099849939346313e-02 -1.199593245983123779e-01 -1.926257759332656860e-01 -7.836889475584030151e-02
-5.795677751302719116e-02 -3.492854833602905273e-01 4.386751726269721985e-02 -3.098977804183959961e-01 2.250762470066547394e-02 -1.745620220899581909e-01 -7.103584706783294678e-03 1.122104525566101074e-01 -5.361463129520416260e-02 2.594323158264160156e-01 -5.809713527560234070e-02 1.731012761592864990e-01 1.534999161958694458e-01 3.629108071327209473e-01 5.303372815251350403e-02 2.862203419208526611e-01 2.029855400323867798e-01 7.131070643663406372e-02 1.163057610392570496e-01 -1.268045455217361450e-01 -7.714160531759262085e-02 -1.073793843388557434e-01 -1.933788806200027466e-01 -5.531339719891548157e-02 -1.700432747602462769e-01 -3.722899556159973145e-01 9.940387308597564697e-02 1.684263497591018677e-01 -1.568359434604644775e-01 -2.197842113673686981e-02 -3.721740469336509705e-02 -1.532313525676727295e-01
-2.535796761512756348e-01 -3.660074621438980103e-02 3.538172245025634766e-01 -4.200430512428283691e-01 -2.420305907726287842e-01 3.515525907278060913e-02 -1.555899679660797119e-01 3.580511361360549927e-02 -9.805661439895629883e-02 2.566501796245574951e-01 1.199691221117973328e-01 2.762417495250701904e-01 1.980689913034439087e-01 -1.597606204450130463e-02 8.507288247346878052e-02 3.182396590709686279e-01 1.274486929178237915e-01 4.787918925285339355e-02 8.385273814201354980e-02 1.958895474672317505e-01 -8.370808511972427368e-02 -2.060727030038833618e-01 1.632766425609588623e-01 -6.927156448364257812e-02 -1.105783060193061829e-01 5.178915336728096008e-02 -1.246788576245307922e-01 8.235479705035686493e-03 -1.861571073532104492e-01 1.429959684610366821e-01 -5.227081943303346634e-03 -5.216031894087791443e-02
-1.385893672704696655e-02 -2.788911163806915283e-01 2.419898211956024170e-01 2.456649541854858398e-01 -9.694832563400268555e-02 -2.696382105350494385e-01 1.786205917596817017e-02 1.678129285573959351e-01 -2.861133217811584473e-01 2.711182832717895508e-02 2.828016877174377441e-01 1.724087893962860107e-01 8.480718731880187988e-02 6.300188601016998291e-02 1.365192234516143799e-01 1.524842232465744019e-01 -2.386839501559734344e-02 -2.091503329575061798e-02 -7.962344097904860973e-04 -1.869734823703765869e-01 -6.897558271884918213e-02 -2.696915864944458008e-01 5.992433801293373108e-02 8.373558521270751953e-02 -3.277102112770080566e-01 -1.918780654668807983e-01 2.691713869571685791e-01 -1.127481088042259216e-01 8.104036003351211548e-02 1.167600788176059723e-02 2.424799352884292603e-01 1.680713593959808350e-01
5.131840705871582031e-03 -3.611077368259429932e-01 2.205872982740402222e-01 6.604769080877304077e-02 3.480540215969085693e-02 1.250919997692108154e-01 -3.407554030418395996e-01 7.661154121160507202e-02 -3.504965901374816895e-01 1.199719458818435669e-01 -3.828167100436985493e-04 5.142245814204216003e-02 -8.160038292407989502e-02 -2.356741726398468018e-01 1.112108081579208374e-01 9.794362634420394897e-02 4.638196155428886414e-02 -1.158715263009071350e-01 1.695234775543212891e-01 -1.713701337575912476e-02 3.718091845512390137e-01 1.156223192811012268e-01 1.549552977085113525e-01 1.587104350328445435e-01 -1.420950442552566528e-01 -1.144884750247001648e-01 -1.229116022586822510e-01 1.759650260210037231e-01 -1.055864319205284119e-01 2.330054342746734619e-02 1.162062883377075195e-01 -3.219915926456451416e-01
3.227749466896057129e-01 -2.328602969646453857e-01 1.512828320264816284e-01 8.226548880338668823e-02 -1.511566787958145142e-01 -3.224736154079437256e-01 4.644934460520744324e-02 -5.502254236489534378e-03 -2.785910665988922119e-01 -7.329002022743225098e-02 1.225071400403976440e-01 -2.507629394531250000e-01 -1.421231497079133987e-02 -1.101193204522132874e-01 -1.613053679466247559e-01 3.320100605487823486e-01 4.109705239534378052e-02 -6.960190087556838989e-02 1.094282045960426331e-02 -1.656158477999269962e-03 -1.355354040861129761e-01 -1.544080972671508789e-01 3.903968632221221924e-01 1.441163383424282074e-02 -5.240269377827644348e-02 -2.467412874102592468e-02 -1.250937283039093018e-01 1.792243868112564087e-01 1.413672603666782379e-02 2.956373095512390137e-01 4.277702420949935913e-02 -1.772555559873580933e-01
1.892277784645557404e-02 -9.017971903085708618e-02 -7.639645040035247803e-02 1.050542071461677551e-01 -7.285124063491821289e-02 8.001793920993804932e-02 -1.784041523933410645e-01 2.721785306930541992e-01 -5.664298683404922485e-02 3.886245787143707275e-01 9.095224738121032715e-02 -4.520737379789352417e-02 6.792735308408737183e-02 1.875819414854049683e-01 -1.435879915952682495e-01 1.718867421150207520e-01 -4.963259398937225342e-02 2.175597399473190308e-01 6.658394634723663330e-02 1.641923040151596069e-01 -8.800539374351501465e-02 -4.304283857345581055e-01 -1.299189031124114990e-01 -1.303983777761459351e-01 -2.133876085281372070e-01 -1.900760233402252197e-01 -2.746084034442901611e-01 -1.230997815728187561e-01 -1.681493222713470459e-01 5.561289563775062561e-02 -3.683838993310928345e-02 -2.991077303886413574e-01
1.748347431421279907e-01 -3.572435081005096436e-01 -1.613211780786514282e-01 8.732288330793380737e-02 -5.221010185778141022e-03 -2.403716742992401123e-01 -1.261216998100280762e-01 -5.997296050190925598e-02 -4.450864791870117188e-01 1.627474278211593628e-01 3.659638464450836182e-01 -6.086197122931480408e-02 1.868699043989181519e-01 5.619325861334800720e-02 3.721380233764648438e-02 2.284894697368144989e-02 9.038262814283370972e-02 4.105357453227043152e-02 -1.342383623123168945e-01 -1.881012469530105591e-01 7.449637353420257568e-02 -2.159743160009384155e-01 1.035668104887008667e-01 -1.617134064435958862e-01 6.103385239839553833e-02 -1.481206417083740234e-01 -3.181719183921813965e-01 5.863460153341293335e-02 -1.800035089254379272e-01 -3.280826658010482788e-02 -1.069909036159515381e-01 -3.246575593948364258e-02
-1.611925810575485229e-01 -3.098833858966827393e-01 1.351935118436813354e-01 1.923197060823440552e-01 -1.754747480154037476e-01 -3.239958286285400391e-01 2.588679827749729156e-02 2.566303312778472900e-01 -2.634955346584320068e-01 3.606150671839714050e-02 2.830188572406768799e-01 2.353197187185287476e-01 1.617638394236564636e-02 -2.910213172435760498e-02 9.926553070545196533e-02 1.266919523477554321e-01 -1.012405529618263245e-01 -2.555298805236816406e-02 -1.340442453511059284e-03 -3.111835718154907227e-01 5.394718423485755920e-02 -2.528226673603057861e-01 2.502361834049224854e-01 -1.391047686338424683e-01 -2.117479741573333740e-01 -6.906896829605102539e-02 1.817201524972915649e-01 -6.216891109943389893e-02 -2.014023996889591217e-02 -1.830852329730987549e-01 4.439656436443328857e-02 9.101364761590957642e-02
-1.368709206581115723e-01 -3.743865992873907089e-03 1.762729734182357788e-01 5.381350591778755188e-02 -4.157610833644866943e-01 -1.136789545416831970e-01 -3.044480383396148682e-01 -2.402243018150329590e-02 -9.868122637271881104e-03 2.794403731822967529e-01 1.428311765193939209e-01 1.686752885580062866e-01 2.321894280612468719e-02 8.525157719850540161e-02 -1.356433033943176270e-01 2.378820478916168213e-01 2.018437087535858154e-01 -1.113400012254714966e-01 2.822483703494071960e-02 -7.065486907958984375e-02 -2.178280204534530640e-01 -1.886006295680999756e-01 -5.236537382006645203e-02 -4.655272886157035828e-02 -1.568724364042282104e-01 6.265446543693542480e-02 -1.685752421617507935e-01 5.506807565689086914e-02 1.985322386026382446e-01 1.911625266075134277e-01 -2.247245609760284424e-01 -3.537077307701110840e-01
7.279747724533081055e-02 -5.208778977394104004e-01 -1.083185225725173950e-01 -1.550701558589935303e-01 -2.783437967300415039e-01 -2.627104148268699646e-02 -2.735896706581115723e-01 1.549114286899566650e-01 -2.546999454498291016e-01 2.027395367622375488e-01 -1.226955801248550415e-01 7.864902168512344360e-02 -1.989856809377670288e-01 -8.728859573602676392e-02 2.005569338798522949e-01 1.636825501918792725e-01 -6.653764843940734863e-02 7.544207572937011719e-02 5.204211175441741943e-02 1.618950068950653076e-01 -5.344214290380477905e-02 -4.879114404320716858e-02 1.105845719575881958e-02 -4.564834386110305786e-02 -1.385178864002227783e-01 -2.572643458843231201e-01 -8.861149102449417114e-02 -1.170049011707305908e-01 -1.834665983915328979e-02 2.309400290250778198e-01 2.099485695362091064e-01 -1.341836303472518921e-01
4.379278421401977539e-01 -2.625923454761505127e-01 8.604719489812850952e-02 1.643366366624832153e-01 -6.127855926752090454e-02 2.257567830383777618e-02 -1.040630042552947998e-01 -7.413516193628311157e-02 -3.608801066875457764e-01 1.968039125204086304e-01 1.635558605194091797e-01 1.256375759840011597e-01 2.178417444229125977e-01 1.317049115896224976e-01 1.357965171337127686e-01 9.588032215833663940e-02 3.484618291258811951e-02 -6.603479385375976562e-02 1.801096647977828979e-02 -2.504690587520599365e-01 9.394539147615432739e-02 -2.041954994201660156e-01 -2.614836990833282471e-01 -2.316439300775527954e-01 4.842829704284667969e-02 -1.521763205528259277e-01 -1.263945400714874268e-01 -5.719274654984474182e-02 3.145113121718168259e-03 1.466710567474365234e-01 -5.103339254856109619e-02 -2.650718688964843750e-01
2.419716119766235352e-01 -3.378615155816078186e-02 3.544335067272186279e-01 -1.533732414245605469e-01 2.841349318623542786e-02 1.376025080680847168e-01 3.409026190638542175e-02 -1.242612227797508240e-01 -2.518108785152435303e-01 2.579156160354614258e-01 3.275260031223297119e-01 -1.713972352445125580e-02 -1.716825515031814575e-01 -8.284910768270492554e-02 -1.136569604277610779e-01 3.465881347656250000e-01 2.004734575748443604e-01 -3.122564963996410370e-02 1.080349236726760864e-01 -1.635087877511978149e-01 9.099993109703063965e-02 -1.471482366323471069e-01 1.730879545211791992e-01 -7.393560558557510376e-02 5.022065341472625732e-02 -2.135162353515625000e-01 -2.951086759567260742e-01 -1.566352844238281250e-01 -1.150483861565589905e-01 1.728914678096771240e-01 -8.512414991855621338e-03 8.651004172861576080e-03
-1.435966193675994873e-01 -1.560693085193634033e-01 2.339105457067489624e-01 2.457564771175384521e-01 -1.580426543951034546e-01 -8.316451311111450195e-02 2.207965590059757233e-02 -6.965509615838527679e-03 -3.807762563228607178e-01 2.726778686046600342e-01 1.486758738756179810e-01 2.315493077039718628e-01 -3.336669504642486572e-02 -4.260631650686264038e-02 4.760552942752838135e-02 6.391114741563796997e-02 -8.782798051834106445e-02 -1.050994098186492920e-01 7.585784792900085449e-02 -3.387526273727416992e-01 -1.451375931501388550e-01 -3.389509916305541992e-01 -1.080871000885963440e-01 -1.450041402131319046e-02 -1.231838613748550415e-01 -2.125036269426345825e-01 -7.247108966112136841e-02 -1.059017702937126160e-01 -1.721019893884658813e-01 -2.826601453125476837e-02 -3.514156490564346313e-02 -3.279843032360076904e-01
1.329503208398818970e-01 -2.237845361232757568e-01 1.962924599647521973e-01 2.516207098960876465e-01 -2.791987657546997070e-01 -1.118895485997200012e-01 -1.904629617929458618e-01 4.890267550945281982e-02 -5.204743519425392151e-02 -2.543454617261886597e-02 2.167986892163753510e-02 2.190002650022506714e-01 1.619680672883987427e-01 1.897697448730468750e-01 8.677872270345687866e-02 1.979669630527496338e-01 -2.269752323627471924e-01 -1.570766270160675049e-01 1.930958479642868042e-01 -9.518565237522125244e-02 1.629624217748641968e-01 -6.897392868995666504e-02 1.343351751565933228e-01 -5.257937684655189514e-02 -2.439680742099881172e-03 -4.186790585517883301e-01 1.048963963985443115e-01 -1.953624635934829712e-01 1.234005577862262726e-02 2.522661089897155762e-01 -1.487021595239639282e-01 -2.355313748121261597e-01
-1.623458862304687500e-01 -4.928004741668701172e-02 2.603071033954620361e-01 1.560087203979492188e-01 -3.579025715589523315e-02 2.470271475613117218e-02 -2.952622771263122559e-01 2.395066469907760620e-01 -1.972146332263946533e-01 2.439673095941543579e-01 2.319636940956115723e-02 -1.301888376474380493e-01 3.954945504665374756e-02 3.029895015060901642e-03 -2.074008733034133911e-01 1.899325549602508545e-01 -1.962202042341232300e-01 6.471577286720275879e-02 1.606069654226303101e-01 1.846254020929336548e-01 -2.896802127361297607e-02 -3.879550397396087646e-01 2.080651931464672089e-02 -2.021166831254959106e-01 -6.638160906732082367e-03 -3.693982362747192383e-01 -8.157498389482498169e-02 9.271453134715557098e-03 -2.130851000547409058e-01 -1.245556473731994629e-01 -1.688640862703323364e-01 -9.077844023704528809e-02
1.601820439100265503e-01 -1.305243223905563354e-01 1.692008078098297119e-01 7.675864547491073608e-02 1.753357648849487305e-01 -8.286514878273010254e-02 -7.295277714729309082e-02 -2.323177410289645195e-03 -1.942814290523529053e-01 3.314082622528076172e-01 4.869317114353179932e-01 1.417075097560882568e-01 1.828894205391407013e-02 -8.676145970821380615e-02 -4.243109375238418579e-02 -5.430618301033973694e-02 -8.135552704334259033e-02 7.635761797428131104e-02 -2.198374718427658081e-01 -1.629205495119094849e-01 -4.601071402430534363e-02 2.730917558073997498e-02 2.341918796300888062e-01 -1.233713105320930481e-01 -2.938205301761627197e-01 1.003292351961135864e-01 -1.788897663354873657e-01 5.916442722082138062e-02 -1.974738836288452148e-01 2.326961904764175415e-01 -6.396676599979400635e-02 -2.703558206558227539e-01
-4.789032973349094391e-03 -1.179394498467445374e-01 1.403645277023315430e-01 -1.543328166007995605e-01 4.086778312921524048e-02 -1.314122378826141357e-01 4.942287690937519073e-03 3.050385713577270508e-01 -8.196990191936492920e-02 7.443949580192565918e-02 2.757545411586761475e-01 1.351658999919891357e-01 1.711520701646804810e-01 1.599676758050918579e-01 3.328937590122222900e-01 1.039947122335433960e-01 5.699501931667327881e-02 -1.443971879780292511e-02 1.658702194690704346e-01 2.915991544723510742e-01 -5.787977948784828186e-02 -2.712589502334594727e-01 2.361789941787719727e-01 -7.797894626855850220e-02 -2.828668951988220215e-01 5.402274057269096375e-02 -6.277879234403371811e-03 2.846824228763580322e-01 -2.302025444805622101e-02 3.339024484157562256e-01 4.503285512328147888e-02 -1.207921802997589111e-01
6.505682319402694702e-02 -3.444626629352569580e-01 4.273113608360290527e-02 1.768106669187545776e-01 1.186073422431945801e-01 6.152059510350227356e-02 -2.804142236709594727e-01 -1.031333655118942261e-01 -3.285926282405853271e-01 1.802763789892196655e-01 1.110337898135185242e-01 -3.114263992756605148e-03 1.552122682332992554e-01 -1.961929723620414734e-02 7.000978291034698486e-02 1.299360990524291992e-01 -7.710852473974227905e-02 -2.564066350460052490e-01 9.944296628236770630e-02 -1.875335425138473511e-01 1.696852445602416992e-01 -6.194601580500602722e-02 -2.967292368412017822e-01 -2.045974433422088623e-01 1.350234542042016983e-02 -3.692088127136230469e-01 -9.772116318345069885e-03 -2.338814362883567810e-02 -1.046470329165458679e-01 2.096706628799438477e-01 -1.419551372528076172e-01 -2.152718603610992432e-01
3.543053939938545227e-02 -4.213830530643463135e-01 1.251840740442276001e-01 9.353337436914443970e-02 -6.734634190797805786e-02 3.901406005024909973e-02 -1.206035166978836060e-01 -5.403563752770423889e-02 -1.512349843978881836e-01 4.355967640876770020e-01 2.334799384698271751e-03 -9.858439676463603973e-03 4.357053712010383606e-02 4.242485761642456055e-02 -2.372247725725173950e-02 7.503527402877807617e-02 -1.911687999963760376e-01 -3.663747608661651611e-01 1.093088239431381226e-01 2.017483115196228027e-02 7.950766012072563171e-03 -2.988391518592834473e-01 9.914801456034183502e-03 9.745515882968902588e-02 -3.954228013753890991e-02 -2.053410708904266357e-01 2.050753682851791382e-01 2.068818509578704834e-01 -3.955563530325889587e-02 -3.115610405802726746e-02 -1.426129788160324097e-01 -3.421614170074462891e-01
9.525849670171737671e-02 -1.204994246363639832e-01 9.037935175001621246e-03 5.971721187233924866e-02 1.275553107261657715e-01 -1.563696861267089844e-01 -2.377725839614868164e-01 -1.945734620094299316e-01 -3.758557438850402832e-01 3.121501505374908447e-01 2.535592913627624512e-01 1.572605371475219727e-01 1.423907815478742123e-04 -1.461930274963378906e-01 -6.177220121026039124e-02 9.047684818506240845e-02 -1.302086263895034790e-01 1.658495515584945679e-01 -2.841961085796356201e-01 3.104010969400405884e-02 -2.646554410457611084e-01 4.607375338673591614e-02 2.742158770561218262e-01 -8.462782949209213257e-02 -1.072549596428871155e-01 -1.497147679328918457e-01 -1.585163474082946777e-01 -3.842520713806152344e-02 -3.109359145164489746e-01 1.705144494771957397e-01 -6.024019792675971985e-02 -7.693362236022949219e-02
-1.512011438608169556e-01 -1.774320453405380249e-01 -7.077856361865997314e-02 9.482244402170181274e-02 -2.021347284317016602e-01 -2.237355150282382965e-02 -9.279394894838333130e-02 -4.324817657470703125e-02 -2.462714016437530518e-01 5.056887865066528320e-01 -1.391469687223434448e-01 1.312956213951110840e-01 5.968309193849563599e-02 4.351192340254783630e-02 8.404788374900817871e-02 3.785727620124816895e-01 2.373656779527664185e-01 -1.349692344665527344e-01 1.686828434467315674e-01 5.765527859330177307e-02 -1.417268663644790649e-01 -1.319560706615447998e-01 1.589260399341583252e-01 -6.468712538480758667e-02 6.319575011730194092e-02 -1.058481261134147644e-01 1.539838220924139023e-02 9.811153635382652283e-03 -7.462583482265472412e-02 -7.143714278936386108e-02 -5.122859030961990356e-02 -4.109762907028198242e-01
-2.762317843735218048e-02 -2.409807294607162476e-01 1.961632668972015381e-01 1.074493490159511566e-02 7.181869447231292725e-02 -2.708704397082328796e-02 -1.054654195904731750e-01 1.954088509082794189e-01 -6.987382471561431885e-02 6.047956347465515137e-01 6.132298335433006287e-02 -1.169238612055778503e-01 1.249929443001747131e-01 1.144162416458129883e-01 -3.840310573577880859e-01 1.480915397405624390e-01 -4.793182387948036194e-02 1.240925341844558716e-01 1.536683291196823120e-01 -2.756071388721466064e-01 1.406709384173154831e-02 -2.358241379261016846e-01 4.109347984194755554e-02 -8.247173577547073364e-02 -1.320088095963001251e-02 -1.133133471012115479e-01 1.229020208120346069e-01 6.024534627795219421e-02 9.798353165388107300e-02 1.250054091215133667e-01 -1.146764084696769714e-01 -9.724394977092742920e-02
-5.919260904192924500e-02 6.655223667621612549e-02 1.344424579292535782e-02 -3.382430672645568848e-01 -1.460197418928146362e-01 6.691033951938152313e-03 -4.075430035591125488e-01 4.037193581461906433e-02 -1.623165607452392578e-02 2.081195861101150513e-01 1.934650689363479614e-01 3.587521016597747803e-01 -3.014047816395759583e-02 1.021388545632362366e-02 1.014346107840538025e-01 1.888688355684280396e-01 9.704890847206115723e-02 8.655934035778045654e-02 3.287198245525360107e-01 -5.231314897537231445e-02 4.707918688654899597e-02 -2.965704500675201416e-01 1.745374202728271484e-01 3.782531619071960449e-02 -1.268212944269180298e-01 -7.014844566583633423e-02 2.976281642913818359e-01 3.081924840807914734e-02 -1.251505911350250244e-01 1.306000947952270508e-01 -1.452905125916004181e-02 -1.961433142423629761e-01
1.401753723621368408e-01 -1.688154637813568115e-01 2.963515222072601318e-01 6.420500576496124268e-02 1.220641657710075378e-03 8.483071625232696533e-02 -8.487837016582489014e-02 -1.269346177577972412e-01 -4.452947676181793213e-01 2.231098478659987450e-03 2.016066461801528931e-01 -1.486520618200302124e-01 -9.969356656074523926e-02 2.799234725534915924e-02 -3.114614784717559814e-01 3.135983943939208984e-01 6.145107001066207886e-02 1.310558319091796875e-01 5.203456059098243713e-02 4.438313189893960953e-03 -9.345941990613937378e-02 -2.408278733491897583e-01 1.775996237993240356e-01 5.707157030701637268e-02 -8.041217923164367676e-02 -2.386980652809143066e-01 1.252426207065582275e-01 3.128265440464019775e-01 2.644239575602114201e-04 -1.550105065107345581e-01 -1.105730757117271423e-01 -1.543604135513305664e-01
-4.385730996727943420e-02 -1.238140761852264404e-01 1.090712249279022217e-01 4.713822528719902039e-02 -1.815461516380310059e-01 -2.110742405056953430e-02 -4.733327403664588928e-02 1.387383937835693359e-01 -1.972948759794235229e-02 -1.226284541189670563e-02 1.232830509543418884e-01 2.859212458133697510e-02 1.165473461151123047e-01 9.159358590841293335e-02 1.167906075716018677e-01 3.571427762508392334e-01 1.714682728052139282e-01 2.038369029760360718e-01 -1.916670948266983032e-01 -2.373543530702590942e-01 -9.990930557250976562e-02 -6.381127052009105682e-03 1.280432492494583130e-01 -2.966400384902954102e-01 -3.485904633998870850e-01 -3.270924091339111328e-01 -1.133109107613563538e-01 -3.114415109157562256e-01 1.159821003675460815e-01 7.507539540529251099e-02 -1.461992114782333374e-01 -2.770841717720031738e-01
2.135253101587295532e-01 -7.533025741577148438e-02 1.128722801804542542e-01 -2.259275466203689575e-01 -8.991844952106475830e-02 -1.755050271749496460e-01 -2.258838713169097900e-02 -4.508273303508758545e-02 -2.017711102962493896e-01 1.151103526353836060e-01 3.200586736202239990e-01 1.558420211076736450e-01 -2.049538046121597290e-01 -1.860247999429702759e-01 -7.521078735589981079e-02 2.437958121299743652e-01 1.850470602512359619e-01 1.935224533081054688e-01 -2.577199414372444153e-02 -1.043667644262313843e-01 1.838555335998535156e-01 -1.487574428319931030e-01 -3.474764898419380188e-02 -1.030415147542953491e-01 6.504778563976287842e-02 -3.118775486946105957e-01 2.124027907848358154e-01 1.861347854137420654e-01 2.450953125953674316e-01 1.418401207774877548e-02 -2.606733739376068115e-01 -2.462486028671264648e-01
-5.662746354937553406e-02 -1.554793417453765869e-01 2.318415939807891846e-01 -7.995292544364929199e-02 -2.214608713984489441e-02 2.906329333782196045e-01 -2.981068938970565796e-02 1.516064256429672241e-01 -2.170693278312683105e-01 9.682867676019668579e-02 5.062335636466741562e-03 1.070410981774330139e-01 -1.057993546128273010e-01 -2.220613211393356323e-01 4.995384253561496735e-03 2.335458248853683472e-01 -1.736184954643249512e-01 1.141069456934928894e-01 1.201188489794731140e-01 -6.132828444242477417e-02 2.003670930862426758e-01 4.758627712726593018e-02 2.332209944725036621e-01 2.475529164075851440e-01 -2.293375432491302490e-01 -4.586466550827026367e-01 1.198087166994810104e-02 -1.809265930205583572e-03 -2.601586282253265381e-02 5.333765223622322083e-02 -1.387557387351989746e-01 -3.395296633243560791e-01
-1.002597343176603317e-02 -3.187040388584136963e-01 1.503066420555114746e-01 1.845600754022598267e-01 -2.034344077110290527e-01 7.134255766868591309e-02 5.376208201050758362e-02 1.820297352969646454e-02 -1.971680968999862671e-01 4.152822196483612061e-01 1.266885828226804733e-02 -3.313674405217170715e-02 1.414911448955535889e-01 6.089063361287117004e-02 8.749328553676605225e-02 1.466571390628814697e-01 -2.511499226093292236e-01 -3.047602772712707520e-01 4.948324337601661682e-02 1.401242464780807495e-01 -2.137608639895915985e-02 -3.582586646080017090e-01 -8.303188718855381012e-03 2.043370455503463745e-01 -2.432622760534286499e-02 -1.183048635721206665e-01 1.788037270307540894e-02 1.377605199813842773e-01 -9.928245842456817627e-02 2.556158043444156647e-02 -2.781867682933807373e-01 -2.367293834686279297e-01
7.619189471006393433e-02 -3.218403756618499756e-01 2.643792629241943359e-01 -2.722235023975372314e-01 -2.014742195606231689e-01 2.449521049857139587e-02 8.900482952594757080e-02 2.405825108289718628e-01 -1.344298422336578369e-01 9.213346987962722778e-02 2.087593972682952881e-01 1.951589882373809814e-01 1.878010034561157227e-01 -3.244159743189811707e-02 2.054134309291839600e-01 1.439951211214065552e-01 -2.573545575141906738e-01 -2.988837957382202148e-01 -1.033513247966766357e-02 -8.587360382080078125e-02 1.974009871482849121e-01 -1.670759916305541992e-01 -1.218321099877357483e-01 2.593665011227130890e-02 -9.147164225578308105e-02 -3.226766586303710938e-01 -9.107938967645168304e-03 -1.730430754832923412e-03 1.767047941684722900e-01 6.596828997135162354e-02 -1.600209176540374756e-01 -1.137627214193344116e-01
-1.044076960533857346e-02 8.938952349126338959e-03 7.270351797342300415e-02 2.367370575666427612e-02 -2.726792544126510620e-02 1.697882562875747681e-01 -1.533229649066925049e-01 2.136225402355194092e-01 -4.274988770484924316e-01 2.897041738033294678e-01 4.381938651204109192e-02 2.235098481178283691e-01 -1.275796890258789062e-01 -2.446219772100448608e-01 1.218466833233833313e-01 4.099074900150299072e-01 -1.617914251983165741e-02 1.831518262624740601e-01 4.210031032562255859e-02 -9.475126117467880249e-02 1.861737668514251709e-01 1.864580661058425903e-01 -1.220628768205642700e-01 3.483458189293742180e-03 -8.651368319988250732e-02 -2.482096105813980103e-01 -1.489174664020538330e-01 5.825502797961235046e-02 -3.871577233076095581e-02 2.507994472980499268e-01 1.269288510084152222e-01 -1.167679876089096069e-01
-5.589551106095314026e-02 -2.154549509286880493e-01 1.700575798749923706e-01 -1.059707850217819214e-01 -2.128472179174423218e-01 -4.163661971688270569e-02 -8.336772769689559937e-02 1.474580764770507812e-01 -1.555913835763931274e-01 -6.645126640796661377e-02 4.126498997211456299e-01 1.884115338325500488e-01 -1.314650624990463257e-01 -2.569868266582489014e-01 -1.432484295219182968e-02 5.711470171809196472e-02 2.216290682554244995e-01 1.420457810163497925e-01 8.206435292959213257e-02 -2.980016916990280151e-02 2.467436790466308594e-01 -2.622965574264526367e-01 2.027748227119445801e-01 -8.373025804758071899e-02 4.179044067859649658e-02 -3.235618472099304199e-01 6.939016282558441162e-02 1.458107084035873413e-01 1.255581974983215332e-01 1.066308766603469849e-01 -2.760045528411865234e-01 -1.510652303695678711e-01
-9.902372211217880249e-02 -1.215158626437187195e-01 2.817431092262268066e-01 2.489572018384933472e-01 2.977582998573780060e-02 1.468101292848587036e-01 8.097746223211288452e-02 1.500195264816284180e-01 -3.429801762104034424e-01 1.711503714323043823e-01 7.294885814189910889e-02 -1.277528423815965652e-02 -9.227392822504043579e-02 -2.333887219429016113e-01 -1.861813366413116455e-01 3.500266671180725098e-01 2.041485458612442017e-01 -1.011447086930274963e-01 1.643674969673156738e-01 -1.033968329429626465e-01 -1.913045719265937805e-02 -5.119605734944343567e-02 4.048428237438201904e-01 -4.296610876917839050e-02 1.079402342438697815e-01 -3.888847678899765015e-02 1.401407867670059204e-01 1.387372054159641266e-02 -1.220029443502426147e-01 2.805278003215789795e-01 -5.530129373073577881e-02 -1.483485102653503418e-01
1.202421188354492188e-01 -1.136135868728160858e-02 9.998532384634017944e-02 -8.988242596387863159e-02 -2.434891015291213989e-01 -1.684004217386245728e-01 -2.653124034404754639e-01 2.307832837104797363e-01 -2.776105403900146484e-01 2.859987020492553711e-01 -4.282712563872337341e-02 -9.604752808809280396e-02 -7.881780713796615601e-02 8.759108930826187134e-02 1.458289772272109985e-01 2.541712522506713867e-01 -6.134749948978424072e-02 -3.631488233804702759e-02 8.974634855985641479e-02 6.453951448202133179e-02 -1.151933670043945312e-01 -1.339156478643417358e-01 -2.841362357139587402e-01 9.081644006073474884e-03 -1.341070234775543213e-01 -2.951566576957702637e-01 -2.559570670127868652e-01 -2.299953252077102661e-01 -2.511222660541534424e-01 8.187348954379558563e-03 -2.554628252983093262e-01 -7.168217748403549194e-02
1.108928322792053223e-01 1.209598481655120850e-01 3.046029210090637207e-01 4.587421566247940063e-02 -1.143461745232343674e-02 -1.081526577472686768e-01 -1.172640323638916016e-01 8.520322293043136597e-02 -3.387438952922821045e-01 1.354251205921173096e-01 2.571612298488616943e-01 -8.586410433053970337e-02 -8.121392875909805298e-02 -2.821387648582458496e-01 -2.289492338895797729e-01 2.480907887220382690e-01 2.410871684551239014e-01 -1.806886345148086548e-01 -1.915938556194305420e-01 -9.357821941375732422e-02 -1.189152672886848450e-01 -2.037366479635238647e-01 1.413515061140060425e-01 1.135404482483863831e-01 -1.345207244157791138e-01 -3.698313236236572266e-02 -2.564393281936645508e-01 2.668832838535308838e-01 -8.599345892434939742e-05 1.772632002830505371e-01 -8.599561452865600586e-02 -1.362449824810028076e-01
2.207404375076293945e-01 -2.155862450599670410e-01 1.823142766952514648e-01 1.003993302583694458e-01 -1.667244434356689453e-01 -9.029859304428100586e-02 -2.562271058559417725e-01 7.360277324914932251e-02 -1.335088163614273071e-01 2.072238177061080933e-01 -4.223225172609090805e-03 2.495764940977096558e-01 1.421293914318084717e-01 -1.013970747590065002e-01 5.913722515106201172e-02 2.025476843118667603e-01 -1.225654501467943192e-02 -1.466777175664901733e-01 2.180232703685760498e-01 -2.202832400798797607e-01 7.340107858180999756e-02 -1.012579351663589478e-01 -3.273108601570129395e-01 -1.944873183965682983e-01 3.959107771515846252e-02 -3.374570012092590332e-01 1.745397448539733887e-01 -6.820718199014663696e-02 7.375475764274597168e-02 3.300307989120483398e-01 -8.567783236503601074e-02 -7.613013684749603271e-02
1.484354734420776367e-01 5.433777347207069397e-02 3.412491083145141602e-01 -1.395882517099380493e-01 -4.008393883705139160e-01 -9.246212989091873169e-02 -1.527148336172103882e-01 1.114902365952730179e-02 -4.219028949737548828e-01 3.464005887508392334e-01 1.141966059803962708e-01 1.227393448352813721e-01 -7.732004672288894653e-02 -3.807002305984497070e-02 1.149927005171775818e-01 1.597352772951126099e-01 -2.882894873619079590e-01 -1.252412348985671997e-01 -4.551723971962928772e-02 -1.233177036046981812e-01 -1.131640095263719559e-02 -5.090173706412315369e-02 -1.444647312164306641e-01 -1.746721863746643066e-01 -1.338557004928588867e-01 -2.008142136037349701e-02 -7.712146639823913574e-02 3.749398142099380493e-02 -5.228174850344657898e-02 -1.193080246448516846e-01 -8.158418536186218262e-02 -2.338177412748336792e-01
-2.085608057677745819e-02 -2.832249104976654053e-01 2.871938943862915039e-01 2.755275554955005646e-02 -3.179192841053009033e-01 -1.123980730772018433e-01 -1.213412582874298096e-01 3.679592013359069824e-01 -1.737702339887619019e-01 2.126918733119964600e-01 2.877593040466308594e-01 -7.213862612843513489e-03 2.896069288253784180e-01 7.324713468551635742e-02 1.322591900825500488e-01 -3.261063992977142334e-02 2.492781281471252441e-01 -1.839799731969833374e-01 1.499056369066238403e-01 -1.635239124298095703e-01 -1.058781445026397705e-01 -2.218521386384963989e-01 -1.182044968008995056e-01 1.143371388316154480e-01 -1.356686353683471680e-01 3.055513603612780571e-03 -7.543176412582397461e-02 -1.052628457546234131e-01 -1.246937364339828491e-01 7.408358156681060791e-02 1.221839934587478638e-01 -4.874103516340255737e-02
1.441826671361923218e-01 -4.215220808982849121e-01 3.828528225421905518e-01 1.354141235351562500e-01 -1.895723305642604828e-02 5.455475673079490662e-02 -5.366402491927146912e-02 -1.624028086662292480e-01 -1.624690890312194824e-01 1.358217149972915649e-01 1.924017220735549927e-01 -8.741196244955062866e-02 3.098761141300201416e-01 1.242780014872550964e-01 -1.300315558910369873e-01 2.986465096473693848e-01 5.281367525458335876e-02 2.697035074234008789e-01 6.577831506729125977e-02 -2.324279993772506714e-01 -1.084339097142219543e-01 -1.668649017810821533e-01 2.116972059011459351e-01 1.188604608178138733e-01 3.021802380681037903e-02 -1.514859795570373535e-01 -5.203182343393564224e-03 4.889537231065332890e-04 1.352452039718627930e-01 1.246738731861114502e-01 -3.099039429798722267e-03 -8.246853947639465332e-02
-1.324162632226943970e-01 -7.492371648550033569e-02 2.015675753355026245e-01 -1.759247630834579468e-01 -8.506126701831817627e-02 -2.068415731191635132e-01 -1.372970491647720337e-01 9.739181399345397949e-02 -9.492149204015731812e-02 1.794437617063522339e-01 2.125808596611022949e-01 7.666184008121490479e-02 -2.307347021996974945e-02 3.578468859195709229e-01 -7.877507247030735016e-03 2.799877524375915527e-01 1.095937564969062805e-01 6.921409070491790771e-02 -2.418993562459945679e-01 -2.775333225727081299e-01 -8.473201096057891846e-02 -9.155356138944625854e-02 1.070840358734130859e-01 4.378675296902656555e-02 -2.004638314247131348e-01 -4.193309545516967773e-01 2.738526761531829834e-01 -1.835049837827682495e-01 -1.164707839488983154e-01 5.141408368945121765e-02 -7.091273367404937744e-02 1.951675675809383392e-02
-1.383816897869110107e-01 -2.368665635585784912e-01 2.384043484926223755e-01 4.661070927977561951e-02 -5.675974115729331970e-02 -1.528032571077346802e-01 -2.335583325475454330e-03 2.105344235897064209e-01 1.394796669483184814e-01 2.714459300041198730e-01 9.884630888700485229e-02 8.565946668386459351e-02 1.254469603300094604e-01 -1.199562698602676392e-01 -1.322681903839111328e-01 1.516810506582260132e-01 6.189312040805816650e-02 1.968011111021041870e-01 -1.158616170287132263e-01 -1.117507070302963257e-01 -9.455174952745437622e-02 -1.867067217826843262e-01 5.106155872344970703e-01 -1.516944617033004761e-01 -1.042759940028190613e-01 -2.341267466545104980e-01 1.647504419088363647e-02 -2.888332605361938477e-01 4.888322576880455017e-02 2.404217123985290527e-01 2.091625146567821503e-02 -8.907166123390197754e-02
1.954261399805545807e-02 -4.731510877609252930e-01 1.071351673454046249e-02 6.364302337169647217e-02 -4.114517197012901306e-02 -1.700290665030479431e-02 -1.339990347623825073e-01 -1.377031803131103516e-01 -1.745185256004333496e-01 4.322829246520996094e-01 3.139613196253776550e-02 -4.202810674905776978e-02 3.675692528486251831e-02 -1.420764029026031494e-01 8.234529197216033936e-02 1.338112503290176392e-01 -4.444394260644912720e-03 -3.450605869293212891e-01 -6.276469677686691284e-02 2.174637913703918457e-01 -5.354787781834602356e-02 -2.466489374637603760e-01 -2.474911883473396301e-02 6.375292316079139709e-03 1.660943962633609772e-02 -1.442114114761352539e-01 4.260852932929992676e-02 3.427970409393310547e-01 -5.032638460397720337e-02 -1.107803359627723694e-01 -1.497364640235900879e-01 -2.325596809387207031e-01
1.834539771080017090e-01 -3.468482196331024170e-01 4.244476184248924255e-02 1.147622242569923401e-02 5.356458947062492371e-02 3.358387947082519531e-02 1.685414910316467285e-01 8.328624069690704346e-02 -4.021233618259429932e-01 2.629878520965576172e-01 1.588050574064254761e-01 -6.129254400730133057e-02 -1.075968816876411438e-01 -8.096742630004882812e-02 -3.425115719437599182e-02 3.080379366874694824e-01 1.234466880559921265e-01 -2.876856029033660889e-01 -6.036166846752166748e-02 -2.413916140794754028e-01 -6.737080961465835571e-02 -2.112596482038497925e-02 3.701096773147583008e-01 -5.832588672637939453e-02 1.718619763851165771e-01 2.872965298593044281e-02 6.241012364625930786e-02 1.108585298061370850e-01 7.041608449071645737e-03 2.699647843837738037e-01 -7.097963243722915649e-02 3.056093677878379822e-02
-6.437052506953477859e-03 -1.573688238859176636e-01 4.053340554237365723e-01 4.792473837733268738e-02 2.737133763730525970e-02 -1.879530251026153564e-01 1.324165016412734985e-01 1.853746771812438965e-01 -2.089987248182296753e-01 3.239739537239074707e-01 -3.216033428907394409e-02 1.332973241806030273e-01 -2.178228273987770081e-02 -1.605814546346664429e-01 1.845855079591274261e-02 4.328461363911628723e-02 -2.314013838768005371e-01 1.235805302858352661e-01 2.169328182935714722e-01 2.576639354228973389e-01 4.999085515737533569e-02 -1.176995187997817993e-01 2.898938395082950592e-02 1.908749155700206757e-02 3.854547068476676941e-02 -2.468697279691696167e-01 -1.081140562891960144e-01 6.482107192277908325e-02 3.047501742839813232e-01 1.179800331592559814e-01 -2.005628943443298340e-01 -3.155089914798736572e-01
9.927560389041900635e-02 -1.810003668069839478e-01 2.303926497697830200e-01 -4.094887897372245789e-02 -6.379881501197814941e-02 -4.369713366031646729e-02 -3.908494710922241211e-01 2.652079612016677856e-02 -9.506752341985702515e-02 -8.459385484457015991e-02 2.541489601135253906e-01 2.184082269668579102e-01 -7.216630876064300537e-02 -3.172583281993865967e-01 1.918403357267379761e-01 1.074467003345489502e-01 8.703932166099548340e-02 5.551822483539581299e-02 5.847680941224098206e-02 -3.226424008607864380e-02 9.173399209976196289e-02 -4.140886664390563965e-01 2.926576882600784302e-02 -8.316957205533981323e-02 -1.968504115939140320e-02 -1.384533345699310303e-01 1.955131143331527710e-01 2.271159440279006958e-01 -9.092584252357482910e-02 -4.975251108407974243e-02 6.978054344654083252e-02 -3.643218278884887695e-01
-1.403222978115081787e-01 -1.175094619393348694e-01 1.264075934886932373e-01 8.173095434904098511e-02 1.318483650684356689e-01 -1.606649905443191528e-01 -2.374459505081176758e-01 1.812601834535598755e-01 -3.858963027596473694e-02 2.223218381404876709e-01 2.499568909406661987e-01 2.316413670778274536e-01 9.345299750566482544e-02 3.128971755504608154e-01 5.772182717919349670e-02 2.122295945882797241e-01 1.841426938772201538e-01 -2.817841991782188416e-02 -2.167562581598758698e-02 -5.951556935906410217e-02 -2.204939126968383789e-01 -1.448177248239517212e-01 2.337170392274856567e-01 -3.128314018249511719e-01 -1.092258468270301819e-01 -4.020720720291137695e-01 -1.170899569988250732e-01 -1.256263107061386108e-01 1.330590695142745972e-01 2.259823307394981384e-02 -1.423101779073476791e-02 -8.397683501243591309e-02
1.224554553627967834e-01 -3.318918049335479736e-01 1.806323230266571045e-01 -1.987225562334060669e-02 -5.023813247680664062e-01 8.188655972480773926e-02 -9.174290299415588379e-02 2.100710421800613403e-01 -2.984263896942138672e-01 1.095916777849197388e-01 -8.731652051210403442e-02 3.153246268630027771e-02 -4.991659149527549744e-02 -1.869511604309082031e-01 -1.452543139457702637e-01 2.880009412765502930e-01 -1.037309840321540833e-01 3.421710804104804993e-02 -4.278400540351867676e-02 -9.689777158200740814e-03 2.662741541862487793e-01 -5.740248784422874451e-02 -9.610392898321151733e-02 1.297459900379180908e-01 -3.101279437541961670e-01 -1.211113557219505310e-01 8.815170824527740479e-02 -1.190532892942428589e-01 -1.525173187255859375e-01 8.761969208717346191e-02 -1.651075296103954315e-02 -2.987521700561046600e-02
1.272135227918624878e-01 -2.773939967155456543e-01 -4.018921032547950745e-02 9.078492969274520874e-02 1.053302064538002014e-01 -1.598075181245803833e-01 -3.121995925903320312e-01 -7.731755822896957397e-02 -4.294586479663848877e-01 1.860429793596267700e-01 3.579112589359283447e-01 -1.950054313056170940e-03 7.416263222694396973e-02 -1.795100420713424683e-01 -2.491264492273330688e-01 -2.251143194735050201e-02 -9.332048147916793823e-02 -1.085984706878662109e-01 -1.905253678560256958e-01 -2.320988476276397705e-01 5.748558789491653442e-02 -4.046853631734848022e-02 1.288771927356719971e-01 -1.372177898883819580e-01 -1.490241289138793945e-01 -8.147819340229034424e-02 -8.114745467901229858e-02 -3.975921496748924255e-02 -3.048556149005889893e-01 1.224508360028266907e-01 -9.294381737709045410e-02 -6.965798139572143555e-02
-2.820840291678905487e-02 -2.369450591504573822e-02 3.518253266811370850e-01 -2.212959229946136475e-01 1.604105234146118164e-01 -8.116222172975540161e-02 1.049342676997184753e-01 1.405794322490692139e-01 -3.047469258308410645e-01 -2.001444436609745026e-02 1.037506088614463806e-01 2.355520427227020264e-01 1.789430975914001465e-01 -1.079707518219947815e-01 2.106623053550720215e-01 5.828386172652244568e-02 1.346279978752136230e-01 2.071755826473236084e-01 9.359209984540939331e-02 -1.838332116603851318e-01 9.250031411647796631e-02 -4.433355629444122314e-01 -1.002754494547843933e-01 -1.775797009468078613e-01 -2.249238789081573486e-01 -1.114895492792129517e-01 6.189269572496414185e-02 1.101486757397651672e-01 -1.577083617448806763e-01 1.551993787288665771e-01 1.272656470537185669e-01 -1.318742185831069946e-01
-5.608804523944854736e-03 -1.588186472654342651e-01 3.605027794837951660e-01 -1.437355726957321167e-01 2.503008246421813965e-01 -1.529042720794677734e-01 -5.483866855502128601e-02 1.722991168498992920e-01 -2.098108381032943726e-01 2.359614372253417969e-01 1.756300032138824463e-02 1.376493368297815323e-02 1.221088543534278870e-01 -1.970717161893844604e-01 1.023201942443847656e-01 2.734856307506561279e-01 -1.483363565057516098e-02 9.605946391820907593e-02 -2.933808267116546631e-01 5.225257202982902527e-02 -2.600091993808746338e-01 -1.442767977714538574e-01 1.464489549398422241e-01 2.026089280843734741e-02 6.445695459842681885e-02 -1.056396309286355972e-02 -8.418822288513183594e-02 1.125154644250869751e-01 -1.972330361604690552e-01 -1.202105134725570679e-01 -2.646478712558746338e-01 -3.320518434047698975e-01
-1.825017482042312622e-01 -2.055305093526840210e-01 8.085188269615173340e-02 2.248218506574630737e-01 -8.897541463375091553e-02 7.901873439550399780e-02 -8.649256080389022827e-02 -1.798011809587478638e-01 -2.532783746719360352e-01 5.222515463829040527e-01 -1.407476067543029785e-01 -2.023808658123016357e-02 1.351018249988555908e-01 -8.894740790128707886e-02 -4.669913277029991150e-02 1.208365261554718018e-01 2.615368366241455078e-01 1.882629469037055969e-02 9.475278109312057495e-02 1.250333189964294434e-01 -2.356658577919006348e-01 -1.688688993453979492e-01 1.322289556264877319e-01 5.607905983924865723e-02 -1.228839065879583359e-02 -1.480778604745864868e-01 -1.930023729801177979e-02 -1.451766043901443481e-01 -2.895534634590148926e-01 2.768313046544790268e-03 -3.411233425140380859e-02 -2.945249378681182861e-01
-8.955260366201400757e-02 -1.357898116111755371e-01 3.247270733118057251e-02 -2.759362161159515381e-01 1.885923743247985840e-01 -1.818555220961570740e-02 -2.028456032276153564e-01 -3.572038933634757996e-02 -2.675831019878387451e-01 1.513077914714813232e-01 4.608329534530639648e-01 1.838518232107162476e-01 1.416241675615310669e-01 1.247752308845520020e-01 -1.324456334114074707e-01 1.909867972135543823e-01 7.676919456571340561e-03 4.071508720517158508e-02 -9.107092767953872681e-02 -1.035790368914604187e-01 -6.124959513545036316e-02 5.406122282147407532e-02 2.468798607587814331e-01 1.044550687074661255e-01 -3.491304069757461548e-02 -1.600593924522399902e-01 1.665832251310348511e-01 5.447359755635261536e-02 -3.100923597812652588e-01 1.447788923978805542e-01 -3.372967839241027832e-01 1.567698549479246140e-03
2.198411375284194946e-01 -3.145387172698974609e-01 1.625474095344543457e-01 6.105356663465499878e-02 2.154817283153533936e-01 -8.775401860475540161e-02 5.518831778317689896e-03 4.516392946243286133e-02 -1.863256394863128662e-01 1.295108497142791748e-01 8.499512076377868652e-02 -3.661496937274932861e-02 -2.372223325073719025e-02 -8.763127028942108154e-02 -1.351602077484130859e-01 4.034223556518554688e-01 2.470205128192901611e-01 2.798829674720764160e-01 2.262461371719837189e-02 -3.476522688288241625e-04 -5.655587464570999146e-02 -8.514617383480072021e-02 2.970647811889648438e-01 1.126043796539306641e-01 1.127965748310089111e-01 -2.378749400377273560e-01 1.210620552301406860e-01 1.667499914765357971e-02 -9.437771141529083252e-02 3.136282563209533691e-01 1.774893552064895630e-01 -2.069118171930313110e-01
-1.835701614618301392e-01 -1.559675484895706177e-01 1.213894560933113098e-01 3.850950896739959717e-01 -1.382015086710453033e-02 8.783862739801406860e-02 -2.458010017871856689e-01 1.335017979145050049e-01 -2.599041461944580078e-01 2.181789875030517578e-01 8.907617628574371338e-02 3.083431906998157501e-02 5.527982115745544434e-02 -5.260907858610153198e-02 3.385078534483909607e-02 1.779746264219284058e-01 -2.554168999195098877e-01 -4.328699037432670593e-02 8.251864463090896606e-02 3.686676919460296631e-01 -6.593909114599227905e-02 -3.305431604385375977e-01 1.401607245206832886e-01 1.735416054725646973e-01 -4.323788359761238098e-02 -6.680035591125488281e-02 9.204559773206710815e-02 4.323342069983482361e-02 -4.999998956918716431e-02 2.311117500066757202e-01 -5.932307988405227661e-02 -2.842582166194915771e-01
-2.061697393655776978e-01 -1.772127896547317505e-01 2.320439517498016357e-01 -2.299417108297348022e-01 -1.236190944910049438e-01 -2.176715731620788574e-01 -1.376272439956665039e-01 2.080814540386199951e-01 -8.388215303421020508e-02 1.645495295524597168e-01 2.668322622776031494e-01 -2.069069817662239075e-02 1.533115059137344360e-01 3.435283303260803223e-01 -1.203680709004402161e-01 5.136663839221000671e-02 -1.610189676284790039e-02 2.078494578599929810e-01 1.966966241598129272e-01 -1.003429815173149109e-01 -6.083925440907478333e-02 -3.700150549411773682e-01 2.384249716997146606e-01 -2.302104979753494263e-02 -1.018169075250625610e-01 -1.811314821243286133e-01 -1.173028871417045593e-01 5.748403072357177734e-02 1.639841049909591675e-01 -1.058229953050613403e-01 -1.777718067169189453e-01 -9.973533451557159424e-02
-2.738055773079395294e-02 -1.303397119045257568e-01 2.437295764684677124e-02 7.970806956291198730e-02 -6.221880763769149780e-02 -1.317559778690338135e-01 -2.472073435783386230e-01 -6.166047230362892151e-02 -1.588007658720016479e-01 5.293204188346862793e-01 9.881390631198883057e-02 5.756014958024024963e-02 -5.228556320071220398e-02 5.044293031096458435e-02 -1.525239199399948120e-01 3.989458829164505005e-02 -8.226207643747329712e-02 3.520412370562553406e-02 8.131505548954010010e-02 1.850989460945129395e-01 6.333742290735244751e-02 -3.765736222267150879e-01 -2.113561481237411499e-01 9.988562203943729401e-03 -8.720859140157699585e-02 -2.853222191333770752e-01 -1.524119824171066284e-01 -2.888299152255058289e-02 -2.384235560894012451e-01 -1.274360567331314087e-01 -2.521417140960693359e-01 -2.266103029251098633e-01
8.966079354286193848e-02 -1.151681616902351379e-01 2.771337330341339111e-02 2.422164827585220337e-01 -3.159051761031150818e-02 -6.039882078766822815e-02 -4.230701923370361328e-02 2.927081286907196045e-01 -1.123106777667999268e-01 3.185326159000396729e-01 5.055003985762596130e-02 6.980833411216735840e-02 1.297979056835174561e-01 1.788772344589233398e-01 8.410456031560897827e-02 3.319452702999114990e-01 -1.993316709995269775e-01 1.467377245426177979e-01 2.148090600967407227e-01 1.034838110208511353e-01 -8.494834601879119873e-02 -2.038037478923797607e-01 -2.401687502861022949e-01 -9.470646083354949951e-02 -2.520778775215148926e-01 -2.604131698608398438e-01 -1.093598008155822754e-01 -1.630430519580841064e-01 -2.126803547143936157e-01 -3.994597122073173523e-03 9.421506524085998535e-02 -2.863385677337646484e-01
1.036379635334014893e-01 -2.057881951332092285e-01 2.792157828807830811e-01 1.452340278774499893e-02 -2.230510860681533813e-01 1.734818145632743835e-02 -4.422739893198013306e-02 3.473329544067382812e-01 -6.396756321191787720e-02 5.919392406940460205e-02 9.984132647514343262e-02 1.717389374971389771e-01 2.456145584583282471e-01 -8.396170288324356079e-02 2.423837333917617798e-01 2.149792760610580444e-01 -7.762364298105239868e-02 4.416887834668159485e-02 1.274145245552062988e-01 -8.642857521772384644e-02 -9.785835444927215576e-02 -1.713214069604873657e-01 -4.742994438856840134e-03 9.102081507444381714e-02 -7.575720548629760742e-02 2.215294912457466125e-02 -1.115520745515823364e-01 -1.182527691125869751e-01 -2.982821464538574219e-01 1.931488811969757080e-01 1.967601329088211060e-01 -4.473507106304168701e-01
2.435275465250015259e-01 -4.913514554500579834e-01 1.475058048963546753e-01 -2.542434334754943848e-01 -6.092320755124092102e-02 -2.300118207931518555e-01 -1.866727024316787720e-01 -1.685148179531097412e-01 -2.583045363426208496e-01 1.802035272121429443e-01 1.248000860214233398e-01 3.032433986663818359e-02 1.914782375097274780e-01 -8.678485453128814697e-02 -1.529870927333831787e-01 1.237592007964849472e-02 1.814064085483551025e-01 -1.266417503356933594e-01 4.659720882773399353e-02 8.803672157227993011e-03 5.500736460089683533e-02 -1.949567198753356934e-01 2.792529463768005371e-01 -1.272531896829605103e-01 -2.217974811792373657e-01 1.274312585592269897e-01 5.468642711639404297e-02 -1.299241632223129272e-01 -1.386074423789978027e-01 1.174937114119529724e-01 6.730637699365615845e-02 1.764047518372535706e-02
9.728990495204925537e-03 -2.128243297338485718e-01 1.369159817695617676e-01 2.719780616462230682e-02 -7.834781706333160400e-02 2.704934449866414070e-03 2.665622234344482422e-01 4.183876216411590576e-01 -2.606499195098876953e-01 1.482548117637634277e-01 2.059862762689590454e-01 4.717515408992767334e-02 -7.113302499055862427e-02 -1.300376504659652710e-01 -1.439169049263000488e-01 1.988510787487030029e-01 1.287610381841659546e-01 -4.328114911913871765e-02 1.546493619680404663e-01 -1.665752977132797241e-01 1.940592378377914429e-02 -1.433648169040679932e-01 1.165644899010658264e-01 9.444785863161087036e-02 -1.659504771232604980e-01 -4.536420702934265137e-01 1.875057518482208252e-01 -1.469192840158939362e-02 -4.814391583204269409e-02 2.296212464570999146e-01 3.549325466156005859e-02 1.658804416656494141e-01
9.581252187490463257e-02 -2.763566374778747559e-01 -3.154246881604194641e-02 5.707640945911407471e-02 1.313533931970596313e-01 -2.478457391262054443e-01 -2.899159789085388184e-01 4.128544405102729797e-02 -4.695870280265808105e-01 8.264067769050598145e-02 3.923755586147308350e-01 -1.628654263913631439e-02 1.515183597803115845e-01 -8.819556981325149536e-02 -1.649657264351844788e-02 -6.518316920846700668e-03 4.556064680218696594e-02 2.782647684216499329e-02 -2.314704805612564087e-01 5.692445673048496246e-03 -1.115696728229522705e-01 -1.179891079664230347e-01 9.863966703414916992e-02 -2.819650061428546906e-02 -2.645057141780853271e-01 -1.099570374935865402e-02 -1.614342480897903442e-01 -2.004020810127258301e-01 -2.209711074829101562e-01 1.074401438236236572e-01 -1.984802484512329102e-01 -6.094101071357727051e-02
1.141780465841293335e-01 -1.706264168024063110e-01 1.936505287885665894e-01 1.200991421937942505e-01 -5.665266141295433044e-02 -1.056490913033485413e-01 -2.450554370880126953e-01 -6.945559382438659668e-02 5.547551903873682022e-03 4.604007303714752197e-01 -1.259327083826065063e-01 2.807095050811767578e-01 1.200890392065048218e-01 9.854641556739807129e-02 2.256458438932895660e-02 2.773363888263702393e-01 -1.253036260604858398e-01 1.216726973652839661e-01 -1.005140990018844604e-01 -3.350373506546020508e-01 2.067845612764358521e-01 5.989041551947593689e-02 1.181539967656135559e-01 5.281706899404525757e-02 -2.426803112030029297e-01 -3.140459656715393066e-01 1.585812494158744812e-02 -5.744506418704986572e-02 -4.639194160699844360e-02 8.772732317447662354e-02 1.370092015713453293e-02 -1.772093325853347778e-01
3.732465505599975586e-01 -1.758898049592971802e-01 3.478857576847076416e-01 -1.622767001390457153e-01 8.620242029428482056e-02 1.125143915414810181e-01 1.060822904109954834e-01 -6.556941568851470947e-02 -2.843812108039855957e-01 2.150287926197052002e-01 2.917191982269287109e-01 -7.424615905620157719e-04 -1.523031443357467651e-01 -1.054666750133037567e-02 -1.088462546467781067e-01 3.362487256526947021e-01 1.587817817926406860e-01 -1.142768841236829758e-02 -2.913900651037693024e-02 -1.211239844560623169e-01 3.840299695730209351e-02 -1.198581531643867493e-01 2.549944818019866943e-01 4.606969282031059265e-02 -7.868416607379913330e-02 -2.505495846271514893e-01 -2.726704478263854980e-01 -9.927639737725257874e-03 5.711575224995613098e-02 7.186321169137954712e-02 -8.683174848556518555e-02 -5.560129880905151367e-02
-3.505733609199523926e-02 -3.377707302570343018e-01 1.847032755613327026e-01 -1.377317756414413452e-01 2.430989742279052734e-01 -1.427402347326278687e-01 -8.494083583354949951e-02 2.040852159261703491e-01 -1.363291144371032715e-01 4.512622579932212830e-02 7.872027903795242310e-02 2.462355047464370728e-01 1.047677546739578247e-01 3.393020629882812500e-01 2.454728931188583374e-01 1.042487546801567078e-01 1.884912252426147461e-01 1.675955019891262054e-03 6.428389251232147217e-02 2.777908928692340851e-02 2.360218018293380737e-01 -2.667221426963806152e-01 -9.802116453647613525e-02 -1.365422010421752930e-01 -8.510448038578033447e-02 -1.281292289495468140e-01 1.137732192873954773e-01 9.676733613014221191e-02 -1.832988113164901733e-01 3.785128593444824219e-01 -1.405164413154125214e-02 3.223728155717253685e-03
-1.909159310162067413e-02 -1.488241404294967651e-01 -7.493508607149124146e-02 6.512273102998733521e-02 8.169785141944885254e-02 -1.946203410625457764e-01 -2.821618020534515381e-01 -1.604561507701873779e-01 -3.843431770801544189e-01 1.803555525839328766e-02 2.688707113265991211e-01 2.461769431829452515e-02 7.484757900238037109e-02 -8.809962309896945953e-03 1.501521794125437737e-03 1.900367438793182373e-01 -9.552497416734695435e-02 -1.920814216136932373e-01 1.019194647669792175e-01 -2.269172966480255127e-01 -1.434139460325241089e-01 -9.721416234970092773e-02 3.709416687488555908e-01 -1.261899769306182861e-01 -3.209115862846374512e-01 5.202016606926918030e-02 -9.336920082569122314e-02 1.387641429901123047e-01 -2.599022984504699707e-01 1.277858167886734009e-01 -9.104920923709869385e-02 -1.941851526498794556e-01
2.458355203270912170e-02 -3.587509393692016602e-01 2.088259011507034302e-01 8.519272506237030029e-02 -3.165554106235504150e-01 -1.202088147401809692e-01 -1.832949370145797729e-01 -1.257786303758621216e-01 1.442498415708541870e-01 3.329803347587585449e-01 3.678725957870483398e-01 -6.273915618658065796e-02 1.289777457714080811e-01 -8.221784234046936035e-02 5.300265923142433167e-02 2.140681743621826172e-01 -8.050965517759323120e-02 7.405399531126022339e-02 5.665458366274833679e-02 -1.764917969703674316e-01 -2.606941163539886475e-01 8.856512606143951416e-02 1.942659355700016022e-02 -1.887225359678268433e-01 -3.746678307652473450e-02 -3.213417232036590576e-01 7.278237491846084595e-02 7.133375853300094604e-02 1.306117624044418335e-01 -4.861471056938171387e-02 -1.210259124636650085e-01 7.435618340969085693e-02
-1.144802477210760117e-02 -3.768427670001983643e-01 -1.640899479389190674e-01 -9.484159946441650391e-02 9.163869544863700867e-04 1.470030397176742554e-01 -1.602086052298545837e-02 -1.285650581121444702e-01 -3.826531171798706055e-01 -5.866504833102226257e-02 1.412581652402877808e-01 6.699185818433761597e-03 3.133070170879364014e-01 9.040678292512893677e-02 7.364208251237869263e-02 2.847484648227691650e-01 1.417425572872161865e-01 -8.749432861804962158e-02 1.411115825176239014e-01 -2.271332889795303345e-01 -1.875064373016357422e-01 -7.445122301578521729e-02 1.891002655029296875e-01 2.280054800212383270e-02 6.449089944362640381e-02 -2.430994361639022827e-01 -1.348999738693237305e-01 -2.407026737928390503e-01 -1.750023066997528076e-01 -1.365102529525756836e-01 -2.761359140276908875e-02 -2.349346578121185303e-01
3.583269193768501282e-03 -6.838500499725341797e-02 3.352129757404327393e-01 -4.574045166373252869e-02 -2.408874630928039551e-01 5.460079386830329895e-02 -2.065657526254653931e-01 1.759486496448516846e-01 -1.503832787275314331e-01 -1.687364187091588974e-03 1.042666137218475342e-01 1.880230754613876343e-01 6.211651489138603210e-02 -1.350553333759307861e-01 7.396581023931503296e-02 2.449082285165786743e-01 -8.398082107305526733e-02 -5.258521437644958496e-02 -2.202094942331314087e-01 -2.756078541278839111e-01 -1.043130755424499512e-01 -2.088878452777862549e-01 -1.416888684034347534e-01 5.472360923886299133e-02 8.368198573589324951e-02 -2.196349501609802246e-01 2.532851696014404297e-01 1.143245305866003036e-02 9.468124806880950928e-02 3.809348344802856445e-01 -4.010911285877227783e-02 -3.205578923225402832e-01
2.202955335378646851e-01 -2.823017835617065430e-01 3.952885791659355164e-02 -1.181082502007484436e-01 3.037845017388463020e-03 -9.316792339086532593e-02 5.366951972246170044e-02 -4.909352213144302368e-02 -3.508694767951965332e-01 -1.096232160925865173e-01 4.282480478286743164e-02 -6.359709799289703369e-02 1.275314837694168091e-01 -2.213174700736999512e-01 -1.447680592536926270e-01 4.047693610191345215e-01 -4.484637826681137085e-02 3.879944980144500732e-02 1.662979573011398315e-01 3.030406683683395386e-02 -1.077378690242767334e-01 -8.749924600124359131e-02 2.362911701202392578e-01 1.126480326056480408e-01 1.309608668088912964e-01 -1.908393502235412598e-01 8.676744997501373291e-02 1.258650422096252441e-01 -1.102306991815567017e-01 3.494401276111602783e-01 5.175774171948432922e-02 -3.427546620368957520e-01
-9.160792082548141479e-02 -9.986816346645355225e-02 4.969337880611419678e-01 -3.351398929953575134e-02 -4.977319017052650452e-02 6.891622394323348999e-02 -2.404104918241500854e-02 1.791710704565048218e-01 -2.448373883962631226e-01 1.248664408922195435e-01 3.899151086807250977e-01 1.078608632087707520e-01 -1.221062242984771729e-01 -7.536102086305618286e-02 -1.319119036197662354e-01 2.811148762702941895e-01 2.016482204198837280e-01 3.668428957462310791e-02 -2.627487294375896454e-02 1.884285174310207367e-02 6.150997430086135864e-02 -1.893133968114852905e-01 1.993436962366104126e-01 -1.082646772265434265e-01 1.217934191226959229e-01 -2.907102704048156738e-01 1.419839411973953247e-01 1.759952455759048462e-01 1.164750829339027405e-01 -2.796881459653377533e-02 -8.139100670814514160e-02 -1.784717142581939697e-01
-5.548284575343132019e-02 -4.252503216266632080e-01 2.495008707046508789e-01 1.201026327908039093e-02 -2.585598826408386230e-01 -1.823464184999465942e-01 -8.154608658514916897e-04 -4.250174760818481445e-02 -1.948275715112686157e-01 2.280375361442565918e-02 2.028780430555343628e-01 1.695956289768218994e-01 2.313313931226730347e-01 8.345951139926910400e-02 3.599933907389640808e-02 1.636507511138916016e-01 -3.924844563007354736e-01 3.039434365928173065e-02 1.971936672925949097e-01 -1.588160097599029541e-01 1.937711238861083984e-01 -1.679869182407855988e-02 -2.828771062195301056e-02 4.765164107084274292e-02 -5.402565002441406250e-03 -2.153378427028656006e-01 -6.480181962251663208e-02 -1.218932121992111206e-01 1.700375676155090332e-01 1.826004087924957275e-01 -2.543816864490509033e-01 -4.921939596533775330e-02
-2.822865359485149384e-02 -1.749864220619201660e-01 4.791099205613136292e-02 1.350977271795272827e-01 -7.500053197145462036e-02 8.959704637527465820e-02 -2.342490404844284058e-01 2.401082664728164673e-01 -2.258119583129882812e-01 3.171008527278900146e-01 -2.231973111629486084e-01 1.867802739143371582e-01 2.174882143735885620e-01 -6.962867081165313721e-02 1.835315823554992676e-01 1.248302757740020752e-01 -1.610780954360961914e-01 2.746180891990661621e-01 7.500840350985527039e-03 1.224643141031265259e-01 -1.410565376281738281e-01 -9.021912515163421631e-02 1.918289661407470703e-01 3.867128165438771248e-03 -1.657585799694061279e-01 -1.530134975910186768e-01 1.062745749950408936e-01 5.520939081907272339e-02 8.180736750364303589e-02 4.481576085090637207e-01 -1.394730154424905777e-02 -1.731094568967819214e-01
4.171502292156219482e-01 -4.589482545852661133e-01 5.221828818321228027e-02 -1.945497542619705200e-01 -6.161995232105255127e-02 -1.304302811622619629e-01 -2.778126299381256104e-02 -1.925033628940582275e-01 -4.166711568832397461e-01 1.858792454004287720e-01 1.448098719120025635e-01 2.743379212915897369e-02 9.966826438903808594e-02 -1.206597089767456055e-01 -1.905965507030487061e-01 9.620215743780136108e-02 -8.447861671447753906e-02 -6.857345253229141235e-02 -8.258239924907684326e-02 8.344499021768569946e-02 1.650283299386501312e-02 -2.939957007765769958e-02 1.703821122646331787e-01 -6.069871783256530762e-02 -2.214618176221847534e-01 1.225478649139404297e-01 -5.689659342169761658e-02 1.453825384378433228e-01 -3.141154721379280090e-02 2.495044320821762085e-01 3.846199065446853638e-02 -5.955255404114723206e-02
2.921699583530426025e-01 -1.370650231838226318e-01 1.781643331050872803e-01 -1.578418016433715820e-01 1.318063586950302124e-01 -1.081096827983856201e-01 -8.997746556997299194e-02 -2.742171287536621094e-01 -2.702616453170776367e-01 2.307177893817424774e-02 1.212929934263229370e-02 -2.240871079266071320e-02 -1.508408039808273315e-01 5.255994945764541626e-02 -7.810651510953903198e-02 2.920741438865661621e-01 -1.502460092306137085e-01 2.131881006062030792e-02 -6.342986971139907837e-02 -4.431097954511642456e-02 -2.213050127029418945e-01 -3.529387712478637695e-01 2.576847970485687256e-01 -1.626282334327697754e-01 -3.198505640029907227e-01 -1.279417574405670166e-01 -1.277082562446594238e-01 -1.834295690059661865e-01 -3.995519503951072693e-02 1.644586622714996338e-01 -2.073374986648559570e-01 5.274656228721141815e-03
8.763142675161361694e-02 -4.060008227825164795e-01 3.248200714588165283e-01 1.676574163138866425e-02 -1.411076784133911133e-01 5.226263031363487244e-02 -2.124030739068984985e-01 1.076644510030746460e-01 -4.290274158120155334e-02 2.312143146991729736e-01 -1.333717443048954010e-02 -5.584970861673355103e-02 2.024116218090057373e-01 -7.800973020493984222e-03 -3.850117623805999756e-01 9.567359089851379395e-02 -6.038248911499977112e-02 -1.079529672861099243e-01 1.156617030501365662e-01 -1.858036816120147705e-01 -7.460519671440124512e-02 -3.197825253009796143e-01 3.665659343823790550e-03 -1.359839178621768951e-02 -3.689198940992355347e-02 -3.129312992095947266e-01 1.389492452144622803e-01 9.321811795234680176e-02 1.182552054524421692e-01 -3.095004893839359283e-02 -7.684492319822311401e-02 -2.568509578704833984e-01
-2.244353741407394409e-01 -3.976786732673645020e-01 -1.306787878274917603e-01 8.138433098793029785e-03 -2.121299207210540771e-01 -3.401140868663787842e-02 7.412579655647277832e-02 -1.323488056659698486e-01 -4.058868587017059326e-01 4.641650915145874023e-01 -5.559673160314559937e-02 -4.128592461347579956e-02 -1.095942407846450806e-01 7.173286867327988148e-04 -3.533066809177398682e-02 -5.268687382340431213e-02 7.077460736036300659e-02 -3.142372518777847290e-02 7.798630744218826294e-02 1.712056845426559448e-01 3.449130058288574219e-02 -2.343546450138092041e-01 -2.195426821708679199e-02 6.356199085712432861e-02 1.586990803480148315e-02 -1.332855969667434692e-01 7.698272168636322021e-02 2.345473468303680420e-01 -1.011916548013687134e-01 6.346764712361618876e-05 -2.394753694534301758e-01 -2.357510775327682495e-01
-1.559470146894454956e-01 -2.051187753677368164e-01 7.027737051248550415e-02 -1.045539602637290955e-01 1.911989450454711914e-01 8.068230934441089630e-03 -1.911341995000839233e-01 4.510973021388053894e-02 -3.080773651599884033e-01 1.116745620965957642e-01 2.034328579902648926e-01 4.374395683407783508e-02 -4.704434797167778015e-02 5.010967254638671875e-01 2.951363287866115570e-02 1.657534092664718628e-01 1.441703438758850098e-01 8.456917852163314819e-02 -1.766983717679977417e-01 -1.036878600716590881e-01 3.793609514832496643e-02 -1.785688288509845734e-02 5.153898522257804871e-02 7.292182743549346924e-02 -2.869991660118103027e-01 -7.169238477945327759e-02 2.299712002277374268e-01 2.552766799926757812e-01 -7.314436882734298706e-02 2.529188394546508789e-01 -9.206831455230712891e-02 -2.172812670469284058e-01
3.199596107006072998e-01 -1.822137534618377686e-01 8.469832688570022583e-02 -1.679848581552505493e-01 1.468956172466278076e-01 -1.796532273292541504e-01 -1.833408325910568237e-02 4.163675382733345032e-02 -2.436867356300354004e-01 -1.964661106467247009e-02 5.015926957130432129e-01 3.522378802299499512e-01 -3.234609588980674744e-02 -8.388419449329376221e-02 -1.635976433753967285e-01 1.228655949234962463e-01 2.413698285818099976e-02 -9.279659949243068695e-03 9.726256132125854492e-03 -2.793630585074424744e-02 -1.723794192075729370e-01 -1.805105805397033691e-01 3.422715142369270325e-02 8.883745968341827393e-02 8.532079868018627167e-03 -2.091687768697738647e-01 -1.656152158975601196e-01 1.097703818231821060e-02 -7.674457132816314697e-02 2.815684080123901367e-01 -2.412026077508926392e-01 -1.002377178519964218e-02
-2.877852693200111389e-02 -1.752934604883193970e-01 1.264374107122421265e-01 -1.323807090520858765e-01 1.988025754690170288e-01 1.426824480295181274e-01 -1.912606358528137207e-01 3.652622178196907043e-02 -9.059436619281768799e-02 2.359110862016677856e-01 1.874878704547882080e-01 2.999860048294067383e-01 2.339878380298614502e-01 -1.378771066665649414e-01 -3.544196370057761669e-04 7.615829259157180786e-02 -2.252116352319717407e-01 3.601127862930297852e-02 2.896912693977355957e-01 5.711073987185955048e-03 1.032326221466064453e-01 1.012324392795562744e-01 1.816621124744415283e-01 -2.822861373424530029e-01 -2.556701898574829102e-01 -3.012542426586151123e-01 -1.483206003904342651e-01 -1.567166112363338470e-02 1.362974103540182114e-02 3.231266438961029053e-01 -1.252973526716232300e-01 1.864614337682723999e-02
2.148412540555000305e-02 -2.306835800409317017e-01 1.817531585693359375e-01 -1.953965127468109131e-01 -1.760220080614089966e-01 -3.627981841564178467e-01 -2.147077322006225586e-01 3.348927497863769531e-01 -2.845054268836975098e-01 2.568148374557495117e-01 -2.308860123157501221e-01 -4.120190814137458801e-02 1.561369630508124828e-03 6.368280202150344849e-02 4.287974908947944641e-02 -8.949655108153820038e-03 -1.802796274423599243e-01 9.350014477968215942e-02 -5.596415325999259949e-02 -1.338104605674743652e-01 7.091697305440902710e-02 3.537147864699363708e-02 6.004067137837409973e-02 -6.939462572336196899e-02 -1.991914063692092896e-01 -1.019591912627220154e-01 -7.340461760759353638e-02 -7.233493775129318237e-02 1.386299282312393188e-01 3.144067525863647461e-02 -1.305799931287765503e-01 -4.140511453151702881e-01
4.329309239983558655e-02 -3.548160493373870850e-01 5.720002204179763794e-02 2.092562243342399597e-02 1.945592015981674194e-01 -9.296758472919464111e-02 2.194491028785705566e-02 -1.475425250828266144e-02 -7.947970181703567505e-02 2.435967624187469482e-01 2.233360707759857178e-01 -1.633670181035995483e-01 2.322712689638137817e-01 2.623137459158897400e-02 -1.253325492143630981e-01 1.586277335882186890e-01 -1.440553516149520874e-01 -1.987610757350921631e-01 1.586482524871826172e-01 1.525881290435791016e-01 1.179601550102233887e-01 4.308315739035606384e-02 4.740526676177978516e-01 4.681276530027389526e-02 -2.995324693620204926e-02 -2.287609279155731201e-01 -2.532764971256256104e-01 8.400425314903259277e-03 7.595931738615036011e-02 2.952167987823486328e-01 2.396983839571475983e-02 -1.457691788673400879e-01
1.333048343658447266e-01 -2.879574894905090332e-01 9.873679280281066895e-02 3.315216004848480225e-01 -1.068291738629341125e-01 -1.548686325550079346e-01 -3.449629843235015869e-01 -9.541094303131103516e-02 -5.423530563712120056e-02 2.737470865249633789e-01 9.062466770410537720e-02 1.660279333591461182e-01 1.408077031373977661e-01 1.920781284570693970e-01 -5.960132926702499390e-02 3.015992045402526855e-01 -2.194580733776092529e-01 -1.402520984411239624e-01 -4.387616738677024841e-02 -2.785287797451019287e-01 1.495819091796875000e-01 1.304313540458679199e-01 2.132446272298693657e-03 -5.443511158227920532e-02 -2.065453827381134033e-01 -1.716516315937042236e-01 2.183345407247543335e-01 2.230215258896350861e-02 -8.128112554550170898e-02 8.893922716379165649e-02 -2.748812921345233917e-02 -1.612679213285446167e-01
-1.173492800444364548e-02 -1.507734656333923340e-01 2.480134516954421997e-01 -1.247543916106224060e-01 -4.144035875797271729e-01 1.956446766853332520e-01 -2.310779541730880737e-01 8.247326314449310303e-02 -1.002628207206726074e-01 1.686427444219589233e-01 9.471122920513153076e-02 4.396361857652664185e-02 -7.448629476130008698e-03 -8.024473488330841064e-02 1.944572031497955322e-01 1.440830379724502563e-01 -1.480242609977722168e-01 -4.071461260318756104e-01 -8.329333737492561340e-03 -1.178639605641365051e-01 -6.607563793659210205e-02 3.943846561014652252e-03 -5.028008669614791870e-02 -1.062505617737770081e-01 -2.452948987483978271e-01 -3.280264139175415039e-01 -1.644959151744842529e-01 4.678145051002502441e-02 -5.345920845866203308e-02 3.185608424246311188e-03 -2.513582110404968262e-01 -1.802182644605636597e-01
-1.408202480524778366e-02 -1.262532919645309448e-01 3.273362517356872559e-01 6.090750172734260559e-02 -1.025775074958801270e-01 -6.119431555271148682e-02 -1.326663494110107422e-01 2.058076709508895874e-01 -1.573896408081054688e-02 3.974547088146209717e-01 3.841297328472137451e-01 -1.221921667456626892e-01 -1.475977897644042969e-01 -2.091504186391830444e-01 1.582403630018234253e-01 3.065051510930061340e-02 2.084257155656814575e-01 -9.540578722953796387e-02 -9.449391812086105347e-02 -3.096546232700347900e-01 -1.627746969461441040e-01 -1.731922626495361328e-01 9.225931763648986816e-02 1.193515658378601074e-01 -9.380742162466049194e-02 -1.790756359696388245e-02 -6.783264130353927612e-02 1.662281751632690430e-01 -2.558022141456604004e-01 -8.115161210298538208e-03 1.265740543603897095e-01 -1.645739525556564331e-01
-2.853864245116710663e-02 -3.192059397697448730e-01 2.165028601884841919e-01 -1.020123139023780823e-01 5.256530269980430603e-02 -6.633171439170837402e-02 1.290594339370727539e-01 4.668462276458740234e-01 -1.787098050117492676e-01 1.185090243816375732e-01 5.001275241374969482e-02 -5.924661457538604736e-02 -9.497107565402984619e-02 -8.815094083547592163e-02 -9.317107498645782471e-02 3.551931083202362061e-01 1.417127102613449097e-01 -1.842122673988342285e-01 -2.132627367973327637e-02 -6.738566607236862183e-02 4.102196544408798218e-02 9.029930084943771362e-02 1.697912514209747314e-01 1.772915422916412354e-01 -1.177173331379890442e-01 -1.216469928622245789e-01 1.415258552879095078e-02 4.787578433752059937e-02 -6.630492955446243286e-02 2.720373272895812988e-01 -3.474143147468566895e-01 -1.877939552068710327e-01
5.478832870721817017e-02 -3.447571769356727600e-02 4.150560125708580017e-02 -9.488355368375778198e-03 -6.857188791036605835e-02 -1.314275860786437988e-01 1.142458468675613403e-01 3.295082151889801025e-01 -3.511756956577301025e-01 1.680554747581481934e-01 1.413962841033935547e-01 2.180661410093307495e-01 -1.959315240383148193e-01 -2.486696392297744751e-01 1.573092043399810791e-01 3.757725954055786133e-01 -3.058790974318981171e-02 1.749896407127380371e-01 3.135245293378829956e-02 -9.257519990205764771e-02 -8.601422421634197235e-03 6.555140018463134766e-02 -1.981402784585952759e-01 3.581766039133071899e-02 -1.357048898935317993e-01 -3.316309154033660889e-01 -2.043673768639564514e-02 1.782181113958358765e-01 -6.450242549180984497e-02 3.138734400272369385e-01 1.211596652865409851e-01 3.390558063983917236e-02
-1.170777380466461182e-01 -4.510827958583831787e-01 4.779296740889549255e-02 1.093324273824691772e-03 -1.827212274074554443e-01 -2.084998041391372681e-01 -2.105088979005813599e-01 2.215356230735778809e-01 3.448577132076025009e-03 1.253025233745574951e-01 2.764370143413543701e-01 7.167739327996969223e-03 2.382918298244476318e-01 -2.455426566302776337e-02 -5.501087382435798645e-02 1.246915385127067566e-01 5.807582661509513855e-02 3.426807224750518799e-01 -2.457427680492401123e-01 -1.043379157781600952e-01 -9.271210432052612305e-02 -5.760924145579338074e-02 3.279004096984863281e-01 -7.040172070264816284e-02 -5.481516942381858826e-02 -1.941799074411392212e-01 -4.496711306273937225e-03 -2.181347012519836426e-01 7.319214940071105957e-02 1.047449856996536255e-01 8.330280333757400513e-02 -1.186988800764083862e-01
9.748323261737823486e-02 6.043683737516403198e-02 1.493981331586837769e-01 -2.050889879465103149e-01 -1.048950329422950745e-01 -9.416795521974563599e-02 -1.707977801561355591e-01 -9.986059367656707764e-02 -2.657233178615570068e-01 2.709640935063362122e-02 8.698234707117080688e-02 3.518137708306312561e-02 -8.477947115898132324e-02 -1.688273698091506958e-01 2.304166406393051147e-01 2.754202485084533691e-01 1.273913532495498657e-01 1.653720438480377197e-01 1.506841629743576050e-01 2.289810404181480408e-02 -3.504104912281036377e-02 -4.076427817344665527e-01 6.824902445077896118e-02 1.242659762501716614e-01 1.436671018600463867e-01 -2.536761164665222168e-01 2.467369884252548218e-01 -1.318836957216262817e-01 -2.307933419942855835e-01 2.140349149703979492e-01 -3.187435865402221680e-01 -2.045504562556743622e-02
-7.587603479623794556e-02 -1.074594929814338684e-01 7.438707351684570312e-02 2.064542770385742188e-01 -1.353866010904312134e-01 -7.033982127904891968e-02 -3.139463067054748535e-01 1.099737063050270081e-01 -3.887825012207031250e-01 4.281415045261383057e-02 2.855608053505420685e-02 3.315945863723754883e-01 -2.081429818645119667e-03 2.145999968051910400e-01 -1.152502298355102539e-01 -4.486336931586265564e-02 -1.459028571844100952e-01 -6.691497564315795898e-02 -4.342642053961753845e-02 -6.259082257747650146e-02 -1.412083506584167480e-01 -2.024971991777420044e-01 -3.335076570510864258e-02 1.376527100801467896e-01 1.562952697277069092e-01 -3.157365322113037109e-01 -9.525508433580398560e-02 -1.120896488428115845e-01 -2.785555273294448853e-02 3.633592128753662109e-01 -1.494801938533782959e-01 -2.490322440862655640e-01
2.169942408800125122e-01 -2.692074179649353027e-01 2.027814537286758423e-01 2.487459592521190643e-02 3.849162533879280090e-02 6.549684796482324600e-03 1.014434844255447388e-01 7.462950423359870911e-03 -3.077208697795867920e-01 1.361860334873199463e-01 9.807410836219787598e-02 3.029372356832027435e-02 1.907712221145629883e-01 -3.367125615477561951e-02 -9.932050108909606934e-02 3.124272525310516357e-01 1.034108102321624756e-01 -8.388649672269821167e-03 9.431252628564834595e-02 -1.678215414285659790e-01 1.825123280286788940e-02 7.977068424224853516e-02 3.223381042480468750e-01 1.168679520487785339e-01 2.212557345628738403e-01 -3.129157423973083496e-01 1.576261669397354126e-01 -8.454746007919311523e-02 5.633173044770956039e-03 4.449905157089233398e-01 -9.404252469539642334e-02 -1.471624523401260376e-02
3.363059461116790771e-02 -1.857257783412933350e-01 3.134462833404541016e-01 3.313824832439422607e-01 4.052472300827503204e-03 7.286750711500644684e-03 1.930722594261169434e-01 1.079572215676307678e-01 -3.284921348094940186e-01 2.825721204280853271e-01 8.944419026374816895e-02 1.573934257030487061e-01 -1.263599842786788940e-01 -6.114004179835319519e-02 -1.496827751398086548e-01 3.872294425964355469e-01 3.274615705013275146e-01 -5.383262038230895996e-02 1.723946444690227509e-02 4.412075877189636230e-02 -3.986689262092113495e-03 -2.468383498489856720e-02 2.430100888013839722e-01 1.530355066061019897e-01 1.379683427512645721e-02 4.103048890829086304e-02 5.316055193543434143e-02 4.209308698773384094e-02 3.027624078094959259e-02 2.916295528411865234e-01 -5.358285084366798401e-02 -6.283508241176605225e-02
2.086914628744125366e-01 -3.169330954551696777e-01 2.572483122348785400e-01 1.562278717756271362e-01 -7.557311654090881348e-02 -9.029839932918548584e-02 -1.600763052701950073e-01 -5.565018579363822937e-02 -2.310748845338821411e-01 1.092067286372184753e-01 4.397567734122276306e-02 2.392442431300878525e-03 2.764649689197540283e-01 4.522487521171569824e-02 2.250264585018157959e-01 2.243985682725906372e-01 -1.421458423137664795e-01 -2.143937498331069946e-01 2.052724063396453857e-01 -1.971286907792091370e-02 1.353652030229568481e-01 -5.064887925982475281e-02 -2.422776669263839722e-01 -2.204597145318984985e-01 1.134005039930343628e-01 -2.903101444244384766e-01 -8.973190933465957642e-02 -8.583053946495056152e-02 -7.112342864274978638e-02 3.065775036811828613e-01 -7.614570111036300659e-02 -1.476810425519943237e-01
3.269065618515014648e-01 -3.290773034095764160e-01 -2.294824458658695221e-02 1.370321214199066162e-01 -1.881777346134185791e-01 -7.542310655117034912e-02 8.141345530748367310e-02 -1.006779521703720093e-01 -3.023217022418975830e-01 3.515934944152832031e-02 3.640952706336975098e-01 -1.869002580642700195e-01 -1.174541637301445007e-01 -1.100255027413368225e-01 -1.699630320072174072e-01 3.046765923500061035e-01 5.439783632755279541e-02 1.255899667739868164e-01 1.066575795412063599e-01 -8.308851160109043121e-03 -1.260199546813964844e-01 -1.589229255914688110e-01 2.283883839845657349e-01 3.060886869207024574e-03 -2.575795352458953857e-01 -9.789910167455673218e-02 -5.619370564818382263e-02 1.990642696619033813e-01 -8.093426376581192017e-02 1.753060370683670044e-01 1.376367807388305664e-01 -3.869273513555526733e-02
1.584120243787765503e-01 -2.059344053268432617e-01 5.472360923886299133e-02 1.752522438764572144e-01 -1.373196840286254883e-01 -2.650700807571411133e-01 -7.787443697452545166e-02 -1.602164953947067261e-01 -2.611707746982574463e-01 3.861166238784790039e-01 5.638345703482627869e-02 5.544434487819671631e-02 -3.596996888518333435e-02 1.338658034801483154e-01 2.840438298881053925e-02 -4.593435302376747131e-02 -1.257034540176391602e-01 -2.449674718081951141e-02 6.204168498516082764e-02 1.040016487240791321e-01 8.506846427917480469e-02 -3.082363307476043701e-01 -1.519926935434341431e-01 4.457936808466911316e-02 -6.522376090288162231e-02 -3.408966958522796631e-01 -3.451094776391983032e-02 1.232152730226516724e-01 -2.351022958755493164e-01 -1.601325422525405884e-01 -1.754496097564697266e-01 -3.540026843547821045e-01
-2.118062414228916168e-02 -7.655049115419387817e-02 1.125051751732826233e-01 7.428360730409622192e-02 -2.423689812421798706e-01 -1.396610736846923828e-01 -2.604919672012329102e-01 6.960425525903701782e-02 -2.035691887140274048e-01 2.349493056535720825e-01 5.426399037241935730e-02 1.576085984706878662e-01 2.672652713954448700e-02 -1.238104179501533508e-01 9.284961223602294922e-02 4.205717891454696655e-02 -1.928572356700897217e-01 -1.089745610952377319e-01 -4.884851723909378052e-02 -7.484059035778045654e-02 -1.292538046836853027e-01 -3.614313006401062012e-01 -1.097964569926261902e-01 1.475972980260848999e-01 2.849480509757995605e-01 -2.541002035140991211e-01 8.692159503698348999e-02 7.596407085657119751e-02 -4.990459233522415161e-02 4.708437621593475342e-01 -9.423737972974777222e-02 -2.081303298473358154e-01
1.823651790618896484e-01 -3.724915981292724609e-01 3.991156443953514099e-02 1.441727727651596069e-01 -5.312268808484077454e-02 1.575290039181709290e-02 -3.598705828189849854e-01 -7.684624940156936646e-02 -1.056337449699640274e-02 3.713731169700622559e-01 7.909169793128967285e-02 2.647601366043090820e-01 -1.257750988006591797e-01 7.069110870361328125e-02 1.562801897525787354e-01 2.126277536153793335e-01 -3.539127856492996216e-02 -4.383899271488189697e-02 3.522377312183380127e-01 -6.126499921083450317e-02 -4.824172705411911011e-02 -2.176642864942550659e-01 1.020887941122055054e-01 6.674433499574661255e-02 -6.232662871479988098e-02 -3.323824107646942139e-01 3.950983658432960510e-02 1.758021712303161621e-01 -3.364105150103569031e-02 3.920793160796165466e-02 -1.310401856899261475e-01 -6.817624904215335846e-03
-2.338059432804584503e-02 -1.347100287675857544e-01 1.664583832025527954e-01 1.056201606988906860e-01 -2.975064143538475037e-02 -2.182621955871582031e-01 3.174472153186798096e-01 4.311762154102325439e-01 -1.967414319515228271e-01 1.418497413396835327e-01 7.713960856199264526e-02 -3.208203613758087158e-02 -8.538533747196197510e-02 3.090107999742031097e-02 -1.976366490125656128e-01 3.034032583236694336e-01 2.597914338111877441e-01 2.630664408206939697e-02 2.477921843528747559e-01 -2.058890759944915771e-01 8.401443809270858765e-02 -1.721266955137252808e-01 1.816570609807968140e-01 -7.711674273014068604e-02 -1.290166825056076050e-01 -1.686841845512390137e-01 8.370291441679000854e-02 2.386185154318809509e-02 -1.741972118616104126e-01 2.091205567121505737e-01 -1.462084949016571045e-01 -7.956425100564956665e-02
3.800907731056213379e-01 -3.953756690025329590e-01 -1.894795149564743042e-01 -2.383566461503505707e-02 -6.993690133094787598e-02 -1.421269327402114868e-01 -1.228922307491302490e-01 -5.356704443693161011e-02 -4.725587368011474609e-01 2.454959899187088013e-01 2.110224217176437378e-01 -9.754286147654056549e-03 1.033103615045547485e-01 8.075932413339614868e-02 -9.969366341829299927e-02 1.204727664589881897e-01 1.140783950686454773e-01 -6.930825766175985336e-03 -1.490101963281631470e-02 -1.650293171405792236e-01 -5.439677089452743530e-02 -1.344161182641983032e-01 1.202481463551521301e-01 -1.120218187570571899e-01 -1.434678211808204651e-02 -6.669843196868896484e-02 -1.759446263313293457e-01 -7.637063413858413696e-02 -3.016953170299530029e-01 8.193927258253097534e-02 -1.475597023963928223e-01 -1.780079491436481476e-02
-5.555177479982376099e-02 -2.437048554420471191e-01 2.107460945844650269e-01 -1.876538544893264771e-01 8.899169415235519409e-02 -1.889908500015735626e-02 2.061317116022109985e-01 3.067812919616699219e-01 -1.788721829652786255e-01 3.189172148704528809e-01 5.276882275938987732e-02 5.282443761825561523e-02 -1.355735659599304199e-01 -2.687792181968688965e-01 -1.105448752641677856e-01 3.838300704956054688e-01 7.609712891280651093e-03 -6.939218193292617798e-02 6.402643024921417236e-02 -1.750021129846572876e-01 5.640180036425590515e-02 -8.728879690170288086e-02 1.928194910287857056e-01 5.791438370943069458e-02 1.495468337088823318e-02 -1.715349964797496796e-02 1.993079781532287598e-01 -1.902333088219165802e-02 -1.738271415233612061e-01 2.280836552381515503e-01 -3.199046254158020020e-01 -8.633030951023101807e-02
-1.195323653519153595e-02 -4.338898658752441406e-01 1.992387473583221436e-01 1.129508763551712036e-01 -4.173405095934867859e-02 -2.121943682432174683e-01 2.755155600607395172e-02 3.103685379028320312e-01 1.031074002385139465e-01 1.655110120773315430e-01 6.305351108312606812e-02 -5.292552709579467773e-02 2.101986855268478394e-01 -5.725250020623207092e-02 9.320406615734100342e-02 5.947642400860786438e-02 -1.658099442720413208e-01 -6.752701848745346069e-02 -9.278807789087295532e-02 -7.918362319469451904e-02 -2.935713529586791992e-01 9.400608390569686890e-02 -2.476593293249607086e-02 1.927437819540500641e-02 -2.281807661056518555e-01 -4.122437536716461182e-01 2.008828818798065186e-01 -2.794882096350193024e-02 4.641999304294586182e-02 7.839343510568141937e-03 -1.533217914402484894e-02 -3.197858035564422607e-01
2.269872128963470459e-01 -3.504013717174530029e-01 -1.251316070556640625e-01 -2.282471768558025360e-02 -7.461239118129014969e-03 -7.873542606830596924e-02 -1.128502041101455688e-01 -6.796743720769882202e-02 -3.810344040393829346e-01 2.087968736886978149e-01 3.973464667797088623e-01 -1.018737778067588806e-01 2.137176096439361572e-01 -2.074776776134967804e-02 -4.074103757739067078e-02 -3.453262615948915482e-05 6.770777702331542969e-02 5.433002859354019165e-02 -5.827454477548599243e-02 -1.067783385515213013e-01 1.151747629046440125e-01 -1.531137824058532715e-01 1.859653145074844360e-01 -2.809870541095733643e-01 1.410126239061355591e-01 -1.011213473975658417e-02 -1.807731240987777710e-01 -1.310267597436904907e-01 -3.034814894199371338e-01 6.554645299911499023e-02 -1.816479414701461792e-01 -9.638039022684097290e-02
2.071738690137863159e-01 -3.602919876575469971e-01 -4.057385027408599854e-02 5.952144414186477661e-02 3.022357076406478882e-02 -3.943015933036804199e-01 -1.936999335885047913e-02 -1.144587844610214233e-01 -2.205788642168045044e-01 1.678645312786102295e-01 3.254317641258239746e-01 -6.107135117053985596e-02 2.107504159212112427e-01 -4.211267828941345215e-02 -1.380000859498977661e-01 1.485609114170074463e-01 -6.655258685350418091e-02 -6.405146420001983643e-02 -7.304763793945312500e-02 -7.747609913349151611e-02 -1.156346406787633896e-03 -1.586027890443801880e-01 3.414893150329589844e-01 1.617719046771526337e-02 6.816207617521286011e-02 -1.935650035738945007e-02 -3.291290104389190674e-01 -3.194719552993774414e-02 -2.021303921937942505e-01 2.430205643177032471e-01 -2.189160883426666260e-02 -4.216898605227470398e-02
4.690298810601234436e-02 -8.348251879215240479e-02 1.493393480777740479e-01 2.410821616649627686e-01 -3.239767849445343018e-01 -3.082689344882965088e-01 -1.956864595413208008e-01 1.912581622600555420e-01 -1.709073223173618317e-02 2.164765298366546631e-01 2.065257281064987183e-01 1.352589428424835205e-01 -7.954250276088714600e-02 -1.337435841560363770e-01 5.922166258096694946e-02 -4.358287435024976730e-03 6.749025732278823853e-02 -2.519928514957427979e-01 -1.024632435292005539e-02 -1.139919012784957886e-01 -3.583860993385314941e-01 -2.323997616767883301e-01 -9.595890343189239502e-02 -2.075131051242351532e-02 -2.132104486227035522e-01 -2.408121526241302490e-01 2.543627917766571045e-01 -2.456691116094589233e-02 -1.592343747615814209e-01 8.745425380766391754e-03 -8.450846374034881592e-02 -1.585291177034378052e-01
-5.931581184267997742e-02 -4.744012951850891113e-01 5.545032769441604614e-02 9.714024513959884644e-02 2.735351154115051031e-05 1.137681156396865845e-01 -2.512798011302947998e-01 3.866944834589958191e-02 -2.779825627803802490e-01 2.229333072900772095e-01 -1.369232088327407837e-01 2.024556696414947510e-01 3.143684864044189453e-01 5.167099460959434509e-02 -7.877366989850997925e-02 1.134133711457252502e-01 7.466057315468788147e-03 2.528581321239471436e-01 -6.251279264688491821e-02 -3.314406275749206543e-01 2.469305098056793213e-01 -9.329684823751449585e-02 -4.863568395376205444e-02 3.949764743447303772e-02 -1.108967736363410950e-01 -2.127805650234222412e-01 2.742595784366130829e-02 -1.131157670170068741e-02 -7.060758769512176514e-02 1.406174749135971069e-01 5.658787861466407776e-02 -1.904887109994888306e-01
-1.246731057763099670e-01 -2.115765064954757690e-01 2.512851953506469727e-01 -1.490642130374908447e-01 8.160763978958129883e-02 -6.203256780281662941e-04 -5.839659273624420166e-02 1.637859493494033813e-01 -3.742155134677886963e-01 3.681445419788360596e-01 2.402243763208389282e-01 3.315204521641135216e-03 -1.679611019790172577e-02 -7.555623352527618408e-02 9.642167389392852783e-02 2.534657120704650879e-01 1.087441742420196533e-01 2.003406733274459839e-01 -2.555661201477050781e-01 1.492677479982376099e-01 -1.227158010005950928e-01 -5.188106372952461243e-02 1.881033629179000854e-01 1.574071198701858521e-01 1.058794111013412476e-01 4.647086188197135925e-02 1.155980750918388367e-01 1.487669646739959717e-01 -9.663911908864974976e-02 1.593773020431399345e-03 -3.405156731605529785e-01 -1.139651685953140259e-01
1.317556202411651611e-01 -2.464052140712738037e-01 1.610473543405532837e-01 1.169528961181640625e-01 -4.353627562522888184e-02 -7.971762865781784058e-02 5.743393674492835999e-02 -6.153782829642295837e-02 -2.525855600833892822e-01 -9.932103753089904785e-02 2.805069461464881897e-02 -1.717224270105361938e-01 1.895484626293182373e-01 -1.172599643468856812e-01 -5.165963619947433472e-02 2.566650509834289551e-01 2.071808725595474243e-01 -1.659062132239341736e-02 1.819891855120658875e-02 -7.701750099658966064e-02 -3.977310657501220703e-02 -2.464590668678283691e-01 2.374491691589355469e-01 2.210516780614852905e-01 4.702451452612876892e-02 -2.616861462593078613e-01 2.135986089706420898e-01 1.148502305150032043e-01 -1.460574716329574585e-01 4.168302118778228760e-01 -2.643900550901889801e-02 -3.201465308666229248e-01
9.362550824880599976e-02 -3.664405643939971924e-01 1.625193208456039429e-01 -1.388273686170578003e-01 -1.460939496755599976e-01 -2.357271313667297363e-01 -3.308869004249572754e-01 2.707258462905883789e-01 -1.742319017648696899e-01 3.022709488868713379e-01 -1.053875237703323364e-01 1.099251657724380493e-01 -2.051621675491333008e-01 1.259519308805465698e-01 1.415231730788946152e-02 2.212023921310901642e-02 -5.908284336328506470e-02 2.937526069581508636e-02 -9.645509719848632812e-02 1.023472547531127930e-01 -3.926455602049827576e-02 2.508931457996368408e-01 -4.375000670552253723e-02 1.011860091239213943e-02 -2.726597189903259277e-01 -2.998599708080291748e-01 -8.269827067852020264e-02 -1.516245584934949875e-02 -1.103072986006736755e-01 1.752405017614364624e-01 5.590790137648582458e-02 -2.001311928033828735e-01
2.417158149182796478e-02 -2.528767585754394531e-01 2.748145163059234619e-02 6.622043903917074203e-03 -2.072504311800003052e-01 -5.500682815909385681e-02 -4.749774932861328125e-02 -5.229271203279495239e-02 3.010796150192618370e-03 -2.186850085854530334e-02 1.760305315256118774e-01 4.032740890979766846e-01 6.535012274980545044e-02 -2.645684480667114258e-01 8.222629129886627197e-02 3.519982397556304932e-01 1.836350560188293457e-01 1.095589399337768555e-01 1.776062399148941040e-01 1.595180183649063110e-01 3.478345274925231934e-01 -3.231642544269561768e-01 -9.559216909110546112e-03 8.196211606264114380e-02 -4.687976092100143433e-02 -1.494944095611572266e-01 -2.404970303177833557e-02 5.523925647139549255e-02 -2.118253149092197418e-02 4.634838178753852844e-02 -2.258887887001037598e-01 -2.606133222579956055e-01
1.894413530826568604e-01 -2.263076156377792358e-01 1.234466023743152618e-02 2.372214645147323608e-01 1.491967681795358658e-02 -7.071767002344131470e-02 -2.313838899135589600e-01 -6.222217530012130737e-02 -2.231757342815399170e-01 1.593126803636550903e-01 -6.959186494350433350e-02 -1.831309311091899872e-02 2.961747646331787109e-01 4.742487892508506775e-02 1.686719954013824463e-01 2.050313502550125122e-01 -4.438026621937751770e-02 -2.492284029722213745e-01 1.764325797557830811e-01 -1.658564805984497070e-01 7.747215032577514648e-02 -2.035908102989196777e-01 -1.677223592996597290e-01 -6.960064917802810669e-02 -8.024498075246810913e-02 -4.204951822757720947e-01 -2.239007008029147983e-04 -1.754944212734699249e-02 -1.006116624921560287e-02 3.880464732646942139e-01 -1.093161776661872864e-01 -6.059284508228302002e-02
2.532620728015899658e-01 -3.956230580806732178e-01 -1.781916767358779907e-01 -5.638400837779045105e-02 -1.239073202013969421e-01 -2.768701016902923584e-01 -1.042020395398139954e-01 -1.698129326105117798e-01 -3.784184455871582031e-01 2.243956476449966431e-01 8.525064587593078613e-02 3.122536838054656982e-02 8.543632179498672485e-02 -8.521865308284759521e-02 -7.876048982143402100e-02 3.115817010402679443e-01 -1.477518025785684586e-02 7.030102610588073730e-02 -1.450178027153015137e-01 -1.556644588708877563e-01 2.549514919519424438e-02 -1.914470493793487549e-01 3.631380796432495117e-01 -2.724452130496501923e-02 -2.984863333404064178e-02 1.024987734854221344e-02 -1.498644948005676270e-01 -3.974379971623420715e-02 -1.158590316772460938e-01 7.338122278451919556e-02 -9.459973312914371490e-03 1.696821153163909912e-01
6.335166841745376587e-02 1.975457556545734406e-02 1.738446950912475586e-01 -2.198002934455871582e-01 7.720456272363662720e-02 -1.464708447456359863e-01 1.959037333726882935e-01 2.094016224145889282e-01 -9.338696300983428955e-02 3.504824638366699219e-01 2.478160411119461060e-01 1.607906222343444824e-01 1.346273124217987061e-01 2.412887103855609894e-02 2.117459028959274292e-01 2.499844431877136230e-01 2.039769105613231659e-02 -1.438650488853454590e-02 2.076665014028549194e-01 1.667429059743881226e-01 1.805587485432624817e-02 -1.139664575457572937e-01 3.839592337608337402e-01 -1.310314536094665527e-01 -2.750598788261413574e-01 1.160564497113227844e-01 1.293085962533950806e-01 1.128394454717636108e-01 -6.133236363530158997e-02 2.586662173271179199e-01 -1.390300691127777100e-01 -6.723359972238540649e-02
-6.744313240051269531e-02 -2.293177880346775055e-02 -6.047064438462257385e-02 -7.639046758413314819e-02 -1.109246816486120224e-02 -2.660156786441802979e-01 -1.080418899655342102e-01 7.501520216464996338e-02 -1.119177713990211487e-01 3.935496211051940918e-01 1.549979485571384430e-02 2.410698533058166504e-01 -2.716470323503017426e-02 3.433940410614013672e-01 1.011164635419845581e-01 1.733471304178237915e-01 -1.139402836561203003e-01 7.892106473445892334e-02 1.764538288116455078e-01 -4.335185978561639786e-03 -9.487611055374145508e-02 -4.050023853778839111e-02 -1.861824095249176025e-01 1.083841100335121155e-01 -2.402283549308776855e-01 -4.412521421909332275e-01 -1.011328101158142090e-01 7.991164922714233398e-02 -1.721769720315933228e-01 1.521997451782226562e-01 -1.177089512348175049e-01 -2.635192573070526123e-01
5.600786302238702774e-03 -2.785926759243011475e-01 4.805454984307289124e-02 1.660100966691970825e-01 -3.849203288555145264e-01 -9.709143638610839844e-02 6.536257266998291016e-02 1.062180697917938232e-01 -3.852311670780181885e-01 1.229090318083763123e-01 6.596892327070236206e-02 1.259147375822067261e-01 1.192201003432273865e-01 -1.275779902935028076e-01 1.738559082150459290e-02 2.698143720626831055e-01 -2.850271388888359070e-02 4.870407283306121826e-02 -7.103861868381500244e-02 -1.748768389225006104e-01 -6.520196050405502319e-02 -2.645577192306518555e-01 -5.668153241276741028e-02 4.870840907096862793e-02 1.317139249294996262e-02 -2.340200990438461304e-01 2.209972143173217773e-01 -8.198236674070358276e-02 -3.170963823795318604e-01 4.574692994356155396e-02 3.076505362987518311e-01 -7.484526932239532471e-02
-2.610975205898284912e-01 -3.409393429756164551e-01 1.649666726589202881e-01 -2.195786535739898682e-01 1.098045855760574341e-01 -8.312180638313293457e-02 -1.975534297525882721e-02 2.154401093721389771e-01 -3.814755678176879883e-01 1.125467941164970398e-01 1.912611871957778931e-01 -1.475319266319274902e-01 -5.625878646969795227e-02 -6.301128864288330078e-02 9.733171015977859497e-02 3.348776400089263916e-01 4.940849915146827698e-02 -9.519194811582565308e-02 -7.636926323175430298e-02 4.181533120572566986e-03 1.451411168090999126e-03 -6.817832589149475098e-02 3.065856397151947021e-01 1.650595366954803467e-01 3.676963970065116882e-03 1.185145601630210876e-02 1.711075454950332642e-01 1.757714301347732544e-01 1.093019172549247742e-02 1.409926563501358032e-01 -3.158071637153625488e-01 -7.614154368638992310e-02
2.813126742839813232e-01 -3.888338506221771240e-01 1.712009459733963013e-01 1.098333448171615601e-01 2.698986530303955078e-01 -6.511606276035308838e-02 2.826545014977455139e-02 1.177666708827018738e-01 -2.963680028915405273e-01 2.560999989509582520e-01 2.949682176113128662e-01 -2.383428663015365601e-01 2.373015433549880981e-01 -1.349084973335266113e-01 4.485331848263740540e-02 1.114944443106651306e-01 1.054766997694969177e-01 -5.584983155131340027e-02 3.146994486451148987e-02 -7.409191876649856567e-02 1.057031229138374329e-01 -1.853523701429367065e-01 2.524313926696777344e-01 -1.757774315774440765e-02 -4.107112437486648560e-02 -1.107743754982948303e-01 1.094197183847427368e-01 6.510215997695922852e-02 2.745302915573120117e-01 -8.300135843455791473e-03 6.989897042512893677e-02 -9.788294881582260132e-02
1.451570987701416016e-01 4.444454982876777649e-02 4.702231287956237793e-01 -1.619634777307510376e-01 -6.410332024097442627e-02 1.409608572721481323e-01 1.171283349394798279e-01 1.312325242906808853e-02 -1.981879472732543945e-01 1.657634377479553223e-01 3.065399825572967529e-01 2.220102697610855103e-01 -5.891111120581626892e-02 -5.050154402852058411e-03 -2.024500668048858643e-01 2.755087316036224365e-01 3.235011994838714600e-01 9.713487327098846436e-02 -4.560154862701892853e-03 -1.276309490203857422e-01 1.144799171015620232e-03 -4.304859414696693420e-02 2.122962176799774170e-01 -1.996698090806603432e-03 -9.979693219065666199e-03 -1.318870633840560913e-01 -8.698356151580810547e-02 -9.508109092712402344e-02 -1.344313006848096848e-02 2.246454954147338867e-01 1.289725303649902344e-02 -3.148072063922882080e-01
-1.485321484506130219e-02 -9.509841352701187134e-02 3.306447863578796387e-01 1.878855973482131958e-01 -3.959261476993560791e-01 1.106469556689262390e-01 -1.410412192344665527e-01 2.591197006404399872e-02 -8.598744124174118042e-02 2.459887564182281494e-01 2.884532213211059570e-01 1.313772350549697876e-01 -1.813272945582866669e-02 2.003622651100158691e-01 1.131389406509697437e-03 7.672426290810108185e-03 1.480198055505752563e-01 -8.966348320245742798e-02 -1.424110829830169678e-01 -1.563910543918609619e-01 -2.718718647956848145e-01 -1.081772372126579285e-01 -2.023997604846954346e-01 -1.238897889852523804e-01 -2.471199184656143188e-01 -1.450104564428329468e-01 -3.535877540707588196e-02 2.725223600864410400e-01 -5.302484333515167236e-02 2.280819714069366455e-01 -1.288787722587585449e-01 -4.431417584419250488e-02
3.237580955028533936e-01 -4.356687963008880615e-01 -5.542296916246414185e-02 9.886991232633590698e-02 -1.293305456638336182e-01 -1.195316836237907410e-01 1.441224366426467896e-01 1.153987199068069458e-01 -3.514394164085388184e-01 4.583448916673660278e-02 2.056454569101333618e-01 -2.705394327640533447e-01 1.392858661711215973e-02 -2.362993732094764709e-02 -1.004525944590568542e-01 2.164233177900314331e-01 1.360173150897026062e-02 1.654033660888671875e-01 1.042207852005958557e-01 -1.876832693815231323e-01 -1.346107125282287598e-01 -7.660268992185592651e-02 3.634566068649291992e-01 4.082968831062316895e-02 -1.689641028642654419e-01 -1.355884969234466553e-01 9.457886964082717896e-02 1.250854581594467163e-01 1.156762391328811646e-01 1.039097923785448074e-02 9.744407609105110168e-03 -1.102510914206504822e-01
3.607069700956344604e-02 -2.479709833860397339e-01 2.330226302146911621e-01 3.598203882575035095e-02 1.438801288604736328e-01 1.305381418205797672e-03 4.920211806893348694e-02 -8.297338336706161499e-02 -4.030962884426116943e-01 1.366634070873260498e-01 6.734441220760345459e-02 -6.105079874396324158e-02 6.572342664003372192e-02 5.762658640742301941e-02 -2.287366688251495361e-01 2.870658934116363525e-01 4.788576811552047729e-02 4.498494043946266174e-02 9.851686656475067139e-02 -1.157637909054756165e-01 -9.426280856132507324e-02 -1.066155731678009033e-01 2.974050343036651611e-01 5.956844240427017212e-02 1.556743085384368896e-01 -1.512397378683090210e-01 1.657340824604034424e-01 1.012242436408996582e-01 -1.270040869712829590e-01 5.042808651924133301e-01 -1.083520008251070976e-03 -1.577538102865219116e-01
7.666430622339248657e-02 -1.059353500604629517e-01 3.517826795578002930e-01 -2.426273934543132782e-02 -2.318911105394363403e-01 -4.854318499565124512e-02 -6.703544408082962036e-02 -1.525735706090927124e-01 -7.179850339889526367e-02 2.059365808963775635e-01 3.271034359931945801e-01 1.639669239521026611e-01 3.047199249267578125e-01 1.363417785614728928e-02 -5.876196548342704773e-02 3.157336711883544922e-01 4.010882601141929626e-02 6.382495164871215820e-02 7.812425028532743454e-03 -1.699870079755783081e-01 -3.397559374570846558e-02 2.008219063282012939e-01 4.660220146179199219e-01 -1.654834449291229248e-01 1.206168308854103088e-01 -1.275921612977981567e-01 -6.988953799009323120e-02 -8.993880450725555420e-02 -1.451607346534729004e-01 1.020526289939880371e-01 -3.226030617952346802e-02 4.188606515526771545e-03
7.534132152795791626e-02 -1.152065917849540710e-01 2.050303667783737183e-02 -3.686515241861343384e-02 -3.184575214982032776e-02 -2.685587704181671143e-01 1.943705677986145020e-01 -9.621260315179824829e-02 -1.300580650568008423e-01 2.502625882625579834e-01 2.176551818847656250e-01 2.350622117519378662e-01 -9.032874554395675659e-02 -6.971422582864761353e-02 2.466699779033660889e-01 2.223113477230072021e-01 3.293291926383972168e-01 7.788527756929397583e-02 9.180466085672378540e-02 8.387614786624908447e-02 -5.098883807659149170e-02 -1.186773106455802917e-01 3.612726926803588867e-01 -1.596208214759826660e-01 -1.779299974441528320e-01 -7.980423420667648315e-02 2.824921905994415283e-02 2.325899451971054077e-01 -3.372402489185333252e-01 2.059389799833297729e-01 -3.880270291119813919e-03 4.342510551214218140e-02
1.661065071821212769e-01 -2.308476567268371582e-01 1.178229302167892456e-01 1.246543135493993759e-03 1.962605267763137817e-01 -2.263298928737640381e-01 -2.070169895887374878e-01 -1.075470745563507080e-01 -3.690531849861145020e-01 1.810964345932006836e-01 3.311845064163208008e-01 5.994878336787223816e-02 4.378090798854827881e-02 -2.740626037120819092e-01 -1.940414309501647949e-01 -1.600340381264686584e-02 -1.299285292625427246e-01 7.844601571559906006e-02 -1.455407738685607910e-01 -1.673862487077713013e-01 4.308659210801124573e-02 -6.692705303430557251e-02 2.437038868665695190e-01 -5.231501162052154541e-02 -2.496002465486526489e-01 -7.942814379930496216e-02 -1.432277262210845947e-01 -1.631837040185928345e-01 -2.783643305301666260e-01 5.622246861457824707e-02 -1.323140412569046021e-01 -9.619445353746414185e-02
-3.120179660618305206e-02 -1.774300336837768555e-01 -1.006330698728561401e-01 1.445361822843551636e-01 -2.599257510155439377e-03 -1.414117217063903809e-02 -6.185584515333175659e-02 1.856601387262344360e-01 -2.282575964927673340e-01 3.829157054424285889e-01 1.398625224828720093e-01 -1.400355249643325806e-01 2.505639195442199707e-01 -7.831605523824691772e-02 -1.522926986217498779e-01 7.488548010587692261e-02 -1.677411496639251709e-01 1.292591691017150879e-01 2.608768343925476074e-01 5.847431719303131104e-02 6.889935582876205444e-02 -2.580546140670776367e-01 1.487224251031875610e-01 -1.579125076532363892e-01 -4.528566598892211914e-01 -1.815558373928070068e-01 1.529245078563690186e-01 -1.544044315814971924e-01 -4.954161122441291809e-02 -1.230065971612930298e-01 -1.568464636802673340e-01 -1.554430183023214340e-02
-1.027116477489471436e-01 -3.070754706859588623e-01 3.334088921546936035e-01 3.157236799597740173e-02 -1.664582341909408569e-01 -2.105572968721389771e-01 2.828701771795749664e-02 1.401961743831634521e-01 7.934603095054626465e-02 2.252821177244186401e-01 5.770303681492805481e-02 7.427644915878772736e-03 4.182685539126396179e-02 3.059426248073577881e-01 3.211062848567962646e-01 -6.425163894891738892e-02 2.443415112793445587e-03 -4.812588170170783997e-02 1.218675076961517334e-01 -5.844169482588768005e-02 7.165406644344329834e-02 -6.595375388860702515e-02 -6.031793542206287384e-03 -2.889408357441425323e-02 -3.176971375942230225e-01 -7.696976885199546814e-03 7.172363996505737305e-02 6.950912624597549438e-02 -7.270723581314086914e-02 2.920392155647277832e-01 -3.243370354175567627e-01 -2.996652126312255859e-01
5.511643737554550171e-02 -1.874404996633529663e-01 3.432011008262634277e-01 2.063261717557907104e-02 -1.474477946758270264e-01 -2.634495869278907776e-02 -2.053057849407196045e-01 8.241225033998489380e-02 -7.918936759233474731e-02 2.396434545516967773e-01 -3.450908139348030090e-02 1.494018584489822388e-01 4.595996439456939697e-02 4.792841523885726929e-02 -9.903494268655776978e-02 3.126136362552642822e-01 -1.766303330659866333e-01 -2.541711367666721344e-02 -2.005200386047363281e-01 -2.062492072582244873e-01 1.763440668582916260e-01 -2.575419843196868896e-01 1.964875459671020508e-01 2.056845724582672119e-01 -2.221441715955734253e-01 -8.846227824687957764e-02 1.047915518283843994e-01 -2.055411189794540405e-01 -3.392882347106933594e-01 1.247456017881631851e-02 2.170716673135757446e-01 8.577752113342285156e-02
-3.648311644792556763e-02 -7.198398560285568237e-02 1.986482739448547363e-01 -3.058388084173202515e-02 1.305581629276275635e-01 -1.247412636876106262e-01 -1.399850547313690186e-01 1.695333272218704224e-01 -5.386788770556449890e-02 4.217739999294281006e-01 2.063245773315429688e-01 5.036046355962753296e-02 2.401470690965652466e-01 -1.184090226888656616e-01 3.074533864855766296e-02 -9.942762553691864014e-02 2.219878882169723511e-01 -1.583640128374099731e-01 -1.035998314619064331e-01 -2.706535458564758301e-01 -1.977223604917526245e-01 -1.191078349947929382e-01 2.008267641067504883e-01 -1.589731127023696899e-01 -1.245492249727249146e-01 1.361841559410095215e-01 -1.142396554350852966e-01 2.630060613155364990e-01 -4.373908042907714844e-03 3.434120416641235352e-01 -9.927938692271709442e-03 -2.283950001001358032e-01
2.148661613464355469e-01 -5.779363512992858887e-01 -3.193040192127227783e-02 -5.624832585453987122e-02 -1.644143760204315186e-01 5.655704438686370850e-02 2.659766972064971924e-01 -1.695620119571685791e-01 -3.429116308689117432e-01 6.345993280410766602e-02 2.074998766183853149e-01 -5.003740638494491577e-02 1.518583297729492188e-01 -6.749819964170455933e-02 -9.883711487054824829e-02 1.605767309665679932e-01 -1.043418496847152710e-01 7.712795585393905640e-02 6.014385446906089783e-02 -1.770709753036499023e-01 9.104562550783157349e-02 -2.137709707021713257e-01 -1.000387128442525864e-03 1.387673150748014450e-02 -8.367986232042312622e-02 2.965367399156093597e-03 -4.195566847920417786e-02 -1.456395834684371948e-01 -2.360577732324600220e-01 2.471583038568496704e-01 -2.829999104142189026e-02 -4.455227404832839966e-02
1.372458785772323608e-01 -2.558070421218872070e-01 4.950480535626411438e-02 2.876460552215576172e-01 -9.374842792749404907e-02 1.417861506342887878e-02 -4.257854819297790527e-01 -1.003726571798324585e-02 -3.182025253772735596e-01 2.278044968843460083e-01 2.256240881979465485e-02 1.470847614109516144e-02 -2.898717857897281647e-02 2.236516028642654419e-01 2.863984107971191406e-01 1.902020126581192017e-01 -1.485543102025985718e-01 -1.862694919109344482e-01 1.510402858257293701e-01 -2.238775789737701416e-01 5.837509036064147949e-02 -5.440105497837066650e-02 2.599680237472057343e-02 -1.829159408807754517e-01 -9.259102493524551392e-02 -2.802169919013977051e-01 1.316798180341720581e-01 -1.352258175611495972e-01 5.826332792639732361e-02 1.444386690855026245e-01 8.677815203554928303e-04 -6.237682886421680450e-03
4.393507726490497589e-03 -2.818030416965484619e-01 4.021187871694564819e-02 -1.460181325674057007e-01 2.160518169403076172e-01 1.029107719659805298e-01 -1.720684021711349487e-01 1.004155874252319336e-01 -1.060821786522865295e-01 2.167205363512039185e-01 2.269074320793151855e-01 7.142812758684158325e-02 -2.177085131406784058e-01 4.593208134174346924e-01 1.581522077322006226e-01 3.704589903354644775e-01 -2.271479181945323944e-02 5.864847078919410706e-02 -1.843545138835906982e-01 -1.290553063154220581e-01 1.408121585845947266e-01 -1.395736038684844971e-01 2.520141564309597015e-02 -1.857022568583488464e-02 -8.920172601938247681e-02 -2.420332431793212891e-01 2.258098125457763672e-01 3.779817000031471252e-02 -9.338828176259994507e-02 1.832641661167144775e-01 1.039438880980014801e-02 -9.475086629390716553e-02
-6.027926504611968994e-02 -1.847386807203292847e-01 2.653727233409881592e-01 2.135648950934410095e-02 2.583400905132293701e-02 1.107521131634712219e-01 -7.294990867376327515e-02 8.980691432952880859e-02 -4.368355274200439453e-01 1.293842941522598267e-01 3.273782730102539062e-01 -4.219978302717208862e-02 -4.771433025598526001e-02 -5.823464319109916687e-02 -8.964184671640396118e-02 3.293814957141876221e-01 2.158717811107635498e-01 7.489278912544250488e-03 -2.935222685337066650e-01 9.503771364688873291e-02 -5.575304478406906128e-02 -2.282784320414066315e-02 2.421857714653015137e-01 1.396827399730682373e-01 1.493204683065414429e-01 -1.267074197530746460e-01 1.504373252391815186e-01 5.717736110091209412e-02 -5.948550254106521606e-02 1.319527328014373779e-01 -3.329142034053802490e-01 -8.153150975704193115e-02
4.865747988224029541e-01 -1.591174900531768799e-01 4.346254095435142517e-02 1.630428582429885864e-01 -1.646883189678192139e-01 -1.619779765605926514e-01 5.083717033267021179e-02 -5.062458105385303497e-03 -2.441505938768386841e-01 -5.884615331888198853e-02 3.393628597259521484e-01 -1.443417668342590332e-01 -4.628465324640274048e-02 -1.233959272503852844e-01 -1.198794990777969360e-01 2.449025660753250122e-01 8.590997010469436646e-02 1.382917910814285278e-01 5.040363594889640808e-02 -6.227236241102218628e-02 -1.481965035200119019e-01 -2.177639156579971313e-01 2.354997992515563965e-01 -3.025619499385356903e-02 -2.467488944530487061e-01 -1.221206858754158020e-01 2.025827765464782715e-02 1.114692613482475281e-01 5.384926870465278625e-02 2.152896523475646973e-01 1.791769415140151978e-01 -1.844554841518402100e-01
1.214896366000175476e-01 -7.920511811971664429e-02 3.481206297874450684e-01 -1.255413740873336792e-01 -7.194577902555465698e-02 -1.663718372583389282e-01 -1.461150050163269043e-01 3.793989121913909912e-01 -6.674852967262268066e-02 1.707215607166290283e-01 -2.728897891938686371e-02 8.133580535650253296e-02 1.213966757059097290e-01 -1.419606208801269531e-01 -4.941513389348983765e-02 3.979087769985198975e-01 2.780316174030303955e-01 7.220706343650817871e-02 1.433399468660354614e-01 2.764869295060634613e-02 1.221684068441390991e-01 -4.812955111265182495e-02 -3.093809075653553009e-02 -3.196057677268981934e-01 -1.876527667045593262e-01 -2.427843771874904633e-02 6.971706449985504150e-02 1.033840253949165344e-01 4.162596166133880615e-02 1.317128837108612061e-01 -3.234230577945709229e-01 -8.964863419532775879e-02
4.166869223117828369e-01 -1.464728564023971558e-01 2.962166666984558105e-01 -2.521453499794006348e-01 8.000361919403076172e-02 1.358703672885894775e-01 1.642263494431972504e-02 -4.772749543190002441e-02 -2.874131500720977783e-01 2.157407850027084351e-01 1.940230727195739746e-01 -9.417706727981567383e-02 -5.597232282161712646e-02 -1.761131733655929565e-02 2.409287355840206146e-02 1.616853773593902588e-01 1.419552862644195557e-01 1.111714467406272888e-01 -1.136400242103263736e-04 -1.543673872947692871e-01 -1.189878769218921661e-02 -2.395522445440292358e-01 3.864661455154418945e-01 8.010911755263805389e-03 1.455601677298545837e-02 -1.473229676485061646e-01 -2.856827080249786377e-01 -9.154672920703887939e-02 1.403272338211536407e-02 8.488287776708602905e-02 -9.042475372552871704e-02 -1.719879806041717529e-01
3.423064574599266052e-02 -2.642765045166015625e-01 -3.940687328577041626e-02 2.618389427661895752e-01 5.323205515742301941e-02 -2.218392305076122284e-02 -4.258320629596710205e-01 4.993806593120098114e-03 -7.542627304792404175e-02 2.753509283065795898e-01 9.066887199878692627e-03 2.763068079948425293e-01 -7.806365936994552612e-02 1.018079668283462524e-01 -5.544842407107353210e-02 2.123039960861206055e-01 -4.885947331786155701e-02 -2.123966962099075317e-01 2.524065375328063965e-01 -2.384401261806488037e-01 3.331206738948822021e-02 -2.863009870052337646e-01 2.723846733570098877e-01 -1.025166735053062439e-01 -6.385418027639389038e-02 -1.792820096015930176e-01 1.514290124177932739e-01 1.036151051521301270e-01 -1.447589248418807983e-01 5.121173709630966187e-02 3.012386709451675415e-02 -1.464035212993621826e-01
-3.475747071206569672e-03 -8.678472787141799927e-02 7.291164994239807129e-02 1.033505350351333618e-01 -8.500630408525466919e-02 8.554530143737792969e-02 -7.967530190944671631e-02 2.429837882518768311e-01 -5.026013404130935669e-02 5.511056184768676758e-01 2.988463453948497772e-02 -9.413047134876251221e-02 -2.159617282450199127e-02 -5.402916297316551208e-02 -1.423673331737518311e-01 1.809545606374740601e-01 1.330961473286151886e-02 1.227664873003959656e-01 2.030904740095138550e-01 1.733616739511489868e-01 -8.902695029973983765e-02 -4.192816019058227539e-01 7.012787461280822754e-02 -2.173876166343688965e-01 -8.801289647817611694e-02 -2.285739034414291382e-02 8.268253505229949951e-02 -2.733203768730163574e-01 -1.542318314313888550e-01 3.709201887249946594e-02 -2.191203385591506958e-01 -1.967143565416336060e-01
-1.538510471582412720e-01 -1.997695118188858032e-01 -2.102675661444664001e-02 -2.751536369323730469e-01 -1.482598036527633667e-01 -6.775990873575210571e-02 -2.321816235780715942e-02 4.910269677639007568e-01 -2.986606582999229431e-02 -1.690507307648658752e-02 1.899631693959236145e-02 -5.313095822930335999e-02 -2.077775774523615837e-03 8.650649338960647583e-02 -1.050010770559310913e-01 2.999332547187805176e-01 -1.739099025726318359e-01 -6.707788258790969849e-02 -8.336193114519119263e-02 -1.320921331644058228e-01 -7.126274704933166504e-02 -1.761849969625473022e-01 2.341694533824920654e-01 -2.382219284772872925e-01 -8.047693967819213867e-02 -3.526540100574493408e-01 -1.074654757976531982e-01 -2.018761038780212402e-01 -2.058983147144317627e-01 8.317546546459197998e-02 -2.432352676987648010e-02 -1.982994973659515381e-01
2.545023858547210693e-01 -2.385013550519943237e-01 1.227075085043907166e-01 1.085746381431818008e-02 7.760418206453323364e-02 -7.002091407775878906e-02 3.408809751272201538e-02 -4.654223844408988953e-02 -3.263428509235382080e-01 1.076266393065452576e-01 1.012210547924041748e-01 -2.428086102008819580e-01 2.691375911235809326e-01 -1.801170967519283295e-02 -2.132056206464767456e-01 3.597636520862579346e-01 -6.504815816879272461e-02 2.642707526683807373e-02 1.272145938128232956e-02 -1.581643223762512207e-01 -1.237700134515762329e-01 5.305692180991172791e-02 3.198576569557189941e-01 2.666998468339443207e-02 8.313798904418945312e-02 -2.519927918910980225e-01 1.913802176713943481e-01 -7.751461118459701538e-02 -1.280295848846435547e-01 3.447711765766143799e-01 2.987994067370891571e-02 -1.163012385368347168e-01
9.263433516025543213e-02 -2.421737313270568848e-01 1.458641290664672852e-01 1.992960274219512939e-01 -1.100217849016189575e-01 -1.522798538208007812e-01 -2.005563825368881226e-01 3.518128767609596252e-02 -1.973022706806659698e-02 1.234724298119544983e-01 3.016419410705566406e-01 1.305376142263412476e-01 2.649647369980812073e-02 -2.810590863227844238e-01 6.840629875659942627e-02 1.181636471301317215e-02 3.208497762680053711e-01 1.403825432062149048e-01 1.054619103670120239e-01 1.244450733065605164e-01 4.279977381229400635e-01 -7.432858645915985107e-02 -1.890139095485210419e-02 -4.479292035102844238e-02 -1.398216746747493744e-02 -1.832089275121688843e-01 -8.569647371768951416e-02 2.713176310062408447e-01 -1.223066672682762146e-01 1.889671981334686279e-01 -2.752690315246582031e-01 -7.316559553146362305e-02
1.402313411235809326e-01 -1.899271160364151001e-01 2.494798749685287476e-01 -1.474584043025970459e-01 -1.522548943758010864e-01 -3.559749722480773926e-01 -2.126275934278964996e-02 7.432934641838073730e-02 -3.053674399852752686e-01 3.866418302059173584e-01 -3.611052036285400391e-02 7.431702315807342529e-02 -9.309782087802886963e-02 -1.445031613111495972e-01 -3.830900415778160095e-02 1.470007598400115967e-01 -2.542356550693511963e-01 8.714404702186584473e-02 -1.038268301635980606e-02 2.574937045574188232e-01 -1.037956029176712036e-01 -6.098911538720130920e-02 -2.152011692523956299e-01 -1.264866292476654053e-01 -2.419762313365936279e-01 -1.696838438510894775e-01 -1.644388190470635891e-03 -8.339618146419525146e-02 2.482907325029373169e-01 -2.021286636590957642e-02 -1.516283899545669556e-01 -8.610231429338455200e-02
-1.107916161417961121e-01 -1.607285737991333008e-01 2.286829352378845215e-01 4.444090276956558228e-02 -1.369079053401947021e-01 -1.899632960557937622e-01 -1.071748510003089905e-01 3.670281171798706055e-01 -2.952277064323425293e-01 2.013890445232391357e-01 1.432362198829650879e-01 -3.700402006506919861e-02 6.211579591035842896e-02 9.980500489473342896e-02 7.375243306159973145e-02 1.821839064359664917e-02 -4.582843184471130371e-02 1.524289995431900024e-01 1.895262300968170166e-01 2.862908840179443359e-01 -7.779319584369659424e-02 9.493705630302429199e-02 2.531570494174957275e-01 -1.115844622254371643e-01 -3.693442642688751221e-01 -3.566578924655914307e-01 -5.265422165393829346e-02 -3.459874168038368225e-02 -1.073721237480640411e-02 3.279032930731773376e-02 1.463794410228729248e-01 1.112314313650131226e-01
-1.988922245800495148e-02 -5.084813237190246582e-01 1.775963753461837769e-01 1.096953004598617554e-01 -1.285664178431034088e-02 -1.499665677547454834e-01 9.493416547775268555e-02 -9.228833764791488647e-02 -2.091468721628189087e-01 2.217649817466735840e-01 -2.939433418214321136e-02 1.551217883825302124e-01 -5.315935239195823669e-03 1.818206161260604858e-01 7.479570060968399048e-02 4.444756507873535156e-01 1.816320233047008514e-02 1.883820295333862305e-01 -4.584233090281486511e-02 -2.661510109901428223e-01 -4.233613610267639160e-02 -1.834237277507781982e-01 -2.180753089487552643e-02 -2.206712812185287476e-01 -8.920232206583023071e-02 -1.107522472739219666e-01 -3.300695493817329407e-02 9.062204509973526001e-02 2.355228215456008911e-01 1.064155399799346924e-01 4.420550912618637085e-02 1.075452193617820740e-01
2.390244305133819580e-01 -2.859491109848022461e-01 -1.443981844931840897e-02 2.058140933513641357e-01 1.582469046115875244e-02 8.980024605989456177e-02 2.392330020666122437e-02 5.624029040336608887e-02 -3.087405860424041748e-01 -1.503358478657901287e-03 2.976517379283905029e-01 2.585870623588562012e-01 2.664108872413635254e-01 -1.990035921335220337e-01 -9.705422073602676392e-02 3.433097600936889648e-01 2.272116243839263916e-01 -9.007148444652557373e-02 5.612990632653236389e-02 2.265500426292419434e-01 -2.516034841537475586e-01 -1.736548356711864471e-02 -4.937002807855606079e-02 -6.729412078857421875e-02 -4.067537840455770493e-03 -5.611659958958625793e-02 -2.161201089620590210e-01 1.363742444664239883e-02 -2.562299966812133789e-01 5.992425139993429184e-03 6.184469908475875854e-02 -1.160961389541625977e-01
-1.582356542348861694e-01 -1.189888119697570801e-01 3.604566454887390137e-01 2.306367456912994385e-02 -1.769544631242752075e-01 4.960045218467712402e-02 1.075665727257728577e-01 1.838585734367370605e-01 -3.055809140205383301e-01 1.517801433801651001e-01 2.558228373527526855e-01 9.957749396562576294e-03 -7.048497349023818970e-02 -1.011907681822776794e-01 -2.993034720420837402e-01 3.226663768291473389e-01 2.413015812635421753e-01 3.168389573693275452e-02 1.193262115120887756e-01 -7.143818587064743042e-02 8.498933166265487671e-03 -1.948970109224319458e-01 2.513753771781921387e-01 -9.572290629148483276e-02 1.028888747096061707e-01 -1.793931722640991211e-01 1.348471641540527344e-01 6.915783882141113281e-02 1.440279632806777954e-01 -2.465971373021602631e-02 -2.260403186082839966e-01 -1.821165978908538818e-01
1.312537491321563721e-01 -1.917685568332672119e-01 1.367404013872146606e-01 1.053688749670982361e-01 6.598062068223953247e-02 4.448813945055007935e-02 -3.958654105663299561e-01 -5.245597660541534424e-02 -2.133292555809020996e-01 3.198485970497131348e-01 -1.664414703845977783e-01 2.949409782886505127e-01 3.751377388834953308e-02 1.006559655070304871e-01 -5.263955146074295044e-02 2.884230017662048340e-01 -3.076308034360408783e-02 -9.159553796052932739e-03 -8.757331967353820801e-02 -4.445923864841461182e-01 5.872317031025886536e-02 1.994711905717849731e-02 1.554627995938062668e-02 -8.731911331415176392e-02 -1.577707976102828979e-01 -2.016862630844116211e-01 1.268855035305023193e-01 -1.531191170215606689e-01 -2.039329521358013153e-02 1.888022124767303467e-01 -1.585624516010284424e-01 -7.750444114208221436e-02
1.255905479192733765e-01 -1.991041600704193115e-01 -2.987737208604812622e-02 2.884761393070220947e-01 -4.479948431253433228e-02 -1.217142716050148010e-01 1.388405859470367432e-01 1.797184534370899200e-02 -3.496109247207641602e-01 6.927614659070968628e-02 2.967242300510406494e-01 1.965387463569641113e-01 2.350517958402633667e-01 -4.232354089617729187e-02 2.712682187557220459e-01 4.178083837032318115e-01 2.548975646495819092e-01 -1.301766280084848404e-02 2.316075609996914864e-03 5.654569715261459351e-02 -2.185367643833160400e-01 -2.614042162895202637e-01 2.132478356361389160e-02 -8.290216326713562012e-02 -4.091974813491106033e-03 5.468500033020973206e-02 -8.246453851461410522e-02 1.209824755787849426e-01 -1.563867628574371338e-01 1.033496856689453125e-01 3.940911963582038879e-02 -1.107399687170982361e-01
-8.947061747312545776e-02 7.058507204055786133e-02 1.367472112178802490e-01 1.581395864486694336e-01 -1.496792286634445190e-01 -4.765291884541511536e-02 2.666682563722133636e-02 6.119894795119762421e-03 -2.139897793531417847e-01 2.493355572223663330e-01 -7.556490600109100342e-02 -1.960599608719348907e-02 1.900409013032913208e-01 -1.416847109794616699e-01 -2.784429490566253662e-01 1.459658443927764893e-01 7.320678979158401489e-02 -1.480428278446197510e-01 -9.130051475949585438e-04 -2.892365865409374237e-02 -5.217755958437919617e-02 -1.661183536052703857e-01 3.619830310344696045e-01 7.218962069600820541e-03 -1.761526912450790405e-01 -2.910824418067932129e-01 2.517239749431610107e-01 -1.254098862409591675e-01 -2.574737966060638428e-01 -9.062184393405914307e-02 -3.261253833770751953e-01 -2.890874743461608887e-01
-6.225758418440818787e-02 -2.133173197507858276e-01 -5.118884146213531494e-02 7.019390165805816650e-02 -1.561525017023086548e-01 1.161528825759887695e-01 -2.045612968504428864e-02 3.108183667063713074e-02 -9.174326807260513306e-02 8.844655007123947144e-02 1.228084787726402283e-01 1.179641857743263245e-01 -1.538630276918411255e-01 -2.589467167854309082e-01 1.607350558042526245e-01 3.024366796016693115e-01 -3.330125007778406143e-03 1.294448673725128174e-01 7.115749269723892212e-02 -7.793848961591720581e-02 3.552158772945404053e-01 -5.039932131767272949e-01 9.862978011369705200e-02 2.222703993320465088e-01 -2.197789996862411499e-01 -2.532733976840972900e-01 -6.786176562309265137e-02 4.832001030445098877e-02 -3.413956612348556519e-02 1.020794287323951721e-01 1.663518883287906647e-02 -2.281832844018936157e-01
-1.661246828734874725e-02 -4.477833807468414307e-01 8.356174826622009277e-02 1.336400359869003296e-01 -2.399226725101470947e-01 -6.763568613678216934e-03 -8.172234147787094116e-02 9.715586155652999878e-02 -3.009352087974548340e-01 8.005186170339584351e-02 -2.893220186233520508e-01 2.246554791927337646e-01 -9.026530385017395020e-02 8.059001527726650238e-03 -1.634391099214553833e-01 9.894123673439025879e-02 4.431712627410888672e-02 1.930403262376785278e-01 -3.252799157053232193e-03 -2.001816928386688232e-01 1.035440936684608459e-01 -2.781968116760253906e-01 2.041427232325077057e-02 2.220435589551925659e-01 -2.614602632820606232e-02 -2.773078382015228271e-01 8.168898522853851318e-02 1.456023603677749634e-01 -3.073222935199737549e-02 1.998243480920791626e-01 2.679673582315444946e-02 -2.461460530757904053e-01
2.182466723024845123e-02 -3.495137095451354980e-01 1.374725699424743652e-01 1.517563164234161377e-01 -2.036926597356796265e-01 -3.415355086326599121e-02 -4.232112467288970947e-01 -2.642135024070739746e-01 -1.301905214786529541e-01 2.495317310094833374e-01 2.018858445808291435e-03 3.453971445560455322e-01 -1.248916685581207275e-01 1.276899427175521851e-01 2.930578961968421936e-02 1.370870321989059448e-01 3.424219554290175438e-03 -3.106703609228134155e-02 2.989549934864044189e-01 -4.155498929321765900e-03 8.152621239423751831e-02 -2.256266772747039795e-01 2.114966809749603271e-01 -1.285275965929031372e-01 5.474420636892318726e-02 -2.284601926803588867e-01 2.612213604152202606e-02 6.601779162883758545e-02 -1.189336925745010376e-01 -7.139413058757781982e-02 1.584704592823982239e-02 -6.993349641561508179e-02
1.093782261013984680e-01 1.327594183385372162e-02 3.979479372501373291e-01 -5.034928023815155029e-02 -3.677250072360038757e-02 -4.673398286104202271e-02 -3.086639754474163055e-02 1.914608627557754517e-01 -3.356836140155792236e-01 1.933512240648269653e-01 3.029027283191680908e-01 -2.579677291214466095e-02 -2.244594097137451172e-01 -2.195767909288406372e-01 -2.795371925458312035e-03 -9.229463338851928711e-02 9.584514051675796509e-02 -2.669753730297088623e-01 -2.505427896976470947e-01 -2.392383813858032227e-01 -9.167504310607910156e-02 -8.300915360450744629e-02 1.000181883573532104e-01 -7.529094070196151733e-02 -2.377287596464157104e-01 -1.274248808622360229e-01 8.120203763246536255e-02 1.598598062992095947e-01 1.161506697535514832e-01 7.926046848297119141e-02 1.350617408752441406e-01 -2.487140595912933350e-01
1.012226380407810211e-02 -1.565139442682266235e-01 4.188020825386047363e-01 -8.345045894384384155e-02 -2.854290008544921875e-01 8.416280895471572876e-02 -2.726546823978424072e-01 1.472919136285781860e-01 -2.697145044803619385e-01 1.220466494560241699e-01 -1.265685725957155228e-02 2.300696521997451782e-01 5.243149399757385254e-02 -1.172779724001884460e-01 1.196968927979469299e-01 2.457563877105712891e-01 -1.017887741327285767e-01 -5.781156942248344421e-02 3.434258326888084412e-02 8.193892240524291992e-02 1.345473378896713257e-01 -1.001896783709526062e-01 -1.543844193220138550e-01 2.346742600202560425e-01 6.237175688147544861e-02 -3.195645809173583984e-01 1.681990623474121094e-01 -7.923135161399841309e-02 -2.469758037477731705e-03 2.284847199916839600e-01 8.022954314947128296e-02 -2.205003052949905396e-01
8.095565438270568848e-02 -5.778723955154418945e-02 2.901387214660644531e-01 -2.027258127927780151e-01 8.714184165000915527e-02 -1.167769357562065125e-01 -1.731990426778793335e-01 1.279146373271942139e-01 -2.576976716518402100e-01 2.718322537839412689e-02 5.089254975318908691e-01 1.209618598222732544e-01 1.072481647133827209e-01 3.782003372907638550e-02 4.272630810737609863e-02 8.277913182973861694e-02 2.101823389530181885e-01 3.019448742270469666e-02 8.773510158061981201e-02 -2.215149104595184326e-01 -1.291119456291198730e-01 -2.209696024656295776e-01 6.945446878671646118e-02 2.681012749671936035e-01 -2.322333604097366333e-01 1.083185374736785889e-01 -7.830338180065155029e-02 -3.506001085042953491e-02 -2.207593321800231934e-01 1.053204610943794250e-01 -2.405917346477508545e-01 7.222413551062345505e-03
1.356189846992492676e-01 -3.677124083042144775e-01 2.094439864158630371e-01 8.784045279026031494e-02 1.641291752457618713e-02 4.159320518374443054e-02 8.623375743627548218e-02 -1.004459559917449951e-01 -3.676418066024780273e-01 1.603499948978424072e-01 1.876791119575500488e-01 -1.906899213790893555e-01 1.216433271765708923e-01 1.547747254371643066e-01 -3.789475858211517334e-01 3.223914802074432373e-01 -3.801675140857696533e-02 1.511240750551223755e-02 1.208888068795204163e-01 -2.094718813896179199e-01 -1.565493457019329071e-02 -2.035387158393859863e-01 3.311942815780639648e-01 -1.080190911889076233e-01 6.704571098089218140e-02 -3.314408287405967712e-02 -2.364242635667324066e-02 -3.902942687273025513e-02 -1.195001378655433655e-01 1.021842211484909058e-01 -2.262942120432853699e-02 2.078023925423622131e-02
-2.652294235303997993e-03 -8.800154924392700195e-02 2.499353438615798950e-01 -4.643561840057373047e-01 1.234821509569883347e-03 -1.876579821109771729e-01 -2.283786833286285400e-01 8.556289598345756531e-03 -2.668001651763916016e-01 7.406768202781677246e-02 3.089498579502105713e-01 3.779644966125488281e-01 -1.368894241750240326e-02 -2.021247595548629761e-01 -1.462565083056688309e-02 2.629822194576263428e-01 1.520196907222270966e-03 2.051145955920219421e-02 -8.388661593198776245e-02 -1.474289149045944214e-01 -1.961926668882369995e-01 -1.878511160612106323e-01 1.417338252067565918e-01 2.041224241256713867e-01 -2.361050620675086975e-02 6.901380419731140137e-02 -2.393028326332569122e-02 1.324602868407964706e-02 -1.168194487690925598e-01 1.047414168715476990e-01 -2.453179843723773956e-02 7.279612123966217041e-02
3.072120249271392822e-01 -3.672711253166198730e-01 -3.358921408653259277e-02 1.386991441249847412e-01 -1.017237305641174316e-01 -1.730679273605346680e-01 7.635885477066040039e-02 -3.173795342445373535e-02 -3.914953768253326416e-01 1.208969578146934509e-01 1.976700127124786377e-01 -1.463098078966140747e-01 3.995914012193679810e-02 -1.413705796003341675e-01 -1.759939640760421753e-01 2.692707479000091553e-01 1.179967820644378662e-01 -8.281601220369338989e-02 2.078294306993484497e-01 -1.129345595836639404e-01 -8.215629309415817261e-02 -1.655642390251159668e-01 2.176224887371063232e-01 1.334583759307861328e-01 -1.882132589817047119e-01 -2.769279479980468750e-01 1.253752410411834717e-01 1.248720437288284302e-01 6.650991737842559814e-02 4.136868938803672791e-02 1.106262356042861938e-01 1.092800647020339966e-01
-8.147726207971572876e-02 3.761626034975051880e-02 2.241294980049133301e-01 2.675172984600067139e-01 -1.432290077209472656e-01 -6.839227676391601562e-02 9.450948238372802734e-02 -6.665565073490142822e-02 -2.867892384529113770e-01 2.363303601741790771e-01 7.803297135978937149e-03 -3.337544947862625122e-02 1.505081951618194580e-01 -1.276665776968002319e-01 -1.343621760606765747e-01 1.700101047754287720e-01 9.432876855134963989e-02 -1.856568306684494019e-01 8.808567188680171967e-03 -6.985663622617721558e-02 -2.139488607645034790e-02 3.409823402762413025e-02 3.332166969776153564e-01 -2.366066537797451019e-02 -2.873854041099548340e-01 -3.747978210449218750e-01 2.695702314376831055e-01 -3.983824700117111206e-02 -1.370462030172348022e-01 -1.547011137008666992e-01 -2.907199859619140625e-01 -1.425068676471710205e-01
2.232336848974227905e-01 -3.069865703582763672e-01 2.025470137596130371e-02 1.730115562677383423e-01 -2.904765903949737549e-01 3.809840977191925049e-02 4.188215360045433044e-02 1.865411400794982910e-01 -3.498281836509704590e-01 -2.589306421577930450e-02 3.410003185272216797e-01 -7.971037924289703369e-02 1.032801270484924316e-01 -1.866456270217895508e-01 8.375754952430725098e-02 2.375905513763427734e-01 1.237549781799316406e-01 5.909994989633560181e-02 1.243103742599487305e-01 -2.498518526554107666e-01 -3.352446109056472778e-02 -2.419423758983612061e-01 2.823388874530792236e-01 2.348242849111557007e-01 -1.104429364204406738e-01 -3.748951852321624756e-02 -4.139876738190650940e-02 -1.689520180225372314e-01 6.320707499980926514e-02 6.816470623016357422e-02 6.919476389884948730e-02 -7.315276656299829483e-03
8.378680795431137085e-02 -3.504077792167663574e-01 1.048447340726852417e-01 -1.011030822992324829e-01 -8.480135351419448853e-02 -1.559346914291381836e-01 -8.022186905145645142e-02 1.469613462686538696e-01 -5.661242827773094177e-02 1.310834437608718872e-01 -5.885113775730133057e-02 2.330206036567687988e-01 5.984439700841903687e-02 3.082824647426605225e-01 5.035708844661712646e-02 1.699349582195281982e-01 1.095155104994773865e-01 -1.983962208032608032e-01 -1.465295553207397461e-01 9.799079038202762604e-03 1.619331836700439453e-01 -2.503503859043121338e-01 -1.193513646721839905e-01 -2.011935710906982422e-01 -3.517926931381225586e-01 -1.147547811269760132e-01 9.793236851692199707e-02 1.627103388309478760e-01 -2.390889376401901245e-01 2.501454055309295654e-01 -2.379022091627120972e-01 1.240486353635787964e-01
-1.424814760684967041e-01 -3.175489604473114014e-01 1.351676583290100098e-01 -4.755586385726928711e-01 6.288062781095504761e-02 6.728023290634155273e-02 -9.922134876251220703e-02 -4.300891607999801636e-02 -1.619218736886978149e-01 1.148491278290748596e-01 1.553528606891632080e-01 5.603693798184394836e-02 1.601274609565734863e-01 -1.506383270025253296e-01 1.881391042843461037e-03 1.159480363130569458e-01 1.241026669740676880e-01 1.708777844905853271e-01 2.335693836212158203e-01 -2.122825533151626587e-01 5.338206142187118530e-02 4.823174327611923218e-02 1.819203197956085205e-01 1.923728883266448975e-01 -9.288616478443145752e-02 -2.983061373233795166e-01 2.033756077289581299e-01 8.561920374631881714e-02 -2.995424568653106689e-01 7.155515998601913452e-02 -4.527013748884201050e-02 -1.519766598939895630e-01
1.136769354343414307e-01 -1.422043442726135254e-01 1.237697005271911621e-01 -2.717930674552917480e-01 1.961853541433811188e-02 -2.647251263260841370e-02 -2.730409502983093262e-01 -3.519776510074734688e-03 -1.205645948648452759e-01 7.689690589904785156e-02 3.706809505820274353e-02 1.219294499605894089e-02 2.123384922742843628e-01 -1.747852265834808350e-01 6.632379442453384399e-02 1.034504920244216919e-01 -2.588985264301300049e-01 -3.636859729886054993e-02 3.288503885269165039e-01 -5.534787103533744812e-02 -4.966260865330696106e-02 -6.162725389003753662e-02 1.786653995513916016e-01 -2.813310325145721436e-01 -2.729504108428955078e-01 -3.652240037918090820e-01 9.455495327711105347e-02 1.066452339291572571e-01 -1.475209742784500122e-02 4.020145237445831299e-01 5.685607437044382095e-03 4.843340441584587097e-02
-2.232489408925175667e-03 -3.882808983325958252e-01 2.386380732059478760e-01 2.271082848310470581e-01 -3.713627457618713379e-01 -1.797455735504627228e-02 1.051439046859741211e-01 1.259629242122173309e-02 1.503968704491853714e-02 2.688595652580261230e-01 6.546672433614730835e-02 2.033395171165466309e-01 1.320936977863311768e-01 1.254292875528335571e-01 4.529964923858642578e-02 3.585169315338134766e-01 -9.412591904401779175e-02 2.057325541973114014e-01 2.831948176026344299e-02 1.082389652729034424e-01 -2.318990081548690796e-01 -1.483601182699203491e-01 -1.020697131752967834e-02 -2.795253396034240723e-01 -1.070991829037666321e-01 -7.927250117063522339e-02 8.974027819931507111e-03 -5.174443498253822327e-02 2.014454603195190430e-01 1.056656017899513245e-01 7.351745665073394775e-02 -1.181301251053810120e-01
1.600266098976135254e-01 -1.778264641761779785e-01 -3.904702514410018921e-02 5.581715377047657967e-04 -2.009070962667465210e-01 -8.294057101011276245e-02 -2.625428438186645508e-01 9.739518165588378906e-02 1.356723718345165253e-02 4.922967255115509033e-01 6.625515967607498169e-02 -2.690728008747100830e-01 9.996607154607772827e-02 -1.854852139949798584e-01 -3.012938499450683594e-01 3.493096232414245605e-01 1.780936121940612793e-01 8.315150439739227295e-02 7.890490442514419556e-02 -1.423047035932540894e-01 5.803253129124641418e-02 -1.099289730191230774e-01 -1.247819289565086365e-01 1.341412663459777832e-01 -1.755824387073516846e-01 -2.112478576600551605e-02 2.263657189905643463e-02 9.830126911401748657e-02 3.987171873450279236e-02 4.902464151382446289e-02 -2.122420370578765869e-01 -1.856019496917724609e-01
3.189540281891822815e-02 -3.721390366554260254e-01 1.885613501071929932e-01 1.950732246041297913e-02 -3.057223372161388397e-02 -8.334912359714508057e-02 -7.250385731458663940e-02 5.976798012852668762e-02 8.109529316425323486e-02 5.024310946464538574e-01 2.559524178504943848e-01 1.105708107352256775e-01 1.526956558227539062e-01 -1.995325088500976562e-01 2.069995738565921783e-03 1.362551748752593994e-01 1.045952960848808289e-01 2.173452228307723999e-01 -1.087811589241027832e-02 -2.962249815464019775e-01 -1.856670826673507690e-01 4.886903613805770874e-02 1.009708419442176819e-01 -2.631730735301971436e-01 -1.594814658164978027e-01 -2.131021767854690552e-01 -2.767833322286605835e-02 -3.886471688747406006e-02 1.787369251251220703e-01 -1.959049701690673828e-02 -1.225565746426582336e-01 8.100689947605133057e-02
3.065244667232036591e-02 -2.623818814754486084e-01 1.851002722978591919e-01 8.082642406225204468e-02 -1.601563096046447754e-01 2.496681064367294312e-01 -6.620701402425765991e-03 1.621832102537155151e-01 -1.312884986400604248e-01 -5.514977499842643738e-02 -3.687598556280136108e-02 1.947072893381118774e-02 -2.101459354162216187e-01 -1.524991542100906372e-01 1.944883465766906738e-01 5.026057362556457520e-01 -4.288298264145851135e-02 1.250578314065933228e-01 1.573469787836074829e-01 -8.650163561105728149e-02 2.154522538185119629e-01 -2.435691505670547485e-01 2.228695303201675415e-01 8.958966284990310669e-02 -3.075647354125976562e-01 -2.000859230756759644e-01 -5.432803556323051453e-02 6.547772884368896484e-02 7.488985359668731689e-02 8.367093652486801147e-02 3.564887866377830505e-02 -1.621902734041213989e-01
-1.996933482587337494e-02 -2.829194664955139160e-01 -7.932297885417938232e-02 9.648474305868148804e-02 -5.885457992553710938e-02 2.078708410263061523e-01 -1.613537371158599854e-01 1.185596063733100891e-01 -5.671844258904457092e-02 1.068459153175354004e-01 -5.673024803400039673e-03 1.743165701627731323e-01 -1.338736265897750854e-01 -1.123650446534156799e-01 1.686604619026184082e-01 3.133288919925689697e-01 -1.539883762598037720e-01 1.709641367197036743e-01 1.397913098335266113e-01 -2.964916406199336052e-03 3.220055401325225830e-01 -1.587606668472290039e-01 1.126400902867317200e-01 1.167290583252906799e-01 -2.663527131080627441e-01 -3.451953530311584473e-01 -1.565496325492858887e-01 1.448048204183578491e-01 -5.714477598667144775e-02 1.581390202045440674e-01 1.225230284035205841e-02 -3.510968685150146484e-01
-1.062146648764610291e-01 -2.002694904804229736e-01 3.993724286556243896e-01 1.291183680295944214e-01 -2.326690824702382088e-03 -1.701688468456268311e-01 -5.909992754459381104e-02 1.662123799324035645e-01 -3.399730101227760315e-02 4.073612391948699951e-01 2.505400478839874268e-01 4.264165088534355164e-02 -1.290646046400070190e-01 -1.826748251914978027e-01 -1.102119311690330505e-01 -9.490406513214111328e-02 2.206688821315765381e-01 -1.598309576511383057e-01 8.944082260131835938e-02 -3.169396221637725830e-01 -5.114725604653358459e-02 -2.155474126338958740e-01 1.175768151879310608e-01 9.065090864896774292e-02 -2.158609926700592041e-01 7.437612861394882202e-03 -2.270280122756958008e-01 1.368834227323532104e-01 -5.193398892879486084e-02 1.707162410020828247e-01 8.294575661420822144e-02 -5.356019362807273865e-03
7.243184745311737061e-02 -1.459448635578155518e-01 5.755872279405593872e-02 1.456131339073181152e-01 -3.250073194503784180e-01 -9.467709809541702271e-02 -1.938511282205581665e-01 3.280587196350097656e-01 -2.766935527324676514e-01 3.533320128917694092e-01 -7.830613106489181519e-02 -3.492054715752601624e-02 1.258602887392044067e-01 2.237581014633178711e-01 1.526607275009155273e-01 2.834055125713348389e-01 -1.941225975751876831e-01 -8.871685713529586792e-02 -3.361912444233894348e-02 -1.263729995116591454e-03 -9.571614861488342285e-02 1.772593706846237183e-01 -2.916385978460311890e-02 -4.733490943908691406e-02 -1.940845251083374023e-01 -2.701648697257041931e-02 -3.672043234109878540e-02 1.171987429261207581e-01 1.090649813413619995e-01 1.700902283191680908e-01 -1.889303140342235565e-02 -3.547274470329284668e-01
-3.508177772164344788e-02 -5.360944941639900208e-02 1.315789483487606049e-02 9.656157344579696655e-03 -3.518116101622581482e-02 -2.758697271347045898e-01 -4.216468334197998047e-02 4.718382060527801514e-01 -2.442452497780323029e-02 2.887369096279144287e-01 -1.223337929695844650e-02 1.545101255178451538e-01 -4.473324865102767944e-02 -1.500914152711629868e-02 -3.885781168937683105e-01 1.568573862314224243e-01 1.277921944856643677e-01 -1.987402439117431641e-01 -9.581176936626434326e-02 1.946387067437171936e-02 4.031921923160552979e-02 -2.431470751762390137e-01 3.197757899761199951e-01 -1.819654703140258789e-01 -8.077407628297805786e-02 -1.732731461524963379e-01 5.413194000720977783e-02 -1.642271876335144043e-01 -5.643774941563606262e-02 4.075950756669044495e-02 -1.506810188293457031e-01 -2.292688935995101929e-01
1.134583503007888794e-01 -2.473199516534805298e-01 1.765327155590057373e-01 4.013853147625923157e-02 -2.718998491764068604e-01 -6.253714114427566528e-02 -9.796418994665145874e-02 -2.236816138029098511e-01 -1.881498843431472778e-01 9.205041080713272095e-02 1.259998977184295654e-01 -8.889327943325042725e-02 2.013946510851383209e-02 -2.048498392105102539e-02 -2.100167274475097656e-01 3.336345851421356201e-01 4.029697477817535400e-01 -1.927064955234527588e-01 -9.344382584095001221e-02 1.837843805551528931e-01 -2.659660298377275467e-03 -2.628123620525002480e-03 2.086261510848999023e-01 1.651655435562133789e-01 -1.482227444648742676e-01 -3.995419014245271683e-03 -5.327205359935760498e-02 -1.260080188512802124e-01 9.869788587093353271e-02 3.457917273044586182e-01 -2.699138782918453217e-02 -2.196070402860641479e-01
7.375513017177581787e-02 -2.816179990768432617e-01 -1.375883817672729492e-01 5.407793074846267700e-02 -3.199554234743118286e-02 -9.758806228637695312e-02 -1.820709407329559326e-01 6.508016586303710938e-02 -4.497689902782440186e-01 1.496535539627075195e-01 4.274490475654602051e-01 -7.775947451591491699e-02 1.206062734127044678e-01 -6.916473805904388428e-02 -1.114841029047966003e-01 -6.810253858566284180e-02 4.702021554112434387e-02 -1.482442170381546021e-01 -5.194855853915214539e-02 -1.657931208610534668e-01 -8.233015425503253937e-03 -3.887559846043586731e-02 1.864772886037826538e-01 -1.559876501560211182e-01 -3.179091811180114746e-01 1.620232686400413513e-02 -6.365858763456344604e-02 -1.028967574238777161e-01 -2.381784319877624512e-01 2.249359637498855591e-01 -2.384036481380462646e-01 -2.077608928084373474e-02
-1.022236496210098267e-01 -2.071575671434402466e-01 9.951449930667877197e-02 2.051321268081665039e-01 2.402366250753402710e-01 -9.256392717361450195e-02 -2.886362373828887939e-01 3.328071534633636475e-01 -8.895447850227355957e-02 1.259584575891494751e-01 6.070597469806671143e-02 -5.484391376376152039e-02 2.174439877271652222e-01 -5.542225390672683716e-02 3.949639201164245605e-02 2.328903377056121826e-01 -2.224926501512527466e-01 1.383503526449203491e-01 6.916797906160354614e-02 -6.868132203817367554e-02 -1.629772037267684937e-02 -8.223559707403182983e-02 6.464046984910964966e-02 -1.046200618147850037e-01 -3.041700720787048340e-01 -1.647612899541854858e-01 3.609344363212585449e-02 1.657391786575317383e-01 -1.052656676620244980e-02 4.881542325019836426e-01 9.124706685543060303e-02 -4.702217131853103638e-02
1.578832417726516724e-01 -4.254888743162155151e-02 1.847548931837081909e-01 5.701816082000732422e-02 -1.799776703119277954e-01 -2.629639208316802979e-01 -3.261604011058807373e-01 -1.271980851888656616e-01 -1.447748392820358276e-02 3.678161501884460449e-01 -1.861437112092971802e-01 2.295793741941452026e-01 1.227957010269165039e-01 1.275462806224822998e-01 -3.222763910889625549e-02 1.230569034814834595e-01 -9.360378980636596680e-02 6.575903296470642090e-02 -2.668024003505706787e-01 -2.971667945384979248e-01 1.269856095314025879e-01 -1.595618575811386108e-01 7.214739173650741577e-02 -1.024477779865264893e-01 -1.085454523563385010e-01 -3.916605114936828613e-01 2.341934852302074432e-02 -6.204735115170478821e-02 -9.901578724384307861e-02 1.156034618616104126e-01 5.420587584376335144e-02 -1.258706152439117432e-01
-2.309931814670562744e-01 -2.559734582901000977e-01 2.857048809528350830e-01 3.060136362910270691e-02 5.410741642117500305e-02 1.605149209499359131e-01 -1.947613060474395752e-01 2.038342058658599854e-01 -2.783728837966918945e-01 -1.209507789462804794e-02 1.734198331832885742e-01 7.005885243415832520e-02 1.947006769478321075e-02 -2.223462462425231934e-01 -1.740763634443283081e-01 2.558660507202148438e-01 -1.442184746265411377e-01 1.376987248659133911e-01 1.250043660402297974e-01 3.445228934288024902e-02 3.495855033397674561e-01 -6.744051724672317505e-02 -7.003204524517059326e-02 -1.023115664720535278e-01 -1.999903321266174316e-01 -2.534963786602020264e-01 2.574805021286010742e-01 3.241164609789848328e-02 -7.455901056528091431e-02 2.832939475774765015e-02 -7.869093120098114014e-02 -2.220701873302459717e-01
2.869470715522766113e-01 -3.698875308036804199e-01 2.162266522645950317e-01 1.987241953611373901e-01 3.003834486007690430e-01 -7.217378914356231689e-02 3.855277225375175476e-02 -1.038278788328170776e-01 -2.448853105306625366e-01 1.873677968978881836e-01 4.041277766227722168e-01 1.135099679231643677e-01 1.906353682279586792e-01 -4.872025549411773682e-02 6.675986945629119873e-02 1.192049682140350342e-01 -3.397203981876373291e-02 -1.450285874307155609e-02 4.578093066811561584e-02 2.012634091079235077e-02 -1.351918578147888184e-01 -1.360273361206054688e-01 3.089631497859954834e-01 1.190925538539886475e-01 5.201837792992591858e-02 -1.285812556743621826e-01 3.717772290110588074e-02 7.733978331089019775e-02 2.255839705467224121e-01 6.046823039650917053e-02 2.806313801556825638e-03 -1.636766642332077026e-01
-2.493298649787902832e-01 -2.754390053451061249e-02 4.287860915064811707e-02 1.964580863714218140e-01 -9.823107160627841949e-03 -6.886202841997146606e-02 -1.368241906166076660e-01 7.167771458625793457e-02 -4.417649284005165100e-02 2.682520747184753418e-01 3.196068108081817627e-01 1.254344582557678223e-01 -7.203204929828643799e-02 1.724889427423477173e-01 8.734912611544132233e-03 1.613379567861557007e-01 1.680318713188171387e-01 -1.360660493373870850e-01 1.341629424132406712e-03 -1.862394511699676514e-01 8.112790435552597046e-02 5.692239105701446533e-02 3.466559648513793945e-01 -3.238534554839134216e-02 -2.108649611473083496e-01 -4.206737577915191650e-01 -1.696384847164154053e-01 -1.320246458053588867e-01 1.467093527317047119e-01 5.785265564918518066e-02 -1.181142851710319519e-01 -3.101093471050262451e-01
1.524823307991027832e-01 -2.425761818885803223e-01 2.009319961071014404e-01 -2.014288678765296936e-02 -4.842984974384307861e-01 9.921476989984512329e-02 2.137736650183796883e-03 2.778869122266769409e-02 -2.740394175052642822e-01 2.434784173965454102e-01 1.382854133844375610e-01 1.414339393377304077e-01 -4.637887701392173767e-02 1.069557201117277145e-02 -2.085628360509872437e-01 2.182510346174240112e-01 -3.734001889824867249e-02 1.178377121686935425e-01 -8.391273766756057739e-02 -3.655302152037620544e-02 2.326739728450775146e-01 -2.539990842342376709e-01 2.071238495409488678e-02 2.084901928901672363e-01 1.027211174368858337e-01 -1.101949736475944519e-01 1.514087766408920288e-01 1.624927967786788940e-01 -2.712542414665222168e-01 3.226199373602867126e-02 1.003823056817054749e-01 -1.487656086683273315e-01
-1.608398184180259705e-02 -2.896357476711273193e-01 1.052373498678207397e-01 1.007754728198051453e-01 -4.514171183109283447e-02 -1.220371872186660767e-01 3.455864638090133667e-02 1.382136195898056030e-01 -3.614728748798370361e-01 2.225376367568969727e-01 6.033209338784217834e-02 -1.094377264380455017e-01 3.296462446451187134e-02 -8.884596638381481171e-03 -2.145447023212909698e-02 1.117603629827499390e-01 -1.482122391462326050e-01 -1.294235885143280029e-01 -2.226977944374084473e-01 1.049145832657814026e-01 7.926328480243682861e-02 -2.520092427730560303e-01 2.091495320200920105e-02 -1.328279674053192139e-01 2.605822980403900146e-01 -6.937631219625473022e-02 -2.009133398532867432e-01 4.903974533081054688e-01 -2.112190574407577515e-01 1.120321601629257202e-01 4.687298089265823364e-02 -2.176018804311752319e-01
8.378954976797103882e-02 -2.608863078057765961e-02 2.815616726875305176e-01 6.397118419408798218e-02 -1.543977707624435425e-01 -2.303169518709182739e-01 -3.301870822906494141e-02 6.318550556898117065e-02 -1.011326387524604797e-01 1.581221371889114380e-01 3.317689001560211182e-01 1.067469790577888489e-01 -1.443623900413513184e-01 9.208068996667861938e-02 2.584893107414245605e-01 1.677198112010955811e-01 -2.251764573156833649e-02 -4.846406728029251099e-02 7.280667871236801147e-02 -2.010684311389923096e-01 -2.483471632003784180e-01 2.317608147859573364e-02 2.053588479757308960e-01 -3.149836361408233643e-01 -1.009334344416856766e-03 1.833288371562957764e-01 7.522021234035491943e-02 -4.368476569652557373e-03 -3.197252750396728516e-01 2.678255140781402588e-01 -1.711806654930114746e-01 -2.264278233051300049e-01
-3.045390844345092773e-01 -4.189972281455993652e-01 -3.676566854119300842e-02 9.126816689968109131e-02 -9.142472594976425171e-02 -2.598487138748168945e-01 -1.998613029718399048e-01 1.950806081295013428e-01 -6.088696047663688660e-02 1.687645316123962402e-01 2.997933328151702881e-01 -1.267927736043930054e-01 5.111435800790786743e-02 7.536648958921432495e-02 -1.453669220209121704e-01 1.673237681388854980e-01 1.173639670014381409e-01 3.045990169048309326e-01 -8.769138902425765991e-02 -2.046962976455688477e-01 -1.157883778214454651e-01 5.813032388687133789e-02 1.772395521402359009e-01 -4.946438595652580261e-02 1.827052794396877289e-02 -2.974567115306854248e-01 -1.659433543682098389e-01 -1.001084968447685242e-01 3.379510715603828430e-02 9.479624778032302856e-02 7.184004783630371094e-02 -1.552988141775131226e-01
4.666664823889732361e-02 -3.411682322621345520e-02 -1.333755254745483398e-01 -6.059841439127922058e-02 -2.876428654417395592e-03 -1.597070395946502686e-01 4.480250552296638489e-02 1.635356843471527100e-01 -1.758507043123245239e-01 2.479277849197387695e-01 1.809331960976123810e-02 3.153260424733161926e-02 4.108502268791198730e-01 -5.082291364669799805e-02 1.533536165952682495e-01 7.792844623327255249e-02 -7.215845584869384766e-02 1.424528360366821289e-01 3.165138959884643555e-01 6.933607906103134155e-02 1.122849434614181519e-01 -2.251129746437072754e-01 3.630367219448089600e-01 -1.492277085781097412e-01 -3.734562695026397705e-01 -1.744475364685058594e-01 1.672957688570022583e-01 -9.165399521589279175e-02 -1.388180106878280640e-01 -5.553061887621879578e-02 -1.281194239854812622e-01 -1.826248764991760254e-01
7.830163091421127319e-02 -3.780705630779266357e-01 6.213252432644367218e-03 1.318783760070800781e-01 -2.226873934268951416e-01 1.105428859591484070e-01 -3.078757524490356445e-01 -7.814129441976547241e-02 -2.817564904689788818e-01 3.303186893463134766e-01 1.699401997029781342e-02 6.850144267082214355e-02 8.871484547853469849e-03 6.503161042928695679e-02 1.183560267090797424e-01 -1.221204251050949097e-01 -2.154976427555084229e-01 -2.062670737504959106e-01 2.044607996940612793e-01 -4.898028820753097534e-02 3.404106711968779564e-03 -2.004523128271102905e-01 3.319044038653373718e-02 -1.442388445138931274e-01 5.009491369128227234e-02 -2.846205234527587891e-01 1.623032987117767334e-02 2.832588553428649902e-01 -5.613220110535621643e-02 4.421647265553474426e-02 -8.761978149414062500e-02 -2.683322727680206299e-01
2.176345884799957275e-01 -1.679269522428512573e-01 2.869725823402404785e-01 9.696377813816070557e-02 9.863647818565368652e-02 -3.372682034969329834e-01 1.516639254987239838e-02 -3.252784535288810730e-02 -3.216446340084075928e-01 -7.272414863109588623e-02 -5.045365542173385620e-02 -4.057019576430320740e-02 5.946481227874755859e-02 -8.476447314023971558e-02 -2.890931628644466400e-02 2.451473921537399292e-01 1.930430978536605835e-01 1.491026580333709717e-01 6.201692670583724976e-02 -1.283839941024780273e-01 1.427992392564192414e-04 5.771036073565483093e-02 2.939911186695098877e-01 1.125529035925865173e-01 1.785567998886108398e-01 -4.113137722015380859e-01 -1.216794014908373356e-03 9.458897984586656094e-04 -3.322237730026245117e-02 2.719458341598510742e-01 2.134465985000133514e-02 -2.539500892162322998e-01
-1.206429600715637207e-01 7.063397765159606934e-02 2.882154881954193115e-01 -3.331159055233001709e-01 -1.772705167531967163e-01 6.602922827005386353e-02 2.210401743650436401e-02 5.047557130455970764e-02 -2.123421281576156616e-01 2.430535256862640381e-01 3.165424466133117676e-01 1.096830517053604126e-01 4.457549750804901123e-02 3.004799783229827881e-02 6.508231163024902344e-02 3.200918436050415039e-01 4.013331234455108643e-02 7.869792729616165161e-02 3.288790211081504822e-02 6.891382485628128052e-02 -1.612756103277206421e-01 -1.947075873613357544e-01 4.133463501930236816e-01 -4.732336476445198059e-02 -2.247835695743560791e-01 6.429108977317810059e-02 -1.215839087963104248e-01 2.107992172241210938e-01 2.575512602925300598e-02 2.278575748205184937e-01 3.409556299448013306e-02 5.785649269819259644e-02
2.816083841025829315e-02 -1.851611137390136719e-01 1.422900557518005371e-01 3.143180906772613525e-01 -1.343419849872589111e-01 -1.256511658430099487e-01 -3.858169019222259521e-01 9.211263060569763184e-02 -2.932781875133514404e-01 1.133420318365097046e-01 -6.374652683734893799e-02 1.535496562719345093e-01 8.002091944217681885e-02 2.861413955688476562e-01 2.441287487745285034e-01 2.299675047397613525e-01 -2.169701829552650452e-02 -1.617260426282882690e-01 3.127976357936859131e-01 -2.382827550172805786e-01 4.214480053633451462e-03 -6.236067786812782288e-02 -2.379794046282768250e-02 -1.721536368131637573e-02 -6.537575274705886841e-02 -1.191246584057807922e-01 9.536454081535339355e-02 -2.333785407245159149e-02 -4.092889372259378433e-03 2.738279700279235840e-01 1.699113869108259678e-03 -1.957536637783050537e-01
2.153352648019790649e-01 -1.157916523516178131e-02 1.330307573080062866e-01 2.167400270700454712e-01 -1.076785624027252197e-01 -2.267583757638931274e-01 -8.887394517660140991e-02 7.928711175918579102e-02 -1.550178378820419312e-01 1.505931764841079712e-01 -1.221720203757286072e-01 -6.111907958984375000e-02 2.420110553503036499e-01 -9.179753810167312622e-02 1.538016051054000854e-01 1.690267026424407959e-01 2.785359323024749756e-01 9.545703977346420288e-02 9.081844985485076904e-02 3.572502136230468750e-01 1.968557089567184448e-01 -1.345831807702779770e-02 1.403113827109336853e-03 -1.150883361697196960e-01 -5.494637042284011841e-02 -2.670645415782928467e-01 -1.338389366865158081e-01 -1.078016497194766998e-02 -3.279450535774230957e-01 2.631375491619110107e-01 5.189255997538566589e-02 -2.835991084575653076e-01
-9.449107944965362549e-02 -2.496445626020431519e-01 2.483804672956466675e-01 -1.433928757905960083e-01 -3.871812224388122559e-01 -9.668466448783874512e-02 -1.988935023546218872e-01 3.240679800510406494e-01 -3.564440608024597168e-01 2.231658101081848145e-01 -1.558924466371536255e-01 9.905753284692764282e-02 -1.149362102150917053e-01 -1.538593904115259647e-03 6.024498492479324341e-02 8.440019935369491577e-02 -1.161785572767257690e-01 -1.167699471116065979e-01 -6.962145119905471802e-02 -8.789572119712829590e-02 -1.258644610643386841e-01 8.963811397552490234e-02 -6.422437727451324463e-02 -8.982589095830917358e-02 -1.267261952161788940e-01 -1.757283210754394531e-01 -2.772316634654998779e-01 -1.236367151141166687e-01 -2.122338712215423584e-01 2.408214844763278961e-02 -4.548041522502899170e-02 -2.125371247529983521e-01
7.203251868486404419e-02 -2.333246320486068726e-01 5.813506245613098145e-02 -4.038167893886566162e-01 7.904210686683654785e-02 -2.275608628988265991e-01 -2.508615851402282715e-01 -1.584152579307556152e-01 5.728339776396751404e-02 4.570017755031585693e-01 3.904959419742226601e-03 1.584755480289459229e-01 2.651009857654571533e-01 -8.358645439147949219e-02 6.682470906525850296e-03 2.295824736356735229e-01 -1.677566953003406525e-02 -1.122739687561988831e-01 1.669449508190155029e-01 3.330721706151962280e-02 1.580528169870376587e-01 -5.010779201984405518e-02 4.636457934975624084e-02 3.428009152412414551e-02 -8.195172250270843506e-02 -2.725629508495330811e-01 -6.832347810268402100e-02 2.057645022869110107e-01 -4.045989736914634705e-02 2.138307392597198486e-01 -6.482511758804321289e-03 -1.117386743426322937e-01
1.138955280184745789e-01 -7.298832386732101440e-02 3.027290105819702148e-01 -2.380051314830780029e-01 -5.095503851771354675e-02 -8.275193721055984497e-02 -1.834562271833419800e-01 -5.729805678129196167e-02 -1.457797586917877197e-01 2.325072735548019409e-01 4.636018723249435425e-02 -1.711983680725097656e-01 -1.232888177037239075e-01 -2.798349857330322266e-01 2.978425920009613037e-01 3.165814876556396484e-01 6.514766812324523926e-02 2.469826862215995789e-02 6.114993616938591003e-02 1.807582825422286987e-01 2.751443982124328613e-01 -1.010921671986579895e-01 -4.289075732231140137e-02 3.236321732401847839e-02 -2.738402485847473145e-01 -2.974719405174255371e-01 -4.892572388052940369e-02 -9.634884446859359741e-02 -2.418937087059020996e-01 1.150309294462203979e-01 -1.339010801166296005e-02 -1.437267661094665527e-01
3.046130202710628510e-02 -2.815164923667907715e-01 2.960972785949707031e-01 9.179474413394927979e-02 -2.812133729457855225e-01 -1.364885568618774414e-01 2.670696703717112541e-03 1.261008828878402710e-01 1.646099835634231567e-01 8.328381180763244629e-02 3.709737062454223633e-01 3.925874084234237671e-02 -8.519357442855834961e-02 -1.901362985372543335e-01 -1.258735656738281250e-01 1.102994307875633240e-01 1.580556035041809082e-01 7.003590464591979980e-02 -1.006224602460861206e-01 1.464541628956794739e-02 -4.312642663717269897e-02 -2.495052665472030640e-01 2.447229474782943726e-01 -1.648723930120468140e-01 -1.709866151213645935e-02 -3.995358943939208984e-01 1.897059194743633270e-02 1.219010353088378906e-01 3.135173767805099487e-02 8.715914189815521240e-02 -2.751531898975372314e-01 1.210205182433128357e-01
1.926920725964009762e-03 -2.818562388420104980e-01 2.834773063659667969e-01 4.993252828717231750e-02 -8.108849078416824341e-02 1.034738495945930481e-01 -4.808031953871250153e-03 -1.693379133939743042e-02 -2.972013652324676514e-01 2.761092782020568848e-01 2.817561030387878418e-01 -7.604175060987472534e-02 -1.147198304533958435e-01 -8.506722748279571533e-02 -1.807551831007003784e-01 3.706800639629364014e-01 -7.064486294984817505e-02 -2.439878880977630615e-01 -3.921731561422348022e-02 -7.845296524465084076e-03 -8.292580023407936096e-03 -1.744560748338699341e-01 9.059341624379158020e-03 1.293384879827499390e-01 6.088463217020034790e-02 6.250275671482086182e-02 2.398386746644973755e-01 2.737033963203430176e-01 8.626116439700126648e-03 -8.458668738603591919e-02 -1.864121258258819580e-01 -2.905831038951873779e-01
5.448549520224332809e-03 -2.277715951204299927e-01 2.287567257881164551e-01 2.347546666860580444e-01 -1.973195746541023254e-02 -1.844482868909835815e-02 -2.970074415206909180e-01 -7.871174812316894531e-02 -2.816861569881439209e-01 2.153454869985580444e-01 1.668586283922195435e-01 -8.662002533674240112e-02 2.622483968734741211e-01 1.288199871778488159e-01 1.006759107112884521e-01 2.637710571289062500e-01 -2.523537278175354004e-01 -3.301280438899993896e-01 1.910257712006568909e-02 -1.677173972129821777e-01 3.911139443516731262e-02 1.362749375402927399e-02 -7.206909358501434326e-02 -8.980253338813781738e-02 -1.939054392278194427e-02 -3.036031424999237061e-01 1.139683201909065247e-01 -1.837439648807048798e-02 -2.070421278476715088e-01 1.900386512279510498e-01 1.187186464667320251e-01 6.542162597179412842e-02
1.274839341640472412e-01 -2.282108068466186523e-01 3.327556848526000977e-01 7.462678104639053345e-02 -1.458414644002914429e-01 9.702031500637531281e-03 -2.292658984661102295e-01 3.179323077201843262e-01 -1.166159287095069885e-01 8.388214558362960815e-02 2.076168656349182129e-01 5.156599730253219604e-02 2.066593244671821594e-02 2.530383169651031494e-01 -2.058700174093246460e-01 -6.597527861595153809e-02 4.040208458900451660e-02 1.359898746013641357e-01 1.381345242261886597e-01 2.844425737857818604e-01 2.816441410686820745e-04 -1.965570263564586639e-02 3.101723790168762207e-01 -2.471374124288558960e-01 -1.532718539237976074e-01 -3.651970922946929932e-01 -9.849787503480911255e-02 -1.359963882714509964e-02 -6.412424147129058838e-02 7.873773574829101562e-02 8.741023391485214233e-02 -1.702790334820747375e-02
2.201378494501113892e-01 -3.332456648349761963e-01 3.423495292663574219e-01 -2.406719028949737549e-01 -1.713693737983703613e-01 -3.553742915391921997e-02 -5.677262321114540100e-02 1.596944183111190796e-01 -3.226406872272491455e-02 2.136504799127578735e-01 1.330397129058837891e-01 -3.206860646605491638e-02 -7.171622663736343384e-02 1.760127544403076172e-01 6.430261768400669098e-03 3.172395005822181702e-02 4.369788244366645813e-02 1.170519441366195679e-01 3.319289907813072205e-02 9.147740155458450317e-02 1.211917698383331299e-01 2.237291783094406128e-01 1.688701808452606201e-01 -2.655461430549621582e-01 -4.100103974342346191e-01 -1.549562215805053711e-01 -8.468188345432281494e-03 1.826483309268951416e-01 -2.307289391756057739e-01 7.661318033933639526e-02 3.567491099238395691e-02 -1.692129969596862793e-01
-9.314534813165664673e-02 -1.979859769344329834e-01 8.380645513534545898e-02 9.719401597976684570e-02 3.033986687660217285e-02 -4.326706379652023315e-02 -2.584725022315979004e-01 1.351438909769058228e-01 -5.562320351600646973e-02 4.770612418651580811e-01 -3.150366991758346558e-02 -3.449983894824981689e-02 -9.841831773519515991e-02 2.988552488386631012e-02 5.256892740726470947e-02 1.356336325407028198e-01 3.507339162752032280e-03 -4.704797267913818359e-02 1.888706833124160767e-01 9.231141954660415649e-02 -1.609503328800201416e-01 -1.580593883991241455e-01 -5.228980258107185364e-02 -5.287579447031021118e-02 -7.843711227178573608e-02 -3.277082145214080811e-01 -9.857947379350662231e-02 -2.712573409080505371e-01 -3.849838376045227051e-01 -6.969869881868362427e-02 -3.460706472396850586e-01 -1.033028140664100647e-01
1.840358525514602661e-01 -2.184858173131942749e-01 7.020173594355583191e-03 -1.473856419324874878e-01 -1.680134832859039307e-01 3.328040987253189087e-02 -2.198419570922851562e-01 1.921012699604034424e-01 -2.147419750690460205e-01 2.327682524919509888e-01 -1.244059875607490540e-01 2.261217683553695679e-01 1.343368459492921829e-02 -5.916129797697067261e-02 -2.195357158780097961e-02 1.087861582636833191e-01 1.362485587596893311e-01 -2.570382785052061081e-03 -1.598360091447830200e-01 9.795993566513061523e-02 -5.658729001879692078e-02 -9.245984256267547607e-02 3.096289336681365967e-01 -1.233179718255996704e-01 -1.706073582172393799e-01 -2.209605127573013306e-01 5.954757332801818848e-02 -1.820693612098693848e-01 4.569582939147949219e-01 9.016151726245880127e-02 -1.242488622665405273e-01 -2.749687731266021729e-01
1.110040470957756042e-01 -3.320354521274566650e-01 2.026103883981704712e-01 2.184339314699172974e-01 -2.801598235964775085e-02 -5.284670367836952209e-02 -2.535385787487030029e-01 4.517159238457679749e-02 -2.006876617670059204e-01 2.109734863042831421e-01 3.547488525509834290e-02 7.085267454385757446e-02 -2.867841161787509918e-02 2.494235038757324219e-01 -2.995740473270416260e-01 2.756716609001159668e-01 -1.567194461822509766e-01 -8.235988020896911621e-02 2.337917387485504150e-01 -2.977085113525390625e-01 1.392509341239929199e-01 -2.120264573022723198e-03 5.609716102480888367e-02 -1.116015091538429260e-01 -1.792282313108444214e-01 1.033402904868125916e-01 2.862278521060943604e-01 1.343817356973886490e-02 3.885962814092636108e-02 1.261280626058578491e-01 -1.388199776411056519e-01 -1.664324402809143066e-01
-3.202952444553375244e-02 -4.579293727874755859e-01 1.328984946012496948e-01 1.549520790576934814e-01 -2.541384696960449219e-01 9.861970692873001099e-02 -2.535654008388519287e-01 3.487756252288818359e-01 -1.514604538679122925e-01 1.044082045555114746e-01 -3.647975996136665344e-02 9.761915355920791626e-02 -3.414873406291007996e-02 -8.666551113128662109e-02 8.883586525917053223e-02 1.071181371808052063e-01 -9.287241101264953613e-02 -2.731576561927795410e-01 -1.715223863720893860e-02 -1.367975622415542603e-01 3.463024273514747620e-02 -1.273925453424453735e-01 -6.682384014129638672e-02 1.709009855985641479e-01 -4.025355726480484009e-02 -1.402520388364791870e-01 -1.865545101463794708e-02 5.658999457955360413e-02 -1.751860380172729492e-01 9.997248649597167969e-02 -4.043851494789123535e-01 -1.794539093971252441e-01
2.496039867401123047e-01 -2.498460412025451660e-01 1.607754975557327271e-01 1.786780506372451782e-01 -2.780656516551971436e-01 -1.264702081680297852e-01 -3.435045182704925537e-01 -7.184782996773719788e-03 -1.206623986363410950e-01 7.273525744676589966e-02 1.424971222877502441e-01 1.358740627765655518e-01 -1.455189473927021027e-02 1.925527751445770264e-01 1.999562382698059082e-01 3.223098218441009521e-01 -1.324691921472549438e-01 -2.380303591489791870e-01 4.007789492607116699e-02 -6.475257128477096558e-02 1.320867091417312622e-01 -1.328245401382446289e-01 5.834307521581649780e-02 1.699270494282245636e-02 -4.167493432760238647e-02 -2.618125975131988525e-01 1.318103075027465820e-01 -1.671733707189559937e-01 1.468573212623596191e-01 3.071911931037902832e-01 -1.185559332370758057e-01 -4.456773772835731506e-02
1.140489988029003143e-02 -2.217317670583724976e-01 8.633252978324890137e-02 4.003077745437622070e-02 -1.235274523496627808e-01 -3.577584028244018555e-01 -2.456906586885452271e-01 -1.842539459466934204e-01 -5.131519213318824768e-02 -3.808096423745155334e-02 1.552248597145080566e-01 -8.262798190116882324e-02 9.697511792182922363e-02 -1.323441416025161743e-01 -1.050731018185615540e-01 4.397422075271606445e-01 -3.535201773047447205e-02 -9.684935212135314941e-02 1.568737030029296875e-01 -1.419151723384857178e-01 -1.915563195943832397e-01 -4.959641396999359131e-02 1.831683665513992310e-01 -2.002982646226882935e-01 -1.441987454891204834e-01 2.681918144226074219e-01 -4.123739898204803467e-02 8.731696009635925293e-02 -1.321005225181579590e-01 2.315515577793121338e-01 -8.795761317014694214e-02 -2.978197038173675537e-01
3.063204586505889893e-01 -3.843102157115936279e-01 -8.494884520769119263e-02 -8.059459924697875977e-02 -1.082251127809286118e-02 -1.001883298158645630e-01 -1.280440986156463623e-01 -3.114007972180843353e-02 -4.007140696048736572e-01 2.109892368316650391e-01 2.987232804298400879e-01 7.460970897227525711e-03 1.500939875841140747e-01 1.048397272825241089e-01 -2.537242472171783447e-01 1.029187813401222229e-01 1.594771980307996273e-03 -1.114538833498954773e-01 -1.297893971204757690e-01 2.811397891491651535e-03 -2.503422275185585022e-02 -1.943235993385314941e-01 2.880919873714447021e-01 -9.244947135448455811e-02 9.446575306355953217e-03 7.021102309226989746e-02 -6.181805953383445740e-02 -5.438916385173797607e-02 -3.362302780151367188e-01 1.330491900444030762e-01 -1.104634478688240051e-01 -2.027416788041591644e-02
-1.556336432695388794e-01 -4.890464246273040771e-01 -4.885768890380859375e-02 -1.102927997708320618e-01 1.398757994174957275e-01 7.795905321836471558e-02 -1.216970756649971008e-01 -1.837349124252796173e-02 -1.315560340881347656e-01 4.345211386680603027e-01 1.768650114536285400e-01 1.146276295185089111e-01 5.958835035562515259e-02 -1.673447526991367340e-02 7.485384494066238403e-02 1.793644018471240997e-02 -1.178109422326087952e-01 -1.062873825430870056e-01 -5.550532415509223938e-02 1.643200516700744629e-01 1.488065719604492188e-02 -1.182200759649276733e-01 -7.354175299406051636e-02 1.858899369835853577e-02 3.522688150405883789e-02 -2.674410343170166016e-01 1.186107248067855835e-01 3.277503252029418945e-01 -2.346805036067962646e-01 -4.004734754562377930e-02 -1.239540055394172668e-01 -2.819049358367919922e-01
-1.837919466197490692e-02 -2.317422628402709961e-01 6.130744889378547668e-02 8.194285631179809570e-02 -2.180555164813995361e-01 -1.826739162206649780e-01 -1.052379086613655090e-01 4.978818818926811218e-02 -1.739565134048461914e-01 1.400149315595626831e-01 4.472264647483825684e-01 1.624106019735336304e-01 7.668508589267730713e-02 1.531409025192260742e-01 -2.357044722884893417e-03 4.865517616271972656e-01 3.252544905990362167e-03 1.286920309066772461e-01 3.137696385383605957e-01 -2.216395922005176544e-02 4.487569257616996765e-02 -4.811089485883712769e-02 1.235938370227813721e-01 -2.716980688273906708e-02 -1.694292724132537842e-01 -4.082013294100761414e-02 -3.361761942505836487e-02 -3.429035246372222900e-01 4.265743121504783630e-02 -7.371672987937927246e-02 -7.427512854337692261e-02 -3.122286126017570496e-02
4.548747092485427856e-02 -3.339991271495819092e-01 1.887069940567016602e-01 -4.597254469990730286e-02 -6.783845275640487671e-02 -7.490820437669754028e-02 -4.095675647258758545e-01 1.353797912597656250e-01 -2.931678295135498047e-01 2.117775380611419678e-01 -1.750947982072830200e-01 6.494790315628051758e-02 -8.728262037038803101e-03 -1.981076411902904510e-02 4.132096841931343079e-02 -3.055287711322307587e-02 5.813068896532058716e-02 -1.252583116292953491e-01 1.340460777282714844e-01 -2.030471712350845337e-01 1.460036039352416992e-01 -2.805317342281341553e-01 -1.728235483169555664e-01 4.698446765542030334e-02 -3.509955108165740967e-02 5.867157131433486938e-02 -1.007574722170829773e-01 -8.069521188735961914e-02 -3.106851577758789062e-01 1.526772975921630859e-01 -2.332467734813690186e-01 -2.786546647548675537e-01
1.021356210112571716e-01 -1.549007464200258255e-02 -3.840373083949089050e-02 2.516461610794067383e-01 -3.948689624667167664e-02 1.252202391624450684e-01 -5.278114601969718933e-02 2.959345579147338867e-01 -1.821928471326828003e-01 3.515711128711700439e-01 4.281091690063476562e-02 1.868659257888793945e-02 2.997548580169677734e-01 -6.222085282206535339e-02 -6.221388280391693115e-02 1.266391426324844360e-01 -1.866784393787384033e-01 1.521092653274536133e-01 2.204198986291885376e-01 1.784082055091857910e-01 8.886995725333690643e-03 -2.088162004947662354e-01 2.740006446838378906e-01 -2.338279336690902710e-01 -2.935745120048522949e-01 -2.359102666378021240e-01 1.525856852531433105e-01 2.741311676800251007e-02 -1.711138337850570679e-01 -1.117575541138648987e-01 -2.270514145493507385e-02 -1.559494137763977051e-01
1.326151341199874878e-01 -3.117341399192810059e-01 -1.401022449135780334e-02 1.645860262215137482e-02 5.899208784103393555e-02 -9.935322403907775879e-02 -6.296118348836898804e-02 -5.216753855347633362e-02 -4.834339767694473267e-02 1.338092833757400513e-01 1.046997308731079102e-01 -1.134320721030235291e-01 2.492007166147232056e-01 6.538309901952743530e-02 -1.422905772924423218e-01 2.061691284179687500e-01 -8.498322218656539917e-02 -2.350117862224578857e-01 4.245274886488914490e-02 2.092095315456390381e-01 9.411556273698806763e-02 3.755134344100952148e-02 5.113121867179870605e-01 1.748314052820205688e-01 -1.772316247224807739e-01 -1.938183754682540894e-01 -3.278069496154785156e-01 1.223940122872591019e-02 -8.067296817898750305e-03 2.306637912988662720e-01 2.065643854439258575e-02 -2.257281690835952759e-01
1.283155977725982666e-01 -4.072634279727935791e-01 2.990683913230895996e-01 -2.330290824174880981e-01 -3.379929810762405396e-02 -7.046434283256530762e-02 -1.978892982006072998e-01 -1.825673729181289673e-01 -2.158963680267333984e-01 2.678779959678649902e-01 7.690393924713134766e-02 2.588367164134979248e-01 1.896454393863677979e-01 -1.220092922449111938e-01 8.792620897293090820e-02 -7.870553433895111084e-02 2.013697475194931030e-01 -9.250882267951965332e-02 6.771385669708251953e-02 -7.795576006174087524e-02 4.540876299142837524e-02 -3.047621622681617737e-02 4.424304664134979248e-01 -5.481815338134765625e-02 -1.844425797462463379e-01 1.366707533597946167e-01 8.793703280389308929e-03 -7.171660661697387695e-02 5.074406508356332779e-03 2.550852671265602112e-02 6.045554578304290771e-02 -1.245410218834877014e-01
1.007640436291694641e-01 -5.316256880760192871e-01 5.610703676939010620e-02 -2.412303090095520020e-01 9.451907128095626831e-02 -1.403671354055404663e-01 1.348559465259313583e-02 -1.335798949003219604e-01 -2.972885966300964355e-01 1.491654366254806519e-01 1.688237339258193970e-01 -6.887539476156234741e-02 -2.015442214906215668e-02 -8.117113262414932251e-02 -1.545634865760803223e-01 1.873183250427246094e-01 -1.027904823422431946e-01 -3.117876499891281128e-02 -1.327461302280426025e-01 1.815955340862274170e-01 8.545833081007003784e-02 -1.510774642229080200e-01 2.461057454347610474e-01 -2.295019626617431641e-01 -8.611393719911575317e-02 1.933067291975021362e-01 3.111886046826839447e-02 5.837459862232208252e-02 -2.409941107034683228e-01 1.657672673463821411e-01 1.009912043809890747e-01 -1.973600834608078003e-01
-6.320812553167343140e-02 -1.300346404314041138e-01 2.284213602542877197e-01 -7.004806399345397949e-02 4.519302770495414734e-02 -2.783126831054687500e-01 2.779989130795001984e-02 -1.353856772184371948e-01 -4.075347781181335449e-01 9.913617372512817383e-02 3.048195540904998779e-01 3.412170335650444031e-02 2.623721063137054443e-01 6.751059740781784058e-02 1.478354185819625854e-01 3.202056512236595154e-02 2.095316797494888306e-01 4.584550857543945312e-02 1.579311192035675049e-01 1.308595947921276093e-02 -1.695486456155776978e-01 -1.030320301651954651e-01 2.145687788724899292e-01 -2.330809086561203003e-01 -1.458033621311187744e-01 2.465400844812393188e-01 2.978020533919334412e-02 2.192695625126361847e-02 2.138267271220684052e-02 2.964180111885070801e-01 -1.721708029508590698e-01 -2.119467109441757202e-01
-8.309701830148696899e-02 -1.926711797714233398e-01 3.064154982566833496e-01 1.361766271293163300e-02 -6.856696680188179016e-03 -2.817740142345428467e-01 -1.102323308587074280e-01 2.303552031517028809e-01 -8.847254514694213867e-02 2.649646103382110596e-01 1.996408253908157349e-01 -4.445161670446395874e-02 1.199055463075637817e-01 -1.943431645631790161e-01 -2.359434589743614197e-02 -6.837731599807739258e-02 2.571819722652435303e-01 -2.039068788290023804e-01 -8.129034191370010376e-02 -2.146947979927062988e-01 -2.336192578077316284e-01 3.486533416435122490e-03 1.555075962096452713e-02 6.879168003797531128e-02 -3.059484362602233887e-01 1.680767163634300232e-02 -1.267925370484590530e-02 2.337751537561416626e-01 -1.310593485832214355e-01 2.858213484287261963e-01 -1.599732935428619385e-01 -2.164405584335327148e-01
-1.252510994672775269e-01 -2.085219323635101318e-01 5.107598006725311279e-02 -2.170447260141372681e-02 -6.870026886463165283e-02 -2.351153343915939331e-01 -2.886856198310852051e-01 1.889373362064361572e-01 -8.443211764097213745e-02 1.140863299369812012e-01 3.651340007781982422e-01 -2.194029390811920166e-01 2.614480555057525635e-01 2.562119662761688232e-01 -1.544571965932846069e-01 8.215708285570144653e-02 1.326037645339965820e-01 1.466592252254486084e-01 1.705446094274520874e-01 -3.233380243182182312e-02 -1.005302444100379944e-01 -2.914687991142272949e-01 1.148674935102462769e-01 -5.611609295010566711e-02 -1.065409630537033081e-01 -2.487248182296752930e-01 -1.033556535840034485e-01 -4.720899090170860291e-02 2.658221423625946045e-01 2.289519757032394409e-01 -5.073982477188110352e-02 9.756895713508129120e-03
1.624851524829864502e-01 -1.817150264978408813e-01 -1.621687784790992737e-02 -5.780941247940063477e-02 -5.852713808417320251e-02 -2.635942399501800537e-01 -8.904054760932922363e-02 4.487912952899932861e-01 -8.284810930490493774e-02 3.135803341865539551e-01 -1.463653594255447388e-01 9.119489043951034546e-02 1.506092995405197144e-01 -4.247150570154190063e-02 -1.012565866112709045e-01 7.882135361433029175e-02 9.010151028633117676e-02 -3.794412827119231224e-03 4.954109713435173035e-02 3.296528458595275879e-01 7.093570381402969360e-02 1.746394671499729156e-02 -4.790262877941131592e-02 -6.807403266429901123e-02 -3.039401471614837646e-01 -1.987484395503997803e-01 -1.007158756256103516e-01 -6.085032224655151367e-02 -2.373857051134109497e-01 2.807115316390991211e-01 -5.405332893133163452e-02 -2.520169615745544434e-01
4.610617086291313171e-02 -2.880558967590332031e-01 2.191728204488754272e-01 -3.665522038936614990e-01 -1.656380742788314819e-01 -2.759140357375144958e-02 -1.039651110768318176e-01 1.543976832181215286e-02 -1.677076369524002075e-01 1.573743522167205811e-01 2.336029112339019775e-01 2.224493920803070068e-01 2.208817154169082642e-01 1.313677728176116943e-01 -1.403637230396270752e-01 5.794379115104675293e-02 2.580111324787139893e-01 -5.876141041517257690e-02 -1.839400641620159149e-02 -1.275149583816528320e-01 8.589555323123931885e-02 -1.123922243714332581e-01 4.498446583747863770e-01 -2.815423309803009033e-01 -1.927695274353027344e-01 -3.898918628692626953e-02 -5.091929808259010315e-02 7.818205654621124268e-02 4.206107929348945618e-02 -3.071131557226181030e-02 8.999149501323699951e-02 2.739156037569046021e-02
4.331945627927780151e-02 -2.767252624034881592e-01 8.606437593698501587e-02 1.596459597349166870e-01 1.537109911441802979e-01 -1.513814479112625122e-01 -2.359838597476482391e-02 2.974365949630737305e-01 -2.504486739635467529e-01 -5.727647989988327026e-02 2.859871685504913330e-01 6.947956234216690063e-02 2.296689152717590332e-01 -1.378210037946701050e-01 -3.897942136973142624e-03 3.965642750263214111e-01 2.771106064319610596e-01 1.395183503627777100e-01 1.627503931522369385e-01 -8.357779122889041901e-03 -9.365407377481460571e-02 -1.659862548112869263e-01 2.802670001983642578e-01 7.957894355058670044e-02 -5.188465863466262817e-02 -8.418288826942443848e-02 -1.009235307574272156e-01 5.514451768249273300e-03 9.021670371294021606e-02 -1.980796903371810913e-01 -2.080273032188415527e-01 -1.295334845781326294e-01
3.614187240600585938e-02 -4.087827205657958984e-01 2.391297668218612671e-01 4.540908336639404297e-02 -2.507310807704925537e-01 -1.376168727874755859e-01 -1.703075766563415527e-01 -7.600753009319305420e-02 1.137199159711599350e-02 1.835617870092391968e-01 5.155785754323005676e-02 -2.231698855757713318e-02 2.178138941526412964e-01 1.825857311487197876e-01 -6.062399223446846008e-02 1.705200523138046265e-01 -1.435157656669616699e-01 5.482302978634834290e-02 2.370670735836029053e-01 -1.358605623245239258e-01 5.762879922986030579e-02 -3.323442041873931885e-01 1.363466978073120117e-01 1.200854107737541199e-01 -8.901038765907287598e-02 -4.027112424373626709e-01 2.831748127937316895e-01 -2.292293496429920197e-02 2.423803135752677917e-02 -1.269919611513614655e-02 -7.152890413999557495e-02 -5.934660881757736206e-02
-4.255395755171775818e-02 -3.750882744789123535e-01 -1.932200044393539429e-02 6.788866966962814331e-02 -1.676306314766407013e-02 -5.973710119724273682e-02 -1.767479814589023590e-02 1.100662052631378174e-01 -1.055700853466987610e-01 2.896774411201477051e-01 -5.266275256872177124e-02 -4.183265566825866699e-02 2.179496139287948608e-01 -2.530386205762624741e-03 1.458468437194824219e-01 1.525742411613464355e-01 -1.298805624246597290e-01 -2.184828184545040131e-02 1.126310974359512329e-01 5.656776577234268188e-02 9.080135077238082886e-02 -2.991875112056732178e-01 1.627859175205230713e-01 -7.354588806629180908e-02 3.660341799259185791e-01 -1.212286800146102905e-01 -4.432092607021331787e-02 3.190200030803680420e-01 -2.820386886596679688e-01 -2.885737270116806030e-02 -5.331086739897727966e-02 -3.821842372417449951e-01
1.465428471565246582e-01 6.283792853355407715e-02 3.810447752475738525e-01 4.430873319506645203e-02 -1.846701838076114655e-02 1.701020896434783936e-01 -1.458456681575626135e-04 1.876207627356052399e-02 -2.588163316249847412e-01 1.420629471540451050e-01 1.410780996084213257e-01 -1.824328117072582245e-02 -8.248282968997955322e-02 1.310157328844070435e-01 -3.972275555133819580e-02 1.669553965330123901e-01 2.010203450918197632e-01 6.406345963478088379e-02 2.511874735355377197e-01 -2.681383788585662842e-01 2.121079564094543457e-01 -2.002486735582351685e-01 1.877429038286209106e-01 1.923134550452232361e-02 9.699898771941661835e-03 -1.141066923737525940e-01 -3.928406536579132080e-01 4.611441120505332947e-02 -1.025966256856918335e-01 3.278418779373168945e-01 7.607588171958923340e-02 -2.083131670951843262e-01
1.573515385389328003e-01 -3.756102621555328369e-01 7.650370150804519653e-02 -6.796199083328247070e-02 -9.568940848112106323e-03 -1.608707755804061890e-01 1.982336938381195068e-01 -2.034447938203811646e-01 -3.021733760833740234e-01 6.464922428131103516e-02 5.395422875881195068e-02 4.215361922979354858e-02 1.497299373149871826e-01 6.484279781579971313e-02 9.478888660669326782e-02 1.932318955659866333e-01 2.864778935909271240e-01 -1.413051933050155640e-01 2.201560139656066895e-01 -1.524949073791503906e-01 -3.578808307647705078e-01 1.417299956083297729e-01 1.304827779531478882e-01 9.213310480117797852e-02 -5.301202461123466492e-02 -2.454503327608108521e-01 -7.838004827499389648e-02 -1.544065624475479126e-01 1.373425219208002090e-02 1.241828873753547668e-02 -6.974392384290695190e-02 -3.133951127529144287e-01
-1.096508465707302094e-02 -2.409783005714416504e-02 1.674071252346038818e-01 -1.133281067013740540e-01 -2.391258440911769867e-02 -2.200588285923004150e-01 -1.763806790113449097e-01 2.007817476987838745e-01 -4.089773893356323242e-01 2.822186648845672607e-01 1.506913900375366211e-01 1.485729068517684937e-01 -2.160588502883911133e-01 -1.100171729922294617e-01 2.213420867919921875e-01 8.468078821897506714e-02 3.667982816696166992e-01 -1.218217164278030396e-01 1.073234304785728455e-01 1.753707975149154663e-01 9.059020876884460449e-02 5.251087248325347900e-02 1.277483254671096802e-01 1.811867058277130127e-01 -6.381080299615859985e-02 1.888114213943481445e-02 2.179620862007141113e-01 1.589701771736145020e-01 -2.747680544853210449e-01 -4.543112963438034058e-02 -1.518453359603881836e-01 -4.215355962514877319e-02
-2.306121960282325745e-02 -3.662647306919097900e-01 6.721477955579757690e-02 -4.032906517386436462e-02 -2.119498103857040405e-01 -2.667574584484100342e-01 -3.618658185005187988e-01 1.172309219837188721e-01 -2.463717609643936157e-01 2.652784585952758789e-01 -1.762044578790664673e-01 1.366848796606063843e-01 -2.303294539451599121e-01 1.015363074839115143e-02 6.071663275361061096e-02 8.571099489927291870e-02 -1.418099999427795410e-01 9.286045283079147339e-02 -4.370965063571929932e-02 9.740766137838363647e-02 -1.214405223727226257e-01 2.080260217189788818e-01 2.459985390305519104e-02 7.558546494692564011e-03 -1.002955213189125061e-01 -2.834126353263854980e-01 -1.670239269733428955e-01 -1.595478206872940063e-01 -1.189719513058662415e-01 1.997185349464416504e-01 -5.051457509398460388e-02 -2.329531759023666382e-01
7.286072522401809692e-02 -9.966219216585159302e-02 -4.667693004012107849e-02 9.683481603860855103e-02 -1.328918337821960449e-01 -1.690765470266342163e-01 -6.586979329586029053e-02 9.849859029054641724e-02 -1.860158890485763550e-01 2.719281911849975586e-01 1.781526505947113037e-01 3.112609982490539551e-01 -5.813522264361381531e-02 3.409837186336517334e-01 2.034521251916885376e-01 1.401610225439071655e-01 5.744427442550659180e-02 -3.083778321743011475e-01 6.137450039386749268e-02 -2.857646942138671875e-01 1.730691045522689819e-01 -7.444123178720474243e-02 3.785977140069007874e-03 -4.541064426302909851e-02 -1.010151281952857971e-01 -3.207537531852722168e-01 -8.487381041049957275e-02 1.569208353757858276e-01 -2.252371013164520264e-01 -1.947507262229919434e-02 -1.039606332778930664e-01 -2.585141956806182861e-01
2.435457706451416016e-01 -3.179060220718383789e-01 1.486395895481109619e-01 -6.363828200846910477e-03 1.592702716588973999e-01 2.746141701936721802e-02 1.133391037583351135e-01 7.491271942853927612e-02 -2.807390093803405762e-01 1.116899475455284119e-01 1.097771003842353821e-01 -1.620721668004989624e-01 3.088010549545288086e-01 -2.489270567893981934e-01 -1.654212325811386108e-01 2.640596628189086914e-01 1.723794639110565186e-01 -3.694458678364753723e-02 -8.806318044662475586e-02 -1.821990162134170532e-01 -7.795061450451612473e-03 -1.025716066360473633e-01 2.247834652662277222e-01 -9.703270345926284790e-02 5.958594381809234619e-02 -3.816482722759246826e-01 1.292916387319564819e-01 -5.469317361712455750e-02 -6.573903560638427734e-02 1.492441445589065552e-01 1.457057148218154907e-01 -1.720210909843444824e-01
1.622897237539291382e-01 -2.401014119386672974e-01 1.425591111183166504e-01 -2.078775167465209961e-01 -1.532768160104751587e-01 -7.572994567453861237e-03 -3.089618682861328125e-01 2.232443541288375854e-01 -1.385671496391296387e-01 4.161422848701477051e-01 2.664102613925933838e-01 -3.749081492424011230e-02 1.031348481774330139e-01 -3.161950409412384033e-01 -5.689664930105209351e-02 2.945811022073030472e-03 -2.217444926500320435e-01 1.632538437843322754e-01 -3.423269093036651611e-02 -1.443790346384048462e-01 2.303056120872497559e-01 -2.361027300357818604e-01 -1.048532947897911072e-01 -3.484754264354705811e-02 -6.052415445446968079e-02 -4.466978460550308228e-02 2.102895677089691162e-01 -1.065708510577678680e-02 -1.101638227701187134e-01 1.368845701217651367e-01 7.245697081089019775e-02 7.908483035862445831e-03
7.990287989377975464e-02 -2.154927402734756470e-01 2.831559181213378906e-01 -2.118018567562103271e-01 -3.424617350101470947e-01 1.551356352865695953e-02 -1.871688067913055420e-01 8.211620151996612549e-02 -1.332148462533950806e-01 1.269607543945312500e-01 1.836497187614440918e-01 1.115545928478240967e-01 -3.508225828409194946e-02 4.538103938102722168e-02 -8.458004891872406006e-02 2.534225881099700928e-01 2.128445506095886230e-01 1.131461858749389648e-01 2.119796574115753174e-01 1.205686777830123901e-01 2.278781980276107788e-01 1.750111579895019531e-01 1.254184097051620483e-01 -3.355372548103332520e-01 -2.735386788845062256e-01 -1.570824533700942993e-01 1.097510233521461487e-01 7.560975104570388794e-02 4.427851736545562744e-02 -1.302455086261034012e-02 2.169335931539535522e-01 -1.150691285729408264e-01
-4.226215183734893799e-02 -3.072162568569183350e-01 2.920605540275573730e-01 -6.561875343322753906e-02 -2.115599960088729858e-01 -4.043767601251602173e-02 -3.037973344326019287e-01 2.167141586542129517e-01 -1.032294332981109619e-01 2.647506892681121826e-01 -1.283719241619110107e-01 1.437347829341888428e-01 -2.958851866424083710e-02 -8.937319368124008179e-02 7.741618901491165161e-02 8.497787266969680786e-02 -9.723486751317977905e-02 -8.937793970108032227e-02 -6.668893247842788696e-02 -3.804724812507629395e-01 6.529320776462554932e-02 9.584446437656879425e-03 -1.689393967390060425e-01 4.869760945439338684e-03 -1.688303798437118530e-01 -2.047341689467430115e-02 -6.523241102695465088e-02 1.394410729408264160e-01 -2.578356564044952393e-01 1.191487386822700500e-01 -2.970485687255859375e-01 -2.598187625408172607e-01
-1.904644668102264404e-01 -3.706499636173248291e-01 2.056899368762969971e-01 2.141965180635452271e-01 2.529136836528778076e-01 -2.048576772212982178e-01 -6.471015512943267822e-02 1.525722444057464600e-01 -2.391906082630157471e-01 1.802152544260025024e-01 3.005915284156799316e-01 1.415411978960037231e-01 2.852438949048519135e-02 5.164818093180656433e-02 -2.506254911422729492e-01 1.707016825675964355e-01 8.283669501543045044e-02 2.173060029745101929e-01 3.192549347877502441e-01 -1.461661010980606079e-01 1.403290331363677979e-01 -2.908746153116226196e-02 1.591664850711822510e-01 -1.879398226737976074e-01 -1.051401835866272449e-03 -3.913090378046035767e-02 -1.410191208124160767e-01 -7.574575394392013550e-02 1.371064633131027222e-01 -8.088895119726657867e-03 -2.175013534724712372e-02 -6.469041854143142700e-02
5.831991136074066162e-02 9.000960737466812134e-03 3.024051785469055176e-01 1.481764670461416245e-02 -1.781944781541824341e-01 -1.327957510948181152e-01 -2.381926476955413818e-01 -1.503302752971649170e-01 -9.049622714519500732e-02 3.423405587673187256e-01 -3.894923627376556396e-02 2.318448573350906372e-01 6.019227579236030579e-02 2.227605879306793213e-01 -7.679035887122154236e-03 2.118490487337112427e-01 -2.883509695529937744e-01 4.335049539804458618e-02 -5.241832137107849121e-02 -2.490082830190658569e-01 1.952449679374694824e-01 -8.237946033477783203e-02 2.074562907218933105e-01 1.301454454660415649e-01 -3.076703250408172607e-01 -2.530946433544158936e-01 1.700641773641109467e-02 -1.946017444133758545e-01 -3.582265973091125488e-02 1.780919283628463745e-01 -2.678065933287143707e-02 -1.096855849027633667e-01
9.850844740867614746e-02 -1.265096068382263184e-01 3.433753848075866699e-01 -7.649265229701995850e-02 1.384974420070648193e-01 -1.756595373153686523e-01 -1.587710226885974407e-03 2.340874969959259033e-01 6.833916902542114258e-02 -5.174352601170539856e-02 2.343473732471466064e-01 2.461036294698715210e-01 1.010423302650451660e-01 1.181553378701210022e-01 -6.829831749200820923e-02 3.966415822505950928e-01 -2.773369476199150085e-02 1.238374412059783936e-02 -1.041629700921475887e-03 2.579479813575744629e-01 -1.583902090787887573e-01 -3.258398771286010742e-01 5.299460142850875854e-02 -9.107174724340438843e-02 -2.615290284156799316e-01 -1.655972003936767578e-01 -1.171976048499345779e-02 4.981779679656028748e-02 -2.586364448070526123e-01 -1.405112743377685547e-01 -2.152573689818382263e-02 -2.033284455537796021e-01
-1.614066213369369507e-01 -4.221768081188201904e-01 2.076919078826904297e-01 -5.319661274552345276e-02 1.037537753582000732e-01 8.150114119052886963e-02 -2.182782590389251709e-01 -5.362985655665397644e-02 -8.550735563039779663e-02 2.033816725015640259e-01 -6.399219390004873276e-03 2.646745741367340088e-01 2.543751597404479980e-01 -2.657309770584106445e-01 -8.589332550764083862e-02 7.910547405481338501e-02 -1.180803105235099792e-01 2.365451753139495850e-01 -8.774392306804656982e-02 -2.867929637432098389e-01 1.900903731584548950e-01 -1.897124052047729492e-01 -4.335706308484077454e-02 -2.003512345254421234e-03 -1.026721298694610596e-01 -1.938287764787673950e-01 6.004716828465461731e-02 8.214052021503448486e-02 -1.888502389192581177e-03 -5.853789299726486206e-02 -1.571239680051803589e-01 -3.060378432273864746e-01
2.467469424009323120e-01 -3.442794382572174072e-01 6.101628020405769348e-02 -1.885415986180305481e-02 -1.226394250988960266e-01 4.532374814152717590e-02 2.981325378641486168e-03 -1.653100997209548950e-01 -2.997957468032836914e-01 9.106097370386123657e-02 1.265541017055511475e-01 -8.431875705718994141e-02 2.031213194131851196e-01 -1.331875622272491455e-01 -1.696360111236572266e-01 3.416773974895477295e-01 2.245195955038070679e-02 1.335188597440719604e-01 1.184206157922744751e-01 -2.715792357921600342e-01 -1.680734008550643921e-01 -6.580887734889984131e-02 4.292940497398376465e-01 1.103402748703956604e-01 -1.125829443335533142e-01 -1.835839748382568359e-01 -9.702748060226440430e-02 -9.280908852815628052e-02 -1.428325772285461426e-01 5.185091868042945862e-02 -9.925311058759689331e-02 1.173096299171447754e-01
4.739672839641571045e-01 -5.129082202911376953e-01 7.577505707740783691e-02 -1.333332154899835587e-02 -8.576983213424682617e-02 -8.525639027357101440e-02 3.787157312035560608e-02 -2.415304780006408691e-01 -2.184509634971618652e-01 2.697221636772155762e-01 1.407558321952819824e-01 -1.185363829135894775e-01 7.421062141656875610e-02 3.289345651865005493e-02 -8.044228702783584595e-02 2.620204538106918335e-02 -4.437252879142761230e-02 -1.264912337064743042e-01 2.575055323541164398e-02 -6.694445013999938965e-02 9.601419419050216675e-02 -7.525508850812911987e-02 2.483606189489364624e-01 -1.320024132728576660e-01 -5.269173532724380493e-02 1.454681809991598129e-02 5.184656754136085510e-02 -1.081534251570701599e-01 -2.221145033836364746e-01 2.564183771610260010e-01 -1.092360913753509521e-01 -4.887951165437698364e-02
-2.402996644377708435e-02 3.913670778274536133e-02 5.626482143998146057e-02 1.184657439589500427e-01 -9.009558707475662231e-02 -1.908028721809387207e-01 -1.499992311000823975e-01 2.752101421356201172e-01 4.512909427285194397e-02 4.087144136428833008e-01 3.070110976696014404e-01 -2.045462280511856079e-01 9.368000924587249756e-02 9.672916680574417114e-02 -6.029598042368888855e-02 2.331071160733699799e-02 6.252396106719970703e-02 1.002440378069877625e-01 1.474301218986511230e-01 3.950262442231178284e-02 1.384110152721405029e-01 -4.314725697040557861e-01 1.259424686431884766e-01 -9.806995838880538940e-02 -3.202084600925445557e-01 -3.308438956737518311e-01 -6.076075881719589233e-02 -4.295199736952781677e-02 1.194583550095558167e-01 4.614251479506492615e-02 -7.436618208885192871e-02 -5.403671786189079285e-02
7.420969754457473755e-02 -5.444746613502502441e-01 1.986927241086959839e-01 -4.418164119124412537e-02 2.164945937693119049e-03 4.038924525957554579e-04 -2.036264240741729736e-01 1.235495805740356445e-01 -3.684646263718605042e-02 2.743486464023590088e-01 4.759944602847099304e-02 9.608181565999984741e-02 2.335567176342010498e-01 -5.461783707141876221e-02 -2.489411234855651855e-01 1.705745756626129150e-01 -6.453267484903335571e-02 1.918708086013793945e-01 1.281743794679641724e-01 -3.173867762088775635e-01 6.163107976317405701e-02 -2.852747142314910889e-01 -1.135324835777282715e-01 -4.259151220321655273e-02 -1.892236061394214630e-02 -5.304604768753051758e-02 4.695474728941917419e-02 1.756838411092758179e-01 1.161433830857276917e-01 1.059032976627349854e-01 -1.172208413481712341e-01 -1.744777262210845947e-01
-2.191005051136016846e-01 -3.086604475975036621e-01 3.950737044215202332e-02 -8.341708779335021973e-02 -1.157746464014053345e-01 -1.525423675775527954e-02 -1.172548979520797729e-01 2.345102652907371521e-02 -1.035107374191284180e-01 -7.877422124147415161e-02 2.510911822319030762e-01 1.172755584120750427e-01 -1.996278166770935059e-01 -1.737687736749649048e-01 4.313012585043907166e-02 3.242014348506927490e-01 -6.074801459908485413e-02 1.350931078195571899e-01 2.706360816955566406e-01 3.556815162301063538e-02 3.184769451618194580e-01 -2.465556561946868896e-01 5.756499990820884705e-02 2.325143218040466309e-01 -8.148410171270370483e-02 -2.170858830213546753e-01 -4.538205265998840332e-02 1.697227805852890015e-01 -1.400519609451293945e-01 2.879258431494235992e-02 -6.719341874122619629e-02 -3.519978523254394531e-01
4.258931428194046021e-02 -1.241361498832702637e-01 8.729568123817443848e-02 2.014947682619094849e-01 -5.686205253005027771e-02 -9.133658558130264282e-02 -2.397866100072860718e-01 -1.677966415882110596e-01 -1.748839616775512695e-01 2.265557199716567993e-01 9.515722841024398804e-02 1.542985141277313232e-01 1.482451409101486206e-01 1.904226690530776978e-01 1.581275314092636108e-01 1.160591095685958862e-01 -1.453200578689575195e-01 -2.566950023174285889e-01 1.757265329360961914e-01 -1.804099678993225098e-01 -9.615459293127059937e-02 -2.046547532081604004e-01 -6.093300133943557739e-02 -2.420327514410018921e-01 -7.677737623453140259e-02 -4.352822601795196533e-01 -4.588641598820686340e-02 2.748775482177734375e-01 -2.453120052814483643e-01 2.558790333569049835e-02 -6.827633082866668701e-02 -1.531588286161422729e-01
-1.513037234544754028e-01 -9.410715103149414062e-02 4.583063125610351562e-01 2.833011373877525330e-02 -2.535736002027988434e-02 -2.300502499565482140e-03 -1.059066131711006165e-01 5.778213590383529663e-02 -5.575364232063293457e-01 2.435532212257385254e-01 1.887409240007400513e-01 -2.187506705522537231e-01 3.380781039595603943e-02 -1.345140635967254639e-01 4.203951731324195862e-02 1.424058675765991211e-01 2.431125044822692871e-01 8.449283987283706665e-02 -1.485266834497451782e-01 4.427075758576393127e-02 -4.781216010451316833e-02 4.424714669585227966e-02 5.358577147126197815e-02 6.163604557514190674e-02 1.841996237635612488e-02 -1.681968756020069122e-02 7.358781248331069946e-02 1.177719011902809143e-01 -2.963864803314208984e-01 -5.874380096793174744e-02 -1.717412620782852173e-01 -7.349367439746856689e-02
-1.892253011465072632e-02 -1.143673360347747803e-01 4.604981839656829834e-02 1.247857362031936646e-01 -3.064938187599182129e-01 -2.012790739536285400e-01 -5.870286375284194946e-02 1.129722371697425842e-01 7.347954809665679932e-02 3.431420922279357910e-01 3.163134157657623291e-01 2.913185954093933105e-02 7.352092862129211426e-02 2.556725405156612396e-02 -1.061984300613403320e-01 3.853442519903182983e-02 2.195217311382293701e-01 -3.940614685416221619e-02 -1.712102741003036499e-01 -2.741863727569580078e-01 -1.020997315645217896e-01 -2.260225713253021240e-01 3.046134952455759048e-03 1.851564198732376099e-01 -3.808084428310394287e-01 -7.902398705482482910e-02 6.282775849103927612e-02 2.223309129476547241e-01 -2.385176345705986023e-02 2.616400420665740967e-01 1.862837672233581543e-01 -1.301458925008773804e-01
5.983584001660346985e-02 -1.309823095798492432e-01 2.959279119968414307e-01 -2.758350968360900879e-01 4.696024209260940552e-02 -2.255307734012603760e-01 -1.679916530847549438e-01 1.166465803980827332e-01 -9.227312356233596802e-02 -7.261604815721511841e-02 6.678890436887741089e-02 2.379768341779708862e-02 9.205336868762969971e-02 2.378507107496261597e-01 3.128641098737716675e-02 2.966569364070892334e-01 9.208375588059425354e-03 1.098605841398239136e-01 1.045655366033315659e-02 -5.875029601156711578e-04 1.805013418197631836e-01 -3.719991147518157959e-01 -4.375005140900611877e-02 -1.970675885677337646e-01 -1.868118941783905029e-01 -6.698199361562728882e-02 3.230526149272918701e-01 1.675416678190231323e-01 -1.325188577175140381e-01 3.560936748981475830e-01 -2.682302519679069519e-02 -8.356524258852005005e-02
8.515974134206771851e-02 9.167400747537612915e-02 -2.386474907398223877e-01 2.312525659799575806e-01 -1.510395668447017670e-02 -1.434848308563232422e-01 2.097065933048725128e-02 1.445108503103256226e-01 -2.805178165435791016e-01 4.096685349941253662e-01 8.038394898176193237e-02 1.459825336933135986e-01 1.667239516973495483e-01 7.070000469684600830e-02 -2.496162950992584229e-01 2.395017594099044800e-01 -1.445215195417404175e-01 1.738554835319519043e-01 1.077877655625343323e-01 5.449954047799110413e-02 9.842704236507415771e-02 -2.952492833137512207e-01 1.061450783163309097e-02 -8.850103244185447693e-03 -3.355371654033660889e-01 -1.781827360391616821e-01 -1.866919845342636108e-01 1.440614610910415649e-01 -1.382613182067871094e-01 -1.243238523602485657e-02 -9.742217138409614563e-03 -1.515229195356369019e-01
-6.912080571055412292e-03 -1.351535022258758545e-01 2.260303348302841187e-01 2.225064486265182495e-01 -1.753830760717391968e-01 -2.168383002281188965e-01 -2.187055498361587524e-01 -8.398831821978092194e-03 -2.398998439311981201e-01 4.022846370935440063e-02 7.288688421249389648e-02 3.408682644367218018e-01 1.004801243543624878e-01 -3.763067722320556641e-02 1.990437209606170654e-01 3.191612362861633301e-01 -5.028778687119483948e-02 -9.000174701213836670e-02 6.304410845041275024e-02 -8.705805987119674683e-02 -2.873436734080314636e-02 -4.433164000511169434e-02 -3.075624704360961914e-01 -1.987781822681427002e-01 8.913825452327728271e-02 -4.203618466854095459e-01 -3.507280349731445312e-02 1.170052513480186462e-01 -7.353175431489944458e-02 2.249149531126022339e-01 -9.059584699571132660e-03 -8.372995257377624512e-02
-9.155818819999694824e-02 -1.465027928352355957e-01 1.788462847471237183e-01 5.905687063932418823e-02 -9.162909351289272308e-03 -1.525397896766662598e-01 2.173606455326080322e-01 2.582568526268005371e-01 -2.093657851219177246e-01 7.708374410867691040e-02 -1.069517731666564941e-01 -3.608024120330810547e-02 -1.762857586145401001e-01 -1.333384364843368530e-01 -1.757876276969909668e-01 2.926358878612518311e-01 3.009175062179565430e-01 -1.509729772806167603e-01 3.074648678302764893e-01 -1.590103954076766968e-01 -1.903303666040301323e-03 -8.856931328773498535e-02 2.112192213535308838e-01 -1.012960076332092285e-01 -1.625063419342041016e-01 -3.730350434780120850e-01 -4.955292865633964539e-02 8.939820528030395508e-02 -1.009401082992553711e-01 2.186363190412521362e-01 -4.899108782410621643e-02 -1.928445100784301758e-01
2.479777634143829346e-01 -2.605446279048919678e-01 -1.376486122608184814e-01 2.934645675122737885e-02 -1.394446790218353271e-01 -1.511184871196746826e-01 -8.654864132404327393e-02 -8.896326273679733276e-02 -3.479840755462646484e-01 1.580413877964019775e-01 4.447922706604003906e-01 -1.144014149904251099e-01 2.073354274034500122e-01 2.809486538171768188e-02 -1.616644710302352905e-01 4.072295501828193665e-02 5.778153613209724426e-02 4.308162629604339600e-02 -5.917599797248840332e-02 2.321795374155044556e-02 -1.517610717564821243e-02 -2.022661119699478149e-01 1.282337214797735214e-02 -2.136498689651489258e-01 -6.391878239810466766e-03 -1.706215143203735352e-01 -1.884752959012985229e-01 8.283688873052597046e-02 -4.225012660026550293e-01 -7.656076457351446152e-03 -1.221507266163825989e-01 -5.785506591200828552e-02
8.543162047863006592e-02 -4.753709435462951660e-01 2.973151803016662598e-01 -1.812192797660827637e-01 -1.935445219278335571e-01 4.537489637732505798e-02 -2.587945759296417236e-01 2.938466668128967285e-01 -1.308323591947555542e-01 2.347969114780426025e-01 -8.817875385284423828e-02 5.125527456402778625e-02 -9.385585784912109375e-02 1.000994518399238586e-01 8.867546916007995605e-02 3.961955755949020386e-02 5.539540946483612061e-02 3.464456647634506226e-02 3.273819386959075928e-02 1.419670581817626953e-01 -1.177988052368164062e-01 1.098061054944992065e-01 1.026291698217391968e-01 -1.428476870059967041e-01 -3.531606495380401611e-01 -2.449985146522521973e-01 -9.838729351758956909e-02 1.952840574085712433e-02 -1.029232591390609741e-01 -1.149204149842262268e-01 -1.101622730493545532e-02 -2.015942633152008057e-01
1.247013360261917114e-01 -7.053686678409576416e-02 1.854515224695205688e-01 9.598964452743530273e-02 -3.538435697555541992e-01 -3.567229211330413818e-01 -2.213855087757110596e-01 8.500231057405471802e-02 -8.954668790102005005e-02 6.176584400236606598e-03 3.956523239612579346e-01 2.248628437519073486e-01 1.110643818974494934e-01 1.692629754543304443e-01 -1.074342280626296997e-01 3.666594624519348145e-01 -3.477456048130989075e-02 1.199611052870750427e-01 1.503321528434753418e-01 -3.504059836268424988e-02 3.275670483708381653e-02 -2.850998751819133759e-02 5.560281127691268921e-02 -2.033119350671768188e-01 -2.501164972782135010e-01 -6.295781582593917847e-02 4.875763505697250366e-02 -2.286465466022491455e-01 3.598618879914283752e-02 1.135803200304508209e-02 -1.076052859425544739e-01 7.158835232257843018e-02
[truncated: 3,275,479 more chars]
