# Supplementary material for: The Language of Innovation
Source: PLoS One. 2020 Apr 30;15(4):e0230107. doi: 10.1371/journal.pone.0230107 (PMC7194493; doi:10.1371/journal.pone.0230107)
Supplement: S12 File — (GZ) [file pone.0230107.s012.tar.gz › 1990-1994/V2Run_7_VS_4500_embeddings1990-1994ED32.txt]

-2.948107942938804626e-02 -1.226827204227447510e-01 -1.777049005031585693e-01 -5.065151676535606384e-02 -2.776282131671905518e-01 2.385629117488861084e-01 -4.159834980964660645e-01 2.806268334388732910e-01 1.071413680911064148e-01 -1.374125778675079346e-01 2.688159346580505371e-01 -3.118016421794891357e-01 1.527761667966842651e-01 2.722871005535125732e-01 -1.988731697201728821e-02 1.173220500349998474e-01 -9.091132879257202148e-02 -2.879436016082763672e-01 -4.526949301362037659e-02 -9.204237163066864014e-02 9.944029152393341064e-02 -1.075963377952575684e-01 -7.021969556808471680e-02 9.111877530813217163e-02 9.392376244068145752e-02 3.398465632926672697e-04 -5.634717270731925964e-02 2.144321650266647339e-01 1.778524369001388550e-01 -2.310369536280632019e-02 -7.405669242143630981e-02 1.436780244112014771e-01
-1.445652395486831665e-01 1.267482191324234009e-01 6.349609792232513428e-02 1.463060081005096436e-01 -1.533651798963546753e-01 1.581149846315383911e-01 -3.598670959472656250e-01 7.843732833862304688e-02 2.565127015113830566e-01 -7.245813310146331787e-02 -1.470708996057510376e-01 -1.558049172163009644e-01 2.120756357908248901e-01 3.721457421779632568e-01 -3.848694637417793274e-02 9.422492980957031250e-02 -1.754791289567947388e-01 -2.047132998704910278e-01 -2.335502952337265015e-02 2.837363779544830322e-01 2.933937311172485352e-01 -3.472457081079483032e-02 -1.124845445156097412e-02 -5.940183624625205994e-02 -6.842701882123947144e-02 2.540856599807739258e-01 -2.522203326225280762e-01 2.170777767896652222e-01 1.943777501583099365e-02 -9.131091833114624023e-02 6.538257002830505371e-02 7.053700834512710571e-02
1.619086414575576782e-01 -1.518818587064743042e-01 -2.679311633110046387e-01 -9.610134363174438477e-02 -6.825935095548629761e-02 1.897583305835723877e-01 -1.130451411008834839e-01 1.277026720345020294e-02 1.523854136466979980e-01 -8.239388465881347656e-02 2.389733642339706421e-01 -1.434035003185272217e-01 5.908569693565368652e-02 1.905625462532043457e-01 2.230956852436065674e-01 2.386996895074844360e-01 2.772955968976020813e-02 -6.216675788164138794e-02 -3.923881351947784424e-01 -1.666042953729629517e-02 1.447187662124633789e-01 -1.174226850271224976e-01 -1.691116094589233398e-01 -9.107133001089096069e-02 -4.465144127607345581e-03 1.959608346223831177e-01 -3.124596476554870605e-01 2.053244411945343018e-01 -1.335529237985610962e-01 2.271957397460937500e-01 -4.424195736646652222e-03 2.892406284809112549e-01
-7.781531661748886108e-02 1.948231458663940430e-02 -2.424003630876541138e-01 1.864971667528152466e-01 -3.978710174560546875e-01 2.103429287672042847e-03 -2.765037417411804199e-01 2.605013847351074219e-01 2.265936285257339478e-01 6.881297379732131958e-02 -2.263867259025573730e-01 -9.382827207446098328e-03 1.157175898551940918e-01 -1.409693434834480286e-02 5.715256929397583008e-02 1.190457046031951904e-01 -1.855233013629913330e-01 7.713811099529266357e-02 -5.619348585605621338e-02 9.773306548595428467e-02 1.477148979902267456e-01 -3.363601565361022949e-01 -3.479900956153869629e-02 -3.512791097164154053e-01 -1.004154384136199951e-01 2.269565612077713013e-01 1.266651004552841187e-01 9.992153942584991455e-02 -4.824445769190788269e-02 2.311685830354690552e-01 3.640548512339591980e-02 -4.001501575112342834e-02
-1.652319878339767456e-01 -1.060895547270774841e-01 -9.116016328334808350e-02 -2.215103479102253914e-03 -2.405492216348648071e-01 -1.485519558191299438e-01 -3.106272518634796143e-01 1.784739345312118530e-01 3.549288958311080933e-02 1.722434163093566895e-02 3.502225130796432495e-02 -1.170088723301887512e-01 -1.165794283151626587e-01 4.199013859033584595e-02 9.180477261543273926e-02 3.025890886783599854e-01 -1.281511932611465454e-01 5.194197222590446472e-02 -3.249730169773101807e-01 -7.683095335960388184e-02 1.593642830848693848e-01 -3.208563923835754395e-01 -5.671485885977745056e-02 -1.374340951442718506e-01 -1.930448710918426514e-01 4.293822050094604492e-01 -1.165926605463027954e-01 -1.169838104397058487e-02 4.612852819263935089e-03 7.649558782577514648e-02 -8.140619844198226929e-02 2.899842858314514160e-01
-1.261827200651168823e-01 -3.822577595710754395e-01 -1.107267737388610840e-01 7.785183936357498169e-02 -1.520791351795196533e-01 5.276518687605857849e-02 -1.258645802736282349e-01 3.396251201629638672e-01 2.934496290981769562e-02 5.558454245328903198e-02 1.213341951370239258e-01 -3.558263182640075684e-01 2.583234310150146484e-01 2.057160288095474243e-01 9.229880571365356445e-02 -5.840967223048210144e-02 2.995046786963939667e-02 -1.550682336091995239e-01 -2.953823655843734741e-02 2.685731053352355957e-01 -1.992405802011489868e-01 -2.104908674955368042e-01 -2.246660888195037842e-01 2.081222087144851685e-01 -1.344729363918304443e-01 7.633331231772899628e-03 5.765298008918762207e-02 -2.249973453581333160e-02 1.590231247246265411e-02 2.756568193435668945e-01 7.933801412582397461e-02 -1.265893280506134033e-01
-2.214374095201492310e-01 2.251796573400497437e-01 -4.478398337960243225e-02 2.153801359236240387e-02 -1.451804786920547485e-01 1.687268316745758057e-01 -2.766548991203308105e-01 1.310354173183441162e-01 2.500186264514923096e-01 -2.019495144486427307e-02 5.534896627068519592e-02 -5.302253365516662598e-02 1.340006291866302490e-01 3.613982796669006348e-01 2.301635444164276123e-01 1.473650038242340088e-01 2.143044173717498779e-01 1.169558428227901459e-02 -1.833927780389785767e-01 1.258900165557861328e-01 -2.366335839033126831e-01 -2.622716128826141357e-01 -1.955361813306808472e-01 -3.649245202541351318e-02 -1.505176723003387451e-01 1.058091297745704651e-01 -3.336431682109832764e-01 2.338602244853973389e-01 1.394447521306574345e-03 -4.795564338564872742e-02 -2.060461975634098053e-02 3.019970841705799103e-03
-1.781151294708251953e-01 1.526868492364883423e-01 1.763331592082977295e-01 -1.147027015686035156e-01 -2.760417461395263672e-01 -1.332513093948364258e-01 -2.630406022071838379e-01 7.571097463369369507e-02 2.254973053932189941e-01 -1.497483104467391968e-01 -3.835417702794075012e-02 -3.054694533348083496e-01 2.537806145846843719e-02 7.675332576036453247e-02 2.074740380048751831e-01 5.362034589052200317e-02 -2.800089120864868164e-02 3.715444728732109070e-02 -1.292533725500106812e-01 2.589678466320037842e-01 -7.822569459676742554e-02 -8.666916191577911377e-02 2.750963345170021057e-02 1.009444147348403931e-01 -1.026439964771270752e-01 2.435111850500106812e-01 -4.267473816871643066e-01 1.216948181390762329e-01 -3.137111663818359375e-02 3.431499004364013672e-01 1.201626956462860107e-01 2.962989360094070435e-02
2.290652394294738770e-01 -6.722220778465270996e-02 -2.695687711238861084e-01 8.920525014400482178e-02 -2.657958269119262695e-01 -3.488747403025627136e-02 -3.478102385997772217e-01 1.386633366346359253e-01 6.931891664862632751e-03 1.295819431543350220e-01 1.301722228527069092e-01 -2.296270281076431274e-01 1.254537999629974365e-01 3.205817937850952148e-01 1.127921566367149353e-01 4.009822607040405273e-01 4.122205823659896851e-02 1.040328368544578552e-01 -3.230198919773101807e-01 -4.677674174308776855e-02 -1.324127465486526489e-01 -2.232370972633361816e-01 -8.942997455596923828e-02 -6.742541491985321045e-02 -4.320205748081207275e-02 1.281503438949584961e-01 -1.724464744329452515e-01 7.762859761714935303e-02 2.859061025083065033e-02 1.252831965684890747e-01 4.354345798492431641e-02 -1.902736164629459381e-02
5.811994895339012146e-03 -1.279390789568424225e-02 1.624385640025138855e-02 9.808707237243652344e-02 -7.771220523864030838e-03 -1.776917278766632080e-02 -3.515247702598571777e-01 -1.390083786100149155e-02 1.582584157586097717e-02 -1.956975311040878296e-01 -2.513928711414337158e-01 1.231733411550521851e-01 4.339089989662170410e-01 3.667883276939392090e-01 2.482747733592987061e-01 1.335112899541854858e-01 -1.326108574867248535e-01 -7.513624429702758789e-02 -1.276375502347946167e-01 -1.006410047411918640e-01 3.878711909055709839e-02 -3.155579417943954468e-02 -9.239392727613449097e-02 -5.711430311203002930e-02 -4.081504046916961670e-02 2.994872331619262695e-01 -1.367537677288055420e-01 3.148889541625976562e-01 5.228064209222793579e-02 1.400659233331680298e-01 1.859655082225799561e-01 1.283909380435943604e-01
-2.118272334337234497e-01 1.089005768299102783e-01 5.567476525902748108e-02 1.410743147134780884e-01 -6.785584241151809692e-02 -1.452565938234329224e-01 -2.829308211803436279e-01 3.651330471038818359e-01 -3.350287303328514099e-02 -6.214896962046623230e-02 -2.311525642871856689e-01 -5.442667752504348755e-02 2.846064418554306030e-02 1.818524599075317383e-01 8.518964052200317383e-02 1.810449361801147461e-01 -2.258078902959823608e-01 -1.924580633640289307e-01 -1.440174132585525513e-01 -9.154923260211944580e-02 -2.370354831218719482e-01 -4.189327359199523926e-02 -6.078565493226051331e-02 6.433533877134323120e-02 5.816493928432464600e-02 2.570295929908752441e-01 -4.514002203941345215e-01 2.306722104549407959e-01 1.259563118219375610e-01 1.514416362624615431e-04 5.025929957628250122e-02 1.347676664590835571e-01
-3.360115587711334229e-01 -9.624107182025909424e-02 -7.416841387748718262e-02 2.680621854960918427e-02 -7.871176302433013916e-02 1.269977986812591553e-01 -2.605595588684082031e-01 2.426872104406356812e-01 8.403411507606506348e-02 1.147340144962072372e-02 5.083272606134414673e-02 -1.029587835073471069e-01 1.670424044132232666e-01 3.159813880920410156e-01 8.876024186611175537e-02 6.046060100197792053e-02 1.558347046375274658e-01 1.839508861303329468e-01 -1.325025260448455811e-01 1.524167805910110474e-01 -1.688463538885116577e-01 -8.499738574028015137e-02 -1.922256196849048138e-03 -8.629664033651351929e-02 -7.422377169132232666e-02 1.821294128894805908e-01 -2.592812776565551758e-01 3.185856342315673828e-01 -2.192060947418212891e-01 -7.223999500274658203e-02 -3.512917086482048035e-02 3.985477685928344727e-01
-1.229200279340147972e-03 1.270288378000259399e-01 -3.797162473201751709e-01 5.209740623831748962e-02 -1.861290633678436279e-01 -1.487588882446289062e-01 -2.277549952268600464e-01 4.681042581796646118e-02 -2.662284858524799347e-02 -7.263047248125076294e-02 -1.542463004589080811e-01 -4.074060022830963135e-01 -2.953242883086204529e-02 2.942718565464019775e-01 -1.775731216184794903e-03 2.849935889244079590e-01 9.872476756572723389e-02 -8.533637970685958862e-02 -1.290202438831329346e-01 5.054314434528350830e-02 -2.043574640993028879e-04 -1.286026239395141602e-01 -3.145922422409057617e-01 6.571739166975021362e-02 -1.390510946512222290e-01 1.753190010786056519e-01 -7.190835475921630859e-02 1.901504695415496826e-01 9.167592972517013550e-02 1.053622290492057800e-01 1.385425478219985962e-01 2.748152017593383789e-01
5.140516534447669983e-02 2.409446686506271362e-01 -3.296288102865219116e-02 1.451076567173004150e-01 1.898553781211376190e-02 1.065491363406181335e-01 -3.201048970222473145e-01 1.602392196655273438e-01 1.146187037229537964e-01 5.173010006546974182e-02 1.132521405816078186e-01 -2.959272265434265137e-01 1.375456433743238449e-02 -8.877194672822952271e-02 3.344644606113433838e-01 2.385703325271606445e-01 -6.933809816837310791e-02 -9.379813447594642639e-03 -3.362389504909515381e-01 6.031976640224456787e-02 1.657824814319610596e-01 -6.377834826707839966e-02 -2.918350100517272949e-01 -1.245746295899152756e-02 -1.646222621202468872e-01 2.802364528179168701e-01 -1.162873581051826477e-01 1.382592972368001938e-02 -1.734835840761661530e-02 1.268611103296279907e-01 3.145534694194793701e-01 1.053018942475318909e-01
-4.582670703530311584e-02 6.677039712667465210e-02 -3.714098930358886719e-01 3.448993340134620667e-02 -2.006649523973464966e-01 -2.522926032543182373e-01 -1.844439506530761719e-01 2.342903763055801392e-01 3.060557544231414795e-01 -5.754610523581504822e-02 9.673304855823516846e-02 -1.447463184595108032e-01 -1.561122480779886246e-02 2.096687704324722290e-01 2.395307272672653198e-01 2.573137581348419189e-01 -4.326514527201652527e-02 -8.726561814546585083e-02 -5.668314918875694275e-02 -4.487922042608261108e-02 1.093331202864646912e-01 -2.155605405569076538e-01 1.274764686822891235e-01 -9.954407811164855957e-02 -1.322587132453918457e-01 2.444421947002410889e-01 2.333954162895679474e-02 2.097427099943161011e-01 2.551129758358001709e-01 2.532119750976562500e-01 -1.186817809939384460e-01 4.514057934284210205e-02
-1.127354055643081665e-01 3.348376974463462830e-02 9.317968785762786865e-02 2.152645401656627655e-02 -7.577991485595703125e-02 5.760350823402404785e-02 -1.350085139274597168e-01 2.858728766441345215e-01 1.510845869779586792e-01 -1.999891996383666992e-01 -1.958631128072738647e-01 -2.372815161943435669e-01 1.184557154774665833e-01 1.543815582990646362e-01 3.012821972370147705e-01 8.120091259479522705e-02 3.549784049391746521e-02 -3.181901872158050537e-01 -2.888081073760986328e-01 -2.422405332326889038e-01 -7.562124729156494141e-02 -1.439259499311447144e-01 -2.125832289457321167e-01 -6.608857959508895874e-02 2.175086736679077148e-01 1.982399374246597290e-01 -2.729446887969970703e-01 2.347637414932250977e-01 -1.670861095190048218e-01 7.645141333341598511e-02 -2.160327881574630737e-02 6.523722410202026367e-02
-7.116734981536865234e-02 -2.403500378131866455e-01 -2.079133391380310059e-01 5.724720656871795654e-02 -4.713134765625000000e-01 -1.732165813446044922e-01 -3.825769126415252686e-01 -4.823091905564069748e-03 2.980037033557891846e-01 4.293321445584297180e-02 -4.980589076876640320e-02 -5.312193557620048523e-02 -2.626533806324005127e-02 1.048968061804771423e-01 1.876641213893890381e-01 9.779492020606994629e-02 -2.261615395545959473e-01 1.502135097980499268e-01 -5.754913203418254852e-03 -1.397333741188049316e-01 1.332314014434814453e-01 -6.556493043899536133e-02 -2.628083713352680206e-02 -2.987743020057678223e-01 -1.792259067296981812e-01 2.161127030849456787e-01 -8.336373604834079742e-03 9.925520420074462891e-02 7.324488461017608643e-02 1.428455412387847900e-01 5.521512031555175781e-02 1.298553794622421265e-01
-1.124421600252389908e-02 -1.566159874200820923e-01 -1.089206933975219727e-01 -1.801855713129043579e-01 -2.423279583454132080e-01 2.162991836667060852e-02 -3.316742181777954102e-01 -1.568593457341194153e-02 3.687848895788192749e-02 1.079870611429214478e-01 -1.209094524383544922e-01 -2.615481913089752197e-01 7.784681767225265503e-02 3.155585527420043945e-01 -4.744714498519897461e-02 4.448576271533966064e-01 3.303230926394462585e-02 2.214605510234832764e-01 -4.233631119132041931e-02 1.260089874267578125e-01 -8.083333075046539307e-02 -3.220034241676330566e-01 -1.986466497182846069e-01 -2.852138504385948181e-02 -6.998031586408615112e-02 2.037507295608520508e-01 -1.205545365810394287e-01 1.670689731836318970e-01 8.986766450107097626e-03 2.607207931578159332e-02 1.715656369924545288e-01 1.496066451072692871e-01
-2.575509548187255859e-01 3.413917124271392822e-02 -4.204761236906051636e-02 -2.974590659141540527e-02 -2.567779123783111572e-01 -2.133358735591173172e-03 -2.894656956195831299e-01 1.573928743600845337e-01 1.576190739870071411e-01 1.383852772414684296e-02 2.613578140735626221e-01 -1.446324884891510010e-01 2.176037579774856567e-01 4.086225926876068115e-01 -3.051223792135715485e-02 6.621951609849929810e-02 -1.728698015213012695e-01 -1.805583387613296509e-01 1.164562776684761047e-01 1.525679826736450195e-01 9.287837147712707520e-02 -6.094138696789741516e-02 -4.676901102066040039e-01 6.394861638545989990e-02 1.003529801964759827e-01 1.133963232859969139e-03 5.580174550414085388e-02 -4.301589727401733398e-02 8.888491243124008179e-02 -7.004599273204803467e-02 2.264131158590316772e-01 8.860677480697631836e-02
-9.805771708488464355e-02 1.751717776060104370e-01 -1.598067134618759155e-01 4.996378719806671143e-02 -1.351162642240524292e-01 6.335666403174400330e-03 -3.353216946125030518e-01 -8.113750815391540527e-02 9.183785319328308105e-02 1.071059629321098328e-01 6.559885293245315552e-02 -2.857001423835754395e-01 2.320712357759475708e-01 1.674391776323318481e-01 4.449698925018310547e-01 2.500245869159698486e-01 1.680735498666763306e-01 6.125707924365997314e-02 -2.963905334472656250e-01 1.113138906657695770e-02 1.416176706552505493e-01 -1.657185256481170654e-01 -2.796387374401092529e-01 4.690966010093688965e-02 -1.037699356675148010e-02 1.376479268074035645e-01 1.102951988577842712e-01 4.760657995939254761e-02 1.806145459413528442e-01 6.611694395542144775e-02 6.335359066724777222e-02 1.540310233831405640e-01
-7.528898864984512329e-02 -2.502007484436035156e-01 -1.766448915004730225e-01 2.272135019302368164e-01 -1.819850355386734009e-01 4.053761437535285950e-02 -8.525159209966659546e-02 1.876788027584552765e-02 -1.085136458277702332e-02 -4.362864792346954346e-02 -7.386824116110801697e-03 -2.733526229858398438e-01 -1.677408814430236816e-03 3.542412519454956055e-01 1.264691799879074097e-01 3.904518187046051025e-01 -2.100798767060041428e-03 6.071987748146057129e-02 -1.378604769706726074e-01 -7.757839560508728027e-02 -7.485575973987579346e-02 -9.291037172079086304e-02 -2.907197177410125732e-01 -6.357837934046983719e-03 -2.331701368093490601e-01 3.430541753768920898e-01 -9.431990981101989746e-02 1.143569350242614746e-01 9.144765883684158325e-02 8.023877441883087158e-02 2.936800420284271240e-01 1.148876473307609558e-01
-2.932300567626953125e-01 2.082099467515945435e-01 -2.210797965526580811e-01 2.010546028614044189e-01 -1.416331380605697632e-01 -3.964309766888618469e-02 -3.092534840106964111e-01 1.035275533795356750e-01 1.393279731273651123e-01 -2.261641174554824829e-01 2.339311540126800537e-01 -1.766613721847534180e-01 2.207524925470352173e-01 1.674803048372268677e-01 2.102438509464263916e-01 1.894420981407165527e-01 -3.298256695270538330e-01 8.342818915843963623e-02 -3.781361132860183716e-02 -1.383707523345947266e-01 3.200633684173226357e-03 1.857447028160095215e-01 1.451493147760629654e-02 7.363849878311157227e-02 1.110018193721771240e-01 5.923920497298240662e-02 -2.377282381057739258e-01 9.085594117641448975e-02 -1.976013779640197754e-01 1.454016268253326416e-01 1.445393264293670654e-01 4.318166896700859070e-02
4.679970815777778625e-02 -6.034456891939043999e-04 3.218893706798553467e-01 1.157115995883941650e-01 -5.427022650837898254e-02 6.582807004451751709e-02 -3.324303925037384033e-01 -3.402135521173477173e-02 1.402906626462936401e-01 3.483701124787330627e-02 -9.614086151123046875e-02 -2.949090600013732910e-01 1.679821312427520752e-01 2.903673611581325531e-02 2.786326706409454346e-01 6.306922435760498047e-02 -1.529040783643722534e-01 -1.308663636445999146e-01 -1.944944560527801514e-01 2.102213948965072632e-01 -1.699052304029464722e-01 -6.726496666669845581e-02 5.945293232798576355e-02 -4.334668815135955811e-01 -2.086650021374225616e-02 8.759211748838424683e-02 -3.533474802970886230e-01 3.654449433088302612e-02 1.126135215163230896e-01 8.463664352893829346e-02 1.468287557363510132e-01 1.050141304731369019e-01
-1.257316470146179199e-01 -2.403520941734313965e-01 -8.938422799110412598e-02 -1.787489801645278931e-01 -1.386909633874893188e-01 -3.854608908295631409e-02 -4.824699759483337402e-01 6.742441654205322266e-02 3.115465492010116577e-02 -3.379234075546264648e-01 -5.076931789517402649e-02 -1.305074691772460938e-01 2.104996591806411743e-01 4.803468286991119385e-02 -2.078992500901222229e-02 1.859453320503234863e-01 -1.157212555408477783e-01 -2.469359040260314941e-01 -1.627957075834274292e-01 -1.717710644006729126e-01 -6.973271071910858154e-02 -5.025057494640350342e-02 -9.429677575826644897e-02 -2.029001861810684204e-01 5.871347710490226746e-02 -2.620716206729412079e-02 2.084599435329437256e-01 3.385229408740997314e-01 1.167700290679931641e-01 2.073678970336914062e-01 7.122477889060974121e-02 1.782574132084846497e-02
-2.168464474380016327e-02 -2.216951549053192139e-02 -5.354371294379234314e-02 7.840713113546371460e-02 -2.552591562271118164e-01 -8.119657635688781738e-03 -2.645492851734161377e-01 1.576521992683410645e-01 -1.376416441053152084e-02 3.648123145103454590e-02 -2.273131161928176880e-03 -3.289248347282409668e-01 -1.625817641615867615e-02 3.727176189422607422e-01 -7.569511234760284424e-02 4.819328784942626953e-01 2.416634261608123779e-01 -1.415468659251928329e-02 4.482085816562175751e-03 -2.246397547423839569e-02 6.972975283861160278e-02 -2.529235184192657471e-01 -3.049438893795013428e-01 -7.282284647226333618e-02 -2.110083997249603271e-01 9.065094590187072754e-02 6.084907334297895432e-03 8.048238605260848999e-02 2.129116207361221313e-01 8.550808578729629517e-02 2.557600475847721100e-02 -6.530483067035675049e-02
-2.726226449012756348e-01 9.655762463808059692e-03 6.526511907577514648e-02 -3.349888324737548828e-02 -6.434729695320129395e-02 -1.177858784794807434e-01 2.110312459990382195e-03 -4.730496928095817566e-02 -1.736351987347006798e-04 -8.161534555256366730e-03 2.442983165383338928e-02 -1.020773053169250488e-01 2.164822518825531006e-01 2.933602631092071533e-01 2.624990046024322510e-01 -5.989883095026016235e-03 -6.806683540344238281e-02 -1.103976592421531677e-01 -5.639120563864707947e-02 -6.909357011318206787e-02 -8.526411838829517365e-03 -1.525500267744064331e-01 -1.318782567977905273e-01 -1.805501431226730347e-01 -4.755178987979888916e-01 -3.365719318389892578e-01 -1.552237570285797119e-01 1.440397500991821289e-01 3.065591752529144287e-01 2.575643062591552734e-01 1.490155309438705444e-01 -1.487396210432052612e-01
-3.425257205963134766e-01 -2.690952420234680176e-01 2.576647400856018066e-01 7.827118039131164551e-02 -2.134237885475158691e-01 -5.873280577361583710e-03 -4.442348480224609375e-01 2.274216115474700928e-01 1.661277711391448975e-01 -1.468366086483001709e-01 -6.112090870738029480e-02 -1.347912102937698364e-01 2.168930768966674805e-01 1.255343556404113770e-01 -4.056892171502113342e-02 1.929375827312469482e-01 -1.029955819249153137e-01 -1.533975601196289062e-01 3.697956353425979614e-02 9.385313838720321655e-02 -3.210107684135437012e-01 -2.137571275234222412e-01 1.071151271462440491e-01 -6.769886612892150879e-02 -5.725802853703498840e-02 1.065810862928628922e-02 1.445709634572267532e-02 1.378850638866424561e-01 -2.951361611485481262e-02 1.132214218378067017e-01 1.435182392597198486e-01 -6.594341248273849487e-02
-2.299253791570663452e-01 4.047368653118610382e-03 4.674276709556579590e-02 1.044520288705825806e-01 -2.074543535709381104e-01 -6.571541726589202881e-02 -1.411572694778442383e-01 3.126223683357238770e-01 1.996472477912902832e-01 9.400313347578048706e-02 1.010133400559425354e-01 -1.089223250746726990e-01 7.465650886297225952e-02 3.729457557201385498e-01 1.787103563547134399e-01 3.884203732013702393e-01 6.285839527845382690e-02 1.557935029268264771e-01 -1.554424315690994263e-01 -1.120805963873863220e-01 -9.926810860633850098e-02 1.469882279634475708e-01 -7.089105248451232910e-02 9.462638199329376221e-02 6.960987299680709839e-02 2.158497571945190430e-01 -7.342822849750518799e-02 2.911016941070556641e-01 1.157161667943000793e-01 -1.663367599248886108e-01 1.918952763080596924e-01 2.023325264453887939e-01
-2.278680950403213501e-01 2.899121642112731934e-01 -1.629961095750331879e-02 -3.536527231335639954e-02 -2.169054299592971802e-01 -1.218766719102859497e-01 -2.652405202388763428e-01 1.193464733660221100e-02 2.576269209384918213e-01 -1.034020781517028809e-01 -1.120037585496902466e-01 -9.635280072689056396e-02 3.305206894874572754e-01 1.342013180255889893e-01 2.154671847820281982e-01 -7.829439127817749977e-04 1.865091174840927124e-01 -3.180708289146423340e-01 -1.778198480606079102e-01 6.021230295300483704e-02 -1.525510698556900024e-01 -2.890548706054687500e-01 1.696947589516639709e-02 -3.224673122167587280e-02 -2.323099374771118164e-01 7.001088559627532959e-02 -6.397790461778640747e-02 -9.846372157335281372e-02 1.634615473449230194e-02 1.335892677307128906e-01 1.198306977748870850e-01 2.702923417091369629e-01
-1.878470182418823242e-01 -1.300819516181945801e-01 -5.004750564694404602e-02 -1.929542571306228638e-01 1.551687717437744141e-01 2.046812772750854492e-01 -1.715267151594161987e-01 3.843502700328826904e-01 7.987651973962783813e-02 -2.289031147956848145e-01 -8.709923923015594482e-02 -1.025914177298545837e-01 2.597799897193908691e-01 -8.641353249549865723e-02 -5.230118706822395325e-02 2.702707350254058838e-01 -8.673619478940963745e-02 -1.418295353651046753e-01 -4.596056342124938965e-01 -1.083077043294906616e-01 -7.763592153787612915e-02 1.265273988246917725e-01 -1.768325269222259521e-01 1.167251318693161011e-01 -2.587382793426513672e-01 -4.814872518181800842e-04 -3.828623890876770020e-02 7.354762405157089233e-02 -8.808869868516921997e-02 -1.692370772361755371e-01 4.652519710361957550e-03 -9.764160960912704468e-02
-2.407719343900680542e-01 2.236453443765640259e-01 -2.139680236577987671e-01 -9.935608506202697754e-02 -2.537890970706939697e-01 -7.396205514669418335e-02 -1.982914358377456665e-01 -5.600481852889060974e-02 2.903192341327667236e-01 1.323885172605514526e-01 2.435571402311325073e-01 -3.505297005176544189e-02 1.538597941398620605e-01 1.554528325796127319e-01 7.275493443012237549e-02 1.447216719388961792e-01 1.354265809059143066e-01 -2.451672554016113281e-01 -5.052370578050613403e-02 -8.832935243844985962e-02 1.601586341857910156e-01 -1.058071777224540710e-01 -2.772630155086517334e-01 3.112990856170654297e-01 6.297593563795089722e-02 1.251082122325897217e-01 -1.670721620321273804e-01 7.633876055479049683e-02 2.617622911930084229e-01 9.062717109918594360e-02 6.405175477266311646e-02 2.322961091995239258e-01
1.097782477736473083e-01 -2.208684384822845459e-01 -8.748232573270797729e-02 1.010208502411842346e-01 -2.171220779418945312e-01 4.809295386075973511e-02 -2.434050738811492920e-01 9.727204591035842896e-02 1.038740575313568115e-01 1.476564854383468628e-01 -1.576385647058486938e-02 -2.438097447156906128e-01 3.499363735318183899e-02 2.794427275657653809e-01 8.887138962745666504e-02 3.143332898616790771e-01 6.627085059881210327e-02 -2.583220899105072021e-01 -1.615052074193954468e-01 1.556818634271621704e-01 -6.151608377695083618e-02 -2.464533001184463501e-01 -2.989787459373474121e-01 -1.034673005342483521e-01 -1.067090630531311035e-01 2.921514511108398438e-01 -1.987317502498626709e-01 6.869652122259140015e-02 -6.172392517328262329e-02 -1.320636272430419922e-01 2.755149006843566895e-01 -2.593193016946315765e-02
-1.167042031884193420e-01 1.527692889794707298e-03 -2.923073172569274902e-01 3.155200555920600891e-02 -1.987044364213943481e-01 -3.033181652426719666e-02 -5.879648923873901367e-01 9.135185182094573975e-02 8.627025783061981201e-02 -5.477721616625785828e-02 -2.257766872644424438e-01 4.406256973743438721e-02 2.059816867113113403e-01 1.746564358472824097e-01 9.482542425394058228e-02 2.420290187001228333e-02 1.123569458723068237e-01 -1.686230488121509552e-02 -1.950206309556961060e-01 -1.117974743247032166e-01 -1.501329839229583740e-01 -7.469119876623153687e-02 3.558049350976943970e-02 -1.395444422960281372e-01 -2.220943383872509003e-02 -4.001549184322357178e-01 -1.696008890867233276e-01 1.147220730781555176e-01 2.899884991347789764e-02 1.818409264087677002e-01 9.815362095832824707e-02 3.514836728572845459e-02
-2.713005244731903076e-01 -1.433459762483835220e-02 1.557872742414474487e-01 -3.321675211191177368e-02 -2.287501245737075806e-01 1.599335819482803345e-01 -1.312408000230789185e-01 4.506250321865081787e-01 1.116548478603363037e-02 7.261149585247039795e-02 1.639699041843414307e-01 -8.833441883325576782e-02 2.116585969924926758e-01 -1.118301078677177429e-01 1.692159473896026611e-01 -9.558968245983123779e-02 -1.766191273927688599e-01 7.381253410130739212e-03 1.234023720026016235e-01 1.730090975761413574e-01 -3.773270547389984131e-01 -2.917896956205368042e-02 -1.422072499990463257e-01 -4.404864460229873657e-02 -2.037760168313980103e-01 -3.177425637841224670e-02 -2.050928771495819092e-01 5.595614016056060791e-02 2.036456018686294556e-02 2.214439660310745239e-01 2.650893926620483398e-01 -1.349426656961441040e-01
-1.088600680232048035e-01 -1.787029020488262177e-02 -3.836424276232719421e-02 1.432600468397140503e-01 -1.846625357866287231e-01 2.249690704047679901e-02 -3.221502602100372314e-01 -1.916657090187072754e-01 2.415479719638824463e-01 -9.467328339815139771e-02 1.451653540134429932e-01 -2.079394906759262085e-01 1.393138766288757324e-01 8.572089672088623047e-02 2.291692346334457397e-01 5.998729541897773743e-02 -8.827543817460536957e-03 -1.498490124940872192e-01 2.545138075947761536e-02 1.259154081344604492e-01 -3.417145833373069763e-02 -3.582198321819305420e-01 1.687425971031188965e-01 -2.214655876159667969e-01 5.038184672594070435e-02 1.618795841932296753e-02 -3.888555765151977539e-01 1.067091897130012512e-01 2.415250092744827271e-01 1.658176332712173462e-01 2.180170118808746338e-01 1.772449314594268799e-01
-1.246789917349815369e-01 -1.100376844406127930e-01 -4.273911938071250916e-02 7.365847378969192505e-02 -5.580859631299972534e-02 2.381224557757377625e-02 -1.125172153115272522e-01 9.507218003273010254e-02 -1.770958490669727325e-02 2.050921320915222168e-01 -1.998775452375411987e-01 -3.048804104328155518e-01 8.364979922771453857e-02 4.037085771560668945e-01 1.879845708608627319e-01 2.673156559467315674e-01 1.290892362594604492e-01 5.639971792697906494e-02 -1.791829764842987061e-01 -1.136005856096744537e-02 -8.971719071269035339e-03 -1.726191192865371704e-01 -3.390919864177703857e-01 -2.717621028423309326e-01 -1.653626859188079834e-01 1.740575283765792847e-01 -2.893855273723602295e-01 -2.468886598944664001e-02 7.046712934970855713e-02 7.068900763988494873e-02 2.403824627399444580e-01 8.440301567316055298e-02
-3.344508707523345947e-01 -9.565629810094833374e-02 -1.310508605092763901e-02 1.224426999688148499e-01 1.407313533127307892e-02 2.014864534139633179e-01 -5.754081606864929199e-01 2.558012492954730988e-02 1.593462079763412476e-01 -6.384176015853881836e-02 -1.868728548288345337e-01 -1.158272027969360352e-01 2.882345616817474365e-01 -2.779517695307731628e-02 -9.457784891128540039e-02 -1.217679399996995926e-02 1.329721510410308838e-01 1.996409893035888672e-02 -6.300280988216400146e-02 -1.606994271278381348e-01 8.703285455703735352e-02 -2.452327162027359009e-01 -9.782882034778594971e-02 -7.727678865194320679e-02 -1.126238033175468445e-01 -1.012563779950141907e-01 -1.315554883331060410e-02 3.183757960796356201e-01 -4.608289338648319244e-03 1.976129710674285889e-01 -8.675183355808258057e-02 -1.354042291641235352e-01
-2.148090749979019165e-01 -3.005406856536865234e-01 -1.100420206785202026e-01 -1.493282169103622437e-01 -1.396843940019607544e-01 1.566933691501617432e-01 -1.509467810392379761e-01 1.700701266527175903e-01 -4.432417452335357666e-02 1.026928722858428955e-01 3.905540406703948975e-01 -3.675866499543190002e-02 3.298549950122833252e-01 3.199191987514495850e-01 -6.486930698156356812e-02 4.850032553076744080e-02 1.509964913129806519e-01 -7.609392702579498291e-02 -9.897596202790737152e-03 5.421951040625572205e-02 -9.384737163782119751e-02 -1.829457730054855347e-01 -3.456654846668243408e-01 -7.336062937974929810e-02 -1.227199882268905640e-01 -4.169644042849540710e-02 -3.923695161938667297e-02 1.938154101371765137e-01 1.055647246539592743e-02 9.594065696001052856e-02 1.799815893173217773e-01 2.299149483442306519e-01
-2.595384418964385986e-01 -2.558034062385559082e-01 -7.453767210245132446e-02 -1.186035275459289551e-01 3.038897365331649780e-02 3.117667511105537415e-02 6.430920213460922241e-02 2.989210486412048340e-01 3.826930522918701172e-01 4.203112050890922546e-02 5.088722705841064453e-02 -2.598047852516174316e-01 -1.567624658346176147e-01 3.789397776126861572e-01 -6.777393072843551636e-02 -2.645609900355339050e-02 -1.303339153528213501e-01 -8.270286768674850464e-02 -4.600297287106513977e-02 -2.241710871458053589e-01 3.112053731456398964e-03 2.091978490352630615e-02 -2.032394260168075562e-01 -5.323477834463119507e-02 -3.243896663188934326e-01 -1.124399453401565552e-01 8.738712221384048462e-02 1.967033296823501587e-01 5.518731847405433655e-02 1.271959245204925537e-01 5.957683082669973373e-03 2.370270192623138428e-01
-1.322054862976074219e-01 -1.284916847944259644e-01 -8.269877731800079346e-02 6.700827926397323608e-02 -2.110770642757415771e-01 2.142560295760631561e-02 -2.110649794340133667e-01 1.248423904180526733e-01 4.419771954417228699e-02 1.077791899442672729e-01 -4.932594485580921173e-03 -2.847326099872589111e-01 -1.025184318423271179e-01 1.858368664979934692e-01 2.838574051856994629e-01 4.936841726303100586e-01 8.690999448299407959e-02 4.969088733196258545e-02 -4.730589687824249268e-02 -1.281525343656539917e-01 -3.722181543707847595e-02 4.164356365799903870e-02 -3.438971638679504395e-01 -1.635180413722991943e-01 -3.234298229217529297e-01 7.974890060722827911e-03 -1.972955167293548584e-01 1.152447462081909180e-01 -1.897256523370742798e-01 1.049181222915649414e-01 1.950512453913688660e-02 -6.675668060779571533e-02
-3.292962610721588135e-01 -3.641970753669738770e-01 -2.338843792676925659e-02 -1.054770424962043762e-01 -1.218015700578689575e-01 4.154289886355400085e-02 -1.300602555274963379e-01 3.362658917903900146e-01 -8.925420045852661133e-02 -6.503695994615554810e-02 2.389064282178878784e-01 -1.359370499849319458e-01 2.935812175273895264e-01 2.968663871288299561e-01 -7.956476882100105286e-03 3.297165676485747099e-04 -1.883327662944793701e-01 1.723531633615493774e-02 4.854411259293556213e-02 7.175790518522262573e-02 -2.040313482284545898e-01 -5.268681794404983521e-02 -3.483772873878479004e-01 2.516551017761230469e-01 -2.172360755503177643e-02 7.384449988603591919e-02 -1.451083123683929443e-01 7.609076797962188721e-02 -5.247537419199943542e-02 1.493450850248336792e-01 8.075124770402908325e-02 4.292698204517364502e-02
-9.270026534795761108e-02 -2.654842436313629150e-01 9.215231239795684814e-02 -1.797696948051452637e-01 -1.351978331804275513e-01 1.914401724934577942e-02 -1.550142616033554077e-01 2.501792907714843750e-01 -1.204235628247261047e-01 1.295333802700042725e-01 2.787176370620727539e-01 -1.480067521333694458e-01 3.390817344188690186e-01 2.909612059593200684e-01 1.694011837244033813e-01 -1.173877064138650894e-02 -4.889900609850883484e-02 -1.605450809001922607e-01 -3.496233746409416199e-02 9.408331662416458130e-02 3.625025600194931030e-02 -1.183585673570632935e-01 -4.052900671958923340e-01 1.604233831167221069e-01 -1.439296901226043701e-01 -1.542537957429885864e-01 -6.730660051107406616e-02 1.804623901844024658e-01 -1.743325591087341309e-01 1.093492284417152405e-01 2.175359427928924561e-01 2.599467895925045013e-02
-2.321058958768844604e-01 7.317159324884414673e-02 -1.977168470621109009e-01 4.772822558879852295e-02 -4.242780804634094238e-02 -1.292973011732101440e-01 -3.284434676170349121e-01 1.414149999618530273e-01 6.023184955120086670e-02 -1.693663597106933594e-01 -7.412538677453994751e-02 -7.329317182302474976e-02 1.878205388784408569e-01 1.183373779058456421e-01 3.466209173202514648e-01 2.944586277008056641e-01 1.060663238167762756e-01 -1.426277756690979004e-01 -1.360190659761428833e-01 -3.053492400795221329e-03 1.599275469779968262e-01 5.334655568003654480e-02 -3.266182541847229004e-01 5.458430945873260498e-02 4.361789673566818237e-02 1.536530107259750366e-01 -1.936236470937728882e-01 -1.455750316381454468e-01 -2.340475283563137054e-02 1.462676227092742920e-01 4.117884486913681030e-02 3.970940113067626953e-01
-3.102469630539417267e-02 -8.119490742683410645e-02 1.311980783939361572e-01 -1.049502566456794739e-01 1.552549600601196289e-01 7.413209974765777588e-02 -2.994782328605651855e-01 -1.030874997377395630e-02 4.592526555061340332e-01 6.426637619733810425e-02 -1.521043758839368820e-02 -3.252854198217391968e-02 6.435519456863403320e-02 3.074767887592315674e-01 1.238905861973762512e-01 2.828244566917419434e-01 -2.746714651584625244e-01 5.667650606483221054e-03 8.362989127635955811e-02 -3.670520707964897156e-02 -1.220979169011116028e-01 -1.334136277437210083e-01 -1.123179048299789429e-01 6.405030190944671631e-02 -1.762744039297103882e-01 -8.198039978742599487e-02 3.771438077092170715e-02 4.082124531269073486e-01 1.794425398111343384e-01 1.110767871141433716e-01 -2.203978896141052246e-01 4.754716902971267700e-02
1.293561309576034546e-01 -7.045100629329681396e-02 -2.670815587043762207e-01 -9.518023580312728882e-02 -2.524953782558441162e-01 -3.369577927514910698e-03 -2.963558137416839600e-01 5.944325774908065796e-02 6.018230319023132324e-02 -1.908524148166179657e-02 1.639284789562225342e-01 -1.366309374570846558e-01 1.364720016717910767e-01 1.707638800144195557e-01 1.019642800092697144e-01 1.325469166040420532e-01 2.476492077112197876e-01 1.093475595116615295e-01 -1.705046743154525757e-01 1.527001261711120605e-01 9.924216568470001221e-02 -1.261208504438400269e-01 -3.321334719657897949e-01 -6.176997348666191101e-02 -2.419928759336471558e-01 4.337281584739685059e-01 -9.238873422145843506e-02 2.752819657325744629e-01 8.886445313692092896e-02 -1.415487658232450485e-02 8.482096344232559204e-02 7.523965090513229370e-02
-2.310159653425216675e-01 -5.852477997541427612e-02 -3.186314925551414490e-02 -2.296257764101028442e-01 -4.570978134870529175e-02 3.066269159317016602e-01 -1.396373957395553589e-01 2.959170341491699219e-01 -6.326283514499664307e-02 -1.588212251663208008e-01 1.956882141530513763e-02 -4.301796853542327881e-02 6.460707634687423706e-02 -1.615965180099010468e-02 1.169119179248809814e-01 -5.254729092121124268e-02 -1.429463643580675125e-02 -3.231921195983886719e-01 6.809551268815994263e-02 9.879302978515625000e-02 9.371449798345565796e-02 1.576451212167739868e-01 -4.295495450496673584e-01 1.414570063352584839e-01 -2.419387400150299072e-01 4.438912495970726013e-02 -1.973424553871154785e-01 1.835753917694091797e-01 1.582434326410293579e-01 2.999445497989654541e-01 7.246398180723190308e-02 -1.527876555919647217e-01
9.952285140752792358e-02 -4.963386803865432739e-02 -1.696363538503646851e-01 -1.411788761615753174e-01 1.695247553288936615e-02 1.084331423044204712e-02 -2.875369787216186523e-01 3.792319074273109436e-02 8.170426636934280396e-02 -2.325002700090408325e-01 2.332647740840911865e-01 -2.276610881090164185e-01 -3.823255002498626709e-02 1.429600119590759277e-01 1.792473793029785156e-01 3.255240619182586670e-01 3.446545079350471497e-02 -1.575935930013656616e-01 -1.126600131392478943e-01 1.393164247274398804e-01 -8.916335552930831909e-02 -3.305584564805030823e-02 -1.110980212688446045e-01 -3.595020771026611328e-01 -2.988713085651397705e-01 1.574941575527191162e-01 -1.562729328870773315e-01 1.679301410913467407e-01 1.405747681856155396e-01 -9.664966166019439697e-02 1.981490105390548706e-01 2.890783548355102539e-01
9.194599092006683350e-02 1.166212558746337891e-02 -9.467633813619613647e-02 1.208067163825035095e-01 -1.749404221773147583e-01 8.272167295217514038e-02 -2.398635894060134888e-01 1.561954468488693237e-01 5.756551865488290787e-03 -1.623189300298690796e-01 1.639050096273422241e-01 -1.685010045766830444e-01 -1.435885131359100342e-01 -1.375596821308135986e-01 1.441593468189239502e-01 3.496432900428771973e-01 -2.152622677385807037e-02 3.057601570617407560e-04 -4.962102323770523071e-02 -1.845114976167678833e-01 -1.458951979875564575e-01 -7.071414589881896973e-02 -4.166312217712402344e-01 -1.040894314646720886e-01 -1.175984591245651245e-01 1.217754259705543518e-01 -3.529915213584899902e-01 4.009118378162384033e-01 2.491250634193420410e-03 8.372735232114791870e-02 1.223705857992172241e-01 2.464748360216617584e-02
-1.451642960309982300e-01 -7.588100433349609375e-02 -1.889602243900299072e-01 -2.256400510668754578e-02 1.324686873704195023e-02 1.596618294715881348e-01 -2.072701156139373779e-01 1.546208411455154419e-01 -5.340863019227981567e-02 -8.042271435260772705e-02 -1.194662079215049744e-01 -2.636125683784484863e-01 -1.482625305652618408e-01 -1.871646344661712646e-01 3.082405924797058105e-01 3.673638701438903809e-01 -9.762028604745864868e-02 1.416400820016860962e-01 -1.537708491086959839e-01 3.981817141175270081e-02 -1.375015974044799805e-01 -3.339630318805575371e-03 -3.087182641029357910e-01 -1.343640536069869995e-01 -2.233982682228088379e-01 5.742269754409790039e-02 -4.268608242273330688e-02 3.745389580726623535e-01 1.217541657388210297e-02 -3.666366916149854660e-03 2.566100656986236572e-01 1.262385249137878418e-01
-1.836526542901992798e-01 -2.332839518785476685e-01 1.497057382948696613e-03 -1.393771022558212280e-01 -5.067399237304925919e-03 6.011475250124931335e-02 -8.271165937185287476e-02 3.459688425064086914e-01 -3.055564872920513153e-02 3.222538530826568604e-02 2.423407584428787231e-01 -5.143200233578681946e-02 1.307348906993865967e-01 2.884272634983062744e-01 3.412907943129539490e-02 1.344474256038665771e-01 -2.031948603689670563e-02 -1.365867257118225098e-01 2.199512422084808350e-01 9.735013544559478760e-02 8.052747696638107300e-02 -2.953442037105560303e-01 -3.260716497898101807e-01 -1.017418950796127319e-01 -2.231906503438949585e-01 -5.313565209507942200e-02 -1.793955564498901367e-01 1.979608461260795593e-02 -1.049436107277870178e-01 3.524240255355834961e-01 2.138752937316894531e-01 1.609216630458831787e-01
-1.894482672214508057e-01 -1.790844500064849854e-01 4.538984224200248718e-02 -3.544737771153450012e-02 -2.349713742733001709e-01 3.534157872200012207e-01 -2.327365130186080933e-01 -7.057657092809677124e-02 1.549435853958129883e-01 1.587354987859725952e-01 -2.856725752353668213e-01 -1.172295510768890381e-01 3.051540255546569824e-01 1.106830895878374577e-03 2.436557263135910034e-01 1.516690552234649658e-01 2.872993350028991699e-01 -6.026916578412055969e-02 -8.793571963906288147e-03 1.101399511098861694e-01 2.886432781815528870e-02 1.648921370506286621e-01 -2.831964492797851562e-01 1.172652747482061386e-02 -1.448929458856582642e-01 2.017242312431335449e-01 -1.018925681710243225e-01 -1.983027718961238861e-02 1.708829998970031738e-01 2.081870436668395996e-01 -7.206926494836807251e-02 1.116762682795524597e-01
-2.335398346185684204e-01 -3.125889003276824951e-01 -3.439139202237129211e-02 -8.793146908283233643e-02 -1.248293817043304443e-01 -8.369189687073230743e-03 -3.355368375778198242e-01 1.090472936630249023e-01 3.614002466201782227e-01 -1.808017641305923462e-01 -8.266387134790420532e-02 3.508346620947122574e-03 1.652154028415679932e-01 7.954499125480651855e-02 2.271237075328826904e-01 1.749354451894760132e-01 -1.411750763654708862e-01 -2.716444730758666992e-01 9.119434654712677002e-02 -9.300320595502853394e-02 -3.688285648822784424e-01 -2.453366369009017944e-01 2.078892663121223450e-02 -8.174581825733184814e-02 3.808561339974403381e-02 -9.147342294454574585e-02 -4.098441079258918762e-02 2.243411988019943237e-01 -7.663914561271667480e-02 1.194818392395973206e-01 1.281502246856689453e-01 -1.796930097043514252e-02
1.970680058002471924e-01 1.586964577436447144e-01 -4.464780539274215698e-02 7.113335281610488892e-02 -1.759254187345504761e-01 9.430946409702301025e-02 -4.189954102039337158e-01 2.048608958721160889e-01 9.736561030149459839e-02 1.449548304080963135e-01 -1.349908560514450073e-01 -3.585712313652038574e-01 1.522098034620285034e-01 2.427747398614883423e-01 -1.102511286735534668e-01 3.651351034641265869e-01 7.402261253446340561e-04 1.343137323856353760e-01 -9.424109011888504028e-02 1.809128560125827789e-02 -3.278179839253425598e-02 1.896871626377105713e-01 -1.509615927934646606e-01 -7.688070088624954224e-02 -7.540096342563629150e-02 1.040071099996566772e-01 -1.468798220157623291e-01 -1.166991293430328369e-01 1.169034019112586975e-01 1.211574152112007141e-01 2.102204263210296631e-01 2.223608493804931641e-01
-3.197230696678161621e-01 -2.221408784389495850e-01 1.437710225582122803e-01 -6.445198506116867065e-02 3.204996138811111450e-02 -1.848787963390350342e-01 -4.958591163158416748e-01 1.497158557176589966e-01 1.088380813598632812e-01 -2.763118743896484375e-01 -1.410178691148757935e-01 -6.701260060071945190e-02 1.710743010044097900e-01 -4.166667535901069641e-02 1.135152876377105713e-01 8.415061980485916138e-02 -1.170323640108108521e-01 -1.437446475028991699e-01 2.968334034085273743e-02 -1.352868527173995972e-01 -1.205815523862838745e-01 -1.685709655284881592e-01 -3.500213380903005600e-03 -5.378844588994979858e-02 -6.769427098333835602e-03 -6.786967813968658447e-02 -6.705623120069503784e-02 3.366059958934783936e-01 1.657299995422363281e-01 3.137507736682891846e-01 5.464695021510124207e-02 7.628095149993896484e-02
1.354634165763854980e-01 -2.835410535335540771e-01 -3.896506875753402710e-02 4.176375269889831543e-02 -3.459361195564270020e-01 -3.096977248787879944e-02 6.012420635670423508e-03 1.755108237266540527e-01 8.209474384784698486e-02 -1.368919312953948975e-01 -2.274340949952602386e-02 -2.274698168039321899e-01 -5.784260481595993042e-02 3.752424716949462891e-01 1.754314005374908447e-01 3.295997381210327148e-01 4.332144930958747864e-02 6.025160104036331177e-02 -1.981071829795837402e-01 -8.752497285604476929e-02 -1.635283827781677246e-01 -7.014245539903640747e-02 -1.511925309896469116e-01 -1.173567846417427063e-01 9.982131421566009521e-03 2.546862959861755371e-01 -2.475738674402236938e-01 2.632590532302856445e-01 9.856057167053222656e-02 1.537555903196334839e-01 1.880334764719009399e-01 -1.533334329724311829e-02
-5.761867016553878784e-02 -2.568240165710449219e-01 -3.328922390937805176e-01 2.416055463254451752e-02 -2.972621321678161621e-01 8.146714419126510620e-02 -1.641806811094284058e-01 1.819377392530441284e-01 1.811556518077850342e-01 -2.371348440647125244e-01 -4.482233151793479919e-02 -7.390511780977249146e-02 6.528215110301971436e-02 1.441917866468429565e-01 2.198542505502700806e-01 2.547112703323364258e-01 -2.542088925838470459e-02 -5.407563224434852600e-02 -5.969954654574394226e-02 -4.688290134072303772e-02 6.393565237522125244e-02 -3.124389350414276123e-01 -1.519347131252288818e-01 -2.262744605541229248e-01 3.345059603452682495e-02 4.121359586715698242e-01 4.400936514139175415e-02 9.848686307668685913e-02 2.001594603061676025e-01 -2.633481752127408981e-03 -1.456902474164962769e-01 -1.561330445110797882e-02
-4.360063746571540833e-02 -2.238566726446151733e-01 2.631531357765197754e-01 9.473285824060440063e-02 -1.856815963983535767e-01 -1.314192414283752441e-01 -3.456811308860778809e-01 -8.892376720905303955e-02 2.553387880325317383e-01 -1.161478608846664429e-01 1.569170206785202026e-01 -2.118476033210754395e-01 5.259887129068374634e-02 4.023078829050064087e-02 2.236530780792236328e-01 2.528640627861022949e-01 -1.219863146543502808e-01 -3.193782269954681396e-01 -1.065442860126495361e-01 -6.178306415677070618e-02 -2.884991168975830078e-01 2.010047584772109985e-01 -1.824306398630142212e-01 7.457054406404495239e-02 -1.481124162673950195e-01 1.241362653672695160e-02 -4.223320633172988892e-03 2.653865218162536621e-01 1.136526912450790405e-01 1.060803532600402832e-01 7.959654927253723145e-02 -8.063560724258422852e-02
-2.320888638496398926e-01 -3.729391843080520630e-02 -7.190172374248504639e-02 -8.617631345987319946e-02 7.520522922277450562e-02 1.623109877109527588e-01 -3.850215971469879150e-01 3.384288251399993896e-01 -2.600084841251373291e-01 1.346146911382675171e-01 6.594049930572509766e-02 -2.633613049983978271e-01 1.019718274474143982e-01 1.354130059480667114e-01 3.305666521191596985e-02 5.344599485397338867e-02 -1.649709939956665039e-01 -1.180846244096755981e-01 -8.710297942161560059e-02 5.274904146790504456e-02 -3.653474748134613037e-01 -1.420302689075469971e-01 -2.966422438621520996e-01 1.524818688631057739e-01 -1.005053743720054626e-01 -1.427751313894987106e-02 1.179937198758125305e-01 9.020942449569702148e-02 1.365713924169540405e-01 1.808250546455383301e-01 2.123259752988815308e-01 5.459639243781566620e-03
-6.804750114679336548e-02 -6.001585349440574646e-02 5.519949272274971008e-02 -5.474316328763961792e-02 -1.124022901058197021e-01 -1.146087199449539185e-01 -5.648418515920639038e-02 -1.008001044392585754e-01 1.947233378887176514e-01 -1.933068037033081055e-01 -2.879973649978637695e-01 -4.353782236576080322e-01 2.183006256818771362e-01 1.018165275454521179e-01 2.948568463325500488e-01 2.023878544569015503e-01 -1.780483573675155640e-01 7.658866792917251587e-02 -2.005892992019653320e-01 -2.370313704013824463e-01 8.435992896556854248e-02 -1.402424424886703491e-01 -1.073757633566856384e-01 4.050341248512268066e-02 4.799443855881690979e-02 1.468642055988311768e-02 -3.797714114189147949e-01 2.459537684917449951e-01 9.922422468662261963e-02 -8.905139565467834473e-02 1.013817042112350464e-01 6.053527817130088806e-02
-6.154306232929229736e-02 1.130667701363563538e-01 -2.849168479442596436e-01 -1.055147964507341385e-03 -1.759439520537853241e-02 -2.495887689292430878e-03 -3.414408266544342041e-01 1.738618314266204834e-01 3.304810822010040283e-01 -7.212358713150024414e-02 1.689242124557495117e-01 -6.939858198165893555e-02 1.475696861743927002e-01 2.308068126440048218e-01 1.284692436456680298e-01 -1.200805790722370148e-02 1.611346565186977386e-02 -2.683477401733398438e-01 -1.895164847373962402e-01 1.194516792893409729e-01 -2.651306092739105225e-01 1.750233024358749390e-01 -8.373439311981201172e-02 -7.473674416542053223e-02 -4.610690847039222717e-02 7.387760095298290253e-03 -1.486209779977798462e-01 3.801900446414947510e-01 7.775501161813735962e-02 3.533501178026199341e-02 -2.331839501857757568e-01 2.217974513769149780e-01
-1.731686145067214966e-01 1.036622449755668640e-01 -2.960058748722076416e-01 -8.591885864734649658e-02 -1.172030493617057800e-01 6.058390811085700989e-02 -1.905558556318283081e-01 -3.956199064850807190e-02 2.306732684373855591e-01 1.058886200189590454e-01 3.162780404090881348e-02 -3.814733028411865234e-01 -1.674896329641342163e-01 -2.892113523557782173e-03 1.263402253389358521e-01 4.582791328430175781e-01 -5.961553659290075302e-03 4.407060146331787109e-02 -1.421109884977340698e-01 -1.438154876232147217e-01 1.908013597130775452e-02 -8.478971570730209351e-02 -2.958842813968658447e-01 -1.918617635965347290e-02 -3.729770481586456299e-01 7.157792896032333374e-02 -1.084539219737052917e-01 1.543730944395065308e-01 5.281730741262435913e-02 3.210887685418128967e-02 1.477117240428924561e-01 1.417497172951698303e-02
-1.171745941974222660e-03 -2.743771374225616455e-01 -1.858834177255630493e-01 1.484922766685485840e-01 5.839652940630912781e-02 2.202922254800796509e-01 -1.185153052210807800e-01 2.631087601184844971e-02 5.666728317737579346e-02 -1.221076995134353638e-01 2.063701488077640533e-02 -3.019636869430541992e-01 -6.126649305224418640e-02 4.741473868489265442e-02 1.890272051095962524e-01 3.653710186481475830e-01 -1.546400934457778931e-01 2.004729956388473511e-01 -1.243358850479125977e-01 -4.510816559195518494e-02 5.276200920343399048e-02 1.356091536581516266e-02 -3.022447228431701660e-01 -6.816000491380691528e-02 -1.477330178022384644e-01 1.902377605438232422e-01 -1.566961854696273804e-01 3.148773312568664551e-01 1.489612758159637451e-01 2.643901109695434570e-01 -5.144612491130828857e-02 -2.438447028398513794e-01
-1.237530931830406189e-01 -2.090072184801101685e-01 5.052246525883674622e-02 3.238214179873466492e-02 3.051269613206386566e-02 -1.596775278449058533e-02 -3.746559470891952515e-02 4.145638346672058105e-01 1.342816650867462158e-01 -1.671068519353866577e-01 6.246481463313102722e-02 -3.177564740180969238e-01 1.523848921060562134e-01 1.174548044800758362e-01 2.017336636781692505e-01 -1.053766384720802307e-01 -2.513231337070465088e-01 -8.482248336076736450e-02 -4.883459955453872681e-02 1.320775151252746582e-01 -1.603814959526062012e-02 -3.036924898624420166e-01 4.498120397329330444e-02 1.169526875019073486e-01 -3.530511558055877686e-01 2.527063190937042236e-01 -1.084243319928646088e-02 -4.617562144994735718e-02 -1.618956029415130615e-02 1.206780821084976196e-01 1.136368215084075928e-01 3.262414634227752686e-01
7.489860802888870239e-02 -1.108791586011648178e-02 -2.225306183099746704e-01 8.749051392078399658e-02 -1.017302796244621277e-01 -7.816363871097564697e-02 -1.757867932319641113e-01 -1.449218019843101501e-02 7.794268429279327393e-02 -5.326509848237037659e-02 1.152200400829315186e-01 -4.732957854866981506e-02 1.523796766996383667e-01 3.227201104164123535e-02 2.655233144760131836e-01 7.828612625598907471e-02 -3.227091953158378601e-02 -1.699094660580158234e-02 -4.005854725837707520e-01 8.133317530155181885e-02 -4.910739138722419739e-02 -3.213569819927215576e-01 -1.973373293876647949e-01 -1.537240296602249146e-01 -1.577693670988082886e-01 1.772832274436950684e-01 -2.092361301183700562e-01 3.438996374607086182e-01 -1.717012077569961548e-01 1.673329025506973267e-01 2.335090190172195435e-01 3.117027878761291504e-01
-8.502625674009323120e-02 -1.651317030191421509e-01 4.797588102519512177e-03 -1.180701628327369690e-01 -8.000303059816360474e-02 -2.366378754377365112e-01 -3.362528681755065918e-01 -1.008718367666006088e-02 -7.225912809371948242e-02 1.155248954892158508e-01 1.065038442611694336e-01 -2.419123947620391846e-01 6.066058576107025146e-02 2.656854689121246338e-01 3.094525933265686035e-01 -4.057149216532707214e-02 -2.017964720726013184e-01 2.512603104114532471e-01 -1.912133842706680298e-01 1.860571801662445068e-01 1.803691983222961426e-01 -1.108332574367523193e-01 -1.844965070486068726e-01 6.565073132514953613e-02 1.169348657131195068e-01 -5.433682352304458618e-03 -1.549322307109832764e-01 1.717913746833801270e-01 3.336685597896575928e-01 5.101514980196952820e-02 2.482375055551528931e-01 1.220125034451484680e-01
-1.396306604146957397e-01 -1.997707039117813110e-01 -4.596820101141929626e-02 -1.776353865861892700e-01 3.074755892157554626e-03 1.322320103645324707e-01 -2.677902281284332275e-01 -5.985213909298181534e-03 1.766197234392166138e-01 -3.863389045000076294e-02 7.879421114921569824e-02 -3.584206104278564453e-01 -9.018307179212570190e-02 6.352428346872329712e-02 2.214376926422119141e-01 5.096052289009094238e-01 -6.162575632333755493e-02 1.744947433471679688e-01 -1.618914864957332611e-02 -1.496274620294570923e-01 -3.623865917325019836e-02 -3.805293887853622437e-02 -2.778070271015167236e-01 1.222927272319793701e-01 -2.409535348415374756e-01 2.939058244228363037e-01 -1.054402515292167664e-01 1.132898330688476562e-01 1.170408818870782852e-02 -7.274445146322250366e-02 3.734550997614860535e-02 -4.918283596634864807e-02
-1.567371636629104614e-01 1.216834634542465210e-01 -8.275624364614486694e-02 6.812958978116512299e-03 -3.491010963916778564e-01 -6.221394240856170654e-02 -3.916144371032714844e-01 1.390098482370376587e-01 2.199676483869552612e-01 -3.371889889240264893e-01 2.656309604644775391e-01 -6.571717560291290283e-02 3.249889612197875977e-01 1.506246775388717651e-01 1.536386758089065552e-01 1.767947971820831299e-01 -4.564581811428070068e-02 4.780543036758899689e-03 -2.203061729669570923e-01 2.365874648094177246e-01 5.627461895346641541e-02 -2.897698245942592621e-02 1.003024876117706299e-01 -6.586127728223800659e-02 -2.407695911824703217e-02 8.499788492918014526e-02 -8.665488660335540771e-02 2.414158880710601807e-01 -5.344958230853080750e-02 1.649654358625411987e-01 -3.647305071353912354e-02 -7.183861732482910156e-02
-2.552677392959594727e-01 -5.839193984866142273e-02 -1.603306680917739868e-01 -1.153568271547555923e-02 -6.777297705411911011e-02 5.838152021169662476e-02 -4.215541183948516846e-01 2.853305935859680176e-01 2.931219339370727539e-01 -2.970055043697357178e-01 -1.174229681491851807e-01 -2.713084816932678223e-01 1.592295826412737370e-03 -1.158671379089355469e-01 -6.326123327016830444e-02 1.669833064079284668e-01 -2.429608553647994995e-01 -2.078056782484054565e-01 8.059232681989669800e-02 2.006123028695583344e-02 -1.582740694284439087e-01 -2.312324643135070801e-01 -8.075372129678726196e-02 -7.440761476755142212e-02 5.809509754180908203e-02 -8.209782093763351440e-02 1.213783770799636841e-01 2.736267745494842529e-01 1.277410797774791718e-02 2.273719385266304016e-02 1.756032407283782959e-01 -2.647322975099086761e-02
-1.614101231098175049e-01 -8.840779960155487061e-02 -2.430663406848907471e-01 -3.114596605300903320e-01 -2.697619497776031494e-01 -6.710568070411682129e-02 -4.922314360737800598e-02 1.318650245666503906e-01 2.238422445952892303e-02 -2.335685044527053833e-01 -2.514991462230682373e-01 -1.696200072765350342e-01 1.938682496547698975e-01 -8.477843948639929295e-04 -2.043988555669784546e-01 2.331506758928298950e-01 3.733987733721733093e-02 -2.892881631851196289e-01 -5.461654067039489746e-02 1.488669496029615402e-02 -2.688270211219787598e-01 3.245990350842475891e-02 -1.331929713487625122e-01 -1.800678968429565430e-01 -3.373411297798156738e-02 1.465663164854049683e-01 -2.079731225967407227e-01 7.780502736568450928e-02 1.569445282220840454e-01 1.877834796905517578e-01 2.267379760742187500e-01 1.927465796470642090e-01
-1.776009500026702881e-01 -2.519225887954235077e-02 -6.513538211584091187e-02 4.206158593297004700e-02 -3.343381881713867188e-01 4.576695617288351059e-03 -9.188558161258697510e-02 -5.567083880305290222e-02 1.870346367359161377e-01 -2.405127435922622681e-01 -2.900555133819580078e-01 -1.783003360033035278e-01 2.164118885993957520e-01 1.675639301538467407e-01 5.919899791479110718e-02 3.872129023075103760e-01 -1.740909926593303680e-02 4.185546562075614929e-02 -1.855648458003997803e-01 -2.211137413978576660e-01 5.024374462664127350e-03 -1.938176713883876801e-02 -9.063111990690231323e-02 -2.617684602737426758e-01 -1.773707419633865356e-01 1.790897361934185028e-02 -3.045732676982879639e-01 2.841446697711944580e-01 2.817576378583908081e-02 -1.545577049255371094e-01 -9.422001987695693970e-02 -1.716853003017604351e-03
-2.263470739126205444e-01 -1.859084963798522949e-01 -2.647268176078796387e-01 2.298227995634078979e-01 -4.805124923586845398e-02 -6.763485074043273926e-02 -3.314442634582519531e-01 1.464351266622543335e-01 1.717870086431503296e-01 -2.004314213991165161e-01 -1.691586077213287354e-01 -1.161483898758888245e-01 1.305854767560958862e-01 1.115517765283584595e-01 -1.276393532752990723e-01 -2.810267359018325806e-02 2.188753783702850342e-01 3.196708858013153076e-02 -2.171068936586380005e-01 -2.177366167306900024e-01 -7.622983306646347046e-02 -4.148875176906585693e-02 -7.816118001937866211e-02 -2.184551768004894257e-02 9.391181915998458862e-02 -1.607086658477783203e-01 -1.742498129606246948e-01 3.446692228317260742e-01 4.239564016461372375e-02 3.724280297756195068e-01 6.934636831283569336e-02 8.972598612308502197e-02
1.444891393184661865e-01 -1.781770735979080200e-01 -1.000778097659349442e-02 1.055429354310035706e-01 -2.354199253022670746e-02 -9.883914887905120850e-02 -1.013898625969886780e-01 1.782299727201461792e-01 3.531526923179626465e-01 2.708128690719604492e-01 3.424168378114700317e-02 -1.850459426641464233e-01 2.122903019189834595e-01 9.894882142543792725e-02 1.651038527488708496e-01 1.955426037311553955e-01 6.649037450551986694e-02 7.840938121080398560e-02 1.747033745050430298e-01 -3.549383208155632019e-02 7.454977184534072876e-02 -1.761993914842605591e-01 -4.062263369560241699e-01 -1.238018795847892761e-01 -1.342265307903289795e-01 -1.343647688627243042e-01 -1.544257067143917084e-02 9.400231391191482544e-02 -7.551867514848709106e-02 8.829201012849807739e-02 3.629621863365173340e-01 2.832942903041839600e-01
1.940794438123703003e-01 -4.520008265972137451e-01 -1.882482171058654785e-01 5.749869719147682190e-02 4.683437943458557129e-02 -1.821656674146652222e-01 -1.579315811395645142e-01 1.612670272588729858e-01 3.477114737033843994e-01 9.336841106414794922e-02 -1.014042347669601440e-01 -2.911706455051898956e-03 2.637014687061309814e-01 2.201106548309326172e-01 1.930795311927795410e-01 1.864693164825439453e-01 -2.072569131851196289e-01 -8.980841934680938721e-02 1.476548612117767334e-03 1.614167541265487671e-01 -1.416978240013122559e-01 -2.243906073272228241e-02 -2.130627781152725220e-01 -8.081576973199844360e-02 -4.770496115088462830e-02 -6.552249658852815628e-03 -1.241919677704572678e-02 2.154282927513122559e-01 -1.029578968882560730e-01 1.673683524131774902e-01 -2.439745962619781494e-01 8.001357316970825195e-02
-1.031240373849868774e-01 -5.235007405281066895e-02 -4.732696712017059326e-02 1.049375310540199280e-01 -3.737717866897583008e-01 -1.283877640962600708e-01 1.382689084857702255e-02 1.472304910421371460e-01 1.950526088476181030e-01 -1.258332133293151855e-01 2.862621843814849854e-01 -1.707736104726791382e-01 1.620207726955413818e-01 9.405723214149475098e-02 3.740766644477844238e-02 2.544612288475036621e-01 1.948168277740478516e-01 5.220540612936019897e-02 -2.589929699897766113e-01 1.554890628904104233e-02 -3.976400569081306458e-02 -3.269760012626647949e-01 -1.839720606803894043e-01 5.803398415446281433e-02 -5.436857789754867554e-02 3.369929790496826172e-01 -2.177823483943939209e-01 3.116907477378845215e-01 -5.691524595022201538e-02 4.436120763421058655e-02 7.175000756978988647e-02 6.259223818778991699e-02
1.568796485662460327e-02 1.793962568044662476e-01 -1.297865211963653564e-01 -3.339528292417526245e-02 -1.815568506717681885e-01 7.170611619949340820e-02 -3.980550765991210938e-01 1.545736789703369141e-01 1.446839869022369385e-01 -2.809782326221466064e-01 1.050477102398872375e-01 1.124550998210906982e-01 3.312335610389709473e-01 3.247943520545959473e-02 1.570937037467956543e-01 2.672713398933410645e-01 -5.053728446364402771e-02 2.478338181972503662e-01 -3.254142701625823975e-01 1.384199261665344238e-01 1.959007640834897757e-04 -7.256350666284561157e-02 -1.258220225572586060e-01 -2.276125252246856689e-01 -1.213501840829849243e-01 3.363535180687904358e-02 -1.438456773757934570e-01 -9.466361254453659058e-02 8.387026190757751465e-02 2.430450320243835449e-01 -3.612081333994865417e-02 1.544834375381469727e-01
-1.960025280714035034e-01 -1.196941435337066650e-01 -2.021124958992004395e-01 2.137759923934936523e-01 2.404100075364112854e-02 -1.272111684083938599e-01 -6.248558163642883301e-01 8.422734588384628296e-02 2.066595703363418579e-01 -2.127961814403533936e-01 -7.208851724863052368e-02 4.356946423649787903e-02 2.041323035955429077e-01 9.101917594671249390e-02 -4.722062870860099792e-02 -1.384457349777221680e-01 -1.525857485830783844e-02 7.957283407449722290e-02 -1.632352322340011597e-01 4.316796734929084778e-02 -1.288403421640396118e-01 -3.975157067179679871e-02 7.799311727285385132e-02 -5.915618501603603363e-03 -2.393079251050949097e-01 -1.401646528393030167e-02 -3.437856137752532959e-01 2.195351943373680115e-02 9.013851732015609741e-02 1.471899747848510742e-01 9.800105541944503784e-02 -7.119742035865783691e-02
7.010648399591445923e-02 -9.836460649967193604e-02 -5.725002288818359375e-02 -5.998902954161167145e-03 -3.692987859249114990e-01 -2.674062736332416534e-02 -3.135444819927215576e-01 1.352428048849105835e-01 1.571450382471084595e-01 -2.433751821517944336e-01 9.898743033409118652e-02 -2.311981767416000366e-01 1.069497317075729370e-01 2.021886408329010010e-01 1.234166845679283142e-01 -4.206757619976997375e-02 -8.102267980575561523e-02 -4.093321561813354492e-01 -2.498760372400283813e-01 5.796091631054878235e-02 -1.813953071832656860e-01 -4.912838339805603027e-02 -3.557265549898147583e-02 -5.119619891047477722e-02 -1.064047589898109436e-01 3.534355163574218750e-01 -1.479303836822509766e-01 -9.244923293590545654e-02 -1.957812346518039703e-03 1.462478041648864746e-01 4.143041744828224182e-02 -2.073754072189331055e-01
-2.852003872394561768e-01 2.548792771995067596e-02 3.093621693551540375e-02 -7.893391698598861694e-02 -1.831433624029159546e-01 -1.499708741903305054e-01 -3.793503716588020325e-02 2.754984200000762939e-01 1.404101252555847168e-01 1.430349647998809814e-01 1.810370534658432007e-01 -8.850255608558654785e-02 8.463601768016815186e-02 3.888983130455017090e-01 2.762637436389923096e-01 1.658767908811569214e-01 -5.970247834920883179e-02 -2.748840451240539551e-01 -5.663286522030830383e-02 -8.150789141654968262e-02 8.502227067947387695e-02 -1.255223900079727173e-01 -2.366943061351776123e-01 7.878146320581436157e-02 2.082708775997161865e-01 -6.569025665521621704e-02 -9.018623083829879761e-02 1.953754127025604248e-01 3.447082340717315674e-01 -1.490982472896575928e-01 -1.778629235923290253e-02 1.577023714780807495e-01
-1.607943475246429443e-01 3.222896531224250793e-02 -1.045856624841690063e-01 -3.002846427261829376e-02 -4.310048818588256836e-01 -9.272369742393493652e-02 -9.806017577648162842e-02 8.777616173028945923e-02 2.023572474718093872e-01 -1.943627893924713135e-01 1.130006015300750732e-01 -1.713240146636962891e-01 9.913790971040725708e-02 3.860571235418319702e-02 -3.199779242277145386e-02 2.803575396537780762e-01 1.881820112466812134e-01 2.134018950164318085e-02 -2.681649923324584961e-01 1.300009191036224365e-01 6.963317096233367920e-02 -1.806664615869522095e-01 -3.720467537641525269e-02 1.156881898641586304e-01 -7.310154289007186890e-02 2.467814534902572632e-01 -1.554079651832580566e-01 5.154166221618652344e-01 -9.371473453938961029e-03 6.801526993513107300e-02 -9.517240338027477264e-03 -1.066945260390639305e-03
-1.226374059915542603e-01 5.639126524329185486e-03 -2.164784222841262817e-01 -4.426675289869308472e-02 -1.892551928758621216e-01 -5.391379073262214661e-02 -2.889522016048431396e-01 3.036544471979141235e-02 1.491433531045913696e-01 -3.189523220062255859e-01 1.540494412183761597e-01 6.605323404073715210e-02 2.726074457168579102e-01 4.923589527606964111e-02 1.281825900077819824e-01 2.905583679676055908e-01 -1.202829778194427490e-01 2.002915292978286743e-01 -2.643399238586425781e-01 3.790617585182189941e-01 -3.739644959568977356e-02 -6.835409253835678101e-02 -6.060141324996948242e-02 -2.467699348926544189e-02 -4.967400804162025452e-02 2.635903656482696533e-01 -2.057565748691558838e-01 6.604570150375366211e-02 4.507621750235557556e-02 2.559321820735931396e-01 2.222711406648159027e-02 1.346508562564849854e-01
-1.753361225128173828e-01 -1.415634155273437500e-01 -1.226264704018831253e-02 -2.326502948999404907e-01 -2.470352053642272949e-01 2.688513100147247314e-01 -2.000307887792587280e-01 2.123250961303710938e-01 -6.012455746531486511e-02 4.414390772581100464e-02 3.122774660587310791e-01 -1.090312451124191284e-01 3.189386427402496338e-01 1.811506748199462891e-01 1.937190629541873932e-02 1.423443853855133057e-01 -1.862784624099731445e-01 -9.216267615556716919e-02 1.704064607620239258e-01 1.858841329813003540e-01 -1.607033982872962952e-02 -7.833627611398696899e-02 -1.970161646604537964e-01 -5.292482674121856689e-02 -2.463069707155227661e-01 -2.273361533880233765e-01 -1.614603251218795776e-01 -5.140032246708869934e-02 -8.726061880588531494e-02 1.934830248355865479e-01 1.720250993967056274e-01 1.894636154174804688e-01
-1.779353618621826172e-01 -1.203517317771911621e-01 -1.563709825277328491e-01 2.438273094594478607e-02 -4.091883823275566101e-02 1.502939462661743164e-01 -1.706871688365936279e-01 3.445028662681579590e-01 -4.456024616956710815e-02 2.474967949092388153e-02 1.756449490785598755e-01 -1.879470199346542358e-01 3.989926576614379883e-01 2.202129960060119629e-01 -3.512278944253921509e-02 -4.362296313047409058e-03 -4.940856993198394775e-02 -1.461486220359802246e-01 1.496729068458080292e-02 3.192322552204132080e-01 -2.241064459085464478e-01 -1.720815151929855347e-01 -2.184638082981109619e-01 2.760885655879974365e-01 -2.081093788146972656e-01 1.032257005572319031e-01 -1.479345262050628662e-01 9.344977140426635742e-02 -3.683521598577499390e-02 4.698153957724571228e-02 2.414809763431549072e-01 5.323337018489837646e-02
-3.042059205472469330e-02 -1.025807633996009827e-01 5.678797885775566101e-02 -1.971280723810195923e-01 -1.199274361133575439e-01 -3.012259900569915771e-01 -3.685248792171478271e-01 1.182268485426902771e-01 2.046287655830383301e-01 -1.792569607496261597e-01 -2.219320535659790039e-01 -2.022831887006759644e-01 3.440811932086944580e-01 4.957711324095726013e-02 -1.359130740165710449e-01 1.599672287702560425e-01 -2.118639647960662842e-01 -2.855831384658813477e-01 -2.922277748584747314e-01 -1.408590078353881836e-01 -9.199306368827819824e-02 3.541661798954010010e-02 -4.308259859681129456e-02 -2.393384464085102081e-02 -2.439372800290584564e-02 -5.891727283596992493e-02 -1.582592427730560303e-01 2.363919764757156372e-01 5.039766058325767517e-02 1.316277682781219482e-01 -1.173642426729202271e-01 2.763711381703615189e-03
-1.242878884077072144e-01 2.134900167584419250e-02 1.346043199300765991e-01 -4.135229438543319702e-02 -2.311861515045166016e-01 7.520517706871032715e-02 -1.811237633228302002e-01 3.489693105220794678e-01 2.497845143079757690e-01 -3.286454677581787109e-01 2.217031270265579224e-01 -6.277958303689956665e-02 3.623495697975158691e-01 5.747443065047264099e-02 -6.180381029844284058e-02 -5.725559964776039124e-02 -1.061142235994338989e-01 -3.139770328998565674e-01 -1.166615188121795654e-01 -1.358729641651734710e-04 -2.901969552040100098e-01 -1.266008168458938599e-01 1.414847970008850098e-01 -2.691025473177433014e-02 -1.425161957740783691e-01 -1.748275458812713623e-01 1.685812138020992279e-02 2.275264710187911987e-01 1.615707278251647949e-01 5.179060623049736023e-02 -5.080190300941467285e-02 8.158329129219055176e-02
5.976230837404727936e-03 -8.082249760627746582e-02 -2.598405778408050537e-01 6.076360866427421570e-02 -1.810022294521331787e-01 -3.303124010562896729e-02 -1.834008544683456421e-01 3.225341206416487694e-03 -9.717839956283569336e-02 1.569715589284896851e-01 -1.465338915586471558e-01 -2.791029810905456543e-01 6.665574759244918823e-02 1.727923750877380371e-01 1.822863519191741943e-01 3.612071275711059570e-01 7.400755584239959717e-02 -9.514365345239639282e-02 -2.547387182712554932e-01 1.268119812011718750e-01 -1.853812835179269314e-03 9.018397890031337738e-03 -3.775260448455810547e-01 2.928434014320373535e-01 -2.288737893104553223e-01 4.107027128338813782e-02 -2.447048574686050415e-01 -3.131491690874099731e-02 2.309370636940002441e-01 7.804095000028610229e-02 6.411428004503250122e-02 -1.446911692619323730e-01
-6.218826398253440857e-03 -3.883561864495277405e-02 -6.425036489963531494e-02 8.023487776517868042e-02 -1.223952323198318481e-01 8.927359431982040405e-02 -1.350772082805633545e-01 -1.738734543323516846e-02 4.162219911813735962e-02 5.739940702915191650e-02 -7.378137856721878052e-02 -3.063635230064392090e-01 9.462416055612266064e-04 1.539890617132186890e-01 3.380162417888641357e-01 4.057076871395111084e-01 -1.334455609321594238e-01 1.301984935998916626e-01 -1.040126755833625793e-01 -2.106015570461750031e-02 -1.407650560140609741e-01 -1.741358488798141479e-01 -4.940887391567230225e-01 -2.234596572816371918e-02 -3.682509660720825195e-01 1.663077920675277710e-01 -1.568585485219955444e-01 5.570024996995925903e-02 1.640859618782997131e-02 -5.926028639078140259e-02 5.502039566636085510e-02 -3.044889867305755615e-02
-1.954584270715713501e-01 -4.159409180283546448e-02 7.367257773876190186e-02 -4.392097145318984985e-02 1.922539025545120239e-01 -1.072309911251068115e-02 -2.268858700990676880e-01 8.770922571420669556e-02 -9.702347964048385620e-02 -1.750415377318859100e-02 1.493675559759140015e-01 -5.084837675094604492e-01 2.786820828914642334e-01 1.030627340078353882e-01 -1.122112572193145752e-02 5.383004900068044662e-03 -1.892407983541488647e-01 1.875299960374832153e-01 -3.673018217086791992e-01 3.889194503426551819e-02 -1.577761173248291016e-01 -8.439435064792633057e-02 -2.980419695377349854e-01 4.167019203305244446e-02 1.123993322253227234e-01 7.301209121942520142e-02 -2.257233560085296631e-01 -1.508010923862457275e-01 9.577798098325729370e-02 2.140342742204666138e-01 1.653322018682956696e-02 2.319058030843734741e-02
3.027139045298099518e-02 -4.164485260844230652e-02 -2.937433719635009766e-01 4.545403271913528442e-02 -1.434187684208154678e-02 -1.554307490587234497e-01 -3.954757153987884521e-01 1.685493886470794678e-01 1.768514961004257202e-01 -5.081685259938240051e-02 6.082656979560852051e-02 -4.319986999034881592e-01 1.050761491060256958e-01 1.709698587656021118e-01 1.767754107713699341e-01 2.388822883367538452e-01 2.114878743886947632e-01 -5.953511968255043030e-02 -2.471133470535278320e-01 1.423970460891723633e-01 1.083820089697837830e-01 -2.716164290904998779e-01 -2.174175679683685303e-01 5.652341991662979126e-02 -1.483420561999082565e-02 2.709030210971832275e-01 -1.227335818111896515e-02 2.982816845178604126e-02 -6.465351209044456482e-03 -6.303578615188598633e-02 3.079535625874996185e-02 4.292955249547958374e-02
-1.909340023994445801e-01 -4.330052807927131653e-02 3.991428017616271973e-02 1.362020671367645264e-01 -7.820115983486175537e-02 -1.150623708963394165e-02 -2.390118092298507690e-01 8.740136027336120605e-02 1.296098530292510986e-01 9.138447046279907227e-02 7.602331787347793579e-02 -4.855555593967437744e-01 -1.393433809280395508e-01 1.767071485519409180e-01 -3.085657022893428802e-02 4.282985031604766846e-01 -2.897828221321105957e-01 1.990189254283905029e-01 -1.623200476169586182e-01 -4.500878229737281799e-02 -9.378749132156372070e-02 -1.578058674931526184e-02 -2.314753830432891846e-01 -4.161267355084419250e-02 -2.316166162490844727e-01 1.651489138603210449e-01 -1.856752634048461914e-01 1.334388405084609985e-01 -9.389101713895797729e-02 1.018795371055603027e-01 -7.893019355833530426e-03 3.420661436393857002e-03
9.495653212070465088e-02 -1.737754195928573608e-01 -1.597421914339065552e-01 2.796273492276668549e-02 -2.249603159725666046e-02 8.200868219137191772e-02 -2.655098438262939453e-01 1.153018549084663391e-01 2.162159085273742676e-01 -2.271763421595096588e-02 1.608215868473052979e-01 -1.093349754810333252e-01 -2.518629841506481171e-02 1.481372769922018051e-02 1.815469115972518921e-01 3.890514671802520752e-01 2.580861449241638184e-01 -1.552076041698455811e-01 -2.306825667619705200e-01 2.477915138006210327e-01 -2.065164782106876373e-02 -1.209548562765121460e-01 3.524666279554367065e-02 -2.822637557983398438e-01 -3.326081037521362305e-01 1.321799308061599731e-01 -2.003902494907379150e-01 1.052790656685829163e-01 1.929141432046890259e-01 7.754501700401306152e-02 1.698596328496932983e-01 1.431835740804672241e-01
-1.487078219652175903e-01 -3.200262486934661865e-01 8.012249320745468140e-02 -1.353387087583541870e-01 -2.194071859121322632e-01 2.840984612703323364e-02 -2.162109166383743286e-01 1.657191365957260132e-01 -1.227656304836273193e-01 2.896286174654960632e-02 2.130111902952194214e-01 -1.588643491268157959e-01 2.857600748538970947e-01 1.797180473804473877e-01 -9.173157066106796265e-02 4.109222814440727234e-02 -7.312825322151184082e-02 -2.245552837848663330e-01 3.455001488327980042e-02 1.225666254758834839e-01 -1.089851781725883484e-01 -1.343884021043777466e-01 -5.380012989044189453e-01 6.228001788258552551e-02 -1.646518111228942871e-01 -5.780095234513282776e-02 -2.084061503410339355e-01 5.189835280179977417e-02 -7.827161997556686401e-02 2.223029918968677521e-02 9.236855059862136841e-02 1.732407808303833008e-01
-1.188344061374664307e-01 -4.634802415966987610e-02 -2.342093884944915771e-01 -4.560415446758270264e-01 -2.526792287826538086e-01 -3.011059388518333435e-02 -4.020055234432220459e-01 -2.568407729268074036e-02 -1.271782256662845612e-02 -2.456725686788558960e-01 -1.471096426248550415e-01 -2.032012939453125000e-01 2.006937265396118164e-01 -1.055791042745113373e-02 -3.777486085891723633e-02 -7.577226310968399048e-02 -1.762730628252029419e-01 -1.880108565092086792e-01 -7.665266841650009155e-02 -4.710109904408454895e-03 -1.106642261147499084e-01 1.007899940013885498e-01 -8.274626731872558594e-02 -3.066807053983211517e-02 -2.284413129091262817e-01 -3.099383600056171417e-02 -1.888317018747329712e-01 1.780343353748321533e-01 2.908884584903717041e-01 9.723368287086486816e-02 6.750323623418807983e-02 3.516477718949317932e-02
8.497866243124008179e-02 1.046371385455131531e-01 -2.928339876234531403e-02 -1.896340772509574890e-02 -2.751759588718414307e-01 1.039947271347045898e-01 -1.360287666320800781e-01 2.533567249774932861e-01 1.228662207722663879e-01 -7.043749094009399414e-02 5.055967718362808228e-02 -2.039487063884735107e-01 -9.611053392291069031e-03 3.157010674476623535e-02 1.319989562034606934e-01 5.713211297988891602e-01 -1.205456033349037170e-01 2.038147300481796265e-01 -2.323138713836669922e-01 -2.255687676370143890e-02 -1.872096909210085869e-03 -5.762873589992523193e-02 -2.056553512811660767e-01 -2.320388145744800568e-02 -2.687350511550903320e-01 -1.387173403054475784e-02 -3.444949686527252197e-01 -2.095570601522922516e-02 1.735693067312240601e-01 -1.122369468212127686e-01 9.505126625299453735e-02 -4.754428565502166748e-02
-1.827641576528549194e-01 -2.425797283649444580e-01 3.699098527431488037e-02 -2.102570235729217529e-01 -7.556100189685821533e-02 -9.075885266065597534e-02 -3.173710107803344727e-01 1.213239580392837524e-01 1.557910293340682983e-01 -3.581051528453826904e-01 -7.207269221544265747e-02 -2.007583081722259521e-01 1.839764118194580078e-01 -9.680046886205673218e-02 9.674557298421859741e-02 2.335920743644237518e-02 2.413062565028667450e-02 -2.385383844375610352e-01 -3.545370995998382568e-01 -1.111010611057281494e-01 4.596327245235443115e-02 -2.216436527669429779e-02 -1.088648452423512936e-03 -1.152702569961547852e-01 8.257139474153518677e-03 6.118016317486763000e-02 -3.341396152973175049e-02 4.199766814708709717e-01 2.148126214742660522e-01 2.060215920209884644e-01 1.004941482096910477e-02 1.550097204744815826e-02
-1.296973824501037598e-01 4.780684038996696472e-02 -1.365473866462707520e-01 1.539147049188613892e-01 -1.429254263639450073e-01 -1.135517582297325134e-01 -3.537773191928863525e-01 -9.427743963897228241e-03 1.744706630706787109e-01 3.576803579926490784e-02 -5.262897908687591553e-02 -9.643846750259399414e-02 1.018613278865814209e-01 1.973612010478973389e-01 2.414947748184204102e-01 2.908501029014587402e-01 8.676921576261520386e-02 3.916287049651145935e-02 -3.061872720718383789e-01 1.268521994352340698e-01 1.739517301321029663e-01 -1.742552965879440308e-01 -3.585694134235382080e-01 2.365072667598724365e-01 -5.607673525810241699e-02 1.000177562236785889e-01 1.390276383608579636e-02 3.506001085042953491e-02 1.376392096281051636e-01 2.629038095474243164e-01 2.473668009042739868e-01 1.268795579671859741e-01
-7.725008577108383179e-02 -1.396824717521667480e-01 -4.320969805121421814e-02 -9.443362243473529816e-03 -2.216897159814834595e-01 -5.621284246444702148e-02 -6.979550421237945557e-02 3.829907178878784180e-01 1.905493438243865967e-01 1.871066838502883911e-01 -8.098701387643814087e-02 -2.553089857101440430e-01 -6.216352432966232300e-02 3.142994269728660583e-02 1.461999267339706421e-01 2.993742525577545166e-01 1.586884111166000366e-01 -2.215732075273990631e-02 1.856311708688735962e-01 -1.030700355768203735e-01 -8.065718226134777069e-03 -1.454232037067413330e-01 -4.078006446361541748e-01 -8.434239029884338379e-02 -3.858318179845809937e-02 -2.235482633113861084e-01 -8.370981365442276001e-02 1.439404040575027466e-01 -1.555312722921371460e-01 -2.691249363124370575e-02 1.287812739610671997e-01 3.517436981201171875e-01
-1.055186390876770020e-01 -1.564251780509948730e-01 3.440200909972190857e-02 1.913823485374450684e-01 -4.103295132517814636e-02 3.497404977679252625e-02 1.894832961261272430e-02 9.567503631114959717e-02 2.558954656124114990e-01 1.435840781778097153e-02 1.673873215913772583e-01 -3.742775917053222656e-01 1.935746073722839355e-01 3.260134533047676086e-02 1.027928963303565979e-01 -7.935952395200729370e-02 -3.580089211463928223e-01 -2.997815310955047607e-01 1.330128610134124756e-01 -2.690363228321075439e-01 3.871946036815643311e-02 -1.812969446182250977e-01 -1.410552673041820526e-02 2.610797584056854248e-01 -3.303969204425811768e-01 1.171973049640655518e-01 -2.191209197044372559e-01 2.946282923221588135e-02 2.676269784569740295e-02 1.332672834396362305e-01 7.611159235239028931e-02 1.344881653785705566e-01
2.121133208274841309e-01 -3.416055142879486084e-01 8.094287663698196411e-02 1.843087971210479736e-01 -5.644720047712326050e-02 -1.822751909494400024e-01 -3.075446784496307373e-01 3.328403830528259277e-01 2.532183229923248291e-01 -2.711686491966247559e-01 1.858030329458415508e-03 -2.614782005548477173e-02 1.555460244417190552e-01 5.491067841649055481e-02 3.767486661672592163e-02 2.005799859762191772e-01 2.224949896335601807e-01 -1.700471788644790649e-01 -1.684907376766204834e-01 -2.754957675933837891e-01 5.474083591252565384e-03 -1.713584661483764648e-01 -1.460790783166885376e-01 -1.642187982797622681e-01 2.520759589970111847e-02 -4.146216064691543579e-02 -6.953779608011245728e-02 3.583576902747154236e-02 2.246349006891250610e-01 -1.222057566046714783e-01 1.429867930710315704e-02 1.197204217314720154e-01
-2.461669445037841797e-01 1.549185365438461304e-01 -1.069403067231178284e-01 2.157469466328620911e-02 -4.636403638869524002e-03 1.405203342437744141e-02 -3.430837988853454590e-01 6.345469504594802856e-02 3.374505639076232910e-01 -3.845670074224472046e-02 5.039579048752784729e-02 -7.319553941488265991e-02 1.261801421642303467e-01 2.926794886589050293e-01 -7.657425105571746826e-02 1.540933102369308472e-01 -1.786651015281677246e-01 -1.366935819387435913e-01 -9.429646283388137817e-02 1.225006058812141418e-01 -2.088925838470458984e-01 6.172055751085281372e-02 -2.659515477716922760e-02 2.760345861315727234e-02 -3.716493248939514160e-01 -4.590136185288429260e-02 -2.162805646657943726e-01 2.563916444778442383e-01 8.107851445674896240e-02 -1.094242371618747711e-02 -1.701170802116394043e-01 3.395755589008331299e-01
-1.521388441324234009e-01 -1.042366027832031250e-01 -3.796767070889472961e-02 -2.382395565509796143e-01 1.949311345815658569e-01 -9.487035684287548065e-03 -3.825548291206359863e-01 2.401082962751388550e-01 2.428812533617019653e-01 -1.617567241191864014e-01 -5.365660041570663452e-02 -4.077012836933135986e-02 2.288609147071838379e-01 -4.350862652063369751e-02 -1.234609410166740417e-01 8.236844092607498169e-02 6.215237453579902649e-02 -2.027352303266525269e-01 -2.894503474235534668e-01 -2.464999407529830933e-01 4.001518711447715759e-02 -1.692923009395599365e-01 -2.751537598669528961e-02 -2.102565765380859375e-01 -7.305748015642166138e-02 4.279648885130882263e-02 -1.060317903757095337e-01 3.905629813671112061e-01 1.789207309484481812e-01 1.577885597944259644e-01 8.017694205045700073e-02 -2.610644511878490448e-02
-1.843113452196121216e-01 -5.745232850313186646e-02 -5.356245487928390503e-02 1.625184267759323120e-01 2.560308016836643219e-02 2.118830829858779907e-01 1.605452001094818115e-01 1.929270774126052856e-01 3.296371400356292725e-01 4.039558023214340210e-02 -2.443393170833587646e-01 -3.604016304016113281e-01 -3.931416943669319153e-02 8.694192767143249512e-02 1.904192119836807251e-01 1.614164561033248901e-01 -1.890663206577301025e-01 -8.837489783763885498e-02 9.266025573015213013e-02 -4.657304659485816956e-02 -3.001653775572776794e-02 -1.926142275333404541e-01 4.256309196352958679e-02 -5.926070734858512878e-02 -4.299673810601234436e-02 -3.863770142197608948e-02 -3.659580051898956299e-01 3.297800421714782715e-01 1.023226752877235413e-01 2.449787110090255737e-01 1.847133189439773560e-01 -7.306185364723205566e-02
-2.494054585695266724e-01 -2.048859745264053345e-01 -2.978156507015228271e-02 -7.188250124454498291e-02 -8.172608911991119385e-02 7.756187766790390015e-02 -1.733846068382263184e-01 2.608622610569000244e-01 7.930548489093780518e-02 -2.374991588294506073e-02 2.490601688623428345e-01 -2.092463821172714233e-01 8.083230257034301758e-02 2.821411788463592529e-01 6.882615387439727783e-02 -7.625941187143325806e-02 -1.140560582280158997e-01 -2.126649022102355957e-01 -8.041819185018539429e-02 1.580113470554351807e-01 -3.576117455959320068e-01 -3.889421001076698303e-02 -3.020287156105041504e-01 1.047446206212043762e-01 -3.116659075021743774e-02 -7.982400804758071899e-02 -2.049112915992736816e-01 1.071138307452201843e-01 9.174945950508117676e-02 1.198464632034301758e-01 3.926679790019989014e-01 -1.027797833085060120e-01
1.289686262607574463e-01 -1.251408457756042480e-01 -1.328220814466476440e-01 2.759088575839996338e-01 -2.007183581590652466e-01 8.067341893911361694e-02 -1.028311401605606079e-01 2.766811661422252655e-02 2.439301460981369019e-01 -2.796904742717742920e-01 -2.193665690720081329e-02 -2.304552048444747925e-01 -3.247723728418350220e-02 1.711066253483295441e-02 2.145627588033676147e-01 2.945740222930908203e-01 -1.456449157558381557e-03 -2.277794629335403442e-01 -1.615238636732101440e-01 1.438924819231033325e-01 -1.232584640383720398e-01 -1.154402121901512146e-01 -3.675218671560287476e-02 -1.801813244819641113e-01 -1.699884384870529175e-01 1.319462358951568604e-01 -2.308125793933868408e-01 1.385346706956624985e-02 1.693954318761825562e-01 2.461996302008628845e-02 3.546822667121887207e-01 2.728317081928253174e-01
-1.485607922077178955e-01 2.883001789450645447e-02 -1.365233063697814941e-01 1.026709824800491333e-01 -2.670878767967224121e-01 6.125923618674278259e-02 -1.491005867719650269e-01 1.134826168417930603e-01 3.578375577926635742e-01 -1.490205973386764526e-01 3.575073927640914917e-02 -1.932239681482315063e-01 1.028601825237274170e-02 1.971708377823233604e-03 3.964414820075035095e-02 1.193631067872047424e-02 7.289005070924758911e-02 2.149808034300804138e-02 -3.264420926570892334e-01 1.477118581533432007e-01 1.882092468440532684e-02 -1.720839440822601318e-01 -1.816864460706710815e-01 -1.358801424503326416e-01 -6.139317154884338379e-02 3.106346726417541504e-01 -7.401320338249206543e-02 -2.987423911690711975e-02 1.688494831323623657e-01 4.658350944519042969e-01 -1.790110766887664795e-01 2.173445373773574829e-01
-1.514011472463607788e-01 3.939568251371383667e-02 -4.951925575733184814e-02 -2.874898537993431091e-02 -1.526497155427932739e-01 1.472885310649871826e-01 -6.514939945191144943e-03 2.629410028457641602e-01 1.621638834476470947e-01 1.207094490528106689e-01 2.779614925384521484e-02 -3.961020410060882568e-01 -1.847182214260101318e-02 4.526370465755462646e-01 7.643439620733261108e-02 1.984666138887405396e-01 1.117455512285232544e-01 -8.313521742820739746e-02 -2.226276844739913940e-01 1.508210599422454834e-01 -1.466800272464752197e-01 -2.810254096984863281e-01 -2.106095664203166962e-02 -1.640528738498687744e-01 -8.738501369953155518e-02 7.763408869504928589e-02 -1.396525204181671143e-01 2.399834245443344116e-01 -2.746046148240566254e-02 1.989397592842578888e-02 1.446572542190551758e-01 2.769314348697662354e-01
5.923072993755340576e-02 -2.671572845429182053e-03 -8.062401413917541504e-02 2.975966930389404297e-01 -2.322574257850646973e-01 1.382917463779449463e-01 6.513991206884384155e-02 4.113227128982543945e-01 2.476301491260528564e-01 -4.109801258891820908e-03 -1.360167115926742554e-01 -2.003035843372344971e-01 -3.192433714866638184e-02 2.937073111534118652e-01 2.939514815807342529e-01 -5.762298032641410828e-02 -1.620215475559234619e-01 6.221362575888633728e-02 -2.953834235668182373e-01 -1.107264384627342224e-01 -1.509422212839126587e-01 -2.627685666084289551e-01 -1.223322749137878418e-01 -1.980566047132015228e-02 -4.318905621767044067e-02 1.750604063272476196e-02 -2.919911444187164307e-01 1.144241243600845337e-01 8.141220360994338989e-02 -7.923161238431930542e-02 8.368719369173049927e-02 2.642177976667881012e-02
-3.157027065753936768e-01 1.702486723661422729e-01 -3.182066380977630615e-01 -1.096289325505495071e-02 -2.929374873638153076e-01 8.086211979389190674e-02 -1.442143619060516357e-01 2.542223334312438965e-01 3.549550175666809082e-01 -1.259548068046569824e-01 8.519880473613739014e-02 -7.104120403528213501e-02 -1.358309984207153320e-01 1.961210072040557861e-01 3.763694688677787781e-02 2.265022695064544678e-01 -4.679634049534797668e-02 -3.618054464459419250e-02 -2.483938038349151611e-01 1.305418610572814941e-01 -3.583060950040817261e-02 1.172760277986526489e-01 -1.062825508415699005e-02 3.999528661370277405e-02 -7.269562035799026489e-02 -4.845819622278213501e-02 -2.623918652534484863e-01 3.638646304607391357e-01 -7.523533701896667480e-02 2.233988419175148010e-02 -4.985297098755836487e-02 1.090077906847000122e-01
-4.661578312516212463e-02 -1.039884984493255615e-01 1.427127886563539505e-02 -1.766381859779357910e-01 -2.028856873512268066e-01 1.312371939420700073e-01 -1.178714334964752197e-01 2.857043445110321045e-01 -1.667327582836151123e-01 -1.537735201418399811e-02 3.337288796901702881e-01 -1.605032831430435181e-01 3.693911135196685791e-01 2.193112969398498535e-01 6.796039640903472900e-02 3.440505638718605042e-02 -1.509604603052139282e-01 -1.755513548851013184e-01 1.337639093399047852e-01 7.654639333486557007e-02 2.149096131324768066e-02 -2.287940531969070435e-01 -4.272159934043884277e-01 -4.724268615245819092e-02 -1.963004469871520996e-01 6.827794760465621948e-02 -8.016321063041687012e-02 7.312726229429244995e-02 -4.545204341411590576e-02 2.469408512115478516e-01 5.367676168680191040e-02 1.018344536423683167e-01
-2.780991494655609131e-01 -7.522241771221160889e-02 -3.453767672181129456e-02 1.215643137693405151e-01 -1.772362440824508667e-01 -3.273493051528930664e-02 -1.720972061157226562e-01 3.200026974081993103e-02 -1.086541730910539627e-02 -1.849318593740463257e-01 7.097057253122329712e-02 -2.828021645545959473e-01 2.768215835094451904e-01 1.023193225264549255e-01 2.479407191276550293e-01 -1.219289600849151611e-01 7.166501134634017944e-02 -3.510348498821258545e-01 -2.492837458848953247e-01 1.856182366609573364e-01 -7.353457808494567871e-02 -1.715233363211154938e-02 -5.108218174427747726e-03 -3.364385366439819336e-01 -1.941157579421997070e-01 1.425410807132720947e-01 -1.006417721509933472e-01 1.474086940288543701e-02 -3.704317286610603333e-02 3.676879405975341797e-01 7.519415020942687988e-02 -2.629829198122024536e-02
-1.246042773127555847e-01 -4.489006102085113525e-02 -2.733336091041564941e-01 -8.872894197702407837e-02 -6.870140135288238525e-02 8.817958831787109375e-02 -4.248847365379333496e-01 1.206311509013175964e-01 1.866212785243988037e-01 -2.129115462303161621e-01 -2.556775808334350586e-01 -1.282476931810379028e-01 4.483287334442138672e-01 1.679057069122791290e-02 -6.985603272914886475e-02 -6.824222952127456665e-02 -2.002507820725440979e-02 -4.566362500190734863e-02 -1.692892163991928101e-01 -1.683871001005172729e-01 7.796858996152877808e-02 -1.729267984628677368e-01 -5.467708781361579895e-02 -1.825183480978012085e-01 2.486949861049652100e-01 4.427329823374748230e-02 -1.545823514461517334e-01 1.157036349177360535e-01 1.076220721006393433e-01 2.184925675392150879e-01 1.003151014447212219e-01 1.313159912824630737e-01
-1.356983035802841187e-01 -1.468074172735214233e-01 -9.418568760156631470e-02 -6.035012006759643555e-02 -2.310983538627624512e-01 -4.610069096088409424e-02 -2.383712977170944214e-01 1.048481315374374390e-01 2.361123915761709213e-03 -1.602277043275535107e-03 3.706205785274505615e-01 3.330681100487709045e-02 2.129453420639038086e-01 2.417162507772445679e-01 1.940828710794448853e-01 -3.885480575263500214e-03 -1.071123406291007996e-01 -2.523492872714996338e-01 1.020727753639221191e-01 -1.951901055872440338e-02 -4.942692443728446960e-02 -6.318287923932075500e-04 -4.698922038078308105e-01 5.247212201356887817e-02 4.324079956859350204e-03 -5.394925549626350403e-02 -2.271010130643844604e-01 -6.031936779618263245e-02 5.236907303333282471e-02 2.291078716516494751e-01 2.361215651035308838e-01 2.513260543346405029e-01
-2.560557126998901367e-01 -2.519505284726619720e-02 4.268484935164451599e-02 1.750680059194564819e-01 1.652585119009017944e-01 -8.844297379255294800e-02 -4.141145050525665283e-01 3.098594397306442261e-02 1.668931245803833008e-01 -9.758409112691879272e-02 1.974624693393707275e-01 -2.206257581710815430e-01 3.154655992984771729e-01 4.176193475723266602e-02 -8.839033544063568115e-02 9.924048930406570435e-02 -8.630738407373428345e-02 -2.377763092517852783e-01 -1.493396461009979248e-01 -1.395370066165924072e-01 -1.944108158349990845e-01 -2.423284351825714111e-01 -8.210350573062896729e-02 -1.941535272635519505e-03 -1.901634782552719116e-01 9.312891960144042969e-02 2.432895302772521973e-01 2.827805876731872559e-01 -2.784709259867668152e-02 -1.794353500008583069e-02 2.339496165513992310e-01 3.060560300946235657e-02
-7.860004156827926636e-02 1.283124741166830063e-02 -3.318776786327362061e-01 -1.875374019145965576e-01 -2.503011524677276611e-01 1.242126077413558960e-01 -2.285154312849044800e-01 -4.370216280221939087e-02 -1.999651454389095306e-02 -9.462352842092514038e-03 -4.798927903175354004e-02 -3.293239474296569824e-01 9.496454894542694092e-02 8.968923240900039673e-02 1.753790825605392456e-01 3.237651884555816650e-01 3.520617261528968811e-02 -5.092411637306213379e-01 -2.704480886459350586e-01 -4.056186601519584656e-02 -1.101447716355323792e-01 -2.160478979349136353e-01 3.074311278760433197e-02 -1.253867298364639282e-01 4.160894080996513367e-02 5.171830579638481140e-02 1.550813019275665283e-02 1.778891980648040771e-01 6.347981095314025879e-02 2.582985721528530121e-02 1.112713851034641266e-02 -1.744200475513935089e-02
-4.656781256198883057e-02 1.411799192428588867e-01 -9.249512106180191040e-02 7.381712202914059162e-05 -2.735279500484466553e-01 3.538273870944976807e-01 -6.721249222755432129e-02 3.268813192844390869e-01 4.164618253707885742e-02 -2.659939788281917572e-02 -1.642504334449768066e-02 -1.149785518646240234e-01 1.514726579189300537e-01 3.341914415359497070e-01 2.431637197732925415e-01 2.517294883728027344e-01 -3.388392180204391479e-02 1.712919324636459351e-01 -3.329193890094757080e-01 8.726774901151657104e-02 -6.031382083892822266e-02 -2.764158248901367188e-01 -9.991824626922607422e-02 8.313997648656368256e-03 6.716959178447723389e-02 1.512620504945516586e-02 -2.568004131317138672e-01 1.698100566864013672e-01 -3.207126632332801819e-03 4.624638240784406662e-03 1.107164248824119568e-01 1.845520585775375366e-01
-6.234336644411087036e-03 -2.601436153054237366e-02 -7.959660142660140991e-02 2.439449578523635864e-01 -1.768497824668884277e-01 -8.021201938390731812e-02 -1.523818820714950562e-01 -7.298275083303451538e-02 6.166853383183479309e-02 -2.295331358909606934e-01 1.718008220195770264e-01 -1.671432331204414368e-02 2.878715097904205322e-01 -1.851594895124435425e-01 2.113536745309829712e-01 2.019749581813812256e-01 -1.816299185156822205e-02 -1.268500834703445435e-02 -1.443790942430496216e-01 -1.360014230012893677e-01 2.373769581317901611e-01 -8.551728725433349609e-02 -1.961178332567214966e-01 -3.323234319686889648e-01 -1.908634305000305176e-01 1.315567195415496826e-01 -3.708661794662475586e-01 2.514978311955928802e-02 1.799694299697875977e-01 3.158024251461029053e-01 -4.192641004920005798e-02 9.924131445586681366e-03
-3.138693273067474365e-01 1.092471461743116379e-02 1.109072118997573853e-01 8.729795366525650024e-02 -1.288184523582458496e-01 5.379624781198799610e-04 -4.136798977851867676e-01 2.181297242641448975e-01 3.194691836833953857e-01 -2.679297327995300293e-01 1.701504737138748169e-01 -1.597314178943634033e-01 1.272933781147003174e-01 1.667131632566452026e-01 1.892518997192382812e-01 7.717960327863693237e-02 -1.773441582918167114e-02 -1.375482603907585144e-02 -4.905778542160987854e-02 2.872839011251926422e-02 -1.512681692838668823e-01 -2.369517274200916290e-02 -6.631769984960556030e-02 -1.096046790480613708e-01 -1.578994691371917725e-01 -1.209690421819686890e-01 3.189914524555206299e-01 1.415966749191284180e-01 1.166448891162872314e-01 2.590301930904388428e-01 1.228703632950782776e-01 1.769065707921981812e-01
-2.656145691871643066e-01 -2.250695228576660156e-01 6.354309618473052979e-02 -1.494871079921722412e-01 -2.270215004682540894e-01 -8.417644537985324860e-03 -3.808870017528533936e-01 1.779179573059082031e-01 2.066679447889328003e-01 -1.925244778394699097e-01 5.527090281248092651e-02 -6.757921725511550903e-02 1.907441020011901855e-01 6.957300752401351929e-02 3.052549995481967926e-02 7.971128821372985840e-02 -2.770931720733642578e-01 -2.099319249391555786e-01 6.826341152191162109e-02 3.383336961269378662e-02 -2.226736545562744141e-01 -2.731342017650604248e-01 2.708195149898529053e-02 -7.483432441949844360e-02 -1.503758784383535385e-02 -6.619380414485931396e-02 1.214037239551544189e-01 3.934655487537384033e-01 -2.828312665224075317e-02 1.835612356662750244e-01 1.377120614051818848e-01 -5.799660831689834595e-02
-2.005095481872558594e-01 -2.269298732280731201e-01 8.013976365327835083e-02 3.593525290489196777e-02 -6.160759180784225464e-02 1.110528707504272461e-01 -5.223436355590820312e-01 1.066525727510452271e-01 3.396885991096496582e-01 -1.289140731096267700e-01 -1.465928852558135986e-01 -1.348304897546768188e-01 2.188815772533416748e-01 -1.363923773169517517e-02 4.452295601367950439e-02 -8.028259128332138062e-02 -1.453200131654739380e-01 -1.090753264725208282e-02 5.001279525458812714e-03 -3.938294481486082077e-03 8.644473552703857422e-02 3.572505712509155273e-02 -2.133867889642715454e-02 -1.208288446068763733e-01 1.667718589305877686e-01 -1.686124652624130249e-01 -1.979091763496398926e-01 1.436215639114379883e-01 2.343484461307525635e-01 3.570517897605895996e-01 -4.524013493210077286e-03 -1.688058674335479736e-01
-2.615255303680896759e-02 1.825026236474514008e-02 -9.328395128250122070e-02 1.288424134254455566e-01 -3.397574126720428467e-01 -4.515857994556427002e-02 -4.109540879726409912e-01 1.166768819093704224e-01 4.453316703438758850e-02 -4.448200017213821411e-02 -3.512980937957763672e-01 -8.200738579034805298e-02 3.496206998825073242e-01 1.248596012592315674e-01 1.857047230005264282e-01 5.917422473430633545e-02 1.000452041625976562e-01 2.285156026482582092e-02 -2.904419042170047760e-02 -2.661691419780254364e-02 2.527352571487426758e-01 2.773471474647521973e-01 -5.696121230721473694e-02 1.815763115882873535e-02 -1.664434559643268585e-02 2.773343324661254883e-01 -1.511604636907577515e-01 2.250028550624847412e-01 1.485120952129364014e-01 1.128782182931900024e-01 -5.205479450523853302e-03 1.478314846754074097e-01
2.067460268735885620e-01 -1.333615779876708984e-01 2.111138589680194855e-02 3.133604526519775391e-01 -2.361549884080886841e-01 7.300552725791931152e-02 -1.448664963245391846e-01 -9.280590713024139404e-02 2.917929291725158691e-01 -6.774820387363433838e-02 1.644653379917144775e-01 -1.904890388250350952e-01 5.196205899119377136e-02 -1.505100280046463013e-01 3.566605597734451294e-02 3.277801871299743652e-01 5.524957180023193359e-02 -2.653047069907188416e-02 -1.155391708016395569e-01 1.898013055324554443e-03 -2.358947135508060455e-02 6.920094788074493408e-02 -1.287131607532501221e-01 -1.871286779642105103e-01 -1.842812299728393555e-01 2.527666985988616943e-01 -3.457908928394317627e-01 1.069984883069992065e-01 2.540587484836578369e-01 1.148346960544586182e-01 1.433933526277542114e-01 2.485862374305725098e-01
-3.253963887691497803e-01 1.499739736318588257e-01 -8.701416850090026855e-02 -1.096497029066085815e-01 -2.998436391353607178e-01 1.088875904679298401e-01 -1.048888117074966431e-01 -7.188642024993896484e-02 -4.900404438376426697e-02 -2.151678949594497681e-01 1.527128368616104126e-01 -2.186695635318756104e-01 6.508778780698776245e-02 1.000444442033767700e-01 1.446892619132995605e-01 4.769485890865325928e-01 -1.643553525209426880e-01 6.031555309891700745e-02 3.095491090789437294e-03 -5.319499224424362183e-02 1.115109026432037354e-01 -1.686980128288269043e-01 -1.613677591085433960e-01 -8.596520870923995972e-02 -1.493576169013977051e-01 9.677885100245475769e-03 -3.682145476341247559e-01 1.615740358829498291e-01 -1.247281059622764587e-01 -2.569887228310108185e-02 3.538264334201812744e-02 2.054992467164993286e-01
-5.508479103446006775e-02 -8.025199174880981445e-02 2.406065016984939575e-01 1.223861873149871826e-01 -4.595490545034408569e-02 -7.331854104995727539e-02 -3.093646764755249023e-01 2.599120140075683594e-01 2.264178097248077393e-01 -3.258616924285888672e-01 -9.269363433122634888e-02 -1.062240600585937500e-01 2.562223374843597412e-01 3.057170808315277100e-01 2.523294687271118164e-01 1.536919474601745605e-01 6.396129727363586426e-02 -3.229637444019317627e-01 -6.913811713457107544e-02 5.234276875853538513e-02 -1.415683776140213013e-01 -2.284916937351226807e-01 -6.571461260318756104e-02 2.598463930189609528e-02 -1.401394605636596680e-01 -5.715089291334152222e-02 -6.302678026258945465e-03 1.903574466705322266e-01 -1.870752573013305664e-01 7.796843349933624268e-02 1.138365417718887329e-01 -1.296159774065017700e-01
-2.057660967111587524e-01 -4.273727163672447205e-02 -5.226881057024002075e-02 1.219490636140108109e-02 -1.918615102767944336e-01 2.011630982160568237e-01 -1.282640844583511353e-01 1.964622437953948975e-01 -2.398426830768585205e-01 6.977323442697525024e-02 2.550787925720214844e-01 -3.383485674858093262e-01 3.268334567546844482e-01 2.854728400707244873e-01 5.796601995825767517e-02 1.947739347815513611e-02 2.056995872408151627e-03 -2.443836331367492676e-01 -8.753063157200813293e-03 7.982970215380191803e-03 -2.045131325721740723e-01 -8.091914653778076172e-02 -1.605475246906280518e-01 1.048002690076828003e-01 -1.495161056518554688e-01 1.171443909406661987e-01 -2.347049266099929810e-01 -5.557461082935333252e-02 6.347117479890584946e-03 2.777426242828369141e-01 2.605382502079010010e-01 -4.816899076104164124e-02
1.051594540476799011e-01 -1.680158376693725586e-01 -9.176925756037235260e-03 3.326978534460067749e-02 -1.863313466310501099e-01 -1.901794373989105225e-01 -4.414037987589836121e-02 2.479932159185409546e-01 3.375492095947265625e-01 1.339384615421295166e-01 1.978358440101146698e-02 -1.621684134006500244e-01 4.490549564361572266e-01 8.518098294734954834e-02 2.097526751458644867e-02 -4.025621712207794189e-02 3.442051634192466736e-02 2.868756353855133057e-01 1.462487280368804932e-01 3.414125367999076843e-02 1.506093293428421021e-01 -1.344043314456939697e-01 -1.735461950302124023e-01 -3.961158096790313721e-01 -2.171819359064102173e-01 -1.270455420017242432e-01 -1.625132262706756592e-01 5.114160850644111633e-02 1.299545317888259888e-01 6.327345967292785645e-02 7.906812429428100586e-02 -4.858131334185600281e-02
-1.848430186510086060e-01 -1.369204670190811157e-01 -8.470793813467025757e-02 1.430593580007553101e-01 -3.227942883968353271e-01 1.139592006802558899e-01 -2.653580904006958008e-01 -5.301985424011945724e-03 -4.806543514132499695e-02 -5.858967453241348267e-02 -3.097420744597911835e-02 -3.911710381507873535e-01 -7.979086786508560181e-02 1.190497949719429016e-01 2.250837534666061401e-01 3.670973479747772217e-01 1.493817567825317383e-01 -2.224644273519515991e-01 -2.729216516017913818e-01 -1.868094317615032196e-02 -9.336049854755401611e-02 -1.666647382080554962e-02 3.971339389681816101e-02 -1.351182609796524048e-01 1.049621626734733582e-01 8.831048011779785156e-02 -1.107189878821372986e-01 3.302251994609832764e-01 2.183280140161514282e-01 2.308568917214870453e-02 4.673246666789054871e-02 1.276448275893926620e-02
-4.144177138805389404e-01 7.282704859972000122e-02 -2.341109067201614380e-01 2.237851917743682861e-02 -1.913177669048309326e-01 4.463595896959304810e-02 -2.303630411624908447e-01 2.020417153835296631e-01 4.023302346467971802e-02 -2.501769363880157471e-01 1.052728518843650818e-01 -1.288293302059173584e-01 5.576710775494575500e-02 2.054705917835235596e-01 2.290545701980590820e-01 2.448637932538986206e-01 -7.945076376199722290e-02 -1.042238473892211914e-01 -1.162694618105888367e-01 1.667325198650360107e-01 -2.076062262058258057e-01 -7.295220345258712769e-02 -1.348240524530410767e-01 -5.940278060734272003e-03 -1.688358001410961151e-02 1.385028362274169922e-01 -3.727626502513885498e-01 -7.814534939825534821e-03 -2.094814181327819824e-01 -1.073946245014667511e-02 -2.304553538560867310e-01 6.932907551527023315e-02
-3.295563459396362305e-01 2.668898738920688629e-02 1.327200382947921753e-01 9.573785215616226196e-02 -1.029024720191955566e-01 1.673397980630397797e-02 -1.731827110052108765e-01 1.398359984159469604e-01 2.836413383483886719e-01 2.541567981243133545e-01 1.982933282852172852e-02 -1.491117775440216064e-01 4.874044284224510193e-02 1.088251098990440369e-01 7.697019726037979126e-02 8.815444260835647583e-02 8.162572979927062988e-02 -6.399283558130264282e-02 -1.832178980112075806e-01 3.448017537593841553e-01 4.553101584315299988e-02 -4.975018277764320374e-02 -1.477578133344650269e-01 -2.091351151466369629e-01 -6.856974959373474121e-02 -4.689954221248626709e-03 -1.013146042823791504e-01 1.935812681913375854e-01 1.175541877746582031e-01 2.010060101747512817e-01 -1.428542435169219971e-01 4.974635541439056396e-01
-8.138510584831237793e-02 -7.406125217676162720e-02 -1.790510490536689758e-02 -6.748602539300918579e-02 -4.306079447269439697e-02 2.075491845607757568e-01 -9.038333594799041748e-02 9.316968917846679688e-02 3.712776005268096924e-01 -1.044339314103126526e-01 -1.040210276842117310e-01 1.231761649250984192e-01 3.522880673408508301e-01 -1.741281300783157349e-01 1.793103814125061035e-01 3.130698204040527344e-01 1.554697304964065552e-01 -1.294021159410476685e-01 -2.160359472036361694e-01 -2.727282941341400146e-01 7.556634396314620972e-02 3.809148445725440979e-02 -1.912333965301513672e-01 1.341375708580017090e-01 -2.489638030529022217e-01 -9.102425538003444672e-03 -1.426826864480972290e-01 -1.317151486873626709e-01 8.361716568470001221e-02 1.548006981611251831e-01 3.277688324451446533e-01 6.665192544460296631e-03
1.028177812695503235e-01 -2.926321029663085938e-01 -1.717249453067779541e-01 1.070079132914543152e-01 -2.223954945802688599e-01 -1.579529345035552979e-01 -2.044677734375000000e-01 2.245379239320755005e-01 2.805644087493419647e-02 3.504462167620658875e-02 -3.527530282735824585e-02 -1.375787407159805298e-01 2.352633178234100342e-01 7.855967432260513306e-02 2.534492015838623047e-01 1.450286805629730225e-01 2.517015635967254639e-01 2.324938029050827026e-01 -1.104836910963058472e-02 -9.006511420011520386e-02 7.036091387271881104e-02 -2.842663526535034180e-01 -1.142243519425392151e-01 -4.807186499238014221e-02 -3.050342202186584473e-01 -3.572402894496917725e-01 1.354642659425735474e-01 4.021201282739639282e-02 7.724422216415405273e-02 9.599646180868148804e-02 -5.779114086180925369e-03 2.112754285335540771e-01
-1.299069542437791824e-02 -3.967059850692749023e-01 -1.620859801769256592e-01 -1.959335431456565857e-02 -1.148860380053520203e-01 -1.337071955204010010e-01 -2.334609180688858032e-01 -2.337933517992496490e-02 2.072556316852569580e-01 2.431685924530029297e-01 -9.252838790416717529e-02 1.143607869744300842e-01 3.897364735603332520e-01 2.742362441495060921e-03 1.605710387229919434e-01 3.501098603010177612e-02 -1.389957666397094727e-01 -1.788267642259597778e-01 8.503225445747375488e-02 1.420639455318450928e-01 6.261745095252990723e-02 2.091077156364917755e-02 -1.466630548238754272e-01 6.789115816354751587e-02 -1.044034138321876526e-01 1.642767935991287231e-01 -4.225308001041412354e-01 1.855153143405914307e-01 -5.976593121886253357e-03 1.771580614149570465e-02 -1.666496396064758301e-01 1.972067803144454956e-01
-1.796346604824066162e-01 -1.333068609237670898e-01 -1.386429667472839355e-01 6.852063536643981934e-02 -1.453897505998611450e-01 2.680954933166503906e-01 -8.341291546821594238e-02 3.100865781307220459e-01 -7.414992153644561768e-02 -4.397737607359886169e-02 1.692077964544296265e-01 -3.424886167049407959e-01 3.422769904136657715e-01 2.424928247928619385e-01 -1.237931475043296814e-02 -1.366784423589706421e-01 -5.366092547774314880e-02 -5.951279774308204651e-02 -5.598161369562149048e-03 2.072805911302566528e-01 -9.537200629711151123e-02 -3.178570270538330078e-01 -1.566568464040756226e-01 2.038428634405136108e-01 -8.255682140588760376e-02 5.469355359673500061e-02 -1.305666565895080566e-01 1.186863481998443604e-01 -2.362320572137832642e-02 1.911295056343078613e-01 2.711200416088104248e-01 6.775330007076263428e-02
-1.032854616641998291e-01 -1.936059147119522095e-01 -3.477891907095909119e-02 3.486053273081779480e-02 -1.191730126738548279e-01 -1.511981487274169922e-01 -5.672871470451354980e-01 7.080529630184173584e-02 1.446184217929840088e-01 -2.224071174860000610e-01 3.055472299456596375e-02 -7.551915943622589111e-02 1.447720378637313843e-01 -1.577145606279373169e-02 1.000572144985198975e-01 1.411457657814025879e-01 -1.766345053911209106e-01 -3.174376487731933594e-01 1.287124454975128174e-01 9.149952232837677002e-02 -9.434462338685989380e-02 -2.499341219663619995e-01 -9.650230407714843750e-02 -1.763284802436828613e-01 1.360827684402465820e-02 -8.244476467370986938e-02 -1.791507564485073090e-02 3.210341036319732666e-01 3.068852704018354416e-03 1.634875535964965820e-01 2.154067158699035645e-01 -7.206734269857406616e-02
-3.024520874023437500e-01 1.278064996004104614e-01 4.103109985589981079e-02 -2.502059750258922577e-02 -1.807773262262344360e-01 -1.433879733085632324e-01 -2.704952061176300049e-01 2.595961093902587891e-01 -2.506870962679386139e-02 1.211757138371467590e-01 1.929048746824264526e-01 6.785830110311508179e-02 2.151519805192947388e-01 1.701719313859939575e-01 8.948446065187454224e-02 5.228783190250396729e-02 -1.653728038072586060e-01 -2.317444533109664917e-01 -1.180586665868759155e-01 -7.451202720403671265e-02 5.596079304814338684e-02 -4.836711287498474121e-02 -4.933999776840209961e-01 6.424929201602935791e-02 -1.017468124628067017e-01 3.852401301264762878e-02 -1.062471494078636169e-01 -1.301537901163101196e-01 2.945883572101593018e-01 -9.421808272600173950e-02 -4.756564274430274963e-02 2.477661371231079102e-01
4.210514947772026062e-02 -2.698302268981933594e-01 -1.314010769128799438e-01 8.065025508403778076e-02 -5.285047367215156555e-02 2.685849666595458984e-01 2.078999392688274384e-02 2.384876459836959839e-01 2.691453099250793457e-01 -1.585750579833984375e-01 4.674935771618038416e-04 -4.131627082824707031e-02 2.249933183193206787e-01 -3.414270281791687012e-02 -1.038018539547920227e-01 1.952179074287414551e-01 -1.893965303897857666e-01 -4.872879013419151306e-02 -4.745083749294281006e-01 -1.717933416366577148e-01 -8.717207610607147217e-02 7.784546911716461182e-02 -1.767047345638275146e-01 7.463017851114273071e-02 -2.419733405113220215e-01 1.483707278966903687e-01 -9.751546382904052734e-02 1.112299188971519470e-01 1.666549965739250183e-02 2.144549489021301270e-01 1.369386762380599976e-01 -2.420875281095504761e-01
-8.268290013074874878e-02 -2.322508953511714935e-02 -2.000181227922439575e-01 -2.956768870353698730e-01 -3.328750431537628174e-01 -5.673443153500556946e-02 1.240882929414510727e-02 3.846376240253448486e-01 3.228489756584167480e-01 -1.232173442840576172e-01 -1.143556386232376099e-01 -6.450920552015304565e-02 5.401990935206413269e-02 2.240254878997802734e-01 -1.073587387800216675e-01 -7.461057603359222412e-02 -9.328492730855941772e-02 -6.210152059793472290e-02 -1.789363175630569458e-01 -2.357380539178848267e-01 -3.133397176861763000e-02 -2.194060832262039185e-01 -1.674794256687164307e-01 -7.801362872123718262e-02 1.308906227350234985e-01 1.662954129278659821e-02 -6.689232587814331055e-02 2.861039042472839355e-01 1.193431392312049866e-01 3.463572636246681213e-02 -2.840434908866882324e-01 1.137935742735862732e-01
-7.951065897941589355e-02 -1.290391534566879272e-01 -1.617050766944885254e-01 -1.954483427107334137e-02 -1.974498480558395386e-01 8.815510571002960205e-02 -4.531732797622680664e-01 1.310527920722961426e-01 -1.292517036199569702e-01 1.936971992254257202e-01 6.344613432884216309e-02 -1.566909402608871460e-01 1.522629708051681519e-01 -7.644692063331604004e-02 2.039980739355087280e-01 4.018230736255645752e-01 -9.852358140051364899e-03 4.334121197462081909e-02 3.363537788391113281e-02 1.590700894594192505e-01 3.280413150787353516e-01 -1.145141944289207458e-01 -3.311596810817718506e-02 2.027364671230316162e-01 -6.821002066135406494e-02 -1.742531545460224152e-02 -2.701738178730010986e-01 2.065248787403106689e-01 -7.841476052999496460e-02 -1.685361862182617188e-01 1.018724516034126282e-01 9.707272052764892578e-02
-1.591152846813201904e-01 -2.004584372043609619e-01 -2.514545321464538574e-01 1.312730908393859863e-01 -4.140883982181549072e-01 2.860621511936187744e-01 -2.193603962659835815e-01 -4.093189910054206848e-02 4.427819848060607910e-01 1.026485487818717957e-01 -1.678413152694702148e-01 -1.197595372796058655e-01 1.086020767688751221e-01 8.986227959394454956e-02 1.132634654641151428e-01 9.323231130838394165e-02 1.066952496767044067e-01 -8.518216013908386230e-02 -9.982094168663024902e-02 -1.056291684508323669e-01 -1.543192267417907715e-01 -1.606954634189605713e-01 -6.396452337503433228e-02 -6.967955082654953003e-02 -5.334905534982681274e-02 2.261178493499755859e-01 -1.157977804541587830e-01 -1.504039764404296875e-01 1.559656709432601929e-01 1.804556995630264282e-01 -1.046466082334518433e-01 6.521650403738021851e-02
-1.835898905992507935e-01 -6.875815987586975098e-02 -3.430769443511962891e-01 6.586582958698272705e-02 -2.012616991996765137e-01 9.832967072725296021e-03 -3.327694237232208252e-01 4.222783818840980530e-02 2.810770273208618164e-01 -3.136871457099914551e-01 6.870751827955245972e-02 -1.295313537120819092e-01 1.441554427146911621e-01 9.960736148059368134e-03 2.901095449924468994e-01 4.519513621926307678e-02 -1.728711724281311035e-01 2.088520675897598267e-01 -2.697186768054962158e-01 2.302355617284774780e-01 -5.643265694379806519e-02 -8.322583138942718506e-02 -6.615763157606124878e-02 -7.193695753812789917e-02 5.927110463380813599e-02 1.807953119277954102e-01 -2.227655947208404541e-01 -6.390735507011413574e-02 -2.093093097209930420e-02 2.902735769748687744e-02 -1.678493022918701172e-01 2.052571624517440796e-01
-1.284451484680175781e-01 6.347238272428512573e-02 -1.021978482604026794e-01 -6.701268255710601807e-02 -1.685860753059387207e-01 1.434303522109985352e-01 -1.335350722074508667e-01 4.942933917045593262e-01 1.407260745763778687e-01 -2.947241999208927155e-02 2.151652723550796509e-01 -1.860812902450561523e-01 2.767740786075592041e-01 2.171722613275051117e-02 1.508013606071472168e-01 -1.183842569589614868e-01 -2.722095325589179993e-02 -6.589849293231964111e-02 2.219664305448532104e-01 -3.440133854746818542e-02 -3.448829948902130127e-01 1.133944094181060791e-02 -2.255663275718688965e-01 1.685480773448944092e-01 -8.716396242380142212e-02 -5.002675950527191162e-02 -1.947768218815326691e-02 2.024090439081192017e-01 1.701636016368865967e-01 2.166678905487060547e-01 2.039026468992233276e-01 -1.230334639549255371e-01
-6.096643954515457153e-02 -1.711137145757675171e-01 -2.139457017183303833e-01 -2.809666693210601807e-01 1.241869628429412842e-01 -3.241003304719924927e-02 -1.439169496297836304e-01 3.100303411483764648e-01 3.942583799362182617e-01 -1.872157007455825806e-01 -5.802391842007637024e-02 -8.527908474206924438e-02 1.825041174888610840e-01 1.590147018432617188e-01 -8.911063894629478455e-03 4.303774982690811157e-02 -1.287395954132080078e-01 1.267682313919067383e-01 -1.133638992905616760e-01 -3.304336220026016235e-02 1.261599957942962646e-01 1.690307259559631348e-01 -8.476339280605316162e-02 -1.341756731271743774e-01 -3.030087053775787354e-01 -1.100050508975982666e-01 -3.918445408344268799e-01 1.598194590769708157e-03 -3.131708502769470215e-02 -1.057577356696128845e-01 2.464195042848587036e-01 2.682673186063766479e-02
-2.140937149524688721e-01 -3.056522309780120850e-01 -2.530349195003509521e-01 1.325171440839767456e-01 -2.621366381645202637e-01 1.402739137411117554e-01 -1.958942264318466187e-01 -2.060011215507984161e-02 2.686055600643157959e-01 2.953386493027210236e-02 -2.097534388303756714e-01 -1.926544159650802612e-01 1.951783448457717896e-01 8.389864116907119751e-02 1.682403236627578735e-01 1.258454322814941406e-01 6.968217343091964722e-02 9.220048040151596069e-02 -1.492901146411895752e-01 7.231882307678461075e-03 -2.483896315097808838e-01 -1.900487393140792847e-02 -1.217672824859619141e-01 -1.805276423692703247e-01 -5.072502419352531433e-02 2.511841058731079102e-01 1.243777796626091003e-01 -1.995880752801895142e-01 1.747894138097763062e-01 3.152004182338714600e-01 3.349364921450614929e-02 1.066969111561775208e-01
-1.882425993680953979e-01 -2.670763134956359863e-01 -1.032741665840148926e-01 -1.833616197109222412e-01 -1.028816476464271545e-01 2.030923031270503998e-03 -1.388235688209533691e-01 3.417752981185913086e-01 -1.171331182122230530e-01 -6.650947034358978271e-02 3.828816115856170654e-01 -1.627476215362548828e-01 2.376039326190948486e-01 2.764069139957427979e-01 8.439636230468750000e-02 4.018418863415718079e-02 -1.495270617306232452e-02 -1.951938569545745850e-01 -1.445299088954925537e-01 -5.811911821365356445e-02 -1.713830828666687012e-01 -2.645765244960784912e-01 -3.767043948173522949e-01 1.150712817907333374e-01 -8.281491696834564209e-03 1.706947386264801025e-02 -1.506942510604858398e-01 -1.026418581604957581e-01 -4.219914972782135010e-02 2.858242020010948181e-02 9.229706227779388428e-02 8.730538934469223022e-02
3.595671616494655609e-03 -8.225537091493606567e-02 -2.349689602851867676e-01 1.349759250879287720e-01 -2.880018353462219238e-01 9.536834061145782471e-02 -2.880350649356842041e-01 8.961717784404754639e-02 1.659438163042068481e-01 -1.054711057804524899e-03 -7.078384608030319214e-02 -2.811072170734405518e-01 6.220847368240356445e-02 -3.779425099492073059e-02 8.121516555547714233e-02 1.480407714843750000e-01 -1.493149697780609131e-01 3.007565625011920929e-02 -2.189720980823040009e-03 -1.379959136247634888e-01 -6.717467308044433594e-02 -3.346640467643737793e-01 -1.525175571441650391e-01 -2.007852643728256226e-01 -8.314413577318191528e-02 3.603922128677368164e-01 2.670151647180318832e-03 -2.096425294876098633e-01 3.965710997581481934e-01 1.726124137639999390e-01 -3.039937838912010193e-02 -1.731265336275100708e-02
-1.547779589891433716e-01 1.031697764992713928e-01 -1.751115173101425171e-01 9.773147851228713989e-02 -3.679898083209991455e-01 1.387399807572364807e-02 -2.471258640289306641e-01 1.082310900092124939e-01 2.205611169338226318e-01 -2.960511445999145508e-01 1.795097291469573975e-01 7.124057039618492126e-03 9.591394662857055664e-02 1.151037141680717468e-01 3.270562365651130676e-02 1.729358434677124023e-01 -2.980276942253112793e-01 1.304216384887695312e-01 -9.081050008535385132e-02 1.245245859026908875e-01 -1.556302011013031006e-01 -1.237453613430261612e-02 -1.744347959756851196e-01 2.289727479219436646e-01 2.998309209942817688e-02 9.317865222692489624e-02 -2.792119085788726807e-01 1.247033998370170593e-01 -3.772884979844093323e-02 1.119917035102844238e-01 -1.637611091136932373e-01 3.378010094165802002e-01
-3.036037981510162354e-01 6.640741974115371704e-02 -1.417991518974304199e-01 -1.544358767569065094e-02 1.262393295764923096e-01 2.162259519100189209e-01 -3.032117486000061035e-01 -1.500182896852493286e-01 3.611928224563598633e-01 -1.254856004379689693e-03 -1.239836663007736206e-01 -2.185900062322616577e-01 2.526745796203613281e-01 -1.239517852663993835e-01 2.925851047039031982e-01 4.957210645079612732e-02 -1.726603955030441284e-01 -6.802721321582794189e-02 1.360536366701126099e-01 -4.942207038402557373e-02 -1.548816915601491928e-02 1.279917806386947632e-01 -9.303215146064758301e-02 5.618750303983688354e-02 -1.910174963995814323e-03 1.475508064031600952e-01 -2.777048945426940918e-01 3.443467617034912109e-01 -6.810598820447921753e-02 -4.753729735966771841e-04 1.647288911044597626e-03 1.977674961090087891e-01
-1.472482383251190186e-01 -1.762958429753780365e-02 -7.687305659055709839e-02 -1.501759514212608337e-02 -7.436095271259546280e-03 -1.013713553547859192e-01 7.874906808137893677e-02 1.040129270404577255e-02 1.782236099243164062e-01 -1.801117062568664551e-01 -1.903103590011596680e-01 -3.520435392856597900e-01 3.993253707885742188e-01 1.103214547038078308e-01 2.924720942974090576e-01 2.137123048305511475e-01 -9.355125576257705688e-02 1.344314515590667725e-01 -2.140380442142486572e-01 -2.674633562564849854e-01 -1.022710129618644714e-01 1.753494702279567719e-02 -2.816318571567535400e-01 -6.412498652935028076e-02 5.301577970385551453e-02 7.601702213287353516e-02 -2.359867095947265625e-01 3.388740122318267822e-01 -1.439743093214929104e-03 7.089766860008239746e-02 7.287900894880294800e-02 1.441405713558197021e-02
-1.033577248454093933e-01 -7.611522823572158813e-02 2.218968123197555542e-01 6.959798187017440796e-02 -1.181607469916343689e-01 -1.286746263504028320e-01 -4.536219537258148193e-01 -3.232126310467720032e-02 2.892599999904632568e-01 2.277340181171894073e-02 3.490475192666053772e-02 1.248556096106767654e-02 4.297963976860046387e-01 -9.681265801191329956e-02 8.278640359640121460e-02 -9.598954766988754272e-02 -7.605802733451128006e-03 -3.031853735446929932e-01 -2.996223568916320801e-01 -7.655555009841918945e-02 -1.639016270637512207e-01 1.066247448325157166e-01 -2.667987048625946045e-01 -8.724201470613479614e-02 -9.582579135894775391e-02 6.672696024179458618e-02 5.671958904713392258e-03 2.490480989217758179e-01 9.141458570957183838e-02 2.863641269505023956e-02 7.466575503349304199e-02 3.595500811934471130e-02
-1.967953443527221680e-01 -2.315955311059951782e-01 4.313308000564575195e-02 -1.620477437973022461e-02 1.206218451261520386e-01 -3.132693935185670853e-03 -2.285028398036956787e-01 1.957514584064483643e-01 2.427023798227310181e-01 -1.231149584054946899e-01 -3.561039268970489502e-02 5.053585395216941833e-02 2.828656733036041260e-01 -8.656107634305953979e-02 1.821098923683166504e-01 2.023362815380096436e-01 -1.295721977949142456e-01 -7.122588902711868286e-02 -4.799439013004302979e-01 -2.070085257291793823e-01 8.367024362087249756e-03 3.576920833438634872e-03 5.318728089332580566e-02 -9.369403868913650513e-02 -3.418357968330383301e-01 1.371607482433319092e-01 4.861619696021080017e-02 1.181682497262954712e-01 1.951995342969894409e-01 1.498206704854965210e-01 -7.379106432199478149e-02 -1.902355998754501343e-01
1.946590095758438110e-01 -2.001828402280807495e-01 -1.830635666847229004e-01 3.281103819608688354e-02 -2.520542740821838379e-01 1.865420341491699219e-01 -2.240250259637832642e-01 -1.856083050370216370e-02 1.102288737893104553e-01 -1.881372630596160889e-01 9.698670357465744019e-02 -1.591364294290542603e-01 1.323952525854110718e-01 4.413528740406036377e-02 -2.734960243105888367e-02 2.509412169456481934e-01 2.941819839179515839e-02 -2.908461727201938629e-02 -2.657613456249237061e-01 -3.471540287137031555e-02 4.275497794151306152e-02 1.733063608407974243e-01 1.001435592770576477e-01 -3.743804991245269775e-01 -1.373355239629745483e-01 1.987625956535339355e-01 -3.009036481380462646e-01 3.002887964248657227e-01 1.146476194262504578e-01 -4.453049227595329285e-02 1.567565351724624634e-01 1.967998892068862915e-01
1.213374510407447815e-01 -1.134796068072319031e-01 -6.083396077156066895e-02 2.577167749404907227e-01 -1.916532963514328003e-01 1.853842139244079590e-01 -1.058106273412704468e-01 3.281139209866523743e-02 2.497547119855880737e-01 -1.846325844526290894e-01 2.210478931665420532e-01 -4.328247904777526855e-02 2.154388725757598877e-01 1.475760787725448608e-01 2.427339553833007812e-01 3.276764750480651855e-01 1.113047376275062561e-01 -2.794082462787628174e-01 1.465363241732120514e-02 1.486501991748809814e-01 -1.652120649814605713e-01 4.354847967624664307e-02 -8.659837394952774048e-02 -3.042710125446319580e-01 -1.557483077049255371e-01 3.726063668727874756e-02 -2.624308764934539795e-01 -1.228729262948036194e-01 2.661319375038146973e-01 -2.138260984793305397e-03 9.569892287254333496e-02 7.470066845417022705e-02
-2.527491152286529541e-01 -1.896261423826217651e-01 -5.186034366488456726e-02 1.374154984951019287e-01 -9.744103997945785522e-02 3.225199580192565918e-01 -5.384168773889541626e-02 3.233809471130371094e-01 -7.245646417140960693e-02 4.435113444924354553e-02 2.078067064285278320e-01 -2.096332013607025146e-01 3.301738500595092773e-01 9.229763597249984741e-02 7.549155503511428833e-02 -5.621454119682312012e-02 -1.110313162207603455e-01 -2.164943367242813110e-01 -7.930947095155715942e-02 2.028641849756240845e-01 -9.600588679313659668e-02 -2.302424162626266479e-01 -2.097407281398773193e-01 2.575185298919677734e-01 -1.865975931286811829e-02 1.421037018299102783e-01 -1.806680411100387573e-01 1.003561466932296753e-01 1.038239449262619019e-01 1.853489577770233154e-01 2.151951044797897339e-01 5.464467778801918030e-02
-2.917397916316986084e-01 -2.173078209161758423e-01 -2.340055406093597412e-01 -2.192438691854476929e-01 -1.874558180570602417e-01 -8.550616353750228882e-02 -1.830635368824005127e-01 9.936166554689407349e-02 -1.614153683185577393e-01 7.607582211494445801e-02 4.166689515113830566e-01 -1.565868109464645386e-01 2.531528174877166748e-01 2.380683422088623047e-01 1.210099533200263977e-01 1.855066418647766113e-01 -5.008980631828308105e-02 -5.377465486526489258e-02 8.815666288137435913e-02 -1.720625162124633789e-02 -8.185603469610214233e-02 -1.311173588037490845e-01 -2.762597799301147461e-01 1.388963460922241211e-01 -1.862555295228958130e-01 -2.249216437339782715e-01 -8.349958807229995728e-02 7.738117128610610962e-02 -6.351561099290847778e-02 1.157242134213447571e-01 1.546697467565536499e-01 8.152670413255691528e-02
-1.287208199501037598e-01 -1.805790066719055176e-01 -1.430910825729370117e-01 1.424210518598556519e-01 -1.317207068204879761e-01 -1.514442116022109985e-01 -4.080286249518394470e-02 -7.467780262231826782e-02 1.705857664346694946e-01 -6.290820986032485962e-02 2.984515428543090820e-01 -3.326141834259033203e-01 1.060547828674316406e-01 2.755812406539916992e-01 2.383615225553512573e-01 1.469868868589401245e-01 -4.408173635601997375e-02 -3.501040115952491760e-02 -1.414038427174091339e-02 2.383662611246109009e-01 -9.887862950563430786e-02 1.026582717895507812e-01 -3.895696699619293213e-01 5.333070084452629089e-02 1.811926960945129395e-01 1.446090452373027802e-02 -2.001087218523025513e-01 3.056172728538513184e-01 1.709182262420654297e-01 -6.112739071249961853e-02 -1.265616714954376221e-01 1.165982186794281006e-01
-2.588413357734680176e-01 6.823562830686569214e-02 -1.682426929473876953e-01 7.891833782196044922e-02 -1.944800168275833130e-01 3.420902416110038757e-03 -6.199865043163299561e-02 3.199354112148284912e-01 9.400545060634613037e-02 -2.948467433452606201e-01 -3.560873866081237793e-02 -5.028612911701202393e-02 3.046178519725799561e-01 -2.400713860988616943e-01 2.814239859580993652e-01 1.776508986949920654e-01 -3.719349578022956848e-02 1.620122045278549194e-01 -1.398287564516067505e-01 9.098061174154281616e-02 5.822554230690002441e-02 -1.171904057264328003e-01 4.980796948075294495e-02 1.864958703517913818e-01 -2.189316898584365845e-01 6.213426589965820312e-02 -3.338716924190521240e-01 1.520052850246429443e-01 5.504658445715904236e-02 1.755488067865371704e-01 -7.868742942810058594e-02 -2.297122031450271606e-01
-3.937148023396730423e-03 -6.362838298082351685e-02 -1.176745444536209106e-01 2.283297777175903320e-01 -7.849611341953277588e-02 -2.113806083798408508e-02 -1.463027149438858032e-01 1.809224784374237061e-01 3.516684100031852722e-02 1.299173682928085327e-01 1.047320365905761719e-01 -2.099803239107131958e-01 2.508686184883117676e-01 2.048588916659355164e-02 3.779985308647155762e-01 1.827482879161834717e-01 -4.459454119205474854e-01 -2.696666419506072998e-01 -8.338673412799835205e-02 1.412491947412490845e-01 -2.012742012739181519e-01 -1.328526530414819717e-02 -8.560059964656829834e-02 -1.033287644386291504e-01 1.515128165483474731e-01 -7.366605848073959351e-02 -1.021241322159767151e-01 2.369902282953262329e-01 2.674264647066593170e-02 1.935944855213165283e-01 -2.569503188133239746e-01 4.436344839632511139e-03
-1.200524643063545227e-01 -8.402396738529205322e-02 -1.355127394199371338e-01 2.314634993672370911e-02 -4.255269095301628113e-02 3.055702745914459229e-01 -2.616172730922698975e-01 1.688436567783355713e-01 7.778974622488021851e-02 5.902931094169616699e-02 -1.582882180809974670e-02 -3.128973543643951416e-01 -1.569106429815292358e-01 -1.461655795574188232e-01 6.877961754798889160e-02 3.760479986667633057e-01 -7.266360521316528320e-02 -1.595490053296089172e-02 -7.541254162788391113e-02 -4.929162561893463135e-02 9.210723452270030975e-03 -1.997436881065368652e-01 -3.798112273216247559e-01 -6.213515624403953552e-02 -9.748771041631698608e-02 1.959868967533111572e-01 -4.095971882343292236e-01 1.318254172801971436e-01 -6.302104890346527100e-02 -6.291465461254119873e-02 7.437407225370407104e-02 -1.392775774002075195e-01
1.505946516990661621e-01 -1.907683014869689941e-01 1.074861884117126465e-01 -8.786863833665847778e-02 -1.111328825354576111e-01 1.937955915927886963e-01 -1.067601069808006287e-01 1.057187020778656006e-01 2.039003930985927582e-02 6.197805702686309814e-02 5.712044611573219299e-02 -1.557595282793045044e-01 4.715418219566345215e-01 1.809357927413657308e-04 9.162426739931106567e-02 7.775734364986419678e-02 -9.125336073338985443e-03 -2.912497818470001221e-01 6.447742134332656860e-02 1.085425913333892822e-01 -1.014408543705940247e-01 -2.621938288211822510e-01 -8.059924840927124023e-02 1.484539657831192017e-01 -5.302383378148078918e-02 1.611740887165069580e-01 -9.436923265457153320e-02 1.183476597070693970e-01 1.322056055068969727e-01 4.693434536457061768e-01 2.733143866062164307e-01 8.954013884067535400e-02
-1.040957868099212646e-01 -1.565752327442169189e-01 9.656708687543869019e-03 1.267005503177642822e-01 -1.241717189550399780e-01 1.546013914048671722e-02 -2.714821100234985352e-01 1.370022296905517578e-01 1.524361371994018555e-01 -2.865989804267883301e-01 2.417880892753601074e-01 -3.189866542816162109e-01 2.342595309019088745e-01 5.637445300817489624e-02 1.700002849102020264e-01 -4.180139675736427307e-02 -2.108099907636642456e-01 -2.918870374560356140e-02 2.354671210050582886e-01 1.120607927441596985e-01 -8.368624746799468994e-02 4.258630797266960144e-02 -1.094272136688232422e-01 1.928535848855972290e-01 -2.060798257589340210e-01 2.354585826396942139e-01 1.078362464904785156e-01 2.311725169420242310e-01 -8.496066927909851074e-02 1.830683648586273193e-01 2.660862803459167480e-01 2.007170468568801880e-01
-1.877014786005020142e-01 -1.576104462146759033e-01 -9.972076863050460815e-02 7.699004560708999634e-02 -1.400611996650695801e-01 2.446321547031402588e-01 -3.585641738027334213e-03 2.731541693210601807e-01 -2.438127994537353516e-02 2.305002510547637939e-02 3.033513426780700684e-01 -3.584865927696228027e-01 2.120062261819839478e-01 2.340736091136932373e-01 8.789975941181182861e-02 2.939121611416339874e-02 -8.691889792680740356e-02 -2.912616133689880371e-01 3.066521137952804565e-03 1.013497933745384216e-01 -1.541300117969512939e-01 -1.838051527738571167e-01 -2.083057314157485962e-01 2.291787415742874146e-01 -3.125787526369094849e-02 -5.490162223577499390e-02 -1.879480183124542236e-01 -7.425048947334289551e-02 -3.971869871020317078e-02 1.752297729253768921e-01 3.131108880043029785e-01 9.330320358276367188e-02
1.131919920444488525e-01 -1.639971286058425903e-01 9.123761206865310669e-02 -1.928774416446685791e-01 -7.543126493692398071e-02 4.896533489227294922e-02 -1.544279605150222778e-01 -7.472701370716094971e-02 3.726578950881958008e-01 -4.719045013189315796e-02 -1.034948527812957764e-01 -2.373387366533279419e-01 6.392171978950500488e-02 2.446810454130172729e-01 2.299419045448303223e-01 -9.560366161167621613e-03 -1.154034659266471863e-01 -1.535801887512207031e-01 1.501361187547445297e-02 -2.662526369094848633e-01 2.070661038160324097e-01 -2.212181985378265381e-01 -1.918826848268508911e-01 1.304212063550949097e-01 -2.932410836219787598e-01 -2.985081970691680908e-01 -1.681138873100280762e-01 1.177660450339317322e-01 1.399542670696973801e-02 -7.506866008043289185e-02 9.280803799629211426e-02 2.585525512695312500e-01
-6.934673339128494263e-02 2.109704539179801941e-03 -7.443033903837203979e-02 2.969597280025482178e-01 -1.335312575101852417e-01 -5.940975248813629150e-02 -3.028720803558826447e-02 3.098764419555664062e-01 3.010567724704742432e-01 1.135783717036247253e-01 -3.085692878812551498e-03 -2.312669754028320312e-01 1.879392713308334351e-01 2.286132425069808960e-01 -2.751374058425426483e-02 2.059507966041564941e-01 -3.818040192127227783e-01 1.434867549687623978e-02 9.792919456958770752e-02 -2.063458859920501709e-01 -2.082628607749938965e-01 -1.840357929468154907e-01 1.427181959152221680e-01 -1.069800695404410362e-03 -1.472164392471313477e-01 -3.835257887840270996e-02 -1.080112755298614502e-01 1.869031935930252075e-01 -2.169309370219707489e-02 2.960532307624816895e-01 -8.560629934072494507e-02 -1.855345666408538818e-01
-6.865619122982025146e-02 1.058677062392234802e-01 1.148893907666206360e-01 -2.325325608253479004e-01 -1.537092588841915131e-02 1.405055969953536987e-01 -3.034329414367675781e-01 6.567597389221191406e-02 4.826399087905883789e-01 -7.422863692045211792e-02 1.359183155000209808e-02 -1.720065437257289886e-02 2.511964738368988037e-01 1.264548003673553467e-01 3.069359250366687775e-02 1.021995022892951965e-01 -2.114326357841491699e-01 -1.773524731397628784e-01 -2.530381977558135986e-01 -1.211615651845932007e-01 -2.103690505027770996e-01 -1.440799236297607422e-01 -9.249599277973175049e-02 -1.337091322056949139e-03 -2.445694208145141602e-01 4.868085309863090515e-02 -6.311444938182830811e-02 3.081438243389129639e-01 1.111874058842658997e-01 3.240045160055160522e-02 -2.340954244136810303e-01 1.151720732450485229e-01
7.429443299770355225e-02 1.126668676733970642e-01 -1.842730492353439331e-01 9.685419499874114990e-02 7.840211689472198486e-02 -2.887910977005958557e-02 -4.475190937519073486e-01 2.737326547503471375e-02 1.722023785114288330e-01 1.573639106936752796e-03 9.458589553833007812e-02 -1.688247174024581909e-01 -1.283962838351726532e-02 8.547942340373992920e-02 3.422052264213562012e-01 2.008571326732635498e-01 2.258766815066337585e-02 4.231883678585290909e-03 -1.615479886531829834e-01 -1.679326742887496948e-01 2.403387986123561859e-02 -3.409268856048583984e-01 -3.432944416999816895e-01 1.377722024917602539e-01 -2.195047438144683838e-01 2.216594815254211426e-01 -1.863069236278533936e-01 9.757258743047714233e-02 6.920224428176879883e-02 1.433567255735397339e-01 4.131660982966423035e-02 1.461517065763473511e-01
-2.147088199853897095e-01 1.020899340510368347e-01 -3.269650936126708984e-01 -7.093982398509979248e-02 -4.597301781177520752e-01 -4.575366154313087463e-02 -3.838875293731689453e-01 5.950241535902023315e-02 5.152858421206474304e-02 -4.493175446987152100e-02 1.475279405713081360e-02 -4.005178809165954590e-02 1.154560521245002747e-01 2.685356140136718750e-01 1.940127313137054443e-01 5.784011632204055786e-02 -2.818306535482406616e-02 7.111372053623199463e-02 -9.826060384511947632e-02 -5.749170854687690735e-02 -1.652673929929733276e-01 -1.003379896283149719e-01 5.285254493355751038e-02 8.873366564512252808e-02 -4.671181738376617432e-02 4.271064698696136475e-02 -4.250526726245880127e-01 2.513263821601867676e-01 -1.082048937678337097e-01 3.369869291782379150e-02 -3.415284305810928345e-02 -7.449077814817428589e-02
-4.223528131842613220e-02 -3.730159997940063477e-02 4.005391895771026611e-02 1.741428226232528687e-01 -3.310792148113250732e-02 -2.416462600231170654e-01 -1.208025515079498291e-01 2.881512045860290527e-01 3.420009016990661621e-01 -1.285364180803298950e-01 8.510624617338180542e-02 -1.601271778345108032e-01 1.873098909854888916e-01 1.893635839223861694e-01 3.068810105323791504e-01 3.663267791271209717e-01 9.317410737276077271e-02 4.727424681186676025e-02 3.722875192761421204e-02 2.684652507305145264e-01 1.752024888992309570e-02 2.414656803011894226e-02 -2.416756302118301392e-01 -5.876563861966133118e-02 1.238901019096374512e-01 -6.071943789720535278e-02 -1.705809831619262695e-01 -5.852704867720603943e-03 2.312290519475936890e-01 1.264213323593139648e-01 -7.583439350128173828e-02 2.675861716270446777e-01
1.248275786638259888e-01 -6.878566741943359375e-02 2.117206156253814697e-02 8.042759448289871216e-02 -4.371312633156776428e-02 2.098359353840351105e-02 -1.227378174662590027e-01 3.276607990264892578e-01 2.998978495597839355e-01 2.488024830818176270e-01 9.564543515443801880e-02 -9.440635144710540771e-02 1.307939887046813965e-01 -4.767721891403198242e-02 2.070220708847045898e-01 -1.531593780964612961e-02 -5.101113021373748779e-02 -1.518297344446182251e-01 3.078537620604038239e-02 -1.940758824348449707e-01 7.883196324110031128e-02 -1.323672831058502197e-01 -1.039531603455543518e-01 -5.416209250688552856e-02 -2.715299725532531738e-01 -2.802523970603942871e-01 -4.056824371218681335e-02 3.584574162960052490e-01 2.349386736750602722e-02 2.049424126744270325e-02 1.817032098770141602e-01 4.443862438201904297e-01
-1.640280522406101227e-02 -1.264984346926212311e-02 1.591091230511665344e-02 -3.078819252550601959e-03 -2.110711932182312012e-01 -3.350911289453506470e-02 -1.060088872909545898e-01 3.057673573493957520e-01 3.569822013378143311e-01 -3.112373501062393188e-02 2.665031701326370239e-02 -1.017336174845695496e-01 1.507063955068588257e-01 1.162699237465858459e-01 3.907785117626190186e-01 4.020525813102722168e-01 -1.121746096760034561e-02 1.446911245584487915e-01 -5.829665809869766235e-02 3.044391572475433350e-01 -3.984169289469718933e-02 -1.954664438962936401e-01 -8.119727671146392822e-02 -3.156119957566261292e-02 2.046386599540710449e-01 -8.810793608427047729e-02 -1.096983775496482849e-01 2.303730323910713196e-02 1.593188941478729248e-01 8.600266277790069580e-02 5.199798196554183960e-02 3.108679950237274170e-01
1.016037836670875549e-01 2.192129567265510559e-02 -5.810653045773506165e-02 1.380471289157867432e-01 -9.651239216327667236e-02 -6.153100356459617615e-02 -1.938337981700897217e-01 2.147118598222732544e-01 2.230700999498367310e-01 2.010798603296279907e-01 2.190137803554534912e-01 -3.942421674728393555e-01 -7.911412976682186127e-03 -5.195415392518043518e-02 7.979676127433776855e-02 8.588345348834991455e-02 2.743308544158935547e-01 -1.762970089912414551e-01 -1.038599610328674316e-01 -2.343931198120117188e-01 -7.787290215492248535e-02 -2.745512127876281738e-01 -1.237437427043914795e-01 -9.823673218488693237e-02 -2.496422529220581055e-01 -3.037814497947692871e-01 -2.115639150142669678e-01 9.837707132101058960e-02 -1.459749322384595871e-02 1.219287067651748657e-01 -4.644969850778579712e-02 2.348342537879943848e-01
-1.725498586893081665e-01 5.609262268990278244e-03 -1.468443572521209717e-01 -1.218497157096862793e-01 6.407691538333892822e-02 1.127702742815017700e-01 -3.279462158679962158e-01 1.128305047750473022e-01 1.421821564435958862e-01 7.416399568319320679e-02 4.584416281431913376e-03 -8.875516802072525024e-02 1.894880086183547974e-01 -1.096146181225776672e-01 1.477029770612716675e-01 1.663816124200820923e-01 3.179878890514373779e-01 1.320324242115020752e-01 1.906342618167400360e-02 -2.145910859107971191e-01 2.044221609830856323e-01 -1.707168966531753540e-01 -7.219077646732330322e-02 -1.225436255335807800e-01 1.462784260511398315e-01 -9.227660298347473145e-02 -3.361514806747436523e-01 2.453005164861679077e-01 2.852655015885829926e-02 1.321605145931243896e-01 3.554048538208007812e-01 2.486953288316726685e-01
-4.014423489570617676e-02 2.355064004659652710e-01 -3.197055459022521973e-01 -4.136421903967857361e-02 -1.816096752882003784e-01 -1.354342401027679443e-01 -3.307215273380279541e-01 2.531379461288452148e-01 7.344350963830947876e-02 -7.569534331560134888e-02 -1.735208630561828613e-01 -2.050712555646896362e-01 3.529573976993560791e-01 1.521428525447845459e-01 -4.591144993901252747e-02 2.185553461313247681e-01 -1.934474557638168335e-01 -1.367233097553253174e-01 -1.386164128780364990e-01 2.849080227315425873e-02 -3.416716679930686951e-02 -7.102577388286590576e-02 -1.152788549661636353e-01 1.234701871871948242e-01 1.515417844057083130e-01 1.217834800481796265e-01 -1.274669170379638672e-01 -4.106836393475532532e-02 -1.026029735803604126e-01 3.014338761568069458e-02 -2.709292769432067871e-01 2.861424982547760010e-01
-2.399321347475051880e-01 -1.641402691602706909e-01 -1.213841363787651062e-01 4.151495173573493958e-02 9.309963881969451904e-02 -4.064868390560150146e-02 -4.559439122676849365e-01 1.855172216892242432e-01 2.071059793233871460e-01 -8.485524356365203857e-02 -1.390221267938613892e-01 -2.261195331811904907e-02 2.568440437316894531e-01 8.048590272665023804e-03 9.297297894954681396e-02 -2.649584040045738220e-02 3.255215287208557129e-02 -2.117625772953033447e-01 -1.719391644001007080e-01 -2.737178206443786621e-01 1.666364818811416626e-01 -2.172097414731979370e-01 -7.344068586826324463e-02 6.784952711313962936e-03 4.416755214333534241e-02 -2.369898259639739990e-01 -3.049239218235015869e-01 1.808578819036483765e-01 -4.457514733076095581e-02 2.873762249946594238e-01 -1.159247104078531265e-02 -4.261117801070213318e-02
-1.301483362913131714e-01 -4.237296059727668762e-02 9.969316422939300537e-03 4.937303438782691956e-02 -3.132814541459083557e-02 1.352649182081222534e-01 -1.581222862005233765e-01 3.297043964266777039e-02 -3.829911351203918457e-02 -2.317629195749759674e-02 9.732707589864730835e-02 -1.571730077266693115e-01 -8.314494788646697998e-02 1.891918927431106567e-01 1.134848222136497498e-01 4.242042601108551025e-01 -1.337990611791610718e-01 7.506058365106582642e-02 -3.186899423599243164e-02 4.592035338282585144e-02 -2.682464011013507843e-02 -8.929776400327682495e-02 -4.240801930427551270e-01 -6.284493021667003632e-03 -4.685576856136322021e-01 1.853015422821044922e-01 -2.908163070678710938e-01 2.396468818187713623e-01 -4.894765093922615051e-02 2.019419074058532715e-01 7.813313603401184082e-02 3.521069511771202087e-02
-6.664273329079151154e-03 -7.715170085430145264e-02 7.058126479387283325e-02 2.996443212032318115e-01 -3.047196865081787109e-01 1.925919391214847565e-02 -2.164167463779449463e-01 8.447350561618804932e-02 6.407173722982406616e-02 4.262869060039520264e-02 -2.540605068206787109e-01 -2.305745333433151245e-01 1.508208513259887695e-01 1.100111156702041626e-01 4.596675336360931396e-01 5.695955082774162292e-02 -2.809137105941772461e-01 5.951515212655067444e-02 -1.144463717937469482e-01 -4.088273271918296814e-02 -3.797207260504364967e-03 1.063173115253448486e-01 -1.583535820245742798e-01 -1.439058929681777954e-01 -7.941700518131256104e-03 -1.073191836476325989e-01 -2.106219232082366943e-01 3.714062273502349854e-01 -1.094075366854667664e-01 1.130645647644996643e-01 -8.077148348093032837e-03 7.736812531948089600e-02
-2.851155586540699005e-02 -1.510283797979354858e-01 -1.227851733565330505e-01 1.445572972297668457e-01 -2.458750307559967041e-01 -7.224611937999725342e-02 -1.912322044372558594e-01 2.716503292322158813e-02 8.074381202459335327e-02 -3.763007745146751404e-02 1.009743846952915192e-02 -4.063546359539031982e-01 1.906273365020751953e-01 1.087563335895538330e-01 7.318014651536941528e-02 3.747867941856384277e-01 -6.496672332286834717e-02 2.394723743200302124e-01 1.804742030799388885e-02 -3.664841055870056152e-01 1.400388777256011963e-01 -1.883791014552116394e-02 -3.693618625402450562e-02 6.803206354379653931e-02 1.834394931793212891e-01 -1.025452315807342529e-01 -3.203086555004119873e-01 2.565150856971740723e-01 1.340003684163093567e-02 -7.113680988550186157e-02 1.590587198734283447e-01 7.077272236347198486e-02
-8.889834582805633545e-02 1.923015527427196503e-02 -1.763005852699279785e-01 9.465133771300315857e-03 3.581144660711288452e-02 3.201707601547241211e-01 -2.598395943641662598e-01 1.239280551671981812e-01 1.701246052980422974e-01 -1.596553623676300049e-01 1.343738436698913574e-01 -5.064421892166137695e-02 3.361718356609344482e-02 -9.805980324745178223e-02 1.776654124259948730e-01 2.310942858457565308e-01 3.140306472778320312e-02 2.315134368836879730e-02 7.911587134003639221e-03 2.743263542652130127e-01 2.351362258195877075e-01 -3.503377437591552734e-01 -3.622134029865264893e-01 -2.419028431177139282e-02 2.352595627307891846e-01 -6.377313286066055298e-02 -2.121722847223281860e-01 2.626411020755767822e-01 1.219264566898345947e-01 9.197498112916946411e-02 6.163459643721580505e-02 1.262370795011520386e-01
-1.776091195642948151e-02 -8.054381608963012695e-02 -6.328428536653518677e-02 1.507391333580017090e-01 -2.337939888238906860e-01 1.039274334907531738e-01 -3.581165373325347900e-01 -1.441363096237182617e-01 1.992293745279312134e-01 -1.840724498033523560e-01 1.130733340978622437e-01 -2.380466610193252563e-01 9.094212949275970459e-02 1.354050189256668091e-01 2.677644193172454834e-01 2.063179016113281250e-01 7.611042261123657227e-02 -3.239956200122833252e-01 1.116751041263341904e-02 2.284483909606933594e-01 -1.013284921646118164e-01 -1.274809055030345917e-02 6.638443470001220703e-02 -2.400042265653610229e-01 -1.322482377290725708e-01 -1.114982366561889648e-01 -3.958469629287719727e-01 1.437189616262912750e-02 -1.419663429260253906e-02 1.210612729191780090e-01 -4.389964044094085693e-02 1.701898276805877686e-01
-2.878751456737518311e-01 -1.777673065662384033e-01 -2.777351737022399902e-01 3.460454195737838745e-02 -3.118533194065093994e-01 2.674648165702819824e-01 -1.834353357553482056e-01 1.983320415019989014e-01 -6.945171207189559937e-02 9.023888409137725830e-02 -2.709695696830749512e-01 -1.452794522047042847e-01 1.426124870777130127e-01 6.874983012676239014e-02 7.537384331226348877e-02 1.908259987831115723e-01 2.689567208290100098e-01 -5.583772063255310059e-02 -2.570045292377471924e-01 -6.983093917369842529e-02 -4.289357364177703857e-02 2.254778891801834106e-01 -1.066882386803627014e-01 2.997451089322566986e-02 -2.316160351037979126e-01 1.708583980798721313e-01 -3.946956247091293335e-02 -2.834204398095607758e-02 2.163454424589872360e-03 -9.486706554889678955e-02 1.894889324903488159e-01 2.220497131347656250e-01
-4.851009696722030640e-02 -7.081701606512069702e-02 5.001451075077056885e-02 -6.023404002189636230e-02 -9.721005335450172424e-03 1.788353025913238525e-01 -2.774434089660644531e-01 7.978102564811706543e-02 3.326089680194854736e-01 -1.198836565017700195e-01 1.855017058551311493e-02 1.459399461746215820e-01 3.731366246938705444e-02 -1.562436576932668686e-02 4.848072677850723267e-02 1.984550952911376953e-01 -3.772046566009521484e-01 -7.717645168304443359e-02 -2.851565182209014893e-01 -2.120289206504821777e-01 -3.030990362167358398e-01 -1.752388328313827515e-01 -3.965085446834564209e-01 -1.838708668947219849e-02 -2.982537746429443359e-01 -6.584993004798889160e-02 -3.957951441407203674e-02 2.631379477679729462e-02 7.111219316720962524e-02 1.516628563404083252e-01 2.230799570679664612e-02 4.816214367747306824e-02
1.388315707445144653e-01 -3.104739189147949219e-01 -3.997269868850708008e-01 1.750825345516204834e-01 -7.253781706094741821e-02 8.419530838727951050e-02 -1.191396713256835938e-01 1.340306699275970459e-01 8.520503342151641846e-02 -3.210127949714660645e-01 -5.153812840580940247e-02 -2.376496642827987671e-01 2.674552500247955322e-01 2.079048603773117065e-01 1.150787994265556335e-01 1.273075342178344727e-01 -1.712893545627593994e-01 -1.616630144417285919e-02 -1.409745216369628906e-01 -8.666698122397065163e-04 -1.368571519851684570e-01 -1.464662235230207443e-02 -4.322474822402000427e-02 -2.770485579967498779e-01 6.161032617092132568e-02 -1.104463189840316772e-01 -6.082464754581451416e-02 1.236369609832763672e-01 7.638028264045715332e-02 -2.146913707256317139e-01 2.607542090117931366e-02 3.179724514484405518e-01
-1.849447339773178101e-01 -2.275076806545257568e-01 -1.095605641603469849e-01 -2.145583927631378174e-02 -1.751237362623214722e-01 -4.483615048229694366e-03 -2.056566774845123291e-01 3.190561830997467041e-01 3.157584369182586670e-01 1.497069001197814941e-01 -4.694183543324470520e-02 -9.662421792745590210e-02 6.469660997390747070e-02 -1.316213011741638184e-01 1.438179751858115196e-03 2.527255713939666748e-01 1.374156493693590164e-02 6.735214591026306152e-02 -4.657993316650390625e-01 -1.117018982768058777e-01 1.439133137464523315e-01 2.176627367734909058e-01 7.710632681846618652e-02 8.765341341495513916e-02 -2.414771616458892822e-01 -1.515804082155227661e-01 1.657546125352382660e-02 2.048983275890350342e-01 3.143625101074576378e-03 2.178386747837066650e-01 -1.442193537950515747e-01 7.593484129756689072e-03
-3.636988997459411621e-02 1.907936781644821167e-01 -1.466977894306182861e-01 2.022054344415664673e-01 -1.053121760487556458e-01 2.115979343652725220e-01 -5.432290211319923401e-02 1.477714031934738159e-01 1.718130707740783691e-01 2.750860154628753662e-01 -5.615827813744544983e-02 -2.008351534605026245e-01 2.263401746749877930e-01 -4.094126075506210327e-02 1.081479992717504501e-02 2.524510025978088379e-01 -1.858644038438796997e-01 8.674646168947219849e-02 -3.286052122712135315e-02 -1.963046193122863770e-01 -7.483429461717605591e-02 -2.593724131584167480e-01 -5.100787803530693054e-02 -1.405660808086395264e-01 6.311255972832441330e-03 1.118856817483901978e-01 -4.030764997005462646e-01 2.630608081817626953e-01 2.825053408741950989e-02 -1.701455563306808472e-01 3.204620182514190674e-01 1.366615295410156250e-02
-1.677073538303375244e-01 9.963218867778778076e-02 1.635800451040267944e-01 -1.297371685504913330e-01 -1.638775616884231567e-01 -6.247861683368682861e-02 -1.736146509647369385e-01 4.835404157638549805e-01 2.647984027862548828e-01 -1.856642588973045349e-02 1.594030410051345825e-01 2.914490550756454468e-02 4.434920251369476318e-01 2.322221174836158752e-02 -5.017485935240983963e-03 -1.028758659958839417e-01 3.005200810730457306e-02 -1.971782892942428589e-01 1.823771744966506958e-01 -9.096181602217257023e-04 -1.538551598787307739e-01 -1.141099855303764343e-01 -1.222584024071693420e-01 3.843681141734123230e-02 -2.427978515625000000e-01 3.305905684828758240e-02 -1.500101238489151001e-01 -4.290060326457023621e-02 1.713526397943496704e-01 2.338712215423583984e-01 1.512395888566970825e-01 -4.012590274214744568e-02
-3.026161491870880127e-01 -1.907803267240524292e-01 5.386058613657951355e-02 -2.856879122555255890e-02 -8.106265217065811157e-02 1.073371097445487976e-01 -1.410708576440811157e-01 2.955855131149291992e-01 -1.448328047990798950e-01 5.079099792055785656e-04 2.212935835123062134e-01 -1.355473548173904419e-01 4.045805931091308594e-01 3.174018859863281250e-01 8.599920570850372314e-02 -4.233428463339805603e-02 -1.789202168583869934e-02 -1.835548728704452515e-01 -1.205473914742469788e-01 8.519217371940612793e-02 -1.081094797700643539e-02 -2.228170186281204224e-01 -2.876974344253540039e-01 5.745260044932365417e-02 -1.179934814572334290e-01 -1.976795643568038940e-01 -1.398733109235763550e-01 -1.190117895603179932e-01 -8.127907291054725647e-03 1.575515717267990112e-01 1.129651218652725220e-01 2.549361586570739746e-01
-2.898332774639129639e-01 -2.197690159082412720e-01 2.191812098026275635e-01 9.159858524799346924e-02 -1.537894904613494873e-01 -1.322126388549804688e-01 -2.746480107307434082e-01 3.246322572231292725e-01 2.201472371816635132e-01 -2.457766830921173096e-01 -2.582751512527465820e-01 -4.872726649045944214e-02 2.330179810523986816e-01 1.979330480098724365e-01 1.485083997249603271e-01 1.396335512399673462e-01 -1.799097955226898193e-01 -2.543987035751342773e-01 -1.280257254838943481e-01 8.425974100828170776e-02 -9.944976121187210083e-02 -1.316814273595809937e-01 -6.174997985363006592e-02 1.124304234981536865e-01 -4.644691199064254761e-02 -4.233039915561676025e-02 1.045048832893371582e-01 2.505080699920654297e-01 -1.075501963496208191e-01 -5.914212390780448914e-02 1.391276419162750244e-01 -5.790393799543380737e-03
-1.292913556098937988e-01 -5.019331723451614380e-02 -1.766504794359207153e-01 1.023870781064033508e-01 -1.600707918405532837e-01 1.155239418148994446e-01 -6.983774900436401367e-02 3.667960176244378090e-03 -9.621381014585494995e-02 1.024160087108612061e-01 1.788313239812850952e-01 -5.986358597874641418e-02 2.432384043931961060e-01 1.478150486946105957e-01 -1.606382988393306732e-02 8.604669570922851562e-02 -2.406853288412094116e-01 -3.618729114532470703e-01 1.255107671022415161e-02 -2.294476330280303955e-01 2.523440420627593994e-01 -1.657455414533615112e-01 -2.808606028556823730e-01 -1.515916287899017334e-01 -2.867012023925781250e-01 -1.889883428812026978e-01 4.256760701537132263e-02 9.297329187393188477e-02 2.370893657207489014e-01 3.241880238056182861e-01 1.626577824354171753e-01 -1.989959552884101868e-02
-3.394282460212707520e-01 8.401576429605484009e-02 -2.320183068513870239e-02 6.211489439010620117e-02 9.106550365686416626e-03 1.980868726968765259e-01 -2.643839716911315918e-01 2.586866319179534912e-01 2.510098814964294434e-01 -2.321172319352626801e-02 1.829210668802261353e-01 -8.971313387155532837e-02 9.289524704217910767e-02 2.702904343605041504e-01 1.477859914302825928e-01 1.854107677936553955e-01 -2.273608371615409851e-02 -2.327003143727779388e-02 1.097923591732978821e-01 1.397792845964431763e-01 -2.321548759937286377e-01 1.118323951959609985e-01 -3.516314178705215454e-02 4.032674804329872131e-02 -1.856858581304550171e-01 1.317084282636642456e-01 -2.850143611431121826e-01 2.429596632719039917e-01 8.018717169761657715e-02 1.421483904123306274e-01 -3.654912114143371582e-01 3.449141746386885643e-03
3.053403692319989204e-03 -2.479256093502044678e-01 -1.459330618381500244e-01 1.604089289903640747e-01 -2.416982129216194153e-02 -4.035558104515075684e-01 -2.367361634969711304e-01 2.636446952819824219e-01 2.226932942867279053e-01 -1.748326718807220459e-01 -7.023798674345016479e-02 -1.399577111005783081e-01 4.174972176551818848e-01 2.176218852400779724e-02 -1.177850645035505295e-02 9.110862016677856445e-02 -5.031992867588996887e-02 1.898130401968955994e-03 -1.034361273050308228e-01 -4.553946852684020996e-02 7.870586216449737549e-02 1.108105331659317017e-01 -6.489358842372894287e-02 -2.579421997070312500e-01 -1.641679555177688599e-01 -3.660092949867248535e-01 -5.830219760537147522e-02 7.097505778074264526e-02 5.951194837689399719e-02 8.889669179916381836e-02 -6.870840489864349365e-02 1.567216217517852783e-01
-1.439472585916519165e-01 -2.714151740074157715e-01 -3.583019673824310303e-01 -5.327076092362403870e-02 -7.180084288120269775e-02 -4.398707300424575806e-02 -4.025715962052345276e-02 2.585968077182769775e-01 1.681470423936843872e-01 -2.989085614681243896e-01 -5.205425992608070374e-02 -1.029567494988441467e-01 -3.853332623839378357e-02 4.859549924731254578e-02 1.697036996483802795e-02 2.052437663078308105e-01 -2.802000939846038818e-01 -7.733400166034698486e-02 -4.764378443360328674e-02 -2.763041853904724121e-01 1.190927028656005859e-01 1.621856838464736938e-01 -4.224673286080360413e-02 1.576995849609375000e-02 -3.507894873619079590e-01 -4.754477739334106445e-02 -3.056769669055938721e-01 4.644237086176872253e-02 2.483646124601364136e-01 -1.122288480401039124e-01 1.385702490806579590e-01 4.005579277873039246e-02
-4.873226955533027649e-02 -4.413520991802215576e-01 -1.497807651758193970e-01 9.678924828767776489e-02 1.714424043893814087e-01 -2.400528080761432648e-02 -1.040012016892433167e-01 2.172594666481018066e-01 2.097312510013580322e-01 2.577069103717803955e-01 -1.150089651346206665e-01 9.267678111791610718e-02 2.827306687831878662e-01 1.077262684702873230e-01 2.670399844646453857e-01 -3.874403610825538635e-02 -9.260328859090805054e-02 -1.818749606609344482e-01 -9.730695188045501709e-02 2.040234357118606567e-01 -1.275219917297363281e-01 -9.165520779788494110e-03 -1.470635831356048584e-01 2.061056345701217651e-02 7.652377337217330933e-02 6.516612321138381958e-02 -3.923994600772857666e-01 2.458347380161285400e-01 1.454187482595443726e-01 1.073829643428325653e-02 -4.408170655369758606e-02 8.722972869873046875e-02
-1.492756158113479614e-01 -8.815327286720275879e-02 -1.436174809932708740e-01 -9.953681379556655884e-02 -1.422083526849746704e-01 -7.380127161741256714e-02 -1.022429019212722778e-01 1.790623664855957031e-01 3.374568223953247070e-01 -2.314175814390182495e-01 -3.477631211280822754e-01 -2.232780307531356812e-01 2.610288858413696289e-01 -1.878314912319183350e-01 1.789728552103042603e-01 2.002046108245849609e-01 -1.278172731399536133e-01 2.153521180152893066e-01 -1.940767019987106323e-01 -2.079366296529769897e-01 -1.613558381795883179e-01 1.535827410407364368e-03 -2.581023573875427246e-01 -1.795738190412521362e-01 2.673861011862754822e-02 1.404504850506782532e-02 -1.561582088470458984e-01 5.650058388710021973e-02 -1.405578702688217163e-01 -7.934191077947616577e-02 1.086092293262481689e-01 -1.503856778144836426e-01
-2.698116600513458252e-01 -1.783693581819534302e-01 6.847608834505081177e-02 7.188774645328521729e-02 -1.981052011251449585e-01 5.828899890184402466e-02 -2.150292396545410156e-01 2.349299043416976929e-01 6.643079221248626709e-02 9.728332608938217163e-02 -2.300447039306163788e-02 -1.341107785701751709e-01 -1.676339954137802124e-01 3.915271461009979248e-01 2.336248904466629028e-01 1.751876324415206909e-01 1.211217418313026428e-01 1.310420632362365723e-01 -2.057847008109092712e-02 5.257475003600120544e-02 -1.095697954297065735e-01 -2.159645259380340576e-01 -1.631117165088653564e-01 -2.227033078670501709e-01 -6.576097756624221802e-02 6.084974855184555054e-02 -2.974825203418731689e-01 3.893116712570190430e-01 1.341998390853404999e-02 4.752342402935028076e-02 3.778440505266189575e-02 1.434121578931808472e-01
-2.061674445867538452e-01 -1.027118638157844543e-01 -1.352230901829898357e-03 1.985193789005279541e-01 -1.396864354610443115e-01 2.622782997786998749e-02 -1.080931797623634338e-01 2.278688848018646240e-01 2.278081029653549194e-01 -1.430918425321578979e-01 -3.325328975915908813e-02 -3.929926753044128418e-01 2.480800002813339233e-01 1.052834093570709229e-01 1.915289908647537231e-01 -9.570246934890747070e-02 -1.104000583291053772e-01 -2.482205480337142944e-01 1.705383360385894775e-01 -8.541464060544967651e-02 -3.524610772728919983e-02 -1.963912099599838257e-01 -6.777780596166849136e-03 1.202277392148971558e-01 -4.492007791996002197e-01 6.499391794204711914e-02 2.657434716820716858e-02 -1.516787707805633545e-01 -6.191914528608322144e-02 1.951283961534500122e-01 1.631667464971542358e-01 1.207889690995216370e-01
5.197276547551155090e-02 -1.045350730419158936e-01 -1.152750849723815918e-01 3.294011577963829041e-02 -2.124878615140914917e-01 1.053834110498428345e-01 -4.551786482334136963e-01 5.957549810409545898e-02 8.070056326687335968e-03 5.682856589555740356e-02 3.557096794247627258e-02 -4.132558703422546387e-01 -8.431653492152690887e-03 2.512784302234649658e-01 6.595402024686336517e-03 1.794109046459197998e-01 1.033604741096496582e-01 8.291868865489959717e-02 -2.077342867851257324e-01 1.515451073646545410e-01 2.513489872217178345e-02 3.270052745938301086e-02 -3.495840728282928467e-01 1.803524196147918701e-01 -7.682281732559204102e-02 2.386154979467391968e-01 -5.563603341579437256e-02 8.947103470563888550e-02 3.236459493637084961e-01 -7.548436522483825684e-02 4.745300114154815674e-02 -8.642202615737915039e-02
-2.004623785614967346e-02 -1.174357533454895020e-01 -1.682451218366622925e-01 8.479671180248260498e-02 -3.098692893981933594e-01 -3.994175419211387634e-02 -1.161112412810325623e-01 3.784981369972229004e-02 1.228221505880355835e-01 -1.361587792634963989e-01 -1.988871395587921143e-01 -2.370981574058532715e-01 4.927932843565940857e-02 4.124414641410112381e-03 -6.226026266813278198e-02 3.616056442260742188e-01 -3.344356268644332886e-02 8.821659535169601440e-02 -3.956092596054077148e-01 -2.011135369539260864e-01 -8.655242621898651123e-02 -1.490409299731254578e-02 -1.247154995799064636e-01 -1.955102533102035522e-01 -1.827495731413364410e-02 6.144775077700614929e-02 -4.005208015441894531e-01 3.411197960376739502e-01 1.216429024934768677e-01 2.129976823925971985e-02 -8.056034892797470093e-02 -3.645914420485496521e-02
-4.083561003208160400e-01 -3.210155665874481201e-01 -1.275866478681564331e-01 4.980827681720256805e-03 -1.160350143909454346e-01 3.032340109348297119e-01 -1.720415353775024414e-01 4.653102159500122070e-02 1.152136474847793579e-01 -9.484527632594108582e-03 -6.221399456262588501e-02 -3.170212358236312866e-02 1.246477812528610229e-01 1.330046504735946655e-01 2.639281377196311951e-02 -6.747454404830932617e-02 -3.100490272045135498e-01 -1.040792837738990784e-02 -2.332529723644256592e-01 -1.763029694557189941e-01 -8.411914855241775513e-02 -3.297980874776840210e-02 -2.792147696018218994e-01 -1.571462303400039673e-01 -3.305433690547943115e-01 -1.824565976858139038e-01 1.075907051563262939e-02 -4.835388436913490295e-02 -1.449814885854721069e-01 1.811883598566055298e-01 3.391645103693008423e-02 1.656683832406997681e-01
-2.730310857295989990e-01 3.651540353894233704e-02 1.481266468763351440e-01 -1.160314828157424927e-01 -1.909855157136917114e-01 -1.284385323524475098e-01 -4.383162558078765869e-01 2.175911515951156616e-02 3.288185596466064453e-01 -2.046629637479782104e-01 5.389114096760749817e-02 -2.712268233299255371e-01 2.462521046400070190e-01 8.955435827374458313e-03 -3.175785765051841736e-02 -2.035972848534584045e-02 1.334042660892009735e-02 -2.331238240003585815e-01 -1.306454390287399292e-01 7.579201366752386093e-03 -1.867073029279708862e-01 -4.506822675466537476e-02 -4.168477654457092285e-02 -2.576653361320495605e-01 -1.826738752424716949e-02 -6.812039762735366821e-02 -8.460959047079086304e-02 2.519888579845428467e-01 1.490288078784942627e-01 2.806544005870819092e-01 -1.895136572420597076e-02 2.986495941877365112e-02
-8.713209629058837891e-02 -1.564316600561141968e-01 -2.582377493381500244e-01 -4.659781605005264282e-02 -2.108333855867385864e-01 7.173487544059753418e-02 -4.663015305995941162e-01 -7.455290853977203369e-02 1.510249972343444824e-01 -9.543853253126144409e-02 1.285933554172515869e-01 -2.489067018032073975e-01 1.482021156698465347e-02 2.094820439815521240e-01 2.656067013740539551e-01 3.105791509151458740e-01 1.759718805551528931e-01 -3.356063738465309143e-02 -1.796151548624038696e-01 7.966537773609161377e-02 1.761175543069839478e-01 -1.518257707357406616e-01 -2.510636448860168457e-01 5.851277336478233337e-02 7.588486373424530029e-02 1.700327247381210327e-01 4.399499669671058655e-02 6.993740797042846680e-02 1.030702665448188782e-01 -2.795613557100296021e-02 2.465406954288482666e-01 7.816760800778865814e-03
-4.628123939037322998e-01 -1.467970907688140869e-01 6.497740000486373901e-02 -2.505903542041778564e-01 -2.863379009068012238e-02 8.695223927497863770e-02 -6.064686551690101624e-02 7.144710421562194824e-02 2.306273579597473145e-01 4.649059474468231201e-02 2.228285670280456543e-01 -2.979502677917480469e-01 1.065382063388824463e-01 2.065673619508743286e-01 1.726683229207992554e-01 -9.776209294795989990e-02 -3.031066060066223145e-01 -3.223540186882019043e-01 7.323038298636674881e-04 -2.189770936965942383e-01 -3.940987959504127502e-02 -1.215084716677665710e-01 -9.784189611673355103e-02 -7.501786574721336365e-03 -2.185939550399780273e-01 -4.444725066423416138e-02 -2.392806485295295715e-02 1.485567539930343628e-01 1.364575177431106567e-01 -1.022085100412368774e-01 1.281936913728713989e-01 -7.293535023927688599e-02
-1.367777287960052490e-01 -1.064958721399307251e-01 -2.395187467336654663e-01 8.781529963016510010e-02 2.828364074230194092e-02 -2.424652501940727234e-02 -5.217668414115905762e-01 1.118852943181991577e-01 1.250688284635543823e-01 -2.423771172761917114e-01 -1.874247789382934570e-01 -2.068328410387039185e-01 2.469652891159057617e-01 -1.136815845966339111e-01 9.478473220951855183e-04 -1.615250855684280396e-02 4.163617268204689026e-02 -2.530370354652404785e-01 -1.757298111915588379e-01 -1.762753874063491821e-01 8.898501843214035034e-02 -1.465420238673686981e-02 -1.247248128056526184e-01 -9.866189211606979370e-02 3.842243179678916931e-02 -7.850452512502670288e-02 -9.590136259794235229e-02 2.276581078767776489e-01 6.147022917866706848e-02 3.437305390834808350e-01 1.992522180080413818e-01 -2.854767069220542908e-02
-2.833521068096160889e-01 -1.275349259376525879e-01 -5.746637284755706787e-02 1.000562161207199097e-01 6.787146627902984619e-02 3.910354897379875183e-02 -6.070073246955871582e-01 1.695753335952758789e-01 1.918223798274993896e-01 -1.173181906342506409e-01 -2.071227282285690308e-01 -1.260598450899124146e-01 1.605620086193084717e-01 1.005735173821449280e-01 5.076249688863754272e-02 2.650635130703449249e-02 7.673519104719161987e-02 -1.066175773739814758e-01 -2.729161083698272705e-01 -1.641494482755661011e-01 -1.688363961875438690e-02 -1.272093355655670166e-01 -1.726091653108596802e-02 -6.443355977535247803e-02 -1.891942135989665985e-02 -1.997099220752716064e-01 -1.838305443525314331e-01 6.772775948047637939e-02 3.232639282941818237e-02 3.349151909351348877e-01 -7.969618588685989380e-02 -2.169114165008068085e-02
-1.042250767350196838e-01 -1.406828612089157104e-01 -6.740590929985046387e-02 2.972616851329803467e-01 -6.295672059059143066e-02 -1.406380385160446167e-01 -1.480035781860351562e-01 3.019045293331146240e-01 1.453292518854141235e-01 -1.437159776687622070e-01 -1.043233200907707214e-01 -1.335674971342086792e-01 3.060824573040008545e-01 -2.340659648180007935e-01 1.572659425437450409e-02 1.572683006525039673e-01 -2.044701129198074341e-01 -2.322096228599548340e-01 -1.146998926997184753e-01 5.670382827520370483e-02 -1.304837614297866821e-01 -1.858904212713241577e-01 1.137958616018295288e-01 -2.386501431465148926e-01 -9.608277678489685059e-02 -1.631112694740295410e-01 -2.794805467128753662e-01 1.729716919362545013e-02 -2.653220854699611664e-02 1.814913563430309296e-02 -1.876735538244247437e-01 3.340737521648406982e-01
-2.230881601572036743e-01 9.195279330015182495e-02 -2.375578321516513824e-02 5.084763094782829285e-02 -2.664707899093627930e-01 5.734381824731826782e-02 -2.087683379650115967e-01 1.537822335958480835e-01 2.489754110574722290e-01 -5.551535636186599731e-02 1.559458374977111816e-01 4.839576315134763718e-03 1.360725611448287964e-01 3.706815242767333984e-01 2.384218275547027588e-01 -1.469421386718750000e-01 -2.221991270780563354e-01 -3.350777924060821533e-01 6.832232326269149780e-02 -1.160206496715545654e-01 1.294381543993949890e-02 1.151751428842544556e-01 -8.749900013208389282e-02 -2.361076651141047478e-03 -2.464288026094436646e-01 -2.359883338212966919e-01 -1.312485337257385254e-01 1.649492084980010986e-01 1.756398826837539673e-01 1.434896588325500488e-01 8.092832751572132111e-03 2.451501190662384033e-01
-2.340614050626754761e-01 -1.811629980802536011e-01 2.554776072502136230e-01 -3.226137757301330566e-01 4.681042581796646118e-02 -6.515964865684509277e-02 -5.091488361358642578e-01 2.459983080625534058e-01 9.689814597368240356e-02 1.626255810260772705e-01 5.718595348298549652e-03 -1.072649136185646057e-01 1.099152043461799622e-01 -1.315612196922302246e-01 2.466658651828765869e-01 -2.491289749741554260e-02 -1.723627895116806030e-01 -7.812424749135971069e-02 6.272676587104797363e-02 -1.331101730465888977e-02 6.121795624494552612e-02 -2.228321433067321777e-01 -1.814516820013523102e-02 -9.658811241388320923e-02 -1.260940358042716980e-02 4.298790916800498962e-02 -1.476232111454010010e-01 1.349657475948333740e-01 -1.098560988903045654e-01 2.199930250644683838e-01 2.442514002323150635e-01 1.162290200591087341e-01
-3.542413711547851562e-01 -2.949380576610565186e-01 4.749839007854461670e-02 7.818876951932907104e-02 1.270875781774520874e-01 7.445693761110305786e-02 -4.063374698162078857e-01 3.177536725997924805e-01 1.476294100284576416e-01 4.201550036668777466e-02 -1.848215423524379730e-02 -3.127072751522064209e-02 5.393964238464832306e-03 5.719713494181632996e-02 8.544430136680603027e-02 -1.397749334573745728e-01 -2.865079790353775024e-02 -2.022914886474609375e-01 -1.238703727722167969e-01 -2.140997648239135742e-01 -1.808751970529556274e-01 -3.142905980348587036e-02 1.141018792986869812e-02 -5.052759870886802673e-02 -1.096792295575141907e-01 -8.037716150283813477e-02 4.468932375311851501e-02 3.291695117950439453e-01 1.309412717819213867e-01 2.279456257820129395e-01 3.049376010894775391e-01 7.823810726404190063e-02
1.284363865852355957e-01 -1.102509647607803345e-01 -1.189812868833541870e-01 1.953097581863403320e-01 2.230669138953089714e-03 1.187128052115440369e-01 -2.899646759033203125e-01 5.216661468148231506e-02 1.752799302339553833e-01 2.096164524555206299e-01 6.789144128561019897e-03 -1.603772789239883423e-01 3.785054683685302734e-01 1.932581067085266113e-01 3.556613922119140625e-01 4.906230792403221130e-02 -1.855138838291168213e-01 -8.460025489330291748e-02 -1.072484403848648071e-01 5.079560354351997375e-02 1.795905991457402706e-03 2.151452600955963135e-01 -4.100208356976509094e-02 -2.623117566108703613e-01 1.853477805852890015e-01 7.994293235242366791e-03 -1.287157684564590454e-01 3.570635020732879639e-01 4.729139152914285660e-03 1.867277026176452637e-01 -1.205621361732482910e-01 8.867125213146209717e-02
-1.137040331959724426e-01 3.024118486791849136e-03 6.404012441635131836e-03 -1.665533706545829773e-02 -7.348585873842239380e-02 1.765766143798828125e-01 -2.745394706726074219e-01 3.569976687431335449e-01 1.734508275985717773e-01 1.536392793059349060e-02 1.786592751741409302e-01 -1.276178061962127686e-01 2.913750112056732178e-01 2.694471366703510284e-02 2.478927373886108398e-01 -2.971522137522697449e-02 5.727915838360786438e-02 -2.017213851213455200e-01 2.850896120071411133e-01 -9.202965348958969116e-02 -3.456621766090393066e-01 -4.046763479709625244e-02 -2.698427140712738037e-01 9.969315677881240845e-02 -7.118583470582962036e-02 6.394499540328979492e-02 -1.596600562334060669e-01 -8.719115518033504486e-03 1.522697657346725464e-01 1.382063701748847961e-02 2.450543045997619629e-01 -2.551767230033874512e-01
-7.035309914499521255e-03 1.754029467701911926e-02 7.230467163026332855e-03 1.447643637657165527e-01 -3.172791600227355957e-01 1.995285004377365112e-01 2.134747337549924850e-03 2.512379884719848633e-01 3.282768130302429199e-01 3.210668265819549561e-02 5.861183255910873413e-02 -2.362325042486190796e-01 5.839429795742034912e-03 1.572908759117126465e-01 1.887177675962448120e-01 1.129202097654342651e-01 -9.909634292125701904e-02 1.518477350473403931e-01 -2.351565659046173096e-01 -3.179942443966865540e-02 -1.802823990583419800e-01 -2.423700690269470215e-01 -3.673041239380836487e-02 -1.335393786430358887e-01 -1.458256095647811890e-01 2.063202708959579468e-01 -2.681405544281005859e-01 2.758723795413970947e-01 1.141440570354461670e-01 -2.528677582740783691e-01 -1.347428262233734131e-01 1.651494503021240234e-01
-1.553899049758911133e-01 4.885781090706586838e-03 9.231424331665039062e-02 1.217844188213348389e-01 -7.837624847888946533e-02 1.131088137626647949e-01 -1.888856738805770874e-01 6.717339158058166504e-02 -5.543789640069007874e-02 1.139492169022560120e-01 2.040894329547882080e-01 -1.813685707747936249e-02 2.613392099738121033e-02 1.039539948105812073e-01 2.970279455184936523e-01 5.241892337799072266e-01 -2.144882380962371826e-01 7.257624715566635132e-02 -1.157180890440940857e-01 -1.175256669521331787e-01 -1.328703463077545166e-01 -3.414237499237060547e-01 -2.501279711723327637e-01 -2.397593855857849121e-01 -1.733491867780685425e-01 6.247673556208610535e-02 -1.462115645408630371e-01 1.361791491508483887e-01 8.713286370038986206e-02 1.117124706506729126e-01 1.847167462110519409e-01 2.197878202423453331e-03
2.076166123151779175e-02 -3.779414296150207520e-02 -1.376582384109497070e-01 1.579136773943901062e-02 1.957124471664428711e-01 1.099876500666141510e-02 -2.933343052864074707e-01 1.939005218446254730e-02 2.204449176788330078e-01 7.034235447645187378e-02 8.952672779560089111e-02 -5.039723962545394897e-02 -7.348102331161499023e-02 1.500710994005203247e-01 3.311630487442016602e-01 3.793410956859588623e-01 -2.852843701839447021e-02 9.336066991090774536e-02 -1.362339258193969727e-01 1.929380446672439575e-01 -3.816314041614532471e-02 -2.892257571220397949e-01 -1.767816394567489624e-01 8.120585232973098755e-02 -3.609259128570556641e-01 1.122801527380943298e-01 -1.383619755506515503e-01 1.803134828805923462e-01 6.414308398962020874e-02 2.244990319013595581e-01 2.354787141084671021e-01 1.254713535308837891e-01
-2.150807082653045654e-01 -5.928865633904933929e-03 -5.895478185266256332e-03 -1.331175416707992554e-01 -1.784478574991226196e-01 -3.147853165864944458e-02 -3.571396172046661377e-01 4.308174252510070801e-01 4.108466207981109619e-01 -1.683531403541564941e-01 1.387954130768775940e-02 -8.590144664049148560e-02 1.462085992097854614e-01 2.536656334996223450e-02 -7.677346467971801758e-02 8.834039792418479919e-03 -1.484963893890380859e-01 -1.133326068520545959e-01 4.421775788068771362e-02 9.113389998674392700e-02 -4.367829561233520508e-01 -2.972259372472763062e-02 -7.030374556779861450e-02 5.253290012478828430e-02 -8.814516663551330566e-02 1.883588880300521851e-01 9.176650643348693848e-02 2.233363687992095947e-01 -3.317070752382278442e-02 7.981193065643310547e-02 3.029450960457324982e-02 -5.294580757617950439e-02
3.187638521194458008e-02 -1.832980811595916748e-01 -2.693767845630645752e-01 9.932508319616317749e-02 -5.422022938728332520e-02 3.170852363109588623e-01 -2.469357401132583618e-01 -2.526645734906196594e-02 1.576599776744842529e-01 -1.181513890624046326e-01 2.770029939711093903e-02 -1.400588303804397583e-01 1.621414721012115479e-01 2.036063186824321747e-02 1.408898532390594482e-01 7.673985790461301804e-03 1.136489138007164001e-01 -3.844151198863983154e-01 -2.922983467578887939e-01 1.586849391460418701e-01 -1.295791007578372955e-02 4.109248518943786621e-02 7.663034647703170776e-02 -2.910629510879516602e-01 5.683092866092920303e-03 1.461596488952636719e-01 -3.680009245872497559e-01 8.832430094480514526e-02 2.599484026432037354e-01 3.342685475945472717e-02 1.147984415292739868e-01 4.240364208817481995e-02
-1.079933643341064453e-01 -2.333074510097503662e-01 -2.335442900657653809e-01 -1.576798856258392334e-01 -2.313959002494812012e-01 2.528250813484191895e-01 -3.629034459590911865e-01 2.019647043198347092e-03 3.013167679309844971e-01 1.544438302516937256e-01 -2.300336509943008423e-01 -3.052378296852111816e-01 3.525816649198532104e-02 1.367783099412918091e-01 1.181897968053817749e-01 1.586708575487136841e-01 -1.017131134867668152e-01 -7.799541950225830078e-02 -9.410761296749114990e-02 5.737477447837591171e-03 -2.742490731179714203e-02 -5.700249597430229187e-02 -8.919374085962772369e-03 -8.873502910137176514e-02 -8.264435082674026489e-02 2.649190425872802734e-01 1.089026406407356262e-01 -1.779073774814605713e-01 6.263186782598495483e-02 2.622393071651458740e-01 -9.424510598182678223e-02 2.147892117500305176e-01
-2.520571351051330566e-01 -1.149179711937904358e-01 -1.874487847089767456e-01 -1.767384409904479980e-01 7.164733856916427612e-02 -5.074024200439453125e-02 -3.982438445091247559e-01 4.355147853493690491e-02 7.273172959685325623e-03 1.138185430318117142e-02 1.447255164384841919e-01 -3.809902667999267578e-01 2.457294762134552002e-01 1.931243240833282471e-01 -1.734095215797424316e-01 3.699849545955657959e-02 -2.710647881031036377e-01 8.076695352792739868e-02 -3.077606856822967529e-01 2.341245412826538086e-01 -1.140266582369804382e-01 -8.353535085916519165e-02 -5.946323275566101074e-02 1.647714078426361084e-01 5.031896382570266724e-02 -1.457559168338775635e-01 7.909719645977020264e-02 1.393537372350692749e-01 4.114614427089691162e-02 2.154505103826522827e-01 1.510881236754357815e-03 1.245806217193603516e-01
-7.054384052753448486e-02 -3.428966104984283447e-01 -1.141702085733413696e-01 -5.298085045069456100e-03 -2.790232188999652863e-02 1.569105237722396851e-01 -3.688681721687316895e-01 1.289938837289810181e-01 1.688409894704818726e-01 -2.673121988773345947e-01 3.564890846610069275e-02 -2.646996974945068359e-01 1.822432875633239746e-01 -1.446056216955184937e-01 2.829677797853946686e-02 1.704376637935638428e-01 9.069163352251052856e-02 -4.484111815690994263e-02 -7.256588432937860489e-03 -2.172483205795288086e-01 2.488427460193634033e-01 5.755280703306198120e-02 2.221132516860961914e-01 5.305711179971694946e-03 -9.961325675249099731e-03 -1.483682543039321899e-01 -2.582868635654449463e-01 3.006296455860137939e-01 -8.800069987773895264e-02 2.239165306091308594e-01 9.457339346408843994e-02 -1.135556623339653015e-01
-3.173055499792098999e-02 -4.399695098400115967e-01 4.776903986930847168e-02 3.368344902992248535e-02 -5.581973120570182800e-02 1.896743327379226685e-01 -9.155527502298355103e-02 1.299552768468856812e-01 1.037985831499099731e-02 -1.273084580898284912e-01 -1.623176634311676025e-01 -2.851825356483459473e-01 2.759108245372772217e-01 -4.910183697938919067e-02 7.192390412092208862e-02 1.986517459154129028e-01 1.709569841623306274e-01 -2.046570554375648499e-02 -2.567109465599060059e-02 -2.232259064912796021e-01 8.245400339365005493e-02 -4.195890426635742188e-01 -1.356745809316635132e-01 -3.613604605197906494e-02 -3.579311445355415344e-02 -1.248844340443611145e-01 -2.852473221719264984e-02 7.720427215099334717e-02 1.178835183382034302e-01 -8.258785307407379150e-02 -6.815507262945175171e-02 3.984486162662506104e-01
-1.952200531959533691e-01 -9.729352593421936035e-02 1.763052046298980713e-01 4.580791294574737549e-02 -2.250342965126037598e-01 -8.116996288299560547e-02 -3.666329681873321533e-01 -9.049481898546218872e-02 2.442797571420669556e-01 2.116589108482003212e-03 2.445518225431442261e-02 -1.307603903114795685e-02 3.452992439270019531e-01 -2.927739918231964111e-02 -1.127080544829368591e-01 2.796720899641513824e-02 -1.384382694959640503e-01 -9.125252813100814819e-02 -3.155972659587860107e-01 -1.310134083032608032e-01 -6.564573198556900024e-02 6.023603677749633789e-02 -1.193502321839332581e-01 -8.183117955923080444e-02 -7.540345191955566406e-02 1.567527055740356445e-01 1.454727649688720703e-01 3.058343231678009033e-01 1.849197149276733398e-01 1.940698474645614624e-01 1.123464629054069519e-01 3.504453301429748535e-01
-4.066597521305084229e-01 -1.960665732622146606e-01 1.068694517016410828e-01 7.333555817604064941e-02 -1.410903781652450562e-01 9.910418838262557983e-02 -4.608108997344970703e-01 2.301345616579055786e-01 3.037628531455993652e-01 -4.133784398436546326e-02 1.218135729432106018e-01 -3.733757510781288147e-02 1.731263846158981323e-01 8.032011240720748901e-02 1.088956445455551147e-01 -3.469346463680267334e-02 -1.242978870868682861e-01 -2.361252456903457642e-01 9.360824525356292725e-02 -6.021006032824516296e-02 -2.147879004478454590e-01 -1.275916099548339844e-01 -8.730898797512054443e-02 -1.017662659287452698e-01 1.040844619274139404e-02 -7.701504975557327271e-02 1.437759697437286377e-01 2.570182085037231445e-01 1.036369353532791138e-01 1.993245929479598999e-01 1.056853085756301880e-01 -7.908946275711059570e-02
-4.687865450978279114e-02 -8.854915201663970947e-02 8.978059515357017517e-03 1.388473659753799438e-01 -1.160971298813819885e-01 -1.306912600994110107e-01 -2.789430916309356689e-01 2.393997609615325928e-01 3.674705028533935547e-01 -4.737482592463493347e-02 8.647792786359786987e-02 -1.715243421494960785e-02 1.909178644418716431e-01 1.714702099561691284e-01 2.789762914180755615e-01 3.735745549201965332e-01 2.382238507270812988e-01 -1.315905749797821045e-01 1.497113797813653946e-02 1.659453958272933960e-01 6.130523979663848877e-02 -2.739087119698524475e-02 -1.625334471464157104e-01 6.794174015522003174e-02 1.762737035751342773e-01 -2.024086378514766693e-02 -1.999851614236831665e-01 -1.374374777078628540e-01 2.895574271678924561e-01 1.096830740571022034e-01 -1.551820989698171616e-02 2.297447472810745239e-01
-2.253341674804687500e-01 5.633053928613662720e-02 -8.671215176582336426e-02 3.983386605978012085e-02 -4.070834815502166748e-02 -1.307766884565353394e-02 -3.589310497045516968e-02 6.883475929498672485e-02 1.693138778209686279e-01 9.128075838088989258e-02 -2.216965407133102417e-01 -2.826710045337677002e-01 1.822313219308853149e-01 4.224553331732749939e-02 -2.464943565428256989e-02 3.814649581909179688e-01 -2.164802700281143188e-01 -6.678179837763309479e-03 5.779077857732772827e-02 -2.737300693988800049e-01 -1.747004985809326172e-01 -2.473092973232269287e-01 1.378318518400192261e-01 -1.622829288244247437e-01 1.214633323252201080e-02 -3.584200143814086914e-02 -3.617255985736846924e-01 3.439339697360992432e-01 5.220058932900428772e-02 7.202456146478652954e-02 2.472412884235382080e-01 -1.107748877257108688e-02
-2.283874712884426117e-02 9.915207326412200928e-02 1.141618750989437103e-02 1.528427153825759888e-01 2.172422595322132111e-02 7.086833566427230835e-02 -2.046518325805664062e-01 4.175345897674560547e-01 1.835858076810836792e-01 -1.139985918998718262e-01 -1.842284202575683594e-01 -2.267180979251861572e-01 1.637816876173019409e-01 1.916450560092926025e-01 2.262835800647735596e-01 1.962252259254455566e-01 -2.671637237071990967e-01 -8.537001907825469971e-02 -1.195368915796279907e-01 -2.137553542852401733e-01 -1.210836991667747498e-01 -9.308749809861183167e-03 -5.026755854487419128e-02 -2.693964540958404541e-01 5.777656659483909607e-02 1.377114504575729370e-01 -3.324272483587265015e-02 3.634181022644042969e-01 -1.319025605916976929e-01 1.314702928066253662e-01 -1.102084293961524963e-01 1.683434098958969116e-01
-1.657759100198745728e-01 9.612131118774414062e-02 -2.003339976072311401e-01 -2.069549262523651123e-01 1.945083290338516235e-01 -1.518603414297103882e-02 -1.884373426437377930e-01 -1.273844689130783081e-01 7.973040640354156494e-02 8.104594424366950989e-03 1.032525151968002319e-01 -2.621633112430572510e-01 2.920272350311279297e-01 6.944382935762405396e-02 7.160708308219909668e-02 8.341715484857559204e-02 -1.686886250972747803e-01 1.801052540540695190e-01 -4.515982568264007568e-01 2.808419167995452881e-01 9.560479223728179932e-02 -9.479400515556335449e-02 -1.761076897382736206e-01 7.957752794027328491e-02 -4.745965078473091125e-02 6.888343393802642822e-02 -1.716651171445846558e-01 1.852204501628875732e-01 1.806249320507049561e-01 1.585153043270111084e-01 1.205802261829376221e-01 2.454981207847595215e-01
-4.244343191385269165e-02 1.252982765436172485e-01 -6.907749176025390625e-02 -4.297009482979774475e-02 -1.398614197969436646e-01 -7.233875244855880737e-02 -3.808852136135101318e-01 1.597284339368343353e-02 1.616805046796798706e-01 -4.170595202594995499e-03 -3.218066319823265076e-02 -1.018573120236396790e-01 3.020395338535308838e-01 4.441575407981872559e-01 2.484631091356277466e-01 -1.334904506802558899e-02 2.128802090883255005e-01 -3.248604014515876770e-02 -2.159917503595352173e-01 1.092595458030700684e-01 5.974431708455085754e-02 -1.214536745101213455e-02 -5.884868651628494263e-02 -4.833371564745903015e-02 -1.252572536468505859e-01 1.925354003906250000e-01 -1.542857475578784943e-02 1.419429332017898560e-01 1.583664566278457642e-01 3.953615427017211914e-01 8.987293392419815063e-02 2.016950547695159912e-01
1.785990595817565918e-01 7.607974857091903687e-02 -1.520337015390396118e-01 2.105340957641601562e-01 -1.906176060438156128e-01 4.352155141532421112e-03 -2.759593725204467773e-01 2.680237889289855957e-01 3.844833076000213623e-01 -3.266372159123420715e-02 -1.878187507390975952e-01 2.319292724132537842e-02 3.180780708789825439e-01 -4.365777969360351562e-02 -9.226247668266296387e-02 1.730333715677261353e-01 -3.004263937473297119e-01 -3.276807069778442383e-02 -8.462406694889068604e-02 -4.557141661643981934e-02 -2.129134349524974823e-02 4.958900064229965210e-02 -2.488541305065155029e-01 2.771635949611663818e-01 -3.560645878314971924e-02 8.192667365074157715e-02 -2.904908061027526855e-01 -1.226833928376436234e-02 8.507976308465003967e-03 -7.697919756174087524e-02 5.105040222406387329e-02 2.023429870605468750e-01
-2.431852370500564575e-01 2.436566501855850220e-01 -1.024197265505790710e-01 1.034791916608810425e-01 -3.099311888217926025e-01 3.060609567910432816e-03 -2.839832305908203125e-01 2.780955135822296143e-01 1.654129326343536377e-01 2.177461981773376465e-02 1.921638101339340210e-01 9.347622096538543701e-02 3.377806022763252258e-02 1.382784545421600342e-01 3.101246058940887451e-01 1.133029907941818237e-01 -1.139258220791816711e-01 1.576781459152698517e-02 -2.458544820547103882e-01 -2.147991210222244263e-02 2.367053031921386719e-01 -1.769910193979740143e-02 -1.700703501701354980e-01 -8.732231706380844116e-02 2.940117940306663513e-02 5.910716578364372253e-02 -4.017010331153869629e-01 1.041987538337707520e-01 1.512840390205383301e-02 1.461417227983474731e-01 1.531099826097488403e-01 1.217940896749496460e-01
-4.635859727859497070e-01 -2.056281454861164093e-02 -2.519763074815273285e-03 9.342736750841140747e-02 -9.759639203548431396e-02 -1.255226135253906250e-01 -3.066840469837188721e-01 2.194250226020812988e-01 1.388682276010513306e-01 -1.911894083023071289e-01 -5.974216014146804810e-02 -2.749535143375396729e-01 -1.155613455921411514e-02 -1.016092282952740788e-04 3.506287336349487305e-01 -2.288236841559410095e-02 3.228483721613883972e-02 -3.918460104614496231e-03 -5.417669937014579773e-02 -3.250492038205265999e-03 -1.801784187555313110e-01 -2.331739068031311035e-01 -1.234666444361209869e-02 1.368039008229970932e-02 -3.923738896846771240e-01 -7.160294800996780396e-02 2.073552608489990234e-01 -9.754776838235557079e-04 1.251585185527801514e-01 5.367478588595986366e-04 1.427118033170700073e-01 1.433617025613784790e-01
-2.639691829681396484e-01 -9.284848719835281372e-02 2.232615798711776733e-01 -4.229117557406425476e-02 -2.234074175357818604e-01 5.093991011381149292e-02 -3.816685378551483154e-01 2.327811866998672485e-01 3.874954283237457275e-01 -2.375692725181579590e-01 1.007224023342132568e-01 -6.564471870660781860e-02 2.241563796997070312e-02 4.713770374655723572e-02 3.007192537188529968e-02 1.661451458930969238e-01 -4.859653767198324203e-03 -2.195161581039428711e-01 -9.414090961217880249e-02 5.793426558375358582e-02 -2.564915716648101807e-01 -2.256315499544143677e-01 -1.296105086803436279e-01 -1.130402386188507080e-01 2.864778041839599609e-02 -1.087149307131767273e-01 1.187759116291999817e-01 2.085520923137664795e-01 1.989616751670837402e-01 1.123502627015113831e-01 1.737870573997497559e-01 -7.788910716772079468e-02
-2.094684094190597534e-01 -1.166054531931877136e-01 -1.729082465171813965e-01 7.488438487052917480e-02 -2.112897783517837524e-01 2.054756879806518555e-01 -8.655861765146255493e-02 3.764344155788421631e-01 -4.298954457044601440e-02 1.035558581352233887e-01 1.759960204362869263e-01 -2.126599550247192383e-01 2.535282671451568604e-01 1.858143806457519531e-01 -1.394406147301197052e-02 -5.495600774884223938e-02 -8.674591779708862305e-02 -2.778915762901306152e-01 1.365923788398504257e-02 1.353847384452819824e-01 -1.281706094741821289e-01 -2.240732014179229736e-01 -2.521989047527313232e-01 2.822304368019104004e-01 -3.600588999688625336e-03 3.471466526389122009e-02 -1.861074417829513550e-01 7.508298847824335098e-03 -8.982313424348831177e-02 1.978330910205841064e-01 2.657212316989898682e-01 1.152818650007247925e-01
-3.362071812152862549e-01 4.675227217376232147e-03 1.752933859825134277e-01 1.081380993127822876e-01 -9.711449593305587769e-02 2.325557023286819458e-01 -3.320744931697845459e-01 1.904561966657638550e-01 1.264095306396484375e-01 -1.661774069070816040e-01 -1.669905185699462891e-01 -3.602309226989746094e-01 1.732403337955474854e-01 5.039860680699348450e-02 3.074178099632263184e-01 5.392185412347316742e-04 -2.269303798675537109e-01 -8.033897727727890015e-02 -1.286683231592178345e-01 -7.971232384443283081e-02 -2.460554540157318115e-01 -1.078832596540451050e-01 8.838053792715072632e-03 -2.544094622135162354e-02 9.938643872737884521e-02 -4.230469837784767151e-02 -2.782737836241722107e-02 3.261581659317016602e-01 -4.276464134454727173e-02 -1.254068911075592041e-01 -8.049836009740829468e-02 9.762534499168395996e-02
1.894401162862777710e-01 -1.983439624309539795e-01 -1.971106678247451782e-01 1.785400696098804474e-02 1.029944345355033875e-01 1.337401419878005981e-01 -2.695435583591461182e-01 3.897843360900878906e-01 2.777242660522460938e-01 -1.022773608565330505e-01 -1.242248043417930603e-01 -1.377023756504058838e-01 6.372617185115814209e-02 1.174704283475875854e-01 -1.555468700826168060e-02 -1.199582070112228394e-01 -2.495400756597518921e-01 -1.316304355859756470e-01 -2.133325040340423584e-01 9.363500028848648071e-02 1.252598911523818970e-01 2.603261731564998627e-03 -5.708596110343933105e-02 -2.272784113883972168e-01 -1.584559977054595947e-01 -1.937593817710876465e-01 -1.228330731391906738e-01 1.215099841356277466e-01 2.084599733352661133e-01 -2.820421457290649414e-01 1.692705452442169189e-01 1.714574098587036133e-01
-7.316475361585617065e-02 3.905972838401794434e-02 -3.360580503940582275e-01 3.585016354918479919e-02 -2.452372610569000244e-01 1.231945231556892395e-01 -2.636289298534393311e-01 3.823582530021667480e-01 7.682538777589797974e-02 -7.168782502412796021e-02 -1.902342401444911957e-02 2.638562954962253571e-02 -6.169822812080383301e-02 1.990534663200378418e-01 -2.393532171845436096e-02 7.498300075531005859e-02 -1.683691889047622681e-01 1.455816030502319336e-01 6.386292725801467896e-02 -1.662204116582870483e-01 1.129435151815414429e-01 1.137965098023414612e-01 -2.389429658651351929e-01 -9.689943492412567139e-02 -3.831167519092559814e-01 6.649421155452728271e-02 -2.671627998352050781e-01 1.451586466282606125e-02 -7.034493237733840942e-02 -1.477317959070205688e-01 2.998575568199157715e-01 1.150992065668106079e-01
3.117508068680763245e-02 -2.242291867733001709e-01 -2.473316937685012817e-01 4.977620020508766174e-02 2.502029836177825928e-01 -5.528632551431655884e-02 -3.175560534000396729e-01 1.363015174865722656e-01 2.749714255332946777e-01 -1.275813877582550049e-01 1.974136233329772949e-01 -1.819918304681777954e-02 2.709821611642837524e-02 2.558893263339996338e-01 -1.558585185557603836e-02 2.536118328571319580e-01 2.803128026425838470e-02 1.033255308866500854e-01 -2.877351939678192139e-01 -2.300287336111068726e-01 1.034967452287673950e-01 -1.461767125874757767e-02 -1.626334339380264282e-01 -2.305161654949188232e-01 -6.390431523323059082e-02 -1.641302108764648438e-01 -9.950227290391921997e-02 2.565131485462188721e-01 2.412752956151962280e-01 -6.482188403606414795e-02 1.700429469347000122e-01 -4.820546135306358337e-02
-1.519670058041810989e-02 -6.583831459283828735e-02 -3.241138458251953125e-01 7.659868150949478149e-02 -2.763713300228118896e-01 -3.679009526968002319e-02 -2.589215636253356934e-01 4.072133898735046387e-01 1.319485008716583252e-01 -1.732137501239776611e-01 -4.531921818852424622e-03 -2.116992510855197906e-02 7.133992761373519897e-02 8.036398142576217651e-02 -7.766174525022506714e-02 1.236366480588912964e-01 1.019187122583389282e-01 1.977130770683288574e-01 1.205586418509483337e-01 -2.821153998374938965e-01 1.758349090814590454e-01 9.755815565586090088e-02 -2.587932720780372620e-02 -6.600631866604089737e-03 -2.502972483634948730e-01 -2.061264514923095703e-01 -2.104313969612121582e-01 3.559449315071105957e-01 8.204168081283569336e-02 -1.447662413120269775e-01 2.395834401249885559e-02 6.360071897506713867e-02
-1.628612726926803589e-01 1.770350150763988495e-02 -2.776373326778411865e-01 -1.333048194646835327e-01 -1.959602981805801392e-01 2.449817955493927002e-01 -2.728063166141510010e-01 1.032007411122322083e-01 -2.011907845735549927e-02 1.676500402390956879e-02 -1.839418895542621613e-02 -2.261187732219696045e-01 2.014969289302825928e-01 -2.778181731700897217e-01 -4.114352911710739136e-02 1.110199745744466782e-02 2.887596376240253448e-02 -2.094083577394485474e-01 -9.704138338565826416e-02 -1.549342870712280273e-01 -2.557918727397918701e-01 1.505757421255111694e-01 -1.823501288890838623e-01 -2.189522236585617065e-01 -1.326306462287902832e-01 1.625578403472900391e-01 -3.033990859985351562e-01 6.262577325105667114e-02 2.609066069126129150e-01 2.162826061248779297e-01 7.979142665863037109e-02 -1.202426403760910034e-01
-2.386503070592880249e-01 -1.960163265466690063e-01 -2.819006741046905518e-01 1.479402333498001099e-01 -7.255198061466217041e-02 1.295564025640487671e-01 -3.037143498659133911e-02 3.482682406902313232e-01 1.303160190582275391e-01 2.010112395510077477e-03 2.670857682824134827e-02 -2.024487257003784180e-01 2.390402257442474365e-01 -1.271282583475112915e-01 2.613224461674690247e-02 3.163500428199768066e-01 8.720213919878005981e-02 3.626391887664794922e-01 1.634745299816131592e-02 -1.013168171048164368e-01 2.369081834331154823e-03 6.427348405122756958e-02 -1.376796513795852661e-01 6.497123092412948608e-02 -6.702169030904769897e-02 -3.939481377601623535e-01 -7.463480811566114426e-03 4.208286851644515991e-02 6.335787475109100342e-02 1.312205046415328979e-01 1.306508784182369709e-03 2.579813599586486816e-01
-1.735971271991729736e-01 -1.416631191968917847e-01 -2.796233892440795898e-01 2.585790678858757019e-02 -8.813508599996566772e-02 -1.044189408421516418e-01 1.266429126262664795e-01 1.555014401674270630e-01 2.003479301929473877e-01 8.155416697263717651e-02 -6.517174094915390015e-02 -2.027868032455444336e-01 4.785717129707336426e-01 3.511190786957740784e-02 -6.998369842767715454e-02 8.444640040397644043e-02 -1.687550395727157593e-01 1.952388789504766464e-03 -1.786376833915710449e-01 8.191527426242828369e-02 2.529873847961425781e-01 1.194482892751693726e-01 -1.311819702386856079e-01 -3.985399901866912842e-01 -2.471873760223388672e-01 -5.238234996795654297e-02 5.226096883416175842e-02 2.025286704301834106e-01 9.520157240331172943e-03 2.666798792779445648e-02 1.158537566661834717e-01 -1.853625476360321045e-01
6.475587934255599976e-02 3.977951407432556152e-02 6.237636134028434753e-02 1.411867979913949966e-02 -4.778574779629707336e-02 6.667497009038925171e-02 -2.205815315246582031e-01 1.545194089412689209e-01 3.764846324920654297e-01 -1.455882489681243896e-01 -1.203739866614341736e-01 -1.544158626347780228e-02 1.224004104733467102e-01 5.522022396326065063e-02 1.884331107139587402e-01 3.006717860698699951e-01 -9.172895550727844238e-02 -5.515667796134948730e-02 -2.433125823736190796e-01 -8.709150552749633789e-02 -1.313793808221817017e-01 1.345811188220977783e-01 -1.844524741172790527e-01 -2.364298403263092041e-01 2.529389411211013794e-02 6.865405291318893433e-02 -2.920085787773132324e-01 4.677982926368713379e-01 2.205226570367813110e-01 -1.316513027995824814e-02 -5.024391785264015198e-02 -1.579354405403137207e-01
-8.925843238830566406e-02 6.022325251251459122e-03 -1.201458126306533813e-01 1.954476684331893921e-01 -3.108224272727966309e-01 3.033696711063385010e-01 -7.184958457946777344e-02 2.039234787225723267e-01 2.454009056091308594e-01 4.499051347374916077e-02 6.089373677968978882e-02 -2.242554724216461182e-01 -6.289321929216384888e-02 3.609120249748229980e-01 2.123129069805145264e-01 6.226823851466178894e-02 -1.324096620082855225e-01 1.646834760904312134e-01 -2.797580063343048096e-01 -9.663499891757965088e-02 -4.891785234212875366e-02 -2.163786739110946655e-01 -1.141383498907089233e-01 1.502625411376357079e-03 -2.629796415567398071e-02 4.742440953850746155e-02 -2.605026066303253174e-01 2.413588017225265503e-01 9.544202685356140137e-02 -2.024949342012405396e-01 -5.343532538972795010e-04 1.757587492465972900e-01
1.781048066914081573e-02 -9.858701378107070923e-02 -3.546606302261352539e-01 -1.715031564235687256e-01 -2.709452509880065918e-01 -4.593425244092941284e-02 -2.682510912418365479e-01 2.386769801378250122e-01 -2.927381359040737152e-02 8.747646934352815151e-04 6.799819320440292358e-02 -3.323388993740081787e-01 1.212998256087303162e-01 1.665051877498626709e-01 2.704348266124725342e-01 1.164197027683258057e-01 1.920863091945648193e-01 6.981267035007476807e-02 -1.843641549348831177e-01 -1.187429577112197876e-02 1.641304232180118561e-02 -2.619949579238891602e-01 -1.029767990112304688e-01 -2.095325887203216553e-01 -7.292795926332473755e-02 3.378110229969024658e-01 -2.446014992892742157e-02 5.041986703872680664e-02 1.745926886796951294e-01 1.053345426917076111e-01 1.070820614695549011e-01 -1.015953868627548218e-01
-5.801757052540779114e-02 -1.368979364633560181e-01 -3.493890762329101562e-01 -1.376394629478454590e-01 -3.549281656742095947e-01 -1.499523408710956573e-02 -2.635529935359954834e-01 -4.243913106620311737e-03 -1.112685166299343109e-02 9.603433310985565186e-02 -8.459930866956710815e-02 -8.957149833440780640e-02 3.794419169425964355e-01 -1.373688578605651855e-01 -1.228938698768615723e-01 6.573765724897384644e-02 2.607235312461853027e-02 -1.967489719390869141e-01 -8.615538477897644043e-02 -1.209833845496177673e-01 -1.316106319427490234e-01 9.009367227554321289e-02 -1.934397816658020020e-01 -2.193358540534973145e-01 -3.489445149898529053e-02 6.840692460536956787e-02 -2.370779216289520264e-01 2.010932415723800659e-01 3.330175876617431641e-01 1.182117760181427002e-01 1.749449670314788818e-01 -6.296200305223464966e-02
1.740138605237007141e-02 9.289248287677764893e-02 -2.803368866443634033e-01 3.234900161623954773e-02 -1.421703845262527466e-01 -3.346322802826762199e-03 -4.294725954532623291e-01 3.106772899627685547e-02 2.190841883420944214e-01 -7.910787127912044525e-03 1.136630475521087646e-01 -2.816059887409210205e-01 -1.461511664092540741e-02 1.962514370679855347e-01 2.486189007759094238e-01 -3.764437884092330933e-02 -1.353100128471851349e-02 1.440469175577163696e-01 -2.962294220924377441e-01 5.721477046608924866e-02 2.431449890136718750e-01 -3.061323165893554688e-01 -2.011491358280181885e-01 9.846207499504089355e-02 -1.383646875619888306e-01 1.835821270942687988e-01 -1.939883269369602203e-02 1.043481603264808655e-01 1.035030037164688110e-01 1.359657943248748779e-01 1.182433515787124634e-01 2.032624632120132446e-01
2.982808463275432587e-02 -6.008376553654670715e-02 1.280741691589355469e-01 -9.700284898281097412e-02 -1.909830868244171143e-01 -3.836624696850776672e-02 -4.030831754207611084e-01 1.534923724830150604e-02 3.463868498802185059e-01 -1.614488959312438965e-01 -1.091733127832412720e-01 -3.922873735427856445e-01 1.571439951658248901e-01 2.209759317338466644e-02 9.549357742071151733e-02 2.047338336706161499e-01 -2.535961568355560303e-01 9.903297759592533112e-03 5.000767484307289124e-02 -9.111066907644271851e-02 -2.138815224170684814e-01 1.314646303653717041e-01 -2.297088652849197388e-01 5.420243367552757263e-02 2.678622007369995117e-01 2.354283351451158524e-03 -1.852463185787200928e-01 2.269164621829986572e-01 -1.023363620042800903e-01 -3.449862450361251831e-02 1.162430793046951294e-01 -6.536490470170974731e-02
-4.639761522412300110e-02 -3.025754392147064209e-01 4.844624921679496765e-02 -3.950494155287742615e-02 -1.576151996850967407e-01 1.864922791719436646e-01 -1.226434633135795593e-01 2.239554375410079956e-01 2.201578021049499512e-01 -9.720621630549430847e-03 -1.752757281064987183e-01 -2.387263476848602295e-01 3.040657639503479004e-01 -5.977671965956687927e-02 1.064337864518165588e-01 3.571937978267669678e-01 1.060684844851493835e-01 2.864811420440673828e-01 1.529757976531982422e-01 2.446302212774753571e-03 -1.684804819524288177e-02 1.846865862607955933e-01 -8.860280364751815796e-02 5.144818872213363647e-02 -9.897637367248535156e-02 -9.246668964624404907e-02 -1.240148767828941345e-01 -1.202447339892387390e-01 3.287211358547210693e-01 2.509003132581710815e-02 2.933824956417083740e-01 4.221958667039871216e-02
-2.819626331329345703e-01 1.933071017265319824e-01 4.847210645675659180e-02 1.132652610540390015e-01 -1.076332926750183105e-01 2.146678976714611053e-03 3.446057438850402832e-02 2.676991820335388184e-01 2.983700335025787354e-01 2.512519806623458862e-02 5.696494597941637039e-03 2.875743247568607330e-02 3.218758106231689453e-01 2.135801315307617188e-01 -1.153462976217269897e-01 4.573321435600519180e-03 7.891546189785003662e-02 -1.965437084436416626e-01 -1.378861367702484131e-01 -9.714765101671218872e-02 5.073921754956245422e-03 6.729178130626678467e-02 -8.211081475019454956e-02 -9.069976955652236938e-02 -2.134602963924407959e-01 6.449511647224426270e-02 -1.214425861835479736e-01 1.790634244680404663e-01 4.873614013195037842e-01 2.642703354358673096e-01 1.191563978791236877e-01 1.397307515144348145e-01
-1.539007574319839478e-01 -1.361489742994308472e-01 -2.778328657150268555e-01 1.507992893457412720e-01 -1.927078515291213989e-01 9.448616951704025269e-02 -2.156427651643753052e-01 2.982976138591766357e-01 1.747682318091392517e-02 1.019737869501113892e-01 -1.806642301380634308e-02 -2.440672218799591064e-01 8.263330161571502686e-02 -1.971968077123165131e-02 3.003682792186737061e-01 -3.242419660091400146e-02 5.170554667711257935e-02 7.232685387134552002e-02 -1.633838266134262085e-01 -4.960851371288299561e-02 -7.070371508598327637e-02 -2.012351900339126587e-01 1.298679225146770477e-02 -9.517144411802291870e-02 -1.045649275183677673e-01 4.676485359668731689e-01 -1.779547035694122314e-01 -1.327285319566726685e-01 1.942366212606430054e-01 2.837170064449310303e-01 -1.331827044486999512e-01 -2.356274798512458801e-02
5.085284635424613953e-02 -3.677338063716888428e-01 5.285722017288208008e-02 4.604984074831008911e-02 -1.311860829591751099e-01 -6.974611431360244751e-02 -2.985680401325225830e-01 2.347424328327178955e-01 2.435133606195449829e-01 -1.317332535982131958e-01 2.585798129439353943e-02 -1.248274445533752441e-01 2.071172446012496948e-01 -2.519986927509307861e-01 -2.093409001827239990e-02 2.118494510650634766e-01 1.059133708477020264e-01 1.465300172567367554e-01 9.816220402717590332e-02 -3.295046389102935791e-01 1.358035057783126831e-01 1.825353205204010010e-01 -7.833088189363479614e-02 5.152090638875961304e-02 3.104420565068721771e-02 -7.362999022006988525e-02 -2.148796170949935913e-01 3.166415989398956299e-01 1.337822675704956055e-01 1.970815062522888184e-01 8.805073797702789307e-02 1.325379163026809692e-01
-2.181924134492874146e-01 -1.823997944593429565e-01 -1.675715893507003784e-01 -3.568729385733604431e-02 -7.285436987876892090e-02 2.100216299295425415e-01 -1.033258885145187378e-01 2.637676894664764404e-01 -1.309164315462112427e-01 -4.076907783746719360e-02 1.989061385393142700e-01 -3.471269011497497559e-01 2.756051123142242432e-01 7.994409650564193726e-02 9.742564707994461060e-02 3.046656958758831024e-02 -1.470002681016921997e-01 -2.289682030677795410e-01 1.382736116647720337e-01 3.578712344169616699e-01 -1.851796060800552368e-01 -1.908719539642333984e-01 -2.115727812051773071e-01 2.034643441438674927e-01 -7.482624053955078125e-02 -1.395959034562110901e-02 -1.337194293737411499e-01 1.590455472469329834e-01 8.856587857007980347e-02 1.332775354385375977e-01 1.790146827697753906e-01 6.112538650631904602e-02
-1.445489078760147095e-01 -1.506631970405578613e-01 -1.987062990665435791e-01 7.092455029487609863e-02 -5.939970724284648895e-03 1.717853695154190063e-01 -2.854776382446289062e-01 9.741621091961860657e-03 1.385820806026458740e-01 6.060437858104705811e-02 -3.951820731163024902e-01 -8.106534928083419800e-02 4.324581027030944824e-01 -9.778615832328796387e-02 -6.550034135580062866e-02 3.434722423553466797e-01 1.404296904802322388e-01 -2.810875885188579559e-02 -1.899869590997695923e-01 7.059503346681594849e-02 4.513060674071311951e-02 2.575476653873920441e-02 -1.581674814224243164e-01 7.378463447093963623e-02 -1.164913475513458252e-01 1.298483312129974365e-01 -1.159631684422492981e-01 1.319058537483215332e-01 1.687479466199874878e-01 -1.280308812856674194e-01 -5.297027900815010071e-02 3.042831122875213623e-01
-4.997949302196502686e-02 9.630303084850311279e-02 -6.810946762561798096e-02 -2.007891386747360229e-01 -2.902135550975799561e-01 -1.439999341964721680e-01 -1.699098348617553711e-01 2.824538946151733398e-01 2.671917080879211426e-01 -1.778314076364040375e-02 -2.612634897232055664e-01 -2.302526235580444336e-01 4.269591532647609711e-03 3.260374367237091064e-01 -2.970046829432249069e-03 1.300855260342359543e-02 6.982085760682821274e-03 1.164980158209800720e-01 -3.381215408444404602e-02 -1.985186487436294556e-01 4.100398346781730652e-02 -1.897493004798889160e-01 -2.421804815530776978e-01 -2.837473154067993164e-01 -2.498644739389419556e-01 1.383116841316223145e-02 -2.116414159536361694e-01 -2.532259374856948853e-02 2.517002224922180176e-01 -6.247333809733390808e-02 -1.512078195810317993e-01 3.136612102389335632e-02
-2.378823608160018921e-01 -1.450052708387374878e-01 -1.219655945897102356e-01 -1.393283158540725708e-01 5.082930624485015869e-02 1.457396745681762695e-01 -1.932637691497802734e-01 2.208787947893142700e-01 2.873937785625457764e-01 2.091705650091171265e-01 2.292489260435104370e-02 -2.075117379426956177e-01 5.728147923946380615e-03 3.078490495681762695e-01 -7.505904883146286011e-02 5.971064791083335876e-02 -2.641276121139526367e-01 -3.915267437696456909e-02 -9.031518548727035522e-02 -3.917424678802490234e-01 1.869213432073593140e-01 -3.825527429580688477e-02 -1.400091918185353279e-03 6.890737265348434448e-02 -6.281433254480361938e-02 -1.806367337703704834e-01 -2.486298829317092896e-01 -8.957859873771667480e-02 3.212293982505798340e-01 -8.268828690052032471e-02 4.534555599093437195e-02 1.078492924571037292e-01
-1.342281699180603027e-01 1.554078757762908936e-01 -6.340590864419937134e-02 -1.320112794637680054e-01 5.695388838648796082e-02 -1.845198571681976318e-01 -1.244017332792282104e-01 1.620497703552246094e-01 2.613769769668579102e-01 1.226094141602516174e-01 3.335223495960235596e-01 -2.807403802871704102e-01 2.904720604419708252e-01 2.376106753945350647e-02 2.624595463275909424e-01 7.905180752277374268e-02 6.014537066221237183e-02 -8.170654624700546265e-02 -2.831939756870269775e-01 5.836511775851249695e-02 -8.342431485652923584e-02 -7.269947230815887451e-02 -1.020388677716255188e-01 -1.249793842434883118e-01 -1.387576907873153687e-01 2.410420328378677368e-01 -1.643323153257369995e-01 3.850321769714355469e-01 -3.426943719387054443e-02 -2.908894605934619904e-02 -1.907216459512710571e-01 -2.645887807011604309e-02
3.256741166114807129e-02 -3.022870719432830811e-01 -1.760440915822982788e-01 -1.103205010294914246e-01 -2.633283138275146484e-01 2.130623906850814819e-01 -3.572508320212364197e-02 8.378121256828308105e-02 3.094049394130706787e-01 1.438899040222167969e-01 -1.279417276382446289e-01 -2.172438055276870728e-01 6.925242953002452850e-03 -1.379469931125640869e-01 -3.055420890450477600e-02 2.155565321445465088e-01 8.576581627130508423e-02 1.852474510669708252e-01 -2.224709540605545044e-01 -1.408097445964813232e-01 1.671583354473114014e-01 -1.671210974454879761e-01 -2.659913152456283569e-02 1.799336522817611694e-01 -4.756013676524162292e-02 -1.337956786155700684e-01 -2.972213923931121826e-01 2.180126160383224487e-01 1.280489265918731689e-01 3.015002012252807617e-01 8.241546899080276489e-02 1.575408428907394409e-01
-3.729289472103118896e-01 -5.415195599198341370e-02 6.034788116812705994e-02 -2.378916367888450623e-02 -1.051909700036048889e-01 -1.176102552562952042e-02 -2.543407678604125977e-01 1.849356591701507568e-01 2.730555832386016846e-01 -2.438952922821044922e-01 1.760752797126770020e-01 -3.658628165721893311e-01 6.281857937574386597e-02 6.319832056760787964e-02 2.173096090555191040e-01 4.046539589762687683e-02 5.029635131359100342e-02 -1.490605324506759644e-01 -1.189659722149372101e-02 -8.089832216501235962e-02 -2.572825849056243896e-01 -1.992127448320388794e-01 -1.909948587417602539e-01 -1.699819862842559814e-01 -6.615104526281356812e-02 -1.391557902097702026e-01 2.687362134456634521e-01 1.388959586620330811e-01 6.279601901769638062e-02 1.865136176347732544e-01 1.538519710302352905e-01 8.744037151336669922e-02
-1.109436992555856705e-02 -6.636780500411987305e-02 -1.732507497072219849e-01 3.209178149700164795e-01 -1.334777325391769409e-01 1.482148319482803345e-01 -2.480464577674865723e-01 1.939108408987522125e-02 9.421385079622268677e-02 -1.122589036822319031e-01 -2.071524709463119507e-01 -1.012933403253555298e-01 3.591329455375671387e-01 1.707539856433868408e-01 9.409265965223312378e-02 2.786709368228912354e-01 -3.897584602236747742e-02 2.105570584535598755e-01 -9.648165851831436157e-02 -2.159132622182369232e-03 -1.914887921884655952e-03 2.324326895177364349e-02 -2.462624162435531616e-01 1.617384403944015503e-01 -2.123162597417831421e-01 1.522470563650131226e-01 -1.702528148889541626e-01 -1.962660849094390869e-01 3.002163767814636230e-01 4.217329621315002441e-02 -5.364377051591873169e-02 2.615739703178405762e-01
-1.053589433431625366e-01 -1.090351045131683350e-01 6.457328330725431442e-03 1.282115727663040161e-01 -2.438040971755981445e-01 2.856716215610504150e-01 -2.780736386775970459e-01 5.576186627149581909e-02 -1.445490419864654541e-01 -1.559469103813171387e-01 1.360020227730274200e-02 -1.350945234298706055e-01 2.573790848255157471e-01 7.309681177139282227e-02 1.235697120428085327e-01 2.094744332134723663e-02 -6.842652708292007446e-02 -1.076999306678771973e-01 5.480080470442771912e-02 1.580752581357955933e-01 -1.296578198671340942e-01 -4.417511522769927979e-01 -1.169099882245063782e-01 3.873958587646484375e-01 -2.362413555383682251e-01 7.085510343313217163e-02 -3.390774503350257874e-02 1.697822660207748413e-01 5.261073261499404907e-02 2.236066162586212158e-01 1.501594334840774536e-01 -4.483485221862792969e-02
-2.213588505983352661e-01 -3.584038466215133667e-02 5.643092468380928040e-02 7.433828711509704590e-02 -2.145375311374664307e-02 -3.081618249416351318e-01 -9.341572225093841553e-02 1.369521021842956543e-01 2.366977781057357788e-01 1.261159926652908325e-01 1.316098570823669434e-01 -4.174000024795532227e-02 3.937344253063201904e-01 1.898225247859954834e-01 2.493789345026016235e-01 9.760314971208572388e-02 -4.952029511332511902e-02 5.905150249600410461e-02 -2.747360169887542725e-01 1.058845818042755127e-01 7.961143553256988525e-02 -3.161856904625892639e-02 -1.795257255434989929e-02 -1.180438548326492310e-01 -2.554435133934020996e-01 2.646619975566864014e-01 -1.257560253143310547e-01 3.391830027103424072e-01 -5.889736115932464600e-02 1.826141178607940674e-01 -1.909340023994445801e-01 1.033148691058158875e-01
-5.922923609614372253e-02 -1.251482218503952026e-01 1.344429049640893936e-02 1.792259514331817627e-01 1.809778511524200439e-01 -1.293642073869705200e-01 -3.414307832717895508e-01 1.169391497969627380e-01 1.369852870702743530e-01 -9.443628787994384766e-02 2.069638967514038086e-01 9.857671707868576050e-02 1.517227739095687866e-01 1.320267915725708008e-01 1.926665902137756348e-01 3.101105988025665283e-02 2.282617241144180298e-02 1.767612807452678680e-02 -1.344917714595794678e-01 -2.014439553022384644e-02 3.880134969949722290e-02 -1.918870210647583008e-01 -5.392508506774902344e-01 3.156954050064086914e-02 1.923242956399917603e-01 1.355568021535873413e-01 -2.406295537948608398e-01 4.404323920607566833e-02 3.574285507202148438e-01 -4.861516878008842468e-02 9.047260880470275879e-02 8.408044278621673584e-02
1.371824592351913452e-01 -3.075999021530151367e-01 3.543775819707661867e-04 1.479894071817398071e-01 -2.357401698827743530e-01 -3.276405483484268188e-02 -6.655278056859970093e-02 3.311882913112640381e-01 -2.869372814893722534e-02 2.077728509902954102e-01 -9.324447065591812134e-02 -5.894464999437332153e-02 3.180777728557586670e-01 -2.077290713787078857e-01 1.390729993581771851e-01 3.310132622718811035e-01 1.022667884826660156e-01 2.322241663932800293e-01 -3.721540048718452454e-02 1.228449586778879166e-02 -2.674088440835475922e-02 -3.283437192440032959e-01 -2.536170482635498047e-01 1.592554710805416107e-02 -2.285297513008117676e-01 -1.226795762777328491e-01 -1.131390035152435303e-01 9.276556968688964844e-02 -1.872604154050350189e-02 -1.207021623849868774e-02 4.465565085411071777e-02 1.852239519357681274e-01
-3.052336871623992920e-01 -1.530447136610746384e-02 2.480401657521724701e-02 5.848146602511405945e-02 -8.716111630201339722e-02 3.333006799221038818e-02 -4.462319985032081604e-02 1.504411846399307251e-01 5.018254369497299194e-02 -7.034188508987426758e-02 1.174388453364372253e-01 -3.464528918266296387e-01 -7.475095987319946289e-02 6.278619915246963501e-02 1.341183334589004517e-01 6.116709709167480469e-01 -1.125917360186576843e-01 4.239736497402191162e-02 -2.040024995803833008e-01 4.251569136977195740e-02 -5.439791083335876465e-02 -1.853414624929428101e-01 -3.445192873477935791e-01 4.295950755476951599e-02 -2.569589912891387939e-01 6.789043545722961426e-02 -7.492485642433166504e-02 2.673263475298881531e-02 -1.273220479488372803e-01 1.226834282279014587e-01 1.685004308819770813e-02 4.498979821801185608e-02
-6.007857248187065125e-02 -4.253000486642122269e-03 9.541092813014984131e-02 -3.551334142684936523e-01 -7.684801518917083740e-02 -1.338674426078796387e-01 -5.214504599571228027e-01 4.459322988986968994e-01 4.171286150813102722e-02 -1.162766385823488235e-02 1.493433266878128052e-01 -1.069089695811271667e-01 1.575017422437667847e-01 -1.229935437440872192e-01 7.542333006858825684e-02 3.086228668689727783e-02 -6.093780323863029480e-02 -1.277789622545242310e-01 3.037505224347114563e-02 -2.487921416759490967e-01 -1.999824307858943939e-02 -1.401954293251037598e-01 -1.661607064306735992e-02 2.037670649588108063e-02 -1.914690732955932617e-01 5.956056714057922363e-02 -9.854348748922348022e-02 1.362623721361160278e-01 -1.098395884037017822e-01 3.112837374210357666e-01 5.680890753865242004e-02 -9.543361142277717590e-03
1.806711032986640930e-02 2.568005211651325226e-02 -3.444207310676574707e-01 8.271731436252593994e-02 -8.564104139804840088e-02 -1.865411847829818726e-01 -4.068178236484527588e-01 4.726743698120117188e-02 1.175249889492988586e-01 2.476337365806102753e-02 1.156314536929130554e-01 -3.328428566455841064e-01 1.402949243783950806e-01 1.549647450447082520e-01 2.913916707038879395e-01 1.516137570142745972e-01 9.137339144945144653e-02 3.937163949012756348e-02 -2.850260436534881592e-01 3.457006812095642090e-02 9.337407350540161133e-02 -2.635463774204254150e-01 -1.810026019811630249e-01 -1.728152669966220856e-02 -6.896407902240753174e-02 2.492128312587738037e-01 3.311366960406303406e-02 1.631892025470733643e-01 8.299506455659866333e-02 8.895713835954666138e-02 1.842634230852127075e-01 1.630690246820449829e-01
-1.564816981554031372e-01 1.997694000601768494e-02 -1.605004072189331055e-01 1.512386053800582886e-01 -3.092053905129432678e-02 2.139720320701599121e-01 -2.077838629484176636e-01 2.048332989215850830e-01 3.169342502951622009e-02 -2.523084580898284912e-01 -9.193212608806788921e-04 -1.870048195123672485e-01 -1.209037285298109055e-02 2.260330766439437866e-01 1.506922692060470581e-01 1.174069046974182129e-01 -2.466457150876522064e-02 9.629329293966293335e-02 -1.748042553663253784e-01 1.668096333742141724e-01 -2.685984373092651367e-01 -2.298540771007537842e-01 -3.080459833145141602e-01 -2.546965181827545166e-01 -2.289172261953353882e-02 6.222106516361236572e-03 -3.349516391754150391e-01 2.964186072349548340e-01 -1.531564742326736450e-01 -3.595203161239624023e-02 4.107748717069625854e-02 1.648786514997482300e-01
-6.453248858451843262e-02 -1.285286545753479004e-01 -4.906959459185600281e-02 2.584988176822662354e-01 -2.389508634805679321e-01 7.396222651004791260e-02 -2.122067809104919434e-01 1.029279306530952454e-01 1.746517419815063477e-01 9.220398962497711182e-02 -4.412932097911834717e-01 -2.363599091768264771e-02 2.794987261295318604e-01 -8.439168334007263184e-02 -8.557526022195816040e-02 4.692240357398986816e-01 7.950685173273086548e-02 -1.444360762834548950e-01 -1.386090964078903198e-01 -1.277628354728221893e-02 1.283922642469406128e-01 4.182005301117897034e-02 -2.137229442596435547e-01 1.386077553033828735e-01 -4.417572543025016785e-02 1.436013877391815186e-01 -1.225220710039138794e-01 1.446460485458374023e-01 5.796490982174873352e-02 7.496988773345947266e-02 1.275106072425842285e-01 1.772724688053131104e-01
-1.688629686832427979e-01 -3.016091287136077881e-01 -1.247284933924674988e-01 -1.694061458110809326e-01 -5.537961050868034363e-02 9.444747120141983032e-02 -1.371898055076599121e-01 3.244445621967315674e-01 -9.535199403762817383e-02 1.060536354780197144e-01 2.116264849901199341e-01 -3.645461797714233398e-01 4.139545559883117676e-02 2.579512298107147217e-01 -1.303423792123794556e-01 -6.201809272170066833e-02 -2.005247473716735840e-01 -7.284148037433624268e-02 -4.234036058187484741e-02 1.004325374960899353e-01 -1.708807051181793213e-01 -8.352341502904891968e-02 -4.048155546188354492e-01 5.590241402387619019e-02 -1.569192409515380859e-01 -1.863322854042053223e-01 -4.761504754424095154e-02 9.667417407035827637e-02 2.422031573951244354e-02 1.481273025274276733e-01 2.363836914300918579e-01 5.610474571585655212e-02
-1.807698160409927368e-01 6.058964505791664124e-02 -2.119483500719070435e-01 1.743760146200656891e-02 8.883439004421234131e-02 1.260778903961181641e-01 2.622289024293422699e-02 1.549903005361557007e-01 9.475956857204437256e-02 3.324630260467529297e-01 -1.420073956251144409e-01 -3.682075440883636475e-01 2.502323389053344727e-01 1.264076530933380127e-01 -6.123678013682365417e-02 5.752599611878395081e-02 -1.673305779695510864e-01 -1.948297023773193359e-01 -3.962473198771476746e-02 -6.595613062381744385e-02 1.850802898406982422e-01 8.272489160299301147e-02 -2.535293400287628174e-01 -2.150485813617706299e-01 -1.764286607503890991e-01 -3.200185000896453857e-01 -1.003068089485168457e-01 1.507937759160995483e-01 2.576970160007476807e-01 1.756016016006469727e-01 1.232612505555152893e-01 8.212267607450485229e-02
5.882791802287101746e-02 5.407027900218963623e-02 -3.294358402490615845e-02 1.176294386386871338e-01 -1.023117266595363617e-02 1.850597262382507324e-01 -2.255669385194778442e-01 1.226043328642845154e-01 5.416562408208847046e-02 6.150177866220474243e-02 -1.164139807224273682e-01 -1.200807690620422363e-01 -3.373555466532707214e-02 8.104459941387176514e-02 1.817418038845062256e-01 5.713158845901489258e-01 -1.987279355525970459e-01 5.667686928063631058e-03 -2.278224937617778778e-02 -2.988806925714015961e-03 -5.730218067765235901e-02 -1.305447369813919067e-01 -3.803563416004180908e-01 -7.101295143365859985e-02 -2.644126117229461670e-01 5.830847471952438354e-02 -1.927849203348159790e-01 1.291636228561401367e-01 -3.833564370870590210e-02 1.971347332000732422e-01 2.854443490505218506e-01 1.324311941862106323e-01
-7.808473706245422363e-02 -1.258933991193771362e-01 -2.171841263771057129e-01 9.351164847612380981e-02 -3.604173064231872559e-01 2.177882343530654907e-01 -2.486771792173385620e-01 -5.254479497671127319e-02 7.570515386760234833e-03 3.072251565754413605e-02 -8.345696330070495605e-02 -4.111171066761016846e-01 6.618464976781979203e-05 1.436268091201782227e-01 2.273911386728286743e-01 4.096319377422332764e-01 1.604762510396540165e-03 -1.855304986238479614e-01 -2.665588259696960449e-01 -2.400670014321804047e-02 -7.104451954364776611e-02 -4.510187730193138123e-02 -7.718068361282348633e-02 -1.472172588109970093e-01 1.321834176778793335e-01 8.144549280405044556e-02 -1.410232782363891602e-01 1.680417507886886597e-01 1.878932267427444458e-01 -3.900995478034019470e-02 1.126790419220924377e-01 2.388027682900428772e-02
-1.528199762105941772e-01 -2.753598988056182861e-01 -1.991118937730789185e-01 -1.423949599266052246e-01 -1.219961559399962425e-03 7.928033173084259033e-02 -2.286294847726821899e-02 4.205603003501892090e-01 -4.888331890106201172e-02 -3.576325252652168274e-02 8.102589845657348633e-02 -1.598564386367797852e-01 1.294184848666191101e-02 1.835536062717437744e-01 5.019645392894744873e-02 8.704987913370132446e-02 -1.306051611900329590e-01 -1.131084188818931580e-01 5.510411038994789124e-02 2.746475040912628174e-01 -3.175175487995147705e-01 -1.120042502880096436e-01 -2.999002337455749512e-01 2.055570781230926514e-01 -3.700342774391174316e-01 -9.617251157760620117e-02 -9.732175618410110474e-02 6.460505723953247070e-02 1.508295089006423950e-01 7.559403777122497559e-02 1.779368519783020020e-01 -6.046068668365478516e-02
-2.092909216880798340e-01 -1.020746380090713501e-01 -3.616487681865692139e-01 1.179977357387542725e-01 -3.907916247844696045e-01 1.127774193882942200e-01 -1.236183419823646545e-01 1.329101342707872391e-02 2.955321967601776123e-01 1.855602115392684937e-01 -8.991018682718276978e-02 -3.054265379905700684e-01 9.205782413482666016e-02 1.578015685081481934e-01 9.408255666494369507e-02 1.208743005990982056e-01 -3.721440210938453674e-02 7.529221940785646439e-03 -1.516567766666412354e-01 -8.766788244247436523e-02 6.909228116273880005e-02 -2.262010872364044189e-01 -4.452558606863021851e-02 -4.912460222840309143e-02 4.274497926235198975e-02 1.660159826278686523e-01 2.999117784202098846e-02 -1.643277555704116821e-01 2.888353168964385986e-01 2.749184370040893555e-01 2.422965504229068756e-02 1.756203174591064453e-01
6.677537690848112106e-03 1.257737278938293457e-01 -2.018528431653976440e-01 6.027698889374732971e-02 1.362683810293674469e-02 -3.414648398756980896e-02 -1.724086552858352661e-01 -4.354050033725798130e-04 1.823790073394775391e-01 -3.182357251644134521e-01 -3.032290339469909668e-01 -3.287369310855865479e-01 4.954359531402587891e-01 1.459702998399734497e-01 1.458234488964080811e-01 1.822299808263778687e-01 -9.508409351110458374e-02 3.309300169348716736e-02 -1.237300038337707520e-02 -8.425640314817428589e-02 -1.444040834903717041e-01 9.489582479000091553e-02 -3.171092569828033447e-01 7.164948037825524807e-04 1.132987514138221741e-01 1.797976344823837280e-01 -1.394701004028320312e-01 1.695472747087478638e-01 -5.516403354704380035e-03 8.312938362360000610e-02 3.195251524448394775e-02 6.135864928364753723e-02
-4.487036541104316711e-02 -2.184343896806240082e-02 -2.101651281118392944e-01 -2.066964209079742432e-01 -1.397547721862792969e-01 1.017478406429290771e-01 3.593157231807708740e-02 1.595186591148376465e-01 4.383242130279541016e-01 -1.357407122850418091e-01 1.372183469356968999e-04 -5.534287169575691223e-02 1.346067991107702255e-02 1.937347948551177979e-01 4.175894707441329956e-02 1.097279340028762817e-01 -1.302797198295593262e-01 -1.742433309555053711e-01 -2.829734385013580322e-01 -1.541925072669982910e-01 6.902848184108734131e-02 2.355884760618209839e-01 -6.659355014562606812e-02 4.044414684176445007e-02 -3.171567916870117188e-01 -4.977515712380409241e-02 -2.295094132423400879e-01 9.664382785558700562e-02 2.506168186664581299e-01 -1.753789782524108887e-01 2.199759930372238159e-01 2.536212801933288574e-01
-3.457694947719573975e-01 1.794641278684139252e-02 6.205525994300842285e-02 -2.216524183750152588e-01 5.304123088717460632e-02 -1.717727035284042358e-01 -3.327145576477050781e-01 2.605985701084136963e-01 2.164482325315475464e-01 -1.111567765474319458e-01 -3.509871661663055420e-03 -3.325203657150268555e-01 2.387240678071975708e-01 9.808290749788284302e-02 7.897282391786575317e-02 1.617086678743362427e-01 3.942487016320228577e-02 -2.494642883539199829e-01 -2.175768762826919556e-01 -7.626471668481826782e-02 -1.294279098510742188e-01 6.595407426357269287e-02 1.812943965196609497e-01 3.157398477196693420e-02 -1.475282013416290283e-02 2.546892166137695312e-01 -2.456951886415481567e-02 1.412137895822525024e-01 2.064443379640579224e-01 -3.533086180686950684e-02 1.823467910289764404e-01 -1.130101084709167480e-01
-5.285768210887908936e-02 -4.540339484810829163e-02 5.558209493756294250e-02 1.755214184522628784e-01 -1.460834592580795288e-01 -3.077214583754539490e-02 -3.245621025562286377e-01 2.594897150993347168e-01 2.446558475494384766e-01 3.349916338920593262e-01 -1.208497583866119385e-01 -1.689947992563247681e-01 8.774760365486145020e-02 -1.739836297929286957e-02 9.200719650834798813e-04 -9.750205278396606445e-02 -4.146688878536224365e-01 8.825490623712539673e-02 -1.093235015869140625e-01 7.704174518585205078e-02 -7.048487663269042969e-02 -2.025551199913024902e-01 -1.835841089487075806e-01 1.791736334562301636e-01 -6.688720732927322388e-02 1.563840359449386597e-01 -2.471349686384201050e-01 1.312045007944107056e-02 1.463067382574081421e-01 2.032453753054141998e-02 -3.102484941482543945e-01 1.259170323610305786e-01
-1.334436684846878052e-01 -1.960265040397644043e-01 7.962680608034133911e-02 -4.122440516948699951e-02 -1.634410209953784943e-02 2.644199430942535400e-01 -1.924334913492202759e-01 1.713101118803024292e-01 2.953403592109680176e-01 -3.156575188040733337e-02 -6.741558667272329330e-03 -2.328437566757202148e-01 1.149934604763984680e-01 1.258975565433502197e-01 -5.958219990134239197e-03 6.328716129064559937e-02 4.420360177755355835e-02 -1.549432426691055298e-01 -5.151943564414978027e-01 -4.718993604183197021e-01 5.519948154687881470e-02 -4.580754786729812622e-02 -9.329883754253387451e-02 -1.265351176261901855e-01 -1.149619296193122864e-01 4.581628367304801941e-02 -3.345649689435958862e-02 8.771814405918121338e-02 5.042914301156997681e-02 -5.735274776816368103e-02 3.978489339351654053e-02 -2.192810326814651489e-01
7.578987628221511841e-02 -3.792396187782287598e-01 -1.936712414026260376e-01 5.750712007284164429e-02 -2.534487545490264893e-01 -9.768722578883171082e-03 -3.845001161098480225e-01 2.536184489727020264e-01 1.585053652524948120e-01 5.032029747962951660e-02 -4.420404508709907532e-02 -9.011179208755493164e-02 1.586236506700515747e-01 -1.726648211479187012e-01 -1.107743009924888611e-01 2.399694919586181641e-01 -1.750090569257736206e-01 1.854980587959289551e-01 -4.788580536842346191e-02 -1.550171077251434326e-01 2.080400288105010986e-01 1.121325269341468811e-01 -1.408021058887243271e-02 1.080710440874099731e-02 1.432836800813674927e-01 -1.434867978096008301e-01 -1.766329854726791382e-01 2.899619042873382568e-01 -1.340937614440917969e-01 1.704344600439071655e-01 -3.576169908046722412e-02 1.353808790445327759e-01
-4.850233439356088638e-03 3.394030034542083740e-02 -3.281615972518920898e-01 2.732212841510772705e-02 -3.861374855041503906e-01 1.053206250071525574e-01 -2.386943548917770386e-01 -3.831360861659049988e-02 8.881044387817382812e-02 -1.766300760209560394e-02 -2.877652458846569061e-02 -2.487667649984359741e-01 1.957094669342041016e-02 1.795603334903717041e-01 2.360737323760986328e-01 4.808028340339660645e-01 -9.967599064111709595e-02 -2.199127674102783203e-01 -2.323080301284790039e-01 1.011991575360298157e-01 1.439311504364013672e-01 -6.214936077594757080e-02 -4.348866268992424011e-02 -1.386773735284805298e-01 9.105642139911651611e-02 -3.420728445053100586e-02 -6.355345994234085083e-02 1.568238884210586548e-01 1.910103112459182739e-01 1.253863871097564697e-01 1.057785823941230774e-01 1.077697873115539551e-01
-1.583365909755229950e-02 -1.756565570831298828e-01 -2.398809790611267090e-01 -2.684540115296840668e-02 4.561852291226387024e-02 2.252235561609268188e-01 -3.154301345348358154e-01 2.570271193981170654e-01 -8.942835032939910889e-02 -1.392257809638977051e-01 -1.100995689630508423e-01 -6.439181417226791382e-02 4.692603275179862976e-02 -2.000952810049057007e-01 2.249205559492111206e-01 3.239954113960266113e-01 -9.991953521966934204e-02 -7.613755762577056885e-02 -2.163009792566299438e-01 5.606019869446754456e-02 6.726654618978500366e-02 1.674283179454505444e-03 -2.737305462360382080e-01 -1.024963483214378357e-01 7.222925126552581787e-02 1.826673373579978943e-02 -2.479165941476821899e-01 4.715675711631774902e-01 -1.320983748883008957e-02 -1.143194385804235935e-03 -4.065788164734840393e-02 6.263709068298339844e-02
-8.405711501836776733e-02 -2.221116721630096436e-01 -4.052503965795040131e-03 1.253173351287841797e-01 -8.882846683263778687e-02 -1.147143356502056122e-02 -2.932375967502593994e-01 4.594606459140777588e-01 -1.087804287672042847e-01 -1.600402295589447021e-01 -2.449808716773986816e-01 -2.693676650524139404e-01 5.639105290174484253e-02 -2.065747231245040894e-01 -1.220724284648895264e-01 8.534585684537887573e-02 3.996041044592857361e-02 3.532836139202117920e-01 -1.639835834503173828e-01 -1.430829614400863647e-01 2.176864743232727051e-01 -1.648563444614410400e-01 -3.816134110093116760e-02 1.023100689053535461e-01 -7.510360330343246460e-02 6.884938571602106094e-03 -7.197273522615432739e-02 1.964953243732452393e-01 1.274178177118301392e-01 1.291045695543289185e-01 1.646340638399124146e-01 1.223185732960700989e-01
-3.978969901800155640e-02 -2.628243863582611084e-01 -9.059775620698928833e-02 -2.251833826303482056e-01 1.437146067619323730e-01 2.931722998619079590e-01 -2.472643256187438965e-01 1.327712833881378174e-01 3.215339779853820801e-01 -1.567996293306350708e-01 -1.021490618586540222e-01 2.855471707880496979e-02 2.425863146781921387e-01 4.479389265179634094e-02 8.099095523357391357e-02 9.836408495903015137e-02 4.271274060010910034e-02 -2.051121294498443604e-01 -4.215080738067626953e-01 -2.230180948972702026e-01 9.648363292217254639e-02 3.031431930139660835e-03 -8.517006039619445801e-02 5.040188878774642944e-02 -3.519698381423950195e-01 2.316907793283462524e-02 -9.165281057357788086e-02 1.681464314460754395e-01 2.669144421815872192e-02 6.076400354504585266e-02 -1.599982008337974548e-02 -1.121409684419631958e-01
-3.064964115619659424e-01 -2.063900232315063477e-01 -2.097238898277282715e-01 1.850827410817146301e-02 1.619506329298019409e-01 6.127680465579032898e-02 -4.289679229259490967e-01 -7.562510669231414795e-02 1.304448395967483521e-01 -2.125607877969741821e-01 -2.147787213325500488e-01 -2.161298692226409912e-01 2.026648968458175659e-01 -5.565089732408523560e-02 1.281472295522689819e-01 1.058271825313568115e-01 -1.832071505486965179e-02 -2.228921353816986084e-01 -3.787885606288909912e-02 -4.303275421261787415e-02 6.585456430912017822e-02 -1.429256647825241089e-01 -6.472148746252059937e-02 -2.711651027202606201e-01 -2.214023470878601074e-02 -7.710977923125028610e-03 -2.153403498232364655e-02 1.651505529880523682e-01 -8.075753599405288696e-02 3.981231749057769775e-01 1.326035857200622559e-01 7.685795426368713379e-02
-2.833558712154626846e-03 1.497988253831863403e-01 -2.152784317731857300e-01 6.070903316140174866e-02 5.196305457502603531e-03 1.780238747596740723e-01 -2.818283736705780029e-01 1.964718848466873169e-01 -3.452172130346298218e-02 2.825509570538997650e-02 4.025980830192565918e-02 -1.476914435625076294e-01 1.595974266529083252e-01 -6.121226772665977478e-02 2.460977286100387573e-01 3.698415756225585938e-01 2.064764946699142456e-01 5.927865207195281982e-02 1.024045869708061218e-01 -7.926128059625625610e-02 2.179332524538040161e-01 3.570730984210968018e-02 -1.476497203111648560e-01 2.085366398096084595e-01 -1.111562773585319519e-01 5.903911218047142029e-02 -3.980884328484535217e-02 5.510825291275978088e-02 4.582453072071075439e-01 -8.339717984199523926e-02 1.389832794666290283e-01 3.034609854221343994e-01
-3.976389169692993164e-01 -1.612808406352996826e-01 -9.081513620913028717e-03 -2.586458921432495117e-01 3.957024961709976196e-02 -5.968247540295124054e-03 -2.801930308341979980e-01 2.271531671285629272e-01 1.253300458192825317e-01 -3.591954335570335388e-02 2.260242253541946411e-01 -4.677219688892364502e-01 1.677542775869369507e-01 3.276054188609123230e-02 -2.184175401926040649e-01 -1.092053726315498352e-01 -3.550270199775695801e-02 -2.826452814042568207e-02 -2.391735017299652100e-01 2.404532022774219513e-02 9.359665960073471069e-02 1.641161553561687469e-02 -5.213188380002975464e-02 -3.321383893489837646e-02 -1.858137734234333038e-02 2.008971273899078369e-01 6.281749159097671509e-02 1.517425626516342163e-01 2.661847323179244995e-02 2.269052714109420776e-01 2.136688977479934692e-01 -5.718849226832389832e-02
-1.197227165102958679e-01 -3.624553233385086060e-02 -1.155559346079826355e-01 2.479274421930313110e-01 5.910446122288703918e-02 1.224746182560920715e-01 -1.762932389974594116e-01 -2.525716088712215424e-03 1.427908539772033691e-01 -1.581760644912719727e-01 9.633363038301467896e-02 -2.146763205528259277e-01 3.730823751538991928e-03 1.371511369943618774e-01 1.777950525283813477e-01 3.769788444042205811e-01 -1.699484288692474365e-01 2.951816022396087646e-01 -1.321241408586502075e-01 -1.011405959725379944e-01 9.412849694490432739e-02 2.211011201143264771e-02 -3.232000768184661865e-01 -8.903371542692184448e-02 -1.618850678205490112e-01 3.254079073667526245e-02 -2.232879996299743652e-01 2.621418833732604980e-01 -7.529027760028839111e-02 1.012834683060646057e-01 3.448878228664398193e-01 1.431000977754592896e-01
-1.743065118789672852e-01 -2.987819537520408630e-02 -3.920293450355529785e-01 1.771358251571655273e-01 -4.783872887492179871e-02 3.592856600880622864e-02 -3.913541436195373535e-01 1.854416877031326294e-01 -2.107338160276412964e-01 7.987344264984130859e-02 9.304129518568515778e-03 -2.578332126140594482e-01 1.765512079000473022e-01 -1.537189334630966187e-01 1.381644308567047119e-01 2.336504012346267700e-01 2.530524134635925293e-01 7.593690603971481323e-02 -6.624573469161987305e-02 2.720274329185485840e-01 6.889475136995315552e-02 -1.480369418859481812e-01 -1.999009549617767334e-01 9.315566718578338623e-02 -1.261251568794250488e-01 6.192139163613319397e-02 -2.734184265136718750e-01 7.669446617364883423e-02 -5.136813968420028687e-02 -7.966897636651992798e-02 1.092870682477951050e-01 4.358224198222160339e-02
-3.336270898580551147e-02 1.678539253771305084e-02 -2.170917540788650513e-01 -1.397652924060821533e-01 3.618986520450562239e-04 -2.511456608772277832e-01 -1.636699885129928589e-01 2.148196287453174591e-02 2.354056537151336670e-01 -2.418978959321975708e-01 3.481792807579040527e-01 -1.434600204229354858e-01 3.437264263629913330e-01 -1.417174637317657471e-01 2.866425514221191406e-01 1.637551188468933105e-01 -1.867557168006896973e-01 1.442873775959014893e-01 -2.103380411863327026e-01 -5.213798955082893372e-03 4.679019004106521606e-02 -1.427004188299179077e-01 -2.884975671768188477e-01 -6.313364207744598389e-02 5.625193566083908081e-02 6.181216239929199219e-02 -2.148280590772628784e-01 -6.389436870813369751e-02 2.089845575392246246e-02 1.704312860965728760e-01 8.708982169628143311e-02 1.861316561698913574e-01
-1.388501375913619995e-01 7.503660023212432861e-02 1.571643203496932983e-01 -5.465840920805931091e-03 -1.958179622888565063e-01 -3.783288598060607910e-02 -1.713576316833496094e-01 2.035292983055114746e-01 3.152689337730407715e-01 -8.314713090658187866e-02 -1.838908195495605469e-01 -3.804778158664703369e-01 2.174158990383148193e-01 1.487948894500732422e-01 1.427734494209289551e-01 1.015849336981773376e-01 -2.346499562263488770e-01 -4.411357641220092773e-02 -3.706423565745353699e-02 -2.110568061470985413e-02 -3.511351346969604492e-01 -1.866393238306045532e-01 8.899173140525817871e-02 -2.295565791428089142e-02 -6.212785467505455017e-02 8.162605762481689453e-02 1.331151556223630905e-02 4.500301182270050049e-01 -3.942295908927917480e-02 9.066111594438552856e-02 6.162994541227817535e-03 -7.971582561731338501e-02
-3.936126828193664551e-02 -1.327704042196273804e-01 -1.821796596050262451e-01 -1.829945147037506104e-01 -3.446258604526519775e-01 1.111190021038055420e-01 -1.105742007493972778e-01 3.271290957927703857e-01 5.058626458048820496e-02 -8.718578517436981201e-02 -2.817143201828002930e-01 1.168985571712255478e-02 1.249407082796096802e-01 1.417901813983917236e-01 2.985408157110214233e-02 -1.053056791424751282e-01 -2.336018830537796021e-01 -2.910091355443000793e-02 -1.420561373233795166e-01 -9.956318885087966919e-02 -4.053179547190666199e-02 -1.202566623687744141e-01 -2.563928067684173584e-01 -2.356674708425998688e-02 5.357538163661956787e-02 2.436033822596073151e-02 -1.966496109962463379e-01 2.959362268447875977e-01 2.132422477006912231e-01 -4.726562276482582092e-02 -3.896507322788238525e-01 1.711229085922241211e-01
1.131079718470573425e-01 -2.138593941926956177e-01 -8.500292152166366577e-02 1.424433588981628418e-01 6.898063421249389648e-02 1.259763091802597046e-01 -2.655191719532012939e-01 1.945566385984420776e-01 2.908883988857269287e-01 1.818041354417800903e-01 -1.788590252399444580e-01 5.589604843407869339e-03 1.628965288400650024e-01 1.150368303060531616e-01 1.940314918756484985e-01 -7.708419859409332275e-02 -1.055405139923095703e-01 -1.169787272810935974e-01 -1.914691776037216187e-01 3.915851563215255737e-02 -2.211002409458160400e-01 1.899416744709014893e-02 1.540175918489694595e-02 7.838218472898006439e-03 -3.228096067905426025e-01 -7.773931324481964111e-02 -3.343798518180847168e-01 2.047127932310104370e-01 -9.023350477218627930e-02 3.707849979400634766e-01 -1.478876322507858276e-01 8.889469504356384277e-02
-6.030564382672309875e-02 -2.783798277378082275e-01 -2.945335349068045616e-03 3.160242736339569092e-02 -3.268173336982727051e-01 2.071840912103652954e-01 -2.690383195877075195e-01 -1.644952297210693359e-01 8.678126335144042969e-02 1.954980343580245972e-01 -8.704997599124908447e-02 -2.598569989204406738e-01 -1.406766623258590698e-01 3.865377977490425110e-02 1.983332335948944092e-01 2.772837877273559570e-01 6.373506784439086914e-02 -2.236991673707962036e-01 -2.332979291677474976e-01 -8.546777069568634033e-03 4.678500816226005554e-02 -1.522586345672607422e-01 -1.428658366203308105e-01 -5.289026722311973572e-02 -1.374596804380416870e-01 1.102194413542747498e-01 -1.602088660001754761e-01 1.358434557914733887e-01 3.976016938686370850e-01 1.608669385313987732e-02 1.189355999231338501e-01 -7.406697422266006470e-02
-2.104561775922775269e-01 -1.391191482543945312e-01 4.159727692604064941e-02 7.394000887870788574e-02 -2.396981865167617798e-01 -1.742507815361022949e-01 -3.527784049510955811e-01 2.031687498092651367e-01 3.789995564147830009e-03 -2.112524807453155518e-01 1.695511341094970703e-01 -1.161847412586212158e-01 2.762953937053680420e-01 8.241560310125350952e-03 6.469807028770446777e-02 -1.870145648717880249e-02 -2.272641360759735107e-01 -2.197406738996505737e-01 -4.587492346763610840e-02 1.562447845935821533e-02 -1.433534473180770874e-01 -8.125332742929458618e-02 8.441422134637832642e-03 -2.326715737581253052e-01 3.136555105447769165e-02 -6.382260471582412720e-02 -1.473277062177658081e-02 1.919304579496383667e-01 -1.774134784936904907e-01 3.351928293704986572e-01 3.640649616718292236e-01 7.516027987003326416e-02
5.212046951055526733e-02 -2.888753116130828857e-01 6.774393469095230103e-02 -6.390811502933502197e-02 -9.390884637832641602e-02 2.612484060227870941e-02 -2.721170783042907715e-01 3.884499073028564453e-01 2.229821681976318359e-01 -2.711360752582550049e-01 1.125148385763168335e-01 -1.533484160900115967e-01 1.312620490789413452e-01 -4.140392993576824665e-04 -2.520748376846313477e-01 2.298247367143630981e-01 2.639026641845703125e-01 1.449265927076339722e-01 -1.702972799539566040e-01 1.089598834514617920e-01 -2.242544144392013550e-01 -1.931357756257057190e-02 -1.861531883478164673e-01 -3.106700181961059570e-01 -4.000047966837882996e-02 -1.302129477262496948e-01 -9.291545301675796509e-02 1.223947107791900635e-02 8.615475893020629883e-02 -7.273501902818679810e-02 -1.440461575984954834e-01 5.967999622225761414e-02
7.155281305313110352e-02 -1.711024343967437744e-01 -1.077451854944229126e-01 -1.203514561057090759e-01 -1.570875383913516998e-02 1.354036778211593628e-01 -1.063594073057174683e-01 2.481060177087783813e-01 2.728579342365264893e-01 1.489974856376647949e-01 -1.490019634366035461e-02 3.895043954253196716e-02 2.992698848247528076e-01 -1.549615059047937393e-02 3.980503603816032410e-02 2.275521755218505859e-01 2.894302830100059509e-02 1.157859787344932556e-01 -4.645093679428100586e-01 -8.129731751978397369e-03 2.153096348047256470e-01 -3.477761521935462952e-02 -6.654440611600875854e-02 -1.058496907353401184e-01 -3.326878845691680908e-01 9.184135496616363525e-02 -1.168322265148162842e-01 9.225200116634368896e-02 1.087069213390350342e-01 5.270743742585182190e-03 2.948608696460723877e-01 -2.704803645610809326e-01
1.734305322170257568e-01 -2.233269065618515015e-01 -1.039921343326568604e-01 1.211412530392408371e-02 -3.149789944291114807e-02 1.100088749080896378e-02 -1.842089742422103882e-01 1.704946160316467285e-01 2.899593412876129150e-01 1.721689403057098389e-01 -1.369671672582626343e-01 2.731343507766723633e-01 2.265873998403549194e-01 2.915363758802413940e-02 1.678749769926071167e-01 7.265604287385940552e-02 -2.749044299125671387e-01 -1.192497536540031433e-01 1.475663334131240845e-01 4.407424852252006531e-02 -1.278040111064910889e-01 -9.599212557077407837e-02 -2.796864807605743408e-01 -3.985712304711341858e-03 -3.984405100345611572e-02 9.633293002843856812e-02 -3.450852334499359131e-01 1.333162188529968262e-01 1.069564446806907654e-01 2.474735826253890991e-01 -6.304308027029037476e-02 3.324993550777435303e-01
-7.587485760450363159e-02 -1.151637509465217590e-01 -2.159610241651535034e-01 4.265923053026199341e-02 -2.670908272266387939e-01 2.163207158446311951e-02 -1.037897244095802307e-01 2.891857922077178955e-01 2.292121946811676025e-01 -1.003721803426742554e-01 1.863627433776855469e-01 -1.499896496534347534e-01 2.032448351383209229e-01 -1.388050913810729980e-01 2.337456494569778442e-01 1.634259968996047974e-01 2.414345890283584595e-01 7.338693737983703613e-02 -8.872464299201965332e-02 -3.103396110236644745e-02 2.509576380252838135e-01 -1.942775845527648926e-01 5.707730725407600403e-02 1.922440081834793091e-01 8.234984427690505981e-02 -9.219723194837570190e-02 -4.244439303874969482e-01 2.705594301223754883e-01 -8.461082726716995239e-02 -1.077781915664672852e-01 -5.922187864780426025e-02 1.356732752174139023e-02
-2.438516318798065186e-01 -3.061570525169372559e-01 -7.213723659515380859e-02 1.305736303329467773e-01 -5.816452577710151672e-02 2.271723747253417969e-01 -1.029996648430824280e-01 2.227201461791992188e-01 -6.285182386636734009e-02 -9.687050431966781616e-02 2.635545730590820312e-01 -2.775838673114776611e-01 3.456714451313018799e-01 2.005205005407333374e-01 1.323855519294738770e-01 6.101950258016586304e-02 1.258089323528110981e-03 -2.183373868465423584e-01 4.373518377542495728e-02 2.042474150657653809e-01 -1.287695020437240601e-01 -1.032260358333587646e-01 -2.293468266725540161e-01 2.903648316860198975e-01 -6.952091306447982788e-02 2.009631879627704620e-02 -7.398251444101333618e-02 5.499216169118881226e-02 3.790211305022239685e-02 8.443508297204971313e-02 2.998554706573486328e-01 -2.979377843439579010e-02
-2.292225807905197144e-01 2.909499965608119965e-02 9.814872592687606812e-02 6.569410860538482666e-02 -1.191617473959922791e-01 -2.040787972509860992e-02 1.254716888070106506e-02 4.503239691257476807e-01 5.644744262099266052e-02 1.416023075580596924e-01 -1.863664202392101288e-02 -4.841786250472068787e-02 3.003222942352294922e-01 -1.460696905851364136e-01 -2.069870531558990479e-01 1.212053596973419189e-01 -2.267981916666030884e-01 -6.284406408667564392e-03 -2.732272446155548096e-01 2.078698016703128815e-04 2.362502515316009521e-01 -3.676485270261764526e-02 -1.091483384370803833e-01 -2.976077198982238770e-01 -1.404030472040176392e-01 -5.819673836231231689e-02 -1.675980389118194580e-01 2.404138594865798950e-01 2.485239058732986450e-01 4.554370418190956116e-02 9.320612996816635132e-02 -2.341152578592300415e-01
-3.287631571292877197e-01 -1.941922307014465332e-01 -2.404156625270843506e-01 -1.138618439435958862e-01 -2.940901815891265869e-01 1.285743340849876404e-02 -2.694405019283294678e-01 1.620137691497802734e-02 -5.295449495315551758e-02 1.912603080272674561e-01 7.815060764551162720e-02 -9.722335636615753174e-02 2.693540453910827637e-01 -1.774684637784957886e-01 -2.189389616250991821e-02 -1.547280400991439819e-01 -1.201036274433135986e-01 4.321309179067611694e-02 -9.223163872957229614e-02 -2.970928698778152466e-02 -1.602918952703475952e-01 1.174251437187194824e-01 -1.176238432526588440e-01 -2.016100585460662842e-01 -5.270002409815788269e-02 2.278530746698379517e-01 -1.002328023314476013e-01 2.554565668106079102e-01 4.071737229824066162e-01 1.040156632661819458e-01 2.753652818500995636e-02 1.161934509873390198e-01
-2.059084624052047729e-01 -9.120604395866394043e-02 -2.953383326530456543e-01 -1.279134452342987061e-01 -3.827666044235229492e-01 1.414064764976501465e-01 -2.613056898117065430e-01 2.291712537407875061e-02 2.735817134380340576e-01 2.058333158493041992e-01 -6.512428075075149536e-02 -2.141395658254623413e-01 -1.281750388443470001e-03 9.424006193876266479e-02 8.495692908763885498e-02 1.584503799676895142e-01 2.365052886307239532e-02 -1.032512411475181580e-01 -1.214315742254257202e-01 8.920086175203323364e-02 -1.083393171429634094e-01 -3.027300350368022919e-02 -1.188589166849851608e-02 4.999882727861404419e-02 -1.995473951101303101e-01 2.004892975091934204e-01 -5.493517965078353882e-02 -2.552426755428314209e-01 2.518778443336486816e-01 3.595782220363616943e-01 -7.521296292543411255e-02 7.791642844676971436e-02
-1.630755662918090820e-01 -1.058972850441932678e-01 9.842108190059661865e-02 -4.053876101970672607e-01 -2.289488613605499268e-01 1.965720504522323608e-01 -2.102499902248382568e-01 3.018096983432769775e-01 -1.129527464509010315e-01 -1.750519126653671265e-02 -1.899821162223815918e-01 -2.171281874179840088e-01 1.330016255378723145e-01 1.956534981727600098e-01 -1.331007629632949829e-01 -6.743030995130538940e-02 -9.907930344343185425e-02 -1.087738424539566040e-01 1.098181828856468201e-01 5.999308824539184570e-02 -1.029275581240653992e-01 9.614880383014678955e-02 -1.321858614683151245e-01 9.644725173711776733e-02 -2.900431752204895020e-01 -5.610410869121551514e-02 -1.839022040367126465e-01 2.598585784435272217e-01 2.506368756294250488e-01 2.267176955938339233e-01 1.496217679232358932e-02 -1.717007905244827271e-02
-2.094325870275497437e-01 -1.151490509510040283e-01 4.734167829155921936e-02 -4.745106399059295654e-02 -3.635545447468757629e-02 2.340083755552768707e-02 -4.827412962913513184e-01 3.111298084259033203e-01 4.679665863513946533e-01 -7.812157273292541504e-02 -1.635130494832992554e-02 -1.341530680656433105e-01 2.718742936849594116e-02 -1.684548407793045044e-01 1.912473328411579132e-02 1.486863195896148682e-01 -1.719022244215011597e-01 -2.294449508190155029e-01 6.618142127990722656e-02 1.105102002620697021e-01 -1.589684784412384033e-01 -8.209905028343200684e-02 2.879996551200747490e-03 -2.810202538967132568e-02 2.906644158065319061e-02 -5.224997550249099731e-02 1.296863555908203125e-01 3.361410200595855713e-01 8.769758790731430054e-02 9.024287015199661255e-02 1.668876558542251587e-01 5.530187115073204041e-02
1.392080783843994141e-01 -2.871248126029968262e-01 -1.443220973014831543e-01 -3.854685276746749878e-02 -1.889263093471527100e-01 1.424279510974884033e-01 -2.449260205030441284e-01 5.847043171525001526e-02 2.079999148845672607e-01 -1.321270316839218140e-01 1.378610879182815552e-01 -1.665226370096206665e-01 4.365687072277069092e-02 9.118347661569714546e-04 1.093809232115745544e-01 3.553266227245330811e-01 4.175456985831260681e-02 -2.201411724090576172e-01 -4.572627693414688110e-02 5.321303009986877441e-02 -2.101697959005832672e-02 1.296192314475774765e-02 1.484940852969884872e-02 -3.267923295497894287e-01 2.999404259026050568e-02 1.752302646636962891e-01 -3.354355096817016602e-01 -9.594345092773437500e-02 3.065385818481445312e-01 -3.504755720496177673e-02 1.769111305475234985e-01 2.575338184833526611e-01
-9.953876957297325134e-03 1.181889623403549194e-01 6.503251940011978149e-02 -9.423234313726425171e-02 -8.128445595502853394e-02 -2.303334474563598633e-01 -1.653812229633331299e-01 1.193887963891029358e-01 3.581928014755249023e-01 -9.604186564683914185e-02 -3.495756387710571289e-01 -8.411909639835357666e-02 3.055313229560852051e-01 1.374340504407882690e-01 2.259937301278114319e-02 5.250709876418113708e-02 -1.013195738196372986e-01 -2.027027904987335205e-01 -2.616027928888797760e-02 -2.612633705139160156e-01 1.455456316471099854e-01 -2.019349299371242523e-02 -2.559775710105895996e-01 2.187151461839675903e-01 -2.081346958875656128e-01 1.495995223522186279e-01 -2.767408788204193115e-01 1.718312948942184448e-01 4.503076896071434021e-02 7.009501010179519653e-02 -2.071564085781574249e-02 2.341289818286895752e-01
-1.526596844196319580e-01 -1.718061417341232300e-01 -1.235712543129920959e-01 1.099729686975479126e-01 -2.370375245809555054e-01 3.292477875947952271e-02 -3.388309478759765625e-01 2.424429208040237427e-01 -1.016909480094909668e-01 4.966920241713523865e-04 -3.498757183551788330e-01 -2.481216639280319214e-01 -4.582074657082557678e-02 9.782414138317108154e-02 2.216365188360214233e-01 4.073267579078674316e-01 1.700727790594100952e-01 5.561397224664688110e-02 -1.131484657526016235e-01 1.037362441420555115e-01 -2.513857930898666382e-02 1.566324532032012939e-01 -1.215587705373764038e-01 1.983667761087417603e-01 -2.252089232206344604e-01 6.023582071065902710e-02 -8.662753552198410034e-02 -6.250645965337753296e-02 2.247713953256607056e-01 8.947508037090301514e-02 -1.106599438935518265e-02 9.300594776868820190e-02
5.292247980833053589e-02 1.404822319746017456e-01 -6.880747526884078979e-02 2.631588578224182129e-01 -2.670718133449554443e-01 1.633695811033248901e-01 -3.213309645652770996e-01 2.580101788043975830e-01 2.069076746702194214e-01 -2.272080481052398682e-01 -8.238012343645095825e-02 -1.774613559246063232e-01 1.691459119319915771e-02 1.286374777555465698e-01 1.047368347644805908e-01 3.608758151531219482e-01 8.517905324697494507e-02 6.341303884983062744e-02 -7.095774263143539429e-02 -3.800117596983909607e-02 4.152596369385719299e-02 2.132049016654491425e-02 -1.378342658281326294e-01 -3.792359307408332825e-02 -7.548241317272186279e-02 -7.125657051801681519e-02 -1.455194950103759766e-01 -1.803763210773468018e-01 2.199433445930480957e-01 1.130623221397399902e-01 -1.184039786458015442e-01 4.060213863849639893e-01
-9.591531008481979370e-02 1.151957958936691284e-01 -2.384926378726959229e-01 1.888793855905532837e-01 3.553006798028945923e-02 6.227958202362060547e-02 -9.993344545364379883e-02 1.854791343212127686e-01 2.256254293024539948e-02 -3.567793592810630798e-02 1.404496878385543823e-01 -7.683128863573074341e-02 3.784922957420349121e-01 -1.683392226696014404e-01 5.781364440917968750e-02 1.765764355659484863e-01 7.262556999921798706e-02 -5.555302370339632034e-03 -2.738143503665924072e-01 2.286547720432281494e-01 1.627691239118576050e-01 -9.072121232748031616e-02 -2.135690599679946899e-01 -2.721034288406372070e-01 -1.200747713446617126e-01 1.140061169862747192e-01 -2.936072051525115967e-01 8.709338307380676270e-02 5.939281359314918518e-02 4.035138785839080811e-01 1.867492916062474251e-03 1.655887365341186523e-01
-1.365353018045425415e-01 -2.267681360244750977e-01 -7.399275153875350952e-02 1.579916030168533325e-01 2.351013571023941040e-02 5.773927271366119385e-02 -3.547440469264984131e-02 1.852664500474929810e-01 2.493698447942733765e-01 -1.945085376501083374e-01 1.467692703008651733e-01 -3.400753140449523926e-01 2.043837457895278931e-01 6.632161885499954224e-02 2.050584107637405396e-01 -1.017864942550659180e-01 -2.312306314706802368e-01 -2.593047022819519043e-01 1.326567828655242920e-01 -1.287788450717926025e-01 1.949722133576869965e-02 -1.823395043611526489e-01 -2.700630389153957367e-02 2.080425173044204712e-01 -4.197731018066406250e-01 1.809971481561660767e-01 -3.717073798179626465e-02 6.234886869788169861e-02 1.291714012622833252e-01 1.389032453298568726e-01 2.362105809152126312e-02 2.023229002952575684e-01
-1.387142986059188843e-01 -6.878563016653060913e-02 -9.908793121576309204e-02 1.680378615856170654e-01 -1.361881345510482788e-01 1.057156100869178772e-01 -5.827167630195617676e-01 2.083241641521453857e-01 1.277764737606048584e-01 -1.969174146652221680e-01 -3.970406576991081238e-02 -6.478733569383621216e-02 1.053422167897224426e-01 1.503060013055801392e-01 2.751319855451583862e-02 -1.454404294490814209e-01 5.975722894072532654e-02 6.734565645456314087e-02 -3.881556987762451172e-01 -1.820883154869079590e-01 -5.952690169215202332e-02 -1.119112297892570496e-01 6.180795654654502869e-02 7.730502635240554810e-02 1.257998868823051453e-02 -2.573335468769073486e-01 -1.886807084083557129e-01 1.061015278100967407e-01 1.497384440153837204e-02 2.577172815799713135e-01 8.546439558267593384e-02 -6.197107583284378052e-02
-1.960303634405136108e-01 -1.045097261667251587e-01 -1.954459846019744873e-01 7.893122732639312744e-02 -1.380682736635208130e-01 2.027808576822280884e-01 -9.629701077938079834e-02 4.217578172683715820e-01 -1.337970346212387085e-01 4.619911685585975647e-02 1.184128448367118835e-01 -3.150933086872100830e-01 2.066007554531097412e-01 1.164898723363876343e-01 4.499300569295883179e-02 -9.719388931989669800e-02 -1.102986857295036316e-01 -2.485467344522476196e-01 -1.623503863811492920e-03 2.455564439296722412e-01 -2.760220766067504883e-01 -1.744704991579055786e-01 -1.673663556575775146e-01 2.021243870258331299e-01 -6.341201066970825195e-02 7.037840783596038818e-02 -1.307127624750137329e-01 1.122860237956047058e-01 2.387482859194278717e-02 2.365730106830596924e-01 2.293559908866882324e-01 1.654739677906036377e-02
-2.737712860107421875e-02 -3.553994232788681984e-03 3.313890844583511353e-02 1.466127038002014160e-01 -2.917846739292144775e-01 1.609337627887725830e-01 -7.330017536878585815e-02 3.698300123214721680e-01 1.671717613935470581e-01 1.888149976730346680e-01 -9.917452931404113770e-02 -2.752116620540618896e-01 4.279726371169090271e-02 2.196608483791351318e-01 2.312186062335968018e-01 7.643583416938781738e-02 -1.923107653856277466e-01 3.407114446163177490e-01 -1.512623280286788940e-01 -2.134943455457687378e-01 4.389841854572296143e-02 -7.379686087369918823e-02 -3.137834370136260986e-02 2.087950473651289940e-03 5.704205855727195740e-02 1.305359899997711182e-01 -2.626281976699829102e-01 2.058529555797576904e-01 1.250752359628677368e-01 -3.128021582961082458e-02 1.212127506732940674e-01 2.684226036071777344e-01
-1.257263123989105225e-01 -4.017289355397224426e-02 3.473033308982849121e-01 -2.036489844322204590e-01 7.893416285514831543e-02 2.436871081590652466e-02 -4.172728359699249268e-01 4.138749837875366211e-01 1.276076138019561768e-01 -7.318136841058731079e-02 1.900392323732376099e-01 -1.498491764068603516e-01 2.146542668342590332e-01 -1.697511523962020874e-01 1.581847667694091797e-01 8.135738968849182129e-02 -6.678476929664611816e-02 -1.654472947120666504e-01 7.370434701442718506e-02 -2.054904103279113770e-01 1.895733736455440521e-02 -1.697463691234588623e-01 -1.665668636560440063e-01 -6.117058172821998596e-02 -2.031291462481021881e-02 2.645673453807830811e-01 1.899201236665248871e-02 9.755058586597442627e-02 4.647566005587577820e-02 2.238602787256240845e-01 9.328296035528182983e-02 -9.960073046386241913e-03
9.431762993335723877e-02 -2.362800948321819305e-02 -1.629083454608917236e-01 -1.052173972129821777e-01 -1.781956106424331665e-01 -1.045360928401350975e-03 3.820027783513069153e-02 3.302817642688751221e-01 4.813154414296150208e-02 2.895108461380004883e-01 -8.772451430559158325e-02 -1.927314400672912598e-01 1.707195788621902466e-01 1.460946351289749146e-01 1.770253479480743408e-01 1.415047794580459595e-01 -1.797654181718826294e-01 -6.793247908353805542e-02 1.245626807212829590e-02 -1.927978247404098511e-01 2.326218485832214355e-01 7.218605279922485352e-02 -3.420243859291076660e-01 -2.290800362825393677e-01 -3.241966068744659424e-01 -6.370272487401962280e-02 -2.074570357799530029e-01 1.132867783308029175e-01 5.192171037197113037e-02 2.224342823028564453e-01 2.931055380031466484e-03 -2.399115115404129028e-01
-4.037589728832244873e-01 -1.659809201955795288e-01 -1.139748934656381607e-02 -8.878127485513687134e-02 -1.021752730011940002e-01 1.320012360811233521e-01 -1.742714643478393555e-01 2.005352973937988281e-01 -3.730460628867149353e-02 -1.589320152997970581e-01 2.330590784549713135e-01 -1.980786770582199097e-01 2.789344787597656250e-01 2.354104220867156982e-01 1.132413148880004883e-01 -7.949906587600708008e-02 2.452745847404003143e-02 -2.514178454875946045e-01 1.159957051277160645e-01 3.893396630883216858e-02 -2.716661617159843445e-02 -1.976393014192581177e-01 -4.823364615440368652e-01 1.376612484455108643e-01 -9.439273923635482788e-02 -9.436786174774169922e-02 -1.160447672009468079e-01 4.014442488551139832e-02 -9.134552627801895142e-02 5.354928225278854370e-02 7.158955186605453491e-02 1.048207730054855347e-01
-4.005798697471618652e-02 1.338121891021728516e-01 -4.133345186710357666e-02 -2.194841625168919563e-03 1.414495613425970078e-02 2.758272588253021240e-01 -3.764432668685913086e-01 7.676594704389572144e-02 9.186248481273651123e-02 -1.475545316934585571e-01 6.882350146770477295e-02 -3.043894469738006592e-01 1.350832581520080566e-01 3.069476485252380371e-01 1.584211587905883789e-01 2.282146550714969635e-02 -3.148953020572662354e-01 9.031242877244949341e-02 -9.495572000741958618e-02 8.941431343555450439e-02 -1.634167581796646118e-01 9.756671637296676636e-02 -1.171130090951919556e-01 -3.398256748914718628e-02 1.686680503189563751e-02 7.303120195865631104e-02 -2.212730199098587036e-01 3.222976624965667725e-01 2.729921042919158936e-01 -1.900285016745328903e-03 -2.669596076011657715e-01 9.765807539224624634e-02
-2.652408480644226074e-01 -4.809639975428581238e-02 -5.235135182738304138e-02 6.814389675855636597e-02 -2.973434031009674072e-01 1.576441153883934021e-02 -2.178075760602951050e-01 -3.924083337187767029e-02 5.812625885009765625e-01 1.845961660146713257e-01 7.965778559446334839e-02 -1.516662091016769409e-01 5.099293217062950134e-02 1.511998623609542847e-01 -5.833579227328300476e-02 -1.897773891687393188e-01 9.695338457822799683e-02 -1.958802193403244019e-01 -1.149620488286018372e-01 2.044031471014022827e-01 -1.673436611890792847e-01 -2.313212901353836060e-01 -2.224743925034999847e-02 1.498387288302183151e-02 -1.331869512796401978e-01 2.944594025611877441e-01 -3.128112107515335083e-02 7.415465265512466431e-02 3.739447891712188721e-02 8.607588708400726318e-02 9.558013081550598145e-02 -4.768591001629829407e-02
-2.101814001798629761e-01 -2.339269965887069702e-01 -8.013929426670074463e-02 1.461954712867736816e-01 2.092803120613098145e-01 1.546120364218950272e-02 -1.825579553842544556e-01 1.342479735612869263e-01 1.430931985378265381e-01 -2.614792883396148682e-01 2.083251774311065674e-01 -2.765908539295196533e-01 -4.416071251034736633e-02 3.391633555293083191e-02 -3.096790052950382233e-02 1.930470913648605347e-01 7.657971978187561035e-02 1.690131425857543945e-01 -4.114679098129272461e-01 8.438254147768020630e-02 -1.079888455569744110e-02 -8.718934655189514160e-02 -1.189527958631515503e-01 -1.238474398851394653e-01 -5.273152142763137817e-02 -4.691530764102935791e-02 -3.620283603668212891e-01 2.606327831745147705e-01 1.457848548889160156e-01 3.974037989974021912e-02 1.594627797603607178e-01 -1.659654229879379272e-01
-2.855738103389739990e-01 -2.677864134311676025e-01 2.324077859520912170e-02 6.202188506722450256e-02 -2.649940848350524902e-01 -6.287518143653869629e-02 -4.239409267902374268e-01 1.879297345876693726e-01 2.868295907974243164e-01 1.888894592411816120e-03 -1.205188706517219543e-01 -8.717165142297744751e-02 -1.486247777938842773e-02 3.237080574035644531e-02 8.166579157114028931e-02 1.693536043167114258e-01 -1.272569317370653152e-02 -1.696719676256179810e-01 -2.774217724800109863e-02 2.530306763947010040e-02 -1.746944785118103027e-01 -2.265422940254211426e-01 -1.035780385136604309e-01 -1.489832699298858643e-01 -2.915835939347743988e-02 -1.070671901106834412e-01 1.552038937807083130e-01 2.521381080150604248e-01 -4.386762157082557678e-03 1.864853501319885254e-02 3.901379406452178955e-01 -1.201703771948814392e-01
-2.174925245344638824e-02 -1.874451637268066406e-01 -9.676708281040191650e-02 -1.894158869981765747e-01 1.169409081339836121e-01 -5.692671984434127808e-02 -3.558723926544189453e-01 2.484876960515975952e-01 1.405623108148574829e-01 -2.171891778707504272e-01 -1.294996738433837891e-01 -1.721310913562774658e-01 2.281594723463058472e-01 -8.283614367246627808e-02 -5.500317737460136414e-02 8.359653502702713013e-02 -1.678101904690265656e-02 -2.953618764877319336e-01 -3.093549907207489014e-01 -3.384364545345306396e-01 4.421497508883476257e-02 2.796045318245887756e-02 -1.404421962797641754e-02 -9.630792587995529175e-02 -5.868980661034584045e-02 2.474022842943668365e-02 -1.059693098068237305e-01 3.089569509029388428e-01 1.536073088645935059e-01 2.887082397937774658e-01 4.129894822835922241e-02 4.710385575890541077e-02
-8.153665065765380859e-02 8.802259713411331177e-02 4.045512527227401733e-02 1.014517620205879211e-01 -1.223894059658050537e-01 9.800520539283752441e-02 -2.262075841426849365e-01 2.046322673559188843e-01 -7.730191200971603394e-02 -1.951818913221359253e-01 -6.299607455730438232e-02 -1.134512200951576233e-01 1.300294101238250732e-01 6.866594403982162476e-02 2.062472850084304810e-01 3.161046206951141357e-01 -1.842814385890960693e-01 -1.220601871609687805e-01 -9.131866693496704102e-02 -1.282997708767652512e-02 7.412499934434890747e-02 -1.469385772943496704e-01 -2.831502556800842285e-01 -1.925330162048339844e-01 -1.070256717503070831e-02 -4.243417084217071533e-02 -2.694356739521026611e-01 4.586075246334075928e-01 -5.716709885746240616e-03 -1.666748374700546265e-01 -2.451794147491455078e-01 2.379160523414611816e-01
1.447321623563766479e-01 -2.155419737100601196e-01 -2.500414550304412842e-01 2.463252991437911987e-01 -1.291257888078689575e-01 4.888622090220451355e-02 -1.455568969249725342e-01 3.493157327175140381e-01 1.181228756904602051e-01 -1.472286432981491089e-01 -3.187974914908409119e-02 -1.293825060129165649e-01 1.902873218059539795e-01 2.559471130371093750e-02 1.744189262390136719e-01 2.215921580791473389e-01 -1.860291957855224609e-01 6.669913977384567261e-02 -1.403876841068267822e-01 -3.131590411067008972e-02 -7.611609529703855515e-03 -1.464051157236099243e-01 1.556409299373626709e-01 -2.100627571344375610e-01 -3.289854899048805237e-02 -1.426263302564620972e-01 -3.490114212036132812e-02 1.367710977792739868e-01 3.236891329288482666e-01 -1.510247737169265747e-01 5.079800263047218323e-02 3.952851593494415283e-01
-1.235754489898681641e-01 -2.212826758623123169e-01 -2.177632227540016174e-02 1.450891140848398209e-02 -9.529789537191390991e-02 -3.419346641749143600e-03 -1.502058207988739014e-01 1.335529386997222900e-01 2.660656869411468506e-01 -2.773649096488952637e-01 6.326995044946670532e-02 -3.337588012218475342e-01 8.361579477787017822e-02 1.062638536095619202e-01 1.556960046291351318e-01 -1.128284484148025513e-01 -1.607022285461425781e-01 -1.831602156162261963e-01 1.919518858194351196e-01 1.062430441379547119e-01 -2.026244401931762695e-01 -1.700029969215393066e-01 -2.581948041915893555e-01 7.369463890790939331e-02 -4.297322034835815430e-01 1.218532472848892212e-01 -9.444335848093032837e-02 -1.031182929873466492e-01 -4.519063234329223633e-02 1.330576986074447632e-01 1.713863611221313477e-01 2.223995774984359741e-01
8.633070625364780426e-03 -1.643024384975433350e-02 1.685962826013565063e-01 -6.550249457359313965e-02 3.576223179697990417e-02 -1.603126525878906250e-02 -2.224181443452835083e-01 4.854601025581359863e-01 1.424152702093124390e-01 -1.228203848004341125e-01 1.046054959297180176e-01 3.485972061753273010e-02 4.055444896221160889e-01 2.181209623813629150e-02 1.572531473357230425e-04 -3.306338191032409668e-02 -4.048446426168084145e-04 -2.049960568547248840e-02 1.958706527948379517e-01 7.420851290225982666e-02 -2.378699630498886108e-01 -6.561914831399917603e-02 -2.954346537590026855e-01 -7.058602571487426758e-02 -2.975314259529113770e-01 2.486073225736618042e-01 1.092013567686080933e-01 6.953800469636917114e-02 1.687378585338592529e-01 2.362416982650756836e-01 1.264422237873077393e-01 4.355933144688606262e-02
-2.426452003419399261e-02 7.543455809354782104e-02 3.818045929074287415e-02 -4.260312393307685852e-02 -2.327176481485366821e-01 6.735175848007202148e-02 -5.647084489464759827e-02 1.354465167969465256e-02 1.144519597291946411e-01 -2.712777853012084961e-01 -2.500721812248229980e-01 -4.525049030780792236e-01 2.866694629192352295e-01 8.667792379856109619e-02 2.507915794849395752e-01 2.374786436557769775e-01 -1.372812595218420029e-02 -8.774621039628982544e-02 -2.647447288036346436e-01 -2.490635067224502563e-01 5.394151061773300171e-02 -5.568735674023628235e-02 -4.018574208021163940e-02 -6.958060711622238159e-02 4.705789312720298767e-02 9.041560441255569458e-02 -1.278643608093261719e-01 3.654331862926483154e-01 1.114437058568000793e-01 -5.090260878205299377e-02 1.407658457756042480e-01 1.335143148899078369e-01
-5.714530870318412781e-02 -2.436299175024032593e-01 -2.483575940132141113e-01 9.068024903535842896e-02 -4.614729583263397217e-01 1.328577697277069092e-01 -1.393239945173263550e-01 5.925515294075012207e-02 1.203574538230895996e-01 -4.446815326809883118e-02 -3.051584959030151367e-01 -3.082317113876342773e-01 -1.447546184062957764e-01 -1.638094782829284668e-01 1.194739043712615967e-01 1.898378282785415649e-01 -6.408968567848205566e-02 -3.613092005252838135e-02 -2.406871179118752480e-03 8.061540126800537109e-02 -8.890921622514724731e-02 -2.999629676342010498e-01 -2.374371439218521118e-01 8.102674782276153564e-02 1.469551585614681244e-02 5.903010442852973938e-02 1.608309522271156311e-02 -1.007866263389587402e-01 2.031687051057815552e-01 2.046017050743103027e-01 1.512430161237716675e-01 1.355696022510528564e-01
1.022288724780082703e-01 9.984745085239410400e-02 -2.213120907545089722e-01 -2.486911863088607788e-01 -3.054708242416381836e-01 -2.986245602369308472e-02 1.773699186742305756e-02 3.323257863521575928e-01 2.848355285823345184e-02 -1.068320050835609436e-01 -2.203822135925292969e-01 -2.320592254400253296e-01 5.189649760723114014e-02 9.230767190456390381e-02 -4.565507546067237854e-02 7.708170264959335327e-02 -3.208346068859100342e-01 6.087037548422813416e-02 6.525346636772155762e-02 1.009108573198318481e-01 -9.749870002269744873e-02 5.828724801540374756e-02 -2.829175889492034912e-01 -1.570625752210617065e-01 -1.891700029373168945e-01 -2.942191436886787415e-02 -1.262420117855072021e-01 2.721274495124816895e-01 2.094870060682296753e-01 3.244245350360870361e-01 -6.224958226084709167e-02 1.075277253985404968e-01
1.148654222488403320e-01 -2.635012567043304443e-01 1.281214803457260132e-01 -1.646291315555572510e-01 -2.024389207363128662e-01 2.102811038494110107e-01 -2.064849436283111572e-01 5.470453575253486633e-02 5.049527063965797424e-02 -3.126356378197669983e-02 1.256151944398880005e-01 -1.309696733951568604e-01 3.563332259654998779e-01 8.426041156053543091e-02 -1.176012456417083740e-01 9.913281351327896118e-02 -3.036173582077026367e-01 -1.970144063234329224e-01 1.348320692777633667e-01 -1.488997638225555420e-01 -2.636983096599578857e-01 -1.611502319574356079e-01 -5.977743491530418396e-02 3.810241818428039551e-02 -7.119445502758026123e-02 2.145600970834493637e-03 -1.210415065288543701e-01 1.444998383522033691e-01 1.846725940704345703e-01 2.693656980991363525e-01 3.367720246315002441e-01 -1.275733560323715210e-01
-5.629522353410720825e-02 -2.897784113883972168e-01 -1.611533388495445251e-02 6.278984993696212769e-02 1.308526545763015747e-01 -2.606646120548248291e-01 -6.073036789894104004e-02 3.477762341499328613e-01 -1.038778424263000488e-01 -1.438833028078079224e-02 -3.340185061097145081e-02 -3.758208155632019043e-01 1.641954034566879272e-01 2.034796476364135742e-01 2.846694886684417725e-01 -1.140603721141815186e-01 2.151634357869625092e-02 -2.083258330821990967e-01 -2.016491293907165527e-01 -1.487515866756439209e-01 -1.678661257028579712e-01 -1.110068485140800476e-01 1.096277125179767609e-02 -1.977585703134536743e-01 -1.601421833038330078e-01 -1.689564138650894165e-01 -3.187153339385986328e-01 9.167024865746498108e-03 8.281090110540390015e-02 -4.444418847560882568e-02 -4.134568385779857635e-03 1.791630834341049194e-01
-1.159299239516258240e-01 -2.504147887229919434e-01 -1.426396369934082031e-01 -7.093512266874313354e-02 1.061567198485136032e-02 -1.492421030998229980e-01 -1.412797123193740845e-01 2.625325322151184082e-01 -3.039532713592052460e-02 3.814068436622619629e-02 5.151613615453243256e-03 -2.622171640396118164e-01 3.104901611804962158e-01 1.531624644994735718e-01 2.088585346937179565e-01 3.140980601310729980e-01 1.693894416093826294e-01 1.447269469499588013e-01 1.760206520557403564e-01 1.116425693035125732e-01 6.184698268771171570e-02 -8.356712013483047485e-02 -1.278023123741149902e-01 -2.409789860248565674e-01 -2.468049339950084686e-02 -2.721802294254302979e-01 -1.590373963117599487e-01 2.314060181379318237e-01 1.443621516227722168e-01 -1.851492971181869507e-01 1.128293871879577637e-01 2.328466624021530151e-01
1.283199638128280640e-01 -1.136089190840721130e-01 -9.085801243782043457e-02 1.793708652257919312e-01 1.096231192350387573e-01 2.201551105827093124e-03 -1.395709514617919922e-01 2.889522910118103027e-01 3.346877396106719971e-01 3.943787887692451477e-02 -1.076792832463979721e-02 -3.746047616004943848e-01 1.715929210186004639e-01 -2.348830550909042358e-01 7.987674325704574585e-02 1.416890919208526611e-01 -9.424522519111633301e-02 -3.427697718143463135e-01 6.883877795189619064e-03 1.810955703258514404e-01 -2.865650653839111328e-01 9.474597126245498657e-02 -5.988427624106407166e-02 -1.320796906948089600e-01 -2.714948952198028564e-01 2.347630262374877930e-02 7.868655957281589508e-03 1.292662322521209717e-01 5.004832893610000610e-02 2.172366529703140259e-01 1.152752116322517395e-01 1.573382318019866943e-01
-1.776032894849777222e-01 8.073645830154418945e-02 6.889723986387252808e-02 7.336729764938354492e-02 -1.958053261041641235e-01 1.310083419084548950e-01 -1.151571124792098999e-01 2.300326824188232422e-01 2.501334547996520996e-01 1.358508169651031494e-01 1.057747974991798401e-01 -2.210585176944732666e-01 6.331257522106170654e-02 2.370890825986862183e-01 2.488425821065902710e-01 1.805716156959533691e-01 6.945208460092544556e-02 3.077545762062072754e-01 -5.481683090329170227e-02 -9.550072252750396729e-02 -2.208391204476356506e-02 -5.722732841968536377e-02 -1.928206533193588257e-01 -1.447145640850067139e-01 1.058629751205444336e-01 1.858668178319931030e-01 -2.376607954502105713e-01 3.884324133396148682e-01 7.844193279743194580e-02 1.872591674327850342e-02 2.270481735467910767e-01 2.226820439100265503e-01
-1.203888207674026489e-01 -5.789325013756752014e-02 -1.831892728805541992e-01 8.836471289396286011e-02 -7.726845890283584595e-02 1.459358781576156616e-01 -3.639724254608154297e-01 3.416243195533752441e-01 -1.402971446514129639e-01 3.468925505876541138e-02 4.575995728373527527e-02 -3.674628585577011108e-02 2.566423825919628143e-02 -3.385644406080245972e-02 3.845963180065155029e-01 3.836813271045684814e-01 1.118436902761459351e-01 -2.616483159363269806e-02 -1.335890889167785645e-01 8.331875503063201904e-02 1.683417260646820068e-01 -1.695593595504760742e-01 -3.499094545841217041e-01 -5.174508318305015564e-02 1.501006186008453369e-01 -2.238012105226516724e-01 -1.195949763059616089e-01 1.637817621231079102e-01 1.630255952477455139e-02 6.187094002962112427e-02 2.156967297196388245e-02 -6.772809475660324097e-02
-1.313398480415344238e-01 -5.541627295315265656e-03 -2.136537581682205200e-01 -2.303026169538497925e-01 -2.675138786435127258e-02 -1.782595217227935791e-01 -3.731139600276947021e-01 -1.269591506570577621e-02 -3.614182770252227783e-02 5.411292891949415207e-03 2.485736012458801270e-01 -3.152033090591430664e-01 2.788273692131042480e-01 1.917516738176345825e-01 1.238032057881355286e-02 -2.955415099859237671e-02 -2.230509221553802490e-01 7.915378361940383911e-02 -4.167350232601165771e-01 4.538534954190254211e-02 -6.303411722183227539e-02 1.558253262192010880e-02 -8.718263357877731323e-02 2.303487807512283325e-02 7.398702204227447510e-02 -4.925318807363510132e-02 -1.826640516519546509e-01 -1.003627628087997437e-01 2.810010313987731934e-01 1.470592468976974487e-01 1.790795326232910156e-01 7.783417403697967529e-02
-2.129935324192047119e-01 -1.237042844295501709e-01 -2.014708369970321655e-01 8.089476823806762695e-02 -2.838695347309112549e-01 -6.484305858612060547e-02 -5.148177742958068848e-01 -4.315859824419021606e-02 9.495905041694641113e-02 -7.025323808193206787e-02 -2.340036779642105103e-01 2.465397305786609650e-02 2.704776525497436523e-01 -1.868827193975448608e-01 -6.471072882413864136e-02 -7.945394515991210938e-02 3.656687587499618530e-02 -1.497197300195693970e-01 1.528077721595764160e-01 -1.032099723815917969e-01 1.736420765519142151e-02 -2.074055373668670654e-01 -7.894609123468399048e-02 3.697745874524116516e-02 -4.922175034880638123e-02 -1.886449605226516724e-01 -2.578188478946685791e-01 2.101523280143737793e-01 1.218977496027946472e-01 1.667768657207489014e-01 2.283044159412384033e-01 -2.221039123833179474e-02
-5.034176632761955261e-02 -1.829746067523956299e-01 3.483045473694801331e-02 1.797606237232685089e-02 -1.298524737358093262e-01 2.174406871199607849e-02 -2.278882414102554321e-01 3.769055306911468506e-01 6.018010526895523071e-02 -2.492209374904632568e-01 -2.337537109851837158e-01 -7.233172655105590820e-02 1.223660632967948914e-01 -3.776152431964874268e-02 -2.381063699722290039e-01 -8.225850015878677368e-02 -5.099612101912498474e-02 2.092871814966201782e-01 -2.284387946128845215e-01 -1.434992998838424683e-01 1.995787322521209717e-01 -2.389716804027557373e-01 -8.016199618577957153e-02 3.581530600786209106e-02 -1.733180508017539978e-02 1.942932046949863434e-02 -2.693555355072021484e-01 1.180848181247711182e-01 4.260561987757682800e-02 1.757648587226867676e-01 4.476163983345031738e-01 3.986806049942970276e-02
4.547226801514625549e-02 -1.516392379999160767e-01 -1.787771433591842651e-01 8.374638855457305908e-02 1.179250553250312805e-01 -3.718677535653114319e-02 -2.574443817138671875e-01 1.872183382511138916e-01 2.737028598785400391e-01 1.305107325315475464e-01 -1.634017825126647949e-01 -2.311858832836151123e-01 1.987020224332809448e-01 2.411159723997116089e-01 1.392895281314849854e-01 -4.110633209347724915e-02 -1.316032111644744873e-01 2.767339721322059631e-02 -1.109295785427093506e-01 1.502705961465835571e-01 -1.754060685634613037e-01 -1.396331936120986938e-01 -4.108958691358566284e-02 8.643488585948944092e-02 -3.163906931877136230e-01 -1.017945855855941772e-01 -1.458554565906524658e-01 4.317775368690490723e-01 1.118377665989100933e-03 1.504803299903869629e-01 -2.701435685157775879e-01 -4.849313572049140930e-02
-2.838160991668701172e-01 -2.444855272769927979e-01 -1.934295445680618286e-01 -1.767425537109375000e-01 -3.361389040946960449e-01 2.907740511000156403e-02 5.048286914825439453e-02 3.729815781116485596e-01 1.015610322356224060e-01 -2.310127578675746918e-02 -2.233384549617767334e-02 1.284270733594894409e-02 2.126462310552597046e-01 3.810737654566764832e-02 -8.410853892564773560e-02 3.409880399703979492e-01 -4.729805514216423035e-02 -3.674052357673645020e-01 -1.714619435369968414e-02 -2.709727287292480469e-01 2.013529464602470398e-02 5.980540066957473755e-02 1.240843161940574646e-01 6.568669527769088745e-02 5.330488085746765137e-02 -6.091976538300514221e-02 2.146775275468826294e-02 1.564618200063705444e-01 7.544019818305969238e-02 7.699353992938995361e-02 2.557204365730285645e-01 1.041650176048278809e-01
1.820932179689407349e-01 -7.008843868970870972e-02 -1.946918517351150513e-01 -2.014601230621337891e-02 5.980652058497071266e-04 1.246738508343696594e-01 -8.807965368032455444e-02 1.532755885273218155e-02 6.087517365813255310e-02 -3.170793652534484863e-01 2.213813811540603638e-01 -1.589470803737640381e-01 8.361636847257614136e-02 3.461712598800659180e-01 1.297920495271682739e-01 3.387758731842041016e-01 1.193246096372604370e-01 -6.016060709953308105e-02 -1.529096812009811401e-01 4.254366829991340637e-02 2.040154635906219482e-01 -3.129287958145141602e-01 -6.802286207675933838e-02 3.198934718966484070e-02 -3.342890441417694092e-01 -4.901704937219619751e-02 -1.539326310157775879e-01 1.745598763227462769e-01 3.168884813785552979e-01 6.231117248535156250e-02 3.388169780373573303e-02 3.329025581479072571e-02
-3.057231903076171875e-01 -2.755979597568511963e-01 1.863439679145812988e-01 3.707746416330337524e-02 -7.045158743858337402e-02 4.960988182574510574e-03 -4.418151378631591797e-01 2.009767591953277588e-01 2.209253609180450439e-01 -7.366733998060226440e-02 -1.900400966405868530e-01 -8.819203823804855347e-02 1.529947072267532349e-01 -5.183853674679994583e-03 2.637168159708380699e-03 1.828074902296066284e-01 -2.964768409729003906e-01 -2.228459715843200684e-01 9.296251460909843445e-03 5.412117112427949905e-03 -1.592244058847427368e-01 -3.223952353000640869e-01 1.089046429842710495e-02 -4.694660753011703491e-02 5.192582961171865463e-03 -3.919958136975765228e-03 -9.921246021986007690e-02 3.131651282310485840e-01 -6.823529303073883057e-02 7.270292937755584717e-02 6.301669776439666748e-02 -8.805204927921295166e-02
-3.417874872684478760e-01 -2.281173467636108398e-01 1.578082516789436340e-02 4.164005629718303680e-03 2.411662042140960693e-02 1.890983991324901581e-02 -4.766728579998016357e-01 -5.633496679365634918e-03 1.185854598879814148e-01 -2.254601269960403442e-01 -5.015237256884574890e-02 -2.651193439960479736e-01 3.073694109916687012e-01 -9.276711940765380859e-02 6.995136290788650513e-02 2.725388668477535248e-02 -3.036138974130153656e-02 -2.549215257167816162e-01 3.507176041603088379e-02 -5.063806846737861633e-02 -4.077970981597900391e-02 -1.471787691116333008e-01 -7.528171688318252563e-02 -3.518083691596984863e-01 1.637881249189376831e-01 6.007852777838706970e-02 -1.696372181177139282e-01 9.611902385950088501e-02 2.056095935404300690e-02 2.198398709297180176e-01 1.285959482192993164e-01 8.405942469835281372e-03
2.402419224381446838e-02 -9.516431391239166260e-02 -8.363326638936996460e-02 -5.072425678372383118e-02 -1.378700952045619488e-03 1.971729993820190430e-01 -2.772448062896728516e-01 1.856807321310043335e-01 -1.804331317543983459e-02 -6.685684435069561005e-03 1.624913811683654785e-01 -5.300955474376678467e-02 -1.616488844156265259e-01 1.075485274195671082e-01 2.815565168857574463e-01 3.212385773658752441e-01 -2.307013422250747681e-01 1.090665683150291443e-01 -1.372746378183364868e-01 2.213341929018497467e-02 -3.645161166787147522e-02 -1.813976615667343140e-01 -4.266968667507171631e-01 -2.088264524936676025e-01 -2.465820908546447754e-01 -1.810137182474136353e-02 -2.429841458797454834e-01 2.619510591030120850e-01 -7.429750263690948486e-02 5.700959265232086182e-02 1.458169519901275635e-01 1.328175961971282959e-01
-3.257519602775573730e-01 1.657821796834468842e-02 2.447452843189239502e-01 -8.004416525363922119e-02 -1.020953580737113953e-01 4.307213425636291504e-02 -3.080000281333923340e-01 5.081685259938240051e-02 3.527719676494598389e-01 -2.939897179603576660e-01 2.663481533527374268e-01 -2.401751428842544556e-01 2.008800059556961060e-01 1.773498803377151489e-01 2.100139260292053223e-01 1.565709412097930908e-01 6.234109774231910706e-02 -1.111039817333221436e-01 7.393239531666040421e-03 8.719212561845779419e-02 -1.532844752073287964e-01 -1.434484869241714478e-01 -1.105607897043228149e-01 -2.939950302243232727e-02 -1.529504358768463135e-01 -4.255348816514015198e-02 8.352459222078323364e-02 -1.171038369648158550e-03 4.456649720668792725e-02 2.511473298072814941e-01 2.405173927545547485e-01 -3.882994130253791809e-02
9.926304221153259277e-03 -1.846760809421539307e-01 -2.407696992158889771e-01 7.520572096109390259e-02 -1.858955919742584229e-01 2.096484415233135223e-03 -3.006482124328613281e-01 1.751559674739837646e-01 -7.919446378946304321e-02 2.854857780039310455e-02 -2.169960290193557739e-01 -4.021548628807067871e-01 -4.014350473880767822e-02 2.360729873180389404e-01 1.155790835618972778e-01 3.864445388317108154e-01 8.170723915100097656e-02 -6.788312643766403198e-02 -2.311635166406631470e-01 1.909049153327941895e-01 1.077546328306198120e-01 -4.496217519044876099e-02 -2.634649872779846191e-01 4.071647673845291138e-02 -1.697208434343338013e-01 1.234884411096572876e-01 -3.338896483182907104e-02 3.844848647713661194e-02 2.419689744710922241e-01 -7.137851789593696594e-03 1.251678615808486938e-01 -6.174923479557037354e-02
1.630043238401412964e-01 -2.370404154062271118e-01 -2.051807045936584473e-01 1.447884738445281982e-01 -4.915942996740341187e-02 2.860150858759880066e-02 -2.146296650171279907e-01 -4.371159523725509644e-02 7.917392998933792114e-02 -1.770394593477249146e-01 2.776905298233032227e-01 -2.339666932821273804e-01 -1.520029362291097641e-02 1.547725200653076172e-01 2.672239020466804504e-02 3.180330991744995117e-01 -1.321979612112045288e-01 -4.080872982740402222e-02 -2.652501463890075684e-01 1.186043396592140198e-01 2.605330049991607666e-01 -1.977837830781936646e-01 -5.614883080124855042e-02 -1.155793294310569763e-01 -2.973795235157012939e-01 3.790401667356491089e-02 -2.658266425132751465e-01 2.359791249036788940e-01 1.956144273281097412e-01 -2.094248495995998383e-02 1.489839255809783936e-01 -5.713393539190292358e-02
-2.007154077291488647e-01 -5.092294886708259583e-02 -1.179048325866460800e-02 -9.235998243093490601e-02 -1.499686539173126221e-01 2.309540361166000366e-01 -2.409000992774963379e-01 1.885064393281936646e-01 1.736837923526763916e-01 1.654245406389236450e-01 7.547118514776229858e-02 -3.737505376338958740e-01 -7.141388952732086182e-02 4.321614503860473633e-01 -2.737478353083133698e-02 2.307570725679397583e-01 1.536615341901779175e-01 -1.149411126971244812e-01 -1.085958704352378845e-01 4.948113113641738892e-02 -1.289577633142471313e-01 -1.052070111036300659e-01 -3.218258544802665710e-02 -5.542425438761711121e-02 1.266010850667953491e-01 9.929625689983367920e-02 -3.470779657363891602e-01 1.719304919242858887e-01 1.254036575555801392e-01 -6.416879594326019287e-03 1.534300893545150757e-01 1.794010996818542480e-01
-2.740011811256408691e-01 -1.117291003465652466e-01 -2.041364610195159912e-01 -9.392626583576202393e-03 -8.691481500864028931e-02 -5.801834166049957275e-02 -5.581786632537841797e-01 1.088288892060518265e-02 3.426670730113983154e-01 -9.500641375780105591e-02 -1.275003403425216675e-01 -2.998754754662513733e-02 2.533915638923645020e-01 2.462735474109649658e-01 -3.200935898348689079e-04 -3.949343413114547729e-02 1.026184391230344772e-02 -3.524774685502052307e-02 -2.944856882095336914e-02 -2.063142135739326477e-02 1.240778937935829163e-01 -3.936046361923217773e-02 -1.272254437208175659e-01 1.130807101726531982e-01 -2.576129883527755737e-02 -1.722161173820495605e-01 -9.061770141124725342e-02 4.490277916193008423e-02 2.532910183072090149e-02 4.324086010456085205e-01 2.780675888061523438e-02 -2.359843254089355469e-02
-5.626307055354118347e-02 -1.207682415843009949e-01 8.568495512008666992e-02 1.896585524082183838e-01 -2.906557321548461914e-01 7.546696066856384277e-02 -2.355664074420928955e-01 9.304542094469070435e-02 2.335812710225582123e-02 -1.049169823527336121e-01 2.106940746307373047e-01 -1.729890555143356323e-01 2.658895850181579590e-01 1.379757672548294067e-01 -2.623617649078369141e-03 -5.743699893355369568e-02 -2.627257443964481354e-02 -3.602942451834678650e-02 1.024746447801589966e-01 1.603548228740692139e-01 -2.524172663688659668e-01 -2.416767477989196777e-01 -1.663021594285964966e-01 2.968287765979766846e-01 -2.761611640453338623e-01 2.298913598060607910e-01 -1.190552785992622375e-01 2.154856920242309570e-01 -2.394597604870796204e-02 2.897417247295379639e-01 2.306800931692123413e-01 4.639035090804100037e-02
-2.968513965606689453e-01 -1.389660239219665527e-01 -2.052906155586242676e-01 1.787225157022476196e-01 -1.951943933963775635e-01 2.025935053825378418e-02 -4.209831357002258301e-01 1.320346742868423462e-01 1.208683103322982788e-02 -2.003990858793258667e-01 -1.509266346693038940e-01 -2.617342956364154816e-02 3.161535859107971191e-01 -9.928915649652481079e-02 -1.464789360761642456e-01 3.730952157638967037e-04 -1.663990318775177002e-02 -8.532836288213729858e-02 1.910610310733318329e-02 1.675925776362419128e-02 -3.092105314135551453e-02 -1.414398699998855591e-01 -1.470216512680053711e-01 -8.662947267293930054e-02 9.561034291982650757e-02 -2.007409185171127319e-01 -2.339150160551071167e-01 2.306003123521804810e-01 2.185652405023574829e-01 3.312865197658538818e-01 1.134765446186065674e-01 -6.525572389364242554e-02
1.001709625124931335e-01 -9.022530168294906616e-02 -1.332161575555801392e-02 -1.980756205739453435e-04 -4.294333457946777344e-01 -1.143910810351371765e-01 -1.044355183839797974e-01 -1.796256378293037415e-02 1.737987548112869263e-01 1.345561891794204712e-01 8.896144479513168335e-02 -3.369161188602447510e-01 3.102582097053527832e-01 8.489487320184707642e-02 1.433971822261810303e-01 4.979887977242469788e-02 -1.335791349411010742e-01 1.519507765769958496e-01 -2.160444557666778564e-01 1.198446378111839294e-01 -2.814826071262359619e-01 -2.940677106380462646e-02 -3.554240614175796509e-02 -1.896573156118392944e-01 4.869819805026054382e-02 -5.896427854895591736e-02 -1.668238490819931030e-01 1.197528243064880371e-01 2.837616503238677979e-01 -1.546072214841842651e-01 -2.932637333869934082e-01 1.375654339790344238e-01
-4.499719291925430298e-02 -2.664587497711181641e-01 2.851495333015918732e-02 2.600491046905517578e-01 -1.375692784786224365e-01 2.624462544918060303e-01 -2.791277468204498291e-01 2.250852286815643311e-01 -7.557839155197143555e-02 -1.270596235990524292e-01 1.421174854040145874e-01 -1.840023100376129150e-01 1.625625342130661011e-01 1.019961908459663391e-01 1.369927227497100830e-01 7.845662534236907959e-02 7.781414687633514404e-02 -1.998306661844253540e-01 6.429493427276611328e-02 5.211627855896949768e-02 -8.451008796691894531e-02 -2.211392819881439209e-01 -1.245209351181983948e-01 3.104238212108612061e-01 -1.504251360893249512e-01 1.914756149053573608e-01 -1.431789249181747437e-01 1.715271919965744019e-01 -1.060815379023551941e-01 3.259356319904327393e-01 2.387520670890808105e-01 -6.508444901555776596e-03
-1.068160608410835266e-01 -3.398011624813079834e-02 1.267234981060028076e-02 1.489909365773200989e-02 -1.893086731433868408e-01 7.928609848022460938e-02 -2.966746389865875244e-01 2.767433524131774902e-01 1.520440131425857544e-01 -2.969610691070556641e-02 1.653590053319931030e-01 -2.633969187736511230e-01 3.347574546933174133e-02 8.739277720451354980e-02 2.506000921130180359e-02 -3.451952338218688965e-02 -1.016619950532913208e-01 -2.888962030410766602e-01 9.064906090497970581e-02 3.989116474986076355e-02 -3.652582168579101562e-01 -1.208142787218093872e-01 -2.076776027679443359e-01 3.092557191848754883e-01 -1.842810362577438354e-01 -4.991376399993896484e-02 2.983197197318077087e-02 8.483105152845382690e-02 -2.429582737386226654e-02 3.453317284584045410e-01 1.517521440982818604e-01 2.668974101543426514e-01
-1.637819968163967133e-02 -3.088905243203043938e-03 -2.242128849029541016e-01 -3.290042653679847717e-02 -2.789119780063629150e-01 -2.471234798431396484e-01 -3.794207870960235596e-01 -3.925148397684097290e-02 1.511037945747375488e-01 -4.150747880339622498e-02 2.306985259056091309e-01 -2.998398244380950928e-01 8.821561932563781738e-02 1.785756647586822510e-01 -1.510520279407501221e-02 -7.700385153293609619e-02 8.918102830648422241e-02 1.293992102146148682e-01 -3.694608211517333984e-01 2.403860092163085938e-01 1.496212631464004517e-01 2.806241996586322784e-02 -2.961574196815490723e-01 -4.501174390316009521e-02 -9.470402449369430542e-02 -9.051194787025451660e-02 5.396503210067749023e-02 9.171476960182189941e-02 -5.414006114006042480e-02 8.109612762928009033e-02 2.188050597906112671e-01 1.809243857860565186e-01
2.878614701330661774e-02 -1.168242190033197403e-02 1.344187855720520020e-01 7.712538540363311768e-02 -2.646674215793609619e-01 1.394477635622024536e-01 1.096731349825859070e-01 3.204179406166076660e-01 8.481146767735481262e-03 -1.584341377019882202e-01 -4.439236968755722046e-02 -3.689318001270294189e-01 2.140976041555404663e-01 1.097318157553672791e-01 1.789951622486114502e-01 1.921223551034927368e-01 5.405480414628982544e-02 2.714215219020843506e-01 -2.189652472734451294e-01 -1.465167403221130371e-01 1.689429283142089844e-01 -4.203310608863830566e-02 -1.421005725860595703e-01 -1.224311143159866333e-01 -4.554454609751701355e-02 2.071628533303737640e-02 -3.664244711399078369e-01 2.286021560430526733e-01 6.508375704288482666e-02 2.440360933542251587e-01 -8.844279497861862183e-02 -9.277977049350738525e-02
-1.070433557033538818e-01 -1.688650548458099365e-01 -2.548914849758148193e-01 -2.896678149700164795e-01 -2.224341928958892822e-01 -6.588031351566314697e-02 -3.310850560665130615e-01 4.999434575438499451e-02 -3.355930000543594360e-02 -1.119235754013061523e-01 -2.162657380104064941e-01 -1.532498896121978760e-01 3.618916571140289307e-01 -1.686914712190628052e-01 1.225530356168746948e-02 -4.616889730095863342e-02 -1.160732060670852661e-01 -1.767416000366210938e-01 -8.883694186806678772e-03 1.050957199186086655e-02 -1.482067108154296875e-01 5.755032971501350403e-02 -1.488613635301589966e-01 -2.628180682659149170e-01 -9.921189397573471069e-02 1.103792190551757812e-01 -1.449794918298721313e-01 1.416370272636413574e-01 3.716509044170379639e-01 1.037475615739822388e-01 1.611532419919967651e-01 -1.504976488649845123e-02
-2.819756865501403809e-01 -2.479090988636016846e-01 -8.217161521315574646e-03 3.156081587076187134e-02 -1.937865763902664185e-01 8.286882936954498291e-02 -4.609347581863403320e-01 2.323678582906723022e-01 3.348557353019714355e-01 -2.126916795969009399e-01 -9.698103368282318115e-02 -7.088909298181533813e-02 -6.660061329603195190e-02 8.728373795747756958e-02 -2.525366283953189850e-02 1.191282495856285095e-01 -1.078395545482635498e-01 -1.442743986845016479e-01 8.944832533597946167e-02 7.781633734703063965e-02 -1.620667725801467896e-01 -2.106453329324722290e-01 -1.576137542724609375e-01 -2.034420669078826904e-01 -5.360119044780731201e-02 -4.407404735684394836e-02 1.656101346015930176e-01 2.568213939666748047e-01 -1.438019424676895142e-02 2.465308830142021179e-02 2.569154798984527588e-01 -4.762544762343168259e-03
7.001801580190658569e-02 -2.775156497955322266e-01 -7.206352055072784424e-02 1.048048734664916992e-01 -1.356065422296524048e-01 8.217908442020416260e-02 -2.240927964448928833e-01 2.107881009578704834e-01 1.570923328399658203e-01 2.184052616357803345e-01 3.851733729243278503e-02 -1.834548562765121460e-01 1.866687983274459839e-01 -7.013250142335891724e-02 3.136012852191925049e-01 1.475076973438262939e-01 1.488960534334182739e-01 1.515352278947830200e-01 1.294026225805282593e-01 -8.567324280738830566e-02 5.471125245094299316e-02 -2.901489734649658203e-01 -2.649958133697509766e-01 4.865527525544166565e-02 -9.012611210346221924e-02 -2.707028388977050781e-01 -2.202350646257400513e-01 9.775262326002120972e-02 5.421618744730949402e-02 -1.973280310630798340e-01 2.191225886344909668e-01 2.374562323093414307e-01
-1.400289535522460938e-01 -1.708023697137832642e-01 -5.130454152822494507e-02 5.751106888055801392e-03 -1.220320090651512146e-01 1.817904263734817505e-01 -1.922675818204879761e-01 3.409270048141479492e-01 1.858762800693511963e-01 1.019912660121917725e-01 3.831537067890167236e-02 2.280677556991577148e-01 2.575552761554718018e-01 8.829206228256225586e-03 -1.115429401397705078e-01 3.129937052726745605e-01 -1.149575784802436829e-01 -1.650237888097763062e-01 -3.235736787319183350e-01 -5.376400053501129150e-02 1.219397783279418945e-01 1.908869296312332153e-01 -2.244055271148681641e-01 -1.883074194192886353e-01 -3.875498846173286438e-02 -7.440537214279174805e-02 -2.633456587791442871e-01 3.131639584898948669e-02 -2.250515967607498169e-01 2.685128711163997650e-02 1.809007972478866577e-01 -1.597923785448074341e-01
5.484472494572401047e-04 -5.850172042846679688e-02 9.478769451379776001e-02 5.992848426103591919e-02 -1.054483577609062195e-01 1.976809799671173096e-01 -1.466585546731948853e-01 1.608736068010330200e-01 7.331688702106475830e-02 5.251977592706680298e-03 8.694473654031753540e-02 -1.755627542734146118e-01 -1.218083202838897705e-01 2.382655590772628784e-01 2.462334781885147095e-01 4.013193249702453613e-01 -1.837009489536285400e-01 1.573744267225265503e-01 -7.140567153692245483e-02 5.222288146615028381e-02 -5.566987022757530212e-02 -9.414526075124740601e-02 -3.346846401691436768e-01 -2.012534886598587036e-01 -1.734347641468048096e-01 2.990870177745819092e-02 -2.558116018772125244e-01 2.099623084068298340e-01 -4.268537834286689758e-02 1.981487274169921875e-01 2.697738409042358398e-01 2.532902061939239502e-01
-1.939118057489395142e-01 -6.740208715200424194e-02 4.954604059457778931e-02 5.528333038091659546e-02 -2.142639607191085815e-01 4.716836661100387573e-02 -4.100794494152069092e-01 1.936905384063720703e-01 2.210321873426437378e-01 -1.691604107618331909e-01 8.812157064676284790e-02 -9.123516827821731567e-02 1.477010846138000488e-01 2.061079889535903931e-01 2.490807920694351196e-01 3.860881552100181580e-02 -1.158527359366416931e-01 -2.067565172910690308e-01 1.808113604784011841e-01 2.469067694619297981e-03 -2.683707773685455322e-01 8.197762072086334229e-03 -2.399086579680442810e-02 3.983342647552490234e-01 -2.637738883495330811e-01 6.846648454666137695e-02 -4.168115928769111633e-02 9.189037233591079712e-02 -1.102573797106742859e-01 1.466226726770401001e-01 1.506422311067581177e-01 1.270541250705718994e-01
-3.299722969532012939e-01 -6.440577656030654907e-02 -1.233334392309188843e-01 -1.442985981702804565e-01 1.299238353967666626e-01 2.239920198917388916e-01 -1.036431118845939636e-01 7.996207475662231445e-02 2.226191908121109009e-01 8.697469532489776611e-02 -1.168202906847000122e-01 -1.882779449224472046e-01 1.546902656555175781e-01 7.878740876913070679e-02 -6.507299095392227173e-02 1.169731914997100830e-01 -1.854562610387802124e-01 -2.021688967943191528e-01 1.100923717021942139e-01 -3.659389913082122803e-02 1.151312291622161865e-01 -1.595174074172973633e-01 -2.647010684013366699e-01 -3.410235345363616943e-01 -1.700645685195922852e-01 -3.311139643192291260e-01 -2.021183520555496216e-01 -3.361195698380470276e-02 2.665944099426269531e-01 1.463232785463333130e-01 1.104526147246360779e-01 1.160262674093246460e-01
1.723537892103195190e-01 -7.226208597421646118e-02 -9.422107040882110596e-02 1.056964695453643799e-01 -1.872218102216720581e-01 1.010848134756088257e-01 -4.507705569267272949e-01 1.736536324024200439e-01 1.272854208946228027e-01 -5.934047698974609375e-02 -2.346041798591613770e-01 -1.068022772669792175e-01 4.905245150439441204e-04 4.098059237003326416e-01 2.373315580189228058e-02 1.479002684354782104e-01 1.922565326094627380e-02 1.799042522907257080e-01 1.298616230487823486e-01 -5.163004249334335327e-02 4.695154726505279541e-02 -1.603641510009765625e-01 -3.050379753112792969e-01 -1.610767394304275513e-01 -1.118377372622489929e-01 -2.869175188243389130e-02 -2.145891338586807251e-01 -2.083808928728103638e-01 1.996920704841613770e-01 -1.182286441326141357e-02 1.576279252767562866e-01 1.516917347908020020e-01
-2.020258456468582153e-01 -5.754050239920616150e-02 -1.829069294035434723e-02 1.768992096185684204e-02 -2.463126927614212036e-01 -9.153249859809875488e-02 -2.091408371925354004e-01 -4.230194166302680969e-02 2.668562233448028564e-01 -2.457190901041030884e-01 1.830640882253646851e-01 -7.193188369274139404e-02 2.549616992473602295e-01 -1.662243902683258057e-01 5.676764622330665588e-02 1.774904131889343262e-01 8.766055852174758911e-02 1.184818893671035767e-01 -2.595957517623901367e-01 1.118270605802536011e-01 9.630048274993896484e-02 -3.163587450981140137e-01 3.679927811026573181e-02 -1.380693167448043823e-01 -1.673039048910140991e-01 3.785583674907684326e-01 -2.507883310317993164e-01 1.389255523681640625e-01 2.889657393097877502e-02 2.389626204967498779e-01 3.827896900475025177e-03 1.323353592306375504e-02
-3.195078670978546143e-01 -1.450162827968597412e-01 -1.315239369869232178e-01 -1.054912805557250977e-01 -2.661848068237304688e-01 -1.126254070550203323e-02 -3.899247348308563232e-01 3.649643436074256897e-02 -8.144410327076911926e-03 -1.110316440463066101e-01 -1.234088614583015442e-01 -9.107924997806549072e-02 2.644767761230468750e-01 -1.733166873455047607e-01 7.641889154911041260e-03 -4.319068416953086853e-02 -7.525294274091720581e-02 -1.776912957429885864e-01 -1.273373235017061234e-02 -1.081274822354316711e-01 -2.407415658235549927e-01 8.831989020109176636e-02 -1.108160465955734253e-01 -2.005209773778915405e-01 -4.597525671124458313e-02 -5.673727393150329590e-02 -3.808217644691467285e-01 1.234348043799400330e-01 3.159251809120178223e-01 1.003770753741264343e-01 1.611209660768508911e-01 -1.322826594114303589e-01
-1.539862435311079025e-02 -1.497383266687393188e-01 2.230082601308822632e-01 2.766405604779720306e-02 -3.407323360443115234e-02 -8.416248485445976257e-03 -5.262103080749511719e-01 7.673931866884231567e-02 1.889644414186477661e-01 -4.435096052475273609e-04 1.896286308765411377e-01 -9.205755591392517090e-02 2.919551730155944824e-01 -8.518358319997787476e-02 2.386484295129776001e-01 1.901145875453948975e-01 9.437715634703636169e-03 -3.481341600418090820e-01 -2.567451894283294678e-01 1.273746639490127563e-01 -1.557956486940383911e-01 6.885879486799240112e-02 -1.255220323801040649e-01 7.918918132781982422e-02 -6.972295045852661133e-02 -4.990695416927337646e-02 1.880030333995819092e-01 1.630259454250335693e-01 -8.790789544582366943e-02 1.247841268777847290e-01 8.955352008342742920e-02 1.484273076057434082e-01
-2.762024998664855957e-01 -1.397804021835327148e-01 1.707626134157180786e-01 -3.975268304347991943e-01 8.754434436559677124e-02 4.221844300627708435e-02 -4.464533329010009766e-01 2.587424814701080322e-01 1.694385260343551636e-01 1.232584267854690552e-01 4.772070795297622681e-02 -1.927034854888916016e-01 9.773440659046173096e-02 4.481321573257446289e-02 -7.155838608741760254e-02 1.388481934554874897e-03 -1.767759621143341064e-01 -3.077082894742488861e-02 -1.630615144968032837e-01 -3.472072780132293701e-01 8.428629487752914429e-02 -8.779685199260711670e-02 4.477675259113311768e-02 -1.061253622174263000e-01 -7.029424607753753662e-02 5.487826839089393616e-02 -1.388112306594848633e-01 1.699177324771881104e-01 3.593176603317260742e-02 2.070044577121734619e-01 1.832008957862854004e-01 7.635432295501232147e-03
-1.278421133756637573e-01 -2.498530298471450806e-01 -2.207594215869903564e-01 6.489667296409606934e-02 1.517561823129653931e-01 1.326613686978816986e-02 -2.915663421154022217e-01 2.008464038372039795e-01 1.233018636703491211e-01 2.563718147575855255e-02 3.667656183242797852e-01 -9.549453854560852051e-02 1.290175616741180420e-01 1.473886072635650635e-01 -2.531831339001655579e-02 2.164901494979858398e-01 -9.137325733900070190e-02 2.616418302059173584e-01 -3.405350446701049805e-01 1.757315248250961304e-01 4.654294997453689575e-02 -1.084920540452003479e-01 -4.232533276081085205e-01 -7.044743001461029053e-02 1.399508863687515259e-01 1.040673926472663879e-01 -2.607858367264270782e-02 -1.550075039267539978e-02 1.171175017952919006e-02 1.169732026755809784e-02 1.113923862576484680e-01 9.294883906841278076e-02
-2.295282781124114990e-01 3.866462782025337219e-02 2.131611108779907227e-01 9.396665543317794800e-02 -1.414380371570587158e-01 -1.105217933654785156e-01 -4.676005542278289795e-01 1.578336358070373535e-01 3.257960081100463867e-01 -1.881935000419616699e-01 6.607838720083236694e-02 -1.584085673093795776e-01 2.378833591938018799e-01 1.847378015518188477e-01 1.891324222087860107e-01 1.040934398770332336e-01 2.528856322169303894e-02 -6.157537922263145447e-02 -1.859300881624221802e-01 3.456618636846542358e-02 -1.763630807399749756e-01 -2.405459731817245483e-01 2.087803743779659271e-02 9.050367772579193115e-02 -1.491101235151290894e-01 -6.861209869384765625e-02 1.231576502323150635e-01 1.363420933485031128e-01 7.812765426933765411e-03 2.519426345825195312e-01 2.074875533580780029e-01 -4.853658005595207214e-02
-1.369903236627578735e-01 -2.413299679756164551e-01 7.582104206085205078e-02 -3.472350537776947021e-02 -2.287840098142623901e-01 -1.447097510099411011e-01 -3.746212124824523926e-01 3.009544909000396729e-01 2.243018597364425659e-01 -1.502696275711059570e-01 -1.610041558742523193e-01 -1.301078051328659058e-01 1.508386731147766113e-01 5.370033159852027893e-02 -1.338397152721881866e-02 4.108363017439842224e-02 -1.586516499519348145e-01 -1.586643755435943604e-01 1.386252790689468384e-01 2.060628123581409454e-02 -8.622639626264572144e-02 -3.196618556976318359e-01 -1.561022996902465820e-01 -1.591222435235977173e-01 1.411325633525848389e-01 3.982198890298604965e-03 8.374491333961486816e-02 3.804488778114318848e-01 -6.592649221420288086e-02 5.208939313888549805e-02 2.404046952724456787e-01 -5.253352969884872437e-02
-1.876600831747055054e-01 -1.076870486140251160e-01 2.160140722990036011e-01 -2.597763203084468842e-02 -1.668245643377304077e-01 9.066996723413467407e-02 -1.848660409450531006e-01 1.816881150007247925e-01 1.918154656887054443e-01 1.550259441137313843e-01 9.650250524282455444e-02 -1.269562244415283203e-01 1.095650941133499146e-01 2.139274179935455322e-01 -1.382430270314216614e-02 -7.535672932863235474e-02 -3.158757686614990234e-01 -6.189525499939918518e-02 -4.290495440363883972e-02 -3.169897794723510742e-01 -2.609849274158477783e-01 -9.029970318078994751e-02 9.361804276704788208e-02 -9.487085044384002686e-02 -2.806851863861083984e-01 -4.766942560672760010e-02 -2.394209057092666626e-01 3.568671345710754395e-01 5.583105981349945068e-02 1.308814138174057007e-01 -1.431744247674942017e-01 2.151136994361877441e-01
-3.924655318260192871e-01 -1.175698190927505493e-01 7.892291992902755737e-02 -6.663818657398223877e-02 -1.521313041448593140e-01 2.471085488796234131e-01 -2.532851323485374451e-02 1.333670765161514282e-01 9.533976763486862183e-02 8.534790575504302979e-02 2.103601209819316864e-02 -1.106610074639320374e-01 1.883073002099990845e-01 -1.608485938049852848e-03 -8.761552721261978149e-02 1.781006604433059692e-01 -4.186182320117950439e-01 -5.247296765446662903e-02 -6.888498365879058838e-02 -7.735291868448257446e-02 8.003257215023040771e-02 -1.746465116739273071e-01 -3.062198460102081299e-01 -1.407420784235000610e-01 -3.616976439952850342e-01 -1.679966002702713013e-01 2.817458286881446838e-02 -1.451320350170135498e-01 1.524330973625183105e-01 2.528185248374938965e-01 -8.553741872310638428e-02 1.842025108635425568e-02
-1.784217059612274170e-01 -1.351989954710006714e-01 -1.370331924408674240e-02 2.951464988291263580e-02 -5.297852680087089539e-02 2.640009522438049316e-01 -1.064311787486076355e-01 4.604866802692413330e-01 7.544411718845367432e-02 2.592804841697216034e-02 2.233010381460189819e-01 -2.600547671318054199e-01 2.227715700864791870e-01 1.546271443367004395e-01 -5.894014984369277954e-02 1.108797341585159302e-01 -1.816411688923835754e-02 -1.558121442794799805e-01 1.400948315858840942e-01 1.864196360111236572e-01 -2.999907433986663818e-01 -1.774329543113708496e-01 -2.680641114711761475e-01 2.024073600769042969e-01 -1.456672251224517822e-01 5.033517256379127502e-02 -6.807532906532287598e-02 8.382361382246017456e-02 7.489352673292160034e-02 6.622437387704849243e-02 2.390422821044921875e-01 -1.547546535730361938e-01
-2.426799684762954712e-01 -1.321207173168659210e-02 -4.947150498628616333e-02 2.692749798297882080e-01 -5.045671761035919189e-02 7.096974551677703857e-02 -1.589144915342330933e-01 3.446176648139953613e-01 1.403131335973739624e-01 -1.431046053767204285e-02 -1.068359091877937317e-01 -1.707623898983001709e-01 3.952488005161285400e-01 1.756089776754379272e-01 -1.233198195695877075e-01 3.501101732254028320e-01 1.687644869089126587e-01 -1.267274320125579834e-01 -1.142471432685852051e-01 -2.565576229244470596e-03 -1.421119570732116699e-01 1.363723129034042358e-01 9.155166894197463989e-02 3.031756915152072906e-02 -7.380126416683197021e-02 1.202771142125129700e-01 -2.834680378437042236e-01 -1.191125735640525818e-01 2.321412861347198486e-01 1.526161432266235352e-01 -1.537755578756332397e-01 8.993760496377944946e-02
-1.937530785799026489e-01 1.061955913901329041e-01 -2.518031597137451172e-01 4.776483401656150818e-02 -1.622545868158340454e-01 -2.644165754318237305e-01 -2.053085714578628540e-01 1.188115701079368591e-01 1.654043495655059814e-01 9.025745838880538940e-02 2.908699214458465576e-02 4.240528866648674011e-02 1.256058216094970703e-01 2.006887197494506836e-01 1.541581451892852783e-01 1.329895853996276855e-01 -2.381608784198760986e-01 1.721862107515335083e-01 -1.110762450844049454e-02 8.359093219041824341e-02 7.537393271923065186e-02 -3.111996054649353027e-01 -2.995274662971496582e-01 -7.095789164304733276e-02 -9.270273894071578979e-02 -3.242026567459106445e-01 -7.352109998464584351e-02 1.304549872875213623e-01 3.158100247383117676e-01 -1.309449076652526855e-01 1.653485298156738281e-01 1.619482785463333130e-01
1.092102471739053726e-02 1.485401540994644165e-01 -1.308984756469726562e-01 8.033411949872970581e-02 -3.718902170658111572e-01 3.464663028717041016e-01 8.182035386562347412e-02 5.926922336220741272e-02 1.113447248935699463e-01 8.876765519380569458e-02 1.580463945865631104e-01 -4.947750270366668701e-02 2.994564175605773926e-01 -1.798021793365478516e-02 2.663362324237823486e-01 6.381206214427947998e-02 -1.011290922760963440e-01 2.318638265132904053e-01 -1.880479902029037476e-01 -1.039931736886501312e-02 -2.287268638610839844e-02 -1.710670888423919678e-01 -3.978055715560913086e-02 1.032929569482803345e-01 -1.890683770179748535e-01 1.368063241243362427e-01 -3.054830431938171387e-01 3.722804784774780273e-01 1.040482297539710999e-01 1.093533039093017578e-01 -1.303031444549560547e-01 7.304672896862030029e-02
-2.714442610740661621e-01 9.183367714285850525e-03 -1.918797045946121216e-01 7.654467597603797913e-03 2.744448371231555939e-02 -3.304284214973449707e-01 -2.488588094711303711e-01 2.508040964603424072e-01 -1.122973412275314331e-01 1.536614168435335159e-02 1.879183650016784668e-01 -3.568429648876190186e-01 1.164737045764923096e-01 1.424548625946044922e-01 -4.762265458703041077e-02 -1.047920063138008118e-01 -4.167255163192749023e-01 1.129709482192993164e-01 -5.931469425559043884e-02 -5.095645412802696228e-02 -2.283617854118347168e-03 -4.663160070776939392e-02 -2.541663944721221924e-01 6.932214647531509399e-02 -2.226824685931205750e-02 -2.278152406215667725e-01 -8.296393603086471558e-02 7.914704829454421997e-02 2.315311282873153687e-01 1.823238879442214966e-01 8.377609401941299438e-02 9.191697835922241211e-02
-1.430028229951858521e-01 -8.111826330423355103e-02 1.451235413551330566e-01 4.748074337840080261e-02 -1.503432244062423706e-01 -9.549588710069656372e-02 -5.757231265306472778e-02 1.639806181192398071e-01 3.170067071914672852e-01 -3.301404118537902832e-01 2.128358483314514160e-01 -2.109127789735794067e-01 3.566219210624694824e-01 -1.712912134826183319e-02 1.560161411762237549e-01 8.415802568197250366e-02 -1.014794856309890747e-01 -1.668790727853775024e-01 1.733642071485519409e-01 1.963393837213516235e-01 -1.307350695133209229e-01 -3.785838186740875244e-01 -4.482478275895118713e-02 1.335117500275373459e-02 6.392267346382141113e-02 2.550196647644042969e-01 -2.051596045494079590e-01 6.752911955118179321e-02 -1.001564189791679382e-01 1.615184396505355835e-01 9.005231410264968872e-02 1.434749551117420197e-02
-1.371517330408096313e-01 2.580966614186763763e-02 -8.850169926881790161e-02 1.098217368125915527e-01 -1.671748161315917969e-01 1.806637793779373169e-01 -6.739859282970428467e-02 2.124993950128555298e-01 1.322119832038879395e-01 5.902991816401481628e-02 1.601018160581588745e-01 -9.561347775161266327e-03 1.912986859679222107e-02 3.045798242092132568e-01 1.953609436750411987e-01 3.571548163890838623e-01 7.968435995280742645e-03 8.619152754545211792e-02 -1.502129733562469482e-01 2.276503145694732666e-01 -6.605880707502365112e-02 -2.251567244529724121e-01 -1.915185898542404175e-01 -2.735394239425659180e-01 -1.420577615499496460e-01 2.960401773452758789e-02 -1.647085994482040405e-01 3.907569348812103271e-01 6.668059527873992920e-02 -7.011954486370086670e-02 2.050810605287551880e-01 2.098907530307769775e-01
2.538205683231353760e-01 -5.578200519084930420e-02 2.677527442574501038e-02 -2.213584035634994507e-01 -3.308590054512023926e-01 9.784300625324249268e-02 -2.355697751045227051e-02 3.874452114105224609e-01 1.080982163548469543e-01 -1.697627268731594086e-02 -2.061581164598464966e-01 6.812140345573425293e-02 9.132186323404312134e-02 2.006264626979827881e-01 3.485093712806701660e-01 5.514720454812049866e-02 -8.235626667737960815e-02 -6.165933609008789062e-02 -1.156512945890426636e-01 -4.004943743348121643e-02 9.816709905862808228e-03 -3.222225978970527649e-02 -8.665674924850463867e-02 -1.287661939859390259e-01 -1.231857687234878540e-01 -1.063208729028701782e-01 -2.689122259616851807e-01 1.412823647260665894e-01 2.967868149280548096e-01 3.502020239830017090e-01 1.354286167770624161e-02 1.956347562372684479e-02
-1.788415014743804932e-01 -2.391920238733291626e-01 -1.300872117280960083e-01 -3.634225130081176758e-01 -4.231027513742446899e-02 7.973717153072357178e-02 -3.578872978687286377e-01 1.156055927276611328e-01 2.691455651074647903e-03 -2.229591608047485352e-01 -1.996361613273620605e-01 -2.255993038415908813e-01 2.562424242496490479e-01 -1.103266403079032898e-01 6.045141816139221191e-02 -6.470064073801040649e-02 -7.784355431795120239e-02 -2.789238691329956055e-01 -1.039034128189086914e-01 8.957534283399581909e-02 -1.206557974219322205e-01 3.884090110659599304e-03 -7.245689630508422852e-02 -2.733604609966278076e-01 -2.356623671948909760e-02 1.062834709882736206e-01 -1.022594943642616272e-01 2.637778520584106445e-01 1.567080169916152954e-01 2.059425562620162964e-01 1.731476187705993652e-01 1.978976884856820107e-03
-3.082279562950134277e-01 7.460656762123107910e-02 2.313946187496185303e-01 -1.275050789117813110e-01 -9.511990100145339966e-02 9.037643671035766602e-02 -2.803784906864166260e-01 1.477449238300323486e-01 3.774999380111694336e-01 -2.214745432138442993e-01 2.824679613113403320e-01 -2.238959521055221558e-01 1.520755887031555176e-01 1.088490486145019531e-01 2.080564051866531372e-01 1.669335067272186279e-01 6.962760537862777710e-02 -8.221627771854400635e-02 -1.046458482742309570e-01 1.025053560733795166e-01 -1.224019080400466919e-01 -9.838748723268508911e-02 -9.683147817850112915e-02 -1.252225786447525024e-02 -1.764622628688812256e-01 -1.083689332008361816e-01 1.726798117160797119e-01 1.161868274211883545e-01 1.383034586906433105e-01 2.550607025623321533e-01 2.143372446298599243e-01 -2.796344086527824402e-02
-2.195421755313873291e-01 -1.152327582240104675e-01 -2.207587361335754395e-01 1.618863828480243683e-02 9.911585599184036255e-02 -1.600247174501419067e-01 -1.590195149183273315e-01 4.075277596712112427e-02 4.167224168777465820e-01 -2.326758950948715210e-01 -5.729940533638000488e-02 -9.037812054157257080e-02 4.623263776302337646e-01 1.853437274694442749e-01 -3.502329066395759583e-02 6.741531938314437866e-02 1.169237792491912842e-01 -5.289593711495399475e-03 3.445323929190635681e-02 -1.440755128860473633e-01 1.789444833993911743e-01 4.145606979727745056e-02 -3.055564463138580322e-01 -1.847317218780517578e-01 -1.096186190843582153e-01 -2.083428949117660522e-01 -9.851302951574325562e-02 6.341691315174102783e-02 1.875139921903610229e-01 -4.102391004562377930e-02 1.707696020603179932e-01 -4.471278563141822815e-02
-2.976544760167598724e-02 5.197912082076072693e-02 1.765252202749252319e-01 -2.752773165702819824e-01 -8.532836288213729858e-02 1.067018955945968628e-01 -3.705619275569915771e-01 3.707841038703918457e-01 2.178690284490585327e-01 -5.507011711597442627e-02 2.192136198282241821e-01 -2.291496396064758301e-01 2.806087434291839600e-01 -1.175910532474517822e-01 -1.963748410344123840e-02 -2.943967655301094055e-02 -8.390392363071441650e-02 -1.202629953622817993e-01 9.852637350559234619e-02 -2.975566983222961426e-01 -1.578101217746734619e-01 -1.717830896377563477e-01 -1.463152766227722168e-01 -6.694233417510986328e-02 -1.609854400157928467e-01 2.079735249280929565e-01 -5.127454549074172974e-02 5.416445061564445496e-02 -1.125663965940475464e-01 1.864863485097885132e-01 1.691859662532806396e-01 -1.634998805820941925e-02
-3.922914341092109680e-02 -1.260899901390075684e-01 -1.369017511606216431e-01 1.398697942495346069e-01 -1.938422769308090210e-01 1.539916396141052246e-01 -1.264949291944503784e-01 1.659275889396667480e-01 6.010695869917981327e-06 2.555517554283142090e-01 -1.527155283838510513e-02 -2.186645120382308960e-01 4.580076038837432861e-02 4.181306660175323486e-01 1.290333569049835205e-01 1.670325696468353271e-01 1.370522826910018921e-01 -1.831411123275756836e-01 5.016966164112091064e-02 1.375899557024240494e-02 -1.063862144947052002e-01 -1.295672506093978882e-01 -9.012205153703689575e-02 -7.151485979557037354e-02 -1.623060740530490875e-02 3.209193050861358643e-01 -3.101046681404113770e-01 3.418420851230621338e-01 1.226979941129684448e-01 1.134451180696487427e-01 1.130467951297760010e-01 2.263865619897842407e-01
-2.073619067668914795e-01 4.595050588250160217e-02 -1.939715743064880371e-01 1.128670871257781982e-01 -1.147861257195472717e-01 2.269941419363021851e-01 -2.115811407566070557e-01 -1.785198110155761242e-03 3.285797834396362305e-01 2.692886628210544586e-02 -3.102115392684936523e-01 -1.405162513256072998e-01 3.115005493164062500e-01 5.198391227168031037e-05 -3.018895909190177917e-02 2.689941227436065674e-01 1.603234857320785522e-01 7.064993679523468018e-02 -7.546021044254302979e-02 -7.572800852358341217e-03 -4.069647938013076782e-02 -2.015218487940728664e-04 -1.074857786297798157e-01 9.115190804004669189e-02 -1.497443914413452148e-01 1.463689357042312622e-01 -1.022062897682189941e-01 -8.984167873859405518e-02 3.722323477268218994e-01 1.921320110559463501e-01 -1.219632476568222046e-02 3.227008581161499023e-01
-7.029904425144195557e-02 -5.591738596558570862e-02 -2.001952677965164185e-01 4.393980801105499268e-01 -1.239484772086143494e-01 7.398443669080734253e-02 -3.453111648559570312e-01 1.016043275594711304e-01 2.292403578758239746e-01 1.070394665002822876e-01 -2.633759975433349609e-01 1.448226859793066978e-03 7.222661748528480530e-03 -7.184028625488281250e-02 -1.976884305477142334e-01 -8.305791765451431274e-02 -1.617644280195236206e-01 1.312511116266250610e-01 -1.080639287829399109e-01 6.764517724514007568e-02 -1.649098992347717285e-01 -2.736731767654418945e-01 -2.122456133365631104e-01 5.519001185894012451e-02 -1.062957867980003357e-01 -1.670427620410919189e-01 -2.902026176452636719e-01 8.082969486713409424e-02 9.507962316274642944e-02 2.172392457723617554e-01 -9.932924294844269753e-04 1.667042076587677002e-01
-1.186140850186347961e-01 -8.166076242923736572e-02 5.684129893779754639e-02 4.121604934334754944e-02 -1.219302788376808167e-01 -7.062068581581115723e-02 -3.176856637001037598e-01 3.517603576183319092e-01 3.142735362052917480e-01 -1.658941805362701416e-01 -1.041182205080986023e-01 -9.178669005632400513e-02 9.702908992767333984e-02 5.817325413227081299e-02 -5.812879651784896851e-02 3.001113235950469971e-02 -1.967208981513977051e-01 -1.912459582090377808e-01 6.189140956848859787e-03 9.524432942271232605e-03 -3.453756868839263916e-01 -2.768590152263641357e-01 -2.958995662629604340e-02 -8.363182842731475830e-02 -1.844582520425319672e-02 -4.509498178958892822e-02 -5.134945362806320190e-02 3.359350264072418213e-01 -3.751315176486968994e-02 -1.673087663948535919e-02 4.080864489078521729e-01 4.351194202899932861e-02
-4.572182521224021912e-02 -4.362157732248306274e-02 -2.466661334037780762e-01 -7.407076656818389893e-02 -8.456962555646896362e-02 2.839592397212982178e-01 -9.468188881874084473e-02 -2.633495628833770752e-02 2.178961634635925293e-01 -3.145680297166109085e-03 -1.159210577607154846e-01 1.024386007338762283e-02 4.612954854965209961e-01 -1.813805289566516876e-02 1.049114093184471130e-01 2.841184735298156738e-01 -2.389905154705047607e-01 -5.395924672484397888e-02 -2.536340951919555664e-01 -5.120540782809257507e-02 -1.013312041759490967e-01 -9.373947232961654663e-02 -1.886052042245864868e-01 8.328419923782348633e-02 -2.406579703092575073e-01 -3.306144773960113525e-01 -1.886354200541973114e-02 -3.410983830690383911e-02 -1.916319318115711212e-02 -7.711375597864389420e-03 2.999436557292938232e-01 -1.366437375545501709e-01
4.919467493891716003e-02 -2.199342697858810425e-01 7.006625831127166748e-02 -3.497327119112014771e-02 6.192164123058319092e-02 5.149695649743080139e-02 -3.539507985115051270e-01 2.954357564449310303e-01 -2.116916514933109283e-02 -8.037094771862030029e-02 2.745820581912994385e-01 -3.047423958778381348e-01 2.623347342014312744e-01 1.325203478336334229e-01 7.185921072959899902e-02 2.686797082424163818e-01 1.648696959018707275e-01 1.946087628602981567e-01 -4.623885825276374817e-02 -6.343474984169006348e-02 2.044770680367946625e-02 1.444368511438369751e-01 -1.699957251548767090e-01 -1.496254503726959229e-01 -7.548442482948303223e-02 -1.759099811315536499e-01 -7.228992134332656860e-02 -7.718149572610855103e-02 1.087131071835756302e-02 -1.037775352597236633e-01 -2.019583992660045624e-02 4.268704354763031006e-01
2.250718474388122559e-01 -2.183939665555953979e-01 9.669937938451766968e-02 2.659443393349647522e-02 -8.593390136957168579e-02 -2.162090875208377838e-02 -1.755660921335220337e-01 1.487756818532943726e-01 2.519486844539642334e-01 2.716667950153350830e-01 -5.174940824508666992e-02 -3.435510396957397461e-01 3.123224377632141113e-01 -1.364210098981857300e-01 -6.987903267145156860e-02 7.293806970119476318e-02 1.918224543333053589e-01 -2.599343657493591309e-01 -3.939058259129524231e-02 -2.639215206727385521e-03 5.824498459696769714e-02 -2.291093766689300537e-01 -2.076742947101593018e-01 6.853677332401275635e-02 -4.567527025938034058e-02 -8.226096630096435547e-02 -2.766222655773162842e-01 1.401181370019912720e-01 -1.923967647599056363e-04 1.716219447553157806e-02 -2.094282954931259155e-01 2.960456311702728271e-01
-1.503039598464965820e-01 1.624470651149749756e-01 8.141932636499404907e-02 -2.373369969427585602e-02 -1.381109803915023804e-01 5.428281053900718689e-02 -2.705565989017486572e-01 4.566284418106079102e-01 2.455889284610748291e-01 -4.487942531704902649e-02 -2.004088014364242554e-01 -1.365503668785095215e-01 8.551874756813049316e-02 1.552152037620544434e-01 3.468640744686126709e-01 5.772756412625312805e-03 -2.765830457210540771e-01 1.369038671255111694e-01 -1.237318962812423706e-01 -1.813865005970001221e-01 1.396164670586585999e-02 -1.064401268959045410e-01 -1.997791528701782227e-01 -1.430816352367401123e-01 -8.764594793319702148e-03 1.533816009759902954e-01 1.073189545422792435e-02 2.836679518222808838e-01 -1.722341477870941162e-01 2.765554469078779221e-03 -1.186552047729492188e-01 6.251274049282073975e-02
-1.202894374728202820e-01 -1.879783719778060913e-01 5.052708834409713745e-02 4.701756313443183899e-02 -3.773252069950103760e-01 -2.242242172360420227e-02 -2.301614582538604736e-01 -1.415874511003494263e-01 1.460330188274383545e-02 -1.489960998296737671e-01 -4.213122278451919556e-02 -9.656400978565216064e-02 1.598089039325714111e-01 -5.200730636715888977e-02 1.054494678974151611e-01 -1.065005138516426086e-01 1.103591546416282654e-01 -4.231423735618591309e-01 -1.870609074831008911e-01 2.447472810745239258e-01 2.588937617838382721e-02 -2.639728486537933350e-01 -2.335475981235504150e-01 -4.992631450295448303e-02 -3.577493727207183838e-01 -6.565774325281381607e-03 -1.389848589897155762e-01 2.407517470419406891e-02 4.843844473361968994e-02 2.671045660972595215e-01 4.454539343714714050e-02 9.057614207267761230e-02
-1.833550482988357544e-01 -1.960259377956390381e-01 -2.828670432791113853e-03 -3.981678187847137451e-02 5.887233093380928040e-02 -5.361749604344367981e-02 -3.406311571598052979e-01 1.588799506425857544e-01 9.544141590595245361e-02 -1.421606391668319702e-01 -2.422691434621810913e-01 -2.107751667499542236e-01 3.136623799800872803e-01 8.253954350948333740e-02 -1.629985054023563862e-03 2.714277617633342743e-02 6.371447443962097168e-02 -2.731077075004577637e-01 -3.783861100673675537e-01 -2.621523439884185791e-01 5.392181873321533203e-02 -9.116575121879577637e-02 -1.227993238717317581e-02 -1.009243279695510864e-01 6.677440553903579712e-02 1.426785737276077271e-01 -3.315108641982078552e-02 2.394546270370483398e-01 1.225905492901802063e-01 3.505259454250335693e-01 -8.246163278818130493e-02 1.788973435759544373e-02
-9.417182952165603638e-02 -1.411413028836250305e-02 -5.619760975241661072e-02 1.757339686155319214e-01 -2.417779415845870972e-01 2.550434470176696777e-01 1.557646840810775757e-01 3.547509610652923584e-01 1.022847890853881836e-01 4.656948521733283997e-02 -2.380395866930484772e-02 -3.414511978626251221e-01 1.103958338499069214e-01 1.453068703413009644e-01 6.550035625696182251e-02 1.267247349023818970e-01 -1.211633160710334778e-01 2.964604198932647705e-01 -1.873686909675598145e-01 -9.834162145853042603e-02 1.197283416986465454e-01 -8.695396035909652710e-02 -2.856961488723754883e-01 -1.204653605818748474e-01 9.988638013601303101e-02 2.285591214895248413e-01 -9.551855176687240601e-02 3.250245451927185059e-01 1.331278979778289795e-01 -2.672954089939594269e-02 2.530296519398689270e-02 1.959679871797561646e-01
-2.378300726413726807e-01 2.978354878723621368e-02 8.398659527301788330e-03 1.197159737348556519e-01 -4.137853384017944336e-01 4.581936448812484741e-02 -1.729732304811477661e-01 -8.635613322257995605e-02 6.017128471285104752e-03 -1.522470712661743164e-01 1.966211646795272827e-01 -3.365811705589294434e-01 -5.416938289999961853e-02 4.368004947900772095e-02 6.977088749408721924e-03 9.741110261529684067e-05 -7.157631963491439819e-02 -3.579585552215576172e-01 -2.192275226116180420e-01 1.401743292808532715e-02 1.150414943695068359e-01 -1.146384477615356445e-01 -2.042337059974670410e-01 -1.867243945598602295e-01 -2.726982831954956055e-01 3.402573242783546448e-02 -1.350764632225036621e-01 3.399270400404930115e-02 1.212227046489715576e-01 3.537363708019256592e-01 -1.194069236516952515e-01 6.265176832675933838e-02
-2.835074067115783691e-01 -6.743888556957244873e-02 -2.952518761157989502e-01 5.375595018267631531e-02 7.435221225023269653e-02 2.039081454277038574e-01 -1.126176416873931885e-01 2.666472196578979492e-01 2.961318381130695343e-02 -2.119269408285617828e-02 -1.213401257991790771e-01 -2.440548837184906006e-01 3.587336540222167969e-01 2.424232512712478638e-01 1.131973713636398315e-01 2.068234682083129883e-01 3.819837467744946480e-03 -2.136333286762237549e-01 3.035592101514339447e-02 -7.951728068292140961e-03 1.483575552701950073e-01 1.108381450176239014e-01 -1.101319305598735809e-02 -1.796091049909591675e-01 5.555223301053047180e-02 2.797129154205322266e-01 -4.720529168844223022e-02 -4.190653190016746521e-02 -1.105736568570137024e-02 3.972889780998229980e-01 -1.299346238374710083e-01 -4.464602470397949219e-02
-4.981117788702249527e-03 -7.270660251379013062e-02 -1.688484996557235718e-01 -6.723646656610071659e-04 -2.816607356071472168e-01 2.860984206199645996e-01 -7.810043543577194214e-02 4.633498191833496094e-01 3.219861984252929688e-01 -2.349753491580486298e-02 4.768219368997961283e-04 -2.143120951950550079e-02 1.453939229249954224e-01 -1.121529191732406616e-01 -1.013665571808815002e-01 3.057004511356353760e-01 -1.054053083062171936e-01 -3.364376723766326904e-02 -3.213668167591094971e-01 1.789419166743755341e-02 1.913682520389556885e-01 1.011529862880706787e-01 2.017667591571807861e-01 2.993990108370780945e-02 -2.424453385174274445e-02 7.214257121086120605e-02 -4.875460267066955566e-02 2.177096307277679443e-01 -1.111677959561347961e-01 1.697887182235717773e-01 1.273690909147262573e-01 1.574589014053344727e-01
5.658295750617980957e-02 -1.166646182537078857e-01 1.065024919807910919e-02 -3.842555452138185501e-03 -2.271059900522232056e-01 -1.260248422622680664e-01 -3.109368495643138885e-02 3.288460969924926758e-01 1.467115432024002075e-01 -3.322023451328277588e-01 -2.259085178375244141e-01 -4.089869856834411621e-01 4.289032518863677979e-02 -7.794608827680349350e-03 -1.762366155162453651e-03 2.589799463748931885e-01 1.708463579416275024e-01 2.222358733415603638e-01 -1.736195087432861328e-01 -4.306295886635780334e-03 1.367614716291427612e-01 -2.600824534893035889e-01 -1.557825505733489990e-01 -5.032584443688392639e-02 -9.617683477699756622e-03 1.275468617677688599e-01 -1.867717057466506958e-01 2.583193182945251465e-01 1.412441208958625793e-02 1.713155210018157959e-01 -1.278645694255828857e-01 -3.967141732573509216e-02
-1.148298755288124084e-01 -1.409581303596496582e-01 -1.229010000824928284e-01 -7.615093886852264404e-02 -1.173950508236885071e-01 1.623898446559906006e-01 1.362759154289960861e-03 2.861514091491699219e-01 8.908444643020629883e-02 1.469289064407348633e-01 -1.263229548931121826e-01 -2.563918232917785645e-01 -6.899745017290115356e-02 4.283558130264282227e-01 9.064843505620956421e-02 1.523402929306030273e-01 1.366785913705825806e-01 -1.727352291345596313e-01 -2.612306177616119385e-01 1.771425455808639526e-01 -1.053669899702072144e-01 -2.899004220962524414e-01 -2.648861333727836609e-02 3.000018373131752014e-02 -1.208823174238204956e-01 1.296974271535873413e-01 -3.259136974811553955e-01 2.057647854089736938e-01 1.491592973470687866e-01 3.049065731465816498e-02 1.337751299142837524e-01 1.648029386997222900e-01
-1.146899536252021790e-01 -1.212166249752044678e-01 -7.580184191465377808e-02 -2.183483690023422241e-01 6.704179197549819946e-02 -1.374425888061523438e-01 -4.359616637229919434e-01 1.174145960249006748e-03 2.122814059257507324e-01 1.924466639757156372e-01 1.936459392309188843e-01 -3.845115602016448975e-01 1.037504374980926514e-01 3.664032369852066040e-02 -1.779426932334899902e-01 -3.048264794051647186e-02 1.052015344612300396e-03 1.099876910448074341e-01 -1.860312521457672119e-01 -1.225594878196716309e-01 1.728561357595026493e-03 -6.847461313009262085e-02 -1.487141102552413940e-01 1.373793929815292358e-01 -6.972369551658630371e-02 1.265601664781570435e-01 -1.023639515042304993e-01 1.505930274724960327e-01 1.735494136810302734e-01 9.802676737308502197e-02 3.831585347652435303e-01 -2.124924957752227783e-01
-1.637005433440208435e-02 -2.413321584463119507e-01 -1.114807799458503723e-01 1.059917286038398743e-01 -3.708584979176521301e-02 1.279555112123489380e-01 -2.768923640251159668e-01 1.893811672925949097e-02 2.049927711486816406e-01 -3.377980291843414307e-01 9.322671592235565186e-02 -9.925055503845214844e-02 4.248170927166938782e-02 -1.896330565214157104e-01 -2.974636480212211609e-02 2.937952876091003418e-01 1.138400584459304810e-01 2.091491222381591797e-01 -1.385562568902969360e-01 -8.935094624757766724e-02 1.035803854465484619e-01 -2.273173071444034576e-02 -1.381470859050750732e-01 -1.053832545876502991e-01 -5.702544003725051880e-02 6.540640443563461304e-02 -3.738356530666351318e-01 3.755863010883331299e-01 7.552990317344665527e-02 -2.315156720578670502e-02 3.162802457809448242e-01 5.893258377909660339e-02
-1.444339901208877563e-01 1.435294896364212036e-01 -6.913124583661556244e-03 -3.584899306297302246e-01 -1.141648739576339722e-01 -7.899393886327743530e-02 -1.436161845922470093e-01 4.832522198557853699e-02 4.828177019953727722e-02 -4.996893927454948425e-02 8.145733922719955444e-02 -1.755895316600799561e-01 2.570054531097412109e-01 1.877461671829223633e-01 -1.955244094133377075e-01 -5.950270593166351318e-02 -2.785855531692504883e-01 5.112150683999061584e-02 -1.296044737100601196e-01 2.737090922892093658e-02 -4.143329337239265442e-02 4.346063733100891113e-02 -2.603090405464172363e-01 1.179464813321828842e-02 -2.785634994506835938e-01 1.606087535619735718e-01 -1.406002342700958252e-01 2.533122301101684570e-01 2.027682512998580933e-01 3.133006393909454346e-01 3.263302147388458252e-01 -2.795555861666798592e-03
-3.517609834671020508e-01 -1.025433745235204697e-02 2.692618966102600098e-01 -5.408863350749015808e-02 -3.490784391760826111e-02 -4.417862370610237122e-02 -2.188936918973922729e-01 1.838995516300201416e-01 8.159764856100082397e-02 -1.360637992620468140e-01 -7.233665883541107178e-02 -1.861353814601898193e-01 3.750620186328887939e-01 1.664902418851852417e-01 1.258176118135452271e-01 2.439432218670845032e-02 4.516365751624107361e-02 -1.476214826107025146e-01 -1.369468308985233307e-02 5.454811081290245056e-02 -1.094628870487213135e-01 -1.967935711145401001e-01 -3.477278351783752441e-02 -1.580905541777610779e-02 -1.210893020033836365e-01 1.510424911975860596e-01 7.985100150108337402e-02 4.050194025039672852e-01 -2.268914133310317993e-01 2.324921935796737671e-01 2.136295884847640991e-01 1.665367037057876587e-01
-1.842013597488403320e-01 -1.360472571104764938e-02 -1.733864545822143555e-01 -3.158183395862579346e-01 -7.764058560132980347e-02 1.778178960084915161e-01 -1.222191452980041504e-01 3.095379471778869629e-01 1.540182679891586304e-01 -9.347551316022872925e-02 2.349902838468551636e-01 -1.070516258478164673e-01 6.091298907995223999e-02 1.116255745291709900e-01 -4.180816560983657837e-02 -7.236187905073165894e-02 -3.260665237903594971e-01 1.230732537806034088e-02 -6.207038834691047668e-02 -2.316991388797760010e-01 -7.836514711380004883e-02 -1.345002930611371994e-02 1.635741293430328369e-01 -1.291343104094266891e-02 -2.519238591194152832e-01 1.020208233967423439e-03 -1.480947583913803101e-01 1.835185289382934570e-01 3.985205292701721191e-01 6.650056689977645874e-02 2.871724367141723633e-01 -5.785788595676422119e-02
-2.810764312744140625e-01 1.400807946920394897e-01 1.133270114660263062e-01 2.781346812844276428e-02 5.926075577735900879e-02 -6.764690577983856201e-02 -5.025717020034790039e-01 1.288202702999114990e-01 3.443895876407623291e-01 -2.437908649444580078e-01 1.297636330127716064e-01 -9.410140663385391235e-02 2.193633615970611572e-01 1.541692204773426056e-02 1.549712866544723511e-01 2.018987983465194702e-01 -7.598755508661270142e-02 -1.629648357629776001e-01 -1.327079534530639648e-01 1.105535849928855896e-01 -1.716697067022323608e-01 -1.176131963729858398e-01 -1.372431516647338867e-01 7.459034770727157593e-02 -1.801058202981948853e-01 5.793409422039985657e-02 8.217512816190719604e-02 6.881007552146911621e-02 3.130629658699035645e-02 1.518170386552810669e-01 2.900102734565734863e-01 9.133698046207427979e-02
-1.393805444240570068e-01 -1.126007884740829468e-01 -4.870764613151550293e-01 2.195208705961704254e-02 6.078034266829490662e-02 2.168665230274200439e-01 -1.924766004085540771e-01 2.029271721839904785e-01 1.889428049325942993e-01 -2.477780729532241821e-02 4.857563599944114685e-02 -2.258769273757934570e-01 2.845495343208312988e-01 2.835505604743957520e-01 -7.510343100875616074e-03 8.148024976253509521e-02 4.929298534989356995e-02 -2.651918232440948486e-01 1.795049570500850677e-02 -4.574194177985191345e-02 5.202545970678329468e-02 1.241982206702232361e-01 -7.625172287225723267e-02 -1.447753310203552246e-01 1.149566005915403366e-02 3.406980037689208984e-01 -6.448101997375488281e-02 -6.320951133966445923e-02 -4.835082590579986572e-02 2.960986793041229248e-01 -7.948774844408035278e-02 -5.186910182237625122e-02
-2.982148230075836182e-01 2.086804658174514771e-01 7.801875472068786621e-02 -6.515885889530181885e-02 -6.260199099779129028e-02 -3.573208674788475037e-02 -3.506142795085906982e-01 1.004719585180282593e-01 3.601914644241333008e-01 -1.177571937441825867e-01 1.967006176710128784e-01 -6.957483291625976562e-02 2.595816850662231445e-01 -2.056818269193172455e-02 2.038697004318237305e-01 -3.726874710991978645e-03 -4.026799649000167847e-02 -2.615361101925373077e-02 -1.765571236610412598e-01 3.011753261089324951e-01 -8.223611861467361450e-02 -5.871342495083808899e-02 7.593718916177749634e-02 -8.068973571062088013e-02 -1.658328175544738770e-01 -6.110542267560958862e-02 -1.237799897789955139e-01 2.096500992774963379e-01 -1.173127070069313049e-01 4.100672304630279541e-01 5.068213120102882385e-02 2.794776484370231628e-02
1.500806212425231934e-01 1.303285956382751465e-01 -1.837203353643417358e-01 -1.723708510398864746e-01 -2.847723960876464844e-01 9.935125708580017090e-02 -5.038287490606307983e-03 2.423697710037231445e-01 1.878389567136764526e-01 1.235316768288612366e-01 1.648805588483810425e-01 -6.955814361572265625e-02 2.349812984466552734e-01 1.929295510053634644e-01 2.331292778253555298e-01 1.869119107723236084e-01 -4.129319265484809875e-02 5.118341371417045593e-02 4.660394974052906036e-03 -1.861596554517745972e-01 2.856594622135162354e-01 2.635056152939796448e-03 -4.677037596702575684e-01 -1.401527374982833862e-01 -3.118640184402465820e-01 -1.642467081546783447e-02 -1.223801448941230774e-01 4.916278645396232605e-02 1.974217221140861511e-02 -3.152196854352951050e-02 -7.876341044902801514e-02 3.860597684979438782e-02
-1.348903328180313110e-01 -3.665742278099060059e-01 -3.452533856034278870e-03 -3.233461454510688782e-02 -4.122987985610961914e-01 7.120484020560979843e-03 -2.736589312553405762e-01 2.431155741214752197e-01 1.540765464305877686e-01 -9.524145722389221191e-02 -1.048257797956466675e-01 -5.178246647119522095e-02 3.917182981967926025e-02 8.620502799749374390e-02 -1.972520202398300171e-01 -1.019325256347656250e-01 -8.274523913860321045e-02 3.120980598032474518e-02 -2.005861401557922363e-01 -5.289163067936897278e-02 -2.678806195035576820e-03 2.722529768943786621e-01 -1.775506511330604553e-02 -1.324719097465276718e-02 -2.836156487464904785e-01 -9.987925738096237183e-02 -1.352228075265884399e-01 4.097034335136413574e-01 8.071815222501754761e-02 -3.535360796377062798e-03 7.094687223434448242e-02 -1.549207568168640137e-01
-3.016755729913711548e-02 -3.722584545612335205e-01 -1.188161596655845642e-02 1.255453377962112427e-01 -7.199455052614212036e-02 -2.035005539655685425e-01 -3.214044868946075439e-01 3.093814253807067871e-01 -4.296502564102411270e-03 1.460919622331857681e-02 -1.645797118544578552e-02 -2.954712808132171631e-01 1.013373434543609619e-01 -3.656094148755073547e-02 2.293587476015090942e-01 -1.485648900270462036e-01 -1.756902933120727539e-01 -1.607843190431594849e-01 4.346843808889389038e-02 2.713053673505783081e-02 3.900463134050369263e-02 8.189636468887329102e-02 -4.891804233193397522e-02 -7.390422374010086060e-02 -1.147587224841117859e-01 -2.080400884151458740e-01 -4.580360352993011475e-01 -2.340275421738624573e-02 4.651801660656929016e-02 -1.156079843640327454e-01 1.297387033700942993e-01 2.243318706750869751e-01
-5.145745351910591125e-02 3.413501894101500511e-03 6.389015167951583862e-02 1.277354508638381958e-01 7.148434408009052277e-03 1.946604698896408081e-01 -2.653112709522247314e-01 2.044695317745208740e-01 1.630661934614181519e-01 -4.850677028298377991e-02 1.368493437767028809e-01 -1.045167893171310425e-01 1.580811738967895508e-01 1.990201324224472046e-01 5.335434526205062866e-02 1.396477129310369492e-02 -1.456819325685501099e-01 1.117462478578090668e-02 -2.734648287296295166e-01 -1.074011921882629395e-01 -1.167550235986709595e-01 -3.699290454387664795e-01 -1.232080757617950439e-01 -1.931021213531494141e-01 2.734781801700592041e-01 7.502357661724090576e-02 -2.512012422084808350e-01 5.687469989061355591e-02 9.724820405244827271e-02 -4.826954752206802368e-02 -3.139339685440063477e-01 3.644913434982299805e-01
-3.546207249164581299e-01 -9.272589534521102905e-02 -6.420980673283338547e-03 -2.103868499398231506e-02 -3.579083830118179321e-02 9.786441922187805176e-02 -2.130180746316909790e-01 -7.094272971153259277e-02 2.699738740921020508e-01 -1.402246356010437012e-01 -9.086321294307708740e-02 -1.812041699886322021e-01 4.832101762294769287e-01 -3.154683858156204224e-02 1.942854374647140503e-01 1.735282540321350098e-01 -1.708938032388687134e-01 2.808051407337188721e-01 5.437871813774108887e-02 6.034007295966148376e-03 1.731360107660293579e-01 1.963875740766525269e-01 -2.550297379493713379e-01 7.263198494911193848e-02 1.776198297739028931e-01 1.181226596236228943e-01 -2.384437769651412964e-01 1.297560427337884903e-02 -7.486162241548299789e-03 9.140808135271072388e-03 1.224112957715988159e-01 -1.868215575814247131e-02
-1.642750576138496399e-02 -1.009474620223045349e-01 -1.294628623872995377e-02 7.122484594583511353e-02 -4.265665542334318161e-03 2.173618823289871216e-01 -3.116425871849060059e-01 -7.289735227823257446e-02 2.463552951812744141e-01 -1.701654046773910522e-01 1.211327128112316132e-02 -2.627557218074798584e-01 1.223377436399459839e-01 2.698366530239582062e-02 2.541187703609466553e-01 -8.814834058284759521e-02 -1.828139424324035645e-01 1.371076107025146484e-01 1.244490295648574829e-01 -1.523102670907974243e-01 -1.174098625779151917e-01 5.942485854029655457e-02 -1.918489933013916016e-01 1.196525692939758301e-01 -1.618252247571945190e-01 1.233618557453155518e-01 -2.552511990070343018e-01 3.776389658451080322e-01 1.587241142988204956e-01 8.946000784635543823e-02 -3.597727715969085693e-01 1.287503242492675781e-01
-1.487528681755065918e-01 -1.786450743675231934e-01 -5.088976770639419556e-02 3.276240080595016479e-02 -3.043245971202850342e-01 1.883363574743270874e-01 -2.508511841297149658e-01 3.181125521659851074e-01 2.606025040149688721e-01 -1.949976384639739990e-01 1.255504693835973740e-02 -4.212738573551177979e-02 8.749940246343612671e-02 -4.013384133577346802e-02 5.066854879260063171e-02 1.300770789384841919e-01 3.669180348515510559e-02 -3.040052577853202820e-02 -2.416149973869323730e-01 -1.444098800420761108e-01 3.099629878997802734e-01 1.455819308757781982e-01 1.975188106298446655e-01 7.604686543345451355e-03 8.704024553298950195e-02 -2.259655296802520752e-01 -1.070863604545593262e-01 2.964488267898559570e-01 1.694185473024845123e-02 1.824874132871627808e-01 -1.628218889236450195e-01 2.398633062839508057e-01
4.406468197703361511e-02 -1.435479074716567993e-01 -3.167256414890289307e-01 1.612658053636550903e-01 -2.019429206848144531e-01 2.131405174732208252e-01 -8.138997107744216919e-02 4.927828311920166016e-01 2.407379597425460815e-01 2.845863811671733856e-02 -1.396318823099136353e-01 -1.374611258506774902e-01 7.700077444314956665e-02 7.305817678570747375e-03 5.608626455068588257e-02 2.701337933540344238e-01 7.993619889020919800e-02 1.356507986783981323e-01 -2.520157098770141602e-01 9.558060020208358765e-02 2.175037264823913574e-01 5.577166005969047546e-02 1.471356153488159180e-01 -1.216587051749229431e-01 -2.209248952567577362e-02 -1.658301949501037598e-01 3.167757065966725349e-03 2.635484635829925537e-01 5.141733214259147644e-03 1.612943410873413086e-01 8.083894848823547363e-02 1.478657126426696777e-01
-1.209195926785469055e-01 2.336794883012771606e-02 -2.708184421062469482e-01 -1.802246272563934326e-01 9.934820979833602905e-02 -2.509146630764007568e-01 -1.908534616231918335e-01 1.259917467832565308e-01 -6.579884886741638184e-02 -1.071886122226715088e-01 1.424065511673688889e-02 -4.689772427082061768e-01 3.180130422115325928e-01 9.459657967090606689e-02 3.441790863871574402e-02 -8.463350683450698853e-02 -1.807988137006759644e-01 8.181088417768478394e-02 -3.432702422142028809e-01 -3.262630477547645569e-02 -9.846381098031997681e-02 -2.000670880079269409e-01 -3.219045698642730713e-01 6.153403315693140030e-03 9.519529342651367188e-02 -9.270792454481124878e-02 -2.267801202833652496e-02 3.244351223111152649e-02 4.188789799809455872e-02 1.913630068302154541e-01 3.430200740694999695e-02 1.704548746347427368e-01
-2.033164948225021362e-01 -1.641218364238739014e-01 -1.318131536245346069e-01 2.451948523521423340e-01 -1.542648524045944214e-01 -5.817392095923423767e-02 -2.168271094560623169e-01 1.368114650249481201e-01 1.655752062797546387e-01 -2.439220435917377472e-02 9.922160208225250244e-02 -1.044943630695343018e-01 1.478561162948608398e-01 -7.111331075429916382e-02 4.072588086128234863e-01 2.354981750249862671e-01 1.411002576351165771e-01 7.589586824178695679e-02 7.230999320745468140e-02 1.920581609010696411e-01 -1.347652543336153030e-02 -2.404369860887527466e-01 -1.531298607587814331e-01 -1.429875940084457397e-01 1.153674647212028503e-01 -1.122043728828430176e-01 -2.626406550407409668e-01 4.546945542097091675e-02 6.484705209732055664e-02 -1.800493896007537842e-01 6.185124814510345459e-02 3.965354561805725098e-01
-1.497452855110168457e-01 -2.168632000684738159e-01 -5.626713857054710388e-02 1.516064703464508057e-01 1.816514134407043457e-01 1.454773992300033569e-01 -4.371394515037536621e-01 2.593499124050140381e-01 1.778616905212402344e-01 2.003394663333892822e-01 -2.220157831907272339e-01 -1.121050789952278137e-01 9.492502361536026001e-02 1.132904291152954102e-01 1.330688782036304474e-02 1.775686442852020264e-01 3.854618966579437256e-02 -1.081880833953619003e-02 -1.810769438743591309e-01 -8.654632419347763062e-02 -4.624675214290618896e-02 4.387864843010902405e-02 -1.562337279319763184e-01 -1.108855605125427246e-01 -1.409869547933340073e-02 -1.581517010927200317e-01 -2.892986238002777100e-01 -1.959947645664215088e-01 1.305340230464935303e-01 3.420190215110778809e-01 -2.011521458625793457e-01 -1.587716303765773773e-02
-2.290524542331695557e-01 -1.113455519080162048e-01 2.481429278850555420e-02 -1.781234703958034515e-02 2.164926193654537201e-02 1.451007723808288574e-01 -3.830293118953704834e-01 2.519094944000244141e-01 7.373221218585968018e-02 -1.322152316570281982e-01 -1.385272890329360962e-01 -4.374875724315643311e-01 -3.812334313988685608e-02 1.772983223199844360e-01 3.565700948238372803e-01 -7.362619787454605103e-02 5.930621642619371414e-03 -1.885623186826705933e-01 4.452684894204139709e-02 -1.411330103874206543e-01 -1.050127148628234863e-01 -1.018312200903892517e-01 7.389351725578308105e-02 -1.273976056836545467e-03 -1.396949142217636108e-01 -1.673826575279235840e-01 8.834432065486907959e-02 -1.992760151624679565e-01 2.397782057523727417e-01 1.308857649564743042e-01 7.891117036342620850e-02 2.081047594547271729e-01
-2.145936340093612671e-01 -1.059880629181861877e-01 -6.631337106227874756e-02 5.727481096982955933e-02 -4.399392288178205490e-03 9.453139454126358032e-02 -3.662504255771636963e-02 2.898426055908203125e-01 -1.478026360273361206e-01 -7.506304234266281128e-02 3.195374011993408203e-01 -3.065152466297149658e-01 3.723724484443664551e-01 2.167552560567855835e-01 -6.153533980250358582e-02 -3.737791255116462708e-02 -1.412010658532381058e-02 -2.254271209239959717e-01 -6.414884328842163086e-02 1.917167305946350098e-01 -7.956317812204360962e-02 -2.025613486766815186e-01 -2.449478805065155029e-01 2.301993519067764282e-01 -1.329728513956069946e-01 1.007157284766435623e-02 -1.310724020004272461e-01 1.909462213516235352e-01 1.664909766986966133e-03 2.554115951061248779e-01 1.069104671478271484e-01 1.613625735044479370e-01
1.695263832807540894e-01 -4.342246949672698975e-01 -1.292116940021514893e-01 2.771659791469573975e-01 -1.330143809318542480e-01 6.096927449107170105e-03 -1.778238266706466675e-01 2.258404493331909180e-01 3.143426403403282166e-02 -1.528644710779190063e-01 5.689393356442451477e-02 2.058889903128147125e-02 2.805865406990051270e-01 1.839300543069839478e-01 2.505117356777191162e-01 1.444763839244842529e-01 -2.280776351690292358e-01 9.057879447937011719e-02 -1.203785091638565063e-01 1.199489533901214600e-01 -2.271645963191986084e-01 9.011695533990859985e-02 9.385683573782444000e-03 -9.704102575778961182e-02 2.255817689001560211e-02 -7.490386813879013062e-02 -4.282785207033157349e-02 1.277150511741638184e-01 1.576644033193588257e-01 -1.212294697761535645e-01 2.569875121116638184e-01 2.764744758605957031e-01
1.280583590269088745e-01 -4.554798454046249390e-02 -1.483513694256544113e-02 2.045608609914779663e-01 -3.632571995258331299e-01 1.717708855867385864e-01 -1.521781980991363525e-01 1.649737954139709473e-01 2.482494264841079712e-01 5.181302130222320557e-02 4.910468682646751404e-02 -1.257222890853881836e-01 8.206700533628463745e-02 2.635199725627899170e-01 7.385312020778656006e-02 1.012058407068252563e-01 -2.165072858333587646e-01 3.600163459777832031e-01 -1.463983058929443359e-01 -9.648190438747406006e-02 -9.164147078990936279e-02 -1.094278767704963684e-01 -2.278274893760681152e-01 6.157205253839492798e-02 -1.946148574352264404e-01 1.530135422945022583e-01 -1.658083051443099976e-01 2.728335261344909668e-01 1.226570010185241699e-01 -2.103798538446426392e-01 1.995707601308822632e-01 8.701940625905990601e-02
-1.145856603980064392e-01 -3.574804067611694336e-01 -3.047894835472106934e-01 2.156645804643630981e-02 -6.235867622308433056e-04 5.621787533164024353e-02 -1.431197375059127808e-01 1.757110655307769775e-01 1.860292702913284302e-01 -1.488840673118829727e-03 3.413895890116691589e-02 -4.653208702802658081e-02 4.111636579036712646e-01 -1.124623194336891174e-01 3.978611901402473450e-02 2.197789996862411499e-01 5.554679036140441895e-02 1.180662736296653748e-01 -3.195649087429046631e-01 -3.529818952083587646e-01 -5.461060255765914917e-02 3.214093670248985291e-02 1.339747905731201172e-01 -1.226162016391754150e-01 5.931953340768814087e-02 1.389744505286216736e-02 -2.896910905838012695e-01 2.600519061088562012e-01 1.879139058291912079e-02 -3.899115324020385742e-02 -2.654008753597736359e-02 5.557524412870407104e-02
-1.784012466669082642e-02 -2.172831892967224121e-01 1.992140859365463257e-01 7.969815284013748169e-02 -1.453748941421508789e-01 1.553483009338378906e-01 -2.496029585599899292e-01 -1.357356645166873932e-02 2.468876242637634277e-01 3.394726663827896118e-02 1.905949711799621582e-01 -1.725293248891830444e-01 2.578628063201904297e-01 -2.961512887850403786e-03 2.974126040935516357e-01 1.865495592355728149e-01 -2.287993878126144409e-01 -4.082050025463104248e-01 -9.007588028907775879e-02 1.443478912115097046e-01 -2.142920792102813721e-01 3.016407229006290436e-02 -9.589832276105880737e-03 -1.885600090026855469e-01 -5.335403233766555786e-02 9.805177897214889526e-02 1.063923612236976624e-01 1.978576779365539551e-01 1.792559623718261719e-01 1.642854213714599609e-01 1.422479748725891113e-01 -8.961169421672821045e-02
-1.009282246232032776e-01 -2.562313675880432129e-01 -1.946183443069458008e-01 8.569907397031784058e-02 7.068639248609542847e-02 -2.129435241222381592e-01 -2.222419679164886475e-01 3.511696457862854004e-01 3.597188293933868408e-01 1.969573646783828735e-01 -2.079928964376449585e-01 -3.809319809079170227e-02 1.065452694892883301e-01 1.033827587962150574e-01 1.186866015195846558e-01 1.951078325510025024e-01 -3.192549645900726318e-01 -1.504175662994384766e-01 7.041470706462860107e-02 8.145917207002639771e-02 -6.921269465237855911e-03 -1.015791967511177063e-01 -1.452057505957782269e-03 1.551887542009353638e-01 -1.160082966089248657e-02 1.877267211675643921e-01 -3.329013288021087646e-01 3.032681718468666077e-02 1.926383674144744873e-01 -2.847849205136299133e-02 -1.128772720694541931e-01 2.035453915596008301e-02
-2.673139572143554688e-01 -1.140225231647491455e-01 -2.310689166188240051e-02 -1.684559881687164307e-01 -3.311857283115386963e-01 -7.642605155706405640e-02 -6.639619916677474976e-02 2.767058908939361572e-01 6.995130330324172974e-02 -1.182689145207405090e-01 7.268363237380981445e-02 -4.348141700029373169e-02 2.035840898752212524e-01 -1.134589388966560364e-01 1.066535562276840210e-01 2.990716993808746338e-01 1.057087704539299011e-01 -4.173371940851211548e-02 -2.787830531597137451e-01 9.615554474294185638e-03 1.760799139738082886e-01 -1.940006017684936523e-01 -3.067793883383274078e-02 1.842112839221954346e-01 1.439429540187120438e-02 2.261369675397872925e-01 -2.655871212482452393e-01 3.592257797718048096e-01 -9.414658695459365845e-02 5.688210576772689819e-02 4.274857928976416588e-04 -2.273121625185012817e-01
1.452246010303497314e-01 -1.188334599137306213e-01 -2.588978968560695648e-02 -1.691308319568634033e-01 -3.756476044654846191e-01 1.404211670160293579e-01 -2.445120513439178467e-01 -6.393917649984359741e-02 1.112960800528526306e-01 -1.260312944650650024e-01 -3.806403651833534241e-02 -2.866880297660827637e-01 1.226562634110450745e-01 -1.735624969005584717e-01 1.485984772443771362e-02 2.495407611131668091e-01 -2.258011549711227417e-01 -8.465769141912460327e-02 -3.014977835118770599e-02 1.555696725845336914e-01 -1.662742905318737030e-02 -3.608500957489013672e-01 -1.301154494285583496e-01 7.186757773160934448e-02 -1.357451379299163818e-01 2.774164974689483643e-01 -1.195765957236289978e-01 1.414951831102371216e-01 2.870121002197265625e-01 -1.926597207784652710e-01 -1.823093392886221409e-03 -7.866492867469787598e-02
-2.179875820875167847e-01 -1.572256386280059814e-01 1.972384750843048096e-02 -2.054176628589630127e-01 -2.174477428197860718e-01 -2.899664081633090973e-02 -2.978109717369079590e-01 1.582534462213516235e-01 -4.374677315354347229e-03 6.393691152334213257e-02 3.737668693065643311e-01 3.338480740785598755e-02 8.822255581617355347e-02 3.323196172714233398e-01 -5.302971601486206055e-02 9.176493436098098755e-02 -2.365199327468872070e-01 6.038598367013037205e-04 6.794549524784088135e-02 4.928978905081748962e-02 2.655465006828308105e-01 -1.260321289300918579e-01 -3.400189280509948730e-01 -1.782495528459548950e-01 -1.608884632587432861e-01 -3.226919099688529968e-02 -3.306704387068748474e-02 -3.583352547138929367e-03 2.149940878152847290e-01 2.217790484428405762e-01 6.103421002626419067e-02 1.581182032823562622e-01
-1.669530384242534637e-02 -2.535856068134307861e-01 -2.419312447309494019e-01 1.330935657024383545e-01 6.787115335464477539e-02 -1.067516207695007324e-01 -1.189400255680084229e-01 2.364820390939712524e-01 4.583722651004791260e-01 1.384042501449584961e-01 -1.040786132216453552e-01 -1.294369101524353027e-01 1.476378291845321655e-01 1.826990991830825806e-01 5.827428027987480164e-02 2.592511009424924850e-03 6.805200874805450439e-02 -3.001005202531814575e-02 -4.177690669894218445e-02 4.178327322006225586e-02 -3.110957145690917969e-01 -1.977260597050189972e-02 -1.960183829069137573e-01 2.052048593759536743e-01 -6.670904159545898438e-02 1.129979118704795837e-01 -1.638524532318115234e-01 3.822686374187469482e-01 -1.582449115812778473e-02 1.561439931392669678e-01 -2.277539968490600586e-01 -6.516940146684646606e-02
-9.124688059091567993e-02 -4.007282853126525879e-02 4.971149191260337830e-02 1.896969079971313477e-01 1.013927832245826721e-01 1.757537275552749634e-01 -1.016399413347244263e-01 1.677897870540618896e-01 2.245243638753890991e-01 -4.106340929865837097e-02 -8.629536628723144531e-02 -3.345045447349548340e-01 3.724674582481384277e-01 2.466086447238922119e-01 -3.028178513050079346e-01 2.213885188102722168e-01 -1.355185508728027344e-01 -1.489533185958862305e-01 -7.438240200281143188e-02 1.177243813872337341e-01 2.214908152818679810e-01 1.040132641792297363e-01 1.041251351125538349e-03 -5.599188432097434998e-02 -1.824780255556106567e-01 -2.159250155091285706e-02 -2.374795675277709961e-01 -1.610429286956787109e-01 2.675912380218505859e-01 1.370529085397720337e-01 -9.620684385299682617e-02 1.468457728624343872e-01
4.104414954781532288e-02 -3.155996799468994141e-01 -1.144040897488594055e-01 1.393782496452331543e-01 -2.120926976203918457e-01 1.827782094478607178e-01 -2.494557499885559082e-01 -1.714386418461799622e-02 -2.581302076578140259e-02 1.456309854984283447e-01 -7.713489979505538940e-02 -3.265292644500732422e-01 -5.144466459751129150e-02 1.708405613899230957e-01 6.326854974031448364e-02 3.317181169986724854e-01 2.106527388095855713e-01 -8.263515681028366089e-02 -3.653404116630554199e-01 -1.238982379436492920e-01 -9.140420705080032349e-02 -2.441196143627166748e-01 -2.414719313383102417e-01 -4.384183883666992188e-02 -6.091098487377166748e-02 1.223442703485488892e-01 -1.096866503357887268e-01 1.527732908725738525e-01 5.736301094293594360e-02 -4.127218201756477356e-02 2.024912983179092407e-01 1.292761415243148804e-01
-3.092730045318603516e-01 -3.946368694305419922e-01 -2.380296029150485992e-02 -7.397049665451049805e-02 2.758071944117546082e-02 -4.577811434864997864e-02 -3.830440342426300049e-01 3.415336906909942627e-01 3.718858659267425537e-01 -1.738692969083786011e-01 -1.685577630996704102e-02 -2.159559726715087891e-01 -2.146430686116218567e-02 -1.270242780447006226e-01 1.011053398251533508e-01 1.249834671616554260e-01 -5.827741324901580811e-02 -1.135141104459762573e-01 7.056885212659835815e-02 1.053065881133079529e-01 -1.853374242782592773e-01 -2.991945743560791016e-01 7.506337948143482208e-03 -1.683159731328487396e-02 3.623870434239506721e-04 7.372330874204635620e-02 1.051931381225585938e-01 1.837770193815231323e-01 -8.862704038619995117e-02 2.158522047102451324e-02 5.287306383252143860e-03 -5.725545808672904968e-02
-2.673526406288146973e-01 -7.962791621685028076e-02 -4.874711856245994568e-02 -2.883168160915374756e-01 2.239488959312438965e-01 1.497805714607238770e-01 -2.211111932992935181e-01 1.702648550271987915e-01 2.616424560546875000e-01 1.661439538002014160e-01 2.618721919134259224e-03 -2.641890645027160645e-01 -9.203579393215477467e-04 1.306443214416503906e-01 -3.418905660510063171e-02 1.328011881560087204e-02 -2.920599579811096191e-01 -3.018044233322143555e-01 -3.428890928626060486e-02 -2.847208380699157715e-01 2.021737247705459595e-01 -8.601836115121841431e-02 -1.806342899799346924e-01 -2.028029263019561768e-01 -1.118266955018043518e-01 -1.745855063199996948e-01 -1.405409276485443115e-01 1.242619752883911133e-01 1.101503297686576843e-01 1.357522457838058472e-01 2.374876290559768677e-02 1.094190776348114014e-01
-1.246776804327964783e-01 4.269215464591979980e-02 -1.268959641456604004e-01 3.153085708618164062e-01 7.596894633024930954e-03 -2.764866501092910767e-02 -1.754021644592285156e-01 2.461880594491958618e-01 1.679420024156570435e-01 -9.553986787796020508e-02 1.285163462162017822e-01 -2.599690854549407959e-01 -1.033246144652366638e-01 2.739261090755462646e-01 2.400201708078384399e-01 2.259885966777801514e-01 1.305992603302001953e-01 1.871698051691055298e-01 6.518670357763767242e-03 1.639237999916076660e-01 5.275683104991912842e-02 -1.577834486961364746e-01 -2.427432239055633545e-01 -1.982605606317520142e-01 -1.320988386869430542e-01 1.075785011053085327e-01 -2.558607757091522217e-01 2.658118605613708496e-01 6.621179729700088501e-02 1.390208750963211060e-01 1.119008138775825500e-01 2.297833114862442017e-01
-7.991328835487365723e-02 -1.389055550098419189e-01 -2.983357571065425873e-02 -3.220911324024200439e-02 -1.174326241016387939e-01 3.704275190830230713e-01 1.753716617822647095e-01 2.289785891771316528e-01 2.834499776363372803e-01 -1.244288086891174316e-01 -8.095453493297100067e-03 -2.439014911651611328e-01 3.784973919391632080e-01 -8.384799212217330933e-02 2.277652360498905182e-02 8.056769520044326782e-02 1.530421376228332520e-01 1.147374659776687622e-01 -1.950597018003463745e-01 -7.452154159545898438e-02 7.804631441831588745e-02 -2.350294291973114014e-01 -2.549255490303039551e-01 7.946967333555221558e-02 6.537148263305425644e-03 -2.038535922765731812e-01 1.688734441995620728e-01 -9.837019443511962891e-02 1.339316964149475098e-01 1.743710339069366455e-01 2.728654630482196808e-02 2.895089387893676758e-01
-1.025511771440505981e-01 -9.987128525972366333e-02 -9.870447963476181030e-02 1.283608078956604004e-01 -2.447847425937652588e-01 -1.215958744287490845e-01 -3.948374986648559570e-01 2.308574020862579346e-01 -7.811483740806579590e-02 1.241233721375465393e-01 8.788334578275680542e-02 -7.645563781261444092e-02 1.473212391138076782e-01 -1.824109554290771484e-01 1.928237825632095337e-01 2.452321797609329224e-01 2.349911481142044067e-01 9.603490680456161499e-02 9.234118461608886719e-02 4.345159232616424561e-02 1.900361031293869019e-01 -2.499051094055175781e-01 -1.983037590980529785e-01 7.864784449338912964e-02 -3.127705305814743042e-02 -2.514206171035766602e-01 -1.426640003919601440e-01 1.989441812038421631e-01 7.073129713535308838e-02 -3.443421050906181335e-02 2.333170920610427856e-01 2.798853814601898193e-01
8.382796496152877808e-02 -7.546401023864746094e-02 -2.447195053100585938e-01 4.655067250132560730e-02 -1.532161086797714233e-01 -9.187669306993484497e-02 -3.002079725265502930e-01 3.816723525524139404e-01 1.496863067150115967e-01 -1.259289979934692383e-01 1.001379042863845825e-01 -2.140499502420425415e-01 -2.709688246250152588e-02 1.761702597141265869e-01 7.864508777856826782e-02 -1.342376768589019775e-01 8.247078955173492432e-02 4.230878874659538269e-02 1.150971092283725739e-02 -1.453636586666107178e-01 -1.235271245241165161e-01 1.309860199689865112e-01 6.764613091945648193e-02 3.546056570485234261e-03 -4.808350503444671631e-01 -3.639996424317359924e-02 -3.681621849536895752e-01 -4.579229652881622314e-02 2.572912275791168213e-01 -4.502283036708831787e-02 3.901797160506248474e-02 2.548065409064292908e-02
-8.204902708530426025e-02 -2.229535281658172607e-01 -6.902620941400527954e-02 -2.219531238079071045e-01 -1.341723352670669556e-01 2.222445607185363770e-01 -2.380634397268295288e-01 1.868822127580642700e-01 2.380250096321105957e-01 -3.309439867734909058e-02 1.894887387752532959e-01 -1.044845432043075562e-01 2.866964340209960938e-01 -9.055394679307937622e-02 -1.675585284829139709e-02 1.675982326269149780e-01 1.788802891969680786e-01 2.467940598726272583e-01 -6.972964107990264893e-02 -2.320124953985214233e-01 1.218338534235954285e-01 3.045218884944915771e-01 -1.520310342311859131e-01 9.385057538747787476e-02 -1.969976425170898438e-01 2.120609395205974579e-02 1.474458631128072739e-02 1.231744438409805298e-01 2.850273251533508301e-01 -5.246633663773536682e-03 2.565176486968994141e-01 1.199441030621528625e-01
-5.930568650364875793e-02 7.792937010526657104e-02 -1.336522251367568970e-01 1.514532323926687241e-02 1.363687366247177124e-01 2.110787183046340942e-01 -2.542448937892913818e-01 1.622131764888763428e-01 4.170051813125610352e-01 -2.314012125134468079e-02 -1.328309476375579834e-01 -9.188820607960224152e-03 1.513808518648147583e-01 -4.863823577761650085e-02 1.164808869361877441e-01 3.039996512234210968e-02 -2.872835397720336914e-01 -2.699250578880310059e-01 -3.442096412181854248e-01 -1.729323565959930420e-01 -3.210280835628509521e-02 -2.242865562438964844e-01 -2.335641235113143921e-01 1.532709151506423950e-01 -2.317542284727096558e-01 5.036148801445960999e-02 -1.208001524209976196e-01 6.517015397548675537e-02 1.214059665799140930e-01 1.465607583522796631e-01 -1.425127387046813965e-01 -1.466654092073440552e-01
-1.827612668275833130e-01 -1.078155040740966797e-01 -2.917966842651367188e-01 -1.765746921300888062e-01 -3.087843656539916992e-01 -6.324491929262876511e-03 -2.940348386764526367e-01 8.093588799238204956e-02 2.680491469800472260e-02 -1.939055323600769043e-02 -7.785025518387556076e-04 -2.612302303314208984e-01 2.028743773698806763e-01 3.630959615111351013e-02 1.942304819822311401e-01 2.781932055950164795e-01 6.924343109130859375e-02 -2.375173866748809814e-01 -2.360351830720901489e-01 -1.256937682628631592e-01 -7.059565931558609009e-02 -1.383038703352212906e-02 1.199452877044677734e-01 -1.315788030624389648e-01 2.182574421167373657e-01 5.810452997684478760e-02 -1.842310884967446327e-03 2.849970161914825439e-01 2.956490516662597656e-01 7.368846237659454346e-02 5.111632868647575378e-02 -1.613689064979553223e-01
-9.471550583839416504e-03 -2.239409275352954865e-02 9.918811172246932983e-02 1.279174685478210449e-01 -7.339195907115936279e-02 1.931032240390777588e-01 -8.602347224950790405e-02 1.188284307718276978e-01 1.543050259351730347e-01 -3.841443685814738274e-03 2.113810181617736816e-01 1.796111837029457092e-02 -1.330433692783117294e-02 1.689617037773132324e-01 2.976637780666351318e-01 4.323993623256683350e-01 6.453755497932434082e-02 4.500710964202880859e-02 -2.478432357311248779e-01 6.546451896429061890e-02 -1.152845174074172974e-01 -3.982343077659606934e-01 -2.422591000795364380e-01 -1.281900256872177124e-01 -2.364256531000137329e-01 -2.509806677699089050e-02 -1.889697164297103882e-01 3.134442269802093506e-01 8.196355402469635010e-02 -6.588888168334960938e-02 1.121225878596305847e-01 5.351977795362472534e-02
1.547575145959854126e-01 4.426073655486106873e-02 -2.314250916242599487e-01 6.211732327938079834e-02 -4.557062312960624695e-02 -1.935421973466873169e-01 -2.138735949993133545e-01 1.801995635032653809e-01 2.627808451652526855e-01 1.926229596138000488e-01 -6.941530853509902954e-02 -3.433117866516113281e-01 2.286368608474731445e-01 -7.074714638292789459e-03 -7.792255282402038574e-02 1.733923554420471191e-01 6.860139220952987671e-02 -2.528975009918212891e-01 1.109806634485721588e-02 -6.227860227227210999e-02 -1.914366185665130615e-01 -2.746750414371490479e-01 -1.953452974557876587e-01 -3.232431784272193909e-02 -3.275266289710998535e-01 -2.324278056621551514e-01 -6.159303337335586548e-02 1.834530830383300781e-01 -1.149847954511642456e-01 2.726439200341701508e-02 -1.339439004659652710e-01 1.643481403589248657e-01
8.034881204366683960e-02 -9.502781927585601807e-02 8.085935562849044800e-02 -8.265543729066848755e-02 -2.190746665000915527e-01 -1.518976539373397827e-01 -3.615020215511322021e-02 1.343155801296234131e-01 2.965605556964874268e-01 2.920019924640655518e-01 8.390560746192932129e-03 -2.262805700302124023e-01 2.594030201435089111e-01 1.468484196811914444e-02 6.300491839647293091e-02 8.844073861837387085e-02 -2.304530143737792969e-02 -7.294060289859771729e-02 -1.197878178209066391e-02 -2.486510127782821655e-01 -7.438755780458450317e-02 -1.369828581809997559e-01 -3.436909914016723633e-01 -4.713675379753112793e-02 -2.794327437877655029e-01 -3.392426073551177979e-01 -1.309797540307044983e-02 2.418583482503890991e-01 2.205544412136077881e-01 -9.299375116825103760e-02 2.023032754659652710e-01 1.201104223728179932e-01
-1.833646446466445923e-01 -1.873159855604171753e-01 -2.086817622184753418e-01 1.133980453014373779e-01 -4.210050702095031738e-01 2.444939613342285156e-01 -2.690840065479278564e-01 1.518064737319946289e-01 1.145491674542427063e-01 1.689338386058807373e-01 -3.528211712837219238e-01 -8.897742629051208496e-02 1.386449038982391357e-01 1.141667217016220093e-01 2.050299644470214844e-01 2.488602399826049805e-01 1.213347017765045166e-01 -8.731793612241744995e-02 1.756937429308891296e-02 1.272383630275726318e-01 1.363628804683685303e-01 2.095580101013183594e-01 -2.031747698783874512e-01 4.290466755628585815e-02 -6.856094300746917725e-02 6.325917690992355347e-02 1.874274224974215031e-03 2.893596515059471130e-02 1.810650229454040527e-01 2.427565492689609528e-02 -4.262910038232803345e-02 2.071582823991775513e-01
8.942823112010955811e-02 -1.346064507961273193e-01 1.059674774296581745e-03 -3.560617193579673767e-02 1.657886952161788940e-01 -4.679246805608272552e-03 -3.655124902725219727e-01 4.075357913970947266e-01 -8.849969506263732910e-02 -1.617499142885208130e-01 -1.695787459611892700e-01 -2.729237675666809082e-01 4.320335388183593750e-01 -4.347823560237884521e-02 1.954182982444763184e-01 1.443983614444732666e-01 -3.232223913073539734e-02 2.153802663087844849e-02 -7.476168219000101089e-03 1.295125484466552734e-01 -1.592364609241485596e-01 -2.236568629741668701e-01 -1.252370327711105347e-01 -1.357651948928833008e-01 -4.465375840663909912e-02 -1.362561136484146118e-01 2.535547316074371338e-02 -2.003024332225322723e-02 1.222947984933853149e-01 -2.452122420072555542e-01 -1.670326292514801025e-01 9.043298661708831787e-02
-2.825501561164855957e-01 2.862305939197540283e-02 -5.724408477544784546e-02 4.250647872686386108e-02 -1.711199581623077393e-01 -5.188981816172599792e-02 8.632730692625045776e-03 2.469559162855148315e-01 4.200885444879531860e-02 -5.411484465003013611e-02 -1.606265306472778320e-01 -1.446754336357116699e-01 2.423289269208908081e-01 2.679128050804138184e-01 2.263833582401275635e-01 1.216484084725379944e-01 1.745219975709915161e-01 1.038356199860572815e-01 -3.265651687979698181e-02 -1.438377890735864639e-02 -2.743496000766754150e-02 1.048004552721977234e-01 -3.381024897098541260e-01 -1.873848377726972103e-04 1.051322296261787415e-01 1.920375823974609375e-01 -2.067920416593551636e-01 4.797427356243133545e-01 4.726274311542510986e-02 3.830515593290328979e-02 2.183682769536972046e-01 1.801593005657196045e-01
-1.940698176622390747e-02 -1.231460645794868469e-02 -1.429989188909530640e-01 -6.041810661554336548e-02 -3.410193920135498047e-01 -1.345384493470191956e-02 -1.857253164052963257e-01 2.064373344182968140e-01 1.752643287181854248e-01 7.350843399763107300e-02 -1.908545009791851044e-02 1.836294308304786682e-02 -1.835926622152328491e-01 -7.896662503480911255e-02 2.225950658321380615e-01 2.875145375728607178e-01 6.169396638870239258e-02 -5.776265263557434082e-02 -2.940724790096282959e-01 -3.655054792761802673e-02 2.435972839593887329e-01 -7.257224619388580322e-02 -2.733317017555236816e-01 1.241507455706596375e-01 7.142142951488494873e-02 -1.178597211837768555e-01 -3.941859006881713867e-01 1.973004937171936035e-01 2.264022976160049438e-01 1.442817300558090210e-01 1.871802508831024170e-01 5.204389616847038269e-02
-1.551905870437622070e-01 5.935009941458702087e-02 7.991475611925125122e-02 6.688874214887619019e-02 -1.312006264925003052e-01 3.446604311466217041e-01 -2.162527590990066528e-01 2.807537615299224854e-01 7.192222774028778076e-02 -1.250335276126861572e-01 6.545928120613098145e-02 -2.637697458267211914e-01 -1.079429239034652710e-01 1.762864589691162109e-01 5.971446633338928223e-02 1.213503107428550720e-01 1.374503821134567261e-01 2.107253521680831909e-01 -1.964255124330520630e-01 1.252761036157608032e-01 -1.821104623377323151e-02 -2.346824705600738525e-01 -1.620613038539886475e-01 -1.555744558572769165e-01 -1.851494908332824707e-01 -4.704676941037178040e-02 -2.210426777601242065e-01 4.316766262054443359e-01 -4.034497961401939392e-02 3.054946288466453552e-02 1.295373216271400452e-02 2.153555899858474731e-01
-4.725733101367950439e-01 -1.477187722921371460e-01 1.038641631603240967e-01 9.420034289360046387e-02 -1.769910752773284912e-01 -1.009138897061347961e-01 -1.217869222164154053e-01 1.651257276535034180e-01 1.957170069217681885e-01 -1.408265978097915649e-01 3.602619767189025879e-01 -1.713008135557174683e-01 5.462679266929626465e-02 3.438861072063446045e-01 2.126229256391525269e-01 -1.627319306135177612e-01 7.714361418038606644e-03 -7.571804523468017578e-02 5.666983500123023987e-02 -8.728241175413131714e-02 1.378601044416427612e-01 -4.242803901433944702e-02 -2.359839230775833130e-01 -4.433287680149078369e-02 -1.243826467543840408e-02 -6.452282518148422241e-02 -8.819539099931716919e-02 1.069616228342056274e-01 2.845361530780792236e-01 -6.575809419155120850e-02 1.447017043828964233e-01 1.286074221134185791e-01
-1.613422334194183350e-01 -2.448320686817169189e-01 -5.548161640763282776e-02 4.586924985051155090e-02 -1.327529698610305786e-01 1.795978844165802002e-01 -2.552672028541564941e-01 1.327881664037704468e-01 -8.462285622954368591e-03 -2.453339397907257080e-01 1.653045117855072021e-01 -2.534911334514617920e-01 3.013520538806915283e-01 2.291846722364425659e-01 2.203176468610763550e-01 -5.502535775303840637e-02 -9.436956048011779785e-02 -1.077562049031257629e-01 1.753741502761840820e-01 1.517244279384613037e-01 -1.738863736391067505e-01 -1.732967048883438110e-01 -3.298740088939666748e-02 2.360443770885467529e-01 -3.416615128517150879e-01 7.647118717432022095e-02 -4.241245612502098083e-02 1.732781976461410522e-01 2.391987480223178864e-02 1.731934398412704468e-01 1.948425769805908203e-01 1.229553073644638062e-01
3.626861795783042908e-02 -1.817446500062942505e-01 -5.567567422986030579e-02 3.734438866376876831e-02 -4.053458869457244873e-01 2.444225847721099854e-01 -1.207703649997711182e-01 2.036607712507247925e-01 1.412914041429758072e-02 -1.114435866475105286e-01 -3.126853108406066895e-01 -2.024471759796142578e-01 -1.668225824832916260e-01 -1.549432240426540375e-02 1.352111101150512695e-01 9.294764697551727295e-02 -1.066424623131752014e-01 2.428055740892887115e-03 -2.377595454454421997e-01 1.308487504720687866e-01 1.322487369179725647e-02 4.488018807023763657e-03 -1.971576213836669922e-01 -5.164868384599685669e-02 -3.097272217273712158e-01 4.607683047652244568e-02 -1.756237000226974487e-01 3.775217011570930481e-02 3.611241281032562256e-01 1.748207360506057739e-01 1.487757861614227295e-01 -1.857082098722457886e-01
-1.250267475843429565e-01 1.321223676204681396e-01 1.918592862784862518e-02 1.155708506703376770e-01 -1.116864755749702454e-01 1.580177573487162590e-03 -3.146885633468627930e-01 2.073584944009780884e-01 2.344456613063812256e-01 1.264542639255523682e-01 -1.109139397740364075e-01 -7.501976191997528076e-02 1.491938233375549316e-01 2.436830997467041016e-01 1.029948145151138306e-01 -6.002984568476676941e-02 -7.078564167022705078e-02 -2.765662670135498047e-01 -5.512941628694534302e-02 1.506301015615463257e-01 -8.905196189880371094e-02 3.144867718219757080e-02 -1.150616705417633057e-01 -3.430809825658798218e-03 -1.501450985670089722e-01 1.115652099251747131e-01 -2.831925153732299805e-01 3.233990669250488281e-01 1.666834056377410889e-01 1.236656829714775085e-01 -5.885397642850875854e-02 4.671545326709747314e-01
-1.136436760425567627e-01 -3.206199035048484802e-02 -2.302310317754745483e-01 7.728812098503112793e-02 -2.277141660451889038e-01 -6.029118597507476807e-02 -1.553652584552764893e-01 2.594957351684570312e-01 1.875258833169937134e-01 1.153278425335884094e-01 3.170513361692428589e-02 -9.012873470783233643e-02 -1.687140464782714844e-01 -9.716898202896118164e-02 2.353680580854415894e-01 3.872975409030914307e-01 -9.739572182297706604e-03 1.320919990539550781e-01 -1.899779886007308960e-01 -9.158366918563842773e-02 2.345736473798751831e-01 -1.433619670569896698e-02 -3.503305912017822266e-01 2.019864916801452637e-01 -2.877684831619262695e-01 6.007565185427665710e-02 -1.984204947948455811e-01 6.573522835969924927e-02 1.324152797460556030e-01 -8.894573152065277100e-02 2.069937139749526978e-01 -5.279308650642633438e-03
-7.476675510406494141e-02 -1.444393992424011230e-01 -3.173235431313514709e-02 1.916095316410064697e-01 -1.080492734909057617e-01 1.132057458162307739e-01 -1.140531972050666809e-01 3.233263790607452393e-01 1.396405994892120361e-01 -1.141351237893104553e-01 -1.141602173447608948e-01 -2.085131704807281494e-01 4.207729697227478027e-01 1.706651896238327026e-01 -1.952144652605056763e-01 3.347497284412384033e-01 6.690116971731185913e-02 -7.276746630668640137e-02 -2.318271696567535400e-01 1.633597612380981445e-01 -1.202576383948326111e-01 -2.861432917416095734e-02 1.652400493621826172e-01 -4.260683432221412659e-02 -3.831429779529571533e-02 7.902709394693374634e-02 -2.151162326335906982e-01 -1.909799128770828247e-01 1.881378442049026489e-01 1.311369687318801880e-01 -1.043690890073776245e-01 2.446630448102951050e-01
1.468420326709747314e-01 -2.905103564262390137e-01 2.408464439213275909e-02 1.470571607351303101e-01 7.171235233545303345e-02 -1.231365948915481567e-01 -1.881511658430099487e-01 2.230045050382614136e-01 2.713749706745147705e-01 -1.171001791954040527e-02 -5.395041313022375107e-03 -4.613269269466400146e-01 1.527364403009414673e-01 -2.842256426811218262e-01 1.680298447608947754e-01 2.405987493693828583e-02 -1.746928393840789795e-01 -1.240053102374076843e-01 4.400620982050895691e-02 1.188528984785079956e-01 -2.742772698402404785e-01 -1.169962924905121326e-03 -9.471114724874496460e-02 -7.447250187397003174e-02 -2.481404393911361694e-01 6.479999423027038574e-02 4.574923589825630188e-02 1.018444523215293884e-01 1.310639828443527222e-01 2.522533833980560303e-01 1.881534904241561890e-01 2.621146291494369507e-02
-1.567002385854721069e-01 -2.450537085533142090e-01 5.926981940865516663e-02 3.123182803392410278e-02 -1.799598336219787598e-01 -3.289286047220230103e-02 4.945382848381996155e-02 1.502511799335479736e-01 2.563599348068237305e-01 -3.530704602599143982e-02 1.775850355625152588e-01 -3.860988318920135498e-01 1.593511365354061127e-02 -3.399656340479850769e-02 3.393127322196960449e-01 -1.161888008937239647e-03 -2.869732677936553955e-01 -2.212726324796676636e-01 9.258803725242614746e-02 -2.712721228599548340e-01 9.100321680307388306e-02 -1.758690774440765381e-01 1.251284331083297729e-01 1.431766301393508911e-01 -3.547273278236389160e-01 -3.025584854185581207e-02 -8.485230058431625366e-02 -1.630763709545135498e-02 2.032975107431411743e-01 1.485093683004379272e-01 -3.309880197048187256e-02 2.755546011030673981e-02
-1.792497932910919189e-01 -7.945157587528228760e-02 1.720677316188812256e-02 -5.472535640001296997e-02 4.909713938832283020e-02 1.283189952373504639e-01 -1.264430284500122070e-01 1.022934392094612122e-01 8.456284552812576294e-02 -2.181281000375747681e-01 6.838855147361755371e-02 -5.517986416816711426e-01 2.277531325817108154e-01 1.502572149038314819e-01 -7.649439573287963867e-02 2.688824385404586792e-02 -1.537786424160003662e-01 -9.266127645969390869e-02 2.324975878000259399e-01 9.619300812482833862e-02 -3.492474928498268127e-02 -9.299620985984802246e-02 -2.229851633310317993e-01 8.317466825246810913e-02 -4.007960259914398193e-01 2.102274745702743530e-01 1.398242861032485962e-01 4.017294198274612427e-02 -7.738807052373886108e-02 2.544378302991390228e-02 8.032561093568801880e-02 2.586282193660736084e-01
-3.865045309066772461e-01 -8.241787552833557129e-02 -1.852745562791824341e-02 7.751762866973876953e-02 -5.605171620845794678e-02 6.017724424600601196e-02 -9.752535074949264526e-02 1.157832220196723938e-01 -2.943777479231357574e-02 1.655455678701400757e-01 1.540383547544479370e-01 -2.867430150508880615e-01 1.099606677889823914e-01 1.587118506431579590e-01 -6.937048584222793579e-02 -4.928497970104217529e-02 -2.370759844779968262e-01 -2.900656461715698242e-01 1.966758668422698975e-01 4.578847438097000122e-02 8.922757953405380249e-02 -1.588476449251174927e-01 -1.580926775932312012e-01 -2.821854054927825928e-01 -2.296229898929595947e-01 -7.903368771076202393e-02 -8.076705783605575562e-02 2.339236736297607422e-01 2.656916677951812744e-01 2.344335764646530151e-01 8.262462913990020752e-02 2.398207485675811768e-01
-2.096350640058517456e-01 -9.906356036663055420e-02 -2.730876505374908447e-01 -4.109741747379302979e-02 -9.726966172456741333e-02 -1.063005998730659485e-01 -3.332511484622955322e-01 1.837648749351501465e-01 -2.198829688131809235e-02 -3.185478970408439636e-02 1.092344895005226135e-01 -2.967330217361450195e-01 7.586026936769485474e-02 4.023951292037963867e-02 -1.033837646245956421e-01 -2.070435136556625366e-01 -2.541889846324920654e-01 2.895442843437194824e-01 -1.776171922683715820e-01 -1.065787021070718765e-02 -3.677555918693542480e-02 1.582943648099899292e-02 -4.579985141754150391e-01 3.647980093955993652e-02 4.573555663228034973e-02 -1.756637692451477051e-01 -9.882013499736785889e-02 -7.116560637950897217e-02 2.848599255084991455e-01 1.165036559104919434e-01 6.044898554682731628e-02 5.494553968310356140e-02
5.639692768454551697e-02 6.729235500097274780e-02 -3.866456449031829834e-02 7.004407793283462524e-02 5.108225345611572266e-02 -1.203016564249992371e-01 -2.467201463878154755e-02 3.984410762786865234e-01 3.986530900001525879e-01 -9.553407877683639526e-02 -1.070479229092597961e-01 -1.416942775249481201e-01 3.712866902351379395e-01 8.674202114343643188e-02 1.126724109053611755e-01 6.091715395450592041e-02 -3.961208835244178772e-02 -2.709012329578399658e-01 -4.130817204713821411e-02 -9.261097013950347900e-02 -1.858081221580505371e-01 2.318697422742843628e-02 -2.252384722232818604e-01 2.739430963993072510e-01 -5.585287138819694519e-02 4.096397385001182556e-02 -2.035368382930755615e-01 2.785145640373229980e-01 7.968018203973770142e-02 1.053302213549613953e-01 -2.377267777919769287e-01 6.512069702148437500e-02
-1.453990638256072998e-01 -9.282857924699783325e-02 -3.062178567051887512e-02 5.838822573423385620e-02 -5.949021503329277039e-02 1.013591215014457703e-01 -2.567311935126781464e-02 3.565673530101776123e-01 2.432577461004257202e-01 -9.105474501848220825e-02 -1.237463206052780151e-01 -3.964027464389801025e-01 3.581387996673583984e-01 -2.278089895844459534e-02 9.109187126159667969e-02 -5.960332229733467102e-02 2.310190051794052124e-01 2.361847609281539917e-01 8.535268157720565796e-02 3.159033134579658508e-02 1.514932364225387573e-01 4.078396130353212357e-03 -1.156282648444175720e-01 -6.915497779846191406e-02 -8.750011771917343140e-02 -2.687974274158477783e-01 -5.683232471346855164e-02 -1.104402318596839905e-01 3.082258999347686768e-01 9.260416775941848755e-02 -3.287126496434211731e-02 2.918684184551239014e-01
-5.388855468481779099e-03 -1.484915465116500854e-01 -1.340173333883285522e-01 3.627853840589523315e-02 8.280090242624282837e-02 -9.817706048488616943e-02 -1.185839101672172546e-01 2.327028661966323853e-01 2.585893869400024414e-01 4.567102715373039246e-02 2.121119759976863861e-03 -2.159755527973175049e-01 1.098753958940505981e-01 2.437830865383148193e-01 1.193765923380851746e-01 -4.384992644190788269e-02 -3.897442519664764404e-01 -2.636958956718444824e-01 3.470288962125778198e-02 -3.725990653038024902e-01 1.509400904178619385e-01 -6.577064841985702515e-02 -7.593341637402772903e-03 2.124386131763458252e-01 -3.321736156940460205e-01 2.833316102623939514e-02 3.218066319823265076e-02 2.473992407321929932e-01 1.022674888372421265e-01 1.492470502853393555e-01 4.615650326013565063e-02 1.692381352186203003e-01
-1.660251021385192871e-01 -1.196914091706275940e-01 2.519524991512298584e-01 -3.569252323359251022e-03 -1.981581598520278931e-01 -9.752051532268524170e-02 -3.279113471508026123e-01 -7.723572850227355957e-02 3.575384616851806641e-01 -6.744831055402755737e-02 -1.108611151576042175e-01 8.467837236821651459e-03 3.821998536586761475e-01 -3.102604672312736511e-02 -1.781610213220119476e-02 -5.278466269373893738e-02 -1.214308366179466248e-01 -2.104293256998062134e-01 -3.335264027118682861e-01 -4.171166941523551941e-02 -1.998545229434967041e-02 1.170686408877372742e-01 -2.351641803979873657e-01 -1.270244717597961426e-01 -1.445005983114242554e-01 9.721425920724868774e-02 1.349171996116638184e-02 2.232336550951004028e-01 1.208288595080375671e-01 1.818694919347763062e-01 7.740030437707901001e-02 2.142430543899536133e-01
-8.526443690061569214e-02 1.575647294521331787e-01 -8.591011166572570801e-02 -4.988074302673339844e-02 -3.288480341434478760e-01 8.606968820095062256e-02 -2.366904169321060181e-01 2.678110301494598389e-01 1.392344683408737183e-01 -1.435755938291549683e-01 -2.277047932147979736e-01 -1.007596179842948914e-01 1.257502138614654541e-01 2.646417617797851562e-01 2.023786455392837524e-01 2.450118660926818848e-01 -2.375158481299877167e-03 -1.449626684188842773e-01 -3.172782659530639648e-01 -1.275510787963867188e-01 -1.752153970301151276e-02 -1.040530279278755188e-01 -4.725450277328491211e-02 -4.519555345177650452e-02 -1.456153485924005508e-02 6.995123624801635742e-02 -2.116698473691940308e-01 3.918130695819854736e-01 -8.277307450771331787e-02 -1.811288744211196899e-01 2.150327526032924652e-02 1.702635735273361206e-01
-1.443950235843658447e-01 -1.818666309118270874e-01 4.204958304762840271e-02 1.038102209568023682e-01 -3.515046834945678711e-01 2.470995336771011353e-01 -1.629503965377807617e-01 -1.423524618148803711e-01 9.534785151481628418e-02 -5.585385859012603760e-02 -2.086092829704284668e-01 -4.136173427104949951e-01 1.237081363797187805e-01 4.650555551052093506e-03 2.564087696373462677e-02 2.103075534105300903e-01 -2.601631581783294678e-01 9.724547713994979858e-02 -1.974048316478729248e-01 2.514562606811523438e-01 5.756651982665061951e-02 -1.987918466329574585e-01 2.746696583926677704e-02 7.090386748313903809e-02 -3.532494604587554932e-02 1.881786286830902100e-01 -1.293187737464904785e-01 1.648089736700057983e-01 3.239520490169525146e-01 -7.501297164708375931e-03 -1.260625757277011871e-02 -3.768688440322875977e-02
-2.190757691860198975e-01 -1.530895829200744629e-01 2.493962645530700684e-02 -3.909643590450286865e-01 3.006541403010487556e-03 -1.330059617757797241e-01 -5.311302542686462402e-01 3.183920085430145264e-01 1.360088288784027100e-01 1.300145834684371948e-01 1.229414939880371094e-01 -8.457203954458236694e-02 2.671738564968109131e-01 -1.219822242856025696e-01 1.921758651733398438e-01 -8.558253943920135498e-02 9.153648465871810913e-02 3.002468496561050415e-02 -7.840038836002349854e-02 -1.955188512802124023e-01 8.048393577337265015e-02 -1.916287541389465332e-01 -6.416901946067810059e-02 -1.457414627075195312e-01 -4.563929513096809387e-02 5.300479382276535034e-02 -1.108800843358039856e-01 8.440120518207550049e-02 -1.353068053722381592e-01 1.820272020995616913e-02 -2.397300675511360168e-02 1.414161920547485352e-01
-3.252607285976409912e-01 -2.002841532230377197e-01 -8.354958891868591309e-02 -6.932623684406280518e-02 -2.008772194385528564e-01 -1.695248484611511230e-01 -3.330972194671630859e-01 1.314809918403625488e-02 3.357730209827423096e-01 1.442681998014450073e-01 7.512428611516952515e-02 -7.778657972812652588e-02 5.618504807353019714e-02 3.308799564838409424e-01 1.733903735876083374e-01 6.418200675398111343e-03 -8.393700420856475830e-02 -1.822171062231063843e-01 -2.272745035588741302e-02 9.808801859617233276e-02 -2.194065004587173462e-01 -2.413828670978546143e-01 -1.038679853081703186e-01 -1.398881375789642334e-01 -2.048771232366561890e-01 1.464464068412780762e-01 2.406665980815887451e-01 -3.307405859231948853e-02 1.492431461811065674e-01 1.226554363965988159e-01 -1.141188666224479675e-01 -1.190305426716804504e-01
-3.175038993358612061e-01 -1.638001203536987305e-01 -3.331039845943450928e-01 -3.030271828174591064e-01 -2.439658790826797485e-01 2.701853215694427490e-01 -2.182913422584533691e-01 1.089420542120933533e-01 7.320284098386764526e-02 4.942433908581733704e-02 -6.419509649276733398e-02 -2.071281522512435913e-01 1.693092584609985352e-01 -1.982683539390563965e-01 -2.224349081516265869e-01 6.462926417589187622e-02 -1.641533076763153076e-01 1.982234418392181396e-01 -2.408508509397506714e-01 5.577616393566131592e-02 -5.359324440360069275e-02 5.973519757390022278e-03 -1.847615242004394531e-01 -1.694612354040145874e-01 -2.083266973495483398e-01 -1.461108624935150146e-01 4.671189934015274048e-02 -1.069608479738235474e-01 6.986229866743087769e-02 1.396607011556625366e-01 -5.431710928678512573e-02 -4.749064520001411438e-02
-3.088971041142940521e-02 -1.300258487462997437e-01 9.854197502136230469e-03 2.340507209300994873e-01 -1.036995202302932739e-01 7.778751105070114136e-02 -1.459391117095947266e-01 2.459266632795333862e-01 -6.865171715617179871e-03 1.595740169286727905e-01 -3.815932944416999817e-02 -1.012742593884468079e-01 3.187513351440429688e-01 3.650955483317375183e-02 3.622691929340362549e-01 2.406369596719741821e-01 2.787930965423583984e-01 1.340062767267227173e-01 1.569128483533859253e-01 -1.558924019336700439e-01 3.374355286359786987e-02 -2.724804878234863281e-01 -1.328005343675613403e-01 -2.365855872631072998e-02 -2.411059886217117310e-01 -2.347591966390609741e-01 -1.304640173912048340e-01 2.202738076448440552e-01 7.396543771028518677e-02 -1.232993826270103455e-01 1.104500517249107361e-01 2.225532233715057373e-01
-9.306064993143081665e-02 5.660953745245933533e-02 -1.217788234353065491e-01 7.580967247486114502e-02 -2.289822250604629517e-01 1.333603914827108383e-02 -4.510285556316375732e-01 1.822991371154785156e-01 6.391125172376632690e-02 -1.366081386804580688e-01 -3.037109225988388062e-02 -2.528319060802459717e-01 -1.063524559140205383e-01 4.121208190917968750e-01 5.863545835018157959e-02 1.627472341060638428e-01 7.957782596349716187e-02 6.620126217603683472e-02 -9.081762284040451050e-02 -8.051110059022903442e-02 5.360766127705574036e-02 -3.323356211185455322e-01 -3.326355516910552979e-01 3.674030303955078125e-02 -1.072388142347335815e-02 -5.252709239721298218e-02 -1.289136558771133423e-01 -8.686202019453048706e-02 -2.830110490322113037e-02 6.452839076519012451e-02 3.107967376708984375e-01 1.600079610943794250e-02
-2.276639044284820557e-01 -1.286521703004837036e-01 5.849888548254966736e-02 1.166443973779678345e-01 -3.241414204239845276e-02 -4.141486436128616333e-02 -5.266638398170471191e-01 2.855889201164245605e-01 1.525040417909622192e-01 -1.435355003923177719e-02 1.949047148227691650e-01 -7.004789263010025024e-02 1.205587908625602722e-01 -2.282014302909374237e-02 -1.153037324547767639e-01 4.176322743296623230e-02 -8.141817525029182434e-03 -2.769964933395385742e-01 -2.416911423206329346e-01 -9.570232033729553223e-02 -2.623003423213958740e-01 -1.123403161764144897e-01 -5.121250823140144348e-02 7.462697249138727784e-05 -1.000144705176353455e-01 -9.398777037858963013e-02 1.916546672582626343e-01 3.277114033699035645e-01 -9.243088960647583008e-02 -1.719313301146030426e-02 2.128463536500930786e-01 1.044923067092895508e-01
-1.460466533899307251e-01 -1.073797047138214111e-01 -2.808220386505126953e-01 -6.175354123115539551e-02 -1.914142817258834839e-01 1.528400927782058716e-01 8.852155506610870361e-02 1.476705819368362427e-01 1.636186391115188599e-01 -2.826878726482391357e-01 3.203610330820083618e-02 -1.354054510593414307e-01 3.708714544773101807e-01 -1.093237027525901794e-01 3.072926700115203857e-01 1.277143508195877075e-01 -9.108120948076248169e-02 2.400990575551986694e-01 -2.301884740591049194e-01 -1.045556887984275818e-01 -3.440715838223695755e-03 -6.096870079636573792e-02 1.274412684142589569e-02 1.548250615596771240e-01 -1.767180860042572021e-01 1.396218687295913696e-01 -4.155063331127166748e-01 7.344874739646911621e-02 7.859692722558975220e-02 -6.841161847114562988e-02 7.905171811580657959e-02 -7.033634930849075317e-02
-1.019830703735351562e-01 -1.524821370840072632e-01 -1.047634170390665531e-03 6.774566322565078735e-02 1.919539421796798706e-01 -4.929290711879730225e-02 -6.493517011404037476e-02 1.870268434286117554e-01 4.040108025074005127e-01 -3.317338600754737854e-02 -8.799381554126739502e-02 -2.739131450653076172e-01 1.464276760816574097e-01 -1.172092556953430176e-01 -1.524305939674377441e-01 1.220379844307899475e-01 -1.143432781100273132e-01 -1.053582727909088135e-01 8.163134008646011353e-02 -2.682793438434600830e-01 1.849397420883178711e-01 -2.388536483049392700e-01 -2.710336446762084961e-01 1.943344026803970337e-01 -2.800363600254058838e-01 -1.895281076431274414e-01 -1.936540752649307251e-01 1.977701187133789062e-01 -3.768772631883621216e-02 -1.755071431398391724e-01 1.381768733263015747e-01 1.237702146172523499e-01
-1.368841975927352905e-01 -1.147704944014549255e-01 -3.652792051434516907e-02 5.151804652996361256e-04 -2.643363773822784424e-01 -1.530240327119827271e-01 -1.642101556062698364e-01 1.821408569812774658e-01 1.177624240517616272e-01 1.114646419882774353e-01 7.186001539230346680e-02 -3.249195590615272522e-02 4.185639694333076477e-02 -7.658898830413818359e-02 2.313450574874877930e-01 3.002908527851104736e-01 -5.432962253689765930e-02 2.412240505218505859e-01 -1.169373095035552979e-01 -9.654734283685684204e-02 3.132346570491790771e-01 -8.467838913202285767e-02 -3.468640744686126709e-01 4.404205456376075745e-02 6.169610470533370972e-02 -6.768362969160079956e-02 -3.232815265655517578e-01 2.230819165706634521e-01 2.714046835899353027e-01 -7.548824697732925415e-02 2.751814126968383789e-01 -8.701149374246597290e-03
-1.542562544345855713e-01 -1.864254623651504517e-01 -2.513575553894042969e-02 2.113139182329177856e-01 -3.475291281938552856e-02 -2.764412164688110352e-01 -1.598674952983856201e-01 -1.561551261693239212e-02 2.754664123058319092e-01 1.102835312485694885e-02 -1.390752345323562622e-01 -1.380482912063598633e-01 4.489966630935668945e-01 1.877746731042861938e-01 -1.552294567227363586e-02 1.208852753043174744e-01 -4.727859422564506531e-02 -1.845682412385940552e-01 -6.277485936880111694e-02 -1.203257739543914795e-01 -2.226074784994125366e-01 3.140420466661453247e-02 -3.202854394912719727e-01 -2.377983331680297852e-01 -5.770896747708320618e-02 5.753781273961067200e-02 -1.756127774715423584e-01 1.953190267086029053e-01 -1.486556082963943481e-01 1.196732446551322937e-01 -1.677654534578323364e-01 1.484436243772506714e-01
1.840962469577789307e-02 5.407290533185005188e-02 -4.474378377199172974e-02 1.884419023990631104e-01 -4.155858755111694336e-01 3.636502325534820557e-01 -1.352787911891937256e-01 2.690559923648834229e-01 2.410922497510910034e-01 2.995730191469192505e-02 -2.876893803477287292e-02 -1.830612868070602417e-01 1.397544238716363907e-02 1.585916876792907715e-01 1.626585870981216431e-01 1.427493523806333542e-02 -2.708409726619720459e-01 1.376287192106246948e-01 -1.774484217166900635e-01 -1.485747750848531723e-02 -4.441171139478683472e-02 -1.765599101781845093e-01 -1.547755002975463867e-01 -6.417557597160339355e-02 2.403683774173259735e-02 -1.639541704207658768e-03 -3.347460627555847168e-01 2.246188521385192871e-01 1.470213383436203003e-01 -2.108503133058547974e-01 1.504376530647277832e-02 5.997245013713836670e-02
-8.075416088104248047e-02 4.047167673707008362e-02 -2.565258741378784180e-01 5.307682231068611145e-02 -1.739408373832702637e-01 -8.698991686105728149e-02 -6.954664736986160278e-02 1.336890310049057007e-01 2.053998857736587524e-01 3.156078457832336426e-01 5.255650263279676437e-03 1.103719249367713928e-01 3.804930150508880615e-01 2.497505210340023041e-02 -1.272765360772609711e-02 -2.146782875061035156e-01 -1.329926960170269012e-02 -5.593589320778846741e-02 -1.801477372646331787e-01 -2.706786990165710449e-01 1.171780303120613098e-01 -5.144822224974632263e-02 -1.100932657718658447e-01 -1.577348262071609497e-01 -1.261344701051712036e-01 9.218105673789978027e-02 -1.958891563117504120e-02 3.729562759399414062e-01 3.241276144981384277e-01 1.308119744062423706e-01 1.717994213104248047e-01 1.976217627525329590e-01
-1.162345707416534424e-01 -3.045102953910827637e-01 8.013413101434707642e-02 -9.643163532018661499e-02 -2.597739398479461670e-01 1.266028285026550293e-01 1.223076134920120239e-01 1.356181949377059937e-01 2.379000335931777954e-01 -1.084458008408546448e-01 -8.167727291584014893e-02 -3.085204064846038818e-01 1.721374392509460449e-01 1.203486844897270203e-01 1.443205177783966064e-01 1.919967383146286011e-01 -6.541194021701812744e-02 2.790830433368682861e-01 -3.379483520984649658e-01 -2.099307328462600708e-01 -6.300948560237884521e-03 1.625197678804397583e-01 -1.963441818952560425e-01 -1.595866493880748749e-02 8.339670300483703613e-02 9.070219844579696655e-02 -3.236918449401855469e-01 2.268166095018386841e-01 1.027860641479492188e-01 -2.325181104242801666e-02 4.225531592965126038e-03 -3.048852086067199707e-02
-2.710039019584655762e-01 6.134670227766036987e-02 1.706533282995223999e-01 -1.102087870240211487e-01 -1.961687356233596802e-01 4.224764928221702576e-02 -4.260343015193939209e-01 2.776754796504974365e-01 2.623271644115447998e-01 -8.920260518789291382e-02 4.053703695535659790e-02 -1.343285590410232544e-01 1.487285196781158447e-01 1.216547042131423950e-01 1.152110323309898376e-01 9.765356779098510742e-02 -1.852020323276519775e-01 -1.559738963842391968e-01 2.526151947677135468e-02 9.841312654316425323e-03 -3.874446153640747070e-01 -1.177558023482561111e-02 3.951662033796310425e-02 1.222726479172706604e-01 -2.007077187299728394e-01 1.448163837194442749e-01 -5.266404524445533752e-02 7.989864796400070190e-02 -2.124830782413482666e-01 2.557193636894226074e-01 7.262057065963745117e-02 1.187624260783195496e-01
-1.051310077309608459e-01 1.631179824471473694e-02 6.420936435461044312e-02 -2.462761104106903076e-02 -2.722460627555847168e-01 -5.062280222773551941e-02 4.297821223735809326e-02 2.203980982303619385e-01 2.602493464946746826e-01 -3.011586666107177734e-01 1.167944148182868958e-01 -2.540816068649291992e-01 2.777840197086334229e-01 2.742737904191017151e-02 1.738330423831939697e-01 5.819582380354404449e-03 -1.510091722011566162e-01 -1.681886017322540283e-01 1.233262568712234497e-01 1.065247282385826111e-01 -6.861214339733123779e-02 -2.145608961582183838e-01 -1.405120790004730225e-01 1.653311699628829956e-01 -3.651419281959533691e-01 1.340079307556152344e-01 8.126111701130867004e-03 1.940313279628753662e-01 -5.959650129079818726e-02 2.200257480144500732e-01 2.712765634059906006e-01 1.484291702508926392e-01
1.493237316608428955e-01 -6.871282309293746948e-02 -9.589198976755142212e-02 7.350381463766098022e-02 -9.918642044067382812e-02 7.977014034986495972e-02 -2.086906731128692627e-01 2.303569465875625610e-01 3.228001296520233154e-01 -3.422820940613746643e-02 -1.269197314977645874e-01 -9.674608707427978516e-02 4.464735984802246094e-01 7.217963784933090210e-02 -8.186592720448970795e-03 1.842682808637619019e-01 -1.708931177854537964e-01 -9.924686700105667114e-02 -1.216266080737113953e-01 -2.268977314233779907e-01 1.390630602836608887e-01 1.659842580556869507e-01 -2.029685676097869873e-01 2.806130647659301758e-01 5.501210317015647888e-02 1.377843171358108521e-01 -2.396255135536193848e-01 -1.095250695943832397e-01 5.431003123521804810e-02 1.708219386637210846e-02 -2.073422372341156006e-01 2.575594782829284668e-01
-6.542589515447616577e-02 -8.239998482167720795e-03 -5.322623066604137421e-03 -4.673500731587409973e-02 -1.021895408630371094e-01 1.004273891448974609e-01 -2.546905539929866791e-03 -2.684877812862396240e-02 1.037949621677398682e-01 -3.458917438983917236e-01 -1.940665096044540405e-01 -4.346460700035095215e-01 3.578492701053619385e-01 1.582791954278945923e-01 1.933919489383697510e-01 1.566650420427322388e-01 -1.463377624750137329e-01 1.192168369889259338e-01 -1.883387565612792969e-01 -2.318173348903656006e-01 -4.559542238712310791e-02 3.807460516691207886e-02 -1.969381868839263916e-01 -1.311620622873306274e-01 3.668566048145294189e-02 4.039161838591098785e-03 -3.280071318149566650e-01 2.767380475997924805e-01 -6.615038495510816574e-03 -5.387431383132934570e-02 1.053477674722671509e-01 1.272914558649063110e-01
-1.187679916620254517e-01 -2.509370446205139160e-01 -1.997710168361663818e-01 2.191813662648200989e-02 -1.578458249568939209e-01 4.042894393205642700e-02 -1.295568794012069702e-01 3.492677509784698486e-01 1.738731861114501953e-01 1.025376096367835999e-01 -5.781127512454986572e-02 4.407223686575889587e-02 1.161702945828437805e-01 -3.144289553165435791e-02 -4.498685151338577271e-02 1.928570717573165894e-01 -1.166706308722496033e-01 5.529472231864929199e-02 -3.756053745746612549e-01 -1.665165424346923828e-01 2.959658801555633545e-01 2.309854030609130859e-01 1.029965132474899292e-01 6.379616260528564453e-02 -2.276374548673629761e-01 -1.045329645276069641e-01 -1.528927981853485107e-01 3.472204506397247314e-01 -8.906889706850051880e-02 1.717515885829925537e-01 1.567907333374023438e-01 8.761484920978546143e-02
2.712449757382273674e-03 -1.151463314890861511e-01 -1.121462285518646240e-01 1.657930910587310791e-01 5.037479102611541748e-02 1.855509821325540543e-03 -4.091569483280181885e-01 1.702185720205307007e-01 1.574356853961944580e-02 1.845434755086898804e-01 -3.932757675647735596e-02 -2.365553081035614014e-01 -6.344454735517501831e-02 4.572260379791259766e-01 1.741427332162857056e-01 2.789213061332702637e-01 7.995491474866867065e-02 9.184700995683670044e-02 -1.642267405986785889e-01 -1.341502182185649872e-02 -8.975066989660263062e-02 -2.493428438901901245e-01 -2.806473970413208008e-01 -4.423053935170173645e-02 -8.554486185312271118e-02 1.383875161409378052e-01 -1.507290601730346680e-01 1.601374894380569458e-01 -3.514388299663551152e-05 -1.086313743144273758e-02 2.386603057384490967e-01 9.948767721652984619e-02
5.175784230232238770e-02 -1.791646629571914673e-01 -2.934907078742980957e-01 -2.954676449298858643e-01 -1.529559046030044556e-01 2.056661099195480347e-01 -2.525313794612884521e-01 3.803975880146026611e-02 -9.744664281606674194e-02 -5.616527050733566284e-02 -4.718498140573501587e-02 -2.754499912261962891e-01 2.869382202625274658e-01 -2.116900086402893066e-01 -2.028527297079563141e-02 -4.456006363034248352e-02 -1.697310954332351685e-01 -1.953381597995758057e-01 -1.485854983329772949e-01 -1.955782473087310791e-01 -1.031977683305740356e-01 6.644977629184722900e-02 -2.774136364459991455e-01 -1.334047913551330566e-01 7.945868372917175293e-02 1.099650636315345764e-01 7.919574156403541565e-03 1.059616580605506897e-01 2.552489042282104492e-01 2.406660616397857666e-01 1.818643063306808472e-01 1.327375620603561401e-01
-1.966463625431060791e-01 -1.235678326338529587e-02 -2.115098387002944946e-01 -2.477733790874481201e-01 -6.745790131390094757e-03 -9.909121692180633545e-02 -1.105584725737571716e-01 1.199479103088378906e-01 9.481687843799591064e-02 -8.473923057317733765e-02 1.000999063253402710e-01 -4.060189127922058105e-01 2.118078470230102539e-01 1.658450663089752197e-01 -1.215737545862793922e-03 1.855590613558888435e-03 -2.976913452148437500e-01 1.820682436227798462e-01 -2.616297304630279541e-01 1.747449338436126709e-01 -1.725181564688682556e-02 -2.555173337459564209e-01 -6.888982653617858887e-02 9.263662993907928467e-02 2.489098310470581055e-01 -6.661093235015869141e-02 -3.066939413547515869e-01 1.884214207530021667e-02 1.796820163726806641e-01 2.069183439016342163e-01 3.761156648397445679e-02 1.347813904285430908e-01
-1.413229480385780334e-02 -4.940506443381309509e-02 -1.136890053749084473e-01 -2.269932031631469727e-01 -7.514739781618118286e-02 8.380612730979919434e-02 1.457658112049102783e-01 2.364435642957687378e-01 2.238967567682266235e-01 1.359027475118637085e-01 -5.056856945157051086e-02 -2.291216105222702026e-01 2.514149546623229980e-01 2.138552814722061157e-01 -2.212992124259471893e-02 2.296801358461380005e-01 -8.694670349359512329e-02 -1.059490367770195007e-01 -2.857806430256459862e-05 -1.276115626096725464e-01 2.545411586761474609e-01 -3.852634504437446594e-02 -3.044029176235198975e-01 -2.855988442897796631e-01 -2.447100728750228882e-01 -8.830495178699493408e-02 -2.470982968807220459e-01 1.557873338460922241e-01 1.419098377227783203e-01 9.405814111232757568e-02 -1.594574302434921265e-01 -2.724924981594085693e-01
6.800359487533569336e-02 -2.875160053372383118e-02 -6.819610297679901123e-02 2.475576251745223999e-01 -2.012900710105895996e-01 3.515931963920593262e-02 -2.023958563804626465e-01 3.594945669174194336e-01 -1.132013369351625443e-02 1.246457453817129135e-02 -1.354545354843139648e-01 -1.391461342573165894e-01 3.475157618522644043e-01 3.725331425666809082e-01 -1.049884706735610962e-01 4.518916010856628418e-01 -6.806904915720224380e-03 -2.571575343608856201e-02 5.514923017472028732e-03 1.374276429414749146e-01 -1.160561293363571167e-01 -8.293186873197555542e-02 -2.517006732523441315e-02 3.011314570903778076e-02 -7.877341657876968384e-02 8.963576704263687134e-02 -1.690911501646041870e-01 -1.941606700420379639e-01 2.038876265287399292e-01 1.613470315933227539e-01 -1.177673190832138062e-01 1.937613263726234436e-02
3.222875297069549561e-02 -1.251429319381713867e-01 -4.997036978602409363e-02 1.286834180355072021e-01 2.388962656259536743e-01 2.277128223795443773e-04 -3.321310579776763916e-01 1.600622236728668213e-01 2.121404558420181274e-01 -1.981547623872756958e-01 2.069907486438751221e-01 -9.867698699235916138e-02 -3.330245241522789001e-02 2.370167523622512817e-01 1.706125438213348389e-01 3.315901756286621094e-01 1.504740715026855469e-01 1.721529364585876465e-01 -7.408594340085983276e-02 2.483915723860263824e-02 1.832206249237060547e-01 -1.127205416560173035e-01 -2.956869602203369141e-01 -2.197028249502182007e-01 -2.299517542123794556e-01 5.520552396774291992e-02 -1.885368973016738892e-01 2.325673401355743408e-01 -1.492939423769712448e-02 8.836220949888229370e-02 2.070407569408416748e-01 3.503382578492164612e-02
-3.815054297447204590e-01 -2.921164929866790771e-01 -1.962805837392807007e-01 1.368703544139862061e-01 3.058610856533050537e-02 7.822615653276443481e-02 -4.667950272560119629e-01 8.092490583658218384e-02 2.842038869857788086e-01 -7.279205322265625000e-02 -6.034567579627037048e-02 -1.142826229333877563e-01 1.599916219711303711e-01 1.040251255035400391e-01 3.994726017117500305e-02 4.224119707942008972e-02 4.255714640021324158e-02 -1.086787059903144836e-01 9.757745079696178436e-03 -2.451341152191162109e-01 1.905767321586608887e-01 -2.697745561599731445e-01 3.764333575963973999e-02 9.823603928089141846e-02 9.952492266893386841e-02 -1.770476102828979492e-01 -1.432701200246810913e-01 2.359100244939327240e-02 1.535302847623825073e-01 2.120471596717834473e-01 -1.066054627299308777e-01 -3.977577015757560730e-02
-1.069688946008682251e-01 -2.521528005599975586e-01 -8.518426120281219482e-02 1.591427922248840332e-01 -1.996297389268875122e-01 1.898839473724365234e-01 -3.084989786148071289e-01 1.012038141489028931e-01 -4.834770783782005310e-02 -9.259319305419921875e-02 1.414062827825546265e-01 -6.140081584453582764e-02 1.978825330734252930e-01 1.755564063787460327e-01 9.427118301391601562e-02 -7.005992531776428223e-02 7.531411945819854736e-02 -1.378223001956939697e-01 5.290083587169647217e-02 8.541586250066757202e-02 -2.359599173069000244e-01 -3.501808345317840576e-01 -9.548436105251312256e-02 3.360199034214019775e-01 -8.383054286241531372e-02 1.715937256813049316e-01 -2.616396546363830566e-01 1.741025149822235107e-01 9.619735181331634521e-02 2.459286004304885864e-01 2.121718525886535645e-01 8.683098852634429932e-02
1.048206239938735962e-01 -2.028224319219589233e-01 1.332870572805404663e-01 -2.540880255401134491e-02 -1.690556854009628296e-01 -2.275238633155822754e-01 -8.043790608644485474e-02 1.901701390743255615e-01 2.540412545204162598e-01 8.564111590385437012e-02 -5.432877689599990845e-02 -3.367205858230590820e-01 2.616310417652130127e-01 -4.802007973194122314e-02 2.223176211118698120e-01 8.846075087785720825e-02 6.605931371450424194e-02 -1.553300861269235611e-02 1.866673082113265991e-01 -1.645541936159133911e-02 2.300882786512374878e-01 -2.287772297859191895e-01 -2.369823306798934937e-01 -2.558451704680919647e-02 -8.696512132883071899e-02 -3.592427372932434082e-01 -2.464018017053604126e-01 1.657583862543106079e-01 -4.799758084118366241e-03 1.375648975372314453e-01 1.419974416494369507e-01 1.566461920738220215e-01
-1.460641324520111084e-01 2.133645415306091309e-01 3.913228213787078857e-02 2.842763811349868774e-02 -1.303952187299728394e-01 -1.130559854209423065e-02 -1.898565143346786499e-01 4.122047424316406250e-01 2.915007174015045166e-01 -7.379005104303359985e-02 -2.372688055038452148e-02 -5.796518921852111816e-02 1.321759968996047974e-01 1.438503265380859375e-01 1.706559024751186371e-02 -1.169705614447593689e-01 -1.168491840362548828e-01 4.791270941495895386e-02 -1.350126266479492188e-01 1.901610195636749268e-01 -6.256452202796936035e-02 -5.190201103687286377e-03 -1.036830469965934753e-01 -6.012812629342079163e-02 -3.286401927471160889e-01 1.725715100765228271e-01 -8.778580278158187866e-02 2.459561079740524292e-01 2.121758311986923218e-01 -9.391491115093231201e-02 -2.519082129001617432e-01 3.864028155803680420e-01
[truncated: 3,275,106 more chars]
