# Supplementary material for: The Language of Innovation
Source: PLoS One. 2020 Apr 30;15(4):e0230107. doi: 10.1371/journal.pone.0230107 (PMC7194493; doi:10.1371/journal.pone.0230107)
Supplement: S12 File — (GZ) [file pone.0230107.s012.tar.gz › 1990-1994/V2Run_8_VS_4500_embeddings1990-1994ED32.txt]

-3.035460598766803741e-03 1.965026604011654854e-03 -2.825072109699249268e-01 -2.314489632844924927e-01 4.212628677487373352e-02 -1.936755627393722534e-01 1.300251483917236328e-01 -3.285108879208564758e-02 1.069508194923400879e-01 1.055329442024230957e-01 -2.244300991296768188e-01 -1.001090258359909058e-01 2.961895801126956940e-02 -2.326504439115524292e-01 1.832295060157775879e-01 9.244943410158157349e-02 -7.490245997905731201e-02 1.777011305093765259e-01 -1.973637491464614868e-01 2.197644710540771484e-01 1.546460688114166260e-01 2.280490994453430176e-01 -5.953069776296615601e-02 -1.088166236877441406e-01 2.673049867153167725e-01 2.618447542190551758e-01 1.203632280230522156e-01 3.828401565551757812e-01 -2.184754014015197754e-01 5.413169041275978088e-02 -2.388226240873336792e-01 6.882821768522262573e-02
9.468113631010055542e-02 -1.004968434572219849e-01 2.743004262447357178e-02 -3.119360841810703278e-02 7.486411929130554199e-02 -1.422126442193984985e-01 2.795490622520446777e-01 2.314087301492691040e-01 1.201850846409797668e-01 4.887428507208824158e-02 -1.957241296768188477e-01 3.370837867259979248e-02 3.323056399822235107e-01 -5.132998228073120117e-01 9.570468962192535400e-02 6.560115516185760498e-02 9.913741797208786011e-02 -2.150769978761672974e-01 1.267030136659741402e-03 2.429212443530559540e-02 6.488499790430068970e-02 2.039696574211120605e-01 -3.650214523077011108e-02 -1.847917884588241577e-01 -1.126206517219543457e-01 2.120772004127502441e-01 -1.708816438913345337e-01 9.182546287775039673e-02 -2.794353365898132324e-01 2.108529508113861084e-01 -9.636142849922180176e-02 -1.137819215655326843e-01
2.763273566961288452e-02 -4.300509989261627197e-01 5.427257157862186432e-03 -9.790125489234924316e-02 1.844471842050552368e-01 -1.874240040779113770e-01 -1.204430460929870605e-01 2.499538101255893707e-02 1.941917538642883301e-01 -3.714174330234527588e-01 3.406958281993865967e-02 1.331179141998291016e-01 8.581955730915069580e-02 -4.022186696529388428e-01 -1.424358785152435303e-02 -2.077322900295257568e-01 1.620485633611679077e-01 6.587154418230056763e-02 -1.667460650205612183e-01 2.574132680892944336e-01 2.636809945106506348e-01 1.285316795110702515e-01 3.362470492720603943e-02 -1.113455146551132202e-01 -1.041181758046150208e-01 2.028828412294387817e-01 -1.707451790571212769e-01 3.640535101294517517e-02 -4.490634053945541382e-02 8.395592682063579559e-03 -3.364924341440200806e-02 -5.842875689268112183e-02
2.391974031925201416e-01 -1.994114071130752563e-01 -2.366733103990554810e-01 -5.872701480984687805e-02 1.109330877661705017e-01 2.523454725742340088e-01 -1.666275262832641602e-01 -2.283823909237980843e-03 3.159244060516357422e-01 -1.141327917575836182e-01 2.165329642593860626e-02 2.944430522620677948e-02 2.404637932777404785e-01 -3.961610794067382812e-01 1.375821828842163086e-01 -9.269431233406066895e-02 -2.525906562805175781e-01 -1.750072687864303589e-01 -6.826828420162200928e-02 1.096678078174591064e-01 2.776247560977935791e-01 -4.565748199820518494e-02 7.427146285772323608e-02 -2.005923390388488770e-01 -7.912760972976684570e-02 1.016183272004127502e-01 -4.118745028972625732e-02 -1.122434213757514954e-01 -2.951928675174713135e-01 -1.632946431636810303e-01 5.090574547648429871e-02 5.969851277768611908e-03
1.946914643049240112e-01 -1.413859575986862183e-01 -3.864776492118835449e-01 -2.090138010680675507e-02 -2.938946522772312164e-02 9.931259602308273315e-02 -1.440139859914779663e-01 3.311881422996520996e-02 2.085368037223815918e-01 2.418056363239884377e-03 -2.663193829357624054e-02 1.164054614491760731e-03 2.015876471996307373e-01 -4.099020361900329590e-01 3.078434616327285767e-02 -1.621550172567367554e-01 1.010288372635841370e-01 6.450632214546203613e-02 -3.268119394779205322e-01 2.159972637891769409e-01 3.282261490821838379e-01 2.287987917661666870e-01 1.847996264696121216e-01 4.858968779444694519e-02 1.471316367387771606e-01 2.324887737631797791e-02 -1.082245409488677979e-01 9.221360832452774048e-02 -1.187046170234680176e-01 2.191863805055618286e-01 9.478589892387390137e-02 4.114405810832977295e-02
-1.233587190508842468e-01 -1.608108580112457275e-01 3.841414814814925194e-03 -1.582730710506439209e-01 3.877606689929962158e-01 1.316528171300888062e-01 5.593577772378921509e-02 -9.845718741416931152e-02 1.395237594842910767e-01 -2.568109631538391113e-01 -3.416946157813072205e-02 -3.190591931343078613e-01 2.582204639911651611e-01 -1.248156055808067322e-01 1.023923605680465698e-01 2.800050191581249237e-02 1.562552303075790405e-01 9.521412104368209839e-02 -2.259296625852584839e-01 1.866411268711090088e-01 1.714697778224945068e-01 -1.872107386589050293e-02 -1.417873352766036987e-01 5.966924130916595459e-02 4.567082598805427551e-02 6.624718755483627319e-02 -1.392172276973724365e-01 1.845934614539146423e-02 -9.503716975450515747e-02 4.150465130805969238e-03 -3.815096616744995117e-01 3.433093130588531494e-01
6.926050782203674316e-02 -9.670877456665039062e-02 1.480243504047393799e-01 -1.420380920171737671e-01 2.991804182529449463e-01 2.921536564826965332e-02 1.871618032455444336e-01 7.013057917356491089e-02 1.192072033882141113e-01 -7.534930855035781860e-02 -1.067826002836227417e-01 2.711571380496025085e-02 2.156481742858886719e-01 -1.989918947219848633e-01 5.805213749408721924e-02 5.696821212768554688e-02 7.657388597726821899e-02 -6.373679637908935547e-02 -2.767534255981445312e-01 6.020072475075721741e-02 2.298377305269241333e-01 2.219918556511402130e-02 1.164174601435661316e-01 -2.321228832006454468e-01 1.115896776318550110e-01 4.150272905826568604e-01 -3.219223022460937500e-01 2.805918455123901367e-01 -3.056092858314514160e-01 -1.270859688520431519e-01 2.491149865090847015e-02 -2.413324452936649323e-02
-1.291444450616836548e-01 -3.737268969416618347e-02 -1.252337079495191574e-02 -1.515048742294311523e-01 -9.636783041059970856e-03 1.774638593196868896e-01 8.989589661359786987e-02 1.008513569831848145e-01 7.596728857606649399e-03 -2.900669872760772705e-01 -1.330165714025497437e-01 -8.877062052488327026e-02 1.297931671142578125e-01 -4.378075301647186279e-01 -6.362743210047483444e-03 2.599996328353881836e-02 2.304034978151321411e-01 -1.427263468503952026e-01 -8.016751706600189209e-02 2.747201919555664062e-01 1.889537125825881958e-01 8.977103978395462036e-02 6.684755533933639526e-02 -2.598569989204406738e-01 3.986587524414062500e-01 3.099334239959716797e-01 -1.753044277429580688e-01 7.660723291337490082e-03 -6.175626814365386963e-02 -7.552149891853332520e-02 -1.183857768774032593e-01 9.770403802394866943e-02
-5.622119084000587463e-02 -2.087737619876861572e-01 -1.509482860565185547e-01 -1.115610152482986450e-01 3.109261989593505859e-01 -2.522929012775421143e-02 1.149973124265670776e-01 1.248776167631149292e-01 3.327395915985107422e-01 -1.522909998893737793e-01 -3.131663426756858826e-02 9.882616996765136719e-02 1.316050142049789429e-01 -2.785824835300445557e-01 1.462973505258560181e-01 -1.987883597612380981e-01 -1.714500635862350464e-01 -1.111820060759782791e-02 -2.359347641468048096e-01 1.482151448726654053e-01 2.062373608350753784e-01 -2.526538632810115814e-02 2.698850035667419434e-01 -6.458253413438796997e-02 1.581686884164810181e-01 1.584662199020385742e-01 -3.947687447071075439e-01 1.239574626088142395e-01 5.580736324191093445e-02 1.485506296157836914e-01 4.206854477524757385e-02 -1.255662292242050171e-01
-2.228866796940565109e-03 -4.604148119688034058e-02 -3.291446268558502197e-01 -1.956787109375000000e-01 1.869790852069854736e-01 6.519193947315216064e-02 1.882820427417755127e-01 6.348154973238706589e-03 2.661436498165130615e-01 -9.794824570417404175e-02 -1.476148366928100586e-01 1.134544610977172852e-01 2.836080789566040039e-01 -2.371817827224731445e-01 -9.284687042236328125e-02 8.546260744333267212e-02 3.127481639385223389e-01 -2.000358849763870239e-01 -1.914856433868408203e-01 -7.301366329193115234e-02 -1.345805972814559937e-01 9.696850180625915527e-02 3.539806231856346130e-02 -2.448302507400512695e-01 3.552170703187584877e-03 2.164879254996776581e-02 -1.194472461938858032e-01 2.791147530078887939e-01 -3.423885405063629150e-01 5.260100960731506348e-02 1.984746009111404419e-02 -1.651304811239242554e-01
-4.615628626197576523e-03 1.493266820907592773e-01 -1.284707486629486084e-01 -1.949695497751235962e-01 1.841048449277877808e-01 -5.447341129183769226e-02 7.295878231525421143e-02 4.665980115532875061e-02 6.468404829502105713e-02 -2.841686606407165527e-01 -1.709165424108505249e-01 2.787727117538452148e-02 3.615378439426422119e-01 -3.147398829460144043e-01 -1.488280147314071655e-01 1.680512577295303345e-01 1.141432970762252808e-01 1.386767327785491943e-01 1.990442164242267609e-02 -5.919881537556648254e-02 3.907657810486853123e-04 3.459959030151367188e-01 2.989990115165710449e-01 -1.799630671739578247e-01 1.926171034574508667e-01 2.041282802820205688e-01 -2.777839824557304382e-02 2.339836955070495605e-01 -2.211202085018157959e-01 -5.908869951963424683e-02 1.339437533169984818e-02 -1.385544240474700928e-01
-5.567694455385208130e-02 -1.324594467878341675e-01 2.011754661798477173e-01 -1.221766322851181030e-02 3.174777328968048096e-01 -5.894605442881584167e-02 5.583366006612777710e-02 1.117925569415092468e-01 2.781170308589935303e-01 1.216234639286994934e-01 7.263427227735519409e-02 -1.313180774450302124e-01 3.478178679943084717e-01 -9.037316590547561646e-02 4.670586809515953064e-02 1.665271818637847900e-01 1.704795360565185547e-01 -1.487711444497108459e-03 -3.974773287773132324e-01 2.197328805923461914e-01 1.261576116085052490e-01 2.285017669200897217e-01 1.890650093555450439e-01 -9.354620426893234253e-02 1.586293727159500122e-01 3.181998431682586670e-01 1.435404736548662186e-02 1.745000183582305908e-01 -1.079602763056755066e-01 1.346350312232971191e-01 5.318989232182502747e-02 -8.654395490884780884e-02
-5.084520578384399414e-02 -3.692361712455749512e-01 -1.279961168766021729e-01 -2.477981708943843842e-02 1.939427256584167480e-01 -1.915546506643295288e-01 2.999532222747802734e-02 3.654902800917625427e-02 2.208679914474487305e-01 -1.473923772573471069e-01 -1.450728774070739746e-01 -1.627744175493717194e-02 5.016106367111206055e-01 -2.819568812847137451e-01 7.396563142538070679e-02 -1.114691793918609619e-01 4.659144207835197449e-02 2.110747396945953369e-01 -2.202911525964736938e-01 5.592684075236320496e-02 -4.699640721082687378e-02 2.051362395286560059e-02 9.548495709896087646e-02 -1.205270066857337952e-01 3.359408080577850342e-01 9.637064486742019653e-02 -1.959467232227325439e-01 2.576338313519954681e-02 7.561409473419189453e-02 9.442037343978881836e-02 1.585534960031509399e-01 -3.294104710221290588e-02
5.760709196329116821e-02 -3.081453442573547363e-01 -2.842343449592590332e-01 -7.501967996358871460e-02 8.858980983495712280e-02 -1.947929263114929199e-01 2.701146304607391357e-01 -2.461021542549133301e-01 -7.573226839303970337e-02 -1.248250454664230347e-01 -1.238402798771858215e-01 6.127044092863798141e-03 3.657535463571548462e-02 -3.783669173717498779e-01 2.218194492161273956e-02 -1.873293370008468628e-01 7.832358591258525848e-03 1.135112494230270386e-01 -2.473839521408081055e-01 1.628006696701049805e-01 1.669527292251586914e-01 2.494696825742721558e-01 -6.655312608927488327e-03 -5.839368328452110291e-02 1.505488455295562744e-01 9.643691033124923706e-02 -3.291367590427398682e-01 1.722946316003799438e-01 -1.595238596200942993e-01 -1.497244089841842651e-01 -4.634737968444824219e-02 -7.077957689762115479e-02
2.321578562259674072e-01 -4.447054266929626465e-01 -2.618901133537292480e-01 -9.017349779605865479e-02 3.328101038932800293e-01 1.632122546434402466e-01 -6.112145632505416870e-02 -6.300163269042968750e-02 5.856949463486671448e-02 1.634756326675415039e-01 1.867770217359066010e-02 1.617756187915802002e-01 1.511871814727783203e-01 -3.736296594142913818e-01 8.597725629806518555e-02 1.042127758264541626e-01 3.679606318473815918e-02 -5.892156064510345459e-02 -6.809622049331665039e-02 1.292998641729354858e-01 6.727921962738037109e-02 -3.025834448635578156e-04 -7.465422153472900391e-02 -5.868681892752647400e-02 9.838237613439559937e-02 3.356722593307495117e-01 -2.306682914495468140e-01 1.470110416412353516e-01 -1.471931785345077515e-01 1.551647633314132690e-01 -6.871581822633743286e-02 4.205158352851867676e-02
1.017650812864303589e-01 -1.191291436553001404e-01 -2.732818722724914551e-01 -1.434945613145828247e-01 2.455626130104064941e-01 -1.118113175034523010e-01 1.764947623014450073e-01 2.198131084442138672e-01 7.871658354997634888e-02 -3.029295504093170166e-01 -1.484920680522918701e-01 2.100628316402435303e-01 1.601791977882385254e-01 -6.907898932695388794e-02 1.263168603181838989e-01 9.775334596633911133e-02 1.183184385299682617e-01 2.638287469744682312e-02 3.023474942892789841e-03 1.008853092789649963e-01 -7.648247480392456055e-02 6.639815121889114380e-02 2.937352657318115234e-02 -3.574688732624053955e-01 2.153781652450561523e-01 3.841045498847961426e-01 2.825976349413394928e-02 3.527871966361999512e-01 -6.272695213556289673e-02 9.589204937219619751e-02 1.968811033293604851e-03 -1.082814633846282959e-01
1.862361878156661987e-01 -1.413805186748504639e-01 -4.489147961139678955e-01 -2.278580889105796814e-02 6.680756807327270508e-02 4.325159825384616852e-03 -1.183550804853439331e-02 6.793848425149917603e-02 2.127775400876998901e-01 -2.463323622941970825e-02 -1.399488300085067749e-01 1.195306852459907532e-01 7.177738100290298462e-02 -5.463495850563049316e-01 -3.225446864962577820e-02 8.108005672693252563e-02 -3.339615762233734131e-01 -1.552957296371459961e-01 -5.280321929603815079e-03 1.657350659370422363e-01 2.292203456163406372e-01 -9.275557473301887512e-03 1.177642345428466797e-01 -1.448601037263870239e-01 -4.700019210577011108e-02 1.481134742498397827e-01 -1.723756268620491028e-02 1.255150586366653442e-01 -9.987646341323852539e-02 1.837812364101409912e-01 6.932322680950164795e-02 6.041005998849868774e-02
-1.640335768461227417e-01 -1.743131130933761597e-01 -2.080499678850173950e-01 -1.178734079003334045e-01 1.155209615826606750e-01 -2.607666142284870148e-02 5.747281014919281006e-02 2.535566091537475586e-01 5.657761171460151672e-02 -1.316456645727157593e-01 -1.383357793092727661e-01 -3.964561596512794495e-02 4.562309682369232178e-01 -3.410954475402832031e-01 1.198327764868736267e-01 -1.485555917024612427e-01 -1.550777405500411987e-01 1.720810867846012115e-02 -2.059465050697326660e-01 1.057778764516115189e-02 2.761198282241821289e-01 4.865782335400581360e-02 1.231693774461746216e-01 2.602181583642959595e-02 3.108235597610473633e-01 4.702905192971229553e-02 -1.820002347230911255e-01 -8.313459344208240509e-03 -1.828900575637817383e-01 3.909984603524208069e-02 2.702410817146301270e-01 -1.989073120057582855e-02
-3.007699847221374512e-01 -2.952418327331542969e-01 -1.400813013315200806e-01 -3.393380939960479736e-01 2.873746454715728760e-01 2.749703824520111084e-02 9.761837869882583618e-02 6.323767453432083130e-02 1.373805552721023560e-01 1.265207231044769287e-01 -1.664195060729980469e-01 -1.125157773494720459e-01 5.762812867760658264e-02 -4.316296577453613281e-01 9.366492927074432373e-02 1.657389849424362183e-01 -2.385217696428298950e-02 1.593489646911621094e-01 -9.141983091831207275e-02 3.359036985784769058e-03 -6.042400491423904896e-04 -6.140987947583198547e-02 1.006172299385070801e-01 -3.142588734626770020e-01 -5.061118304729461670e-02 -1.132606565952301025e-01 -3.118137829005718231e-02 -4.349679872393608093e-02 -2.008434385061264038e-01 -1.442864686250686646e-01 -1.495251804590225220e-01 2.021683305501937866e-01
-4.998232424259185791e-02 -3.889065086841583252e-01 -7.304936647415161133e-02 -1.710176765918731689e-01 1.985033452510833740e-01 -9.419249743223190308e-02 1.636385768651962280e-01 -9.773191064596176147e-02 1.507903933525085449e-01 5.477087944746017456e-02 -3.979060426354408264e-02 -7.045860588550567627e-02 1.250622719526290894e-01 -4.957331717014312744e-01 1.801951229572296143e-01 -2.149462997913360596e-01 -2.140966989099979401e-02 -6.960137933492660522e-02 -2.167261987924575806e-01 1.531724929809570312e-01 -9.532206505537033081e-02 2.196235954761505127e-01 2.079395055770874023e-01 -8.629659563302993774e-02 2.923256158828735352e-01 1.998211257159709930e-02 -1.291320174932479858e-01 1.415805071592330933e-01 -2.769582904875278473e-02 -1.498860865831375122e-01 1.017403379082679749e-01 1.217242777347564697e-01
7.197935134172439575e-02 -1.959498226642608643e-01 -2.697474956512451172e-01 5.829799920320510864e-02 1.671994477510452271e-01 -2.713915407657623291e-01 1.797848194837570190e-02 1.035374104976654053e-01 2.610024511814117432e-01 -1.555025726556777954e-01 -2.931476533412933350e-01 1.071489155292510986e-01 4.005668163299560547e-01 -2.619837522506713867e-01 -4.507311433553695679e-02 -1.900696754455566406e-01 -6.189678609371185303e-02 1.709585040807723999e-01 -2.108826786279678345e-01 -5.840578675270080566e-02 2.271896898746490479e-01 -4.197953641414642334e-02 1.770627051591873169e-01 -1.982049830257892609e-02 1.542748212814331055e-01 2.300163209438323975e-01 -1.300491392612457275e-01 8.409801870584487915e-02 -1.230761110782623291e-01 1.204116120934486389e-01 -3.369636833667755127e-02 1.144687607884407043e-01
-5.253336951136589050e-02 -1.204403638839721680e-01 -6.230716779828071594e-02 -3.138511776924133301e-01 8.655408024787902832e-02 1.122823432087898254e-01 1.067811399698257446e-01 -7.805515080690383911e-03 2.938696555793285370e-02 1.398641318082809448e-01 -2.605784535408020020e-01 1.795835345983505249e-01 2.341647297143936157e-01 -2.021282464265823364e-01 -9.407763183116912842e-02 1.398244649171829224e-01 5.141482502222061157e-02 -4.951217211782932281e-03 -2.720463573932647705e-01 1.625671088695526123e-01 2.367557287216186523e-01 2.688449323177337646e-01 5.279117822647094727e-02 -1.872752606868743896e-01 2.282585054636001587e-01 1.813742965459823608e-01 1.506547182798385620e-01 -1.865802556276321411e-01 -2.623212039470672607e-01 7.616528123617172241e-02 -1.823621541261672974e-01 -2.905993461608886719e-01
9.848381578922271729e-02 -1.951659768819808960e-01 -5.025890097022056580e-02 -9.911675751209259033e-02 -1.368635892868041992e-01 -1.746791601181030273e-01 2.515695989131927490e-01 -7.550788670778274536e-02 -4.082349687814712524e-02 -3.452675938606262207e-01 -1.955472379922866821e-01 3.012596629559993744e-02 -2.607892826199531555e-02 -2.899134755134582520e-01 1.386766433715820312e-01 3.023166954517364502e-01 -2.032571136951446533e-01 -1.264847815036773682e-01 -1.228914409875869751e-01 1.437087804079055786e-01 4.947148263454437256e-02 2.014655768871307373e-01 1.559304744005203247e-01 -7.115974277257919312e-02 5.690640583634376526e-02 1.553794592618942261e-01 -3.601932823657989502e-01 3.751512467861175537e-01 1.914880611002445221e-02 9.015124291181564331e-03 -1.027318835258483887e-02 4.854330420494079590e-02
-2.402813732624053955e-02 -3.068920373916625977e-01 -1.500868499279022217e-01 -1.463500708341598511e-01 -1.106215491890907288e-01 -5.410704179666936398e-04 6.373530253767967224e-03 2.689054934307932854e-03 2.292503565549850464e-01 -4.292052388191223145e-01 -6.517485529184341431e-02 5.402620881795883179e-02 6.782402843236923218e-02 -2.705006599426269531e-01 1.958514153957366943e-01 7.001196593046188354e-02 2.362055703997612000e-03 -9.139966219663619995e-02 1.078690588474273682e-01 1.878815442323684692e-01 4.724241420626640320e-02 1.023726835846900940e-01 -1.028741300106048584e-01 -2.296080589294433594e-01 8.023449778556823730e-02 -1.333704739809036255e-01 1.880358755588531494e-01 1.071969717741012573e-01 -3.193133175373077393e-01 2.414963543415069580e-01 -2.286161780357360840e-01 -2.628882825374603271e-01
-1.536008715629577637e-01 -2.969821393489837646e-01 -3.309893906116485596e-01 -1.187072545289993286e-01 1.720080077648162842e-01 -1.522318720817565918e-01 1.551616042852401733e-01 1.071842536330223083e-01 2.783893346786499023e-01 -7.421243004500865936e-03 -1.207584217190742493e-01 -9.712275862693786621e-02 2.768656313419342041e-01 -2.182059288024902344e-01 2.497778981924057007e-01 -1.314817070960998535e-01 -2.002674639225006104e-01 1.204741448163986206e-01 -2.641370594501495361e-01 -1.800104975700378418e-01 1.596720516681671143e-02 8.575958013534545898e-02 9.636255353689193726e-02 9.797445684671401978e-02 1.569542884826660156e-01 1.311953216791152954e-01 -1.929821074008941650e-01 1.001915484666824341e-01 -2.160265147686004639e-01 3.321663662791252136e-02 1.692771762609481812e-01 1.479245126247406006e-01
-1.207573413848876953e-01 -1.235970035195350647e-01 -1.287210285663604736e-01 -9.858619421720504761e-02 1.447414010763168335e-01 1.034284532070159912e-01 -2.361331582069396973e-01 3.691395372152328491e-02 9.636618942022323608e-02 4.870389029383659363e-02 6.359075009822845459e-02 -2.121808379888534546e-01 3.990442454814910889e-01 -2.913530766963958740e-01 8.115317672491073608e-02 2.833693623542785645e-01 3.666087612509727478e-02 9.286200255155563354e-02 -6.009142380207777023e-03 -8.559828996658325195e-02 2.852583527565002441e-01 7.486846297979354858e-02 -7.238396257162094116e-02 6.814334541559219360e-02 -1.523130685091018677e-01 -2.255844920873641968e-01 -6.613778322935104370e-02 2.997152209281921387e-01 -3.557883203029632568e-01 1.756171584129333496e-01 8.044824004173278809e-02 1.302816420793533325e-01
-1.245290860533714294e-01 -1.712133549153804779e-02 2.814006432890892029e-02 -1.170434802770614624e-01 1.561142653226852417e-01 1.710672974586486816e-01 1.707051694393157959e-01 -8.446818590164184570e-02 2.390922605991363525e-01 -3.444127738475799561e-01 -1.389575600624084473e-01 6.432221084833145142e-02 1.445071846246719360e-01 -8.595865964889526367e-02 5.052575469017028809e-01 2.649333514273166656e-02 -1.021247357130050659e-02 -2.388208173215389252e-02 -5.851196125149726868e-02 1.573851257562637329e-01 2.064016014337539673e-01 1.579456776380538940e-01 1.496028900146484375e-01 -2.135663926601409912e-01 -1.031014174222946167e-01 2.117913402616977692e-02 3.886980563402175903e-02 2.355474382638931274e-01 -1.509090662002563477e-01 5.379436910152435303e-02 -3.714832365512847900e-01 -1.264414098113775253e-02
-2.297036051750183105e-01 8.187158405780792236e-02 -1.091943457722663879e-01 1.702502369880676270e-01 1.033448055386543274e-01 3.083297982811927795e-02 1.155139878392219543e-01 1.082336679100990295e-01 3.682539463043212891e-01 -1.048816069960594177e-01 1.031287312507629395e-01 4.002264514565467834e-02 3.709945380687713623e-01 -3.313565254211425781e-01 1.000950112938880920e-01 -5.087373778223991394e-02 -5.635998398065567017e-02 1.101798340678215027e-01 -3.176255226135253906e-01 7.433613389730453491e-02 1.134880855679512024e-01 1.946874409914016724e-01 2.504411041736602783e-01 -5.407732725143432617e-02 -1.112512405961751938e-02 2.471922338008880615e-01 1.450079530477523804e-01 1.983355730772018433e-01 -1.262578517198562622e-01 -2.124974131584167480e-01 3.364283218979835510e-02 -1.485615670680999756e-01
4.091557860374450684e-01 -1.597531586885452271e-01 9.713836759328842163e-02 -9.337364137172698975e-02 1.245906352996826172e-01 1.527039855718612671e-01 -2.567745558917522430e-02 -3.265516459941864014e-02 1.644179672002792358e-01 -1.335036009550094604e-01 -2.226911336183547974e-01 -5.285780131816864014e-02 3.597182929515838623e-01 -3.547250926494598389e-01 8.561937510967254639e-02 6.825572997331619263e-02 2.037686258554458618e-01 2.311065346002578735e-01 3.394160885363817215e-03 2.499824464321136475e-01 -1.032402291893959045e-01 1.748748421669006348e-01 1.159275397658348083e-01 -2.748031020164489746e-01 1.359063833951950073e-01 4.470992088317871094e-02 -5.126968398690223694e-02 1.653714478015899658e-01 -1.386932283639907837e-01 -9.791610389947891235e-02 -5.652465671300888062e-02 1.174569800496101379e-01
-1.361266523599624634e-01 -3.251379728317260742e-01 -7.345192879438400269e-02 -2.834247983992099762e-02 1.079172044992446899e-01 -9.320063889026641846e-02 -6.394537538290023804e-02 2.976751923561096191e-01 -1.241217330098152161e-01 -4.429973065853118896e-01 -5.565241444855928421e-03 -1.041012406349182129e-01 1.649134159088134766e-01 -3.661816194653511047e-02 6.892956048250198364e-02 -8.130807429552078247e-02 -1.133624315261840820e-01 -1.802076771855354309e-02 -1.429751515388488770e-01 2.031882107257843018e-01 -2.579332143068313599e-02 2.174264937639236450e-01 -2.515387833118438721e-01 6.093378644436597824e-03 1.916455663740634918e-02 -5.123885720968246460e-02 1.809378154575824738e-02 3.634852170944213867e-01 -2.352914810180664062e-01 -3.842809423804283142e-02 -2.449169754981994629e-01 -2.359820157289505005e-01
-1.934077143669128418e-01 -2.791939675807952881e-01 -6.812442839145660400e-02 -1.069266423583030701e-01 5.813586711883544922e-02 -3.595807030797004700e-02 -1.494509074836969376e-02 7.807556539773941040e-03 2.778283953666687012e-01 8.037662506103515625e-02 -8.518167585134506226e-02 1.911336779594421387e-01 4.278063401579856873e-02 -4.902966022491455078e-01 -1.187929064035415649e-01 1.290512382984161377e-01 5.417223274707794189e-02 1.620429605245590210e-01 -1.345444768667221069e-01 1.042256876826286316e-01 7.696142792701721191e-02 1.809600293636322021e-01 -1.876963824033737183e-01 -4.746306538581848145e-01 2.278231829404830933e-01 3.308881446719169617e-02 -5.020904913544654846e-02 7.545733451843261719e-02 1.126290634274482727e-01 8.048477023839950562e-02 -1.562473922967910767e-01 3.267932683229446411e-02
1.098602712154388428e-01 -2.025080919265747070e-01 -1.861151754856109619e-01 -7.371313124895095825e-02 2.539526224136352539e-01 2.206715196371078491e-02 2.763289511203765869e-01 2.218265086412429810e-01 7.852531224489212036e-02 -2.625176906585693359e-01 -1.246484555304050446e-02 1.213855743408203125e-01 2.537515163421630859e-01 -3.501017987728118896e-01 3.043877147138118744e-02 -1.032121628522872925e-01 -1.353580951690673828e-01 2.055749744176864624e-01 -3.532343506813049316e-01 -1.412838846445083618e-01 1.842648983001708984e-01 1.344368606805801392e-02 1.600846834480762482e-02 1.559552829712629318e-02 2.168224602937698364e-01 1.728034019470214844e-01 -1.514174044132232666e-01 1.580312848091125488e-01 -1.984510719776153564e-01 1.073297560214996338e-01 7.181137800216674805e-02 8.371040970087051392e-02
9.976627305150032043e-03 8.509820699691772461e-02 8.425579220056533813e-02 -2.766452357172966003e-02 3.418607413768768311e-01 -2.290717661380767822e-01 -4.902368783950805664e-02 4.305791854858398438e-02 3.109636604785919189e-01 -1.389004886150360107e-01 -9.693249315023422241e-02 2.890542745590209961e-01 1.379206627607345581e-01 -1.157789677381515503e-01 2.404363900423049927e-01 3.266513347625732422e-01 -4.368279129266738892e-02 7.781663537025451660e-02 1.037592440843582153e-02 3.358438611030578613e-01 -4.102698992937803268e-03 1.307216845452785492e-02 -1.756851933896541595e-02 5.781653523445129395e-02 2.765510678291320801e-01 1.876190304756164551e-01 1.285773366689682007e-01 2.886480093002319336e-01 -1.906150579452514648e-01 -9.738834202289581299e-02 -1.022362187504768372e-01 -1.131942942738533020e-01
-3.131533265113830566e-01 -7.078501582145690918e-02 -9.276883304119110107e-02 -2.074343860149383545e-01 2.275282144546508789e-01 1.239900663495063782e-01 1.195992156863212585e-01 -2.258229702711105347e-01 1.768424212932586670e-01 -3.111612498760223389e-01 -3.285500109195709229e-01 -1.291992068290710449e-01 4.147219955921173096e-01 -1.541946735233068466e-02 -1.029259115457534790e-01 -7.588479667901992798e-02 -1.397733688354492188e-01 -1.664292216300964355e-01 -4.899172484874725342e-02 1.185911297798156738e-01 1.116788312792778015e-01 -7.794862985610961914e-02 1.101197078824043274e-01 -1.329710334539413452e-01 5.166193470358848572e-02 -1.191588714718818665e-01 -1.183047704398632050e-02 9.574551135301589966e-02 -1.867025494575500488e-01 2.457414269447326660e-01 -9.505395591259002686e-02 1.703476458787918091e-01
4.104182496666908264e-02 -2.849980294704437256e-01 4.628322273492813110e-02 -2.283492982387542725e-01 8.343045413494110107e-02 1.480981856584548950e-01 1.905762939713895321e-03 9.142198413610458374e-02 7.020336389541625977e-02 -2.120399326086044312e-01 -2.127564102411270142e-01 1.355273574590682983e-01 1.523681078106164932e-02 -3.394705355167388916e-01 8.225370943546295166e-02 1.568016111850738525e-01 -1.176581382751464844e-01 -8.737195283174514771e-02 -1.571735590696334839e-01 2.665820419788360596e-01 -3.943591564893722534e-02 2.006023675203323364e-01 1.992911100387573242e-01 2.190316617488861084e-01 4.227140545845031738e-02 2.818737924098968506e-01 -3.529527783393859863e-01 1.916948556900024414e-01 -1.732942312955856323e-01 2.426478167762979865e-04 -2.121359407901763916e-01 2.955592423677444458e-02
-3.489742428064346313e-02 -2.847735285758972168e-01 -4.531645029783248901e-02 -1.055331993848085403e-02 8.908360451459884644e-02 -8.145961910486221313e-02 2.444180846214294434e-01 1.541833132505416870e-01 1.224480718374252319e-01 -1.499652266502380371e-01 -1.778183579444885254e-01 -4.653590545058250427e-02 4.569284021854400635e-01 -2.630180418491363525e-01 1.690645366907119751e-01 -2.791436314582824707e-01 -9.630404412746429443e-02 2.459942102432250977e-01 -1.827881336212158203e-01 2.631716057658195496e-02 1.659065186977386475e-01 -2.640287391841411591e-02 5.189037695527076721e-02 5.897140875458717346e-02 7.393819838762283325e-02 3.668566346168518066e-01 -1.440762281417846680e-01 -2.272000350058078766e-02 -1.849968433380126953e-01 -5.990185588598251343e-02 -1.523610502481460571e-01 -3.268101066350936890e-02
6.659808009862899780e-02 9.937468171119689941e-02 -5.619089119136333466e-03 -2.224079966545104980e-01 1.382228285074234009e-01 -2.482184469699859619e-01 -6.483852118253707886e-02 4.236648231744766235e-02 2.092037051916122437e-01 -2.379044145345687866e-01 -1.827713251113891602e-01 5.952263623476028442e-02 9.836860001087188721e-02 -1.868661642074584961e-01 2.600464224815368652e-01 -1.379093341529369354e-02 -1.156498491764068604e-01 -2.780241072177886963e-01 1.010381057858467102e-01 4.291014671325683594e-01 -4.721578210592269897e-02 1.693224720656871796e-02 1.654294133186340332e-01 -1.971578747034072876e-01 8.050799369812011719e-02 -4.973237961530685425e-02 6.037082150578498840e-02 2.046423107385635376e-01 -3.762366473674774170e-01 -1.228020340204238892e-01 -1.582375764846801758e-01 -9.918870031833648682e-02
-8.048766106367111206e-02 -1.229974552989006042e-01 -1.447009444236755371e-01 -1.688596308231353760e-01 4.568153023719787598e-01 -7.561764121055603027e-02 2.869178354740142822e-01 -4.654207453131675720e-02 1.045923903584480286e-01 4.635811224579811096e-02 -1.575611345469951630e-02 -2.962346747517585754e-02 1.024816855788230896e-01 -3.226988315582275391e-01 -4.425242915749549866e-02 1.979462504386901855e-01 -1.769981682300567627e-01 1.526501029729843140e-01 -1.786141991615295410e-01 2.569517195224761963e-01 6.692045927047729492e-02 -4.870861768722534180e-02 2.202734053134918213e-01 4.248398542404174805e-02 9.279678016901016235e-02 -1.761060059070587158e-01 -1.625191569328308105e-01 8.384738117456436157e-02 -1.388400644063949585e-01 1.042647063732147217e-01 -3.345227837562561035e-01 1.876395344734191895e-01
3.158390522003173828e-02 -1.084582880139350891e-01 -9.088282473385334015e-03 6.781394779682159424e-02 2.070004642009735107e-01 -1.024768054485321045e-01 -9.898056834936141968e-02 -1.249307170510292053e-01 -5.413949862122535706e-02 2.493630498647689819e-01 9.115966409444808960e-02 -2.637846469879150391e-01 2.534312307834625244e-01 -3.455683290958404541e-01 -2.049353122711181641e-01 1.363771259784698486e-01 -9.218318015336990356e-02 -3.031245805323123932e-02 1.494985967874526978e-01 3.988201916217803955e-01 2.442147731781005859e-01 4.658805206418037415e-02 2.877449430525302887e-02 -2.244602590799331665e-01 1.034598145633935928e-02 -1.087366342544555664e-01 1.156980320811271667e-01 2.824466228485107422e-01 -2.821386456489562988e-01 7.520400732755661011e-02 9.907773882150650024e-02 1.119916737079620361e-01
7.921287324279546738e-04 -1.393026411533355713e-01 -2.282786816358566284e-01 -2.499700784683227539e-01 -2.597234025597572327e-02 -3.073587417602539062e-01 3.225066959857940674e-01 4.264140874147415161e-02 1.011602133512496948e-01 -1.652821302413940430e-01 -8.399134874343872070e-02 -8.423077315092086792e-02 1.380282640457153320e-01 -1.647192537784576416e-01 5.015357956290245056e-02 -3.667767941951751709e-01 -1.929126381874084473e-01 1.326159983873367310e-01 -3.330722749233245850e-01 1.010517403483390808e-01 1.971312165260314941e-01 -5.276890471577644348e-02 1.230528280138969421e-01 -1.863680779933929443e-01 4.784877225756645203e-02 2.654221951961517334e-01 -5.867815390229225159e-02 -7.881421595811843872e-02 -2.198685854673385620e-01 1.394777297973632812e-01 2.109197527170181274e-02 1.095156297087669373e-01
-2.686741650104522705e-01 -8.450099267065525055e-03 -4.394994676113128662e-02 -4.194716513156890869e-01 3.337849080562591553e-01 -1.797473989427089691e-02 1.261702775955200195e-01 -7.294079661369323730e-02 -5.773123726248741150e-02 -1.474749743938446045e-01 -6.940024346113204956e-02 -2.016117274761199951e-01 2.797938585281372070e-01 -2.126542925834655762e-01 8.220110833644866943e-02 2.629213929176330566e-01 -1.865043342113494873e-01 8.649042993783950806e-02 -1.549942940473556519e-01 2.049565911293029785e-01 1.206304207444190979e-01 -1.550286561250686646e-01 9.458395838737487793e-02 -9.293308109045028687e-02 7.917571812868118286e-02 7.898815721273422241e-02 -8.770012855529785156e-02 1.623195782303810120e-02 5.771125108003616333e-02 1.143561229109764099e-01 -2.566415965557098389e-01 2.823911011219024658e-01
-1.893469244241714478e-01 -1.350456029176712036e-01 -1.072200387716293335e-01 -3.233097791671752930e-01 4.464321434497833252e-01 -5.763913318514823914e-02 4.612446576356887817e-02 -2.278591096401214600e-01 8.198343217372894287e-02 -6.533417105674743652e-02 -3.955556079745292664e-02 -1.473403871059417725e-01 2.867560684680938721e-01 -2.468705922365188599e-01 -3.669639676809310913e-02 1.769190579652786255e-01 -8.951324969530105591e-02 2.924282550811767578e-01 8.577486127614974976e-02 1.126469001173973083e-01 7.076418399810791016e-02 1.508858799934387207e-01 1.739578247070312500e-01 2.533351629972457886e-02 7.045534253120422363e-02 5.469134449958801270e-02 -6.449320167303085327e-02 1.301423609256744385e-01 3.251187503337860107e-02 -7.674200832843780518e-02 -3.465421795845031738e-01 1.865183562040328979e-01
8.679600059986114502e-02 -1.307721734046936035e-01 -1.550598144531250000e-01 -7.997100055217742920e-02 7.775412406772375107e-03 -2.679876051843166351e-02 -1.672686450183391571e-02 4.250018671154975891e-02 2.802987098693847656e-01 9.595744311809539795e-02 2.231093496084213257e-02 1.806256324052810669e-01 2.165143340826034546e-01 -4.649648070335388184e-01 1.686991900205612183e-01 -3.938811272382736206e-02 7.473969459533691406e-02 2.817882299423217773e-01 -9.805920720100402832e-02 9.257472306489944458e-02 4.377850517630577087e-02 3.119874000549316406e-01 2.800628729164600372e-02 -2.630102038383483887e-01 2.249869257211685181e-01 5.517158657312393188e-02 -2.243683487176895142e-01 6.334521621465682983e-02 -3.402391739655286074e-04 -2.762876152992248535e-01 -2.570739388465881348e-01 -7.249055802822113037e-02
1.530899703502655029e-01 2.014184370636940002e-02 6.001103669404983521e-02 -6.626307219266891479e-02 6.949268281459808350e-02 1.387871801853179932e-01 1.161819472908973694e-01 6.222359836101531982e-02 -9.444344043731689453e-02 -5.106485635042190552e-02 4.848437607288360596e-01 -2.655376493930816650e-02 3.397071659564971924e-01 -1.414871960878372192e-01 2.851206362247467041e-01 1.446399986743927002e-01 5.552394781261682510e-03 -3.403384471312165260e-03 -2.080225571990013123e-02 2.623274028301239014e-01 3.852479159832000732e-02 1.035897061228752136e-02 1.465367823839187622e-01 -3.369089066982269287e-01 2.677536569535732269e-02 7.990030199289321899e-02 -1.084003299474716187e-01 1.973659545183181763e-01 -4.049361348152160645e-01 7.062321901321411133e-02 2.464585378766059875e-02 9.234976023435592651e-02
5.569256842136383057e-02 -3.209949731826782227e-01 -1.754311919212341309e-01 6.247079465538263321e-03 2.244749665260314941e-01 -5.500857904553413391e-02 1.760097891092300415e-01 2.515706419944763184e-01 2.165512740612030029e-01 -1.347597241401672363e-01 -1.207859292626380920e-01 7.250391412526369095e-03 3.375258296728134155e-02 -3.378010094165802002e-01 1.330129057168960571e-01 -1.999696344137191772e-01 3.634814172983169556e-02 1.016185060143470764e-01 -2.794960141181945801e-01 2.357079535722732544e-01 3.139659762382507324e-01 -7.968994230031967163e-02 -2.224771771579980850e-03 -1.019285991787910461e-01 2.298333495855331421e-01 1.323407292366027832e-01 -1.276604831218719482e-01 1.134021878242492676e-01 7.404038682579994202e-03 -5.076581612229347229e-02 1.606394946575164795e-01 2.723286747932434082e-01
-1.589681357145309448e-01 2.423280104994773865e-02 -1.005611792206764221e-01 -1.609963029623031616e-01 9.649983048439025879e-02 1.984648220241069794e-02 1.387600898742675781e-01 -2.039940208196640015e-01 3.234177827835083008e-01 -1.807475090026855469e-01 3.967523947358131409e-02 -1.422951370477676392e-01 1.565235257148742676e-01 -2.700104415416717529e-01 -1.842665970325469971e-01 2.658956125378608704e-02 -2.787035405635833740e-01 1.943264752626419067e-01 9.915040805935859680e-03 8.028912544250488281e-02 2.232587784528732300e-01 -4.010836780071258545e-02 1.574872881174087524e-01 -5.675076320767402649e-02 -1.437622010707855225e-01 -9.975540451705455780e-03 1.000050082802772522e-02 -1.679319739341735840e-01 -3.854457437992095947e-01 2.816370725631713867e-01 -3.034176826477050781e-01 7.681673020124435425e-02
-1.030229926109313965e-01 -2.762238979339599609e-01 1.839128555729985237e-03 5.336093157529830933e-02 -5.157666280865669250e-02 -3.021885156631469727e-01 1.222216933965682983e-01 -5.186679959297180176e-02 2.123762965202331543e-01 -2.422820627689361572e-01 -9.620693325996398926e-02 1.879727691411972046e-01 2.358133792877197266e-01 -2.155913561582565308e-01 9.143716841936111450e-02 8.820436149835586548e-02 8.788079768419265747e-02 2.816796675324440002e-02 -2.821418344974517822e-01 2.400055378675460815e-01 3.229103386402130127e-01 6.748023908585309982e-03 1.738667674362659454e-02 2.700715363025665283e-01 2.010549604892730713e-01 7.664597779512405396e-02 -1.770183742046356201e-01 1.602662056684494019e-01 -1.020005941390991211e-01 1.686601638793945312e-01 1.423967033624649048e-01 2.151301354169845581e-01
3.072709962725639343e-02 -7.768534123897552490e-02 -1.918239295482635498e-01 -2.469057962298393250e-02 4.883109405636787415e-02 -3.725453019142150879e-01 1.529413610696792603e-01 -6.978994607925415039e-02 1.355268806219100952e-01 -3.502622544765472412e-01 -7.698510587215423584e-02 9.127503633499145508e-02 1.954589486122131348e-01 -4.836466535925865173e-02 1.404803805053234100e-02 -1.496610045433044434e-01 5.296976864337921143e-02 9.390732645988464355e-02 -4.632350504398345947e-01 2.189328819513320923e-01 2.168108075857162476e-01 8.621351420879364014e-02 2.536414563655853271e-01 -1.307643502950668335e-01 1.368257850408554077e-01 9.212265908718109131e-02 8.352264761924743652e-02 3.209974765777587891e-01 7.596810162067413330e-02 5.345442146062850952e-02 6.599178165197372437e-02 -8.664792776107788086e-02
1.061701774597167969e-01 -1.458999812602996826e-01 -1.975391060113906860e-01 -2.071941494941711426e-01 -9.416829794645309448e-02 -4.325017333030700684e-01 8.517399430274963379e-02 -1.076764017343521118e-01 -3.452550247311592102e-02 -1.685217469930648804e-01 -5.130143463611602783e-02 -2.619982063770294189e-01 2.689720392227172852e-01 -1.225702315568923950e-01 -6.565086543560028076e-02 -2.334075123071670532e-01 1.195679418742656708e-02 -1.019493192434310913e-01 -4.024492204189300537e-01 1.683047562837600708e-01 1.112414300441741943e-01 1.595116555690765381e-01 2.205969095230102539e-01 -1.142033562064170837e-01 1.884330511093139648e-01 1.715152114629745483e-01 7.157550007104873657e-02 1.505409032106399536e-01 -8.871595561504364014e-02 -2.418725751340389252e-02 -8.289539813995361328e-02 -1.236962601542472839e-01
-8.580194413661956787e-02 4.944895207881927490e-02 7.972187548875808716e-02 -1.301116794347763062e-01 4.520812332630157471e-01 -3.003791570663452148e-01 2.439913451671600342e-01 5.742051079869270325e-02 1.574983596801757812e-01 -1.000073105096817017e-01 -1.838754564523696899e-01 -1.771847307682037354e-01 1.310963034629821777e-01 -2.518371641635894775e-01 -1.075052171945571899e-01 2.268699109554290771e-01 -1.377055794000625610e-01 -7.804194465279579163e-03 -5.708102881908416748e-02 5.762837827205657959e-02 1.837318241596221924e-01 1.358109414577484131e-01 1.401668787002563477e-01 -6.553149223327636719e-02 8.500907570123672485e-02 -1.624837964773178101e-01 -6.528037041425704956e-02 1.622033715248107910e-01 1.309739076532423496e-03 8.262141048908233643e-02 -3.588339090347290039e-01 2.535587251186370850e-01
-1.337002515792846680e-01 -6.467656791210174561e-02 9.632129967212677002e-02 -2.778747081756591797e-01 -5.536461994051933289e-02 -1.680485457181930542e-01 -1.099753901362419128e-01 1.400536000728607178e-01 3.655459284782409668e-01 -9.568361192941665649e-02 1.719655692577362061e-01 -1.869845837354660034e-01 2.776519358158111572e-01 -4.803206026554107666e-01 7.663543801754713058e-03 -1.259618550539016724e-01 -5.018153041601181030e-02 -1.587795019149780273e-01 4.078733921051025391e-02 6.662739068269729614e-02 -2.427431941032409668e-01 3.227187320590019226e-02 -9.691684693098068237e-02 -9.679908305406570435e-02 1.966145634651184082e-01 1.420129388570785522e-01 -2.172517478466033936e-01 1.587830334901809692e-01 -2.330788224935531616e-02 7.566016912460327148e-02 -1.959380507469177246e-01 9.455347806215286255e-02
4.583660140633583069e-02 -6.060572713613510132e-02 9.669989347457885742e-02 -1.911199688911437988e-01 7.070928066968917847e-02 8.524161577224731445e-02 8.739091455936431885e-02 2.679393440485000610e-02 8.278518170118331909e-02 -2.564635574817657471e-01 2.064329601125791669e-05 2.255456596612930298e-01 3.010805547237396240e-01 -7.358849048614501953e-02 2.492907047271728516e-01 2.216151058673858643e-01 -1.346925646066665649e-01 1.852814480662345886e-02 9.989257901906967163e-02 1.528773009777069092e-01 1.008826941251754761e-01 -2.402572333812713623e-02 1.774180382490158081e-01 -3.375518620014190674e-01 -2.843007817864418030e-02 1.597028970718383789e-01 5.841697752475738525e-02 2.613053321838378906e-01 -2.641084194183349609e-01 1.262388974428176880e-01 -4.528223872184753418e-01 -1.238345447927713394e-02
2.885038778185844421e-02 5.467947944998741150e-02 -2.032537311315536499e-01 -2.517856061458587646e-01 2.625418305397033691e-01 -1.631019860506057739e-01 2.147918045520782471e-01 2.412619814276695251e-02 1.814373880624771118e-01 -1.332956552505493164e-01 9.210727876052260399e-04 2.400869578123092651e-01 4.161688089370727539e-01 -3.265838325023651123e-01 4.394068196415901184e-02 -1.749752014875411987e-01 -6.449127942323684692e-02 1.381261944770812988e-01 3.548851236701011658e-02 1.533245593309402466e-01 1.122529339045286179e-02 1.742806136608123779e-01 -4.140882194042205811e-02 1.669450551271438599e-01 3.804907202720642090e-02 1.983485221862792969e-01 -2.835829257965087891e-01 2.373445481061935425e-01 3.187276050448417664e-02 -2.768461965024471283e-02 1.016283854842185974e-01 1.753515005111694336e-01
-6.861486285924911499e-02 -8.808364719152450562e-02 -2.477699816226959229e-01 -1.675548553466796875e-01 7.505190372467041016e-02 4.227700456976890564e-02 1.115066334605216980e-01 -1.195527687668800354e-01 2.403232008218765259e-01 -2.758476138114929199e-01 -4.571313410997390747e-02 8.255526423454284668e-02 1.108530759811401367e-01 -1.759355962276458740e-01 2.778640687465667725e-01 2.014322280883789062e-01 -3.180883079767227173e-02 -7.131086289882659912e-02 1.026875972747802734e-01 3.462782800197601318e-01 -6.087216362357139587e-02 1.596402227878570557e-01 2.346543371677398682e-01 -2.488512098789215088e-01 -9.703123569488525391e-02 -3.640884533524513245e-02 1.115501672029495239e-01 1.145663708448410034e-01 -2.091347724199295044e-01 2.818333506584167480e-01 -3.279836773872375488e-01 -1.018025651574134827e-01
6.562487035989761353e-02 -2.311707437038421631e-01 -2.911441028118133545e-01 1.120307147502899170e-01 2.533584535121917725e-01 -1.354764848947525024e-01 2.981185019016265869e-01 1.176483631134033203e-01 1.333118230104446411e-01 -2.804264426231384277e-01 6.534475833177566528e-02 1.061388254165649414e-01 3.703041076660156250e-01 -3.054851293563842773e-01 -6.392255425453186035e-02 5.299120023846626282e-02 6.784099340438842773e-02 6.805910915136337280e-02 -3.381225764751434326e-01 -2.278583589941263199e-03 2.159246802330017090e-01 -1.160721182823181152e-01 1.396443396806716919e-01 8.459118753671646118e-02 2.032329700887203217e-02 2.552572488784790039e-01 5.889679491519927979e-02 1.263326406478881836e-01 3.148153051733970642e-02 5.462350696325302124e-02 -3.978864848613739014e-02 -9.754921495914459229e-02
7.310839742422103882e-02 -3.686258792877197266e-01 -4.471342563629150391e-01 -8.010398596525192261e-02 1.437381207942962646e-01 2.335326373577117920e-01 -9.704998880624771118e-02 3.307421132922172546e-02 1.848043948411941528e-01 -1.653116643428802490e-01 6.870436668395996094e-02 2.451050095260143280e-02 1.769869625568389893e-01 -3.946556150913238525e-01 1.956778168678283691e-01 -1.260261684656143188e-01 -9.827668964862823486e-02 6.906048953533172607e-02 -2.407049685716629028e-01 6.250210851430892944e-02 1.168165653944015503e-01 -1.012757420539855957e-01 -3.925737738609313965e-02 -5.158194899559020996e-02 1.358705461025238037e-01 2.421916574239730835e-01 2.216105163097381592e-01 1.768879406154155731e-02 -1.807177206501364708e-03 1.649963557720184326e-01 1.956161856651306152e-02 1.152390800416469574e-02
-6.647534668445587158e-02 -1.046933531761169434e-01 -1.744661331176757812e-01 6.323044002056121826e-02 -1.938757449388504028e-01 3.213818669319152832e-01 6.143905594944953918e-02 2.180910408496856689e-01 1.038630232214927673e-01 -4.758617579936981201e-01 -5.758676305413246155e-02 -5.036839470267295837e-02 2.888153791427612305e-01 -1.928380578756332397e-01 1.653302162885665894e-01 2.450650930404663086e-01 -6.041195243597030640e-02 3.464055061340332031e-02 1.428035497665405273e-01 8.455260843038558960e-02 1.394491046667098999e-01 1.490999758243560791e-01 1.051795333623886108e-01 -8.766072988510131836e-02 6.622826308012008667e-02 4.249375686049461365e-02 -1.405089050531387329e-01 2.412265986204147339e-01 -3.323117494583129883e-01 -1.267511397600173950e-03 -1.154796332120895386e-01 7.864886522293090820e-02
-1.961593925952911377e-01 -7.341625541448593140e-02 -1.731239855289459229e-01 -3.138828575611114502e-01 1.194705069065093994e-01 1.658164262771606445e-01 9.364111721515655518e-02 -1.840545386075973511e-01 3.339971899986267090e-01 -1.938237994909286499e-01 -5.408651754260063171e-02 -2.746963500976562500e-01 3.096291720867156982e-01 -1.540055032819509506e-03 1.859152689576148987e-02 2.332741916179656982e-01 -6.066380068659782410e-02 2.735119462013244629e-01 -4.350696876645088196e-02 2.849346101284027100e-01 -1.216505914926528931e-01 1.700957119464874268e-02 1.082948744297027588e-01 -3.854783996939659119e-02 1.196033358573913574e-01 -1.456968635320663452e-01 3.041199594736099243e-02 8.279980719089508057e-02 -1.707319766283035278e-01 2.374188452959060669e-01 -1.152240261435508728e-01 1.819490045309066772e-01
1.872385106980800629e-02 4.893807321786880493e-02 -3.667872250080108643e-01 -2.244969457387924194e-01 -4.846005886793136597e-02 -4.419101402163505554e-02 2.128193676471710205e-01 3.286742568016052246e-01 1.831496357917785645e-01 -1.979558318853378296e-01 -3.534055128693580627e-02 1.171655207872390747e-01 2.164069712162017822e-01 6.495879963040351868e-03 -8.121611177921295166e-02 1.411903500556945801e-01 -1.027353852987289429e-01 -6.676155328750610352e-02 -2.876324057579040527e-01 1.568266898393630981e-01 -5.430137366056442261e-02 -4.545548185706138611e-02 1.366291642189025879e-01 -1.772187352180480957e-01 1.416739076375961304e-01 3.654831349849700928e-01 -5.513450875878334045e-02 3.235654234886169434e-01 -1.463124901056289673e-01 -6.529027223587036133e-02 -2.235188335180282593e-02 -1.691437661647796631e-01
4.620102234184741974e-03 -1.286622434854507446e-01 1.527291834354400635e-01 -1.350129488855600357e-02 -3.104527480900287628e-03 -1.620552130043506622e-02 1.602979749441146851e-01 1.443653702735900879e-01 1.313956379890441895e-01 -2.392722517251968384e-01 7.142144441604614258e-02 1.501387208700180054e-01 6.916566193103790283e-02 -3.015403747558593750e-01 2.089144587516784668e-01 3.095848858356475830e-01 3.985885158181190491e-02 2.208949923515319824e-01 -2.325205206871032715e-01 3.306628465652465820e-01 -4.475328698754310608e-02 1.678296923637390137e-01 -3.796825930476188660e-02 -2.700888812541961670e-01 3.505796194076538086e-02 2.599576413631439209e-01 1.669964939355850220e-01 2.690953612327575684e-01 -2.595366835594177246e-01 4.851372912526130676e-02 1.354832053184509277e-01 1.509273238480091095e-02
-1.475067734718322754e-01 -2.786870300769805908e-01 -4.265628457069396973e-01 -2.212750911712646484e-01 6.933067739009857178e-02 -2.499509006738662720e-01 4.586946219205856323e-02 -1.533332169055938721e-01 1.197293102741241455e-01 -1.418127864599227905e-01 -1.045839115977287292e-01 3.677387535572052002e-02 6.484358757734298706e-02 -1.235797405242919922e-01 -8.933490514755249023e-02 -3.371245861053466797e-01 -1.753802746534347534e-01 -3.379661589860916138e-02 -1.979782283306121826e-01 6.544997543096542358e-02 1.234703660011291504e-01 -8.300676941871643066e-02 3.041608929634094238e-01 -2.098104506731033325e-01 1.211354508996009827e-01 1.421012729406356812e-01 -1.210730969905853271e-01 1.430862993001937866e-01 -2.189918309450149536e-01 -9.284296631813049316e-02 7.282042875885963440e-03 1.680324673652648926e-01
-1.189060416072607040e-02 -2.154570668935775757e-01 -3.358795344829559326e-01 -1.405360400676727295e-01 -7.040837407112121582e-02 -2.679039537906646729e-01 1.502924114465713501e-01 9.193734265863895416e-03 1.615764945745468140e-01 -3.745299279689788818e-01 -1.593549251556396484e-01 9.522828459739685059e-02 2.028686255216598511e-01 -2.577428519725799561e-01 -8.215855062007904053e-02 -1.924737393856048584e-01 1.754428073763847351e-02 -2.267096340656280518e-01 -2.511299252510070801e-01 3.468585666269063950e-03 2.982494831085205078e-01 -1.593984961509704590e-01 -1.205995380878448486e-01 -2.103561311960220337e-01 -5.907973274588584900e-02 1.184601262211799622e-01 8.661448955535888672e-02 -2.228740369901061058e-03 -1.068412885069847107e-01 9.504441171884536743e-02 -1.661639809608459473e-01 -9.064655750989913940e-02
-1.518397182226181030e-01 -1.285174936056137085e-01 -7.296597957611083984e-02 1.630057692527770996e-01 3.480068743228912354e-01 7.159654051065444946e-02 -3.571027144789695740e-02 1.059945076704025269e-01 -4.222725704312324524e-02 -2.024652510881423950e-01 -1.453937590122222900e-01 -3.744921386241912842e-01 2.364982068538665771e-01 -3.201481103897094727e-01 2.454101145267486572e-01 -5.872644111514091492e-02 -1.286788135766983032e-01 -1.014477908611297607e-01 -1.206600964069366455e-01 2.864230871200561523e-01 6.016235426068305969e-02 1.728788912296295166e-01 1.191651076078414917e-02 -1.264096051454544067e-01 7.128196209669113159e-02 2.878417074680328369e-02 1.788582503795623779e-01 1.269786506891250610e-01 2.154675684869289398e-02 2.779810726642608643e-01 -4.116079583764076233e-02 2.387417107820510864e-01
1.574252545833587646e-02 -3.865516483783721924e-01 -2.861336432397365570e-02 8.487357199192047119e-02 2.300451695919036865e-01 -3.938789665699005127e-02 2.772891893982887268e-02 -3.358115255832672119e-02 1.133847013115882874e-01 -2.599490582942962646e-01 1.138206124305725098e-01 3.598074615001678467e-02 1.501520574092864990e-01 -3.059782981872558594e-01 -4.127248749136924744e-02 5.620752274990081787e-02 6.202914565801620483e-02 -2.046624384820461273e-02 -2.836048901081085205e-01 2.989377081394195557e-01 4.178403913974761963e-01 2.046365290880203247e-01 2.180283367633819580e-01 -1.379326432943344116e-01 3.543022647500038147e-02 1.367968413978815079e-02 -2.484248876571655273e-01 -2.136770263314247131e-02 -1.674590706825256348e-01 -1.114431917667388916e-01 9.519465267658233643e-02 -1.416440645698457956e-04
-1.748946309089660645e-01 -1.776264905929565430e-01 -2.645442783832550049e-01 -3.822849094867706299e-01 2.827874422073364258e-01 6.928358227014541626e-02 1.679870635271072388e-01 -1.548066735267639160e-01 1.866878569126129150e-01 4.775133356451988220e-02 9.537108987569808960e-02 4.749164357781410217e-02 2.142027020454406738e-01 -1.942463964223861694e-01 7.633021473884582520e-02 -1.240195240825414658e-02 4.032897204160690308e-02 2.262670397758483887e-01 -2.215113639831542969e-01 9.523541480302810669e-02 2.186307758092880249e-01 1.332707405090332031e-01 2.104576230049133301e-01 -3.983664885163307190e-02 -3.682834282517433167e-02 -1.847281754016876221e-01 -1.634648889303207397e-01 2.901041507720947266e-01 8.722797036170959473e-02 9.288554079830646515e-03 7.401445508003234863e-02 -2.544956505298614502e-01
-1.878312230110168457e-01 -9.531844407320022583e-02 -4.342846572399139404e-01 -1.073294505476951599e-01 3.657485917210578918e-02 -3.762498497962951660e-01 1.424066573381423950e-01 -5.807167291641235352e-02 1.119259446859359741e-01 -2.678082585334777832e-01 -6.384217739105224609e-02 3.406512737274169922e-02 2.612115442752838135e-01 -2.624481916427612305e-01 -9.777450561523437500e-02 -2.361935377120971680e-01 -4.277623444795608521e-02 -8.294551074504852295e-02 -2.191316038370132446e-01 5.099418759346008301e-02 6.223920732736587524e-02 -2.824771776795387268e-02 1.933294832706451416e-01 -1.235240474343299866e-01 2.236307263374328613e-01 3.379599377512931824e-02 -1.040248572826385498e-01 -1.840972900390625000e-01 -2.116173058748245239e-01 1.460768431425094604e-01 -1.034937351942062378e-01 8.764906972646713257e-02
-1.432314049452543259e-02 -3.526467978954315186e-01 -1.391847580671310425e-01 -1.116018593311309814e-01 -5.772183649241924286e-03 1.028448343276977539e-03 1.164902299642562866e-01 7.408129423856735229e-02 2.726121246814727783e-02 -3.232739493250846863e-02 -4.221529662609100342e-01 9.647650271654129028e-02 8.087667077779769897e-02 -2.866627275943756104e-01 -2.743634767830371857e-02 1.024036481976509094e-01 1.238234564661979675e-01 -5.291809886693954468e-02 3.597349673509597778e-02 5.390734076499938965e-01 1.649764478206634521e-01 1.878935843706130981e-01 1.359383575618267059e-02 -2.488259077072143555e-01 2.009792625904083252e-01 1.763913333415985107e-01 -1.769439317286014557e-02 9.453347325325012207e-02 -2.895539440214633942e-02 3.701397031545639038e-02 -4.526197537779808044e-02 -1.248601600527763367e-01
7.012664526700973511e-02 1.325733810663223267e-01 -1.810120344161987305e-01 -2.444714903831481934e-01 1.673883199691772461e-01 1.744887679815292358e-01 1.647066473960876465e-01 1.689431518316268921e-01 1.304598301649093628e-01 -3.064971566200256348e-01 5.259420350193977356e-02 8.446322381496429443e-02 1.386015117168426514e-01 -1.793015748262405396e-01 4.390290379524230957e-01 2.293358147144317627e-01 -1.480267345905303955e-01 1.212660893797874451e-01 1.789961457252502441e-01 2.083073556423187256e-01 1.742369085550308228e-01 -7.241069525480270386e-02 6.980141997337341309e-02 -5.353375896811485291e-02 1.333057284355163574e-01 -6.741532683372497559e-02 5.690950155258178711e-02 1.545171886682510376e-01 -1.485831141471862793e-01 1.492716073989868164e-01 -3.209767639636993408e-01 -3.278471156954765320e-02
1.124724671244621277e-01 -1.092725843191146851e-01 1.875423192977905273e-01 -2.457695901393890381e-01 6.499978899955749512e-02 -8.109489828348159790e-02 1.822746545076370239e-01 -1.403299532830715179e-02 4.540888369083404541e-01 -4.552347362041473389e-01 1.845922321081161499e-02 -3.261043503880500793e-02 1.131776571273803711e-01 -1.976755410432815552e-01 -1.844728947617113590e-03 1.285632550716400146e-01 -5.199363920837640762e-03 2.517224848270416260e-01 -1.392516046762466431e-01 -7.203550636768341064e-02 -1.351847779005765915e-02 -8.202304597944021225e-04 -1.561026871204376221e-01 7.551193237304687500e-02 1.359905004501342773e-01 2.031248360872268677e-01 2.217660993337631226e-01 2.692963480949401855e-01 -9.740212559700012207e-02 1.430492699146270752e-01 -1.238811463117599487e-01 -8.591110259294509888e-02
3.266816586256027222e-02 -1.237700656056404114e-01 -2.235805243253707886e-01 7.980919629335403442e-02 8.283296599984169006e-03 7.100066170096397400e-03 1.411664336919784546e-01 -2.795005589723587036e-02 1.871695369482040405e-01 -2.801101803779602051e-01 9.324210882186889648e-02 4.136899858713150024e-02 4.872325062751770020e-01 -4.182520508766174316e-02 -1.193422079086303711e-01 1.982622593641281128e-02 -3.043095581233501434e-02 -1.779411584138870239e-01 -5.868457630276679993e-02 1.287031471729278564e-01 1.800577491521835327e-01 4.941253736615180969e-02 -1.695424765348434448e-01 -9.732488542795181274e-02 1.721729338169097900e-01 4.431819319725036621e-01 -8.556546270847320557e-02 1.177956908941268921e-01 -2.885170876979827881e-01 -1.202729940414428711e-01 1.057506576180458069e-01 -2.166312783956527710e-01
1.433827541768550873e-02 2.684885449707508087e-02 3.838809207081794739e-02 -2.695199549198150635e-01 2.492788732051849365e-01 -1.566427648067474365e-01 -1.115471497178077698e-01 -2.088143676519393921e-01 2.845888733863830566e-01 -9.371572732925415039e-02 -4.175679013133049011e-02 2.295595556497573853e-01 9.518077224493026733e-02 1.694087684154510498e-02 2.488150894641876221e-01 8.903530240058898926e-02 -1.256122291088104248e-01 5.399222020059823990e-03 8.046219497919082642e-02 2.877692282199859619e-01 -1.421467983163893223e-03 2.084295451641082764e-01 -2.255396172404289246e-02 -1.708038002252578735e-01 2.982445955276489258e-01 1.627248078584671021e-01 -6.941805779933929443e-02 2.978920042514801025e-01 -2.722496390342712402e-01 -5.381141602993011475e-02 -1.270554065704345703e-01 -2.801280915737152100e-01
3.512417674064636230e-01 -2.382252737879753113e-02 -3.048345446586608887e-01 -1.450369786471128464e-02 2.215877473354339600e-01 -1.633199155330657959e-01 3.557624518871307373e-01 1.575285047292709351e-01 7.091217488050460815e-02 1.813473701477050781e-01 3.650984913110733032e-02 -2.243125438690185547e-01 3.812745809555053711e-01 -1.961394250392913818e-01 8.321924507617950439e-02 1.311577707529067993e-01 -2.143768668174743652e-01 2.814768441021442413e-02 -1.930499523878097534e-01 1.838826686143875122e-01 1.881119161844253540e-01 4.523245617747306824e-02 5.874260142445564270e-02 -1.545494347810745239e-01 -1.102238520979881287e-02 -1.265441477298736572e-01 -8.210154622793197632e-02 1.038518473505973816e-01 7.509943563491106033e-03 -2.030514776706695557e-01 -5.607876926660537720e-03 2.568419091403484344e-02
4.865549504756927490e-03 -5.277463048696517944e-02 -1.224104389548301697e-01 -8.400978147983551025e-02 7.040950655937194824e-02 -6.720533967018127441e-02 -8.747102320194244385e-02 3.290671408176422119e-01 5.020570755004882812e-02 -4.120831191539764404e-01 2.985352277755737305e-01 -3.963523730635643005e-02 1.653360724449157715e-01 -3.642348572611808777e-03 5.946270003914833069e-02 2.833689451217651367e-01 -8.256207406520843506e-02 1.524299085140228271e-01 -1.344222128391265869e-01 3.498024344444274902e-01 -1.259843409061431885e-01 1.864273697137832642e-01 -8.576893806457519531e-02 -1.567746251821517944e-01 7.331591844558715820e-02 8.047848194837570190e-02 -1.554341316223144531e-01 1.235574409365653992e-01 -2.222694009542465210e-01 6.689072400331497192e-02 2.094606757164001465e-01 2.710241675376892090e-01
-7.342001795768737793e-02 -3.951166868209838867e-01 -2.338416874408721924e-01 6.445001810789108276e-02 2.613524794578552246e-01 -1.181961596012115479e-01 7.626932859420776367e-02 1.778584420680999756e-01 1.640473306179046631e-01 3.926450386643409729e-02 -1.529689282178878784e-01 7.845908403396606445e-02 1.487576514482498169e-01 -1.896153986454010010e-01 -1.201447919011116028e-01 -7.515974342823028564e-02 2.276161164045333862e-01 -1.376782637089490891e-02 -1.222483217716217041e-01 4.055839776992797852e-01 1.053475365042686462e-01 -5.308440327644348145e-02 2.265978008508682251e-01 -1.589838564395904541e-01 3.713709115982055664e-02 2.359157353639602661e-01 -2.783776223659515381e-01 1.939092874526977539e-01 -1.587904393672943115e-01 3.038555569946765900e-02 1.147142052650451660e-02 -5.810087919235229492e-02
9.246325492858886719e-02 -1.813343018293380737e-01 -1.928183734416961670e-01 -1.066694632172584534e-01 3.416663408279418945e-02 -2.948105148971080780e-02 8.404182642698287964e-02 -1.560916602611541748e-01 1.692063659429550171e-01 -1.224078908562660217e-01 -1.548259407281875610e-01 8.446400612592697144e-02 1.497785151004791260e-01 -2.976282238960266113e-01 -4.866830632090568542e-02 1.985085755586624146e-01 1.793585270643234253e-01 -4.394540563225746155e-02 -1.165796220302581787e-01 4.592114388942718506e-01 2.976399362087249756e-01 2.049871832132339478e-01 -9.169924259185791016e-02 -1.769998371601104736e-01 2.200074344873428345e-01 1.104016453027725220e-01 -8.952783048152923584e-02 9.809673577547073364e-02 1.698744297027587891e-01 -3.027864396572113037e-01 -7.204043865203857422e-02 1.271478533744812012e-01
3.232406079769134521e-02 1.274807285517454147e-02 1.514415815472602844e-02 -6.875203549861907959e-02 2.446772307157516479e-01 -2.000593245029449463e-01 4.171578958630561829e-02 -1.804362982511520386e-01 2.052933871746063232e-01 -8.234933763742446899e-02 -2.109019160270690918e-01 3.908969759941101074e-01 3.707116469740867615e-02 -2.172586470842361450e-01 7.273098453879356384e-04 1.309643238782882690e-01 -1.512283235788345337e-01 2.906929934397339821e-03 -5.824391171336174011e-02 2.910143435001373291e-01 -7.473409175872802734e-02 2.166085094213485718e-01 1.304265558719635010e-01 4.019213840365409851e-02 7.633507251739501953e-02 4.572377353906631470e-02 4.059496894478797913e-02 1.872366368770599365e-01 -4.685127437114715576e-01 -1.528518646955490112e-01 -2.547098100185394287e-01 -1.151276305317878723e-01
9.847881644964218140e-02 -2.963715493679046631e-01 -6.963104009628295898e-02 2.069691270589828491e-01 1.475711166858673096e-01 1.827904284000396729e-01 2.723400890827178955e-01 -1.533219367265701294e-01 3.211503922939300537e-01 -2.662235498428344727e-01 -1.818882822990417480e-01 -6.060502678155899048e-02 1.179523244500160217e-01 -2.551263570785522461e-01 2.373147606849670410e-01 1.565843224525451660e-01 2.948549203574657440e-02 -9.113594144582748413e-02 -1.181132160127162933e-02 3.301615118980407715e-01 2.104416042566299438e-01 -1.339780241250991821e-01 6.983733177185058594e-02 -7.273489236831665039e-02 2.109621018171310425e-01 1.029935665428638458e-02 6.144595518708229065e-02 2.303542792797088623e-01 1.057366956956684589e-03 1.802777051925659180e-01 7.529561966657638550e-02 3.101764060556888580e-02
-4.046938121318817139e-01 -1.434129625558853149e-01 -1.272315233945846558e-01 5.747827142477035522e-02 2.014215439558029175e-01 -1.877807825803756714e-02 3.301543593406677246e-01 9.169606119394302368e-02 2.154981195926666260e-01 1.325869560241699219e-01 3.233700618147850037e-02 8.715227246284484863e-02 2.078137099742889404e-01 -3.731313943862915039e-01 1.108243241906166077e-01 1.593862324953079224e-01 -1.210827082395553589e-01 3.252409994602203369e-01 7.151615619659423828e-02 1.784257590770721436e-01 1.692392081022262573e-01 9.041694551706314087e-02 8.293747156858444214e-02 -3.456699848175048828e-01 3.308293968439102173e-02 6.741690635681152344e-02 2.290403470396995544e-02 1.016299948096275330e-01 4.999643936753273010e-02 -5.527257546782493591e-02 4.100894555449485779e-02 2.766541205346584320e-02
1.925816014409065247e-02 -3.142946064472198486e-01 -2.138154059648513794e-01 4.741346463561058044e-02 1.962601691484451294e-01 1.350319385528564453e-02 7.761371880769729614e-02 2.024922370910644531e-01 1.269115954637527466e-01 -1.520911157131195068e-01 -6.893449276685714722e-02 1.267969608306884766e-01 1.409642398357391357e-01 -2.065199911594390869e-01 -1.012301445007324219e-01 -1.690577566623687744e-01 2.878986299037933350e-01 8.167078346014022827e-02 -1.302233897149562836e-03 3.657411932945251465e-01 2.338495254516601562e-01 -7.531850785017013550e-02 1.808520406484603882e-01 -2.759476602077484131e-01 2.538113594055175781e-01 2.746192216873168945e-01 -1.291616410017013550e-01 1.534526944160461426e-01 -1.163518056273460388e-01 -4.968920722603797913e-02 -7.726603001356124878e-02 -1.056318432092666626e-01
3.240520134568214417e-02 -2.982703447341918945e-01 -9.247708320617675781e-02 -1.649416238069534302e-01 5.212831869721412659e-02 2.504970319569110870e-02 1.895972490310668945e-01 -1.422259211540222168e-01 2.062924206256866455e-01 -1.156897917389869690e-01 -2.269167006015777588e-01 4.744666814804077148e-02 1.359995752573013306e-01 -2.668488621711730957e-01 -5.748778209090232849e-02 -3.378332033753395081e-02 1.934409439563751221e-01 1.706057488918304443e-01 -3.900478035211563110e-02 5.282358527183532715e-01 1.800428181886672974e-01 2.195126712322235107e-01 4.697522148489952087e-02 -1.699445694684982300e-01 2.820672094821929932e-01 1.685371398925781250e-01 -1.961524337530136108e-01 -5.594513192772865295e-02 2.882746048271656036e-03 -3.324900986626744270e-03 -3.935624286532402039e-02 -3.104004636406898499e-02
-2.677343785762786865e-01 1.212751679122447968e-02 -7.621382176876068115e-02 -1.754994392395019531e-01 4.061455726623535156e-01 -7.600612938404083252e-02 8.992315083742141724e-02 1.324961930513381958e-01 2.629094421863555908e-01 1.493719518184661865e-01 -1.681606024503707886e-01 -1.728993803262710571e-01 1.376034915447235107e-01 -3.810811638832092285e-01 -1.296873241662979126e-01 1.928738057613372803e-01 -9.658697247505187988e-02 8.278192020952701569e-03 1.980949379503726959e-02 1.519175916910171509e-01 1.499255448579788208e-01 -6.478887051343917847e-02 1.094172820448875427e-01 1.177356243133544922e-01 5.015254020690917969e-02 -9.684154391288757324e-02 4.152613133192062378e-02 1.870867311954498291e-01 -9.907846152782440186e-02 1.264504045248031616e-01 -2.535280287265777588e-01 3.214461505413055420e-01
-1.191188395023345947e-01 -1.325085312128067017e-01 -1.737160831689834595e-01 -2.187549322843551636e-01 4.543119072914123535e-01 -3.287849202752113342e-02 6.118196994066238403e-02 -9.639430791139602661e-02 3.445883467793464661e-02 -1.939845383167266846e-01 -8.353815972805023193e-02 -2.571533620357513428e-01 3.350746333599090576e-01 -8.104047179222106934e-02 -1.504189521074295044e-01 1.057274043560028076e-01 3.596980869770050049e-02 1.841326802968978882e-01 -2.905364632606506348e-01 5.765339359641075134e-02 3.440567851066589355e-02 -1.791706494987010956e-02 1.288668066263198853e-01 -1.033845096826553345e-01 1.985698193311691284e-01 2.860773354768753052e-02 -2.076591830700635910e-03 1.230557356029748917e-02 -8.643689006567001343e-02 1.262415498495101929e-01 -3.342498242855072021e-01 2.790449857711791992e-01
2.167176902294158936e-01 -2.395371794700622559e-01 -1.095200479030609131e-01 -1.584932804107666016e-01 -4.031730443239212036e-02 -3.041493892669677734e-02 1.231533824466168880e-03 7.945904135704040527e-02 1.345132887363433838e-01 -3.006077706813812256e-01 1.237286329269409180e-01 -3.989335522055625916e-02 2.667151689529418945e-01 -6.183092668652534485e-02 9.097175300121307373e-02 2.179747670888900757e-01 -4.601822234690189362e-03 6.859548389911651611e-02 1.334897577762603760e-01 2.000127732753753662e-01 -5.118658021092414856e-02 3.800390362739562988e-01 6.056944653391838074e-02 -2.467106282711029053e-01 1.092512011528015137e-01 -2.383752260357141495e-03 7.691448926925659180e-02 4.992092028260231018e-02 -4.250194132328033447e-01 1.431246548891067505e-01 -1.260347664356231689e-01 -2.864799499511718750e-01
-1.741648018360137939e-01 -1.066540777683258057e-01 2.999164629727602005e-03 5.735550075769424438e-02 8.769837766885757446e-02 1.855371743440628052e-01 4.297918081283569336e-02 -3.554838523268699646e-02 1.397976428270339966e-01 -9.660901874303817749e-02 -1.076539382338523865e-01 2.633441239595413208e-02 1.160278320312500000e-01 -7.530881464481353760e-02 9.665986895561218262e-02 3.772145211696624756e-01 -4.619098454713821411e-02 3.389993309974670410e-02 -1.761380024254322052e-02 1.641962677240371704e-01 3.033204376697540283e-01 3.090839982032775879e-01 1.060773283243179321e-01 -2.992084920406341553e-01 2.289646416902542114e-01 -3.140765801072120667e-02 1.517586857080459595e-01 1.298982352018356323e-01 -3.856857717037200928e-01 1.930314302444458008e-01 -2.932952046394348145e-01 -1.167029887437820435e-01
-5.255470424890518188e-02 -2.119972556829452515e-01 -2.942884564399719238e-01 -2.366246879100799561e-01 -1.384977367706596851e-03 -2.739873528480529785e-01 3.355698287487030029e-02 4.783077538013458252e-02 1.654850244522094727e-01 -1.814475059509277344e-01 -2.459213286638259888e-01 -1.073535978794097900e-01 1.878444105386734009e-01 -3.503601551055908203e-01 1.728429049253463745e-01 -2.755028605461120605e-01 -1.222495883703231812e-01 1.828162819147109985e-01 -8.883268386125564575e-02 2.842870913445949554e-02 -1.344965696334838867e-01 -1.273979991674423218e-01 -4.055842012166976929e-02 2.796710282564163208e-02 2.222912460565567017e-01 9.145587682723999023e-03 -2.536249458789825439e-01 3.426756560802459717e-01 -1.624130271375179291e-02 -2.250061137601733208e-03 7.895494997501373291e-02 -5.935994535684585571e-02
2.001762017607688904e-02 -1.948527693748474121e-01 -2.835795879364013672e-01 -1.364147812128067017e-01 -5.275596049614250660e-04 -3.086605668067932129e-01 2.090976238250732422e-01 -1.097717806696891785e-01 6.069162487983703613e-02 -1.406035870313644409e-01 -1.270213872194290161e-01 1.716103404760360718e-02 3.338909149169921875e-01 -3.169251680374145508e-01 2.234532125294208527e-02 -3.193207085132598877e-01 -1.610284745693206787e-01 -9.379549883306026459e-03 -2.650110125541687012e-01 1.505587697029113770e-01 9.001901000738143921e-02 3.895310685038566589e-02 2.100885808467864990e-01 5.187470838427543640e-02 5.066469311714172363e-02 2.909742891788482666e-01 -5.573642253875732422e-02 3.320385515689849854e-02 -2.347090840339660645e-01 1.644816249608993530e-01 -6.192748993635177612e-02 6.712082773447036743e-02
-1.372845917940139771e-01 -1.087117046117782593e-01 -1.896638721227645874e-01 -4.158891439437866211e-01 2.743909657001495361e-01 -6.140195578336715698e-02 1.001574173569679260e-01 1.271422207355499268e-01 2.872756719589233398e-01 -1.433014869689941406e-01 -1.698532849550247192e-01 -2.184338122606277466e-01 1.108862087130546570e-01 -5.157065019011497498e-02 5.437216907739639282e-02 8.900538086891174316e-02 1.118325889110565186e-01 -2.032344229519367218e-02 -3.711081743240356445e-01 4.121937155723571777e-01 5.940763745456933975e-03 7.915652543306350708e-02 -1.370299160480499268e-01 6.136780977249145508e-02 -9.792951494455337524e-02 -1.834188699722290039e-01 -1.215077564120292664e-01 -8.336626924574375153e-03 2.518721297383308411e-02 1.328317523002624512e-01 9.450045228004455566e-02 -1.225463375449180603e-01
5.410157144069671631e-03 -3.581382632255554199e-01 -2.603209614753723145e-01 7.107751816511154175e-02 3.287924230098724365e-01 -1.639345139265060425e-01 1.420904546976089478e-01 4.345486685633659363e-02 1.934887021780014038e-01 -1.017493456602096558e-01 -1.820055395364761353e-01 -5.349864438176155090e-02 1.270757317543029785e-01 -4.161993563175201416e-01 1.395909041166305542e-01 -2.074401825666427612e-01 5.300549417734146118e-02 -1.630309596657752991e-02 -3.147961795330047607e-01 2.322850376367568970e-01 -3.419970395043492317e-03 7.076211273670196533e-02 -4.726653173565864563e-02 -9.793491661548614502e-02 2.758280634880065918e-01 -5.784070491790771484e-02 -1.665099896490573883e-02 1.237972304224967957e-01 2.778208255767822266e-02 1.187731698155403137e-01 1.432162374258041382e-01 -5.266280844807624817e-02
5.583577603101730347e-02 -1.267879605293273926e-01 -3.559318780899047852e-01 -2.648320794105529785e-01 1.415011845529079437e-02 -1.245590224862098694e-01 1.161116547882556915e-02 5.191836133599281311e-02 -1.391666233539581299e-01 -1.411406695842742920e-01 -2.545635402202606201e-01 1.158111821860074997e-02 3.763198852539062500e-01 -2.659094631671905518e-01 -1.355169117450714111e-01 -1.603628247976303101e-01 2.005122974514961243e-02 4.443149641156196594e-02 -3.505037724971771240e-01 1.227201595902442932e-01 1.684869676828384399e-01 -1.242690067738294601e-02 2.911836802959442139e-01 -9.133849292993545532e-02 -2.206325717270374298e-02 7.826095074415206909e-02 3.670440986752510071e-02 4.612576682120561600e-03 -3.417094647884368896e-01 -4.089022427797317505e-02 -1.169978082180023193e-01 5.234190821647644043e-02
-1.105209141969680786e-01 -3.364390730857849121e-01 -5.472363904118537903e-02 7.631063461303710938e-03 3.955089673399925232e-02 -1.940057426691055298e-01 2.425198107957839966e-01 -6.679472327232360840e-02 3.069190084934234619e-01 -2.767591774463653564e-01 -5.027758330106735229e-02 1.629786789417266846e-01 3.114317730069160461e-02 -3.120876252651214600e-01 1.425415128469467163e-01 5.434861872345209122e-03 2.412520349025726318e-03 1.576215326786041260e-01 -2.818997800350189209e-01 2.474830448627471924e-01 2.580443918704986572e-01 -9.745618700981140137e-02 1.427755802869796753e-01 2.506752014160156250e-01 1.042182072997093201e-01 -9.576181881129741669e-03 -1.200414299964904785e-01 1.846786439418792725e-01 -5.038313195109367371e-02 -1.158049851655960083e-01 -1.545442789793014526e-01 1.621242761611938477e-01
-2.294390946626663208e-01 -5.825546011328697205e-02 -2.346567064523696899e-01 -3.048994243144989014e-01 3.172899782657623291e-01 -9.725024551153182983e-02 2.637669742107391357e-01 -1.058028563857078552e-01 7.294726371765136719e-02 1.183848362416028976e-02 7.805044203996658325e-02 -1.829954683780670166e-01 2.505695223808288574e-01 -2.835525274276733398e-01 2.220618538558483124e-02 1.779171824455261230e-01 -1.143248006701469421e-01 1.149025782942771912e-01 7.414946705102920532e-02 1.646075546741485596e-01 -2.712036669254302979e-02 4.032474383711814880e-02 1.286460310220718384e-01 -4.978090152144432068e-02 1.080014258623123169e-01 1.412727963179349899e-02 -2.182670086622238159e-01 3.346794471144676208e-02 6.072957813739776611e-02 1.550912857055664062e-01 -3.304225504398345947e-01 3.268978893756866455e-01
2.388773858547210693e-01 -9.823489934206008911e-02 1.573945879936218262e-01 -3.442443311214447021e-01 1.546094417572021484e-01 -6.107360124588012695e-02 5.445168912410736084e-02 -3.803966939449310303e-02 2.532877027988433838e-01 -2.920807003974914551e-01 1.229662150144577026e-01 -2.746876478195190430e-01 8.107894659042358398e-02 -2.375928908586502075e-01 1.058134138584136963e-01 1.178684458136558533e-01 -6.281867623329162598e-02 9.496377408504486084e-02 1.771125569939613342e-02 4.326801374554634094e-02 1.498212516307830811e-01 9.872691333293914795e-02 -7.471108436584472656e-02 4.603360593318939209e-02 -6.283717602491378784e-02 9.564556181430816650e-02 2.844332717359066010e-02 2.597965598106384277e-01 -4.120939970016479492e-01 2.658353447914123535e-01 -1.057081595063209534e-01 -2.042117714881896973e-01
-2.749600410461425781e-01 -5.264299735426902771e-02 -2.412815541028976440e-01 -6.625360250473022461e-02 -8.664834313094615936e-03 -3.087097108364105225e-01 1.188447475433349609e-01 -1.151763126254081726e-01 2.098432183265686035e-01 -6.420395523309707642e-02 -9.370214492082595825e-02 1.811863034963607788e-01 2.479762136936187744e-01 -1.307287812232971191e-01 -1.508485078811645508e-01 -1.775844693183898926e-01 -1.967986673116683960e-01 1.375570446252822876e-01 -1.865636408329010010e-01 1.516108512878417969e-01 3.079193234443664551e-01 6.723261438310146332e-03 2.198623120784759521e-02 8.087341487407684326e-02 2.284336984157562256e-01 3.164548277854919434e-01 -1.522429287433624268e-01 2.184129804372787476e-01 -1.575308740139007568e-01 -2.194432318210601807e-01 3.593771019950509071e-03 -9.765899740159511566e-03
1.345341056585311890e-01 -2.598331868648529053e-01 -1.907288879156112671e-01 -1.647166907787322998e-01 1.096090395003557205e-02 5.251531302928924561e-02 1.454852148890495300e-02 2.035322338342666626e-01 2.411916851997375488e-01 -3.109695315361022949e-01 -2.355141751468181610e-02 -5.708724632859230042e-02 1.613519713282585144e-02 -2.008393257856369019e-01 2.645905315876007080e-01 1.142646670341491699e-01 2.931782975792884827e-03 -7.597652077674865723e-02 4.052109643816947937e-02 3.043858110904693604e-01 6.436894834041595459e-02 1.332291066646575928e-01 -8.146485779434442520e-04 -9.776446223258972168e-02 7.972700148820877075e-02 -5.200965330004692078e-03 2.192519158124923706e-01 2.910317778587341309e-01 -2.890185713768005371e-01 1.752951741218566895e-01 -1.212305426597595215e-01 -3.526694178581237793e-01
2.373996749520301819e-02 -2.295292019844055176e-01 -7.722643762826919556e-02 -2.227799147367477417e-01 2.553861141204833984e-01 -1.695657968521118164e-01 3.552896156907081604e-02 -5.368405953049659729e-02 2.259290665388107300e-01 1.362224519252777100e-01 -1.023434698581695557e-01 -7.247674465179443359e-02 9.804108738899230957e-02 -4.728879630565643311e-01 2.340660430490970612e-02 -2.117363214492797852e-01 -2.122520841658115387e-02 6.007004901766777039e-02 -3.000620603561401367e-01 1.026699133217334747e-02 1.196157559752464294e-01 3.371038436889648438e-01 -6.361742503941059113e-03 -1.453169435262680054e-01 3.662876188755035400e-01 6.441359966993331909e-02 -1.393271237611770630e-01 9.851033240556716919e-02 -5.759897455573081970e-02 -1.176566928625106812e-01 3.946148790419101715e-03 3.437820449471473694e-02
1.683545410633087158e-01 -1.653213500976562500e-01 -1.914123594760894775e-01 -8.094600588083267212e-02 9.121873229742050171e-02 -6.170816347002983093e-02 3.817892074584960938e-01 8.805809170007705688e-02 7.528388500213623047e-02 2.432362921535968781e-02 1.602896153926849365e-01 -9.574147313833236694e-02 3.776146769523620605e-01 -5.705728381872177124e-02 -1.251153945922851562e-01 1.101790219545364380e-01 -3.302014470100402832e-01 1.285340636968612671e-01 -2.623253464698791504e-01 7.043161988258361816e-02 2.706094980239868164e-01 2.064891755580902100e-01 1.635441035032272339e-01 -6.701236963272094727e-02 1.295217685401439667e-02 1.567313820123672485e-02 -1.735561713576316833e-02 3.667233884334564209e-02 -1.981557160615921021e-01 -3.560554981231689453e-01 -1.505110505968332291e-02 7.724986225366592407e-02
9.249735623598098755e-02 -1.316727101802825928e-01 -1.108205989003181458e-01 2.845082581043243408e-01 3.909504115581512451e-01 -2.063445597887039185e-01 2.933047153055667877e-02 -4.572946578264236450e-02 -3.210707753896713257e-02 -2.107400596141815186e-01 1.307139396667480469e-01 -1.511640846729278564e-01 2.815485298633575439e-01 -1.094071865081787109e-01 6.495811045169830322e-02 3.495186567306518555e-02 3.835268691182136536e-02 5.764663964509963989e-02 -1.788556724786758423e-01 2.567077577114105225e-01 2.777595259249210358e-02 8.401709049940109253e-02 3.481653332710266113e-02 -3.383167386054992676e-01 -5.536734312772750854e-02 -4.450089111924171448e-02 1.493026316165924072e-01 2.089202851057052612e-01 -4.827785491943359375e-02 3.076532483100891113e-01 -1.025105044245719910e-01 3.095018565654754639e-01
1.215215772390365601e-03 -2.684367597103118896e-01 -2.263936102390289307e-01 -1.154007762670516968e-02 -1.845964789390563965e-01 -9.211750328540802002e-02 -5.158625915646553040e-02 5.712080001831054688e-02 2.916783094406127930e-01 -1.110345721244812012e-01 1.992652416229248047e-01 1.292741596698760986e-01 1.487283259630203247e-01 1.400369852781295776e-01 2.053272277116775513e-01 4.278360605239868164e-01 -1.831184774637222290e-01 7.029461115598678589e-02 -2.017873711884021759e-02 3.234411478042602539e-01 1.805471181869506836e-01 1.279546469449996948e-01 -1.565671525895595551e-02 -1.891226917505264282e-01 2.657007575035095215e-01 -2.381206490099430084e-02 -3.723790124058723450e-02 8.982337266206741333e-02 2.822578139603137970e-02 -1.385716795921325684e-01 -2.683931589126586914e-01 -7.861889153718948364e-02
5.776426196098327637e-02 -5.917838215827941895e-02 2.854641675949096680e-01 -1.556954812258481979e-02 1.363657787442207336e-02 2.241743542253971100e-02 8.870017528533935547e-02 1.484708935022354126e-01 3.202047199010848999e-02 -7.595913857221603394e-02 4.217504337430000305e-02 -1.150036007165908813e-01 1.536668241024017334e-01 -2.692893743515014648e-01 1.645096093416213989e-01 3.109056651592254639e-01 1.495070457458496094e-01 1.093398779630661011e-01 -2.591679990291595459e-01 2.146255820989608765e-01 3.821985796093940735e-02 2.454224675893783569e-01 -1.117286831140518188e-01 -3.349586427211761475e-01 6.561195105314254761e-02 1.938038021326065063e-01 -1.074470207095146179e-01 3.121951520442962646e-01 -3.816679418087005615e-01 -1.268731988966464996e-02 -6.287414580583572388e-02 6.782470643520355225e-02
1.036417484283447266e-01 -2.295259237289428711e-01 -2.646311819553375244e-01 -2.538801431655883789e-01 9.505776315927505493e-02 -9.668421000242233276e-02 -1.719804108142852783e-01 5.522416159510612488e-02 1.140052750706672668e-01 -1.412266641855239868e-01 3.815821185708045959e-02 4.090184718370437622e-02 1.478177011013031006e-01 -8.851864188909530640e-02 1.062614191323518753e-02 6.412915885448455811e-02 2.835276909172534943e-02 3.228893131017684937e-02 1.313817501068115234e-01 3.287332952022552490e-01 3.871341794729232788e-02 9.815166145563125610e-02 1.691436320543289185e-01 -1.323690265417098999e-01 3.058834932744503021e-02 -2.695653140544891357e-01 2.510825395584106445e-01 3.553038537502288818e-01 -3.275232613086700439e-01 7.115078717470169067e-02 -1.853425055742263794e-01 -2.951125204563140869e-01
-6.473121792078018188e-02 -1.305370628833770752e-01 -2.719767391681671143e-01 -1.500408798456192017e-01 -1.449866127222776413e-02 -1.423522680997848511e-01 4.010910689830780029e-01 8.009284734725952148e-02 1.773203723132610321e-02 -1.900513619184494019e-01 5.767730250954627991e-02 -6.377536058425903320e-02 1.242296844720840454e-01 -2.541265785694122314e-01 -1.286506056785583496e-01 -8.323761075735092163e-02 2.032147254794836044e-03 -6.089179962873458862e-02 1.341254264116287231e-01 7.870329171419143677e-02 7.270077615976333618e-02 1.205590218305587769e-01 2.537739574909210205e-01 -2.960370481014251709e-01 -2.791650295257568359e-01 2.655110061168670654e-01 1.582173407077789307e-01 1.855687946081161499e-01 -2.112760394811630249e-01 -1.430189162492752075e-01 -2.241462320089340210e-01 1.556159406900405884e-01
-6.493104994297027588e-02 -1.376585215330123901e-01 -1.422876715660095215e-01 -4.428944587707519531e-01 2.495596557855606079e-01 1.351524889469146729e-01 1.680725067853927612e-01 -1.370362192392349243e-01 1.028794124722480774e-01 -2.508588135242462158e-01 -6.752573698759078979e-02 -1.447781175374984741e-01 1.901769340038299561e-01 -1.429588999599218369e-02 -1.418432593345642090e-01 2.272348403930664062e-01 -1.134563982486724854e-01 9.400939196348190308e-02 -2.749624475836753845e-02 1.655931621789932251e-01 1.858036033809185028e-02 1.595604233443737030e-02 -2.496559731662273407e-02 -3.543132245540618896e-01 5.675979703664779663e-02 -4.305258765816688538e-02 -1.930616348981857300e-01 7.724986225366592407e-02 -1.006911322474479675e-02 1.765819340944290161e-01 -2.894750237464904785e-01 2.926697432994842529e-01
5.769662931561470032e-02 -3.254012167453765869e-01 -9.597254544496536255e-02 -8.925677090883255005e-02 -1.614779978990554810e-01 -1.116672307252883911e-01 8.918169885873794556e-02 1.776044517755508423e-01 1.713320761919021606e-01 -3.413678109645843506e-01 -1.860218197107315063e-01 1.238940060138702393e-01 1.651576608419418335e-01 -2.634050548076629639e-01 4.317330196499824524e-02 2.956133484840393066e-01 -3.339484333992004395e-01 7.711945474147796631e-02 -3.089092671871185303e-01 2.345811575651168823e-01 2.030866444110870361e-01 5.248850584030151367e-02 7.374675571918487549e-02 1.641530990600585938e-01 1.237504705786705017e-01 1.486301273107528687e-01 -3.742827847599983215e-02 1.164499446749687195e-01 -2.962147258222103119e-02 -3.398805856704711914e-02 1.118261218070983887e-01 5.103735998272895813e-02
2.088805586099624634e-01 -2.534188330173492432e-01 -1.168059110641479492e-01 -1.880404502153396606e-01 9.794874489307403564e-02 -1.697905547916889191e-02 -1.604230850934982300e-01 -4.981314390897750854e-02 5.600245594978332520e-01 5.118058621883392334e-02 -1.878263801336288452e-01 -2.271522302180528641e-03 7.033828645944595337e-02 -3.797785937786102295e-01 -2.439097873866558075e-02 5.970995873212814331e-02 8.013025671243667603e-02 7.396319997496902943e-04 1.466354727745056152e-02 2.126969546079635620e-01 1.967376321554183960e-01 1.114307641983032227e-01 1.238719820976257324e-01 -1.087772399187088013e-01 1.725122630596160889e-01 2.784800827503204346e-01 -7.646582275629043579e-02 4.333829879760742188e-02 -9.525453299283981323e-02 -2.343688346445560455e-02 -8.820006623864173889e-03 2.127500325441360474e-01
-5.526880174875259399e-02 -1.667290776968002319e-01 1.764630712568759918e-02 -3.897032141685485840e-02 1.555688232183456421e-01 1.137153804302215576e-02 -1.111432313919067383e-01 1.748161762952804565e-01 1.257034391164779663e-01 -2.217774651944637299e-02 7.374654710292816162e-02 -2.104272544384002686e-01 5.124760270118713379e-01 -3.429031968116760254e-01 6.479415297508239746e-02 5.777983739972114563e-02 1.825392842292785645e-01 9.459906071424484253e-02 -3.478529453277587891e-01 1.878861524164676666e-02 2.385718226432800293e-01 5.332878208719193935e-04 1.120781004428863525e-01 4.345297068357467651e-02 2.675757743418216705e-02 2.245242297649383545e-01 -3.329959809780120850e-01 1.454390585422515869e-01 -1.453718692064285278e-01 8.141022920608520508e-02 2.339444356039166451e-03 -1.966931484639644623e-02
1.382603049278259277e-01 1.513275597244501114e-02 -3.678295314311981201e-01 -1.117675453424453735e-01 1.724593937397003174e-01 -2.779177129268646240e-01 -2.060025930404663086e-01 3.042676448822021484e-01 1.026991605758666992e-01 -1.122229769825935364e-01 8.724817633628845215e-02 -1.587654203176498413e-01 8.483318984508514404e-02 -2.465666681528091431e-01 6.088291853666305542e-02 7.371140271425247192e-02 7.469631731510162354e-02 1.577211022377014160e-01 -9.060975909233093262e-02 1.212540641427040100e-01 1.183112263679504395e-01 2.739156037569046021e-02 6.828331947326660156e-02 -1.224538758397102356e-01 -1.971475780010223389e-01 4.854876101016998291e-01 -1.495880782604217529e-01 1.580258160829544067e-01 -1.262452006340026855e-01 -1.402244269847869873e-01 -1.116996034979820251e-01 -3.337248228490352631e-03
8.258416503667831421e-02 -1.367871463298797607e-01 2.949664182960987091e-02 6.402588635683059692e-02 1.265395781956613064e-03 -3.932017367333173752e-03 9.441738575696945190e-02 -3.827626630663871765e-02 -6.526842713356018066e-02 -7.778796553611755371e-02 -1.498996615409851074e-01 -6.472091376781463623e-02 2.954320311546325684e-01 -3.651357889175415039e-01 -4.892932623624801636e-02 1.895834505558013916e-02 1.011192351579666138e-01 4.397366137709468603e-04 -2.103792726993560791e-01 3.305205702781677246e-01 2.015996128320693970e-01 1.584265977144241333e-01 -1.057945936918258667e-01 -1.974496245384216309e-01 1.277994923293590546e-02 4.225332438945770264e-01 5.366453528404235840e-02 4.329875707626342773e-01 -6.195368990302085876e-02 -1.229345351457595825e-01 4.349547624588012695e-02 -1.709620952606201172e-01
-2.839268445968627930e-01 -2.524223364889621735e-02 -1.007489189505577087e-01 -1.782169342041015625e-01 4.414501786231994629e-01 -1.309068053960800171e-01 1.622884571552276611e-01 4.456568881869316101e-02 2.458832561969757080e-01 -4.552559927105903625e-02 -7.707628607749938965e-02 2.666458254680037498e-03 2.002816274762153625e-02 -1.680265367031097412e-01 -9.295038878917694092e-02 6.684968620538711548e-02 -1.088846549391746521e-01 1.088031753897666931e-01 3.690899349749088287e-03 4.551053419709205627e-02 9.603171050548553467e-02 8.878731727600097656e-02 1.149050369858741760e-01 -1.061791628599166870e-01 -4.735106136649847031e-03 1.052372753620147705e-01 -1.529689133167266846e-01 1.624419093132019043e-01 -1.003350019454956055e-01 1.947568953037261963e-01 -4.748614728450775146e-01 3.529028892517089844e-01
2.876789569854736328e-01 -3.901620209217071533e-01 2.168253958225250244e-01 4.474545642733573914e-02 1.376053392887115479e-01 -2.761589363217353821e-02 1.344036310911178589e-01 2.207525447010993958e-02 3.080954551696777344e-01 -1.528013199567794800e-01 -1.991087496280670166e-01 -1.445429176092147827e-01 -7.322616130113601685e-02 -2.953970134258270264e-01 1.593882441520690918e-01 3.234246969223022461e-01 4.383536428213119507e-02 -2.119450829923152924e-02 -5.759379640221595764e-02 1.848695725202560425e-01 2.005436867475509644e-01 6.976377964019775391e-02 1.102850735187530518e-01 -1.745660603046417236e-01 8.181715756654739380e-02 -3.123001940548419952e-02 1.573860645294189453e-01 1.954057216644287109e-01 -1.272596269845962524e-01 -1.046791970729827881e-01 -1.261616647243499756e-01 1.871736496686935425e-01
7.985872775316238403e-02 -4.625529423356056213e-02 -2.438511848449707031e-01 -1.641205102205276489e-01 1.965489685535430908e-01 -1.784620881080627441e-01 -6.078155338764190674e-02 1.917712241411209106e-01 4.737086296081542969e-01 -1.376355439424514771e-01 -6.284014880657196045e-02 7.267125695943832397e-02 6.012579798698425293e-02 -3.392372131347656250e-01 1.055539920926094055e-01 1.405334919691085815e-01 -4.490309208631515503e-02 7.365471683442592621e-03 1.202867925167083740e-01 2.877264916896820068e-01 -4.676029086112976074e-02 1.004468947649002075e-01 -8.388920128345489502e-02 -5.323318019509315491e-02 8.250872045755386353e-02 -5.308506637811660767e-02 1.599785834550857544e-01 1.075375154614448547e-01 -2.700293362140655518e-01 1.164142265915870667e-01 -1.665333807468414307e-01 -3.309284448623657227e-01
-2.750644385814666748e-01 -1.770480275154113770e-01 -1.848181486129760742e-01 -2.508607804775238037e-01 2.314208894968032837e-01 -6.356895901262760162e-03 3.180589377880096436e-01 -1.155747324228286743e-01 1.444262824952602386e-02 1.767473816871643066e-01 -4.197367280721664429e-02 -1.757508963346481323e-01 9.545498341321945190e-02 -4.265702366828918457e-01 -3.527573868632316589e-02 1.946996003389358521e-01 -1.868028193712234497e-02 7.105240132659673691e-03 -2.427163869142532349e-01 1.488248351961374283e-02 2.029235512018203735e-01 1.815735697746276855e-01 2.718667313456535339e-02 -1.550462096929550171e-01 -5.472154542803764343e-02 -7.163803279399871826e-02 -7.472106721252202988e-03 1.446061581373214722e-01 4.382283426821231842e-03 9.665670990943908691e-02 -3.527389168739318848e-01 1.101260259747505188e-01
-5.893107969313859940e-03 -8.079412579536437988e-02 -1.594361960887908936e-01 -1.429627835750579834e-01 4.478973150253295898e-02 1.676680147647857666e-01 -1.059046164155006409e-01 -1.873166859149932861e-01 -7.116081658750772476e-03 -1.671108752489089966e-01 -1.786264628171920776e-01 -6.735658645629882812e-02 2.057399153709411621e-01 -1.786568313837051392e-01 4.293532073497772217e-01 8.629512786865234375e-02 1.471812427043914795e-01 -5.201774835586547852e-02 1.312565803527832031e-01 3.057986795902252197e-01 8.119302242994308472e-02 2.340665012598037720e-01 3.921947255730628967e-02 4.636781231965869665e-04 2.944450676441192627e-01 -1.409954279661178589e-01 -1.278475373983383179e-01 2.682897150516510010e-01 -1.514013260602951050e-01 8.706379681825637817e-02 -3.293074667453765869e-01 9.393121302127838135e-02
2.557096183300018311e-01 -4.472847878932952881e-01 -6.168448179960250854e-02 -2.366351932287216187e-01 2.972368849441409111e-03 1.158736050128936768e-01 1.986127495765686035e-01 4.899147897958755493e-02 2.769224345684051514e-01 -3.423048555850982666e-01 2.366406284272670746e-02 1.050796806812286377e-01 1.979310214519500732e-01 -1.770914345979690552e-01 7.215597480535507202e-02 -9.389517456293106079e-02 1.047417670488357544e-01 2.331138551235198975e-01 9.565293788909912109e-02 -8.500617742538452148e-02 2.269980758428573608e-01 -6.764764338731765747e-02 1.527413278818130493e-01 -1.165584847331047058e-01 2.477442175149917603e-01 1.282071322202682495e-02 4.540515318512916565e-02 2.779695987701416016e-01 -7.486145198345184326e-02 7.847820967435836792e-02 3.907784819602966309e-02 -2.397410944104194641e-02
-1.751906573772430420e-01 -6.676091253757476807e-02 -4.704373702406883240e-02 2.461921796202659607e-02 1.430462598800659180e-01 -1.303071826696395874e-01 -2.237528413534164429e-01 1.636230498552322388e-01 6.367998570203781128e-02 -5.372940376400947571e-02 3.586919605731964111e-02 6.809394061565399170e-02 2.992233335971832275e-01 -2.609429061412811279e-01 1.590193808078765869e-01 -5.384786427021026611e-02 -3.924284130334854126e-03 -8.881629258394241333e-02 -3.074136376380920410e-01 9.653034061193466187e-02 2.639055848121643066e-01 9.851777553558349609e-02 2.125177234411239624e-01 -9.326033294200897217e-02 1.173626482486724854e-01 5.045677423477172852e-01 -5.795761942863464355e-02 1.764483302831649780e-01 -2.178004682064056396e-01 -2.234981358051300049e-01 -1.106700673699378967e-02 6.139533221721649170e-02
1.627441197633743286e-01 -4.642314612865447998e-01 -1.529159098863601685e-01 -1.359208673238754272e-01 5.540423840284347534e-02 -3.741224482655525208e-02 -8.635926246643066406e-02 -1.201220601797103882e-01 3.202219605445861816e-01 -1.275651454925537109e-01 1.234906390309333801e-01 1.111733072320930660e-04 1.192541792988777161e-01 -2.303251475095748901e-01 -2.638001441955566406e-01 1.242762729525566101e-01 1.813790500164031982e-01 5.063064396381378174e-02 -1.076247096061706543e-01 1.724885255098342896e-01 1.731528937816619873e-01 2.135224789381027222e-01 1.841691583395004272e-01 1.098911091685295105e-01 -3.044926375150680542e-02 6.793108582496643066e-02 8.724713698029518127e-03 1.117598488926887512e-01 -1.887481361627578735e-01 -3.565044105052947998e-01 -1.555586755275726318e-01 4.970386624336242676e-03
-9.520091116428375244e-02 -1.270953565835952759e-01 -1.787450015544891357e-01 -4.114135727286338806e-02 1.798900812864303589e-01 2.405485361814498901e-01 2.272865921258926392e-02 1.100768446922302246e-01 9.018252044916152954e-02 -1.796492934226989746e-01 -4.335815012454986572e-01 1.280776113271713257e-01 2.492157518863677979e-01 -2.332523763179779053e-01 2.072123736143112183e-01 2.388272732496261597e-01 -5.727349594235420227e-02 -1.269131153821945190e-02 1.439426243305206299e-01 2.354421913623809814e-01 8.454007655382156372e-02 -4.040420800447463989e-02 -2.401716858148574829e-01 -2.133852988481521606e-01 -5.336667597293853760e-02 1.014971137046813965e-01 -1.414052769541740417e-02 1.766269952058792114e-01 -1.771356612443923950e-01 1.780913621187210083e-01 -2.566856741905212402e-01 1.089617386460304260e-01
-7.843767106533050537e-02 -6.614071317017078400e-04 -8.878867328166961670e-02 -2.036441862583160400e-01 9.763015806674957275e-02 1.489923596382141113e-01 2.336683124303817749e-01 1.645727828145027161e-02 1.483110934495925903e-01 -3.670723736286163330e-01 -1.155836358666419983e-01 1.070007011294364929e-01 1.368510574102401733e-01 -2.119927555322647095e-01 2.393949031829833984e-01 2.303215116262435913e-01 -2.839518710970878601e-02 -1.711015403270721436e-02 8.566936850547790527e-02 1.272487044334411621e-01 2.458992600440979004e-01 -6.095310300588607788e-02 2.253981381654739380e-01 -1.759652346372604370e-01 6.610405445098876953e-02 -7.416541874408721924e-02 1.214569509029388428e-01 2.336258292198181152e-01 -2.898200154304504395e-01 2.018442451953887939e-01 -3.569502830505371094e-01 1.956966333091259003e-02
-4.987643286585807800e-02 9.026677906513214111e-02 -3.705497831106185913e-02 -3.030657768249511719e-01 1.081596985459327698e-01 -9.375104308128356934e-02 8.779352158308029175e-02 4.330676421523094177e-02 2.196023166179656982e-01 -9.869333356618881226e-02 2.928097918629646301e-02 1.830794513225555420e-01 6.881115585565567017e-02 -3.507245779037475586e-01 3.164209127426147461e-01 1.197941824793815613e-01 -1.255775094032287598e-01 -4.658000171184539795e-02 2.620075047016143799e-01 3.958500623703002930e-01 -3.958088927902281284e-04 5.219985172152519226e-02 -1.043533533811569214e-01 -1.303283870220184326e-01 -1.459115296602249146e-01 1.447843164205551147e-01 4.195334389805793762e-03 1.449715793132781982e-01 -3.169246912002563477e-01 -1.148822065442800522e-02 -2.703209519386291504e-01 -1.438629329204559326e-01
-1.412680149078369141e-01 -1.085698157548904419e-01 -2.661412954330444336e-01 -2.123817056417465210e-01 -7.211627811193466187e-02 9.284000843763351440e-02 7.041361927986145020e-02 5.122759193181991577e-02 4.214854240417480469e-01 -5.915001779794692993e-02 1.409113109111785889e-01 -5.993855744600296021e-02 2.204470783472061157e-01 -3.445170819759368896e-01 -6.220888346433639526e-03 -1.554670482873916626e-01 7.252909243106842041e-03 -6.173910200595855713e-02 -8.554886095225811005e-03 -1.393848806619644165e-01 -1.436139047145843506e-01 4.026807546615600586e-01 -6.384988874197006226e-02 -5.187523737549781799e-02 6.459816545248031616e-02 2.448759824037551880e-01 -1.125255376100540161e-01 1.382264941930770874e-01 -2.324677258729934692e-01 1.524938941001892090e-01 -8.586616069078445435e-02 -2.033146619796752930e-01
1.144253239035606384e-01 -2.517768740653991699e-01 -2.502208352088928223e-01 -6.837953627109527588e-02 -1.039742678403854370e-01 -1.713888496160507202e-01 -1.234436221420764923e-02 7.249846309423446655e-02 2.073461860418319702e-01 -4.285548031330108643e-01 1.648445129394531250e-01 1.352475136518478394e-01 8.088662475347518921e-02 -2.936243116855621338e-01 9.126107394695281982e-02 1.165626794099807739e-01 -8.396225422620773315e-02 1.831435263156890869e-01 -2.505457103252410889e-01 2.576273381710052490e-01 8.905626833438873291e-02 1.730322241783142090e-01 7.958680391311645508e-02 2.466692626476287842e-01 1.642615199089050293e-01 9.137818217277526855e-02 -8.882807940244674683e-02 1.470474153757095337e-01 -1.391273736953735352e-01 -2.015073895454406738e-01 9.223321080207824707e-02 1.254764497280120850e-01
6.113315373659133911e-02 -5.712969228625297546e-02 -1.268352419137954712e-01 -2.481078207492828369e-01 -8.549005724489688873e-03 -1.785793602466583252e-01 -1.048938333988189697e-01 1.195849478244781494e-01 1.704956218600273132e-02 1.299096085131168365e-02 -1.210640445351600647e-01 9.101820737123489380e-02 2.326930165290832520e-01 -1.134429946541786194e-01 -3.446414321660995483e-02 -2.347942739725112915e-01 -2.884829603135585785e-02 -1.046358793973922729e-02 -2.719660103321075439e-01 3.992934226989746094e-01 2.760387659072875977e-01 1.768276244401931763e-01 1.533233672380447388e-01 -1.302210092544555664e-01 -7.619056105613708496e-02 3.575669527053833008e-01 -3.151792883872985840e-01 -6.278133485466241837e-03 -9.404104948043823242e-02 1.574863493442535400e-01 -1.791334301233291626e-01 -1.741008609533309937e-01
4.530402272939682007e-02 -5.200940370559692383e-02 -1.715735793113708496e-01 -3.017470054328441620e-02 2.873503565788269043e-01 6.878251582384109497e-02 5.142951384186744690e-02 -4.453630000352859497e-02 1.328078657388687134e-01 -3.181735873222351074e-01 -1.887448579072952271e-01 -3.570571914315223694e-02 1.754617393016815186e-01 1.311163157224655151e-01 4.073154628276824951e-01 1.164738982915878296e-01 2.460167557001113892e-01 -6.208566948771476746e-02 -4.392105620354413986e-03 9.712431579828262329e-02 1.895463317632675171e-01 1.366017907857894897e-01 -4.606962576508522034e-02 -3.506753742694854736e-01 7.231169939041137695e-02 1.971416622400283813e-01 -1.914076805114746094e-01 9.875176101922988892e-02 -2.613441944122314453e-01 7.030318677425384521e-02 -2.667444050312042236e-01 -3.673166781663894653e-02
-2.506658732891082764e-01 -2.401317507028579712e-01 -1.849753111600875854e-01 -1.804297864437103271e-01 2.779653966426849365e-01 -2.945076115429401398e-02 -8.054589480161666870e-02 9.325142949819564819e-02 1.299499254673719406e-02 -1.647293418645858765e-01 -1.590372025966644287e-01 -2.615846991539001465e-01 1.599272489547729492e-01 -1.386470496654510498e-01 -1.564103066921234131e-01 2.619541287422180176e-01 -7.185290008783340454e-02 6.991887837648391724e-02 -3.522820174694061279e-01 1.225812137126922607e-01 -9.726781398057937622e-03 1.088810861110687256e-01 4.025055095553398132e-02 4.881430044770240784e-02 -1.154505368322134018e-02 -2.112346515059471130e-02 -1.181371882557868958e-01 1.837724596261978149e-01 -8.810827136039733887e-02 9.380041062831878662e-02 -3.970780968666076660e-01 2.698807716369628906e-01
9.922573715448379517e-02 -1.337448954582214355e-01 -3.093942999839782715e-01 -1.627442538738250732e-01 3.292486965656280518e-01 -2.274655103683471680e-01 9.838794171810150146e-02 2.682483009994029999e-02 3.648342937231063843e-02 -7.241642102599143982e-03 -2.775380015373229980e-02 3.899511694908142090e-02 3.245110511779785156e-01 -4.170854389667510986e-02 -1.075715422630310059e-01 2.414262443780899048e-01 -5.270153880119323730e-01 7.921130210161209106e-02 -3.094463348388671875e-01 5.217837169766426086e-02 -6.266962736845016479e-02 -1.413122867234051228e-03 -2.185879945755004883e-01 -1.299301385879516602e-01 5.131036043167114258e-02 1.065490394830703735e-01 1.033209934830665588e-01 1.249349489808082581e-01 3.695391863584518433e-02 1.068586669862270355e-02 7.018570601940155029e-02 3.413043543696403503e-02
2.036110162734985352e-01 -4.961501955986022949e-01 -1.533141583204269409e-01 -1.211447566747665405e-01 -7.330609858036041260e-02 -3.851135075092315674e-02 1.252877116203308105e-01 1.256483793258666992e-01 2.304675877094268799e-01 -1.695817410945892334e-01 -1.553016006946563721e-01 7.481904327869415283e-02 3.747377097606658936e-01 -2.154846787452697754e-01 1.646941751241683960e-01 3.954970091581344604e-02 5.820632725954055786e-02 -3.498806059360504150e-02 2.653639204800128937e-02 -8.861281722784042358e-02 1.520027816295623779e-01 7.620190083980560303e-02 2.617018222808837891e-01 2.283861674368381500e-02 1.879388391971588135e-01 8.721286058425903320e-02 -4.351362213492393494e-02 3.109883069992065430e-01 -1.244173943996429443e-01 8.087656646966934204e-02 -1.629295013844966888e-02 -1.838605999946594238e-01
4.438374191522598267e-02 -1.477128565311431885e-01 8.909159153699874878e-02 -1.593086570501327515e-01 -2.521659992635250092e-02 7.135398685932159424e-02 5.338334292173385620e-02 2.009683474898338318e-02 5.763870105147361755e-02 8.547969907522201538e-02 -2.296948134899139404e-01 1.410001665353775024e-01 3.492176234722137451e-01 -1.714435815811157227e-01 -5.357728525996208191e-02 -5.969626945443451405e-04 7.267004996538162231e-02 1.576519012451171875e-01 -1.721497476100921631e-01 2.283904552459716797e-01 4.255443215370178223e-01 3.754194453358650208e-02 -1.903531886637210846e-02 -3.949047327041625977e-01 2.000236809253692627e-01 3.240001499652862549e-01 -1.488084197044372559e-01 1.207658201456069946e-01 -4.052047058939933777e-02 2.316647320985794067e-01 -6.585394591093063354e-02 -6.575430929660797119e-02
-3.202218934893608093e-02 -3.855567798018455505e-02 1.667572259902954102e-01 -2.426323592662811279e-01 -5.784695968031883240e-02 -1.095697656273841858e-01 1.410495936870574951e-01 2.515766024589538574e-01 3.337128162384033203e-01 1.637714058160781860e-01 2.580460533499717712e-02 -1.316725462675094604e-01 1.036420464515686035e-01 -2.671339213848114014e-01 2.344392687082290649e-01 2.960846424102783203e-01 9.575404971837997437e-02 2.577013373374938965e-01 -4.473473876714706421e-02 7.269169390201568604e-02 2.549634277820587158e-01 3.113793730735778809e-01 1.722197793424129486e-02 -1.874902546405792236e-01 1.320426017045974731e-01 1.214013919234275818e-01 -2.131941318511962891e-01 1.465553939342498779e-01 -1.086597144603729248e-01 1.262720376253128052e-01 1.210538595914840698e-01 9.781022369861602783e-02
1.616021096706390381e-01 -9.862436912953853607e-03 2.902984432876110077e-02 2.504888735711574554e-02 1.521307509392499924e-03 -2.403713576495647430e-02 1.989103108644485474e-01 2.639352679252624512e-01 -7.029815763235092163e-02 -1.700377464294433594e-02 1.843947470188140869e-01 9.876598604023456573e-03 2.933562099933624268e-01 -1.669677346944808960e-01 1.577042639255523682e-01 6.133679673075675964e-02 -1.413326114416122437e-01 9.175340086221694946e-02 -1.938810050487518311e-01 3.698051869869232178e-01 -1.460535973310470581e-01 -5.764762684702873230e-02 -1.317123025655746460e-01 3.780533000826835632e-02 1.307446360588073730e-01 -4.555778205394744873e-02 -1.948091238737106323e-01 4.008327722549438477e-01 -7.624530047178268433e-02 2.127281390130519867e-02 -4.170077145099639893e-01 -1.910265088081359863e-01
1.262598484754562378e-01 -3.199859261512756348e-01 -1.731072664260864258e-01 -2.724541723728179932e-01 9.094060957431793213e-02 -2.379015237092971802e-01 1.789908111095428467e-01 3.483399152755737305e-01 1.181490346789360046e-01 8.246225863695144653e-02 4.920455068349838257e-02 -3.395297825336456299e-01 2.568745911121368408e-01 4.036987572908401489e-02 9.053496271371841431e-02 4.712206497788429260e-02 -6.087166070938110352e-02 -1.059642136096954346e-01 -1.184543315321207047e-02 1.419358700513839722e-02 1.252106279134750366e-01 2.403981685638427734e-01 -5.435092002153396606e-02 -9.501601755619049072e-02 3.044581115245819092e-01 1.678668558597564697e-01 4.767419025301933289e-02 -1.005807816982269287e-01 -1.817502267658710480e-02 -9.955061972141265869e-02 -7.575742900371551514e-02 3.045692443847656250e-01
-2.221230790019035339e-02 -8.158718794584274292e-02 1.735823694616556168e-03 -2.543975412845611572e-01 -1.062448099255561829e-01 -1.053095534443855286e-01 -5.316970124840736389e-02 1.699559390544891357e-01 2.540152966976165771e-01 -2.901125550270080566e-01 2.715178132057189941e-01 1.048234105110168457e-01 9.245570749044418335e-02 -8.190857619047164917e-02 -5.322902277112007141e-02 1.039433777332305908e-01 -2.208295762538909912e-01 9.322946518659591675e-02 -1.132241860032081604e-01 4.762431979179382324e-02 6.059172376990318298e-02 3.929951190948486328e-01 -9.617311507463455200e-02 -2.659585475921630859e-01 -1.895215734839439392e-02 5.707182362675666809e-02 -1.821609735488891602e-01 -7.048849761486053467e-02 -4.576363563537597656e-01 -4.992643371224403381e-02 -5.611110851168632507e-02 2.103821635246276855e-01
-6.700164079666137695e-02 -2.774887681007385254e-01 -1.634544581174850464e-01 -2.076090723276138306e-01 3.070325553417205811e-01 -4.364335536956787109e-02 -2.313449420034885406e-02 -8.425882458686828613e-02 9.827736020088195801e-02 -1.996992826461791992e-01 -1.675514578819274902e-01 -3.059601783752441406e-01 2.440518885850906372e-01 -1.034699976444244385e-01 -5.713037028908729553e-02 1.369185298681259155e-01 6.182685494422912598e-03 1.840965300798416138e-01 -2.934151589870452881e-01 1.688909344375133514e-02 4.590348526835441589e-02 -9.121466428041458130e-02 4.019284248352050781e-02 -1.126367226243019104e-01 9.451062977313995361e-02 8.596809208393096924e-02 4.755187779664993286e-02 -4.484461992979049683e-02 -9.158871322870254517e-02 1.644583195447921753e-01 -4.945884943008422852e-01 1.889368742704391479e-01
9.856063127517700195e-02 9.013523161411285400e-02 -1.284797787666320801e-01 -2.464209794998168945e-01 2.764731273055076599e-02 5.074747651815414429e-02 1.333924978971481323e-01 5.255530402064323425e-02 2.198187261819839478e-01 -4.654621481895446777e-01 -1.504527181386947632e-01 8.497858047485351562e-02 1.030025109648704529e-01 -1.972319930791854858e-01 3.544260263442993164e-01 1.871051937341690063e-01 2.118900977075099945e-02 1.958646997809410095e-02 3.697391599416732788e-02 2.536225914955139160e-01 1.400133818387985229e-01 -8.901738375425338745e-02 2.328657507896423340e-01 -1.373205929994583130e-01 9.761506319046020508e-02 -1.275513470172882080e-01 -1.164962872862815857e-01 1.580761224031448364e-01 -1.988882124423980713e-01 1.613121181726455688e-01 -2.809711098670959473e-01 7.169051095843315125e-03
-1.720578521490097046e-01 -1.416770368814468384e-01 8.606085553765296936e-03 -7.660146057605743408e-02 1.481711864471435547e-01 2.126280218362808228e-02 1.140545234084129333e-01 -7.569907605648040771e-02 2.707494497299194336e-01 2.329818755388259888e-01 1.088560223579406738e-01 -3.660781681537628174e-02 2.374525219202041626e-01 -5.118547081947326660e-01 6.737322360277175903e-02 2.523138821125030518e-01 -9.540859609842300415e-02 4.050543606281280518e-01 -1.455109566450119019e-01 1.761626899242401123e-01 9.230640530586242676e-02 6.794632971286773682e-02 -1.732073575258255005e-01 -2.575128972530364990e-01 -8.625657111406326294e-02 -6.147333607077598572e-02 -5.396902188658714294e-02 4.724042117595672607e-02 -6.479223817586898804e-02 4.574921727180480957e-02 -1.293276250362396240e-01 -4.087525606155395508e-02
-1.559902429580688477e-01 -2.964370548725128174e-01 -2.698478996753692627e-01 4.024474695324897766e-02 1.628750562667846680e-01 -3.395558102056384087e-03 1.179946959018707275e-01 -7.851597666740417480e-02 -2.030360400676727295e-01 -1.480593681335449219e-01 2.837119437754154205e-02 -5.013124272227287292e-02 1.747919619083404541e-01 -1.080700904130935669e-01 9.899785742163658142e-03 -5.656796321272850037e-02 -2.659696936607360840e-01 6.977031379938125610e-02 -8.661789447069168091e-02 3.489135503768920898e-01 8.529151231050491333e-02 9.011232107877731323e-02 -1.218855008482933044e-01 -1.394758839160203934e-02 1.866388916969299316e-01 -4.956589639186859131e-02 -1.206422746181488037e-01 3.821746706962585449e-01 -1.251337975263595581e-01 6.334173679351806641e-02 -2.366702258586883545e-01 -3.819056749343872070e-01
-9.704796969890594482e-02 -5.260552093386650085e-02 -2.446689456701278687e-01 -1.991792023181915283e-01 -3.388853278011083603e-03 4.663337394595146179e-02 -1.560504585504531860e-01 -1.146178878843784332e-02 1.976890414953231812e-01 9.305282682180404663e-02 5.503562092781066895e-02 2.014305442571640015e-01 1.611977666616439819e-01 -1.179701685905456543e-01 2.974105626344680786e-02 5.703350156545639038e-02 -2.271656543016433716e-01 3.429950475692749023e-01 1.368971168994903564e-01 2.749045193195343018e-01 1.094622090458869934e-01 5.112123116850852966e-02 6.809183210134506226e-02 -2.992758750915527344e-01 3.094804659485816956e-02 2.211847007274627686e-01 2.508706450462341309e-01 1.941936910152435303e-01 -2.925710082054138184e-01 2.600809931755065918e-01 1.558516770601272583e-01 -1.606528013944625854e-01
-9.936515241861343384e-02 -2.996948361396789551e-01 -6.467332690954208374e-02 8.010018616914749146e-02 -3.628338128328323364e-02 -1.183008551597595215e-01 1.799180060625076294e-01 1.489359289407730103e-01 1.867792308330535889e-01 -8.851085603237152100e-02 -4.317313805222511292e-02 -8.685516566038131714e-02 3.734228312969207764e-01 -2.231636643409729004e-01 -1.751396991312503815e-02 -4.323194921016693115e-01 -5.398763809353113174e-03 -1.580198556184768677e-01 -5.169497802853584290e-02 1.983015984296798706e-01 3.682879507541656494e-01 2.342182099819183350e-01 -1.360412128269672394e-02 -3.066898696124553680e-02 1.514193266630172729e-01 -1.451709121465682983e-01 -2.503703907132148743e-02 2.639401257038116455e-01 5.427604913711547852e-02 -1.151043102145195007e-01 -1.028744224458932877e-02 4.533839225769042969e-02
1.385022401809692383e-01 -1.689776331186294556e-01 -9.161233901977539062e-02 -6.220064684748649597e-02 -5.813521891832351685e-02 -3.840102255344390869e-02 -1.766438931226730347e-01 -1.775949448347091675e-01 2.321349680423736572e-01 7.233779877424240112e-02 -3.132424503564834595e-02 -5.585525929927825928e-02 2.806217372417449951e-01 -5.597087144851684570e-01 2.220152169466018677e-01 1.808819025754928589e-01 -1.664962470531463623e-01 -2.833847403526306152e-01 -7.787644863128662109e-02 2.166186571121215820e-01 -6.532368808984756470e-02 -9.631887823343276978e-02 5.392617359757423401e-02 1.069092191755771637e-02 2.735503911972045898e-01 1.280894726514816284e-01 -9.509886056184768677e-02 1.230037584900856018e-01 -3.434642776846885681e-02 -1.335471402853727341e-02 -1.030590459704399109e-01 1.737231463193893433e-01
-4.596913978457450867e-02 -3.254877328872680664e-01 -9.208548814058303833e-02 -2.599538266658782959e-01 -8.272225409746170044e-02 1.105986088514328003e-01 5.865647643804550171e-02 -1.351764351129531860e-01 1.917324066162109375e-01 1.030051987618207932e-02 -1.708785444498062134e-01 6.371898949146270752e-02 1.345684528350830078e-01 -2.513331174850463867e-01 -2.374813891947269440e-02 8.290300518274307251e-02 -1.485077142715454102e-01 -7.057397812604904175e-02 -1.865729093551635742e-01 5.157885551452636719e-01 1.254169642925262451e-01 2.544828355312347412e-01 1.003591343760490417e-01 -1.954740583896636963e-01 1.571604907512664795e-01 3.133543133735656738e-01 -3.400009870529174805e-02 -6.819014996290206909e-02 -1.355494558811187744e-02 4.698668140918016434e-03 1.570091545581817627e-01 7.778345048427581787e-02
-1.041687875986099243e-01 -1.216975077986717224e-01 6.275233626365661621e-02 -2.572154998779296875e-01 1.397495120763778687e-01 7.195129990577697754e-02 2.317693270742893219e-02 -1.798093169927597046e-01 2.543295919895172119e-01 -2.302711904048919678e-01 -1.572270542383193970e-01 -1.106856986880302429e-01 4.157689213752746582e-01 1.091574970632791519e-02 -4.703450202941894531e-02 1.009407205856405199e-04 -1.747227460145950317e-01 1.090285256505012512e-01 -4.859135672450065613e-02 9.000783413648605347e-02 1.008185595273971558e-01 1.085956990718841553e-01 1.345282793045043945e-01 -2.483029067516326904e-01 1.253689378499984741e-01 -2.744243443012237549e-01 1.618947982788085938e-01 2.861993387341499329e-02 -1.960131078958511353e-01 1.149096339941024780e-01 -1.833907216787338257e-01 3.986102342605590820e-01
-6.639403104782104492e-02 -1.549942940473556519e-01 -2.046213299036026001e-01 -1.528674662113189697e-01 2.213153541088104248e-01 -4.198589324951171875e-01 4.720586538314819336e-02 2.206404656171798706e-01 1.232521701604127884e-02 -2.553812265396118164e-01 -7.514269556850194931e-03 -3.561998903751373291e-02 1.554850488901138306e-01 -1.871673762798309326e-01 -2.166764289140701294e-01 9.307107329368591309e-02 -1.745008528232574463e-01 4.661149810999631882e-03 4.785665497183799744e-02 4.261415600776672363e-01 1.708080917596817017e-01 -8.000691980123519897e-02 -3.447050154209136963e-01 2.857737243175506592e-02 -2.271933853626251221e-02 -9.953396767377853394e-02 -1.969692483544349670e-02 4.960207641124725342e-02 -2.095399498939514160e-01 -1.344923768192529678e-02 3.547607734799385071e-02 -1.430072933435440063e-01
1.451124846935272217e-01 -1.954140216112136841e-01 -2.215308994054794312e-01 -2.693837285041809082e-01 -8.961829543113708496e-02 1.025045290589332581e-02 -1.057448387145996094e-01 -3.424597978591918945e-01 2.047595083713531494e-01 4.859912209212779999e-03 -1.479826774448156357e-02 -1.846331059932708740e-01 4.147396981716156006e-01 -4.550419151782989502e-01 -6.552245467901229858e-03 1.071050539612770081e-01 -2.478998303413391113e-01 -1.434284299612045288e-01 -1.594868674874305725e-02 1.156953200697898865e-01 -8.423431217670440674e-02 1.077647879719734192e-02 1.435835752636194229e-02 -9.276849776506423950e-02 2.442232221364974976e-01 1.330918818712234497e-01 -1.056466400623321533e-01 6.706342101097106934e-02 3.363978490233421326e-02 5.740450695157051086e-02 -6.533241271972656250e-02 4.762401431798934937e-02
-2.001653462648391724e-01 -3.979917988181114197e-02 -1.069268882274627686e-01 -2.990554273128509521e-01 3.007614314556121826e-01 -6.101308017969131470e-02 2.883073985576629639e-01 -6.305450946092605591e-02 4.315683618187904358e-02 -8.415349572896957397e-02 -1.328171342611312866e-01 -1.344115287065505981e-01 2.496826350688934326e-01 -2.700712382793426514e-01 -4.286788031458854675e-02 2.356370538473129272e-01 -2.468888461589813232e-02 2.516402900218963623e-01 -1.978884488344192505e-01 2.591511309146881104e-01 3.217389341443777084e-03 -6.025020405650138855e-02 7.435443997383117676e-02 -1.739056780934333801e-02 -1.177067495882511139e-02 1.865291036665439606e-02 -8.105843514204025269e-02 2.556387484073638916e-01 8.917601406574249268e-02 3.481468558311462402e-02 -3.143317699432373047e-01 2.807347178459167480e-01
1.459867954254150391e-01 -2.517687976360321045e-01 -3.975991606712341309e-01 -2.682885825634002686e-01 4.715883359313011169e-02 2.573588192462921143e-01 -8.043964952230453491e-02 8.764893561601638794e-02 2.670628130435943604e-01 2.290815347805619240e-03 9.991233795881271362e-02 -1.924758963286876678e-02 1.785984635353088379e-01 -3.390419483184814453e-01 5.725080892443656921e-02 -3.313596919178962708e-02 -2.439853101968765259e-01 -1.575620472431182861e-01 -1.199775487184524536e-01 4.694447666406631470e-02 4.225644096732139587e-02 -1.490461528301239014e-01 4.542458802461624146e-02 -3.652930259704589844e-02 2.671815454959869385e-01 9.106778353452682495e-02 -8.920957893133163452e-02 7.584258913993835449e-02 -1.562967598438262939e-01 1.446439474821090698e-01 1.708271726965904236e-02 3.199053704738616943e-01
8.258702605962753296e-02 -2.959888055920600891e-02 -4.559750482439994812e-02 -1.529468744993209839e-01 1.669488847255706787e-01 3.979505226016044617e-02 1.141993030905723572e-01 -9.329516440629959106e-03 1.291943043470382690e-01 1.276061832904815674e-01 -1.949933767318725586e-01 1.448845863342285156e-01 1.211786046624183655e-01 -1.413574665784835815e-01 1.862430013716220856e-02 8.326200395822525024e-02 9.269252419471740723e-02 3.260696232318878174e-01 -3.132247626781463623e-01 4.228343367576599121e-01 2.339224219322204590e-01 2.888763844966888428e-01 8.080172538757324219e-02 -3.058876693248748779e-01 4.644268006086349487e-02 2.932100594043731689e-01 -6.309517472982406616e-02 -8.891986310482025146e-02 -2.024286687374114990e-01 9.925883263349533081e-02 -3.406383795663714409e-03 -9.683825075626373291e-02
-4.212249070405960083e-02 1.166931688785552979e-01 -1.043958514928817749e-01 -2.094097137451171875e-01 -7.095854729413986206e-02 3.162949904799461365e-02 2.120114713907241821e-01 2.996110320091247559e-01 -3.560415655374526978e-02 -2.622691169381141663e-02 5.181527230888605118e-03 3.494894132018089294e-02 1.651695370674133301e-01 -3.572369813919067383e-01 2.460651546716690063e-01 2.922533154487609863e-01 -2.662597596645355225e-02 -1.810006946325302124e-01 -2.347848117351531982e-01 1.500645577907562256e-01 -1.820487231016159058e-01 5.271519720554351807e-02 9.754441678524017334e-02 -2.765306830406188965e-01 2.746782004833221436e-01 1.396969705820083618e-01 2.448107898235321045e-01 2.077219337224960327e-01 -1.932800114154815674e-01 7.032209634780883789e-02 -1.009573414921760559e-01 -3.855169191956520081e-02
-2.579889446496963501e-02 1.083243489265441895e-01 -3.269967436790466309e-01 -1.983624547719955444e-01 1.638108193874359131e-01 1.519372966140508652e-02 1.711149364709854126e-01 2.913453280925750732e-01 1.837456077337265015e-01 -1.426986604928970337e-01 1.739326864480972290e-01 8.779216557741165161e-02 3.693023025989532471e-01 2.794741280376911163e-02 6.344534456729888916e-02 -3.098987042903900146e-02 -2.242931537330150604e-02 9.636764228343963623e-02 -1.832940578460693359e-01 1.192353814840316772e-01 -3.144296631217002869e-02 3.778334707021713257e-02 1.692118793725967407e-01 -3.042518198490142822e-01 2.418228834867477417e-01 2.928449511528015137e-01 1.372348666191101074e-01 1.293525099754333496e-01 -2.330251783132553101e-01 -3.865710645914077759e-02 -2.756753563880920410e-02 -2.197352796792984009e-01
8.011303842067718506e-02 -1.973197311162948608e-01 -8.941280096769332886e-02 -4.729918390512466431e-02 -9.935068339109420776e-02 -1.577552407979965210e-02 1.247311457991600037e-01 9.732978045940399170e-02 2.581628859043121338e-01 -2.091891616582870483e-01 -3.097545802593231201e-01 -6.610790640115737915e-02 1.562508642673492432e-01 3.788685053586959839e-02 1.356818825006484985e-01 1.987878680229187012e-01 -2.884158398956060410e-03 2.758513763546943665e-02 8.311759680509567261e-02 2.860036194324493408e-01 -2.053166925907135010e-01 2.422249615192413330e-01 -9.781600534915924072e-02 -1.194435134530067444e-01 6.688476353883743286e-02 3.390971198678016663e-02 5.478727072477340698e-02 4.017610549926757812e-01 -4.662537574768066406e-01 1.628092862665653229e-02 -1.097031310200691223e-01 -2.990503981709480286e-02
7.974125444889068604e-02 -2.905526161193847656e-01 -1.488767266273498535e-01 -1.221898943185806274e-01 2.249281853437423706e-01 1.647414267063140869e-01 -2.611979842185974121e-03 2.831770181655883789e-01 -8.740881830453872681e-02 -1.871908754110336304e-01 1.789711266756057739e-01 -9.652794152498245239e-02 1.762016266584396362e-01 -7.098501920700073242e-02 6.137710437178611755e-02 1.076240092515945435e-01 -2.059595100581645966e-02 -7.752119004726409912e-02 1.044044867157936096e-01 2.809192240238189697e-01 -8.168273419141769409e-02 -3.486258909106254578e-02 -1.966070234775543213e-01 -9.132177382707595825e-02 2.611049711704254150e-01 -3.635919466614723206e-02 -2.045566588640213013e-01 3.252393007278442383e-01 -3.742571771144866943e-01 2.048553898930549622e-02 -1.316003650426864624e-01 -2.295055836439132690e-01
8.717367798089981079e-02 -2.386989295482635498e-01 -1.233637332916259766e-01 -1.534435302019119263e-01 6.617685407400131226e-02 -3.684073314070701599e-02 3.175087869167327881e-01 6.951116770505905151e-02 2.999787926673889160e-01 -4.582216739654541016e-01 1.879177391529083252e-01 1.488119065761566162e-01 1.016545519232749939e-01 -1.792908459901809692e-01 7.031090557575225830e-02 1.328253895044326782e-01 1.943594776093959808e-02 6.222220882773399353e-02 -1.485852301120758057e-01 1.534230411052703857e-01 3.320236206054687500e-01 7.664103806018829346e-02 -3.689382225275039673e-02 2.959427833557128906e-01 1.655161827802658081e-01 2.594653069972991943e-01 5.588507628999650478e-04 4.547516256570816040e-02 -2.052864059805870056e-02 1.377929188311100006e-02 -3.258124738931655884e-02 -9.706114232540130615e-02
-7.450916618108749390e-02 -2.037988305091857910e-01 -7.977067679166793823e-02 3.129231184720993042e-02 -9.048225730657577515e-02 -2.245159447193145752e-02 6.115585193037986755e-02 3.864587098360061646e-02 9.035772085189819336e-02 -2.842040956020355225e-01 -3.224459290504455566e-02 1.782331764698028564e-01 1.209837570786476135e-01 -4.144168198108673096e-01 2.725905478000640869e-01 1.928323507308959961e-01 -2.386193573474884033e-01 2.194008529186248779e-01 -2.389699518680572510e-01 2.215104401111602783e-01 2.619528472423553467e-01 2.929730117321014404e-01 -9.550777822732925415e-02 2.727601230144500732e-01 1.214337572455406189e-01 1.814953833818435669e-01 -8.933575823903083801e-03 8.686108887195587158e-02 2.598932385444641113e-02 6.084650009870529175e-02 -5.324006453156471252e-02 1.703779958188533783e-02
-1.182298958301544189e-01 -1.600749641656875610e-01 -1.812933683395385742e-01 -1.551264822483062744e-01 2.510988712310791016e-01 -6.865344196557998657e-02 -5.053829029202461243e-02 -1.444121152162551880e-01 1.352754831314086914e-01 -2.600608170032501221e-01 -1.633283644914627075e-01 -2.507492303848266602e-01 2.073149681091308594e-01 -1.034161597490310669e-01 -1.033110842108726501e-01 1.305084228515625000e-01 5.046716332435607910e-02 1.970625817775726318e-01 -3.082678914070129395e-01 1.941346377134323120e-01 3.120440803468227386e-02 -1.932418048381805420e-01 8.508494123816490173e-03 -1.553155630826950073e-01 1.214626133441925049e-01 6.447862088680267334e-02 3.979808464646339417e-02 1.551675200462341309e-01 -1.000290922820568085e-02 1.002345904707908630e-01 -4.252882897853851318e-01 2.885009944438934326e-01
-2.904943525791168213e-01 -1.332488805055618286e-01 -1.767453104257583618e-01 -2.934045493602752686e-01 3.314858376979827881e-01 -1.256037652492523193e-01 2.248624414205551147e-01 -2.638987265527248383e-02 2.149621248245239258e-01 -1.308879535645246506e-02 -8.411835879087448120e-02 3.005537763237953186e-02 1.594418734312057495e-01 -1.732638478279113770e-01 -6.103308871388435364e-02 3.553143143653869629e-01 -6.965190917253494263e-02 1.331345289945602417e-01 -6.947648525238037109e-02 2.202673703432083130e-01 1.036857217550277710e-01 4.047069326043128967e-02 9.264702349901199341e-02 1.103874966502189636e-01 -8.031295984983444214e-02 -4.741285741329193115e-02 3.531467169523239136e-02 1.553071439266204834e-01 1.298295855522155762e-01 1.280289143323898315e-01 -4.207402765750885010e-01 1.021065860986709595e-01
-1.961113363504409790e-01 -3.904708027839660645e-01 4.382563382387161255e-02 -3.261453807353973389e-01 4.095385596156120300e-02 -3.429616242647171021e-02 3.033566288650035858e-02 4.588101059198379517e-02 -7.464107871055603027e-02 -1.172624453902244568e-01 4.701850935816764832e-02 7.762112468481063843e-02 3.232145607471466064e-01 -3.092406392097473145e-01 3.764643073081970215e-01 1.246429309248924255e-01 4.925845190882682800e-03 3.427274525165557861e-01 -2.255961596965789795e-01 5.755439400672912598e-02 1.528553217649459839e-01 2.384700626134872437e-02 1.262063975445926189e-03 -2.371032983064651489e-01 1.140926033258438110e-02 1.028196662664413452e-01 1.018726006150245667e-01 -4.079570248723030090e-02 1.583580374717712402e-01 2.579932287335395813e-02 -9.195039980113506317e-03 -9.782164543867111206e-02
-7.218040525913238525e-02 -8.880461007356643677e-02 -4.364180564880371094e-02 -1.529279351234436035e-01 5.850778520107269287e-02 -6.815951317548751831e-02 1.815560040995478630e-03 3.226303458213806152e-01 4.807972162961959839e-02 -4.173628613352775574e-02 -2.010627463459968567e-02 7.884956896305084229e-02 2.379873543977737427e-01 -2.411073744297027588e-01 -1.562015861272811890e-01 -1.123766675591468811e-01 -4.108785092830657959e-02 2.431649155914783478e-02 1.613872796297073364e-01 4.667540192604064941e-01 1.995781660079956055e-01 -2.355318516492843628e-02 -3.246271610260009766e-02 -8.702135831117630005e-02 2.903302311897277832e-01 2.256485074758529663e-01 6.001368537545204163e-02 -1.370368003845214844e-01 -3.446303308010101318e-01 -1.827548891305923462e-01 -2.862344384193420410e-01 9.473285637795925140e-03
1.267506331205368042e-01 -1.683092713356018066e-01 -1.882272064685821533e-01 -2.946923971176147461e-01 3.450899943709373474e-02 -1.429167836904525757e-01 5.985282361507415771e-02 -1.259089261293411255e-01 -2.983275949954986572e-01 -3.820295035839080811e-01 3.948360309004783630e-02 2.037928700447082520e-01 2.696192264556884766e-01 -2.192866206169128418e-01 6.922073662281036377e-02 3.246821165084838867e-01 -7.275149971246719360e-02 2.156551033258438110e-01 -1.111991032958030701e-01 1.056667789816856384e-01 2.610623277723789215e-02 1.013024076819419861e-01 1.511140167713165283e-01 -2.111926972866058350e-01 2.374722808599472046e-02 8.078212291002273560e-02 -2.963483566418290138e-03 1.412651687860488892e-01 -1.967214792966842651e-01 -6.909574568271636963e-02 1.354458779096603394e-01 2.016642689704895020e-01
-8.429987728595733643e-02 -1.059168204665184021e-01 -3.563204407691955566e-01 -1.086611449718475342e-01 3.115743584930896759e-02 -2.031636238098144531e-01 1.274100691080093384e-01 -1.175969615578651428e-01 9.268442541360855103e-02 -2.736504971981048584e-01 -3.909114003181457520e-02 -9.518289566040039062e-02 1.565260291099548340e-01 -1.179039031267166138e-01 1.847591549158096313e-01 -4.477933943271636963e-01 1.018796935677528381e-01 -5.833460763096809387e-02 -2.393477112054824829e-01 1.926403641700744629e-01 3.723649084568023682e-01 3.933515865355730057e-03 1.664020568132400513e-01 -7.403517514467239380e-02 9.573706239461898804e-02 1.438664048910140991e-01 2.147582732141017914e-02 1.828314363956451416e-01 -1.650573909282684326e-01 1.058986335992813110e-01 -1.453958451747894287e-01 -1.016602944582700729e-02
-1.113620176911354065e-01 -1.883922666311264038e-01 -6.778067350387573242e-02 -3.257658099755644798e-03 2.452082633972167969e-01 1.289735287427902222e-01 1.155430823564529419e-02 1.819326132535934448e-01 1.499178707599639893e-01 -3.726294040679931641e-01 1.080943569540977478e-01 -2.420116662979125977e-01 1.623366773128509521e-01 -1.857615262269973755e-01 -1.083107888698577881e-01 1.129030957818031311e-01 8.364224433898925781e-02 7.061254233121871948e-03 -1.582089215517044067e-01 4.661443457007408142e-02 8.830809593200683594e-02 1.326092481613159180e-01 1.075487881898880005e-01 9.819082170724868774e-02 2.333453483879566193e-02 -8.354509249329566956e-03 1.432961374521255493e-01 3.050666153430938721e-01 -8.724707365036010742e-02 6.305240839719772339e-02 -4.954006969928741455e-01 2.617691457271575928e-01
6.170817092061042786e-02 8.779928088188171387e-03 -9.552649408578872681e-02 -4.000348970293998718e-02 1.376610845327377319e-01 1.671207249164581299e-01 1.136811003088951111e-01 1.440416872501373291e-01 5.802461504936218262e-02 -8.496785908937454224e-02 -2.774169743061065674e-01 -2.621141970157623291e-01 2.137451171875000000e-01 -1.484799981117248535e-01 -1.142500936985015869e-01 -2.043867483735084534e-02 -1.089791506528854370e-01 -5.256619676947593689e-02 4.562386311590671539e-03 3.879373371601104736e-01 1.111333221197128296e-01 2.524168789386749268e-01 8.800884336233139038e-02 -2.747539579868316650e-01 4.011504724621772766e-02 6.843055784702301025e-02 5.021611228585243225e-02 -5.578390136361122131e-02 -1.402062475681304932e-01 3.115591406822204590e-01 -4.185849428176879883e-01 1.976412534713745117e-01
-1.618316918611526489e-01 -2.168894410133361816e-01 -1.883537918329238892e-01 -2.247213870286941528e-01 2.065400779247283936e-01 -4.412451013922691345e-02 -3.326405584812164307e-02 -1.509592216461896896e-02 9.148688986897468567e-03 -1.870278418064117432e-01 -2.115797251462936401e-01 -3.101105988025665283e-01 1.489343792200088501e-01 -2.485260665416717529e-01 -1.459995657205581665e-01 1.384026259183883667e-01 -1.457109209150075912e-02 1.666696667671203613e-01 -2.464618980884552002e-01 2.267345935106277466e-01 7.072295248508453369e-02 9.536044299602508545e-02 -1.456880010664463043e-02 -4.035793989896774292e-02 7.984347641468048096e-02 -1.336152572184801102e-02 1.730234734714031219e-02 6.411528587341308594e-02 3.481928259134292603e-03 1.382495611906051636e-01 -4.452876448631286621e-01 3.316439092159271240e-01
6.458810716867446899e-02 -1.579473614692687988e-01 -2.365100979804992676e-01 8.738216012716293335e-02 1.448934376239776611e-01 -9.293385595083236694e-02 1.230286955833435059e-01 3.148393929004669189e-01 2.933376282453536987e-02 1.027855277061462402e-01 2.034747004508972168e-01 -1.391188614070415497e-02 4.199687838554382324e-01 -7.159038633108139038e-02 4.995149374008178711e-02 3.913561254739761353e-02 -1.962969899177551270e-01 1.334783732891082764e-01 9.136208891868591309e-02 3.396400809288024902e-01 1.938455253839492798e-01 1.181373298168182373e-01 4.658107087016105652e-02 -6.217654421925544739e-02 -1.730682104825973511e-01 -2.307942956686019897e-01 5.950744450092315674e-02 9.492535144090652466e-02 -2.615542411804199219e-01 1.772662997245788574e-01 2.138264924287796021e-01 2.143013179302215576e-01
7.574246078729629517e-02 -5.776521563529968262e-02 -3.344246447086334229e-01 -7.024969160556793213e-02 9.432285279035568237e-02 -3.230504691600799561e-02 2.291350662708282471e-01 2.739878892898559570e-01 -1.071163043379783630e-01 -2.627047896385192871e-01 1.400321424007415771e-01 -7.870596647262573242e-02 2.240379005670547485e-01 -2.468516379594802856e-01 1.450325250625610352e-01 -3.470102325081825256e-02 2.666292786598205566e-01 -5.211732536554336548e-02 7.053736597299575806e-02 1.304524391889572144e-01 -2.016579918563365936e-02 1.696694940328598022e-01 -1.920163445174694061e-02 -1.682056337594985962e-01 -1.100561469793319702e-01 -1.709460653364658356e-02 2.641448676586151123e-01 2.556578516960144043e-01 -1.883616000413894653e-01 -3.214363008737564087e-02 3.383591398596763611e-02 3.976517915725708008e-01
-5.510693043470382690e-02 -2.261170297861099243e-01 -1.323609948158264160e-01 8.546157181262969971e-02 1.882005669176578522e-02 2.482026219367980957e-01 1.167132630944252014e-01 1.367122167721390724e-04 -4.375012591481208801e-02 -4.656761512160301208e-02 1.545311361551284790e-01 -1.457669772207736969e-02 3.164408802986145020e-01 -1.717556416988372803e-01 2.086374163627624512e-01 2.189500331878662109e-01 -1.958339475095272064e-02 2.528170123696327209e-03 -5.701316148042678833e-02 2.209928929805755615e-01 -8.244443684816360474e-02 1.764253079891204834e-01 9.594179689884185791e-02 -3.484286963939666748e-01 1.893797814846038818e-01 1.649914495646953583e-02 -6.198087334632873535e-02 3.109869360923767090e-01 -4.665202498435974121e-01 1.075583547353744507e-01 -2.617809548974037170e-02 -9.250295907258987427e-02
6.115824729204177856e-02 -3.958551585674285889e-01 -9.789077937602996826e-02 -1.386152505874633789e-01 2.695550024509429932e-01 -1.714345365762710571e-01 1.407384574413299561e-01 -2.409209758043289185e-01 1.836553066968917847e-01 -7.591170817613601685e-02 -2.994661033153533936e-02 1.329777687788009644e-01 1.647603809833526611e-01 -2.138080447912216187e-01 5.770469829440116882e-02 -2.240888476371765137e-01 4.315983504056930542e-02 2.177585288882255554e-02 -3.097012639045715332e-01 1.077126860618591309e-01 2.251769006252288818e-01 2.675683200359344482e-01 1.715462058782577515e-01 -1.348487734794616699e-01 6.978499144315719604e-02 -1.118927523493766785e-01 -2.154745608568191528e-01 2.908690646290779114e-02 -2.134627550840377808e-01 1.406850758939981461e-02 7.289055734872817993e-02 2.255621254444122314e-01
-8.818042464554309845e-03 1.049349829554557800e-01 5.562324076890945435e-02 -4.567494243383407593e-02 2.129351943731307983e-01 1.160662546753883362e-01 8.611883968114852905e-02 3.226348012685775757e-02 7.300797104835510254e-02 -3.252748027443885803e-02 -1.415718644857406616e-01 -5.887900944799184799e-03 1.848188787698745728e-01 -2.494775503873825073e-01 4.392784088850021362e-02 -6.950774788856506348e-02 4.121854901313781738e-03 -1.660152673721313477e-01 -1.416773349046707153e-01 3.696910738945007324e-01 2.221076488494873047e-01 1.403609216213226318e-01 -2.357540279626846313e-02 -2.174167484045028687e-01 3.434422314167022705e-01 5.369365215301513672e-01 -1.363611780107021332e-02 1.764354109764099121e-01 -1.241215541958808899e-01 1.397235095500946045e-01 1.021169573068618774e-01 -5.225576832890510559e-02
-6.595601886510848999e-02 -2.658858895301818848e-01 -1.312845051288604736e-01 -1.958772242069244385e-01 -1.509843301028013229e-02 -9.449487924575805664e-02 6.652904674410820007e-03 2.562708258628845215e-01 3.123409450054168701e-01 9.618546813726425171e-02 -4.962091892957687378e-02 2.408993095159530640e-01 3.247267305850982666e-01 -2.493450045585632324e-01 2.284661531448364258e-01 3.042598068714141846e-01 -7.748640328645706177e-02 1.220056638121604919e-01 -2.862068116664886475e-01 6.514704972505569458e-02 -2.551173325628042221e-03 2.554818689823150635e-01 1.409738361835479736e-01 -2.307990640401840210e-01 -8.658558130264282227e-02 6.291783414781093597e-03 -1.991467364132404327e-02 1.435507684946060181e-01 1.202065050601959229e-01 -1.292591392993927002e-01 -6.738222390413284302e-02 7.123838365077972412e-02
1.670169681310653687e-01 -1.163649857044219971e-01 -3.570862710475921631e-01 6.900182366371154785e-02 1.248543336987495422e-01 -5.849708989262580872e-02 3.303498923778533936e-01 -4.817782714962959290e-02 -4.071024805307388306e-02 1.147228777408599854e-01 1.769651174545288086e-01 -2.530763745307922363e-01 3.478177487850189209e-01 -1.184849664568901062e-01 -1.634756918065249920e-03 8.732761442661285400e-02 -1.386589407920837402e-01 1.044950485229492188e-01 -6.868942826986312866e-02 3.027349412441253662e-01 2.571574747562408447e-01 1.372563987970352173e-01 -1.294744908809661865e-01 -2.013675272464752197e-01 -2.277228832244873047e-01 -2.798175066709518433e-02 -1.261463612318038940e-01 -1.927836425602436066e-02 -2.771238982677459717e-01 -2.432391233742237091e-02 -2.637535892426967621e-02 1.649185270071029663e-01
-2.388491630554199219e-01 -2.475493103265762329e-01 -1.228718161582946777e-01 -2.045529186725616455e-01 -8.457735180854797363e-02 -1.716191507875919342e-02 1.397123932838439941e-01 1.166613325476646423e-01 2.114617228507995605e-01 1.575813591480255127e-01 -5.042033642530441284e-02 1.875207275152206421e-01 2.704227864742279053e-01 -1.757937967777252197e-01 1.409922838211059570e-01 1.351026892662048340e-01 -2.228157222270965576e-01 -9.912443906068801880e-02 -3.794752657413482666e-01 1.966545283794403076e-01 2.228515744209289551e-01 3.147489130496978760e-01 7.984710484743118286e-02 -1.757645905017852783e-01 -3.861175500787794590e-04 1.790516972541809082e-01 -1.240173578262329102e-01 1.157651618123054504e-01 1.047947704792022705e-01 -7.506512850522994995e-02 3.510935232043266296e-02 1.670317351818084717e-01
1.890616565942764282e-01 -2.556507587432861328e-01 -3.610004186630249023e-01 1.459607481956481934e-01 6.467977911233901978e-02 -2.812640666961669922e-01 3.608750402927398682e-01 4.540365561842918396e-02 6.603428721427917480e-02 1.607439368963241577e-01 -1.957452483475208282e-02 -3.152636112645268440e-03 3.384104669094085693e-01 -8.396891504526138306e-02 -4.359753429889678955e-02 2.670950293540954590e-01 -1.970860064029693604e-01 3.409554809331893921e-02 -9.607023745775222778e-02 1.464931964874267578e-01 1.300667673349380493e-01 2.116178125143051147e-01 1.492283493280410767e-01 8.037085831165313721e-02 4.780478775501251221e-02 1.153009682893753052e-01 -8.036110550165176392e-03 -3.430964052677154541e-02 -2.293331474065780640e-01 1.728749722242355347e-01 -1.776703000068664551e-01 1.195467114448547363e-01
1.717092841863632202e-01 1.414908212609589100e-03 -3.633141890168190002e-02 -1.576521396636962891e-01 1.131085082888603210e-01 -2.763597965240478516e-01 1.769706979393959045e-02 2.415466457605361938e-01 3.021565377712249756e-01 1.310687512159347534e-01 -2.043872512876987457e-02 5.651533231139183044e-02 1.709769219160079956e-01 -1.094754487276077271e-01 1.543765366077423096e-01 -2.464280426502227783e-01 -1.716360300779342651e-01 -4.141609072685241699e-01 1.121415123343467712e-01 3.281947374343872070e-01 3.085262775421142578e-01 1.705601364374160767e-01 7.050268817692995071e-03 -2.510277032852172852e-01 4.946744441986083984e-02 -4.885621368885040283e-02 -3.475367650389671326e-02 1.610980480909347534e-01 7.406650483608245850e-02 6.962809711694717407e-02 -5.533561855554580688e-02 -6.809859722852706909e-02
2.220534533262252808e-01 -9.711239486932754517e-02 -8.748239278793334961e-02 -2.954978346824645996e-01 1.009106412529945374e-01 7.454354315996170044e-02 -1.150748357176780701e-01 1.619350463151931763e-01 2.096422761678695679e-01 -1.263173855841159821e-02 1.063393242657184601e-02 2.239125072956085205e-01 3.713222146034240723e-01 -1.777615398168563843e-01 5.482029914855957031e-02 -6.827629357576370239e-02 9.782414883375167847e-02 9.340246766805648804e-02 5.078106187283992767e-03 3.358093798160552979e-01 -4.989920556545257568e-02 2.848251461982727051e-01 -2.225685268640518188e-01 -3.823724091053009033e-01 1.145705506205558777e-01 7.876347005367279053e-02 -1.814481616020202637e-01 2.054269611835479736e-02 -5.681695044040679932e-02 1.991009414196014404e-01 1.046116724610328674e-01 -5.140499770641326904e-02
5.153553187847137451e-02 -8.739709854125976562e-02 -1.621672362089157104e-01 -2.339875847101211548e-01 2.941334247589111328e-01 -2.806744277477264404e-01 -9.043026715517044067e-03 2.782132104039192200e-02 2.050669193267822266e-01 -4.973262548446655273e-02 7.173620164394378662e-02 1.821578443050384521e-01 1.717624254524707794e-02 -3.699536249041557312e-02 2.271500378847122192e-01 2.064135968685150146e-01 9.624513238668441772e-02 -2.003890872001647949e-01 7.432530820369720459e-02 4.446340203285217285e-01 -4.418969899415969849e-02 8.657223731279373169e-02 1.676036790013313293e-02 -1.608093827962875366e-01 1.649496108293533325e-01 -5.260979011654853821e-02 -3.938654065132141113e-02 1.547083109617233276e-01 -3.299322724342346191e-01 1.157892420887947083e-01 -2.510659694671630859e-01 -1.865444928407669067e-01
-6.125510856509208679e-02 -1.282235234975814819e-01 -2.350917607545852661e-01 -7.655946165323257446e-02 -1.167776808142662048e-01 -3.692571520805358887e-01 1.875673532485961914e-01 4.173064138740301132e-03 -3.321735188364982605e-02 -8.913512527942657471e-02 -1.705233156681060791e-01 7.836691290140151978e-02 2.427417039871215820e-01 -1.751309037208557129e-01 5.216445401310920715e-02 -2.187284082174301147e-01 -7.136687636375427246e-02 -1.686990261077880859e-02 -3.217335641384124756e-01 1.372869461774826050e-01 3.630012869834899902e-01 1.559177339076995850e-01 2.077617198228836060e-01 -1.771461665630340576e-01 2.176945842802524567e-02 1.909406632184982300e-01 -1.323584318161010742e-01 6.908205896615982056e-02 -2.057500481605529785e-01 2.345822751522064209e-01 -5.556425452232360840e-02 1.761469691991806030e-01
4.358416423201560974e-02 -2.748830989003181458e-02 -2.588408589363098145e-01 -2.281314879655838013e-01 7.984580472111701965e-03 -2.602707445621490479e-01 -6.322749704122543335e-02 -4.960941895842552185e-02 -3.024318441748619080e-02 -3.273975551128387451e-01 1.530705839395523071e-01 -1.109413206577301025e-01 2.480295449495315552e-01 -9.886635094881057739e-02 1.822464317083358765e-01 1.701001971960067749e-01 -7.161138951778411865e-02 5.658885091543197632e-02 -8.439400792121887207e-02 1.792019456624984741e-01 1.140761189162731171e-02 -4.558028653264045715e-02 1.572218686342239380e-01 -3.984766006469726562e-01 -7.908123731613159180e-02 4.157943725585937500e-01 -1.923468410968780518e-01 1.776143163442611694e-01 -6.146489828824996948e-02 2.425359562039375305e-02 1.473996974527835846e-02 -2.030091136693954468e-01
1.101101264357566833e-01 -6.869104504585266113e-02 -3.054250180721282959e-01 -5.549971386790275574e-02 -1.035859063267707825e-02 -1.690688580274581909e-01 2.242751717567443848e-01 2.158025205135345459e-01 2.004572600126266479e-01 -1.496487557888031006e-01 -4.597726836800575256e-02 2.187003791332244873e-01 3.642080426216125488e-01 -8.965620398521423340e-02 -6.910640001296997070e-02 -1.512559354305267334e-01 -3.287363350391387939e-01 -1.723373830318450928e-01 -8.935826271772384644e-02 1.452386975288391113e-01 2.225137054920196533e-01 1.913543939590454102e-01 7.582732290029525757e-02 -1.522367596626281738e-01 -5.896925181150436401e-02 2.650190591812133789e-01 8.713510632514953613e-02 9.641482681035995483e-02 -1.095586940646171570e-01 -1.772824823856353760e-01 -1.241533085703849792e-01 -2.214069515466690063e-01
1.266052722930908203e-01 -1.095182597637176514e-01 -6.924626231193542480e-02 -1.989029198884963989e-01 1.789883375167846680e-01 -2.663330733776092529e-01 9.358321130275726318e-02 6.776777654886245728e-02 6.358952820301055908e-02 8.335365355014801025e-02 -5.580997467041015625e-02 -2.245000749826431274e-02 2.962283492088317871e-01 -2.409331500530242920e-01 2.929256558418273926e-01 -1.162337586283683777e-01 2.137285917997360229e-01 -1.684467345476150513e-01 -2.471386343240737915e-01 1.855582296848297119e-01 4.844619035720825195e-01 8.529079705476760864e-02 -1.653774380683898926e-01 -2.350542098283767700e-01 1.023408249020576477e-01 -5.174415186047554016e-02 6.364709138870239258e-02 3.526076674461364746e-02 1.540542114526033401e-02 -1.092077270150184631e-01 -4.143768921494483948e-02 -1.584460437297821045e-01
2.594940736889839172e-02 -3.297172486782073975e-01 1.490204036235809326e-01 -1.474934220314025879e-01 -1.831205561757087708e-02 7.271723821759223938e-03 7.493729144334793091e-02 3.942956030368804932e-02 1.035992577672004700e-01 -3.820229172706604004e-01 -1.371322572231292725e-01 1.218184381723403931e-01 2.145076394081115723e-01 -4.034882187843322754e-01 1.202950701117515564e-01 3.210164308547973633e-01 -1.578080058097839355e-01 -5.454694479703903198e-02 -2.134674191474914551e-01 2.133228778839111328e-01 1.883539110422134399e-01 2.693895399570465088e-01 1.103495359420776367e-01 5.299513787031173706e-02 6.502093374729156494e-02 4.450941458344459534e-02 -1.758516877889633179e-01 -5.463272100314497948e-04 -4.891020804643630981e-02 1.674847453832626343e-01 -3.559461236000061035e-02 -1.077257320284843445e-01
-7.586289942264556885e-02 -1.045226827263832092e-01 1.227020844817161560e-01 -3.855691477656364441e-02 -1.377252042293548584e-01 1.470593549311161041e-02 1.617554277181625366e-01 5.997472628951072693e-02 3.002519011497497559e-01 -2.501061856746673584e-01 1.236448660492897034e-01 -4.059417918324470520e-02 2.947724461555480957e-01 -3.986850082874298096e-01 -1.940786093473434448e-01 -2.586450576782226562e-01 -2.674871683120727539e-01 2.127856165170669556e-01 -1.353720575571060181e-01 1.587128788232803345e-01 -1.047976166009902954e-01 2.099238708615303040e-02 -1.952284872531890869e-01 3.751606866717338562e-02 2.228687405586242676e-01 1.868676543235778809e-01 -9.669417515397071838e-03 2.765134274959564209e-01 5.926790833473205566e-02 2.479140646755695343e-02 -1.438858807086944580e-01 2.292861230671405792e-02
-1.607016623020172119e-01 -2.379013299942016602e-01 -1.251828577369451523e-02 5.239126086235046387e-02 6.787316501140594482e-02 -7.970617152750492096e-03 1.414952427148818970e-01 -3.872552141547203064e-02 -1.229278668761253357e-01 -1.975632011890411377e-01 5.137742031365633011e-03 1.034334897994995117e-01 3.438798785209655762e-01 -6.332579255104064941e-02 3.408198431134223938e-02 4.784619063138961792e-02 -5.878790095448493958e-02 1.231083348393440247e-01 -1.096095144748687744e-01 3.604027330875396729e-01 -2.670385502278804779e-02 -1.088549271225929260e-01 1.590237021446228027e-01 -2.380314320325851440e-01 6.295666098594665527e-02 -2.531139254570007324e-01 -2.756086364388465881e-02 4.548583030700683594e-01 -2.530003488063812256e-01 -2.855098247528076172e-01 -1.393698006868362427e-01 4.735933989286422729e-02
-1.497559100389480591e-01 -1.355650722980499268e-01 -2.316382825374603271e-01 -1.088868826627731323e-01 6.262736022472381592e-02 -3.413673117756843567e-02 8.485534787178039551e-02 9.580596536397933960e-02 1.100808680057525635e-01 -1.188503801822662354e-01 -8.286017179489135742e-02 -1.240692362189292908e-01 3.727527856826782227e-01 6.025429815053939819e-02 3.148148953914642334e-01 2.869461178779602051e-01 -2.302003949880599976e-01 -1.554496735334396362e-01 1.565125286579132080e-01 4.360856711864471436e-01 1.775498390197753906e-01 -1.472060754895210266e-02 -3.332395479083061218e-02 1.071115210652351379e-01 1.966972500085830688e-01 2.272272706031799316e-01 -1.886290609836578369e-01 2.395070623606443405e-03 1.188050284981727600e-01 4.649402573704719543e-02 7.883053272962570190e-02 -1.230649203062057495e-01
-1.887367963790893555e-01 -2.749370038509368896e-01 -6.067378818988800049e-02 -1.349417865276336670e-01 3.460505008697509766e-01 1.074936762452125549e-01 -8.326967060565948486e-02 1.332624852657318115e-01 -1.456393748521804810e-01 -3.307785093784332275e-01 1.486348956823348999e-01 -7.806766033172607422e-02 2.701754570007324219e-01 -2.300842553377151489e-01 7.043144851922988892e-02 -3.008193103596568108e-03 -2.344446033239364624e-01 -1.211049780249595642e-01 2.310609519481658936e-01 2.707714438438415527e-01 1.929019987583160400e-01 1.212117373943328857e-01 -9.871544688940048218e-02 6.438157707452774048e-02 2.408938556909561157e-01 2.764176391065120697e-02 -7.791574299335479736e-02 1.532887369394302368e-01 -1.058631688356399536e-01 -6.791435927152633667e-02 -7.997418940067291260e-02 -2.201723754405975342e-01
-5.424002185463905334e-02 -2.112868279218673706e-01 -3.632746040821075439e-01 -1.559021044522523880e-02 -1.059094220399856567e-01 -2.113302797079086304e-01 4.496945813298225403e-02 3.814249634742736816e-01 2.644715607166290283e-01 -9.103094786405563354e-02 1.387615650892257690e-01 -2.242010533809661865e-01 2.887831330299377441e-01 -2.509689889848232269e-02 1.013346388936042786e-02 -1.167990118265151978e-01 2.460485249757766724e-01 8.059261739253997803e-02 2.771408855915069580e-02 1.110617071390151978e-01 2.616249024868011475e-01 3.697826713323593140e-02 6.868136674165725708e-02 -9.670198708772659302e-02 -1.244658008217811584e-01 2.685231864452362061e-01 3.898440301418304443e-02 2.165927737951278687e-01 -1.723443269729614258e-01 -1.847059428691864014e-01 2.582747489213943481e-02 8.222602307796478271e-02
-2.077904641628265381e-01 -2.058371007442474365e-01 4.814496729522943497e-03 -1.083198860287666321e-01 2.566413283348083496e-01 9.629864990711212158e-02 -6.821504235267639160e-02 -1.132041215896606445e-01 1.050358638167381287e-01 -5.931225419044494629e-02 -1.452101469039916992e-01 -2.288798056542873383e-02 3.680313229560852051e-01 -2.330936193466186523e-01 6.397283822298049927e-02 2.615522742271423340e-01 -1.572415679693222046e-01 -2.921447157859802246e-01 -1.285898387432098389e-01 -1.383271515369415283e-01 6.550493836402893066e-02 1.855295151472091675e-01 9.889263659715652466e-02 -1.424167901277542114e-01 1.630028635263442993e-01 -1.767040640115737915e-01 1.664802730083465576e-01 1.395501345396041870e-01 -2.012180089950561523e-01 2.891897261142730713e-01 -9.459085017442703247e-02 2.430649548768997192e-01
-1.701412349939346313e-01 4.293093085289001465e-02 -8.474373072385787964e-02 -3.441677987575531006e-01 4.148683845996856689e-01 -1.206426788121461868e-02 2.304818108677864075e-02 3.187642246484756470e-02 8.625308424234390259e-02 9.096679091453552246e-02 2.160185575485229492e-02 -2.257834523916244507e-01 2.241680771112442017e-01 -3.144543766975402832e-01 1.012896560132503510e-02 1.923590898513793945e-01 -2.931526117026805878e-02 1.907145380973815918e-01 -1.300760358572006226e-01 2.152113169431686401e-01 4.759701713919639587e-02 4.457040876150131226e-02 1.383934766054153442e-01 -1.130309700965881348e-01 2.835770696401596069e-02 -8.867667615413665771e-02 -1.318806260824203491e-01 1.552034020423889160e-01 6.488031893968582153e-02 6.944689899682998657e-02 -4.147127270698547363e-01 2.203522324562072754e-01
4.705941304564476013e-02 -1.069218441843986511e-01 -1.925518512725830078e-01 6.541133671998977661e-02 1.813658773899078369e-01 3.637610003352165222e-02 1.129774078726768494e-01 2.956213429570198059e-02 1.392687410116195679e-01 -1.605774611234664917e-01 -2.028069049119949341e-01 1.285584121942520142e-01 3.412972986698150635e-01 8.809985220432281494e-02 4.056897163391113281e-01 2.105284482240676880e-01 1.827581077814102173e-01 -7.388433814048767090e-02 -1.255951523780822754e-01 1.107214689254760742e-01 4.881076142191886902e-02 1.764040738344192505e-01 3.753738477826118469e-02 -1.888537108898162842e-01 8.742348849773406982e-02 5.067238118499517441e-03 -3.394119068980216980e-02 2.436187863349914551e-01 -1.127945259213447571e-01 2.614975571632385254e-01 -4.037374258041381836e-01 -1.068006083369255066e-01
-2.947965562343597412e-01 -1.115781217813491821e-01 -8.780271559953689575e-02 -3.224959073122590780e-04 1.615274548530578613e-01 -2.533581852912902832e-01 -5.515481904149055481e-02 -2.269449830055236816e-02 1.221296098083257675e-02 -2.532942406833171844e-02 -1.613012999296188354e-01 -5.860679084435105324e-04 1.290430277585983276e-01 -2.829421162605285645e-01 1.267351806163787842e-01 1.809502840042114258e-01 -2.377041429281234741e-01 1.807119846343994141e-01 1.894218027591705322e-01 7.015025615692138672e-02 1.628684401512145996e-01 1.129169948399066925e-02 -1.144539490342140198e-01 1.100477296859025955e-02 -5.477973073720932007e-02 -2.339187711477279663e-01 -2.297556400299072266e-01 4.266329407691955566e-01 -2.397696822881698608e-01 2.318022996187210083e-01 -8.000162988901138306e-02 2.163207232952117920e-01
1.031882362440228462e-03 -1.462874934077262878e-02 2.707932889461517334e-01 -6.612456589937210083e-02 2.018775232136249542e-02 -1.237479131668806076e-02 3.253763914108276367e-01 1.142373457551002502e-01 -1.695807877695187926e-04 -6.892034411430358887e-02 1.400138139724731445e-01 1.745943352580070496e-02 2.671208381652832031e-01 -1.980749517679214478e-01 -9.172895806841552258e-04 8.388950675725936890e-02 7.858628034591674805e-02 2.003316581249237061e-01 -1.215411126613616943e-01 4.072005748748779297e-01 -1.065788231790065765e-02 8.094203472137451172e-02 1.301654726266860962e-01 -2.828457057476043701e-01 2.525211311876773834e-03 2.839416265487670898e-01 -2.085074633359909058e-01 3.098000586032867432e-01 -6.662479043006896973e-02 3.151659667491912842e-01 -3.653918206691741943e-02 6.805340200662612915e-02
-1.738086044788360596e-01 1.125403940677642822e-01 -1.995607763528823853e-01 -9.260803461074829102e-02 -4.639988299459218979e-03 -9.968060255050659180e-02 2.083202600479125977e-01 -1.808550506830215454e-01 1.111265420913696289e-01 6.522958725690841675e-02 5.118393898010253906e-02 6.095355004072189331e-02 7.389830797910690308e-02 1.630734652280807495e-01 6.745657324790954590e-02 3.609895110130310059e-01 -3.489270806312561035e-01 -1.624091416597366333e-01 -1.625770181417465210e-01 3.207969665527343750e-01 1.604167968034744263e-01 3.006623983383178711e-01 -9.769916534423828125e-02 -3.824748098850250244e-02 1.363069862127304077e-01 1.200938969850540161e-01 -2.829127386212348938e-02 3.983847498893737793e-01 -1.824363172054290771e-01 -2.605603913252707571e-05 -1.884501054883003235e-02 -4.521923884749412537e-02
-1.715156286954879761e-01 -2.049728780984878540e-01 9.106835350394248962e-03 5.817425251007080078e-02 1.546883285045623779e-01 -3.381188511848449707e-01 -1.718155890703201294e-01 1.335952132940292358e-01 2.317238748073577881e-01 -3.178743422031402588e-01 1.312873959541320801e-01 -4.691258445382118225e-02 2.820776700973510742e-01 -1.894578896462917328e-02 -2.017166316509246826e-01 1.214563772082328796e-01 1.385817024856805801e-02 2.388105839490890503e-01 -1.469152048230171204e-02 2.183717936277389526e-01 3.374719023704528809e-01 6.241102889180183411e-02 -2.849853634834289551e-01 -5.391060933470726013e-02 -8.379399031400680542e-02 1.420192979276180267e-02 1.197063326835632324e-01 1.410288065671920776e-01 -1.964553892612457275e-01 4.969754070043563843e-02 -9.701901115477085114e-03 -2.007599622011184692e-01
-5.462903063744306564e-03 -2.293840944766998291e-01 7.751557976007461548e-02 -1.714794188737869263e-01 1.541981995105743408e-01 -2.943209409713745117e-01 -2.263563275337219238e-01 2.366056591272354126e-01 -1.672789268195629120e-02 -3.090634644031524658e-01 1.619988232851028442e-01 1.406184136867523193e-01 2.274702787399291992e-01 -8.845821022987365723e-03 2.107154577970504761e-01 5.467114504426717758e-03 -1.129954531788825989e-01 6.953085213899612427e-02 -2.249491959810256958e-01 4.588724672794342041e-02 -2.197447419166564941e-02 3.269301652908325195e-01 -1.069813743233680725e-01 -2.219317704439163208e-01 5.645096302032470703e-02 1.706068962812423706e-02 -9.107797592878341675e-02 -8.360988646745681763e-02 -3.405287265777587891e-01 2.385798245668411255e-01 2.587669342756271362e-02 1.598762571811676025e-01
-1.610698550939559937e-01 -1.525170505046844482e-01 -4.489845931529998779e-01 -1.341387927532196045e-01 2.149677574634552002e-01 8.941224962472915649e-02 5.002662166953086853e-02 3.033180832862854004e-01 2.056870609521865845e-01 -1.735845059156417847e-01 1.175474897027015686e-01 1.393542587757110596e-01 2.730349004268646240e-01 1.282393634319305420e-01 1.594625646248459816e-03 -1.668036356568336487e-02 -5.079660564661026001e-02 7.728209346532821655e-02 -1.544199734926223755e-01 1.793700158596038818e-01 -4.902967810630798340e-02 -8.136153966188430786e-02 -1.895177662372589111e-01 -1.711858063936233521e-02 -2.813973277807235718e-02 1.872263997793197632e-01 1.596839129924774170e-01 3.159531578421592712e-02 -3.428109288215637207e-01 -9.539057314395904541e-02 -1.693535596132278442e-01 -2.410537153482437134e-01
-5.174326524138450623e-02 -1.142450496554374695e-01 5.630371347069740295e-02 -9.608742594718933105e-02 1.089935898780822754e-01 -2.079944163560867310e-01 -3.566040843725204468e-02 2.513177096843719482e-01 5.930504575371742249e-02 4.428508132696151733e-02 -1.077801436185836792e-01 -1.045130938291549683e-01 3.879321515560150146e-01 -2.458672672510147095e-01 1.562889814376831055e-01 -4.884745925664901733e-03 1.402598172426223755e-01 1.168446764349937439e-01 -5.041840672492980957e-01 9.445684403181076050e-02 1.609043478965759277e-01 -1.114561110734939575e-01 -2.010656520724296570e-02 -1.274323184043169022e-02 6.595143675804138184e-02 3.793428242206573486e-01 -1.089571863412857056e-01 1.812294721603393555e-01 -1.653152257204055786e-01 1.377179324626922607e-01 1.146271005272865295e-01 -3.398032486438751221e-02
7.230593264102935791e-02 1.413522637449204922e-03 -1.309880912303924561e-01 1.608597934246063232e-01 4.493804574012756348e-01 -8.725862018764019012e-03 -6.062840670347213745e-02 1.500621736049652100e-01 -2.804860845208168030e-02 -2.421196401119232178e-01 -1.480835229158401489e-01 -2.140648216009140015e-01 2.513467073440551758e-01 -1.530602723360061646e-01 1.614276915788650513e-01 -2.964854426681995392e-02 7.027881592512130737e-02 5.672387033700942993e-02 -5.591344833374023438e-02 3.016296625137329102e-01 1.212198585271835327e-01 1.382939517498016357e-01 9.621091932058334351e-02 -1.914675682783126831e-01 -3.443672508001327515e-02 -1.880424097180366516e-02 2.513647824525833130e-02 1.595930755138397217e-01 -1.809278577566146851e-01 3.027690351009368896e-01 -2.839656770229339600e-01 2.610362172126770020e-01
-1.607180386781692505e-01 -1.165376082062721252e-01 -2.128610759973526001e-01 -2.801136970520019531e-01 1.527148783206939697e-01 -8.828836679458618164e-02 1.182944178581237793e-01 6.158558651804924011e-02 1.317971646785736084e-01 -1.275799702852964401e-03 -2.356382012367248535e-01 -4.332503676414489746e-02 2.767918407917022705e-01 -4.333566427230834961e-01 7.527226954698562622e-02 -2.024266868829727173e-01 -1.625746116042137146e-02 1.355341821908950806e-01 -2.249017506837844849e-01 1.120650991797447205e-01 -2.114535123109817505e-02 -2.520731985569000244e-01 1.181343644857406616e-01 3.336849063634872437e-02 2.387067526578903198e-01 -6.917902082204818726e-02 -2.290417402982711792e-01 3.448275923728942871e-01 5.067435652017593384e-02 -5.501412600278854370e-02 3.565509989857673645e-02 3.541933372616767883e-02
1.247309893369674683e-01 -2.536244690418243408e-01 -3.156669437885284424e-01 -2.527452260255813599e-02 1.397086679935455322e-01 -1.334369331598281860e-01 1.361900120973587036e-01 6.005653738975524902e-02 2.831282615661621094e-01 -2.445956319570541382e-01 2.458007186651229858e-01 1.667269468307495117e-01 2.278328239917755127e-01 -8.882301300764083862e-02 -9.751910716295242310e-02 7.143164426088333130e-02 5.849410779774188995e-03 -7.307880371809005737e-02 -1.366448998451232910e-01 -5.510238558053970337e-02 2.408322095870971680e-01 1.178785786032676697e-01 4.941538721323013306e-02 -2.561870217323303223e-02 2.368545234203338623e-01 3.630305826663970947e-01 6.226016581058502197e-02 1.930331289768218994e-01 -1.752613484859466553e-01 -4.411032423377037048e-03 -3.991307690739631653e-02 -3.070906996726989746e-01
-2.532587349414825439e-01 -3.385303309187293053e-03 -7.640163414180278778e-03 2.300086468458175659e-01 3.016166156157851219e-03 -2.854478359222412109e-01 6.029641255736351013e-02 -1.112948581576347351e-01 1.567960083484649658e-01 -4.334038123488426208e-02 1.673255562782287598e-01 3.894730657339096069e-02 9.513776749372482300e-02 -2.299597859382629395e-01 1.486266702413558960e-01 1.061362847685813904e-01 5.701174214482307434e-02 2.874033153057098389e-01 5.301443859934806824e-02 2.290735691785812378e-01 8.141122758388519287e-02 -2.441848218441009521e-01 -6.060640513896942139e-02 -2.668091654777526855e-01 2.247055321931838989e-01 -2.006561458110809326e-01 1.357297897338867188e-01 2.226044833660125732e-01 -2.992076575756072998e-01 1.652413606643676758e-01 -2.362532913684844971e-01 1.431152820587158203e-01
4.026412963867187500e-02 -2.296606600284576416e-01 -1.649951562285423279e-02 -2.433220148086547852e-01 1.378860790282487869e-02 1.389433443546295166e-01 1.087497696280479431e-01 3.064612485468387604e-02 2.798032760620117188e-01 -2.386909723281860352e-01 -2.105832397937774658e-01 -2.705410309135913849e-02 7.807590067386627197e-02 -2.346767932176589966e-01 3.063027858734130859e-01 2.537242174148559570e-01 -1.749082840979099274e-02 5.130746215581893921e-02 1.664975881576538086e-01 3.342355787754058838e-01 8.101489394903182983e-03 1.835660189390182495e-01 1.858398467302322388e-01 -2.283510118722915649e-01 -5.915077868849039078e-03 -6.588171422481536865e-02 5.084377154707908630e-02 2.128355503082275391e-01 -3.067248761653900146e-01 1.801363974809646606e-01 -4.039980098605155945e-02 -1.046519577503204346e-01
2.229402400553226471e-02 -3.786472678184509277e-01 -2.298220992088317871e-01 -2.777640223503112793e-01 8.494529873132705688e-02 -3.583644330501556396e-02 4.023952037096023560e-02 6.869585067033767700e-02 4.927811026573181152e-02 -4.701522365212440491e-02 -1.821742355823516846e-01 7.268462330102920532e-02 1.415648311376571655e-01 -4.722656607627868652e-01 2.516427934169769287e-01 -1.537226587533950806e-01 -5.456300452351570129e-02 -9.377750009298324585e-02 -2.653517425060272217e-01 -8.291490375995635986e-02 1.577085703611373901e-01 6.541611254215240479e-02 1.728448644280433655e-02 -1.791925132274627686e-01 3.805741965770721436e-01 -2.562711574137210846e-02 -1.278805583715438843e-01 9.777358919382095337e-02 -8.643300272524356842e-03 -1.009077653288841248e-01 -7.672751694917678833e-02 -3.481022780761122704e-03
-1.845698058605194092e-01 3.658468276262283325e-02 -2.379183173179626465e-01 -3.752209991216659546e-02 3.499839007854461670e-01 1.383751332759857178e-01 1.978011876344680786e-01 -9.423001110553741455e-02 4.960536584258079529e-02 -2.145105600357055664e-01 9.377117455005645752e-02 -6.259944289922714233e-02 1.254753321409225464e-01 -2.022169381380081177e-01 1.273557171225547791e-02 1.063397973775863647e-01 -1.045617759227752686e-01 1.811941117048263550e-01 9.073888510465621948e-02 3.725726902484893799e-01 1.342838257551193237e-01 6.383042782545089722e-02 -5.742003396153450012e-02 -2.847869694232940674e-01 -2.080351561307907104e-01 -2.112042605876922607e-01 6.365263462066650391e-02 3.761485219001770020e-01 -1.041044965386390686e-01 1.537831425666809082e-01 -4.055698215961456299e-02 1.441371589899063110e-01
2.197715789079666138e-01 -1.567633301019668579e-01 -1.408535093069076538e-01 -3.523857593536376953e-01 8.350743353366851807e-02 -2.141364961862564087e-01 6.036004424095153809e-02 -2.341636642813682556e-02 2.668150365352630615e-01 -1.996390372514724731e-01 -2.062042504549026489e-01 8.724688738584518433e-02 6.920246034860610962e-02 -2.423015981912612915e-01 2.948608994483947754e-01 1.621363908052444458e-01 -1.239269913639873266e-04 -1.289226859807968140e-01 8.141809701919555664e-02 2.842737734317779541e-01 -5.283292755484580994e-02 1.023106202483177185e-01 -3.879088535904884338e-02 -1.287079155445098877e-01 1.626595854759216309e-01 -9.771226346492767334e-02 9.811831265687942505e-02 1.204685345292091370e-01 -3.210169374942779541e-01 3.738866886124014854e-03 -1.984228193759918213e-01 -2.240726798772811890e-01
-4.121840000152587891e-03 -1.256253011524677277e-02 -2.650618366897106171e-02 -1.257181018590927124e-01 2.383394092321395874e-01 -1.988222151994705200e-01 -1.793267577886581421e-01 -7.817117869853973389e-02 2.219567447900772095e-01 -2.365254014730453491e-01 5.108869820833206177e-02 1.010249629616737366e-01 4.821323975920677185e-02 -2.616408467292785645e-01 1.717327833175659180e-01 2.511226832866668701e-01 -5.462992191314697266e-02 -1.297756731510162354e-01 2.095737010240554810e-01 4.699665904045104980e-01 -1.051796376705169678e-01 1.495641916990280151e-01 6.920813769102096558e-02 -2.293279320001602173e-01 1.517916172742843628e-01 6.179593503475189209e-02 3.490462154150009155e-02 1.235357001423835754e-01 -2.894702553749084473e-01 -1.849962770938873291e-02 -2.330685853958129883e-01 -1.006393358111381531e-01
-2.154472917318344116e-01 -2.818059623241424561e-01 -2.561917304992675781e-01 -8.116985112428665161e-02 1.097512021660804749e-01 -1.823992431163787842e-01 3.678623959422111511e-02 -5.776311457157135010e-02 6.705280393362045288e-02 -1.366985216736793518e-02 -2.129598520696163177e-02 1.710356473922729492e-01 4.307617619633674622e-02 5.923069640994071960e-02 2.517260909080505371e-01 2.708955109119415283e-01 -2.827745676040649414e-01 -1.689349487423896790e-02 -1.478725019842386246e-02 1.815305799245834351e-01 4.923959076404571533e-02 5.232253074645996094e-01 4.636563733220100403e-02 2.653309516608715057e-02 1.433771997690200806e-01 2.135788053274154663e-01 3.304062038660049438e-02 3.138777986168861389e-02 -1.497646272182464600e-01 2.714422047138214111e-01 6.375084072351455688e-02 1.206250712275505066e-01
-3.977426141500473022e-02 3.263221355155110359e-03 1.016059517860412598e-01 3.472004458308219910e-02 1.684605479240417480e-01 -7.805734872817993164e-02 9.660255908966064453e-02 -1.193407103419303894e-01 6.575193256139755249e-02 1.194663904607295990e-02 -2.097135335206985474e-01 8.847189135849475861e-03 2.770515978336334229e-01 -3.973337411880493164e-01 8.732119202613830566e-02 1.343353986740112305e-01 6.783328205347061157e-02 2.816956341266632080e-01 -2.908710949122905731e-02 3.104318678379058838e-01 5.606223642826080322e-02 1.314177364110946655e-01 -9.956575185060501099e-02 -2.938656210899353027e-01 -2.024498581886291504e-01 -1.916230097413063049e-02 1.776088178157806396e-01 3.528537154197692871e-01 -2.293670028448104858e-01 2.589647173881530762e-01 2.437996678054332733e-02 6.695754081010818481e-02
9.307944774627685547e-02 -2.220008820295333862e-01 -1.885796040296554565e-01 -2.197581827640533447e-01 3.566654771566390991e-02 -1.070336773991584778e-01 -1.448134183883666992e-01 3.202374652028083801e-02 2.836008928716182709e-02 -2.748573422431945801e-01 -1.591373980045318604e-01 2.435968220233917236e-01 1.357858777046203613e-01 3.211266594007611275e-03 1.835888177156448364e-01 1.049604080617427826e-02 1.663067340850830078e-01 9.475342230871319771e-04 -1.250421404838562012e-01 3.517806828022003174e-01 7.165066432207822800e-03 -1.043914481997489929e-01 6.614859402179718018e-02 -1.419604867696762085e-01 -1.442281603813171387e-01 -1.023115292191505432e-01 1.219434365630149841e-01 2.866700589656829834e-01 -1.832628697156906128e-01 3.000993728637695312e-01 -2.542702257633209229e-01 3.017518222332000732e-01
1.527542322874069214e-01 -4.774764180183410645e-03 -6.799252331256866455e-02 -2.810313403606414795e-01 1.384593248367309570e-01 -2.085053361952304840e-02 -3.853153437376022339e-03 -2.284184545278549194e-01 1.292356848716735840e-02 -1.136175468564033508e-01 -1.607910543680191040e-01 3.801118955016136169e-02 2.230896800756454468e-01 -2.239137738943099976e-01 1.012250185012817383e-01 1.123925745487213135e-01 -6.847736984491348267e-02 -6.887260079383850098e-02 8.785864710807800293e-02 2.665114104747772217e-01 1.873534470796585083e-01 1.372148990631103516e-01 5.373203384806402028e-05 -3.010438382625579834e-01 -1.384975612163543701e-01 -1.979210674762725830e-01 1.837160289287567139e-01 1.875445693731307983e-01 -2.745840847492218018e-01 1.003577038645744324e-01 -4.201840758323669434e-01 -1.898634284734725952e-01
2.140540070831775665e-02 -2.789831161499023438e-01 -3.779307752847671509e-02 -3.595481216907501221e-01 -3.236411884427070618e-02 -1.964418441057205200e-01 1.039237752556800842e-01 3.197991102933883667e-02 -1.183214858174324036e-01 -2.339029014110565186e-01 1.692915856838226318e-01 1.347978711128234863e-01 4.253164529800415039e-01 -2.838874161243438721e-01 2.255567312240600586e-01 3.684435188770294189e-01 -7.130125164985656738e-02 -2.362487837672233582e-02 1.280509978532791138e-01 1.224928349256515503e-01 -9.198094159364700317e-02 -2.005682699382305145e-02 9.360121190547943115e-02 -1.141453236341476440e-01 9.205058217048645020e-02 2.267619818449020386e-01 -3.314284235239028931e-02 -2.915375120937824249e-02 -1.402285546064376831e-01 9.189937263727188110e-02 1.117603480815887451e-01 7.585991919040679932e-02
-1.829591393470764160e-01 -2.933853268623352051e-01 1.140791699290275574e-01 -1.711786538362503052e-01 1.863320916891098022e-01 2.584931552410125732e-01 -8.355129510164260864e-02 -1.451755762100219727e-01 2.191962301731109619e-01 -1.658147871494293213e-01 -2.324171215295791626e-01 -3.068384900689125061e-02 3.708563446998596191e-01 2.163499966263771057e-02 5.469892919063568115e-02 -1.057942062616348267e-01 -2.791074216365814209e-01 5.334146693348884583e-02 -6.659347563982009888e-02 8.322578668594360352e-02 1.142584308981895447e-01 2.726303935050964355e-01 7.635230571031570435e-02 -1.674029380083084106e-01 6.048097088932991028e-02 -1.079291328787803650e-01 8.805748820304870605e-02 6.938403099775314331e-02 -9.088456630706787109e-02 2.037153840065002441e-01 -2.531354427337646484e-01 2.660757005214691162e-01
1.445169001817703247e-01 -7.558733969926834106e-02 -2.941949963569641113e-01 -1.125660538673400879e-01 1.951305717229843140e-01 -1.676350980997085571e-01 -4.139469936490058899e-02 5.936276912689208984e-02 1.384108662605285645e-01 4.464191850274801254e-03 1.062335222959518433e-01 -2.242923825979232788e-01 1.293755769729614258e-01 -1.979290097951889038e-01 2.397554367780685425e-01 4.039411619305610657e-02 1.398657560348510742e-01 3.250171616673469543e-02 -1.736566424369812012e-01 2.738014757633209229e-01 1.538625955581665039e-01 3.145377710461616516e-02 1.759257912635803223e-01 3.869649395346641541e-02 -8.389084041118621826e-02 5.419502854347229004e-01 2.421110309660434723e-02 1.672898232936859131e-01 -2.285754680633544922e-01 -1.311002969741821289e-01 1.575794219970703125e-01 -2.298174053430557251e-02
2.978523820638656616e-02 -2.357392013072967529e-01 -1.456310600042343140e-01 -9.202718734741210938e-02 -8.226648718118667603e-02 -2.324629276990890503e-01 -4.748258367180824280e-02 -1.056913435459136963e-01 9.666743688285350800e-03 -1.886407881975173950e-01 -4.453854169696569443e-03 -4.069729521870613098e-02 3.236391544342041016e-01 -7.258933782577514648e-02 1.839661896228790283e-01 -2.274933606386184692e-01 3.817373514175415039e-02 2.771038115024566650e-01 -3.725179135799407959e-01 1.020279079675674438e-01 2.375363111495971680e-01 2.260884037241339684e-03 2.810254693031311035e-01 -5.165174603462219238e-02 1.201872304081916809e-01 3.410018086433410645e-01 -8.067899942398071289e-02 1.584382168948650360e-02 -2.700659036636352539e-01 -1.644892059266567230e-02 -1.109720394015312195e-01 1.347739398479461670e-01
-2.839957596734166145e-03 -2.093852162361145020e-01 -1.848996430635452271e-02 -1.767759397625923157e-02 6.295720487833023071e-02 -2.501348555088043213e-01 -4.413030669093132019e-02 -1.530693769454956055e-01 1.213431134819984436e-01 -1.538247019052505493e-01 4.850419610738754272e-02 4.997822269797325134e-02 6.670153886079788208e-02 -3.167949020862579346e-01 2.232034057378768921e-01 -1.732883602380752563e-01 -1.230257377028465271e-01 -8.372768014669418335e-02 -4.982578158378601074e-01 -5.908479914069175720e-02 3.460448086261749268e-01 1.557567864656448364e-01 2.923942543566226959e-02 -1.157594621181488037e-01 1.863989681005477905e-01 1.008822545409202576e-01 -2.156130671501159668e-01 9.926876425743103027e-02 -2.086859196424484253e-01 1.773624867200851440e-02 -1.498033106327056885e-02 2.412041872739791870e-01
-5.424324795603752136e-02 8.559385687112808228e-02 3.647410124540328979e-02 -2.964781820774078369e-01 2.104441076517105103e-01 3.460349738597869873e-01 1.362431198358535767e-01 1.921375468373298645e-02 1.978118121623992920e-01 -1.884656250476837158e-01 -3.620226681232452393e-02 4.180330038070678711e-02 3.630647659301757812e-01 1.377291511744260788e-02 2.428152412176132202e-01 2.263575941324234009e-01 -2.911179140210151672e-02 -8.963428437709808350e-03 6.476110965013504028e-02 1.192731484770774841e-01 1.949337720870971680e-01 2.172881513833999634e-01 1.890436559915542603e-01 -1.726104766130447388e-01 2.191867679357528687e-01 4.980491101741790771e-02 1.120641157031059265e-01 5.045487731695175171e-02 -2.578069567680358887e-01 2.063816040754318237e-01 -1.854666769504547119e-01 1.358584165573120117e-01
6.199242081493139267e-03 -2.597037851810455322e-01 6.046224758028984070e-02 -7.016192376613616943e-02 -8.085420727729797363e-02 -1.019975543022155762e-01 2.820262014865875244e-01 -5.261758714914321899e-02 2.947608232498168945e-01 -2.720101475715637207e-01 1.227434203028678894e-01 1.919220387935638428e-01 3.872970864176750183e-02 -4.407738149166107178e-01 3.648414090275764465e-02 2.189296931028366089e-01 -1.777392178773880005e-01 -8.146911859512329102e-02 -1.918436028063297272e-02 1.438838392496109009e-01 2.172142416238784790e-01 1.823594719171524048e-01 8.103196322917938232e-02 1.947693824768066406e-01 2.065754085779190063e-01 1.430720090866088867e-01 -1.768974363803863525e-01 1.179952472448348999e-01 -1.134435907006263733e-01 1.558752655982971191e-01 -1.337692886590957642e-01 -1.386216282844543457e-01
2.927127480506896973e-01 -1.499795913696289062e-01 -2.446745932102203369e-01 -9.348654747009277344e-02 -3.915822878479957581e-02 -1.053555831313133240e-01 -1.711547970771789551e-01 -1.221145987510681152e-01 2.101767957210540771e-01 -5.435022339224815369e-02 -1.765394769608974457e-02 -6.132736802101135254e-03 3.926241099834442139e-01 -5.647255778312683105e-01 3.005441278219223022e-02 7.536844350397586823e-03 -1.982153356075286865e-01 -8.983619511127471924e-02 -5.184054374694824219e-02 1.418553739786148071e-01 -1.148926019668579102e-01 -1.297926753759384155e-01 1.102580726146697998e-01 -1.039925143122673035e-01 2.173640877008438110e-01 9.748462587594985962e-02 1.168950423598289490e-01 4.715657979249954224e-02 -7.243540603667497635e-03 1.282385885715484619e-01 -1.311753988265991211e-01 1.238688975572586060e-01
-5.097336694598197937e-02 3.077623061835765839e-02 -2.247410565614700317e-01 -4.045194387435913086e-01 2.797444462776184082e-01 -4.610387608408927917e-02 6.220889836549758911e-02 -3.157214447855949402e-02 1.154821664094924927e-01 -1.667673289775848389e-01 -1.287652552127838135e-01 -8.548356592655181885e-02 5.156839638948440552e-02 -1.048637405037879944e-01 1.294555515050888062e-01 4.134755730628967285e-01 2.720623314380645752e-01 6.656640022993087769e-02 -2.537977397441864014e-01 3.881692588329315186e-01 2.122463472187519073e-02 -5.437207967042922974e-02 -1.814148128032684326e-01 -5.962942540645599365e-02 1.878890991210937500e-01 -1.475333422422409058e-01 1.511102658696472645e-03 1.651473194360733032e-01 -6.619519740343093872e-02 -5.112934112548828125e-02 3.288471326231956482e-02 6.939573585987091064e-02
1.124862954020500183e-01 -1.291643530130386353e-01 -1.586661636829376221e-01 -1.912157088518142700e-01 2.127191126346588135e-01 -2.554491162300109863e-01 1.660811454057693481e-01 9.922997653484344482e-02 1.044225692749023438e-01 -3.002565205097198486e-01 -1.020382251590490341e-02 4.914942011237144470e-02 -5.847059935331344604e-02 -3.706342726945877075e-02 5.304275080561637878e-02 -7.864088565111160278e-02 -5.640809610486030579e-02 -3.500318527221679688e-01 1.581803113222122192e-01 2.238662838935852051e-01 1.642139852046966553e-01 1.666300147771835327e-01 -2.273830771446228027e-01 -3.794515505433082581e-02 2.946475744247436523e-01 6.499503552913665771e-02 2.361249178647994995e-01 2.692646980285644531e-01 -2.460260540246963501e-01 -1.598950177431106567e-01 -1.685155034065246582e-01 -3.339325264096260071e-02
5.511312931776046753e-02 -1.715042740106582642e-01 -4.350510537624359131e-01 -6.736658513545989990e-02 4.834455624222755432e-02 -3.726567327976226807e-01 2.514643371105194092e-01 3.168947249650955200e-02 1.489992588758468628e-01 -1.147857755422592163e-01 1.153836324810981750e-01 -3.436489701271057129e-01 5.052458494901657104e-02 -7.425858825445175171e-02 3.010071218013763428e-01 1.159616634249687195e-01 -2.806266248226165771e-01 -2.591581940650939941e-01 5.382006615400314331e-02 -2.843940444290637970e-02 1.028324514627456665e-01 2.495802044868469238e-01 -6.035266071557998657e-02 -8.225574344396591187e-02 1.372218579053878784e-01 -5.264281481504440308e-02 -3.795900847762823105e-03 1.167650148272514343e-02 3.574831411242485046e-02 4.273724183440208435e-02 -1.592874526977539062e-01 7.916234433650970459e-02
1.049963980913162231e-01 -3.600894510746002197e-01 1.008860114961862564e-02 9.102852083742618561e-03 -8.953074365854263306e-02 -8.777346462011337280e-03 -1.384227722883224487e-01 4.931746423244476318e-02 3.512684106826782227e-01 -1.159724518656730652e-01 -3.238315582275390625e-01 -5.157797783613204956e-02 1.946403086185455322e-01 -3.787184879183769226e-02 6.909671425819396973e-02 2.391021251678466797e-01 -1.095194444060325623e-01 9.367178194224834442e-03 6.975355744361877441e-02 2.073089033365249634e-01 -1.385808289051055908e-01 1.113027855753898621e-01 2.669287845492362976e-02 -2.906844019889831543e-01 4.595012217760086060e-02 1.208426505327224731e-01 -1.204292178153991699e-01 2.906863093376159668e-01 -4.298866093158721924e-01 -8.942354470491409302e-03 -8.052919059991836548e-02 -3.971642872784286737e-04
-1.097845006734132767e-02 -1.142756193876266479e-01 -7.122629135847091675e-02 -1.899950206279754639e-01 1.863318383693695068e-01 1.075048744678497314e-01 1.373138278722763062e-01 -1.461378633975982666e-01 1.650512963533401489e-01 -2.355313897132873535e-01 -1.825032234191894531e-01 1.654048115015029907e-01 2.018252462148666382e-01 -1.428523361682891846e-01 2.563489377498626709e-01 2.032186836004257202e-01 -8.632920682430267334e-02 -1.262514758855104446e-02 2.030432671308517456e-01 2.091791331768035889e-01 6.608700752258300781e-02 -1.182166785001754761e-01 1.029344350099563599e-01 -3.220564424991607666e-01 -2.128678746521472931e-02 -5.456390976905822754e-02 6.576978415250778198e-02 1.339062005281448364e-01 -3.399639427661895752e-01 9.273470938205718994e-02 -3.920289874076843262e-01 1.371970176696777344e-01
-1.193308979272842407e-01 -2.773098349571228027e-01 -3.243409097194671631e-02 -1.829019784927368164e-01 -5.919428914785385132e-02 5.058682337403297424e-02 4.455818608403205872e-02 2.470294982194900513e-01 4.566938579082489014e-01 1.057094335556030273e-01 -1.560704316943883896e-02 2.259863317012786865e-01 2.597912251949310303e-01 -3.206171393394470215e-01 2.660756409168243408e-01 6.718159466981887817e-02 -1.008258908987045288e-01 9.297898411750793457e-02 -3.060306906700134277e-01 3.337861225008964539e-02 -5.243613198399543762e-02 3.268717229366302490e-01 -5.464899353682994843e-03 -1.414602696895599365e-01 -5.886301398277282715e-02 -4.642194882035255432e-02 -7.705188542604446411e-02 7.217644155025482178e-02 -1.536371558904647827e-02 -7.429359853267669678e-02 -1.454201191663742065e-01 4.176592081785202026e-02
-7.982937619090080261e-03 -1.942867785692214966e-02 -4.355486333370208740e-01 2.088204585015773773e-02 -1.299784183502197266e-01 -2.086131423711776733e-01 2.743865549564361572e-01 1.992733329534530640e-01 3.942522406578063965e-01 -2.591742873191833496e-01 1.318640410900115967e-01 -1.308408472687005997e-02 9.201016277074813843e-02 -1.036216914653778076e-01 -7.722508162260055542e-02 6.875698268413543701e-02 1.643830090761184692e-01 -1.792692691087722778e-01 2.807605080306529999e-02 6.031702458858489990e-02 1.301636248826980591e-01 9.247052483260631561e-03 1.443993300199508667e-01 -2.073909938335418701e-01 1.684388890862464905e-02 5.513959005475044250e-02 1.968587934970855713e-01 2.989971041679382324e-01 -2.396849691867828369e-01 -1.654419302940368652e-01 -4.393880814313888550e-02 3.528834506869316101e-02
-1.332445815205574036e-02 -8.996891975402832031e-02 -2.791060507297515869e-01 -1.671717017889022827e-01 1.104278862476348877e-01 -2.545627057552337646e-01 1.131169125437736511e-01 -2.065026387572288513e-02 5.096607841551303864e-03 -6.932531297206878662e-02 7.120137568563222885e-03 1.081556975841522217e-01 4.497230648994445801e-01 -4.842348769307136536e-02 1.552022546529769897e-01 1.332175135612487793e-01 2.414330840110778809e-01 -7.015392929315567017e-02 1.453199535608291626e-01 1.242112517356872559e-01 -3.443115204572677612e-02 1.305582281202077866e-02 2.602185606956481934e-01 -3.392162322998046875e-01 4.638630151748657227e-02 2.590925097465515137e-01 8.062792941927909851e-03 3.568034172058105469e-01 -1.889104247093200684e-01 7.449981570243835449e-02 8.676432818174362183e-02 5.777124315500259399e-02
-1.341289132833480835e-01 -1.919027566909790039e-01 -3.509034216403961182e-02 -5.236924886703491211e-01 7.315451651811599731e-02 -1.720760390162467957e-02 1.425170600414276123e-01 -7.689748704433441162e-02 2.230425029993057251e-01 -4.476422071456909180e-02 8.043271303176879883e-02 7.200807332992553711e-02 5.671133846044540405e-02 -1.662233322858810425e-01 -1.127390414476394653e-01 7.896451652050018311e-02 2.110180556774139404e-01 -3.389132395386695862e-02 -2.450441718101501465e-01 3.231569826602935791e-01 2.989965677261352539e-01 5.985575914382934570e-02 -2.204398959875106812e-01 -1.258598268032073975e-01 2.072831541299819946e-01 -1.126796901226043701e-01 -2.284072190523147583e-01 1.690036952495574951e-01 -1.351487543433904648e-02 -2.600932866334915161e-02 1.198835968971252441e-01 7.369302213191986084e-02
1.545712947845458984e-01 -2.383684813976287842e-01 4.099696129560470581e-02 -8.071708679199218750e-02 2.202510982751846313e-01 1.239503324031829834e-01 1.306897401809692383e-01 -8.652225881814956665e-02 3.604065477848052979e-01 3.879986703395843506e-02 -2.281563431024551392e-01 4.887523502111434937e-02 1.864135265350341797e-01 -4.229171276092529297e-01 1.207308322191238403e-01 -1.051556617021560669e-01 8.037775009870529175e-02 1.948903687298297882e-02 -1.471797470003366470e-02 1.654525548219680786e-01 -4.286015778779983521e-02 2.079612314701080322e-01 1.286002248525619507e-01 -2.431518137454986572e-01 9.429832547903060913e-02 7.016169279813766479e-02 -2.268174290657043457e-01 3.456478714942932129e-01 -2.084255814552307129e-01 -5.322811380028724670e-02 6.629047542810440063e-02 8.359143137931823730e-02
9.299561381340026855e-02 2.021820656955242157e-02 -2.136360406875610352e-01 -2.916778028011322021e-01 6.634487956762313843e-02 -2.336963415145874023e-01 1.962908953428268433e-01 2.375690042972564697e-01 -1.394348684698343277e-03 -6.705272197723388672e-02 1.758053153753280640e-01 2.538169026374816895e-01 4.035442471504211426e-01 -1.935941576957702637e-01 -4.605184867978096008e-02 -3.063485026359558105e-02 2.709700912237167358e-02 1.769773066043853760e-01 -2.455555647611618042e-01 2.111749798059463501e-01 -1.060327962040901184e-01 2.717172801494598389e-01 -2.680528163909912109e-01 -1.357599198818206787e-01 -1.278562843799591064e-01 5.174167919903993607e-03 -7.940196990966796875e-02 1.499359309673309326e-01 -2.119853943586349487e-01 9.827190078794956207e-03 -6.055498030036687851e-03 -2.220357768237590790e-02
-1.249825358390808105e-01 -1.278840154409408569e-01 -1.221323907375335693e-01 -7.358726859092712402e-02 1.325415968894958496e-01 -2.180392853915691376e-02 1.394216902554035187e-02 -1.698604971170425415e-01 8.738081902265548706e-02 1.405552476644515991e-01 -8.933091163635253906e-02 1.353544294834136963e-01 6.961805373430252075e-02 -4.392154514789581299e-01 -3.298975527286529541e-02 -4.937800765037536621e-02 1.449506431818008423e-01 8.315086364746093750e-02 -1.187937930226325989e-01 2.195839732885360718e-01 4.162130653858184814e-01 2.887210249900817871e-01 -9.848263859748840332e-02 -3.042926490306854248e-01 9.634499251842498779e-02 2.687069177627563477e-01 6.809655576944351196e-02 1.915669888257980347e-01 -1.444747447967529297e-01 -2.152725309133529663e-01 -4.783878102898597717e-02 -6.453165411949157715e-02
4.564812034368515015e-02 -2.132022567093372345e-02 -2.141675055027008057e-01 4.304599389433860779e-02 3.446903228759765625e-01 2.083371430635452271e-01 1.252609640359878540e-01 1.021879464387893677e-01 -2.033069916069507599e-02 -2.453448474407196045e-01 -2.984621226787567139e-01 9.880919009447097778e-02 3.217093646526336670e-01 -1.328541785478591919e-01 3.061547875404357910e-01 2.137913741171360016e-02 -5.492340400815010071e-02 1.864461302757263184e-01 5.124915018677711487e-02 4.079220592975616455e-01 3.602166473865509033e-02 -7.920823246240615845e-02 -1.760443001985549927e-01 -1.928509958088397980e-02 -7.414001971483230591e-02 5.664532259106636047e-02 1.118299886584281921e-01 1.652041971683502197e-01 -9.186694771051406860e-02 2.295397818088531494e-01 -1.323430985212326050e-01 1.171327978372573853e-01
6.603947840631008148e-03 -1.295755058526992798e-01 -1.214436441659927368e-01 -1.768596321344375610e-01 1.406228095293045044e-01 2.553408741950988770e-01 4.336299374699592590e-02 -6.553889834322035313e-04 1.504863202571868896e-01 -2.570395171642303467e-01 -1.516730934381484985e-01 2.161496132612228394e-01 1.283509582281112671e-01 -7.674037665128707886e-02 2.368359714746475220e-01 3.591749966144561768e-01 -1.621684245765209198e-02 -2.930384315550327301e-02 -5.036566406488418579e-02 1.402741223573684692e-01 2.330008000135421753e-01 1.204652898013591766e-02 5.457837600260972977e-03 -3.242289721965789795e-01 1.041230782866477966e-01 -8.224932104349136353e-02 -3.270050743594765663e-03 1.989280730485916138e-01 -2.135944962501525879e-01 -7.961568236351013184e-02 -4.348589479923248291e-01 5.661362037062644958e-02
-2.226753830909729004e-01 -1.632188856601715088e-01 -1.478939205408096313e-01 -2.637735307216644287e-01 3.349842429161071777e-01 -7.050386071205139160e-02 -1.484116539359092712e-02 -1.341986805200576782e-01 8.136963844299316406e-02 -9.462928026914596558e-02 -1.581731140613555908e-01 -3.146611750125885010e-01 2.896535396575927734e-01 -1.075179874897003174e-01 -1.631453931331634521e-01 1.703510284423828125e-01 1.771405898034572601e-02 8.813692629337310791e-02 -2.337421178817749023e-01 2.266853153705596924e-01 5.834043771028518677e-02 4.908059537410736084e-02 9.681068360805511475e-02 -7.948394864797592163e-02 4.278497397899627686e-02 2.737344242632389069e-02 -3.541974723339080811e-02 7.225384563207626343e-02 -3.250680118799209595e-02 6.009139493107795715e-02 -3.987351655960083008e-01 3.128764629364013672e-01
-1.155761554837226868e-01 -2.659066952764987946e-02 -1.989866793155670166e-01 -8.238984644412994385e-02 5.132443830370903015e-02 6.349387019872665405e-02 2.243060246109962463e-02 -9.568588435649871826e-02 -1.482596546411514282e-01 -1.611484587192535400e-01 -3.875836730003356934e-02 1.019063517451286316e-01 1.712910234928131104e-01 -1.925865411758422852e-01 4.069639146327972412e-01 2.414541840553283691e-01 -4.947267845273017883e-02 -6.228496506810188293e-02 -2.470379024744033813e-01 3.470383957028388977e-02 1.574155390262603760e-01 1.254023909568786621e-01 1.596022248268127441e-01 -3.315602838993072510e-01 8.809121698141098022e-02 2.473531514406204224e-01 1.772708892822265625e-01 2.762555778026580811e-01 -2.457854747772216797e-01 1.117601990699768066e-01 -2.035409212112426758e-01 -1.937914043664932251e-01
-1.911006122827529907e-02 -1.210285723209381104e-01 -2.499487102031707764e-01 -1.347690727561712265e-02 1.686780340969562531e-02 -2.057383805513381958e-01 1.404938846826553345e-02 2.878161370754241943e-01 -3.480657935142517090e-02 -1.017960682511329651e-01 -1.113237664103507996e-01 -8.095907419919967651e-02 1.182074248790740967e-01 -1.003320142626762390e-01 8.774954825639724731e-02 3.494344651699066162e-01 -2.087262421846389771e-01 -9.605763852596282959e-02 1.301828324794769287e-01 2.136281430721282959e-01 3.774589598178863525e-01 3.233724832534790039e-02 -3.997306823730468750e-01 8.385064452886581421e-02 3.081835061311721802e-02 2.344830036163330078e-01 -1.794637441635131836e-01 -3.477470576763153076e-02 -2.244203090667724609e-01 2.146219611167907715e-01 -2.609809488058090210e-02 1.207286864519119263e-02
-1.135248690843582153e-01 -3.037954866886138916e-01 -4.284974187612533569e-02 -5.499220266938209534e-02 1.005150526762008667e-01 -3.472387492656707764e-01 3.201817627996206284e-03 2.305189706385135651e-02 3.511838987469673157e-02 -1.528018712997436523e-01 -1.203046813607215881e-01 1.433480232954025269e-01 3.176736235618591309e-01 -3.519513905048370361e-01 -1.401867903769016266e-02 -1.441542617976665497e-02 -2.518463730812072754e-01 2.447268813848495483e-01 7.196412235498428345e-02 2.418131381273269653e-01 2.914261221885681152e-01 -7.817861437797546387e-02 -1.786052733659744263e-01 -1.047599166631698608e-01 -2.395427674055099487e-01 1.099753603339195251e-01 4.060788825154304504e-02 2.112803608179092407e-01 2.972855791449546814e-02 -7.905583083629608154e-02 5.083451047539710999e-02 -1.660690307617187500e-01
1.656588017940521240e-01 -2.956006824970245361e-01 -1.718986928462982178e-01 -2.293542772531509399e-01 -4.631041735410690308e-02 -2.523808181285858154e-01 7.897575944662094116e-02 -4.427313059568405151e-02 5.674995854496955872e-02 -9.516315907239913940e-02 2.732867896556854248e-01 2.515242397785186768e-01 1.036765649914741516e-01 -7.255218923091888428e-02 1.588636636734008789e-01 1.019135639071464539e-01 -1.020528823137283325e-01 3.782430291175842285e-02 -1.987722665071487427e-01 3.599011600017547607e-01 3.267551660537719727e-01 2.753285691142082214e-02 -1.753925085067749023e-01 -1.377837210893630981e-01 1.564900875091552734e-01 -1.622364223003387451e-01 -4.598459601402282715e-02 5.442625284194946289e-02 -2.203793525695800781e-01 -1.250956393778324127e-02 5.924217775464057922e-02 -2.843326032161712646e-01
-5.586516857147216797e-02 -1.584757417440414429e-01 -2.923707850277423859e-02 -1.030183583498001099e-01 4.835243150591850281e-02 -3.186571598052978516e-01 -3.507715463638305664e-02 8.480393141508102417e-02 3.586537241935729980e-01 -1.746215820312500000e-01 1.019747480750083923e-01 -2.325369976460933685e-02 3.213281035423278809e-01 3.631228953599929810e-02 -2.667980790138244629e-01 3.589461743831634521e-02 -2.029349207878112793e-01 8.775092661380767822e-02 1.844393163919448853e-01 1.756071001291275024e-01 3.955734074115753174e-01 2.047533690929412842e-01 -1.687214076519012451e-01 -2.358291447162628174e-01 -2.351611386984586716e-03 1.399531066417694092e-01 1.926214247941970825e-01 8.821068704128265381e-02 -5.738141015172004700e-02 -1.654995232820510864e-01 2.775314263999462128e-02 -9.347414970397949219e-02
2.305659651756286621e-01 -6.990807503461837769e-02 -6.544327735900878906e-02 -8.486598730087280273e-02 -4.134377464652061462e-02 -9.683799743652343750e-02 2.860367000102996826e-01 -2.509689033031463623e-01 3.485794365406036377e-01 -1.221047267317771912e-01 1.212083101272583008e-01 -2.682357430458068848e-01 1.005791649222373962e-01 -1.752248555421829224e-01 1.658872119151055813e-03 1.339558511972427368e-01 -9.060469269752502441e-02 9.265630692243576050e-02 -2.245663553476333618e-01 1.976224780082702637e-01 1.786011457443237305e-02 -1.075122132897377014e-02 5.449023842811584473e-02 1.067133396863937378e-01 2.157742232084274292e-01 -3.762486577033996582e-02 1.932761967182159424e-01 3.339007198810577393e-01 -2.489723861217498779e-01 2.415722757577896118e-01 -9.778983891010284424e-02 -2.120254039764404297e-01
-2.196811698377132416e-02 -1.426408141851425171e-01 -1.041991934180259705e-01 -1.812392026185989380e-01 1.746378540992736816e-01 -3.470220565795898438e-01 8.320490270853042603e-02 3.004394173622131348e-01 6.115294992923736572e-02 1.032315418124198914e-01 1.747182570397853851e-02 1.936013251543045044e-02 2.707984447479248047e-01 -3.397501632571220398e-02 5.746197700500488281e-02 -7.870199531316757202e-02 -3.362976312637329102e-01 -2.461131429299712181e-03 5.817096680402755737e-02 -1.854752306826412678e-03 2.518312335014343262e-01 2.441166788339614868e-01 -2.740103602409362793e-01 -2.493474930524826050e-01 2.348196953535079956e-01 3.255391959100961685e-03 -9.741783887147903442e-02 -2.303498052060604095e-02 6.674530357122421265e-02 -2.061871066689491272e-02 -3.746832013130187988e-01 -3.318484872579574585e-02
-5.655841529369354248e-02 -5.867294222116470337e-02 -1.156843230128288269e-01 -5.920291319489479065e-02 2.892937660217285156e-01 3.086061682552099228e-03 6.822959054261445999e-03 -1.329445745795965195e-02 1.324608772993087769e-01 -8.304958045482635498e-02 2.454286441206932068e-02 -3.319517150521278381e-02 1.037206873297691345e-01 -6.041827145963907242e-03 -9.710250049829483032e-02 1.826505511999130249e-01 -3.361507654190063477e-01 -1.692395471036434174e-02 -2.622895836830139160e-01 -3.263863548636436462e-02 1.045265123248100281e-01 -2.068034112453460693e-01 -3.785680830478668213e-01 -2.083164751529693604e-01 2.235816270112991333e-01 4.892304912209510803e-02 -1.544912159442901611e-01 3.687594830989837646e-01 -3.454999923706054688e-01 -1.472665816545486450e-01 -7.232185453176498413e-02 -1.753446012735366821e-01
-8.331543207168579102e-02 -1.900795996189117432e-01 -2.327893972396850586e-01 -1.363075524568557739e-01 -7.573162019252777100e-02 -1.470479965209960938e-01 4.269548505544662476e-02 1.485093832015991211e-01 -9.209882700815796852e-04 -3.182214498519897461e-01 1.469223499298095703e-01 1.497168987989425659e-01 2.978827357292175293e-01 -8.765189349651336670e-02 1.166392192244529724e-01 1.295499056577682495e-01 1.707513183355331421e-01 7.129038125276565552e-02 8.309206366539001465e-02 2.137367725372314453e-01 1.591063886880874634e-01 4.946618154644966125e-02 7.937300950288772583e-02 -2.220504134893417358e-01 3.131161928176879883e-01 1.686268895864486694e-01 -1.296523511409759521e-01 2.768972516059875488e-01 -6.765866279602050781e-02 1.835181117057800293e-01 3.452032431960105896e-02 -3.622820079326629639e-01
5.615184456110000610e-02 -8.676417171955108643e-03 -2.038391530513763428e-01 -6.532999128103256226e-02 1.106110662221908569e-01 -1.619348675012588501e-01 -1.142123192548751831e-01 2.046073973178863525e-01 1.417002975940704346e-01 -8.110244758427143097e-03 1.280940324068069458e-01 -1.259664446115493774e-02 2.207697480916976929e-01 -3.622028827667236328e-01 7.909965515136718750e-02 5.229726061224937439e-02 8.960436284542083740e-02 1.636324524879455566e-01 -1.115604192018508911e-01 1.485132128000259399e-01 2.258268892765045166e-01 -6.398777663707733154e-02 2.249626815319061279e-01 9.739080071449279785e-02 -1.036605685949325562e-01 4.979535639286041260e-01 -5.077894404530525208e-02 3.532124757766723633e-01 -1.818898171186447144e-01 -1.396155804395675659e-01 4.199076816439628601e-02 8.414999395608901978e-02
3.373687714338302612e-02 -3.899766802787780762e-01 -3.621083498001098633e-01 1.481575369834899902e-01 1.522369384765625000e-01 4.840033873915672302e-02 1.760374456644058228e-01 1.280571222305297852e-01 1.771431565284729004e-01 3.230691701173782349e-02 1.381869520992040634e-02 1.117263287305831909e-01 2.607859671115875244e-01 -2.946964502334594727e-01 1.003447324037551880e-01 -9.991823136806488037e-02 -5.637915804982185364e-02 -2.054493576288223267e-01 -2.514344155788421631e-01 9.824804961681365967e-02 1.947541236877441406e-01 -1.339218467473983765e-01 2.022724784910678864e-02 -1.107102334499359131e-01 3.392613530158996582e-01 5.526938941329717636e-03 -7.297422736883163452e-02 3.942358493804931641e-02 -9.693092852830886841e-02 2.835212349891662598e-01 -2.945870161056518555e-03 4.699067398905754089e-02
1.939045637845993042e-01 -2.480492293834686279e-01 -3.855809196829795837e-02 -1.726868152618408203e-01 2.364067174494266510e-02 -1.869831532239913940e-01 2.069937139749526978e-01 -3.265914618968963623e-01 3.788239359855651855e-01 -1.989109814167022705e-01 4.672466218471527100e-02 -1.997486501932144165e-01 1.963508427143096924e-01 -7.767326384782791138e-02 1.594806760549545288e-01 3.972078859806060791e-02 -1.296640932559967041e-01 1.644166707992553711e-01 -1.774034462869167328e-02 1.771668195724487305e-01 2.978355251252651215e-02 3.328941296786069870e-03 -1.033326759934425354e-01 1.468631178140640259e-01 1.632650196552276611e-01 1.018017679452896118e-01 6.444745510816574097e-02 2.667560577392578125e-01 -2.528013586997985840e-01 1.841135770082473755e-01 -2.484820224344730377e-02 -2.614052593708038330e-01
8.083725348114967346e-03 -3.753230273723602295e-01 -1.573115736246109009e-01 -1.045964285731315613e-01 2.787870466709136963e-01 -4.143716767430305481e-02 9.440246969461441040e-02 -1.088963374495506287e-01 1.079726889729499817e-01 -6.879009306430816650e-02 -1.874976046383380890e-02 -2.010304294526576996e-02 1.172427907586097717e-01 -4.548119008541107178e-01 1.367373764514923096e-01 -9.948121756315231323e-02 -5.600329488515853882e-02 -1.175729930400848389e-02 -3.143181502819061279e-01 1.670502722263336182e-01 1.689675897359848022e-01 1.820313036441802979e-01 7.577303797006607056e-02 -2.606081366539001465e-01 2.939170897006988525e-01 -1.020983308553695679e-01 -1.917777210474014282e-01 6.931569427251815796e-02 -7.268518954515457153e-02 -1.011606957763433456e-02 2.169970721006393433e-01 -2.536578103899955750e-02
-7.580818980932235718e-02 -8.965669199824333191e-03 -2.394081503152847290e-01 -3.224284052848815918e-01 -9.729345142841339111e-02 1.015181764960289001e-01 5.006237626075744629e-01 9.499413520097732544e-02 -2.492632484063506126e-03 -1.401467919349670410e-01 -1.088408902287483215e-01 1.389656811952590942e-01 2.364712506532669067e-01 3.723420947790145874e-02 3.099095523357391357e-01 3.371848165988922119e-02 -1.570231020450592041e-01 -1.213537976145744324e-01 -7.418203353881835938e-02 2.024402767419815063e-01 -5.515904352068901062e-02 -6.352937314659357071e-03 7.197730988264083862e-02 -2.397203743457794189e-01 9.800953418016433716e-02 2.510735392570495605e-01 -1.895336201414465904e-03 2.220609784126281738e-01 -2.122923135757446289e-01 1.518197823315858841e-02 -9.802999347448348999e-02 -1.404313147068023682e-01
1.191378086805343628e-01 -2.489866614341735840e-01 -2.586909234523773193e-01 -1.512864232063293457e-01 1.510081160813570023e-02 -3.123069703578948975e-01 1.244589239358901978e-01 2.866210124921053648e-04 2.400283366441726685e-01 5.717792734503746033e-02 1.887071728706359863e-01 -1.095891073346138000e-01 2.984745502471923828e-01 -6.560072302818298340e-02 5.718754976987838745e-02 -1.398445367813110352e-01 -1.075026094913482666e-01 -1.593946516513824463e-01 -1.275914162397384644e-01 5.333154462277889252e-03 5.672313272953033447e-02 1.910198032855987549e-01 -2.958321571350097656e-01 5.345765128731727600e-02 -3.367773070931434631e-02 1.093062534928321838e-01 -5.857618898153305054e-02 2.506691813468933105e-01 1.072176545858383179e-01 2.849572338163852692e-02 -4.672990739345550537e-01 5.150439962744712830e-02
3.122647851705551147e-02 -1.515186429023742676e-01 1.900580674409866333e-01 1.396362781524658203e-01 1.949216276407241821e-01 -9.715741872787475586e-02 -5.827303603291511536e-02 8.110880851745605469e-02 4.950223863124847412e-01 -7.126636803150177002e-02 2.954100025817751884e-03 8.868799358606338501e-02 2.382343262434005737e-01 -1.041524335741996765e-01 -7.157310843467712402e-02 2.605301439762115479e-01 -4.238011687994003296e-02 8.741701394319534302e-02 -1.463201940059661865e-01 -1.302062124013900757e-01 -4.396763630211353302e-03 -5.733010475523769855e-04 -2.166538983583450317e-01 -4.025966525077819824e-01 1.885302066802978516e-01 -1.522707170806825161e-03 -1.429963409900665283e-01 2.633355259895324707e-01 -2.001612931489944458e-01 1.292929798364639282e-01 -1.553644835948944092e-01 3.651809319853782654e-02
2.937723398208618164e-01 -1.324190944433212280e-01 -4.657343924045562744e-01 -1.298529356718063354e-01 5.085913464426994324e-02 1.002485454082489014e-01 1.677195169031620026e-02 -4.726473242044448853e-02 3.393867313861846924e-01 -3.733704239130020142e-02 1.529132425785064697e-01 -7.937190681695938110e-02 7.945863902568817139e-02 -2.954477369785308838e-01 6.820748001337051392e-02 -1.251226812601089478e-01 -6.879439204931259155e-02 -5.929304286837577820e-02 -2.757410705089569092e-01 2.671209573745727539e-01 3.798605129122734070e-02 -1.601813882589340210e-01 -6.342873442918062210e-03 -1.274454444646835327e-01 1.057942435145378113e-01 1.530612409114837646e-01 -2.021849006414413452e-01 8.758778870105743408e-02 6.026867032051086426e-02 1.916062086820602417e-01 -1.114393249154090881e-01 2.282916605472564697e-01
5.577140301465988159e-02 -1.368382722139358521e-01 -2.932369410991668701e-01 -6.291665602475404739e-03 3.555588051676750183e-02 -2.198902815580368042e-01 -9.306732565164566040e-03 1.497201155871152878e-03 3.171451985836029053e-01 -1.696751564741134644e-01 2.164500951766967773e-02 1.850573271512985229e-01 1.231947243213653564e-01 -1.872037537395954132e-02 1.910665258765220642e-02 -1.596532762050628662e-01 -3.292817771434783936e-01 -9.295418858528137207e-02 1.237216591835021973e-01 1.965346187353134155e-01 2.401233762502670288e-01 4.069026112556457520e-01 -9.415597468614578247e-02 -8.664365857839584351e-03 9.941682219505310059e-02 -8.037412166595458984e-02 2.506204545497894287e-01 2.459559142589569092e-01 -1.402997691184282303e-02 2.020274661481380463e-02 -2.927769124507904053e-01 -8.845408260822296143e-02
-5.031145736575126648e-02 -1.521871238946914673e-01 -1.718962639570236206e-01 -1.897578835487365723e-01 2.684802114963531494e-01 5.090380087494850159e-03 8.851360529661178589e-02 -1.184284463524818420e-01 1.323837488889694214e-01 -2.162719815969467163e-01 -1.986554563045501709e-01 -2.833303511142730713e-01 2.641587555408477783e-01 -1.682293117046356201e-01 -1.174391359090805054e-01 8.776061981916427612e-02 5.184834823012351990e-03 1.776109039783477783e-01 -1.639770120382308960e-01 1.340711265802383423e-01 -1.757498976076021791e-04 -9.207332134246826172e-02 -1.062627183273434639e-03 -1.798125505447387695e-01 1.335758864879608154e-01 7.668644934892654419e-02 1.531381011009216309e-01 2.259081974625587463e-02 -1.327436715364456177e-01 1.724954247474670410e-01 -4.035911858081817627e-01 3.687499761581420898e-01
-1.237341091036796570e-01 -6.489322334527969360e-02 -2.965542078018188477e-01 -7.273600250482559204e-02 7.584335654973983765e-02 1.397125422954559326e-02 8.443125337362289429e-02 6.936486810445785522e-02 3.872828483581542969e-01 -1.772395335137844086e-02 2.055013477802276611e-01 3.097280114889144897e-02 4.758678078651428223e-01 -2.953159809112548828e-01 -1.952913217246532440e-02 1.437056213617324829e-01 -7.045047730207443237e-02 6.562276929616928101e-02 7.543379068374633789e-02 2.035386301577091217e-02 -2.310472875833511353e-01 2.832806110382080078e-01 -1.405615806579589844e-01 1.453318148851394653e-01 1.836641877889633179e-01 4.194728564471006393e-03 -2.950767613947391510e-02 2.131535112857818604e-01 -3.908654302358627319e-02 -1.745778620243072510e-01 -1.897190809249877930e-01 -5.685177072882652283e-02
1.035797297954559326e-01 4.551088064908981323e-02 -1.430264264345169067e-01 -2.550179064273834229e-01 1.987695991992950439e-01 -9.542367607355117798e-02 -8.890855312347412109e-02 -1.881605945527553558e-02 1.821842640638351440e-01 1.500104367733001709e-01 -1.303610801696777344e-01 1.087704971432685852e-01 2.774699926376342773e-01 -3.813309371471405029e-01 -2.138818241655826569e-02 5.760686472058296204e-02 -3.894245028495788574e-01 1.759530901908874512e-01 2.311198227107524872e-02 1.341647952795028687e-01 2.322375923395156860e-01 4.061542823910713196e-02 -1.258809119462966919e-01 -6.669612228870391846e-02 -2.995616756379604340e-02 2.702591717243194580e-01 1.320811063051223755e-01 2.314181029796600342e-01 -1.657783985137939453e-01 -2.995754824951291084e-03 2.836535274982452393e-01 -6.500691920518875122e-02
-1.165192201733589172e-02 -1.094877719879150391e-01 -1.043190211057662964e-01 8.495984226465225220e-02 7.089298963546752930e-02 -2.337016463279724121e-01 4.452708642929792404e-03 -1.218990534543991089e-01 2.065313458442687988e-01 8.525633066892623901e-02 2.529474198818206787e-01 1.871969401836395264e-01 1.136351600289344788e-01 -1.283325701951980591e-01 -2.237509787082672119e-01 1.595367938280105591e-01 -1.035510152578353882e-01 4.634743556380271912e-02 -4.122828599065542221e-03 4.328989684581756592e-01 3.009816408157348633e-01 9.294785559177398682e-02 -2.167767584323883057e-01 -2.054191082715988159e-01 -9.052061289548873901e-02 -1.041307300329208374e-01 -2.064486443996429443e-01 3.950926661491394043e-01 -1.006687954068183899e-01 1.490162909030914307e-01 4.173079505562782288e-02 2.934480085968971252e-02
1.567880362272262573e-01 -2.125553041696548462e-01 4.260310158133506775e-02 -3.898791670799255371e-01 2.522888481616973877e-01 -8.078900165855884552e-03 2.250296324491500854e-01 1.863235533237457275e-01 -7.038124650716781616e-02 -1.810619831085205078e-01 6.813194602727890015e-02 1.627402007579803467e-01 5.973925441503524780e-02 -1.024992987513542175e-01 -6.996321957558393478e-03 -2.202744130045175552e-03 2.217811346054077148e-01 -2.149901166558265686e-02 -1.128926575183868408e-01 2.720487117767333984e-01 1.033866256475448608e-01 6.636892259120941162e-02 6.982716172933578491e-02 -1.948472261428833008e-01 1.668401658535003662e-01 1.363958418369293213e-01 -2.045446634292602539e-01 1.761612296104431152e-01 -3.297283053398132324e-01 1.624208688735961914e-02 2.366034686565399170e-01 2.563970088958740234e-01
2.347903326153755188e-02 -1.116777583956718445e-01 -2.066299766302108765e-01 -1.338996589183807373e-01 2.942166924476623535e-01 -3.513284325599670410e-01 -2.703643776476383209e-02 4.390058666467666626e-02 3.211485221982002258e-02 -1.658952683210372925e-01 3.459519147872924805e-01 2.059588767588138580e-02 2.908105850219726562e-01 -9.982237219810485840e-02 -1.109321862459182739e-01 3.797132987529039383e-03 -1.568303406238555908e-01 -1.791884005069732666e-01 1.387820392847061157e-01 1.551340967416763306e-01 1.552351117134094238e-01 3.541601076722145081e-02 2.085855305194854736e-01 1.151799932122230530e-01 3.303455114364624023e-01 3.279790654778480530e-02 -1.097062043845653534e-02 3.924667835235595703e-01 7.763881236314773560e-02 1.155505981296300888e-02 -3.671474382281303406e-02 6.450971215963363647e-02
-1.318490952253341675e-01 -1.906465590000152588e-01 -2.665472030639648438e-01 -2.519776485860347748e-02 2.856676876544952393e-01 1.947366744279861450e-01 6.089363247156143188e-02 1.834844239056110382e-03 1.184982582926750183e-01 -2.192983925342559814e-01 -2.878583669662475586e-01 9.451057016849517822e-02 2.151365727186203003e-01 -1.951090395450592041e-01 2.781145274639129639e-01 1.491193771362304688e-01 -1.276663839817047119e-01 8.571805804967880249e-02 1.606339216232299805e-01 2.793195843696594238e-01 1.575357317924499512e-01 6.550431251525878906e-02 -1.407116185873746872e-02 -9.326519072055816650e-02 -1.655763983726501465e-01 7.199931144714355469e-02 1.895315051078796387e-01 2.172960788011550903e-01 -1.358096301555633545e-01 6.611338257789611816e-02 -2.901651263236999512e-01 1.589329093694686890e-01
9.869386255741119385e-02 -2.093577198684215546e-02 -1.115030422806739807e-01 -2.397158592939376831e-01 5.576336011290550232e-02 -1.877824515104293823e-01 -6.384988874197006226e-02 -7.782927132211625576e-04 3.139951527118682861e-01 6.392493098974227905e-02 -2.620455324649810791e-01 1.291415989398956299e-01 3.521763086318969727e-01 -2.386045157909393311e-01 2.034967988729476929e-01 -1.220051720738410950e-01 -1.448495388031005859e-01 1.226952150464057922e-01 -2.109389454126358032e-01 8.637588471174240112e-02 -1.047203466296195984e-01 3.235106468200683594e-01 -2.501725852489471436e-01 1.230592355132102966e-01 2.836593426764011383e-02 1.962451189756393433e-01 -5.331359803676605225e-02 3.293207883834838867e-01 9.137208014726638794e-02 -7.145233452320098877e-03 -1.036230623722076416e-01 3.314324095845222473e-02
-1.238928958773612976e-01 -3.168131411075592041e-01 -6.351575255393981934e-02 -8.751517161726951599e-03 2.213363051414489746e-01 1.191656142473220825e-01 9.845184534788131714e-02 -3.359650820493698120e-02 7.841527462005615234e-02 -3.266503512859344482e-01 5.147184431552886963e-02 -4.280258417129516602e-01 1.176918521523475647e-01 -7.009603828191757202e-02 9.827341884374618530e-02 2.184362262487411499e-01 -3.702104464173316956e-02 2.197595536708831787e-01 -1.848079413175582886e-01 6.447522342205047607e-02 2.031775265932083130e-01 -8.315928280353546143e-02 2.544463574886322021e-01 -8.895219862461090088e-02 1.920527070760726929e-01 1.212276890873908997e-01 4.955349117517471313e-02 1.704278886318206787e-01 -7.303148508071899414e-02 1.381038874387741089e-02 -3.491017520427703857e-01 1.095886975526809692e-01
-1.457312405109405518e-01 -9.202615916728973389e-02 -2.749719843268394470e-02 -1.115162521600723267e-01 1.083326190710067749e-01 -1.792394369840621948e-02 1.754759997129440308e-01 1.843709349632263184e-01 2.393236309289932251e-01 -9.889313578605651855e-02 2.442147023975849152e-02 2.371725998818874359e-02 1.332211345434188843e-01 -1.945534199476242065e-01 5.775211006402969360e-02 7.173839956521987915e-03 2.866295576095581055e-01 -8.759780973196029663e-02 1.115767098963260651e-02 3.882486224174499512e-01 1.234468147158622742e-01 2.546073496341705322e-01 1.109989210963249207e-01 -1.691278070211410522e-01 2.412622794508934021e-02 -1.541778445243835449e-02 -2.958870828151702881e-01 9.752881526947021484e-02 -4.529630839824676514e-01 -8.975121891126036644e-04 2.463196218013763428e-01 1.662797629833221436e-01
-4.031906276941299438e-02 -7.306946069002151489e-02 -1.332987565547227859e-02 -9.650192409753799438e-02 3.017189502716064453e-01 -1.523871421813964844e-01 1.722593605518341064e-01 6.208463385701179504e-02 2.469990849494934082e-01 -3.593423962593078613e-02 1.945497840642929077e-01 6.429525464773178101e-02 8.302556723356246948e-02 -3.624831736087799072e-01 2.120555788278579712e-01 7.818745821714401245e-02 4.518386349081993103e-02 1.170345172286033630e-01 -4.523714482784271240e-01 2.275655120611190796e-01 7.157552987337112427e-02 -1.681212335824966431e-03 -1.501860916614532471e-01 -2.280969619750976562e-01 4.278001561760902405e-02 -1.980800032615661621e-01 2.684991061687469482e-02 1.261492073535919189e-01 1.169520616531372070e-02 -3.548090457916259766e-01 -4.162603244185447693e-02 -6.910557299852371216e-02
1.522494405508041382e-01 -2.530945241451263428e-01 -2.089286744594573975e-01 -1.159030869603157043e-01 2.888248562812805176e-01 -3.463526368141174316e-01 1.757753081619739532e-02 3.560651838779449463e-01 1.152664050459861755e-01 -1.890687346458435059e-01 2.718048691749572754e-01 -2.866958975791931152e-01 2.217333465814590454e-01 -3.936807438731193542e-02 5.760175641626119614e-03 2.887102216482162476e-02 -1.212843582034111023e-01 -1.452287584543228149e-01 -9.280345588922500610e-02 1.012784764170646667e-01 1.757663935422897339e-01 2.302679419517517090e-01 1.826781034469604492e-02 -1.298044025897979736e-01 1.541332304477691650e-01 -4.133946448564529419e-02 -1.682991087436676025e-01 -4.055980965495109558e-02 5.799847468733787537e-02 -9.578028321266174316e-02 1.273410581052303314e-02 2.112165689468383789e-01
9.122894145548343658e-03 3.207000717520713806e-02 -3.432017564773559570e-01 1.385026425123214722e-02 1.581464149057865143e-02 -2.219510525465011597e-01 7.853410392999649048e-02 3.133819624781608582e-02 -1.138479169458150864e-02 -2.645767629146575928e-01 -1.883593350648880005e-01 2.783853933215141296e-02 2.491846680641174316e-01 -1.977791339159011841e-01 -4.668470472097396851e-02 -2.180186659097671509e-01 -9.187544882297515869e-02 7.629757374525070190e-02 -4.540574848651885986e-01 1.606027483940124512e-01 2.604890167713165283e-01 6.731584668159484863e-02 1.127261817455291748e-01 -7.499808073043823242e-02 4.972406104207038879e-02 2.598152160644531250e-01 -1.671176403760910034e-01 -8.262586593627929688e-02 -2.360710650682449341e-01 -5.450902041047811508e-03 -2.440818995237350464e-01 9.966047853231430054e-02
-6.766316294670104980e-02 -1.423039138317108154e-01 -1.347697079181671143e-01 -1.807922273874282837e-01 5.596815422177314758e-02 9.462369233369827271e-02 -1.863478869199752808e-01 3.341572731733322144e-02 1.533121466636657715e-01 -1.630882173776626587e-01 1.285184058360755444e-03 4.250390827655792236e-02 1.755073964595794678e-01 2.560574933886528015e-02 1.718881726264953613e-01 1.677691340446472168e-01 6.978768855333328247e-02 -3.359754681587219238e-01 -2.047708928585052490e-01 2.615254223346710205e-01 1.309598684310913086e-01 -6.655941833741962910e-04 2.046633958816528320e-01 -6.980742514133453369e-02 3.389623388648033142e-02 -1.852494180202484131e-01 1.216079965233802795e-01 3.985058367252349854e-01 -3.073807358741760254e-01 2.703378498554229736e-01 -9.181710332632064819e-02 2.414294332265853882e-01
4.092225059866905212e-02 -4.711823463439941406e-01 -2.197000235319137573e-01 4.528054967522621155e-02 2.862126231193542480e-01 -1.332568526268005371e-01 1.312885135412216187e-01 -2.882319688796997070e-02 1.520615965127944946e-01 -3.002925217151641846e-02 -7.476051803678274155e-03 2.342272922396659851e-02 8.855024725198745728e-02 -3.971193134784698486e-01 2.101807892322540283e-01 -6.539475172758102417e-02 -7.540599256753921509e-02 -3.592875227332115173e-02 -3.002788722515106201e-01 1.762741059064865112e-01 1.160702183842658997e-01 1.257273107767105103e-01 6.564920395612716675e-02 -1.916858553886413574e-01 3.283842802047729492e-01 2.461636671796441078e-03 -2.058682590723037720e-01 5.981030687689781189e-02 -6.613634526729583740e-03 1.005945578217506409e-01 8.229298889636993408e-02 1.841304823756217957e-02
1.230410039424896240e-01 1.383112967014312744e-01 6.276506185531616211e-02 -1.021647825837135315e-01 1.882125735282897949e-01 -3.739680349826812744e-01 4.464772343635559082e-02 7.340177893638610840e-02 2.108949869871139526e-01 -1.343063861131668091e-01 -8.207172155380249023e-02 1.255763024091720581e-01 2.726909518241882324e-01 -2.161206901073455811e-01 2.377902716398239136e-01 3.368119150400161743e-02 2.656767070293426514e-01 5.222747102379798889e-02 -2.262538373470306396e-01 2.052341997623443604e-01 3.872294127941131592e-01 -1.055904105305671692e-01 1.352133452892303467e-01 -3.738733753561973572e-02 9.233089536428451538e-02 3.516871929168701172e-01 -8.234041929244995117e-02 3.228807821869850159e-02 -1.261444091796875000e-01 7.674593012779951096e-03 -3.898765891790390015e-02 2.495512366294860840e-03
-6.733690947294235229e-02 -1.875560581684112549e-01 -1.657588928937911987e-01 -9.548482298851013184e-02 6.318535655736923218e-03 -1.050162389874458313e-01 2.136967033147811890e-01 1.276843845844268799e-01 3.369684219360351562e-01 -1.491382718086242676e-01 8.234803378582000732e-02 8.030750602483749390e-02 4.215532839298248291e-01 -2.649036645889282227e-01 2.839686057996004820e-04 -2.351948805153369904e-02 -1.866596788167953491e-01 -6.784767657518386841e-02 4.316607490181922913e-02 1.423154324293136597e-01 -2.615793645381927490e-01 1.993996053934097290e-01 -1.923438161611557007e-01 1.661177957430481911e-03 3.753755986690521240e-01 -9.432351589202880859e-02 -8.663887530565261841e-02 1.924233436584472656e-01 -5.451574176549911499e-02 -1.852053701877593994e-01 -2.196903899312019348e-02 -1.198538839817047119e-01
-1.490061730146408081e-01 -3.278532251715660095e-02 -1.480872780084609985e-01 -4.422364234924316406e-01 5.042379498481750488e-01 -6.606492400169372559e-02 9.618648141622543335e-02 -5.769766494631767273e-02 1.696624904870986938e-01 -4.870194941759109497e-02 1.347260316833853722e-03 -1.972708106040954590e-01 2.194040715694427490e-01 -5.289445631206035614e-03 -1.418947726488113403e-01 1.443347632884979248e-01 3.100045025348663330e-02 2.309163510799407959e-01 -8.123696316033601761e-04 1.804050356149673462e-01 1.178445145487785339e-01 6.274541374295949936e-03 -3.818062320351600647e-02 -1.000377908349037170e-01 1.064842566847801208e-02 -1.302666664123535156e-01 -1.550628393888473511e-01 8.581912517547607422e-02 -8.677589893341064453e-02 2.441385984420776367e-01 -2.007675915956497192e-01 2.462822198867797852e-01
1.605534180998802185e-02 -2.098367810249328613e-01 -2.817978560924530029e-01 -1.588927060365676880e-01 2.811538577079772949e-01 -1.781064122915267944e-01 -1.924977302551269531e-01 -1.331401616334915161e-01 5.486409738659858704e-02 2.726873755455017090e-01 5.230088904500007629e-02 -7.181950658559799194e-02 6.508956849575042725e-02 -1.127074509859085083e-01 -4.339668154716491699e-02 2.032400369644165039e-01 -1.722069233655929565e-01 1.454289853572845459e-01 1.187956109642982483e-01 -3.120402991771697998e-02 2.430862635374069214e-01 2.265952974557876587e-01 -2.050916850566864014e-01 -3.583355993032455444e-02 5.485489591956138611e-02 -1.153394207358360291e-01 -2.439665198326110840e-01 3.488087654113769531e-01 -3.350924253463745117e-01 1.021105498075485229e-01 3.457972547039389610e-03 -1.458115223795175552e-02
9.056095033884048462e-03 -1.561081707477569580e-01 -1.702801585197448730e-01 -1.366553455591201782e-01 -7.088060677051544189e-02 -3.941866755485534668e-01 1.617113798856735229e-01 -1.775158792734146118e-01 1.281350255012512207e-01 -1.854810267686843872e-01 6.686895154416561127e-03 2.516538836061954498e-02 3.774800300598144531e-01 -7.015423476696014404e-02 1.120123341679573059e-01 -2.186145782470703125e-01 -1.462718099355697632e-01 1.875380724668502808e-01 -2.899750769138336182e-01 5.709154158830642700e-02 3.357962071895599365e-01 -4.104639217257499695e-02 1.933829635381698608e-01 -8.868877589702606201e-02 4.943395033478736877e-02 1.735926866531372070e-01 -2.263128608465194702e-01 3.945248201489448547e-03 -2.386571913957595825e-01 2.934901975095272064e-02 -1.019119378179311752e-02 7.215020805597305298e-02
7.958621531724929810e-02 -4.062995612621307373e-01 -2.761077284812927246e-01 -2.223101705312728882e-01 -5.615235492587089539e-02 -3.081237897276878357e-02 1.747682839632034302e-01 7.017222046852111816e-02 2.210094928741455078e-01 -2.676027715206146240e-01 -8.122103661298751831e-02 1.025263220071792603e-01 4.116998612880706787e-01 -2.527785897254943848e-01 9.525240212678909302e-02 -6.092513352632522583e-02 2.692592702805995941e-02 8.813968300819396973e-02 -3.652537241578102112e-02 -7.616727054119110107e-02 1.928289681673049927e-01 -1.353297680616378784e-01 2.485005110502243042e-01 4.890412837266921997e-02 2.394376099109649658e-01 1.133488640189170837e-01 -7.444574031978845596e-03 2.633931934833526611e-01 2.366916835308074951e-02 -4.898882284760475159e-02 -3.252832964062690735e-02 -2.677382528781890869e-02
-7.655913382768630981e-02 -1.238237321376800537e-01 -1.609793305397033691e-02 -3.644755482673645020e-01 4.049075543880462646e-01 3.842531889677047729e-02 2.014966756105422974e-01 -1.718624234199523926e-01 1.506886333227157593e-01 -1.932575255632400513e-01 -8.919589221477508545e-02 -2.702069282531738281e-01 3.260480165481567383e-01 -1.304333377629518509e-02 -1.239791885018348694e-01 -2.847594395279884338e-02 -9.651994705200195312e-02 1.886981129646301270e-01 1.117392675951123238e-03 1.210845038294792175e-01 2.405941337347030640e-01 1.524444436654448509e-03 3.922716155648231506e-02 1.042021438479423523e-03 1.094484776258468628e-01 -9.445964545011520386e-02 -1.086449697613716125e-01 -5.375594366341829300e-03 -1.247654557228088379e-01 3.065932095050811768e-01 -6.002833694219589233e-02 2.855542004108428955e-01
1.751223206520080566e-01 -1.748215109109878540e-01 -1.795393228530883789e-01 -2.906231284141540527e-01 6.256255507469177246e-02 7.241749018430709839e-02 -1.339526325464248657e-01 -4.636887833476066589e-02 2.862300276756286621e-01 2.085420787334442139e-01 7.566894590854644775e-02 3.290661796927452087e-02 3.117475807666778564e-01 -5.189629793167114258e-01 1.338690239936113358e-02 7.461848109960556030e-02 -1.469722390174865723e-01 -1.837688684463500977e-01 -1.710074245929718018e-01 1.210737228393554688e-01 1.647764146327972412e-01 -1.331870257854461670e-01 -1.096974872052669525e-02 -6.927446275949478149e-02 2.814038097858428955e-01 6.454760581254959106e-02 2.116946130990982056e-02 1.825072020292282104e-01 -1.754322834312915802e-02 -2.891761809587478638e-02 2.386210113763809204e-02 1.429362297058105469e-01
-5.122525990009307861e-02 7.606735825538635254e-02 -3.404732346534729004e-01 -3.682429790496826172e-01 1.930769979953765869e-01 7.135528139770030975e-03 2.899889945983886719e-01 4.513267427682876587e-02 1.895803362131118774e-01 -3.536451607942581177e-02 -3.807915374636650085e-02 -3.950516134500503540e-02 4.380723237991333008e-01 -6.883365660905838013e-02 4.842986911535263062e-02 1.779983565211296082e-02 3.254091739654541016e-02 1.179260853677988052e-02 -4.691445082426071167e-02 1.805265992879867554e-01 -2.418299615383148193e-01 1.629254817962646484e-01 -4.773238673806190491e-02 -2.389533668756484985e-01 1.358173787593841553e-01 2.979337275028228760e-01 1.620858609676361084e-01 2.644202671945095062e-02 -9.537716209888458252e-02 2.879709377884864807e-02 -5.558033287525177002e-02 -2.224980145692825317e-01
-1.202567517757415771e-01 -1.341389268636703491e-01 1.074627321213483810e-02 7.680036127567291260e-02 1.636201292276382446e-01 -2.280017882585525513e-01 -7.083339989185333252e-02 1.038400679826736450e-01 7.343583554029464722e-02 -1.400016546249389648e-01 3.127889335155487061e-01 3.600781783461570740e-02 2.531241476535797119e-01 -1.592601686716079712e-01 -2.101019769906997681e-01 1.007659137248992920e-01 5.657072365283966064e-02 2.885493636131286621e-01 -4.823175445199012756e-02 2.939995229244232178e-01 2.785075902938842773e-01 -1.123866587877273560e-01 -2.958543896675109863e-01 -9.955220855772495270e-03 -4.887092113494873047e-02 1.404817402362823486e-01 -1.183268576860427856e-01 2.511808574199676514e-01 -3.363726735115051270e-01 -5.404192209243774414e-02 -3.141597658395767212e-02 -1.726147383451461792e-01
1.234637349843978882e-01 -3.116862773895263672e-01 -1.717270016670227051e-01 -2.667647600173950195e-01 1.406742539256811142e-02 2.720951437950134277e-01 -5.671688169240951538e-02 -3.814059868454933167e-02 3.193233311176300049e-01 -1.521826982498168945e-01 -7.466023415327072144e-02 -1.444458812475204468e-01 1.834585219621658325e-01 -6.343662971630692482e-04 2.939536571502685547e-01 5.931774526834487915e-02 1.669816076755523682e-01 1.159040108323097229e-01 3.520054742693901062e-02 8.059891313314437866e-02 -4.108165204524993896e-02 5.372650921344757080e-02 -1.447140797972679138e-02 -1.912458539009094238e-01 2.220690399408340454e-01 1.258105039596557617e-01 2.032980620861053467e-01 3.433351516723632812e-01 -2.081047445535659790e-01 2.249860204756259918e-02 -2.253859639167785645e-01 -1.533752530813217163e-01
-2.137825042009353638e-01 -1.334734559059143066e-01 -1.113629117608070374e-01 -2.944034636020660400e-01 2.169888913631439209e-01 -2.132757008075714111e-01 7.611760497093200684e-02 1.669041365385055542e-01 -9.630805999040603638e-02 7.541685551404953003e-02 1.291009038686752319e-01 1.483917832374572754e-01 7.280994951725006104e-02 -7.971497625112533569e-02 1.290101110935211182e-01 1.226978469640016556e-02 -2.698135375976562500e-01 2.324575632810592651e-01 -1.423914730548858643e-01 9.919375926256179810e-02 -1.828026175498962402e-01 2.633124291896820068e-01 1.995094269514083862e-01 -3.075432181358337402e-01 1.508089452981948853e-01 6.973548233509063721e-02 -2.190816551446914673e-01 1.740002036094665527e-01 -2.505810558795928955e-01 1.253661066293716431e-01 6.994825601577758789e-02 2.138177752494812012e-01
5.011078715324401855e-02 -1.884136497974395752e-01 -2.800775170326232910e-01 -2.551013231277465820e-02 -2.374814078211784363e-02 1.038143411278724670e-01 -5.882994830608367920e-02 1.902187913656234741e-01 -5.169289186596870422e-02 -1.704108119010925293e-01 -3.994373977184295654e-02 -1.256439685821533203e-01 1.251349747180938721e-01 -9.950266778469085693e-02 2.102143615484237671e-01 -9.743190370500087738e-03 -4.070814549922943115e-01 -1.458860337734222412e-01 -1.154641285538673401e-01 3.170867264270782471e-01 4.659897834062576294e-02 -4.525061324238777161e-02 -8.823502063751220703e-02 -1.573397368192672729e-01 6.744457036256790161e-02 -1.721493084914982319e-03 -1.454959344118833542e-02 4.169941842555999756e-01 -2.640474438667297363e-01 1.069122087210416794e-02 -6.945502012968063354e-02 -3.493278622627258301e-01
-8.743110299110412598e-02 -2.165126651525497437e-01 -2.376932501792907715e-01 -1.971102803945541382e-01 3.475899994373321533e-01 -2.010942548513412476e-01 -5.936896800994873047e-02 -8.410071581602096558e-02 9.853903204202651978e-02 -2.417172640562057495e-01 5.936465039849281311e-02 2.883921861648559570e-01 1.790946125984191895e-01 -5.893156677484512329e-02 1.674060672521591187e-01 -1.564702689647674561e-01 -1.977718919515609741e-01 -4.119962453842163086e-02 1.178963705897331238e-01 2.051424533128738403e-01 1.927031725645065308e-01 3.386385142803192139e-01 -8.806363493204116821e-02 8.292227983474731445e-02 1.716460436582565308e-01 3.052004426717758179e-02 2.654659748077392578e-01 2.099065035581588745e-01 2.339901169762015343e-03 -1.549499388784170151e-02 -1.483458280563354492e-01 -7.050208002328872681e-02
1.996292918920516968e-01 -3.929927051067352295e-01 -1.412035971879959106e-01 -3.574902713298797607e-01 -3.733382001519203186e-02 4.716333374381065369e-02 1.892663240432739258e-01 -1.296719349920749664e-02 1.346974819898605347e-01 -1.730865240097045898e-01 -6.745956838130950928e-02 1.961536556482315063e-01 3.063943088054656982e-01 -3.867936730384826660e-01 1.073123291134834290e-01 -8.799948543310165405e-02 2.891046181321144104e-02 1.099921315908432007e-01 1.118599716573953629e-02 -7.060191035270690918e-02 3.518982529640197754e-01 2.442846260964870453e-02 5.939130857586860657e-02 -1.322126574814319611e-02 1.927859336137771606e-01 1.352394372224807739e-01 -5.352593213319778442e-02 2.025463134050369263e-01 6.106567010283470154e-02 -7.096012681722640991e-02 -8.109865337610244751e-02 -6.016917154192924500e-02
-8.599007269367575645e-04 -1.342906802892684937e-01 -4.232988692820072174e-03 -2.059814631938934326e-01 -1.694331616163253784e-01 -2.421616166830062866e-01 1.424819529056549072e-01 8.790944516658782959e-02 2.079893276095390320e-02 -2.273900061845779419e-01 9.304893761873245239e-02 -1.166535168886184692e-01 3.727100193500518799e-01 -4.033965989947319031e-02 1.098869517445564270e-01 -1.242341697216033936e-01 1.037354171276092529e-01 -1.277895271778106689e-01 -7.670574635267257690e-02 1.064001917839050293e-01 4.176220595836639404e-01 1.644743978977203369e-01 1.251159459352493286e-01 -1.629507541656494141e-01 3.614092767238616943e-01 6.947756558656692505e-02 2.191770225763320923e-01 1.143134832382202148e-01 -2.329166978597640991e-01 -1.226987913250923157e-01 -4.453280940651893616e-02 -1.608861237764358521e-01
1.197911333292722702e-02 -5.484445765614509583e-02 -1.747160255908966064e-01 -2.830931842327117920e-01 1.015644297003746033e-01 -2.732605338096618652e-01 -2.650777101516723633e-01 1.859787553548812866e-01 3.492968380451202393e-01 -2.615601122379302979e-01 7.581188529729843140e-02 2.152706682682037354e-01 2.796393036842346191e-01 1.368297636508941650e-01 5.427547916769981384e-02 -1.695678532123565674e-01 -2.092534750699996948e-01 -8.635751903057098389e-02 -3.146177157759666443e-02 2.052480578422546387e-01 1.397834122180938721e-01 -5.954809859395027161e-02 2.418080531060695648e-02 3.226180747151374817e-02 1.106210500001907349e-01 1.300412323325872421e-02 7.556918263435363770e-02 2.124438881874084473e-01 -1.287171691656112671e-01 -2.255380749702453613e-01 -2.359708696603775024e-01 1.406082659959793091e-01
3.994933888316154480e-02 -1.828482151031494141e-01 -9.276377037167549133e-03 -2.632050774991512299e-02 1.411022096872329712e-01 -9.896329790353775024e-02 6.405773758888244629e-02 2.147521823644638062e-01 -1.120569407939910889e-01 -3.355835378170013428e-01 1.349371373653411865e-01 -6.113885715603828430e-02 2.548271119594573975e-01 -1.472514420747756958e-01 2.666132524609565735e-02 -2.187818847596645355e-02 -5.239630863070487976e-02 -8.653941005468368530e-02 2.422323077917098999e-02 3.850722908973693848e-01 -5.720818415284156799e-02 4.836262762546539307e-02 -1.503908336162567139e-01 -1.352628022432327271e-01 2.038049101829528809e-01 -2.098939120769500732e-01 -2.240044623613357544e-02 4.209072291851043701e-01 -3.194223940372467041e-01 1.531595457345247269e-02 -1.023460701107978821e-01 -2.602199614048004150e-01
2.400993555784225464e-01 -6.961954385042190552e-02 -1.289128810167312622e-01 -3.252784609794616699e-01 1.392678171396255493e-02 -1.769392937421798706e-01 1.497486978769302368e-01 -8.977411687374114990e-02 2.497421205043792725e-01 -2.177049517631530762e-01 -9.480451047420501709e-02 1.412859112024307251e-01 6.136546656489372253e-02 -2.678893804550170898e-01 3.700430989265441895e-01 2.035162597894668579e-01 -7.877479307353496552e-03 -9.173385053873062134e-02 6.155678257346153259e-02 3.767183423042297363e-01 8.464526385068893433e-03 -2.812119945883750916e-02 5.752663128077983856e-03 -1.871106028556823730e-01 1.455026417970657349e-01 -2.068177312612533569e-01 9.932537376880645752e-02 8.568778634071350098e-02 -2.453989982604980469e-01 7.629094272851943970e-02 -1.504990309476852417e-01 -2.377991378307342529e-02
1.101884245872497559e-01 -2.361130565404891968e-01 -7.258353382349014282e-02 3.737641870975494385e-02 -1.668193638324737549e-01 -1.963321566581726074e-01 4.796451330184936523e-02 1.958682090044021606e-01 1.989161223173141479e-01 9.453780204057693481e-02 8.580345660448074341e-02 -8.509513735771179199e-02 1.721535176038742065e-01 -2.162176370620727539e-01 2.190151661634445190e-01 -3.934091925621032715e-01 -1.267866939306259155e-01 -6.707219034433364868e-02 -1.211193725466728210e-01 5.460148677229881287e-03 2.476096451282501221e-01 3.669830858707427979e-01 -1.479342281818389893e-01 -1.102436482906341553e-01 6.677680462598800659e-02 7.579457759857177734e-02 -1.642555147409439087e-01 3.399586379528045654e-01 -7.867109775543212891e-02 -1.369885802268981934e-01 -1.207349970936775208e-01 1.363223195075988770e-01
5.181549116969108582e-02 -2.965494096279144287e-01 -1.960539668798446655e-01 -4.995052814483642578e-01 1.137797310948371887e-01 1.782524883747100830e-01 -1.921137869358062744e-01 -1.130538955330848694e-01 1.892686784267425537e-01 -1.960569173097610474e-01 1.205072328448295593e-01 -2.362426370382308960e-01 -1.232683937996625900e-02 -1.380178630352020264e-01 -9.360099211335182190e-03 1.608017683029174805e-01 8.699090033769607544e-02 -4.438262060284614563e-02 3.243585303425788879e-02 2.798497378826141357e-01 6.590605527162551880e-02 -2.153841108083724976e-01 -1.098482869565486908e-02 -1.899822056293487549e-01 -1.396154705435037613e-02 -1.961014270782470703e-01 1.744275353848934174e-02 1.711680442094802856e-01 -2.272277772426605225e-01 -7.075290381908416748e-02 -1.909391582012176514e-01 8.963388390839099884e-03
-1.116305440664291382e-01 -1.576255559921264648e-01 -2.412638366222381592e-01 -7.022559642791748047e-02 -8.672954887151718140e-02 -3.928356170654296875e-01 -2.792469225823879242e-02 4.017848987132310867e-03 8.400882035493850708e-02 -1.755354702472686768e-01 -1.327382773160934448e-01 1.100277900695800781e-01 2.817658782005310059e-01 -1.920121014118194580e-01 1.169854477047920227e-01 -8.477595448493957520e-02 -8.853685855865478516e-02 -2.681010589003562927e-02 -3.183626830577850342e-01 2.926838696002960205e-01 2.799624800682067871e-01 4.776187241077423096e-03 2.542437016963958740e-01 -1.237261667847633362e-01 -1.209466066211462021e-02 8.995651453733444214e-02 -8.040779083967208862e-02 -7.057385891675949097e-02 -3.187948167324066162e-01 -8.883745223283767700e-02 7.394412904977798462e-02 -2.087717503309249878e-01
4.412463307380676270e-02 -4.482173025608062744e-01 -2.387531846761703491e-02 1.465048044919967651e-01 1.637845416553318501e-03 -2.561307251453399658e-01 6.247453391551971436e-02 1.372954249382019043e-01 1.757447272539138794e-01 1.673049293458461761e-02 -1.887830048799514771e-01 -5.831262469291687012e-02 1.388455480337142944e-01 -1.947861760854721069e-01 2.826288342475891113e-01 -4.181962609291076660e-01 -9.157004952430725098e-02 6.649633496999740601e-02 -5.741653591394424438e-02 1.209255680441856384e-01 2.511854767799377441e-01 2.514939010143280029e-01 6.273809820413589478e-02 -1.502777040004730225e-01 1.535240560770034790e-01 8.169998228549957275e-02 -5.302844569087028503e-02 1.439319252967834473e-01 -9.972660243511199951e-02 -1.104817762970924377e-01 -2.094622105360031128e-01 -3.436877578496932983e-02
5.429043248295783997e-02 -1.587505489587783813e-01 -8.641394972801208496e-02 -4.090311527252197266e-01 2.035661339759826660e-01 -1.309018582105636597e-01 -6.694216281175613403e-02 -3.196550766006112099e-03 2.681943960487842560e-02 -6.574267894029617310e-02 -5.384638905525207520e-02 -4.676800221204757690e-02 1.040477156639099121e-01 -2.533498704433441162e-01 7.519140373915433884e-03 -2.434127032756805420e-02 3.095579147338867188e-01 2.587703764438629150e-01 -2.631105184555053711e-01 4.011971652507781982e-01 1.886451840400695801e-01 2.869396507740020752e-01 -5.822577327489852905e-02 6.014885846525430679e-03 3.951624780893325806e-02 -1.617534831166267395e-02 -1.912208348512649536e-01 -3.922126069664955139e-02 -1.133779063820838928e-01 -2.571009099483489990e-01 -1.218565106391906738e-01 1.297281961888074875e-02
-4.352728277444839478e-02 -4.232605546712875366e-02 -2.928751111030578613e-01 -8.425328135490417480e-02 8.195099979639053345e-02 1.503623425960540771e-01 2.644317448139190674e-01 -5.459860339760780334e-02 3.056577034294605255e-02 -3.593564033508300781e-01 1.172701120376586914e-01 8.702560327947139740e-03 1.471841782331466675e-01 -1.634074002504348755e-01 1.813272386789321899e-01 1.905880570411682129e-01 1.774631142616271973e-01 -1.726443469524383545e-01 -8.574841171503067017e-02 9.877829253673553467e-02 1.292700320482254028e-02 1.258471459150314331e-01 1.744556874036788940e-01 -4.417970776557922363e-01 8.030810207128524780e-02 2.447979152202606201e-01 1.319141536951065063e-01 2.041806578636169434e-01 -2.543125450611114502e-01 -2.270953543484210968e-02 -1.645718067884445190e-01 4.435663297772407532e-02
-1.608670502901077271e-01 1.728368997573852539e-01 -1.606426090002059937e-01 -1.841007918119430542e-01 9.261788427829742432e-02 -1.358216106891632080e-01 -3.811240568757057190e-02 3.077223338186740875e-02 1.888218969106674194e-01 -1.189755722880363464e-01 5.036186799407005310e-02 1.132094264030456543e-01 1.887053400278091431e-01 -2.486338019371032715e-01 7.160783559083938599e-02 -2.333051059395074844e-03 -2.034391909837722778e-01 2.971498966217041016e-01 6.013872474431991577e-02 2.675322592258453369e-01 -3.379088267683982849e-02 6.376049946993589401e-03 1.333183050155639648e-01 -7.293289899826049805e-02 -4.589543119072914124e-02 2.569965124130249023e-01 1.850101798772811890e-01 1.604936569929122925e-01 -4.835362434387207031e-01 1.321980357170104980e-01 2.797915637493133545e-01 2.330117672681808472e-02
-2.108949124813079834e-01 -1.227782741189002991e-01 -1.502406597137451172e-01 -1.289933025836944580e-01 7.165198028087615967e-02 -2.314430028200149536e-01 -6.949462741613388062e-02 -1.845176815986633301e-01 -1.936696320772171021e-01 -1.079211235046386719e-01 3.409990668296813965e-01 1.320279091596603394e-01 1.175560429692268372e-01 -2.433789670467376709e-01 1.330026686191558838e-01 2.072365283966064453e-01 -4.925777390599250793e-02 -7.820607721805572510e-02 -7.560044061392545700e-03 2.752033174037933350e-01 -1.374973952770233154e-01 2.739660143852233887e-01 -7.025736570358276367e-02 -2.905658185482025146e-01 2.383221127092838287e-02 1.805730462074279785e-01 -1.027143523097038269e-01 1.600568741559982300e-01 -3.376532793045043945e-01 3.068765439093112946e-02 -1.169860735535621643e-01 1.464949846267700195e-01
2.685080096125602722e-02 -2.775022387504577637e-01 -2.425384521484375000e-01 -9.149323403835296631e-02 -2.313990145921707153e-01 -9.844554215669631958e-02 1.283961236476898193e-01 4.624892026185989380e-02 1.925455480813980103e-01 -2.423128187656402588e-01 -5.403880495578050613e-03 5.269391089677810669e-02 2.415314316749572754e-01 -3.346679210662841797e-01 8.086082339286804199e-02 -8.820746093988418579e-02 -1.712440699338912964e-01 1.128363534808158875e-01 -7.110116630792617798e-02 -2.276358902454376221e-01 2.578305900096893311e-01 -2.811407446861267090e-01 1.746235340833663940e-01 -7.981014251708984375e-02 3.012481927871704102e-01 -5.616461113095283508e-02 -9.745882451534271240e-02 2.321713864803314209e-01 -8.442655950784683228e-02 -3.755284706130623817e-03 -1.860815435647964478e-01 9.785210341215133667e-02
1.094733551144599915e-01 -1.729246601462364197e-02 -1.298300623893737793e-01 -1.548654288053512573e-01 4.285351559519767761e-02 1.642656326293945312e-02 1.891039609909057617e-01 -8.207236230373382568e-02 4.200610145926475525e-02 -1.124453321099281311e-01 -3.168460428714752197e-01 -1.414982825517654419e-01 7.250816375017166138e-02 -1.313002407550811768e-01 3.065140247344970703e-01 1.582128256559371948e-01 1.445859819650650024e-01 -1.307430118322372437e-01 7.498958706855773926e-02 4.098172187805175781e-01 1.726246029138565063e-01 -7.354931533336639404e-02 1.467318087816238403e-01 -8.161880820989608765e-02 -7.373731583356857300e-03 1.434090267866849899e-02 -1.961608529090881348e-01 1.088792979717254639e-01 -2.434435933828353882e-01 3.225132822990417480e-01 -3.616066575050354004e-01 7.980105280876159668e-02
1.463771015405654907e-01 -2.663469016551971436e-01 -1.148711070418357849e-01 1.875987835228443146e-02 5.058701336383819580e-02 -1.842012852430343628e-01 -1.391156762838363647e-01 1.832089386880397797e-02 2.309220582246780396e-01 -1.190930977463722229e-01 9.422285109758377075e-02 5.781838297843933105e-02 2.340667694807052612e-01 -1.614549756050109863e-01 6.115081533789634705e-02 3.202590048313140869e-01 -3.602881431579589844e-01 -2.373520433902740479e-01 -1.872298568487167358e-01 2.533767521381378174e-01 8.404565602540969849e-02 1.191649585962295532e-02 -1.151470765471458435e-01 -2.448279261589050293e-01 7.585754245519638062e-02 6.145477294921875000e-02 1.825319826602935791e-01 5.761516094207763672e-02 1.574235707521438599e-01 -1.377678364515304565e-01 -3.266412913799285889e-01 -9.268169105052947998e-02
-3.708327934145927429e-02 -3.201309442520141602e-01 -1.323130577802658081e-01 -1.371478140354156494e-01 7.071293890476226807e-02 8.939923346042633057e-02 -9.332131594419479370e-03 2.631431221961975098e-01 -6.654167920351028442e-02 -6.320833414793014526e-02 1.188919320702552795e-01 -8.219183422625064850e-03 1.339520663022994995e-01 -2.655958533287048340e-01 -2.641682624816894531e-01 -1.096731983125209808e-02 -2.951428890228271484e-01 1.213601678609848022e-01 -2.440187782049179077e-01 2.080422192811965942e-01 1.961847543716430664e-01 -2.867496758699417114e-02 -1.493483781814575195e-01 6.770960986614227295e-02 1.953963488340377808e-01 -1.417236775159835815e-01 -3.547305008396506310e-03 2.879872620105743408e-01 -2.606762945652008057e-01 5.765317752957344055e-02 -1.400503665208816528e-01 -3.058041632175445557e-01
-6.737403571605682373e-03 -1.109381616115570068e-01 -1.398108601570129395e-01 -1.574783325195312500e-01 -6.835500150918960571e-02 -1.901595294475555420e-01 -6.999616324901580811e-02 4.186191037297248840e-02 4.059100151062011719e-02 -1.990315318107604980e-01 1.119105219841003418e-01 -1.849732547998428345e-02 6.153625994920730591e-02 -2.477123886346817017e-01 4.645839333534240723e-02 -4.767877608537673950e-02 -1.915159970521926880e-01 1.042205914855003357e-01 -1.540792435407638550e-01 1.096564456820487976e-01 -5.347027629613876343e-02 2.913416028022766113e-01 -1.606205403804779053e-01 -2.215290665626525879e-01 4.612244293093681335e-02 1.066495552659034729e-01 -2.143799066543579102e-01 1.826190622523427010e-03 -5.623163580894470215e-01 1.183866858482360840e-01 1.746295243501663208e-01 3.256016075611114502e-01
9.254689514636993408e-02 -8.555006235837936401e-02 -1.943745166063308716e-01 -1.614839434623718262e-01 -1.879583485424518585e-02 -1.133402213454246521e-01 2.800064533948898315e-02 2.251260429620742798e-01 1.255759894847869873e-01 3.955281898379325867e-02 -1.295066159218549728e-02 1.726934909820556641e-01 1.191660538315773010e-01 -4.147343710064888000e-02 -1.025145500898361206e-01 -2.130996882915496826e-01 -2.153713814914226532e-02 -1.382125914096832275e-01 4.115733131766319275e-02 3.664969205856323242e-01 2.774650454521179199e-01 2.343762516975402832e-01 -7.709959894418716431e-02 -1.670249551534652710e-01 3.056106269359588623e-01 3.353227674961090088e-01 1.698180288076400757e-01 1.315487027168273926e-01 -1.488977521657943726e-01 -2.961194217205047607e-01 -1.639318913221359253e-01 1.623948961496353149e-01
-1.960764080286026001e-01 -2.773540318012237549e-01 -5.707553774118423462e-02 -1.765460520982742310e-01 3.658123612403869629e-01 -4.338163137435913086e-02 3.327513486146926880e-02 -1.091468408703804016e-01 4.754419624805450439e-02 -2.354643046855926514e-01 -1.678152382373809814e-01 -2.935786247253417969e-01 2.995495200157165527e-01 -3.428558632731437683e-02 -3.246000409126281738e-02 6.386221200227737427e-02 -3.479622304439544678e-02 2.326993048191070557e-01 -2.928649187088012695e-01 1.218998208642005920e-01 -5.262137576937675476e-02 -1.732656918466091156e-02 2.630540542304515839e-02 -1.111481264233589172e-01 1.273071765899658203e-01 5.068442597985267639e-02 -2.132603898644447327e-02 5.087064951658248901e-02 -1.025569811463356018e-01 1.177741438150405884e-01 -3.039346635341644287e-01 3.502887785434722900e-01
-1.107795014977455139e-01 -1.642968654632568359e-01 -1.038277596235275269e-01 -2.446181178092956543e-01 2.092889845371246338e-01 -2.709304448217153549e-03 -3.204266130924224854e-01 -6.004292890429496765e-02 8.993895351886749268e-02 9.990291297435760498e-02 3.364714607596397400e-02 1.252667307853698730e-01 8.749023824930191040e-02 6.524193100631237030e-03 -2.126963138580322266e-01 1.857965737581253052e-01 -2.050794661045074463e-01 -5.312123894691467285e-02 -1.417391002178192139e-01 6.049508228898048401e-02 1.496411263942718506e-01 -1.672346144914627075e-01 -2.392902523279190063e-01 -2.053903788328170776e-01 2.418465763330459595e-01 7.106094062328338623e-02 -3.676000609993934631e-02 5.083627700805664062e-01 -2.193900197744369507e-01 1.134686172008514404e-01 -1.060863584280014038e-01 -6.049025431275367737e-02
1.877757012844085693e-01 -3.423260152339935303e-01 8.991912007331848145e-02 -2.587862014770507812e-01 1.933960169553756714e-01 -1.261427812278270721e-02 1.032364591956138611e-01 -2.421972751617431641e-01 3.284712731838226318e-01 -6.508536171168088913e-04 -5.644240230321884155e-02 -2.997920811176300049e-01 2.869596183300018311e-01 -1.228904724121093750e-01 2.759951166808605194e-02 3.283590823411941528e-02 -1.742130368947982788e-01 2.180513925850391388e-02 -6.140092015266418457e-02 2.028479576110839844e-01 -1.147697344422340393e-01 -1.875979006290435791e-01 6.962525844573974609e-02 5.375134199857711792e-02 -6.595801096409559250e-03 -2.505772560834884644e-02 -4.836724326014518738e-02 2.255191057920455933e-01 -2.972793579101562500e-01 2.074128836393356323e-01 -4.201233386993408203e-03 -2.196564972400665283e-01
1.623099446296691895e-01 -1.978753358125686646e-01 -1.955069303512573242e-01 -2.416980862617492676e-01 1.060486864298582077e-02 -7.472541928291320801e-02 -3.966695815324783325e-02 -1.851322501897811890e-01 3.302585482597351074e-01 1.748676449060440063e-01 -9.494642168283462524e-02 -6.809268891811370850e-02 1.816507726907730103e-01 -5.720131993293762207e-01 7.228375971317291260e-02 3.101891465485095978e-02 -1.075395345687866211e-01 -2.272786498069763184e-01 -1.129226014018058777e-01 1.875117868185043335e-01 1.560137048363685608e-02 -1.219650357961654663e-01 1.149607151746749878e-01 7.286754250526428223e-02 4.259022325277328491e-02 1.228584498167037964e-01 8.521053940057754517e-02 2.466448098421096802e-01 2.537347748875617981e-02 2.930703386664390564e-02 -1.832806020975112915e-01 1.084351018071174622e-01
-4.688697308301925659e-02 1.002132818102836609e-01 1.675791293382644653e-02 -3.642041087150573730e-01 2.742591500282287598e-01 -4.734834283590316772e-02 2.502485513687133789e-01 -1.623065955936908722e-02 1.647057086229324341e-01 -2.431984096765518188e-01 4.499664902687072754e-02 -1.786093711853027344e-01 1.796758919954299927e-01 -3.147717416286468506e-01 -1.824440062046051025e-01 8.281617611646652222e-02 -2.181050926446914673e-01 1.179535016417503357e-01 4.998058080673217773e-02 -5.132531374692916870e-02 2.105934470891952515e-01 7.047714293003082275e-02 -3.524720296263694763e-02 -1.345544606447219849e-01 -5.374872311949729919e-02 -9.448754601180553436e-03 1.721002906560897827e-01 1.576820462942123413e-01 -3.183494210243225098e-01 3.530855476856231689e-01 -4.111667349934577942e-02 4.828736186027526855e-02
9.268929064273834229e-02 6.333719473332166672e-03 -1.981705576181411743e-01 -2.539612650871276855e-01 2.122001349925994873e-02 1.896080076694488525e-01 1.789600700139999390e-01 1.064491197466850281e-01 1.154026165604591370e-01 -1.995364278554916382e-01 -8.294888585805892944e-02 1.521946042776107788e-01 2.261150330305099487e-01 -1.779936105012893677e-01 2.526227533817291260e-01 2.286150306463241577e-01 -2.655569612979888916e-01 6.054265424609184265e-02 2.054339051246643066e-01 1.231478452682495117e-01 2.518379986286163330e-01 1.757135540246963501e-01 1.378452032804489136e-01 -1.790986955165863037e-01 1.658813059329986572e-01 -1.880373954772949219e-01 1.673532426357269287e-01 7.885273545980453491e-02 -2.727237045764923096e-01 1.241366267204284668e-01 -2.486352175474166870e-01 1.162248849868774414e-02
-9.735825657844543457e-02 -2.338383197784423828e-01 -2.542383037507534027e-02 -7.824239879846572876e-02 -9.683805704116821289e-02 -3.483540564775466919e-02 1.691506057977676392e-02 9.169076569378376007e-03 2.607750892639160156e-01 -4.740512967109680176e-01 2.209149301052093506e-02 7.389506697654724121e-02 2.860674560070037842e-01 -3.369111418724060059e-01 -2.771141240373253822e-03 1.784745752811431885e-01 -9.124518185853958130e-02 -2.583511639386415482e-03 -1.569878756999969482e-01 2.520296275615692139e-01 1.324556171894073486e-01 3.956797719001770020e-02 7.710553705692291260e-03 3.863268792629241943e-01 1.843683868646621704e-01 1.194996535778045654e-01 -8.696401864290237427e-02 2.119654864072799683e-01 9.255297482013702393e-02 4.661619290709495544e-02 -4.909393936395645142e-02 1.157688498497009277e-01
3.255510330200195312e-02 3.941950574517250061e-02 -1.583552658557891846e-01 7.439087331295013428e-02 1.291364580392837524e-01 -1.087163463234901428e-01 1.846654117107391357e-01 -1.732806675136089325e-02 1.871112883090972900e-01 -7.257448881864547729e-02 9.845149517059326172e-02 -4.972499795258045197e-03 4.134494364261627197e-01 -1.766760200262069702e-01 -1.878790259361267090e-01 -7.569279521703720093e-02 1.200331840664148331e-02 8.798757940530776978e-02 -2.561215497553348541e-02 6.562494486570358276e-02 -1.102766543626785278e-01 4.318704903125762939e-01 -1.031677573919296265e-01 -4.379301667213439941e-01 1.381022036075592041e-01 -2.038249047473073006e-03 1.319835931062698364e-01 4.464149102568626404e-02 -3.422158658504486084e-01 1.125578582286834717e-01 5.181130766868591309e-02 -1.606196910142898560e-01
-3.446107357740402222e-02 -2.085564583539962769e-01 -1.022943109273910522e-01 -2.409956455230712891e-01 -4.016964882612228394e-02 -2.029081583023071289e-01 7.217356562614440918e-02 -2.653727494180202484e-02 2.114756703376770020e-01 -4.683001711964607239e-02 -1.351503431797027588e-01 1.002321913838386536e-01 5.059424638748168945e-01 -2.456241399049758911e-01 1.719970703125000000e-01 -4.163531363010406494e-01 -7.678365707397460938e-02 3.761647641658782959e-02 2.023082412779331207e-02 7.088145613670349121e-02 -1.508638262748718262e-01 -5.676814913749694824e-02 -1.217231526970863342e-02 1.002349182963371277e-01 1.947159171104431152e-01 3.149554133415222168e-02 -9.500155597925186157e-02 3.473473489284515381e-01 -4.913011565804481506e-02 3.189873322844505310e-02 -1.679141446948051453e-02 1.496301144361495972e-01
1.279701739549636841e-01 -9.897185862064361572e-02 -4.062615334987640381e-02 -3.236150145530700684e-01 3.745096921920776367e-02 -1.334153711795806885e-01 -1.468363497406244278e-02 1.164831444621086121e-01 2.845278382301330566e-01 -8.498658984899520874e-02 -1.597316414117813110e-01 2.072870880365371704e-01 2.278201133012771606e-01 -2.846801578998565674e-01 2.633388042449951172e-01 3.437014296650886536e-02 -9.114037454128265381e-02 9.670149534940719604e-02 -1.081812903285026550e-01 8.745111525058746338e-02 1.091798469424247742e-01 1.979421824216842651e-01 -2.080592960119247437e-01 -1.262495759874582291e-02 5.511221289634704590e-02 2.687811553478240967e-01 -1.409225612878799438e-01 2.221879512071609497e-01 8.397922664880752563e-02 -3.564140200614929199e-01 6.232776120305061340e-02 2.455542832612991333e-01
-9.249508380889892578e-02 -4.478996694087982178e-01 -1.398734599351882935e-01 -1.642765402793884277e-01 1.045312359929084778e-01 -1.080672889947891235e-01 -1.034063771367073059e-01 -5.693429335951805115e-02 2.594389021396636963e-01 -7.240032404661178589e-02 -1.864894330501556396e-01 -1.512531787157058716e-01 1.086354404687881470e-01 -6.121777370572090149e-02 8.009343408048152924e-03 1.114612072706222534e-01 2.406327426433563232e-01 2.370776236057281494e-02 -3.663849551230669022e-03 2.192758470773696899e-01 2.704050838947296143e-01 4.066689312458038330e-01 -8.021101355552673340e-02 -2.333958260715007782e-02 1.860779970884323120e-01 1.161326691508293152e-01 -2.076642960309982300e-01 -2.646302245557308197e-02 -9.282405674457550049e-02 -2.658282220363616943e-01 -1.019578054547309875e-01 1.258760988712310791e-01
6.217109039425849915e-02 -1.121197119355201721e-01 -1.430268287658691406e-01 1.923283338546752930e-01 3.229683935642242432e-01 -1.113934814929962158e-01 -7.253611832857131958e-02 1.920821964740753174e-01 -6.962183862924575806e-02 -2.363605499267578125e-01 1.700832135975360870e-02 -2.295895516872406006e-01 2.060694098472595215e-01 -1.832744777202606201e-01 1.156743913888931274e-01 4.755200073122978210e-02 2.231021970510482788e-02 4.982829093933105469e-02 -1.922378391027450562e-01 2.980423569679260254e-01 1.096536293625831604e-01 1.272792220115661621e-01 7.987404614686965942e-02 -2.843095362186431885e-01 6.140219047665596008e-03 -1.501101851463317871e-01 1.670025736093521118e-01 1.419185549020767212e-01 -6.757464259862899780e-02 3.541930019855499268e-01 -1.288248896598815918e-01 3.168841600418090820e-01
1.098891813308000565e-02 2.397502074018120766e-03 -1.164174359291791916e-02 -1.755927205085754395e-01 3.313924372196197510e-01 -9.727901965379714966e-02 -2.184131443500518799e-01 -5.165931209921836853e-02 2.141916453838348389e-01 -1.772459000349044800e-01 -1.592207849025726318e-01 2.441248744726181030e-01 2.641010284423828125e-01 -1.032130345702171326e-01 -9.324553539045155048e-04 2.635285556316375732e-01 9.187304973602294922e-02 -9.546413272619247437e-02 2.311431169509887695e-01 4.106448292732238770e-01 8.413807302713394165e-02 3.774985671043395996e-02 -4.033317789435386658e-02 2.776158740743994713e-03 2.115946114063262939e-01 4.093334544450044632e-03 -4.302983731031417847e-02 1.236971840262413025e-01 -3.226531147956848145e-01 -5.657655000686645508e-02 -2.153183519840240479e-01 -1.476368606090545654e-01
-1.597137153148651123e-01 -1.071399077773094177e-01 -1.303326338529586792e-01 -2.104755491018295288e-01 2.158560156822204590e-01 -3.188733011484146118e-02 2.132236771285533905e-02 -9.494294971227645874e-02 2.031044214963912964e-01 -2.209457755088806152e-01 -1.620660573244094849e-01 -3.298339247703552246e-01 3.273330926895141602e-01 -1.768272183835506439e-02 -8.375574648380279541e-02 2.015143185853958130e-01 -2.329246699810028076e-02 1.860635280609130859e-01 -2.863560318946838379e-01 6.500072032213211060e-02 2.518580295145511627e-02 -1.061184704303741455e-01 -5.438668187707662582e-03 -7.881806045770645142e-02 8.207372389733791351e-03 1.060425024479627609e-02 -3.094838000833988190e-03 6.372251361608505249e-02 -1.257620900869369507e-01 5.848954990506172180e-02 -3.781076669692993164e-01 3.980739712715148926e-01
-3.111634850502014160e-01 2.586692757904529572e-02 -3.006622791290283203e-01 -1.440245807170867920e-01 1.381326317787170410e-01 -9.484281390905380249e-02 -7.235847879201173782e-03 2.580786645412445068e-01 2.007242739200592041e-01 -2.336080223321914673e-01 6.519484519958496094e-02 -1.017472520470619202e-01 1.515403389930725098e-01 -3.149815797805786133e-01 1.383553296327590942e-01 5.673222616314888000e-02 -1.068012416362762451e-01 1.215626224875450134e-01 -1.020291075110435486e-02 9.478860348463058472e-02 2.953006327152252197e-01 1.061237007379531860e-01 1.372389048337936401e-01 -4.132393375039100647e-02 -7.306543737649917603e-02 4.404307901859283447e-01 4.112134501338005066e-02 1.351694762706756592e-01 -6.800334900617599487e-02 -2.379186153411865234e-01 6.482805311679840088e-02 6.031784042716026306e-02
-9.218663722276687622e-02 -1.984031051397323608e-01 -1.851161718368530273e-01 -1.559594273567199707e-01 3.405643627047538757e-02 1.071024015545845032e-01 -1.503395736217498779e-01 4.032314196228981018e-02 2.166077196598052979e-01 -1.796583980321884155e-01 -1.782456487417221069e-01 1.124423742294311523e-02 1.798675358295440674e-01 7.378303259611129761e-02 1.494524925947189331e-01 1.383239179849624634e-01 2.836323529481887817e-02 -3.033958077430725098e-01 -1.119677349925041199e-01 3.171347677707672119e-01 6.189135834574699402e-02 6.018707156181335449e-02 1.908654719591140747e-01 -1.475465595722198486e-01 -3.730834869202226400e-04 -1.805141568183898926e-01 2.077302187681198120e-01 3.640427291393280029e-01 -3.472268581390380859e-01 1.019291132688522339e-01 -1.454031914472579956e-01 1.853323131799697876e-01
-1.488006561994552612e-01 -2.108311355113983154e-01 -2.093404829502105713e-01 -2.867389023303985596e-01 -6.470920145511627197e-02 -2.320109754800796509e-01 -1.284770369529724121e-01 3.966907411813735962e-02 5.506126210093498230e-02 -4.977110773324966431e-02 -1.451641470193862915e-01 -1.553259603679180145e-02 1.491878330707550049e-01 -1.694193482398986816e-01 -9.421068429946899414e-02 -1.423174701631069183e-02 -3.853101432323455811e-01 8.480278402566909790e-02 -7.608880102634429932e-02 -6.108918786048889160e-02 2.162193655967712402e-01 5.177370738238096237e-03 -7.017221301794052124e-02 -2.374127507209777832e-01 -8.938641846179962158e-02 1.086945179849863052e-03 2.363434731960296631e-01 3.083042800426483154e-01 -3.987650573253631592e-01 -3.867769613862037659e-02 2.138437628746032715e-01 7.762542366981506348e-02
-1.739906817674636841e-01 -9.092232584953308105e-02 -4.483393207192420959e-02 -1.474818736314773560e-01 1.893912255764007568e-01 3.647389262914657593e-02 1.378101259469985962e-01 -2.050762996077537537e-02 1.069739088416099548e-01 6.994592398405075073e-02 -9.301527589559555054e-02 -1.713289320468902588e-01 3.885723650455474854e-01 -4.119710028171539307e-01 -4.840748757123947144e-02 1.726521253585815430e-01 -8.977800607681274414e-02 1.987710893154144287e-01 -1.336055099964141846e-01 1.794699728488922119e-01 -1.816579885780811310e-02 -6.477095931768417358e-02 1.366385072469711304e-01 -2.422037273645401001e-01 -1.209229603409767151e-01 -5.430167540907859802e-02 -1.978702377527952194e-03 1.193998754024505615e-02 -6.601218134164810181e-02 6.970164179801940918e-02 -4.026211798191070557e-01 3.245929777622222900e-01
-3.437962830066680908e-01 1.463768444955348969e-02 1.206487510353326797e-02 -2.167567163705825806e-01 4.053334705531597137e-03 -9.080243110656738281e-02 2.530542314052581787e-01 1.533881202340126038e-02 -1.786979585886001587e-01 -8.476112037897109985e-02 3.006974235177040100e-02 -1.723815053701400757e-01 3.226920664310455322e-01 -2.887764275074005127e-01 2.194407284259796143e-01 7.813700288534164429e-02 -3.223855048418045044e-02 -1.208937093615531921e-01 -1.407010704278945923e-01 1.749190390110015869e-01 7.192878983914852142e-03 2.060527205467224121e-01 1.645045727491378784e-01 -8.062545955181121826e-02 1.150323674082756042e-01 2.219442874193191528e-01 -3.935401886701583862e-02 4.206293523311614990e-01 -7.985277473926544189e-02 1.498914062976837158e-01 1.950964033603668213e-01 -2.032580412924289703e-02
2.987835109233856201e-01 -2.120970934629440308e-01 3.447643667459487915e-02 -4.459232464432716370e-02 1.841499507427215576e-01 -1.286782696843147278e-02 -1.098520755767822266e-01 -2.361835092306137085e-01 1.205448210239410400e-01 1.372985541820526123e-01 -2.833603918552398682e-01 -9.075814485549926758e-02 2.343764454126358032e-01 -1.966188251972198486e-01 1.265439540147781372e-01 1.985366940498352051e-01 6.119880080223083496e-02 -3.736845776438713074e-02 -1.810357905924320221e-02 1.570266634225845337e-01 1.320929825305938721e-01 -1.143783256411552429e-01 3.072397410869598389e-01 -2.639867067337036133e-01 3.049275279045104980e-01 2.352908551692962646e-01 -4.283348470926284790e-02 6.929758936166763306e-02 -2.384123504161834717e-01 1.386568844318389893e-01 -7.235027849674224854e-02 1.693590879440307617e-01
3.663451597094535828e-02 -2.039140462875366211e-01 -1.778852641582489014e-01 -3.338258564472198486e-01 1.033372581005096436e-01 -1.942271739244461060e-01 1.673046797513961792e-01 4.959116131067276001e-02 1.923526078462600708e-01 -2.360863089561462402e-01 1.318931430578231812e-01 1.541167348623275757e-01 2.229941636323928833e-02 -2.550708502531051636e-02 -5.390384420752525330e-02 9.008927643299102783e-02 3.874863684177398682e-02 -1.511367410421371460e-01 -3.141215443611145020e-01 2.225330471992492676e-01 3.645617961883544922e-01 -1.594919264316558838e-01 1.000576764345169067e-01 -5.111263319849967957e-02 1.798367351293563843e-01 -6.958318501710891724e-02 -1.247338652610778809e-01 -3.218778222799301147e-02 -2.707955241203308105e-01 -2.524646520614624023e-01 -1.310367286205291748e-01 -1.938210129737854004e-01
2.074704170227050781e-01 -7.409029453992843628e-02 -3.993960097432136536e-02 -2.760123908519744873e-01 9.360359609127044678e-02 1.378366649150848389e-01 3.724315389990806580e-02 1.487573888152837753e-02 1.443228721618652344e-01 -3.739667534828186035e-01 -2.444119155406951904e-01 1.547595560550689697e-01 2.721142768859863281e-01 -6.492477655410766602e-02 3.710379004478454590e-01 8.061053603887557983e-02 -2.135719954967498779e-01 1.535852346569299698e-02 -2.472665905952453613e-02 6.321512907743453979e-02 1.528502404689788818e-01 -3.593989834189414978e-02 -8.313437923789024353e-03 -1.640131920576095581e-01 1.769378408789634705e-02 1.575149782001972198e-02 -1.302023604512214661e-02 1.652996689081192017e-01 -1.449356228113174438e-01 -1.021026223897933960e-01 -4.554740488529205322e-01 9.219408035278320312e-02
1.562851220369338989e-01 -2.563908100128173828e-01 -2.000632733106613159e-01 -1.679158657789230347e-01 3.798038139939308167e-02 -7.478912919759750366e-02 -5.902232229709625244e-02 -4.115664865821599960e-03 1.369696557521820068e-01 -1.590442657470703125e-01 1.160488352179527283e-01 -1.343031078577041626e-01 6.109418720006942749e-02 -2.261976152658462524e-01 6.088548526167869568e-02 -1.428274437785148621e-03 -3.174707666039466858e-02 2.408278360962867737e-02 8.085612952709197998e-02 4.114033579826354980e-01 -5.050229653716087341e-02 2.612962424755096436e-01 2.555938065052032471e-02 -2.256714999675750732e-01 3.004295192658901215e-02 -1.830269545316696167e-01 2.997284233570098877e-01 2.246421873569488525e-01 -2.736327052116394043e-01 7.048454880714416504e-02 -1.107076555490493774e-01 -3.610077202320098877e-01
4.306889697909355164e-02 1.506635099649429321e-01 2.691040746867656708e-02 -1.565151363611221313e-01 1.594318151473999023e-01 -3.477123379707336426e-01 2.737240195274353027e-01 -9.459758177399635315e-03 -3.942027315497398376e-02 -2.557519972324371338e-01 1.028738245368003845e-01 -9.871795773506164551e-02 3.799487352371215820e-01 -4.997487366199493408e-02 1.759886145591735840e-01 6.736659258604049683e-02 1.677552312612533569e-01 -1.507795304059982300e-01 -1.926859915256500244e-01 1.337211877107620239e-01 2.853683829307556152e-01 8.437571674585342407e-02 8.783923834562301636e-02 -2.406293004751205444e-01 1.910263895988464355e-01 2.515444755554199219e-01 -1.000536829233169556e-01 2.197512835264205933e-01 -1.280866414308547974e-01 7.958908565342426300e-03 7.105302810668945312e-02 -1.399437636137008667e-01
-9.934591501951217651e-02 -2.488592565059661865e-01 -2.803857624530792236e-01 -1.073570102453231812e-01 -1.665624082088470459e-01 -5.888928100466728210e-02 -1.415605694055557251e-01 -1.140969768166542053e-01 2.037369459867477417e-01 -1.010950058698654175e-01 -5.443615093827247620e-02 -1.170075237751007080e-01 3.507480323314666748e-01 1.458203187212347984e-03 1.843244582414627075e-01 2.676348090171813965e-01 -2.864658534526824951e-01 -6.124652177095413208e-02 -7.661373913288116455e-02 3.181459605693817139e-01 3.328145742416381836e-01 1.358325630426406860e-01 -8.359691500663757324e-02 7.206168770790100098e-02 1.435677707195281982e-01 3.027613461017608643e-01 -6.983330845832824707e-02 -1.462697237730026245e-02 8.168956637382507324e-02 -1.166037023067474365e-01 -4.148170724511146545e-02 5.586944893002510071e-02
-4.856166243553161621e-02 -1.525205522775650024e-01 -9.184858947992324829e-02 1.364298909902572632e-01 2.157564014196395874e-01 -5.089330952614545822e-03 2.567299641668796539e-02 -9.710660576820373535e-02 -2.398619242012500763e-02 -2.846550345420837402e-01 -7.132557034492492676e-02 -3.303744494915008545e-01 1.477212607860565186e-01 -1.920706480741500854e-01 1.536110639572143555e-01 1.239295229315757751e-01 -8.823413401842117310e-02 -4.153636842966079712e-02 4.402237012982368469e-02 4.345231950283050537e-01 2.205974757671356201e-01 1.400408297777175903e-01 3.598779812455177307e-02 -1.011318638920783997e-01 1.514972746372222900e-01 1.233543734997510910e-04 -2.726155146956443787e-02 -7.226424664258956909e-02 -1.868819296360015869e-01 3.301799297332763672e-01 -2.782006263732910156e-01 2.585464417934417725e-01
-1.744677573442459106e-01 -8.126718550920486450e-02 6.027509272098541260e-02 -1.589491963386535645e-02 3.357554078102111816e-01 1.588382720947265625e-01 -9.600105136632919312e-02 -3.254688903689384460e-02 2.280406504869461060e-01 -2.401425689458847046e-01 -8.741600811481475830e-02 -7.484762463718652725e-03 1.568405479192733765e-01 -1.341561973094940186e-01 1.312196850776672363e-01 -3.533123061060905457e-02 -1.416396498680114746e-01 -2.043102234601974487e-01 -2.078949958086013794e-01 -4.397141188383102417e-02 9.470263868570327759e-02 1.870563477277755737e-01 -9.710036218166351318e-02 -2.346356213092803955e-01 1.997656971216201782e-01 -1.121948882937431335e-01 2.039385139942169189e-01 6.959529966115951538e-02 -3.801020681858062744e-01 1.768029034137725830e-01 -9.090162813663482666e-02 3.661612570285797119e-01
2.309708483517169952e-02 -1.070268899202346802e-01 -3.136809766292572021e-01 -1.627865582704544067e-01 -8.637375384569168091e-02 3.910601604729890823e-03 7.303344458341598511e-02 3.063242435455322266e-01 2.756341099739074707e-01 -2.258767336606979370e-01 5.926153436303138733e-02 7.101643085479736328e-02 5.380589365959167480e-01 1.835462823510169983e-02 -3.310138732194900513e-02 1.215846240520477295e-01 2.946649305522441864e-02 -4.191511869430541992e-02 -7.656982634216547012e-03 1.145699918270111084e-01 -3.869998455047607422e-02 -2.376008778810501099e-02 2.326756864786148071e-01 -1.561004370450973511e-01 3.091719746589660645e-01 2.700647413730621338e-01 7.642665412276983261e-03 1.225059777498245239e-01 -1.134846583008766174e-01 6.359627097845077515e-02 -5.362125486135482788e-02 -1.242388337850570679e-01
1.851491183042526245e-01 -2.790164053440093994e-01 -2.742465138435363770e-01 -2.466233968734741211e-01 -2.968137338757514954e-02 -1.917774416506290436e-02 -5.771842598915100098e-02 1.261917054653167725e-01 3.323679268360137939e-01 3.323589265346527100e-02 6.805119570344686508e-03 9.355714544653892517e-03 4.212633669376373291e-01 -3.171879351139068604e-01 -9.453639388084411621e-02 -1.468484252691268921e-01 -1.113530397415161133e-01 1.596188358962535858e-02 -4.936103150248527527e-02 -1.178832352161407471e-01 1.652162671089172363e-01 -2.617220878601074219e-01 2.050258666276931763e-01 -2.654889598488807678e-02 1.802829205989837646e-01 -1.810341924428939819e-01 -1.321504265069961548e-01 4.283817484974861145e-02 -9.696040302515029907e-02 1.556308567523956299e-02 -2.210402190685272217e-01 2.126769535243511200e-02
-7.873991504311561584e-03 1.165248006582260132e-01 -2.595438957214355469e-01 -2.869159281253814697e-01 2.921494245529174805e-01 -1.099609732627868652e-01 5.893098562955856323e-02 -1.615792065858840942e-01 2.312974780797958374e-01 -9.313456714153289795e-02 -9.401395171880722046e-02 -2.008811980485916138e-01 1.306111812591552734e-01 -6.469164788722991943e-02 8.401187509298324585e-02 -1.969289034605026245e-01 -1.540901511907577515e-01 -9.608726017177104950e-03 -1.526544569060206413e-03 -7.470639050006866455e-02 1.491623967885971069e-01 8.827143907546997070e-02 -1.333865374326705933e-01 -9.107750654220581055e-02 -7.968964427709579468e-02 3.104082345962524414e-01 6.384872645139694214e-02 2.760757505893707275e-01 -4.509077072143554688e-01 9.697359055280685425e-02 2.227522134780883789e-01 1.785950548946857452e-02
-1.680038720369338989e-01 -1.075018271803855896e-01 -1.258287429809570312e-01 -2.510975599288940430e-01 1.850956827402114868e-01 1.943040788173675537e-01 1.471685618162155151e-01 -7.964511215686798096e-02 7.236350327730178833e-02 -2.165815234184265137e-01 2.278540134429931641e-01 -2.888869345188140869e-01 2.213435024023056030e-01 -4.603617265820503235e-02 -1.259365975856781006e-01 1.242429241538047791e-01 -1.103258877992630005e-01 -1.654455214738845825e-01 1.801548339426517487e-02 1.017450019717216492e-01 9.774464368820190430e-02 8.713898807764053345e-02 1.325770318508148193e-01 -8.986538648605346680e-02 -1.239714864641427994e-02 -6.580061465501785278e-02 5.027054250240325928e-02 4.568840265274047852e-01 -2.824610769748687744e-01 1.565583981573581696e-02 -3.397580683231353760e-01 8.458390086889266968e-02
-1.463762074708938599e-01 -1.533642411231994629e-01 -3.509119153022766113e-01 -3.673856705427169800e-02 1.508358865976333618e-01 -2.248162478208541870e-01 3.369471430778503418e-01 -6.481489539146423340e-02 2.035055123269557953e-02 -1.915398836135864258e-01 -1.338338404893875122e-01 -1.677610427141189575e-01 1.167469620704650879e-01 -7.649721205234527588e-02 -1.130527853965759277e-01 3.170147836208343506e-01 -2.999325394630432129e-01 -8.947247406467795372e-04 1.679270118474960327e-01 1.459515243768692017e-01 -6.997135281562805176e-02 2.732265566010028124e-04 -5.635298416018486023e-02 -1.048214510083198547e-01 2.332251220941543579e-01 2.236499339342117310e-01 -2.132039815187454224e-01 1.416431516408920288e-01 -2.456373870372772217e-01 -1.485220491886138916e-01 5.909212306141853333e-02 9.631785005331039429e-02
1.901528239250183105e-01 -1.559013277292251587e-01 4.199199005961418152e-02 -2.890882492065429688e-01 2.099509686231613159e-01 -2.156891673803329468e-01 1.627256870269775391e-01 2.086935639381408691e-01 2.377183437347412109e-01 2.824748493731021881e-02 -3.851395100355148315e-02 -2.043106257915496826e-01 1.134987324476242065e-01 6.783618032932281494e-02 9.662649780511856079e-02 2.573939412832260132e-02 -4.328028559684753418e-01 -4.259457066655158997e-02 -2.255731970071792603e-01 2.951137423515319824e-01 2.305493801832199097e-01 2.680535316467285156e-01 4.693740978837013245e-02 -1.502068638801574707e-01 -3.652896359562873840e-02 2.319422811269760132e-01 1.303076595067977905e-01 9.566242806613445282e-03 3.274999186396598816e-02 -1.109126582741737366e-01 5.265918374061584473e-02 1.792451366782188416e-02
8.869813755154609680e-03 -4.916156828403472900e-02 -1.324861794710159302e-01 5.510102212429046631e-02 5.236824974417686462e-02 9.349805116653442383e-02 -7.112610619515180588e-03 -9.126911312341690063e-02 -3.556569339707493782e-03 -3.322292268276214600e-01 8.002965711057186127e-03 -1.426133979111909866e-02 2.981246113777160645e-01 -1.007562056183815002e-01 2.762969434261322021e-01 2.490945905447006226e-01 -1.495786309242248535e-01 1.002444252371788025e-01 -2.252757251262664795e-01 2.452257275581359863e-01 2.217338532209396362e-01 3.738346993923187256e-01 5.181710049510002136e-02 8.280529826879501343e-02 -1.807834357023239136e-01 6.372995674610137939e-02 1.783033646643161774e-02 1.302290614694356918e-02 -3.755291104316711426e-01 9.576588869094848633e-03 -1.722797453403472900e-01 2.432757616043090820e-01
-2.316135317087173462e-01 -5.255028605461120605e-02 -1.212008520960807800e-01 -5.868971347808837891e-02 5.842484906315803528e-02 -1.633303910493850708e-01 1.632740199565887451e-01 2.071173638105392456e-01 3.594076931476593018e-01 -4.370150342583656311e-02 4.823663737624883652e-03 1.424942724406719208e-02 2.537732422351837158e-01 -2.322539240121841431e-01 2.435909658670425415e-01 4.493801295757293701e-02 9.344550967216491699e-02 1.719900369644165039e-01 -1.579335182905197144e-01 1.071793287992477417e-01 3.667172789573669434e-01 -8.870205283164978027e-02 2.043052911758422852e-01 -9.850812703371047974e-02 -9.474654495716094971e-02 3.895244896411895752e-01 -6.420686095952987671e-02 6.092179566621780396e-02 -1.697421371936798096e-01 -2.170387506484985352e-01 -1.125963684171438217e-02 -4.101387038826942444e-02
5.337710957974195480e-03 -1.442463397979736328e-01 6.212170422077178955e-02 -1.101212352514266968e-01 -1.994682699441909790e-01 -1.442629098892211914e-01 9.400775283575057983e-02 1.125780567526817322e-01 4.428969323635101318e-02 -4.986034706234931946e-02 6.583476066589355469e-02 -8.027512580156326294e-02 2.351347804069519043e-01 -1.814734190702438354e-01 3.149178922176361084e-01 -2.629729211330413818e-01 -1.729637086391448975e-01 -1.464288532733917236e-01 -1.730787158012390137e-01 1.368151009082794189e-01 4.069549739360809326e-01 1.195298284292221069e-01 1.043728739023208618e-01 -2.282929271459579468e-01 3.200617134571075439e-01 -6.978010293096303940e-03 -6.450119614601135254e-02 2.566508948802947998e-01 -1.395854502916336060e-01 -2.719956338405609131e-01 -1.728328876197338104e-02 -8.173356764018535614e-03
6.011102348566055298e-02 -1.501991152763366699e-01 9.495314210653305054e-03 -5.994635224342346191e-01 2.025759518146514893e-01 1.709349825978279114e-02 6.892880797386169434e-02 6.900110840797424316e-02 3.068027496337890625e-01 -4.831139370799064636e-02 1.049468219280242920e-01 -1.243520081043243408e-01 1.301393564790487289e-02 -2.587058842182159424e-01 5.605935305356979370e-02 1.524520963430404663e-01 1.706269979476928711e-01 1.730189770460128784e-01 -1.171117946505546570e-01 2.471424639225006104e-01 2.081823796033859253e-01 -1.342048496007919312e-02 -2.398657500743865967e-01 -4.062280803918838501e-02 6.502908468246459961e-02 -3.918084502220153809e-02 -1.103968024253845215e-01 2.077332288026809692e-01 6.869589537382125854e-02 2.259583771228790283e-02 -7.507709413766860962e-02 -1.964609622955322266e-01
1.416874676942825317e-01 -2.740763686597347260e-02 -3.518550843000411987e-02 -1.458586603403091431e-01 2.936731874942779541e-01 -4.137940108776092529e-01 2.315304875373840332e-01 -8.006445318460464478e-02 1.771454066038131714e-01 -1.641421914100646973e-01 -1.996183246374130249e-01 4.860039800405502319e-02 9.463925659656524658e-02 -1.876504123210906982e-01 3.967086374759674072e-01 1.254369467496871948e-01 -6.713175773620605469e-02 9.633886069059371948e-02 8.292566984891891479e-02 3.217159509658813477e-01 -4.796528443694114685e-02 -1.557320170104503632e-02 5.924043431878089905e-02 1.941725164651870728e-01 1.179499849677085876e-01 -7.743696868419647217e-02 1.446875184774398804e-01 1.550503820180892944e-01 -2.308778762817382812e-01 3.612517938017845154e-02 -1.655899882316589355e-01 -8.078268170356750488e-02
2.513037435710430145e-02 3.210051357746124268e-02 -8.907891064882278442e-02 -2.628803849220275879e-01 2.006332129240036011e-01 -2.599945068359375000e-01 -3.279350697994232178e-01 -2.336241159355267882e-04 4.104666709899902344e-01 -2.028656601905822754e-01 -6.429902464151382446e-02 1.947306096553802490e-01 2.088666260242462158e-01 1.616038382053375244e-02 1.539235748350620270e-02 -8.793633431196212769e-02 -1.652904450893402100e-01 6.420796271413564682e-03 8.364070206880569458e-03 3.076977729797363281e-01 2.303078621625900269e-01 -1.170653179287910461e-01 -9.021613001823425293e-02 5.001836642622947693e-02 5.103419534862041473e-03 -4.569398239254951477e-02 -7.305246591567993164e-02 1.982236355543136597e-01 -9.531448781490325928e-02 -1.097293347120285034e-01 -3.325344026088714600e-01 -1.562436968088150024e-01
-1.335694491863250732e-01 6.905573606491088867e-02 -9.173992276191711426e-02 -6.923978775739669800e-02 1.651399731636047363e-01 -2.532604932785034180e-01 1.568631082773208618e-01 7.150290906429290771e-02 -1.369330286979675293e-01 -2.274636328220367432e-01 4.298362731933593750e-01 -4.760259017348289490e-02 1.397934276610612869e-02 -2.096941769123077393e-01 1.326277107000350952e-01 2.346665114164352417e-01 -1.028287503868341446e-02 1.387075036764144897e-01 -9.085993468761444092e-02 3.083503842353820801e-01 -5.955741181969642639e-02 1.932504326105117798e-01 8.299591392278671265e-02 -3.855863511562347412e-01 9.992709010839462280e-02 2.129970490932464600e-01 -3.508436679840087891e-02 7.968155294656753540e-02 -2.531160414218902588e-01 1.480543147772550583e-02 -4.738041758537292480e-02 1.417893767356872559e-01
-2.551517784595489502e-01 -2.368403077125549316e-01 5.349409207701683044e-02 -2.864527404308319092e-01 -9.158665686845779419e-02 3.869755566120147705e-02 3.015926480293273926e-01 2.853607535362243652e-01 1.019010171294212341e-01 -1.009134426712989807e-01 1.334642171859741211e-01 -8.313534408807754517e-02 1.781931146979331970e-02 -1.757537275552749634e-01 -5.075472220778465271e-02 1.853905320167541504e-01 -1.594964861869812012e-01 -2.125978097319602966e-02 2.426712065935134888e-01 1.751910150051116943e-01 1.157371699810028076e-01 -7.883091270923614502e-02 -1.781140565872192383e-01 1.144261099398136139e-02 1.697816103696823120e-01 -1.189818326383829117e-02 2.013891749083995819e-02 3.789626359939575195e-01 -2.531871497631072998e-01 -4.831482097506523132e-02 -2.999192476272583008e-01 -4.308633133769035339e-02
5.306075140833854675e-02 -2.473762780427932739e-01 -6.718538701534271240e-02 2.497470565140247345e-02 2.655453681945800781e-01 -2.356683760881423950e-01 -1.380176544189453125e-01 2.577188909053802490e-01 2.282588034868240356e-01 -1.564305275678634644e-01 -6.612875312566757202e-02 3.056138753890991211e-01 3.010553494095802307e-02 -2.219271212816238403e-01 -1.074060723185539246e-01 4.323111847043037415e-02 -8.147238194942474365e-02 1.671034693717956543e-01 -4.515882432460784912e-01 3.477660194039344788e-02 3.023453950881958008e-01 8.750328421592712402e-02 -5.278396233916282654e-02 1.438433527946472168e-01 7.360887527465820312e-02 1.268108189105987549e-01 1.610705815255641937e-02 5.189993605017662048e-02 -2.272644937038421631e-01 8.243982493877410889e-02 -1.772359460592269897e-01 6.972997635602951050e-02
8.089339733123779297e-02 -7.391337305307388306e-02 -1.692835986614227295e-02 -1.921653896570205688e-01 1.378338634967803955e-01 -4.464084655046463013e-02 1.190145611763000488e-01 -9.424886852502822876e-02 4.125663265585899353e-02 -3.206873536109924316e-01 -2.312900312244892120e-02 3.318452835083007812e-01 2.071982324123382568e-01 -4.162980616092681885e-02 3.434993922710418701e-01 1.303838193416595459e-01 -4.419979639351367950e-03 5.887630209326744080e-02 8.774048835039138794e-02 2.336413115262985229e-01 1.736565381288528442e-01 7.111608982086181641e-02 1.805126368999481201e-01 -2.592034339904785156e-01 4.798184707760810852e-02 6.974380463361740112e-02 6.072293221950531006e-02 2.066394537687301636e-01 -1.725624799728393555e-01 2.270326018333435059e-01 -4.157911837100982666e-01 -5.805738270282745361e-02
1.919885873794555664e-01 1.515596057288348675e-03 -1.713427156209945679e-01 -3.143614530563354492e-01 -1.471335068345069885e-02 -1.110368072986602783e-01 1.490918695926666260e-01 9.210056811571121216e-02 2.398393750190734863e-01 -3.101888000965118408e-01 -7.007119059562683105e-02 9.879857301712036133e-02 -1.760775968432426453e-02 -3.205929398536682129e-01 3.878053724765777588e-01 1.625204533338546753e-01 4.942501708865165710e-02 1.093085482716560364e-01 1.564545482397079468e-01 4.050656259059906006e-01 1.213352903723716736e-01 -5.252773687243461609e-02 9.449794888496398926e-03 -1.416290551424026489e-01 1.301648095250129700e-02 -1.119326502084732056e-01 8.964466303586959839e-02 -2.726838225498795509e-03 -1.444998532533645630e-01 2.048292011022567749e-01 -1.290162503719329834e-01 -5.093181878328323364e-02
6.754051893949508667e-02 -1.531863063573837280e-01 2.198554575443267822e-02 -7.720336318016052246e-02 -1.012234166264533997e-01 -3.971205651760101318e-01 6.039941683411598206e-02 -1.055666878819465637e-01 6.190345436334609985e-02 -1.110704764723777771e-01 -2.304662391543388367e-02 2.051080949604511261e-02 2.863560020923614502e-01 -1.276779621839523315e-01 6.808513402938842773e-02 -1.893909424543380737e-01 3.392539173364639282e-02 2.008140385150909424e-01 -3.867679536342620850e-01 1.048582792282104492e-01 4.452417492866516113e-01 1.337135434150695801e-01 1.853451132774353027e-01 -7.038665562868118286e-02 5.632770434021949768e-02 2.298193573951721191e-01 5.465381313115358353e-03 1.013632640242576599e-01 -2.815085351467132568e-01 1.373243033885955811e-01 -4.677330702543258667e-02 -5.275579914450645447e-02
-7.137832045555114746e-02 -3.147401511669158936e-01 -1.553293168544769287e-01 -3.047509817406535149e-03 2.819392383098602295e-01 2.676424682140350342e-01 -3.762245923280715942e-02 -2.384147420525550842e-02 1.011321395635604858e-01 -1.445329040288925171e-01 -3.206687867641448975e-01 1.764287613332271576e-02 2.394614815711975098e-01 -1.408252865076065063e-01 1.893286257982254028e-01 2.966818809509277344e-01 5.073955655097961426e-02 -5.511587113142013550e-02 6.172474473714828491e-02 3.821399807929992676e-01 1.652610003948211670e-01 6.259176880121231079e-02 -8.886030316352844238e-02 -2.395734488964080811e-01 1.813239231705665588e-02 -8.062249422073364258e-02 3.864790499210357666e-02 1.870044618844985962e-01 -6.053110957145690918e-02 -6.315326690673828125e-02 -2.543821632862091064e-01 1.252022236585617065e-01
-1.578195393085479736e-02 -3.405613303184509277e-01 -3.098490536212921143e-01 -2.381930500268936157e-01 1.066537499427795410e-01 -1.633734852075576782e-01 1.238200888037681580e-01 7.215379178524017334e-02 9.084948152303695679e-02 3.008406423032283783e-02 -1.900381147861480713e-01 2.556287124752998352e-02 3.692755103111267090e-01 -3.699521422386169434e-01 1.641278266906738281e-01 -3.308086097240447998e-01 -6.490602344274520874e-02 2.015232443809509277e-01 -6.963403522968292236e-02 4.250139743089675903e-02 9.384646080434322357e-03 -8.723923563957214355e-02 1.003208570182323456e-02 1.322126686573028564e-01 2.601976394653320312e-01 2.417079173028469086e-02 -7.249195128679275513e-02 2.318752557039260864e-01 -6.671872735023498535e-02 6.467491388320922852e-02 1.215741597115993500e-02 6.360428780317306519e-02
-2.112196199595928192e-02 -3.111082017421722412e-01 -5.940398946404457092e-02 -1.072191223502159119e-01 1.421117037534713745e-01 -3.264127671718597412e-01 2.925389632582664490e-02 1.631522327661514282e-01 2.328705191612243652e-01 -2.660491764545440674e-01 1.227811127901077271e-01 1.606314182281494141e-01 -5.878917872905731201e-02 -2.494172751903533936e-01 1.523262634873390198e-02 -3.871913626790046692e-02 -8.289968222379684448e-02 1.903721541166305542e-01 -3.480268716812133789e-01 2.231880724430084229e-01 3.159431517124176025e-01 -4.183427244424819946e-02 3.177747130393981934e-02 1.708772033452987671e-01 2.019888013601303101e-01 2.838961966335773468e-02 -1.218939498066902161e-01 1.141660958528518677e-01 -2.487613260746002197e-01 5.946730822324752808e-02 2.796541713178157806e-02 -1.367989927530288696e-01
-4.875227063894271851e-02 -2.093877494335174561e-01 1.435920447111129761e-01 -7.306469231843948364e-02 8.006834983825683594e-02 1.209895871579647064e-02 7.185500860214233398e-02 1.725490242242813110e-01 1.097644716501235962e-01 -9.136015176773071289e-02 4.384997487068176270e-02 -1.699436604976654053e-01 5.353215336799621582e-01 -3.654786646366119385e-01 -8.141721040010452271e-02 1.141873523592948914e-01 -2.908780239522457123e-02 -1.272999793291091919e-01 -3.839881420135498047e-01 -3.923103213310241699e-02 9.085911512374877930e-02 -1.562132034450769424e-02 2.130901664495468140e-01 4.493669606745243073e-03 6.502041965723037720e-02 2.593332827091217041e-01 -1.004732474684715271e-01 2.478101700544357300e-01 -1.318534463644027710e-01 7.731242477893829346e-02 3.519073873758316040e-02 8.813498169183731079e-02
8.081696927547454834e-02 -1.713800244033336639e-03 5.039786174893379211e-02 -2.029421180486679077e-01 3.606972098350524902e-01 -1.190706714987754822e-01 3.205057233572006226e-02 4.175375774502754211e-02 4.283350408077239990e-01 -6.308162957429885864e-02 -1.420235186815261841e-01 2.565003335475921631e-01 -1.947301626205444336e-02 -2.659988701343536377e-01 2.284670472145080566e-01 7.405401766300201416e-02 3.196978196501731873e-02 -7.169693708419799805e-02 8.520209044218063354e-02 3.634038567543029785e-01 -3.004962950944900513e-02 4.644518718123435974e-02 -1.547407358884811401e-01 -1.880436688661575317e-01 1.013551801443099976e-01 1.320857461541891098e-02 6.271016597747802734e-02 2.149309031665325165e-02 -3.972649276256561279e-01 7.925271987915039062e-03 -1.407501399517059326e-01 8.715110830962657928e-03
-1.548061668872833252e-01 -1.832830160856246948e-01 -1.880736798048019409e-01 1.302099204622209072e-03 2.778626382350921631e-01 1.877749562263488770e-01 7.997585088014602661e-02 4.611065983772277832e-02 1.292934119701385498e-01 -1.581464409828186035e-01 -7.876373827457427979e-02 -4.720310568809509277e-01 2.210872769355773926e-01 -8.883241564035415649e-02 -5.182785447686910629e-03 9.069602191448211670e-02 4.937468096613883972e-02 -5.181072279810905457e-02 -1.305155754089355469e-01 2.315708994865417480e-01 1.688402295112609863e-01 -5.377217661589384079e-03 1.844141632318496704e-01 -2.613551020622253418e-01 8.286362141370773315e-02 2.361755967140197754e-01 -1.594598405063152313e-02 7.404911518096923828e-02 -5.590035021305084229e-02 1.575839966535568237e-01 -3.712124824523925781e-01 9.767609834671020508e-02
-3.840972110629081726e-02 -2.728753536939620972e-02 -4.198391456156969070e-03 -3.519181013107299805e-01 1.573156118392944336e-01 -3.267612755298614502e-01 1.123049929738044739e-01 -1.131743192672729492e-01 2.079727053642272949e-01 -2.666529715061187744e-01 -9.776378422975540161e-02 3.155240789055824280e-02 4.022435843944549561e-02 -1.402195245027542114e-01 3.847736120223999023e-01 1.108730137348175049e-01 -1.152634099125862122e-01 -1.214803829789161682e-01 5.253186821937561035e-02 2.467475533485412598e-01 -2.119238115847110748e-02 -6.506987847387790680e-03 6.766621768474578857e-02 1.306755542755126953e-01 2.782480120658874512e-01 -1.274153776466846466e-02 -8.896094560623168945e-02 7.043415680527687073e-03 -3.471733927726745605e-01 1.503426879644393921e-01 -2.023459523916244507e-01 -1.642675995826721191e-01
5.322250071913003922e-03 -2.319814115762710571e-01 1.449061464518308640e-02 -3.377607464790344238e-01 1.601621657609939575e-01 -2.797067761421203613e-01 2.197681553661823273e-02 9.755809605121612549e-02 8.498949557542800903e-02 -3.219456225633621216e-02 1.672696173191070557e-01 3.840175643563270569e-02 5.386263877153396606e-02 -7.828006148338317871e-02 2.163060307502746582e-01 3.589785099029541016e-01 -1.669653803110122681e-01 1.129309609532356262e-01 -4.892306774854660034e-02 1.304667741060256958e-01 4.893139004707336426e-02 1.247817929834127426e-02 -4.873525467701256275e-04 -1.224112883210182190e-01 3.358652293682098389e-01 3.602265119552612305e-01 -5.320387333631515503e-02 2.386777251958847046e-01 1.182491779327392578e-01 6.866632401943206787e-02 2.972253561019897461e-01 9.269040077924728394e-02
3.767960146069526672e-02 -1.546988636255264282e-01 -7.280997186899185181e-02 -8.857305347919464111e-02 3.474077582359313965e-01 1.500212401151657104e-01 1.490851044654846191e-01 1.517450511455535889e-01 1.413743048906326294e-01 -3.477796018123626709e-01 -1.082342341542243958e-01 -4.012780189514160156e-01 1.253687739372253418e-01 -8.110255748033523560e-02 3.118822351098060608e-02 8.731175214052200317e-02 -9.466908872127532959e-02 4.453475400805473328e-02 -2.271666526794433594e-01 2.052861303091049194e-01 1.736006438732147217e-01 -7.865021005272865295e-03 1.389503777027130127e-01 -1.214767917990684509e-01 1.079374104738235474e-01 2.033897936344146729e-01 -7.306240033358335495e-03 1.443389952182769775e-01 1.716163591481745243e-03 6.203159317374229431e-02 -3.909704089164733887e-01 1.700424253940582275e-01
-6.483149528503417969e-02 -7.036874885670840740e-04 -1.630335748195648193e-01 -1.125971451401710510e-01 2.985979616641998291e-01 1.786468327045440674e-01 2.303820401430130005e-01 -4.157640971243381500e-03 1.093700760975480080e-03 -1.755595207214355469e-01 -8.908918499946594238e-02 -2.575206756591796875e-01 2.033221572637557983e-01 2.080102078616619110e-02 1.822183728218078613e-01 3.392183184623718262e-01 -2.794748917222023010e-02 1.390603929758071899e-01 -1.429905146360397339e-01 1.639931052923202515e-01 1.761317551136016846e-01 1.508189588785171509e-01 1.760430634021759033e-01 -1.435934752225875854e-01 8.174885064363479614e-02 6.667504459619522095e-02 -4.887356609106063843e-02 1.943316161632537842e-01 -4.490200430154800415e-02 2.507514059543609619e-01 -3.723835647106170654e-01 2.440633624792098999e-01
2.426120638847351074e-02 -3.652856945991516113e-01 -3.679986894130706787e-01 -3.048752546310424805e-01 1.592733263969421387e-01 -9.087077528238296509e-02 1.452233493328094482e-01 -1.638367213308811188e-02 1.984728723764419556e-01 8.154615759849548340e-03 2.071007620543241501e-03 -1.986147463321685791e-01 6.249982118606567383e-02 -2.773629724979400635e-01 8.172722160816192627e-02 -7.512531243264675140e-03 2.916149795055389404e-01 3.249981105327606201e-01 -9.496454149484634399e-02 1.488693058490753174e-01 1.878238916397094727e-01 1.045381128787994385e-01 -9.543961286544799805e-02 -8.263733983039855957e-02 1.529640108346939087e-01 -3.662921488285064697e-02 -1.788578629493713379e-01 7.748267799615859985e-02 4.009122401475906372e-02 7.561707496643066406e-02 2.491784989833831787e-01 -2.020300598815083504e-03
-3.686130642890930176e-01 -2.937356010079383850e-02 -3.063558638095855713e-01 -1.847750246524810791e-01 2.439285218715667725e-01 -3.081812858581542969e-01 1.286267191171646118e-01 1.781005561351776123e-01 1.423488259315490723e-01 -1.308690309524536133e-01 6.676843017339706421e-02 9.017645567655563354e-02 1.449863463640213013e-01 -7.423757761716842651e-02 -8.839066326618194580e-02 4.906960204243659973e-02 -9.168811887502670288e-02 -1.572449952363967896e-01 -9.410312771797180176e-02 9.361239522695541382e-02 2.794552147388458252e-01 -9.033309668302536011e-02 4.006911534816026688e-03 -1.869366616010665894e-01 2.395081818103790283e-01 4.163896143436431885e-01 -3.564128279685974121e-02 5.900318548083305359e-02 -4.468517005443572998e-02 1.087983697652816772e-01 -1.045074909925460815e-01 -1.164986267685890198e-01
1.286415755748748779e-01 -2.334109097719192505e-01 3.894299641251564026e-02 -3.262317180633544922e-01 2.081862092018127441e-02 -1.142573803663253784e-01 2.121166884899139404e-01 -1.296174228191375732e-01 3.625515997409820557e-01 -1.957199126482009888e-01 6.924882531166076660e-02 -4.015715420246124268e-01 1.488286554813385010e-01 -1.165320426225662231e-01 2.252199798822402954e-01 9.065509587526321411e-02 -1.071789860725402832e-01 -1.086525432765483856e-02 6.505715847015380859e-02 1.467597037553787231e-01 6.217862293124198914e-02 -8.265890926122665405e-02 -1.561914235353469849e-01 3.552271798253059387e-02 6.111967563629150391e-02 9.898181259632110596e-02 1.080392599105834961e-01 1.968543976545333862e-02 -3.341511785984039307e-01 2.923456728458404541e-01 1.252066623419523239e-02 -1.366099119186401367e-01
1.366783082485198975e-01 -7.744038105010986328e-02 -1.125968396663665771e-01 -2.057135105133056641e-01 1.590610742568969727e-01 7.376755028963088989e-02 2.410994842648506165e-02 1.009373292326927185e-01 1.326216608285903931e-01 -3.111538290977478027e-01 -1.251643896102905273e-01 2.387968599796295166e-01 2.456347048282623291e-01 -2.269104272127151489e-01 2.593306303024291992e-01 1.718817949295043945e-01 -1.808376610279083252e-01 -7.851786166429519653e-02 9.092705696821212769e-02 1.022871583700180054e-01 1.985249072313308716e-01 -1.981610618531703949e-02 7.957538962364196777e-02 -2.415508031845092773e-01 -7.822837680578231812e-02 -1.510104835033416748e-01 -1.035008206963539124e-01 1.774957329034805298e-01 -1.048195809125900269e-01 -2.840413525700569153e-02 -4.864745736122131348e-01 3.774392604827880859e-02
1.564135402441024780e-01 -2.407136112451553345e-01 -1.640389710664749146e-01 2.672120742499828339e-02 1.342231333255767822e-01 -3.593416512012481689e-01 3.376069068908691406e-01 2.860612273216247559e-01 9.156512469053268433e-02 -2.199056930840015411e-02 1.222660951316356659e-02 -2.503502368927001953e-01 3.342302441596984863e-01 -2.610318735241889954e-02 -1.096200942993164062e-02 -4.697184637188911438e-02 -2.717519700527191162e-01 2.894269302487373352e-02 -7.647141814231872559e-02 2.634751498699188232e-01 1.655753999948501587e-01 1.327908486127853394e-01 -3.113337606191635132e-02 -1.176340058445930481e-01 1.219460889697074890e-01 2.130157873034477234e-02 2.877097763121128082e-02 6.246028933674097061e-03 7.415813952684402466e-02 -2.441655844449996948e-01 -2.788509707897901535e-03 2.635945975780487061e-01
-2.413038313388824463e-01 -2.288636267185211182e-01 -7.050062716007232666e-02 -1.312696635723114014e-01 7.791843265295028687e-02 -9.217199683189392090e-02 -1.296394914388656616e-01 3.820767998695373535e-01 -1.176892593502998352e-01 9.757892228662967682e-03 8.548951148986816406e-02 -2.118600755929946899e-01 2.281625717878341675e-01 -7.038898766040802002e-02 -9.737571328878402710e-02 9.961500763893127441e-02 -1.446912139654159546e-01 4.512711241841316223e-02 1.871809512376785278e-01 2.160681039094924927e-01 1.473138928413391113e-01 2.407181411981582642e-01 -4.123378172516822815e-02 -1.169050559401512146e-01 1.511777788400650024e-01 6.588366627693176270e-02 -3.252774849534034729e-02 4.243750870227813721e-01 -9.118103235960006714e-02 7.527489960193634033e-02 -1.470306962728500366e-01 -3.219084739685058594e-01
1.812491752207279205e-02 -9.471271932125091553e-02 -1.066836193203926086e-01 4.779173806309700012e-02 -1.096004545688629150e-01 -2.879891097545623779e-01 1.212010160088539124e-01 4.157796502113342285e-02 2.221481315791606903e-02 -2.765379287302494049e-02 -1.489763334393501282e-02 1.018829345703125000e-01 3.806483149528503418e-01 -2.245039790868759155e-01 1.431368440389633179e-01 -1.295028775930404663e-01 -6.241015717387199402e-02 2.011418193578720093e-01 -4.076383113861083984e-01 2.122550010681152344e-01 3.016786277294158936e-01 5.289671942591667175e-02 2.849523723125457764e-01 -5.637963488698005676e-02 6.247462704777717590e-02 2.436271160840988159e-01 -1.792409569025039673e-01 4.552062600851058960e-02 -2.535853683948516846e-01 9.104982018470764160e-02 -9.794779121875762939e-02 -8.858850598335266113e-02
-1.064637154340744019e-01 -1.263286322355270386e-01 3.575396910309791565e-02 -3.160611540079116821e-02 2.420935779809951782e-01 2.036205083131790161e-01 1.064369231462478638e-01 1.483781188726425171e-01 -1.493313815444707870e-03 -1.690860837697982788e-01 -2.273514717817306519e-01 -2.979203462600708008e-01 4.221282303333282471e-01 2.311138669028878212e-03 1.692479401826858521e-01 1.895371377468109131e-01 -6.198693811893463135e-02 2.412271685898303986e-02 5.612925812602043152e-02 2.591377496719360352e-01 8.087825775146484375e-02 7.221702486276626587e-02 2.477158457040786743e-01 -2.943237125873565674e-01 -5.868450179696083069e-02 1.504654288291931152e-01 1.056611258536577225e-02 1.365707814693450928e-01 -1.761062294244766235e-01 2.429380118846893311e-01 -1.821775138378143311e-01 1.505600064992904663e-01
-2.033823356032371521e-02 -8.239419013261795044e-02 -2.999713718891143799e-01 -1.717806756496429443e-01 3.073076009750366211e-01 -3.907594978809356689e-01 -8.146884292364120483e-02 -5.751169100403785706e-02 1.356747448444366455e-01 1.914005428552627563e-01 1.259075850248336792e-01 6.923477351665496826e-02 1.702057272195816040e-01 -8.007309585809707642e-02 3.356356173753738403e-02 2.704401910305023193e-01 5.919739487580955029e-04 3.203229513019323349e-03 1.565595269203186035e-01 1.089687943458557129e-01 8.933632075786590576e-02 -1.270025372505187988e-01 -1.905500441789627075e-01 -1.384609192609786987e-01 4.299088567495346069e-02 -1.381092667579650879e-01 -2.337891310453414917e-01 2.465122640132904053e-01 -2.996223568916320801e-01 2.583275139331817627e-01 -1.200998947024345398e-01 8.735384792089462280e-02
1.199126541614532471e-01 -7.931425422430038452e-02 7.255800534039735794e-03 -1.615420281887054443e-01 2.819038331508636475e-01 -3.409572243690490723e-01 -2.705356478691101074e-02 1.583524793386459351e-01 1.578087657690048218e-01 -1.463752090930938721e-01 -7.427659630775451660e-02 1.666584908962249756e-01 3.524698913097381592e-01 -3.450886309146881104e-01 1.792142540216445923e-01 -9.963198006153106689e-02 -3.297471404075622559e-01 1.489918231964111328e-01 -7.130932807922363281e-02 -9.295237809419631958e-02 2.368814200162887573e-01 3.937136381864547729e-02 -1.983171552419662476e-01 -4.670545458793640137e-02 -3.538390249013900757e-02 9.293381124734878540e-02 -1.718517094850540161e-01 5.738693103194236755e-02 -7.169549167156219482e-02 -2.127256691455841064e-01 7.556352019309997559e-02 1.549762189388275146e-01
1.522981673479080200e-01 -3.321256041526794434e-01 -1.539195328950881958e-01 -1.336214244365692139e-01 2.053148895502090454e-01 8.293224871158599854e-02 2.552857249975204468e-02 7.662759721279144287e-02 2.079526036977767944e-01 -1.309263855218887329e-01 -9.914225339889526367e-02 7.724054902791976929e-02 -2.178323920816183090e-03 -2.817153036594390869e-01 -1.818067431449890137e-01 1.245188247412443161e-02 1.483092606067657471e-01 2.695032395422458649e-02 -1.299031972885131836e-01 5.529489517211914062e-01 9.650701284408569336e-02 -3.631382808089256287e-02 2.432356178760528564e-01 -1.016729883849620819e-02 2.261992096900939941e-01 1.216082423925399780e-01 -1.121008396148681641e-01 1.317751258611679077e-01 -2.212843596935272217e-01 -1.267347633838653564e-01 -5.394620075821876526e-02 -3.955892473459243774e-02
1.945243775844573975e-01 -8.165785670280456543e-02 7.468447834253311157e-02 -2.029027044773101807e-01 5.682972818613052368e-02 -2.091240435838699341e-01 1.283117532730102539e-01 -3.313497602939605713e-01 1.887386143207550049e-01 -2.938405573368072510e-01 -2.552028931677341461e-02 -1.958867162466049194e-01 7.521435618400573730e-02 -7.842967659235000610e-02 2.722868621349334717e-01 1.362826228141784668e-01 -9.380987286567687988e-02 1.811622641980648041e-02 -1.209341287612915039e-01 2.014813423156738281e-01 3.198744729161262512e-02 7.582765072584152222e-02 3.353031352162361145e-02 1.674490422010421753e-01 6.961072981357574463e-02 6.016889959573745728e-02 4.297608509659767151e-02 2.383868992328643799e-01 -3.933776915073394775e-01 2.416535466909408569e-01 -1.756966859102249146e-01 -2.420316934585571289e-01
6.221406627446413040e-03 -2.030189484357833862e-01 -2.188645005226135254e-01 2.024537138640880585e-02 -1.605743616819381714e-01 8.520367741584777832e-02 -1.414541751146316528e-01 -1.205497384071350098e-01 1.514063403010368347e-02 -3.292355537414550781e-01 -2.851099371910095215e-01 -3.297687321901321411e-02 2.413006573915481567e-01 -1.312279403209686279e-01 2.588939666748046875e-01 1.159171015024185181e-01 4.220266267657279968e-02 1.453634500503540039e-01 1.305391490459442139e-01 1.452420055866241455e-01 2.562520802021026611e-01 2.406816780567169189e-01 6.661088019609451294e-02 -4.525112733244895935e-02 5.034274980425834656e-02 -1.919489540159702301e-02 -6.506275385618209839e-02 3.339579403400421143e-01 -4.052366912364959717e-01 -6.593947112560272217e-02 -1.275986731052398682e-01 3.609224036335945129e-02
1.319027692079544067e-02 -1.178705170750617981e-01 -3.745598793029785156e-01 -2.304023057222366333e-01 1.181080266833305359e-01 8.126670122146606445e-02 -1.639000326395034790e-01 2.141144685447216034e-02 2.142669260501861572e-01 -1.576411724090576172e-01 1.834611892700195312e-01 1.043468341231346130e-01 2.019879966974258423e-02 -5.445685237646102905e-02 1.250546611845493317e-02 7.206366211175918579e-02 1.274164021015167236e-01 -7.793378829956054688e-02 -7.019352167844772339e-03 3.441200554370880127e-01 8.965125679969787598e-02 1.317180227488279343e-02 3.615541383624076843e-02 -9.796497970819473267e-02 -1.460790038108825684e-01 -1.678331792354583740e-01 6.846682727336883545e-02 3.323749899864196777e-01 -3.688516616821289062e-01 3.045263886451721191e-01 -2.535475492477416992e-01 -5.488755181431770325e-02
-2.610960276797413826e-03 -2.729087769985198975e-01 -3.481161594390869141e-02 -3.517868816852569580e-01 2.366896420717239380e-01 -9.159066528081893921e-02 -5.954496096819639206e-03 1.000202745199203491e-01 2.684972584247589111e-01 2.471571043133735657e-02 1.068302839994430542e-01 -1.594574749469757080e-01 1.550126373767852783e-01 -1.414331495761871338e-01 2.931464910507202148e-01 7.824681699275970459e-03 9.822987020015716553e-02 3.722220659255981445e-02 -3.339770138263702393e-01 2.253037691116333008e-01 2.065645009279251099e-01 -5.319237709045410156e-02 -1.856467425823211670e-01 -1.289687305688858032e-01 1.245343610644340515e-01 -1.232424676418304443e-01 -3.287072181701660156e-01 -8.837796747684478760e-02 -1.327790692448616028e-02 -1.834376901388168335e-01 -4.400563612580299377e-02 -1.851394921541213989e-01
1.347963958978652954e-01 -1.644235802814364433e-03 -1.759717762470245361e-01 -1.429524421691894531e-01 1.266624778509140015e-01 2.774659395217895508e-01 1.697404496371746063e-02 1.512882672250270844e-02 8.330572396516799927e-02 -1.657878607511520386e-01 -3.976307809352874756e-01 3.533674031496047974e-02 4.074221253395080566e-01 -1.256457120180130005e-01 1.291454434394836426e-01 2.696701288223266602e-01 2.121424302458763123e-02 -1.122734099626541138e-01 9.071139991283416748e-02 3.391028046607971191e-01 1.542122513055801392e-01 6.040723994374275208e-02 -1.599302329123020172e-02 -2.335760146379470825e-01 2.290568202733993530e-01 4.605913534760475159e-03 -8.458377420902252197e-02 1.864629834890365601e-01 -1.138034611940383911e-01 -2.457543089985847473e-02 -2.053097933530807495e-01 5.724010244011878967e-02
5.386365577578544617e-02 -1.188514530658721924e-01 -2.323958724737167358e-01 -3.324961662292480469e-01 1.593795716762542725e-01 -9.956759959459304810e-02 1.449155211448669434e-01 5.267981812357902527e-02 8.372271806001663208e-02 -2.827830910682678223e-01 -8.945149183273315430e-02 1.979717910289764404e-01 1.200452148914337158e-01 -1.012803688645362854e-01 4.056165218353271484e-01 1.765583306550979614e-01 1.774804666638374329e-02 -1.174473464488983154e-01 8.314839005470275879e-02 7.973377406597137451e-02 2.135877162218093872e-01 7.800067961215972900e-02 2.189369946718215942e-01 -1.939989626407623291e-01 -3.697388246655464172e-02 1.789491809904575348e-02 -6.540741771459579468e-02 7.239817827939987183e-02 -1.037508323788642883e-01 1.986378729343414307e-01 -4.227043390274047852e-01 -4.893092438578605652e-03
-2.184903770685195923e-01 -9.131653606891632080e-02 -6.354758888483047485e-02 2.067434340715408325e-01 4.681944847106933594e-02 -6.445902585983276367e-02 1.142101958394050598e-01 6.628824025392532349e-02 4.019400477409362793e-02 -1.380161643028259277e-01 1.045459806919097900e-01 1.143997255712747574e-02 3.694157674908638000e-02 -2.880683839321136475e-01 2.071862071752548218e-01 1.733956187963485718e-01 1.539032906293869019e-01 1.223802641034126282e-01 -1.294634193181991577e-01 2.370479702949523926e-01 1.944977790117263794e-01 9.246102720499038696e-02 9.176723659038543701e-02 -3.367808759212493896e-01 -1.892896443605422974e-01 2.890589460730552673e-02 1.915576457977294922e-01 3.223407566547393799e-01 -3.684667944908142090e-01 2.678631544113159180e-01 -4.831880703568458557e-02 1.316741555929183960e-01
-2.360108196735382080e-01 -1.535677723586559296e-02 -9.570097923278808594e-02 1.568549126386642456e-01 1.836594045162200928e-01 -2.587072849273681641e-01 -4.391786083579063416e-02 2.519983425736427307e-02 1.830445677042007446e-01 1.045189052820205688e-01 7.531785219907760620e-02 -1.428844928741455078e-01 2.576307058334350586e-01 -3.305156826972961426e-01 9.257418662309646606e-02 3.039629384875297546e-02 -3.482281463220715523e-03 8.439120650291442871e-02 1.304647624492645264e-01 -1.717780344188213348e-02 1.560040265321731567e-01 -1.906780004501342773e-01 8.534935303032398224e-03 -2.582032680511474609e-01 -1.188382226973772049e-02 -1.575386077165603638e-01 -1.208263337612152100e-01 2.708361148834228516e-01 -4.264649152755737305e-01 1.704551279544830322e-01 -2.575400769710540771e-01 9.694463014602661133e-02
-2.921766340732574463e-01 -3.979860991239547729e-02 -1.305403932929039001e-02 -3.862842619419097900e-01 3.360771834850311279e-01 8.922705054283142090e-02 3.864815086126327515e-02 -3.117338940501213074e-02 9.190248697996139526e-02 -3.016643226146697998e-01 -7.279117405414581299e-02 -1.924205869436264038e-01 2.777140736579895020e-01 1.966632157564163208e-02 -1.239079311490058899e-01 -1.495623681694269180e-02 -1.396592110395431519e-01 1.294424086809158325e-01 -1.736478656530380249e-01 2.510413825511932373e-01 4.761012643575668335e-02 1.071754992008209229e-01 5.770710110664367676e-02 -1.050998568534851074e-01 7.259315252304077148e-02 -3.591388091444969177e-02 1.037011593580245972e-01 -2.100010868161916733e-03 -1.009533107280731201e-01 1.296113878488540649e-01 -2.524355649948120117e-01 3.739395439624786377e-01
-5.167523398995399475e-02 1.380811929702758789e-01 -1.855208575725555420e-01 2.566616982221603394e-02 1.426972746849060059e-01 -1.541725732386112213e-02 4.390927404165267944e-02 -3.794017061591148376e-02 3.715428113937377930e-01 -5.398895218968391418e-02 3.205524384975433350e-02 2.814642339944839478e-02 4.537484049797058105e-01 -1.982667446136474609e-01 2.048608511686325073e-01 3.391104191541671753e-02 7.281858474016189575e-02 1.358525753021240234e-01 -3.963021561503410339e-02 2.372893989086151123e-01 -1.392709910869598389e-01 2.879132628440856934e-01 -2.195816338062286377e-01 1.168123185634613037e-01 3.204301297664642334e-01 1.654048562049865723e-01 -2.742557227611541748e-01 1.823324477300047874e-03 -1.249871477484703064e-01 -1.679126732051372528e-02 -1.253965944051742554e-01 7.386512309312820435e-02
-6.582371145486831665e-02 -3.051659166812896729e-01 3.367331996560096741e-02 -6.533210631459951401e-03 2.370456308126449585e-01 -2.848628461360931396e-01 5.859191343188285828e-02 -8.665155619382858276e-02 1.885651648044586182e-01 1.948958039283752441e-01 5.464852973818778992e-02 3.359231352806091309e-02 2.261199355125427246e-01 1.463156472891569138e-02 1.338398605585098267e-01 6.935635954141616821e-02 -1.930773109197616577e-01 2.939140498638153076e-01 -3.017931580543518066e-01 2.499416321516036987e-01 6.118824705481529236e-02 -6.302180141210556030e-02 6.980814971029758453e-03 -4.332224130630493164e-01 -7.289481163024902344e-02 9.563462436199188232e-02 -1.754937022924423218e-01 1.340625882148742676e-01 -3.745599091053009033e-02 -2.299102544784545898e-01 -2.529238350689411163e-02 -1.028070226311683655e-01
-1.988804489374160767e-01 -1.681615412235260010e-01 -2.047490626573562622e-01 -4.905993491411209106e-02 3.137737512588500977e-02 -1.961191147565841675e-01 -3.601035475730895996e-02 1.599619388580322266e-01 1.451998203992843628e-01 -3.612428903579711914e-02 1.139781028032302856e-01 -5.161933228373527527e-02 7.700678706169128418e-02 -2.800700068473815918e-01 -5.028155446052551270e-02 1.073932647705078125e-01 1.982816606760025024e-01 3.846011310815811157e-02 1.688362061977386475e-01 4.698735475540161133e-01 2.877969145774841309e-01 -1.657802015542984009e-01 1.772103756666183472e-01 -1.577298790216445923e-01 5.300735682249069214e-02 3.573350906372070312e-01 8.762250095605850220e-02 -1.696757972240447998e-02 -2.616508305072784424e-01 -1.423716843128204346e-01 1.013302057981491089e-02 3.258761391043663025e-02
7.520089298486709595e-02 -1.581406295299530029e-01 -2.171142250299453735e-01 -5.368031859397888184e-01 1.605633348226547241e-01 -8.520308881998062134e-02 7.425833959132432938e-03 -8.102496713399887085e-02 2.368859201669692993e-01 9.026741981506347656e-02 -1.417256295680999756e-01 -2.618253529071807861e-01 8.539199084043502808e-02 -8.502969890832901001e-02 1.328620910644531250e-01 3.160892128944396973e-01 1.735077984631061554e-02 1.457987874746322632e-01 -9.165678918361663818e-02 2.145282179117202759e-01 2.294650077819824219e-01 -4.636654630303382874e-02 -1.662377417087554932e-01 -2.169382423162460327e-01 -1.770024001598358154e-01 -1.662010252475738525e-01 -1.410501599311828613e-01 1.387915462255477905e-01 -2.937703859061002731e-03 7.285162061452865601e-02 -1.612517237663269043e-02 1.488645095378160477e-02
-1.359046548604965210e-01 -2.459053546190261841e-01 -6.852024793624877930e-02 7.436720281839370728e-02 2.339206784963607788e-01 1.328929066658020020e-01 2.476827055215835571e-02 -1.290672551840543747e-02 6.984084844589233398e-02 -4.326754808425903320e-01 -1.171728372573852539e-01 -1.348022278398275375e-02 1.222263053059577942e-01 -1.646364927291870117e-01 -8.311673998832702637e-03 2.122360654175281525e-02 1.385187953710556030e-01 8.463592827320098877e-02 -2.012927457690238953e-02 4.475880861282348633e-01 1.739761233329772949e-01 2.291316539049148560e-01 2.543932199478149414e-01 -1.590183526277542114e-01 2.410884574055671692e-02 1.291168779134750366e-01 1.636162996292114258e-01 1.853887806646525860e-03 7.784027606248855591e-03 1.745871007442474365e-01 -3.290946185588836670e-01 7.988151907920837402e-02
-9.966184943914413452e-02 -2.057750523090362549e-01 1.487682852894067764e-02 -7.383910939097404480e-03 -3.765900805592536926e-02 -2.219342738389968872e-01 -3.084894828498363495e-02 1.506896317005157471e-01 9.768222272396087646e-02 -9.050401300191879272e-02 -3.758903592824935913e-02 -1.725577712059020996e-01 2.833218872547149658e-01 -2.382241338491439819e-01 2.760774791240692139e-01 3.908835723996162415e-02 3.203447163105010986e-02 8.898529410362243652e-02 -4.616365134716033936e-01 1.241829246282577515e-01 2.788205146789550781e-01 -1.171558815985918045e-02 1.747474521398544312e-01 -7.723932713270187378e-02 3.394788131117820740e-02 4.238879382610321045e-01 -1.900101304054260254e-01 1.128782853484153748e-01 -1.120883822441101074e-01 -1.157058477401733398e-01 -3.671640902757644653e-02 -2.433537878096103668e-02
-1.095101311802864075e-01 5.873811244964599609e-02 -3.005415201187133789e-02 -2.431983351707458496e-01 1.582491248846054077e-01 6.932079792022705078e-02 8.611742407083511353e-02 1.994175016880035400e-01 1.625437140464782715e-01 -2.278616428375244141e-01 -5.270023643970489502e-02 -7.238629739731550217e-03 9.444932639598846436e-02 -1.205764934420585632e-01 7.233373820781707764e-02 -2.627571523189544678e-01 -2.752980589866638184e-01 1.776068657636642456e-01 -2.111188322305679321e-02 6.166074797511100769e-02 1.747410595417022705e-01 -2.382466942071914673e-02 -8.730997890233993530e-02 -6.864928454160690308e-02 -1.068684607744216919e-01 4.337667226791381836e-01 1.361952275037765503e-01 2.939392924308776855e-01 -4.468022584915161133e-01 -1.076976489275693893e-02 5.786638334393501282e-02 7.702998816967010498e-02
2.797777950763702393e-01 -1.125508397817611694e-01 -3.515512915328145027e-03 -4.747709929943084717e-01 -5.626415088772773743e-02 -1.867521740496158600e-02 2.292387187480926514e-01 -7.647532038390636444e-03 1.876690685749053955e-01 -3.436157107353210449e-01 -4.459568858146667480e-02 -2.633964121341705322e-01 6.935750693082809448e-02 -1.496909260749816895e-01 9.701041877269744873e-02 2.071289420127868652e-01 -7.688409090042114258e-02 -4.269454255700111389e-02 6.946240365505218506e-02 1.692379713058471680e-01 3.286223858594894409e-02 1.528554596006870270e-02 1.379989087581634521e-02 -3.534764423966407776e-02 5.971816554665565491e-02 -1.033842191100120544e-02 2.385635375976562500e-01 2.398869395256042480e-01 -3.176922202110290527e-01 2.024912834167480469e-01 -1.153512075543403625e-01 -7.747283577919006348e-02
7.876888266764581203e-04 -1.935660541057586670e-01 -1.719231754541397095e-01 -7.214979082345962524e-02 1.630413681268692017e-01 3.726136684417724609e-01 8.047422394156455994e-03 1.292594820261001587e-01 9.942365437746047974e-02 -1.315495669841766357e-01 -2.743863463401794434e-01 6.469430774450302124e-02 2.118565589189529419e-01 -1.693762838840484619e-01 5.546006187796592712e-02 3.093088269233703613e-01 2.069224603474140167e-02 9.349246323108673096e-02 1.286442726850509644e-01 2.987085878849029541e-01 1.839474290609359741e-01 4.976807907223701477e-02 -1.928754448890686035e-01 -2.439553439617156982e-01 7.910717278718948364e-02 -1.188017576932907104e-01 2.276604808866977692e-02 2.066497504711151123e-01 -1.451803892850875854e-01 -5.661626160144805908e-02 -2.802746593952178955e-01 2.284398376941680908e-01
-5.430143699049949646e-02 -5.610036198049783707e-03 -1.389378607273101807e-01 -1.415906124748289585e-03 5.371586233377456665e-02 -2.041494250297546387e-01 6.950236111879348755e-02 1.641570031642913818e-01 3.676111996173858643e-01 2.843794412910938263e-03 -1.195664778351783752e-01 -4.136591032147407532e-02 1.474416106939315796e-01 -7.065521180629730225e-02 4.803538322448730469e-02 2.963220775127410889e-01 -2.930832207202911377e-01 -8.388911187648773193e-02 -2.512552440166473389e-01 1.941538751125335693e-01 3.686029464006423950e-02 -3.140250220894813538e-02 -3.268654346466064453e-01 -2.398701757192611694e-01 6.913769245147705078e-02 -1.924152225255966187e-01 3.681607777252793312e-03 1.721878200769424438e-01 -3.006406426429748535e-01 -2.642261683940887451e-01 -3.749472647905349731e-02 -1.995477378368377686e-01
-9.717588871717453003e-02 -1.944011300802230835e-01 -1.733616590499877930e-01 -1.111661940813064575e-01 1.417561173439025879e-01 1.727102249860763550e-01 -1.581737846136093140e-01 8.088598400354385376e-02 2.420100718736648560e-01 -1.966807544231414795e-01 -2.148897014558315277e-02 1.621893607079982758e-02 1.726732850074768066e-01 1.243198886513710022e-01 7.563031464815139771e-02 1.311382651329040527e-01 -1.157916244119405746e-02 -2.603647410869598389e-01 -1.424198895692825317e-01 3.003175556659698486e-01 4.834797233343124390e-02 4.347370937466621399e-02 2.319628447294235229e-01 -1.718747317790985107e-01 3.316485881805419922e-02 -2.498476207256317139e-01 2.362986281514167786e-02 3.323166966438293457e-01 -2.834231555461883545e-01 1.810018569231033325e-01 -1.710251569747924805e-01 2.826174199581146240e-01
-7.078149914741516113e-02 -2.979886531829833984e-01 1.381352692842483521e-01 -1.003323048353195190e-01 1.640240848064422607e-01 -2.342051714658737183e-01 6.810136139392852783e-02 2.691814005374908447e-01 2.820962071418762207e-01 -1.320727318525314331e-01 2.246336825191974640e-02 -1.411205083131790161e-01 3.895055651664733887e-01 -3.448422551155090332e-01 -5.955080315470695496e-02 8.714926242828369141e-02 2.159237675368785858e-02 1.217026785016059875e-01 -2.784681320190429688e-01 -5.468547344207763672e-02 1.727547310292720795e-02 -2.538559399545192719e-02 1.325443834066390991e-01 -8.301958441734313965e-03 1.471807528287172318e-02 2.662440836429595947e-01 -4.065227136015892029e-02 3.979309927672147751e-03 -3.328835964202880859e-01 5.468681454658508301e-02 1.268618553876876831e-01 -4.381177946925163269e-02
1.657994240522384644e-01 2.078363001346588135e-01 -4.977111518383026123e-02 -2.513577938079833984e-01 -7.376387715339660645e-02 4.666665568947792053e-03 -5.689434707164764404e-02 8.795131742954254150e-02 3.738256990909576416e-01 -5.497038736939430237e-02 -2.522596716880798340e-02 -6.330491602420806885e-02 4.768974483013153076e-01 -3.596557676792144775e-01 7.399990409612655640e-02 4.773068428039550781e-02 -6.869827955961227417e-02 9.013622067868709564e-03 -1.752263456583023071e-01 -6.252530962228775024e-02 -1.206184774637222290e-01 2.244314551353454590e-01 -2.019279003143310547e-01 2.313132025301456451e-02 1.232499033212661743e-01 7.387927174568176270e-02 -9.192394465208053589e-02 3.265472054481506348e-01 3.549030423164367676e-02 -1.382249221205711365e-02 -2.134818285703659058e-01 -8.290377259254455566e-02
2.717474102973937988e-02 -7.272765785455703735e-02 6.654111295938491821e-02 -8.696178346872329712e-02 4.381572902202606201e-01 -2.542047500610351562e-01 8.708505332469940186e-02 1.117190569639205933e-01 -8.775911480188369751e-02 1.239042729139328003e-01 -9.172087162733078003e-02 1.121940910816192627e-01 5.674698948860168457e-02 -2.965619564056396484e-01 1.361890733242034912e-01 5.203678458929061890e-02 -3.640418052673339844e-01 9.334532660432159901e-04 7.111883163452148438e-02 1.044507920742034912e-01 -1.071711406111717224e-01 3.088458180427551270e-01 4.252021759748458862e-02 3.953440580517053604e-03 2.138814926147460938e-01 1.320954114198684692e-01 -1.782429516315460205e-01 1.427638903260231018e-02 -4.238263368606567383e-01 -1.060279533267021179e-01 -6.117568537592887878e-02 4.317866265773773193e-02
1.567263603210449219e-01 1.629677787423133850e-02 -1.042203456163406372e-01 -2.495225965976715088e-01 4.186240583658218384e-02 9.865654259920120239e-02 1.084196288138628006e-02 -1.238820552825927734e-01 3.612410277128219604e-02 -2.756716012954711914e-01 4.659200087189674377e-02 1.102731376886367798e-01 2.014090418815612793e-01 -1.504795402288436890e-01 3.688127696514129639e-01 2.036550045013427734e-01 -1.535483542829751968e-02 -3.907760232686996460e-02 -6.956573575735092163e-02 8.642752468585968018e-02 1.512809246778488159e-01 1.198007240891456604e-01 1.019660457968711853e-01 -3.394984304904937744e-01 1.265223044902086258e-02 8.257118985056877136e-03 -5.802507075713947415e-05 1.419444531202316284e-01 -1.544941067695617676e-01 1.469769030809402466e-01 -5.361701846122741699e-01 1.116568297147750854e-01
-2.000828534364700317e-01 -1.078830733895301819e-01 -1.606035977602005005e-01 -1.970656681805849075e-03 1.707266718149185181e-01 -1.725338250398635864e-01 1.665430516004562378e-02 3.448731303215026855e-01 -2.288210690021514893e-01 -3.322870284318923950e-02 -2.015476301312446594e-02 -1.204971671104431152e-01 4.218579828739166260e-01 -1.466109603643417358e-01 2.109328210353851318e-01 5.741596221923828125e-02 -1.554699093103408813e-01 -1.180670112371444702e-01 -7.092786580324172974e-02 1.543926000595092773e-01 1.133591234683990479e-01 -1.412211656570434570e-01 -2.285927906632423401e-02 1.065057814121246338e-01 2.161642313003540039e-01 -2.211273908615112305e-01 -5.917986854910850525e-02 3.260013759136199951e-01 -2.067944407463073730e-01 4.851512238383293152e-02 -1.748079061508178711e-01 -1.898580342531204224e-01
4.664631560444831848e-02 -3.325116336345672607e-01 8.058260381221771240e-02 -1.476806551218032837e-01 -9.620211273431777954e-02 -2.132032364606857300e-01 1.105987504124641418e-01 3.560301363468170166e-01 1.272824108600616455e-01 7.225101441144943237e-02 2.513871714472770691e-02 2.412649802863597870e-02 8.470457792282104492e-02 -1.267997920513153076e-01 1.681575179100036621e-01 1.029851362109184265e-01 -5.563729405403137207e-01 -1.381181478500366211e-01 -1.507180333137512207e-01 2.171849608421325684e-01 9.502124786376953125e-02 1.404336243867874146e-01 -2.122090943157672882e-02 -1.474238634109497070e-01 1.658277213573455811e-01 1.454879995435476303e-03 1.604258567094802856e-01 1.458792537450790405e-01 1.332515776157379150e-01 8.065698295831680298e-02 -1.074415519833564758e-01 1.439273059368133545e-01
2.026381641626358032e-01 -5.226876586675643921e-02 -3.423469662666320801e-01 -2.018451690673828125e-01 8.651480078697204590e-02 -1.402748376131057739e-01 2.311656326055526733e-01 1.686876267194747925e-01 3.604702651500701904e-02 1.782501935958862305e-01 1.953048110008239746e-01 -3.121266514062881470e-02 2.437258660793304443e-01 -1.309139579534530640e-01 6.408256478607654572e-03 3.116138577461242676e-01 -2.817337214946746826e-01 1.435064673423767090e-01 4.153953865170478821e-02 2.394984364509582520e-01 8.976737409830093384e-02 3.247334659099578857e-01 -1.916616782546043396e-02 -1.309429015964269638e-02 2.551444172859191895e-01 -2.228086255490779877e-02 -1.158684119582176208e-01 -9.956029057502746582e-02 -1.561719924211502075e-01 1.143332570791244507e-01 -4.995592869818210602e-03 2.093101739883422852e-01
-1.650606542825698853e-01 -1.292275041341781616e-01 -3.440934717655181885e-01 -1.654555946588516235e-01 2.441984415054321289e-02 6.198201701045036316e-02 1.261705309152603149e-01 -5.538356676697731018e-02 3.058970160782337189e-02 -3.081935457885265350e-02 5.464264005422592163e-02 1.280837971717119217e-02 1.671850234270095825e-01 -1.197527498006820679e-01 3.830236569046974182e-02 8.361330628395080566e-02 -1.926588863134384155e-01 -1.468915939331054688e-01 -9.680038318037986755e-03 -4.428299516439437866e-02 2.114720940589904785e-01 1.295772641897201538e-01 1.736170351505279541e-01 -5.455621480941772461e-01 -1.186518650501966476e-02 3.426790535449981689e-01 -3.867597132921218872e-02 3.113744854927062988e-01 -2.263439446687698364e-01 1.457066554576158524e-02 1.164632663130760193e-01 -1.335147069767117500e-03
1.069206595420837402e-01 -2.438336908817291260e-01 9.534212201833724976e-02 8.585075289011001587e-02 -3.094230033457279205e-02 6.271703541278839111e-02 -6.054102256894111633e-02 -1.701872646808624268e-01 3.178834319114685059e-01 -3.070356845855712891e-01 -2.645069360733032227e-01 -3.195353150367736816e-01 -2.241342701017856598e-02 -3.445481061935424805e-01 7.593149691820144653e-02 -1.685862243175506592e-02 1.337617635726928711e-02 1.169973760843276978e-01 -1.158477887511253357e-01 2.842119038105010986e-01 2.195558845996856689e-01 1.314577758312225342e-01 7.290059234946966171e-03 -8.660443127155303955e-03 -1.623008400201797485e-01 9.478249400854110718e-02 3.083721548318862915e-02 2.222127169370651245e-01 -2.098989486694335938e-01 -1.803180389106273651e-02 -1.296675503253936768e-01 2.488977462053298950e-01
9.496501833200454712e-02 -2.248551845550537109e-01 -2.631065845489501953e-01 -1.284087598323822021e-01 1.425639092922210693e-01 -8.295112848281860352e-02 -6.249579414725303650e-02 -1.231619808822870255e-02 3.512583971023559570e-01 -2.725161015987396240e-01 1.335144625045359135e-03 -8.265504986047744751e-02 5.240399762988090515e-02 -2.181869447231292725e-01 2.819352746009826660e-01 3.257534280419349670e-02 3.365072235465049744e-02 -6.694617867469787598e-02 1.438637375831604004e-01 3.102347254753112793e-01 -1.732371896505355835e-01 1.121849715709686279e-01 4.189451038837432861e-02 -2.570003867149353027e-01 1.781136393547058105e-01 -1.162244603037834167e-01 9.602329134941101074e-02 2.163498848676681519e-01 -2.316668480634689331e-01 9.540786594152450562e-02 -2.747233770787715912e-02 -3.005309104919433594e-01
-2.652189731597900391e-01 -2.578507922589778900e-02 -3.324208557605743408e-01 -1.113838702440261841e-01 1.387377977371215820e-01 -2.691688537597656250e-01 4.686149209737777710e-02 1.861402243375778198e-01 2.492363303899765015e-01 2.042231522500514984e-02 1.398858726024627686e-01 -1.221224218606948853e-01 2.422204613685607910e-01 -2.987766563892364502e-01 2.698703706264495850e-01 -7.092562317848205566e-02 5.585563182830810547e-02 1.022813320159912109e-01 -3.154011443257331848e-02 9.221769124269485474e-02 2.381836324930191040e-01 -7.377006113529205322e-02 1.858690828084945679e-01 -8.460492640733718872e-02 -3.285356238484382629e-02 4.571830034255981445e-01 8.799361437559127808e-02 4.325727000832557678e-03 -9.766457974910736084e-02 8.395875804126262665e-03 1.132929604500532150e-02 -1.303959637880325317e-02
1.443246006965637207e-01 -2.338991463184356689e-01 5.180351063609123230e-02 3.785884752869606018e-02 -1.707345061004161835e-02 -2.661098912358283997e-02 7.422108948230743408e-02 -2.396095544099807739e-01 3.272469937801361084e-01 -1.117101013660430908e-01 -1.657084077596664429e-01 -2.444607615470886230e-01 -6.023319438099861145e-02 -4.098214209079742432e-01 -4.058105126023292542e-02 9.676039963960647583e-02 -1.377776172012090683e-02 8.156949281692504883e-02 -8.007771521806716919e-02 1.856857389211654663e-01 3.230102062225341797e-01 1.694787740707397461e-01 1.423220336437225342e-01 -2.372846752405166626e-01 -8.434588462114334106e-02 -7.054255157709121704e-02 -1.312021762132644653e-01 3.368380367755889893e-01 -1.916497647762298584e-01 1.342420578002929688e-01 3.811278729699552059e-04 1.103367060422897339e-01
2.699535191059112549e-01 2.324891388416290283e-01 -1.887585222721099854e-02 -1.610241085290908813e-01 2.897824347019195557e-01 -3.907734900712966919e-02 1.285451352596282959e-01 -1.332423985004425049e-01 3.396460711956024170e-01 -1.804675906896591187e-01 1.552304178476333618e-01 -1.057751104235649109e-01 2.384113818407058716e-01 -3.812733590602874756e-01 1.551971733570098877e-01 -1.935930848121643066e-01 -2.429970540106296539e-02 2.513527497649192810e-02 -4.919159039855003357e-02 3.674059212207794189e-01 -1.781494468450546265e-01 -2.606461197137832642e-02 1.438353117555379868e-02 -1.847077459096908569e-01 1.781032383441925049e-01 1.165036782622337341e-01 3.415282117202877998e-04 -8.452689647674560547e-02 -1.343975365161895752e-01 4.550230503082275391e-02 -1.130643486976623535e-02 4.420937970280647278e-02
-1.857430338859558105e-01 -2.510022521018981934e-01 1.375486403703689575e-01 -1.645179092884063721e-01 2.166180908679962158e-01 1.582746859639883041e-03 -3.463730961084365845e-02 1.978114545345306396e-01 -2.502217702567577362e-02 -3.148455619812011719e-01 8.138766139745712280e-02 1.194703159853816032e-03 1.130843535065650940e-01 -2.527393400669097900e-01 -9.978451579809188843e-02 2.043870510533452034e-03 -3.003727495670318604e-01 4.666896536946296692e-02 1.042539998888969421e-02 3.923802971839904785e-01 1.124952584505081177e-01 1.909914612770080566e-01 1.551360487937927246e-01 6.860209256410598755e-02 8.353253453969955444e-02 1.537178605794906616e-01 1.938739269971847534e-01 2.443171739578247070e-01 -6.152439489960670471e-02 -1.557650715112686157e-01 -1.473232507705688477e-01 -2.724608778953552246e-01
-1.648615002632141113e-01 -3.929846584796905518e-01 -4.038363695144653320e-01 -7.334585487842559814e-02 3.070092201232910156e-01 -2.359620034694671631e-01 -1.254152208566665649e-01 2.329462915658950806e-01 1.370112895965576172e-01 -2.263363217934966087e-03 4.763162881135940552e-02 2.207558751106262207e-01 1.755544841289520264e-01 -5.783436819911003113e-02 2.234796248376369476e-02 -8.098972588777542114e-02 2.562438137829303741e-02 -3.159441947937011719e-01 -1.473139375448226929e-01 4.241039976477622986e-02 1.318402681499719620e-02 6.176404654979705811e-02 7.861278951168060303e-03 -8.543783426284790039e-02 2.485377788543701172e-01 2.966354191303253174e-01 7.664182782173156738e-02 7.412109524011611938e-02 -1.088334172964096069e-01 8.951547741889953613e-02 -3.607729449868202209e-02 -3.707310184836387634e-02
1.093936432152986526e-02 -1.256182193756103516e-01 1.342894136905670166e-01 -8.254239708185195923e-02 2.234504371881484985e-01 -9.981688112020492554e-02 -4.661523178219795227e-02 2.903550267219543457e-01 2.555582225322723389e-01 -9.793888777494430542e-02 -2.445552311837673187e-02 -2.193917483091354370e-01 4.868571162223815918e-01 -3.080211877822875977e-01 -1.814030110836029053e-02 -5.561487749218940735e-02 2.125606983900070190e-01 1.406958140432834625e-02 -1.873421818017959595e-01 -1.079556792974472046e-01 2.220097333192825317e-01 4.291099682450294495e-02 1.602358818054199219e-01 2.610357105731964111e-02 7.679809629917144775e-02 1.340367347002029419e-01 -7.881508767604827881e-02 1.673469692468643188e-01 -2.591200470924377441e-01 -5.946907773613929749e-02 1.274612993001937866e-01 1.982275396585464478e-01
-4.661883413791656494e-02 -1.187184453010559082e-01 -1.344143748283386230e-01 -4.801873266696929932e-01 1.274558603763580322e-01 5.667054653167724609e-02 -2.366204559803009033e-01 1.315137445926666260e-01 3.430746495723724365e-01 -2.074383497238159180e-01 1.065524220466613770e-01 -1.682237163186073303e-02 5.098195374011993408e-02 -6.116396188735961914e-02 1.004491522908210754e-01 5.886655673384666443e-02 7.270230352878570557e-02 3.471284508705139160e-01 -1.522001326084136963e-01 2.321480810642242432e-01 2.618928439915180206e-02 3.825433924794197083e-02 -5.624220147728919983e-02 -1.500956565141677856e-01 4.422682523727416992e-02 -1.629772037267684937e-01 1.422044187784194946e-01 3.333208560943603516e-01 1.177147403359413147e-01 1.643056720495223999e-01 -1.268341839313507080e-01 -5.114540830254554749e-02
9.989620000123977661e-02 -2.208139449357986450e-01 -2.360529601573944092e-01 -3.918962925672531128e-02 1.952383480966091156e-02 -3.750175237655639648e-01 8.322913199663162231e-02 6.329577416181564331e-02 2.782463729381561279e-01 -3.571838736534118652e-01 2.212111055850982666e-01 1.357934325933456421e-01 1.850616484880447388e-01 -6.869834661483764648e-02 -7.751598954200744629e-02 -7.830143719911575317e-02 -8.946439251303672791e-03 -1.368551701307296753e-01 -1.890481114387512207e-01 3.727973401546478271e-01 2.842013239860534668e-01 1.248594745993614197e-02 3.763026371598243713e-02 3.283483535051345825e-02 2.628934681415557861e-01 6.034877616912126541e-03 -1.994786597788333893e-02 3.803239762783050537e-02 -7.153580337762832642e-02 -1.336439996957778931e-01 1.461212430149316788e-02 -1.934878230094909668e-01
-2.571136355400085449e-01 -4.223294928669929504e-02 1.082443892955780029e-01 -3.096508085727691650e-01 3.266678154468536377e-01 1.475649327039718628e-01 1.069348305463790894e-01 -6.418114155530929565e-02 2.506763041019439697e-01 -2.088852524757385254e-01 -2.958073467016220093e-02 -2.588648498058319092e-01 -1.597237586975097656e-02 -2.740148007869720459e-01 -6.386124342679977417e-02 1.055417358875274658e-01 -4.702087491750717163e-02 -6.712969392538070679e-02 -1.274022459983825684e-01 7.402286678552627563e-02 1.912949234247207642e-01 -2.058104146271944046e-03 -9.973333775997161865e-02 -1.134067401289939880e-01 -6.418098509311676025e-02 -1.687097549438476562e-01 -1.371081918478012085e-01 4.274954497814178467e-01 -2.287300527095794678e-01 1.760313957929611206e-01 9.724067151546478271e-02 -2.873109467327594757e-02
7.232037838548421860e-03 -6.052124500274658203e-02 -1.617150008678436279e-01 -1.510969828814268112e-02 2.225508689880371094e-01 1.634461879730224609e-01 -8.240471780300140381e-02 9.374754875898361206e-02 2.675070464611053467e-01 -1.225803941488265991e-01 -7.485050708055496216e-02 -4.553017765283584595e-02 2.495883107185363770e-01 -2.506064251065254211e-02 2.120202034711837769e-01 3.263445794582366943e-01 3.728050291538238525e-01 -3.621398285031318665e-02 4.395152255892753601e-02 2.527460455894470215e-01 8.222755044698715210e-02 4.732345044612884521e-02 2.550269663333892822e-01 -3.391506671905517578e-01 7.201624661684036255e-02 1.497295033186674118e-02 -1.255249977111816406e-01 1.926283240318298340e-01 -1.490371376276016235e-01 1.817261874675750732e-01 -2.379361838102340698e-01 6.443671137094497681e-02
-1.832422912120819092e-01 -2.128942608833312988e-01 -1.939689181745052338e-02 -1.818654835224151611e-01 2.619937956333160400e-01 -5.427807569503784180e-02 1.124430820345878601e-01 -1.598224192857742310e-01 1.244783475995063782e-01 -1.852207332849502563e-01 1.278335452079772949e-01 -1.788385808467864990e-01 1.102264970541000366e-01 -1.017533391714096069e-01 -3.042936921119689941e-01 2.175759727833792567e-04 -6.885543465614318848e-02 -6.760515738278627396e-03 -7.547851651906967163e-02 2.796342372894287109e-01 2.140336334705352783e-01 -5.461052060127258301e-02 7.147861644625663757e-03 -1.392541825771331787e-01 -1.644330173730850220e-01 -1.815156638622283936e-01 2.273272871971130371e-01 4.033588469028472900e-01 -2.391897141933441162e-01 2.593329846858978271e-01 1.535902451723814011e-02 -9.311895817518234253e-02
6.978295277804136276e-03 -9.538743644952774048e-02 -1.590443998575210571e-01 -7.309724390506744385e-02 1.174357067793607712e-02 1.815654933452606201e-01 -2.695134282112121582e-02 6.095409765839576721e-02 5.568910390138626099e-02 -1.882006675004959106e-01 -4.424805045127868652e-01 3.215047344565391541e-02 3.368043005466461182e-01 -1.881448328495025635e-01 3.041088581085205078e-01 1.937264800071716309e-01 1.853895187377929688e-01 -8.415433764457702637e-02 4.383629932999610901e-02 3.172350227832794189e-01 7.430461049079895020e-02 5.880296695977449417e-03 -7.633014023303985596e-02 -1.758911609649658203e-01 1.446931809186935425e-01 5.642704293131828308e-02 3.869817778468132019e-02 1.708630621433258057e-01 -2.290528118610382080e-01 -7.810125499963760376e-02 -2.680257260799407959e-01 1.921769082546234131e-01
1.480645686388015747e-01 1.082471832633018494e-01 8.992645889520645142e-02 -8.001276105642318726e-02 3.133792281150817871e-01 1.061774194240570068e-01 1.175035387277603149e-01 -4.719638451933860779e-02 2.680721580982208252e-01 -1.767671257257461548e-01 2.313162237405776978e-01 -1.603746227920055389e-02 1.963986307382583618e-01 -3.464933931827545166e-01 1.992436498403549194e-01 -5.591236799955368042e-02 -1.581287384033203125e-01 1.299636811017990112e-01 -1.254749894142150879e-01 4.145569801330566406e-01 -1.748459637165069580e-01 -1.337841451168060303e-01 -4.860562458634376526e-02 -8.815173059701919556e-02 1.545688062906265259e-01 2.255902439355850220e-01 6.035071611404418945e-02 -2.010188847780227661e-01 -2.060329318046569824e-01 1.147691234946250916e-01 -7.269264757633209229e-02 1.376939099282026291e-02
5.249384045600891113e-02 -2.135413736104965210e-01 3.367074579000473022e-02 -2.835383117198944092e-01 1.275524646043777466e-01 2.823582291603088379e-01 9.800385683774948120e-02 2.235257625579833984e-02 -2.305140532553195953e-02 -1.675200909376144409e-01 -3.438343703746795654e-01 -5.098325386643409729e-02 1.293121278285980225e-01 -2.582041621208190918e-01 1.518513262271881104e-01 2.550973594188690186e-01 9.142536669969558716e-02 -1.354768127202987671e-02 4.718118160963058472e-02 3.782571256160736084e-01 1.975700706243515015e-01 2.026225477457046509e-01 -4.955084621906280518e-02 -2.140900939702987671e-01 2.305113524198532104e-01 1.021167039871215820e-01 3.706853464245796204e-02 -6.202307716012001038e-02 -2.985575795173645020e-01 -3.719428181648254395e-02 -3.112351521849632263e-02 2.402181178331375122e-02
-9.915444999933242798e-02 -2.112078517675399780e-01 -1.577194184064865112e-01 -2.350332736968994141e-01 5.047001689672470093e-02 -1.975782364606857300e-01 -6.331088393926620483e-02 2.073991298675537109e-01 1.358375400304794312e-01 1.632142513990402222e-01 -1.498864889144897461e-01 -2.482045069336891174e-02 1.909698545932769775e-01 -1.358520984649658203e-01 -1.360499858856201172e-01 -1.718471646308898926e-01 -2.955726683139801025e-01 2.407451272010803223e-01 -2.055027037858963013e-01 1.672805398702621460e-01 2.204220443964004517e-01 -1.308061834424734116e-02 -9.964960813522338867e-02 -3.052616715431213379e-01 -1.769144684076309204e-01 2.054956406354904175e-01 1.359480172395706177e-01 1.900151222944259644e-01 -1.660879552364349365e-01 9.038260579109191895e-02 1.929014921188354492e-01 1.928994953632354736e-01
-1.471384800970554352e-02 1.110743954777717590e-01 -2.843235246837139130e-02 -2.380841225385665894e-01 3.074085116386413574e-01 -9.046084433794021606e-02 2.487674914300441742e-02 7.281868904829025269e-02 3.084771521389484406e-02 -3.914202451705932617e-01 6.152684614062309265e-02 1.664205081760883331e-02 1.339039206504821777e-01 -2.848991155624389648e-01 1.654668338596820831e-02 -8.980315923690795898e-02 -2.741352021694183350e-01 2.153207361698150635e-01 2.926544547080993652e-01 8.792319148778915405e-02 3.898531794548034668e-01 9.664400666952133179e-02 -1.933643817901611328e-01 -9.498350322246551514e-02 1.439542025327682495e-01 -7.002863567322492599e-03 1.134358532726764679e-02 1.542365700006484985e-01 -1.286098808050155640e-01 1.817045062780380249e-01 -5.143087729811668396e-02 -1.901837587356567383e-01
-1.227593794465065002e-01 -4.144892096519470215e-01 -1.601421236991882324e-01 -4.322306066751480103e-02 3.088141679763793945e-01 -2.584775090217590332e-01 2.474451959133148193e-01 -5.398158356547355652e-02 1.115791574120521545e-01 -1.316427141427993774e-01 1.064572762697935104e-02 -5.407224595546722412e-02 2.265998274087905884e-01 -4.615520685911178589e-02 -9.499225765466690063e-02 4.187164604663848877e-01 -1.773119866847991943e-01 1.963309049606323242e-01 1.635553091764450073e-01 2.701159417629241943e-01 -2.119571156799793243e-02 -1.023532636463642120e-02 6.702520884573459625e-03 7.003026455640792847e-02 1.241786628961563110e-01 2.153839319944381714e-01 6.586444377899169922e-02 9.191174060106277466e-02 -1.607916951179504395e-01 -8.624607324600219727e-02 7.365465164184570312e-02 1.175152976065874100e-02
6.426578760147094727e-02 -1.673570126295089722e-01 -1.320316195487976074e-01 -4.039203375577926636e-02 -2.945517562329769135e-02 -4.737598355859518051e-03 -9.836982935667037964e-02 2.549239993095397949e-01 3.678976371884346008e-02 5.933092534542083740e-02 -1.922271400690078735e-02 5.746227875351905823e-02 2.188970893621444702e-01 -1.698509603738784790e-01 2.940500974655151367e-01 3.935931921005249023e-01 7.962331175804138184e-02 -1.642605513334274292e-01 -2.609249055385589600e-01 1.939601749181747437e-01 1.674458831548690796e-01 3.270167484879493713e-02 8.572267740964889526e-02 -3.981228172779083252e-01 2.155073732137680054e-01 8.832850307226181030e-02 -3.780275210738182068e-02 1.978134214878082275e-01 -1.073424331843852997e-02 -1.224422529339790344e-01 2.681682109832763672e-01 1.753450781106948853e-01
-5.189617723226547241e-02 2.230116426944732666e-01 -1.701665669679641724e-01 -3.714261949062347412e-01 4.091197997331619263e-02 5.358912050724029541e-02 2.384237349033355713e-01 3.151769042015075684e-01 1.507824510335922241e-01 1.372607946395874023e-01 8.921969681978225708e-02 6.516661494970321655e-02 2.253334671258926392e-01 -1.394538581371307373e-01 1.378477662801742554e-01 -7.837881892919540405e-02 -8.320226520299911499e-02 -7.653244584798812866e-02 -2.902820110321044922e-01 2.094358503818511963e-01 -8.506904542446136475e-02 1.775644347071647644e-02 -1.066226214170455933e-01 -2.089117318391799927e-01 -1.883869804441928864e-02 2.038629800081253052e-01 -1.005698442459106445e-01 5.852813646197319031e-02 -2.062433362007141113e-01 4.819115158170461655e-03 -3.293064832687377930e-01 -2.466812580823898315e-01
-2.239718437194824219e-01 -4.495830740779638290e-03 -1.525485515594482422e-01 -3.146117031574249268e-01 1.000913530588150024e-01 1.929942809510976076e-04 2.554704844951629639e-01 1.247675791382789612e-01 -2.213053405284881592e-01 -1.016754880547523499e-01 1.397128552198410034e-01 -2.143670171499252319e-01 1.987882852554321289e-01 -2.804060876369476318e-01 2.635454833507537842e-01 4.589898162521421909e-04 5.915289744734764099e-02 -3.230091184377670288e-02 -2.238015085458755493e-01 1.686192899942398071e-01 -2.241551876068115234e-01 5.227909982204437256e-02 9.865535795688629150e-02 -9.928093850612640381e-02 1.894123256206512451e-01 2.025312781333923340e-01 1.237231492996215820e-01 1.820329874753952026e-01 -2.658110260963439941e-01 2.514246106147766113e-01 8.923681080341339111e-02 3.903917595744132996e-02
-2.150723487138748169e-01 -2.596607804298400879e-01 -2.404590882360935211e-02 -3.555419743061065674e-01 1.144019067287445068e-01 -5.901316553354263306e-02 7.367275655269622803e-02 -9.134431183338165283e-02 3.463099896907806396e-02 -1.704484969377517700e-01 1.278027985244989395e-02 1.220525279641151428e-01 1.494354903697967529e-01 -1.367989182472229004e-01 7.445352524518966675e-02 -1.472970005124807358e-02 -1.996344029903411865e-01 -1.969608068466186523e-01 3.122810721397399902e-01 2.279123514890670776e-01 1.651712357997894287e-01 3.139034807682037354e-01 -4.827658087015151978e-02 -1.144865080714225769e-01 1.994207501411437988e-01 2.001335173845291138e-01 3.016518354415893555e-01 2.477560043334960938e-01 1.214688178151845932e-02 -1.361546963453292847e-01 -9.630889445543289185e-02 -8.571626245975494385e-02
-3.049159944057464600e-01 -1.760713458061218262e-01 -7.299984339624643326e-03 -5.305445194244384766e-02 1.603205204010009766e-01 -1.963429003953933716e-01 -1.334177106618881226e-01 5.933870747685432434e-02 7.254365086555480957e-02 -1.588014811277389526e-01 2.449134439229965210e-01 -3.974033519625663757e-02 2.843914628028869629e-01 -3.182028234004974365e-01 1.096385940909385681e-01 -6.916156411170959473e-02 -3.751494884490966797e-01 -2.375127822160720825e-01 4.680814966559410095e-02 2.164961844682693481e-01 1.957133114337921143e-01 2.278697937726974487e-01 3.281612182036042213e-03 5.261404067277908325e-02 1.051362156867980957e-01 1.730649173259735107e-01 1.485193967819213867e-01 1.630186736583709717e-01 4.495527967810630798e-02 -2.178210765123367310e-01 -9.405400604009628296e-02 -9.713362157344818115e-02
-4.400336742401123047e-02 -8.597570657730102539e-02 -1.700292527675628662e-01 -5.423727631568908691e-01 1.193901970982551575e-01 1.191301085054874420e-02 1.840055733919143677e-01 -7.705909758806228638e-02 2.965001463890075684e-01 1.789227873086929321e-02 -1.291531473398208618e-01 -1.450417488813400269e-01 1.727816015481948853e-01 -6.876974552869796753e-02 2.005774080753326416e-01 2.279372066259384155e-01 5.786408856511116028e-02 7.382355630397796631e-02 -1.894635558128356934e-01 3.952538073062896729e-01 1.228691861033439636e-01 -5.822979658842086792e-02 -1.503181457519531250e-01 1.806902512907981873e-02 -7.339124381542205811e-02 -1.662379354238510132e-01 -1.039064303040504456e-01 2.153997421264648438e-01 -1.058285124599933624e-02 -8.524397760629653931e-02 6.829314678907394409e-02 -1.268663108348846436e-01
-1.967942863702774048e-01 -3.688410818576812744e-01 -1.641298830509185791e-01 -1.007644832134246826e-01 1.787563040852546692e-02 -2.158283144235610962e-01 1.113171726465225220e-01 8.486190438270568848e-02 2.306555360555648804e-01 2.229971438646316528e-02 -1.136693581938743591e-01 5.086552724242210388e-02 1.495822221040725708e-01 -1.231914460659027100e-01 2.915305793285369873e-01 9.966122359037399292e-02 -2.611780166625976562e-01 -8.794757537543773651e-03 -2.067906707525253296e-01 2.401774823665618896e-01 1.488706320524215698e-01 3.100386857986450195e-01 2.077601552009582520e-01 -2.374416440725326538e-01 4.163617268204689026e-02 1.460900455713272095e-01 -1.062306091189384460e-01 -6.233553215861320496e-02 1.763438880443572998e-01 -2.385042458772659302e-01 -8.414211124181747437e-02 -9.221855551004409790e-03
6.625048816204071045e-02 2.745344862341880798e-02 -1.021855846047401428e-01 -1.981330811977386475e-01 3.195310533046722412e-01 -2.150622308254241943e-01 -1.736888289451599121e-01 -1.490587890148162842e-01 -8.330515585839748383e-03 -6.389903277158737183e-02 1.665748804807662964e-01 -2.793495543301105499e-03 4.496848285198211670e-01 -3.668319582939147949e-01 2.519815564155578613e-01 1.055726222693920135e-02 -1.289921402931213379e-01 -1.595407128334045410e-01 8.680011332035064697e-02 1.861197501420974731e-01 -2.359219640493392944e-01 2.765266299247741699e-01 -6.371405720710754395e-02 -1.086552813649177551e-01 1.169467419385910034e-01 -2.593016251921653748e-02 -1.470318995416164398e-02 -3.212491981685161591e-03 -1.316439956426620483e-01 -1.278207749128341675e-01 -1.564502418041229248e-01 8.453215658664703369e-02
1.250071525573730469e-01 -1.745081879198551178e-02 -2.352576255798339844e-01 -4.740518331527709961e-02 3.709833621978759766e-01 4.947230219841003418e-02 -7.473657280206680298e-02 3.471102938055992126e-02 -2.909095725044608116e-03 -2.431858927011489868e-01 -1.795351952314376831e-01 -7.047633826732635498e-02 2.078866660594940186e-01 -1.403976529836654663e-01 3.577033281326293945e-01 1.817673742771148682e-01 -2.165410220623016357e-01 1.774001121520996094e-01 -1.417267471551895142e-01 3.144058585166931152e-01 -1.096055135130882263e-01 -9.374067932367324829e-02 -1.456274390220642090e-01 -1.962884068489074707e-01 -6.357011944055557251e-02 9.293510019779205322e-02 2.670359313488006592e-01 4.257443919777870178e-02 -1.568752825260162354e-01 2.349425703287124634e-01 -1.227919161319732666e-01 2.866267599165439606e-02
-1.045294851064682007e-01 -1.324796527624130249e-01 -2.399983257055282593e-01 -2.332347184419631958e-01 3.205013275146484375e-01 -9.762670099735260010e-02 1.494253706187009811e-02 -6.614159792661666870e-02 1.292997598648071289e-01 -1.942191570997238159e-01 -1.808672249317169189e-01 -2.522401213645935059e-01 2.589326500892639160e-01 -2.146520167589187622e-01 -6.661262363195419312e-02 1.678185462951660156e-01 1.255336403846740723e-01 2.017941027879714966e-01 -1.763780266046524048e-01 6.538118422031402588e-02 8.003192022442817688e-03 -1.607097834348678589e-01 6.230807304382324219e-02 -1.470095664262771606e-01 8.178547024726867676e-02 -3.130260482430458069e-02 1.976622268557548523e-02 1.029768213629722595e-01 -1.578813977539539337e-02 9.595831483602523804e-02 -4.048235416412353516e-01 3.330516219139099121e-01
-8.492442220449447632e-02 -4.950511828064918518e-02 -1.993992030620574951e-01 -1.602859944105148315e-01 -1.328534781932830811e-01 -2.175350934267044067e-01 -7.831607013940811157e-02 -6.328026205301284790e-02 -1.785891316831111908e-02 -1.438727527856826782e-01 -1.609381288290023804e-01 -2.866594791412353516e-01 4.507203400135040283e-01 -8.042176067829132080e-02 3.098375797271728516e-01 2.468469440937042236e-01 -2.850401699542999268e-01 -2.175251767039299011e-02 -8.713445812463760376e-02 3.390153348445892334e-01 7.597701251506805420e-02 1.735166907310485840e-01 2.984660444781184196e-03 1.230086535215377808e-01 -3.714277595281600952e-02 1.384108513593673706e-01 -1.738944649696350098e-01 1.711916178464889526e-01 1.081290468573570251e-01 4.805173724889755249e-02 3.710473328828811646e-02 -5.837579444050788879e-02
-1.538771390914916992e-01 2.442889381200075150e-03 -3.550167083740234375e-01 -7.541818171739578247e-02 2.185553908348083496e-01 -1.726316958665847778e-01 1.192380301654338837e-02 1.862498968839645386e-01 -1.063615269958972931e-02 3.180659562349319458e-02 1.129556261003017426e-02 -1.349587589502334595e-01 3.526088893413543701e-01 -2.824559509754180908e-01 3.040166497230529785e-01 -1.266747713088989258e-01 -4.640536382794380188e-02 1.607988327741622925e-01 3.064777515828609467e-02 1.968334764242172241e-01 2.265401929616928101e-01 -1.099065020680427551e-01 1.940349042415618896e-01 1.154202595353126526e-01 -9.680782258510589600e-02 3.202479481697082520e-01 2.615308016538619995e-02 2.086454331874847412e-01 -1.643026322126388550e-01 -1.255607753992080688e-01 1.381131410598754883e-01 -9.554053656756877899e-03
-3.409963566809892654e-03 -1.188818588852882385e-01 -3.742215633392333984e-01 -1.293743252754211426e-01 5.582334101200103760e-02 -1.693410985171794891e-02 4.803715646266937256e-02 1.467231065034866333e-01 1.455649733543395996e-01 -2.416405230760574341e-01 2.129679471254348755e-01 1.266362667083740234e-01 2.296300083398818970e-01 -1.815687865018844604e-03 -9.912616759538650513e-02 -5.295903608202934265e-02 -5.013030022382736206e-02 3.781378269195556641e-02 1.028871014714241028e-01 2.440040558576583862e-01 1.536958515644073486e-01 3.864248692989349365e-01 -8.927275985479354858e-02 9.854660928249359131e-02 3.506390750408172607e-01 1.069806050509214401e-02 9.782467037439346313e-02 1.404727995395660400e-01 -2.507381141185760498e-01 -3.949620574712753296e-02 -2.337613254785537720e-01 -2.436589002609252930e-01
-4.623290896415710449e-02 -3.347447216510772705e-01 -4.923890903592109680e-02 1.162218004465103149e-01 5.303546786308288574e-02 6.446226686239242554e-02 1.159528642892837524e-02 -9.728494286537170410e-02 4.740210250020027161e-03 -4.778096079826354980e-01 -1.718226969242095947e-01 4.615260288119316101e-02 2.026315629482269287e-01 -1.689368635416030884e-01 2.283058911561965942e-01 2.372755259275436401e-01 -6.842245906591415405e-02 8.865579962730407715e-02 1.811268180608749390e-01 1.893542334437370300e-02 1.812136620283126831e-01 6.913564354181289673e-02 1.104215309023857117e-01 -5.020429193973541260e-02 3.379570320248603821e-02 4.105943068861961365e-02 -1.442494690418243408e-01 3.340108990669250488e-01 -3.407821059226989746e-01 2.589318156242370605e-02 -8.947538584470748901e-02 2.392972558736801147e-01
1.128439381718635559e-01 -4.964504018425941467e-02 -9.756184369325637817e-02 -6.471906602382659912e-02 1.375944912433624268e-01 -9.086256474256515503e-02 4.734030459076166153e-03 3.243084549903869629e-01 1.189851313829421997e-01 -3.314575254917144775e-01 1.757009178400039673e-01 2.607433795928955078e-01 2.726784907281398773e-02 -2.314826548099517822e-01 5.586811155080795288e-02 3.109543584287166595e-02 -1.371704488992691040e-01 2.104698270559310913e-01 -2.034103870391845703e-01 1.365171521902084351e-01 -1.305284202098846436e-01 4.013005495071411133e-01 -1.106431037187576294e-01 -2.042860686779022217e-01 8.223274350166320801e-02 -7.100124657154083252e-02 -7.832081615924835205e-02 6.660409271717071533e-02 -1.774759292602539062e-01 1.923691034317016602e-01 -1.554762870073318481e-01 2.952660322189331055e-01
-1.820692559704184532e-03 -3.433208465576171875e-01 -6.963796913623809814e-02 -1.784305125474929810e-01 8.873648941516876221e-02 5.337556358426809311e-03 1.640107035636901855e-01 1.701475679874420166e-01 1.767751574516296387e-01 -2.817765995860099792e-02 2.031893935054540634e-03 7.515051215887069702e-02 -2.250066585838794708e-02 -1.224971935153007507e-01 -2.363330423831939697e-01 -2.091237604618072510e-01 6.776668876409530640e-02 -7.984919100999832153e-02 2.469592727720737457e-02 5.002173781394958496e-01 1.408142298460006714e-01 -8.973541855812072754e-02 2.652044640854001045e-04 -1.820345968008041382e-01 2.497472018003463745e-01 3.309861123561859131e-01 7.326356135308742523e-03 2.599371373653411865e-01 -1.116952225565910339e-01 6.111245602369308472e-02 -1.959169059991836548e-01 -1.092769205570220947e-01
7.711968570947647095e-02 -3.251219391822814941e-01 -1.105320751667022705e-01 -1.194209158420562744e-01 9.147694706916809082e-02 -2.860670387744903564e-01 -1.107286661863327026e-01 2.620835304260253906e-01 2.217454463243484497e-01 5.429638177156448364e-02 -2.174074053764343262e-01 8.731659501791000366e-02 4.180376976728439331e-02 -2.688296437263488770e-01 -1.373560875654220581e-01 -1.111992914229631424e-02 9.413279592990875244e-02 2.978486120700836182e-01 3.542950376868247986e-02 2.152029238641262054e-02 1.339974403381347656e-01 -1.487752944231033325e-01 1.448004394769668579e-01 -5.228636041283607483e-02 4.475717246532440186e-01 -9.691182523965835571e-03 -1.430193311534821987e-03 1.580289453268051147e-01 -1.299734413623809814e-01 9.005217999219894409e-02 -2.764480113983154297e-01 2.833489514887332916e-02
-9.360552579164505005e-02 -3.888497129082679749e-02 3.392249345779418945e-02 -2.658861279487609863e-01 3.528441488742828369e-01 -1.800807267427444458e-01 1.461136937141418457e-01 4.937695711851119995e-02 1.109490692615509033e-01 1.340489834547042847e-01 -3.638746589422225952e-02 -4.018183052539825439e-02 5.090847983956336975e-02 -5.552703738212585449e-01 9.768322855234146118e-02 1.078471243381500244e-01 -1.922630332410335541e-02 3.151606619358062744e-01 6.931358575820922852e-02 -8.169808279490098357e-05 2.684300243854522705e-01 4.892199859023094177e-02 -5.023007839918136597e-02 -2.151070907711982727e-02 -2.303840368986129761e-01 -8.897595852613449097e-02 -7.363698631525039673e-02 1.356049925088882446e-01 -1.523891985416412354e-01 1.125454753637313843e-01 -2.598305940628051758e-01 4.144342616200447083e-02
-9.743053466081619263e-02 6.876820325851440430e-02 -2.203270792961120605e-02 -1.653240919113159180e-01 -1.348591595888137817e-01 -1.875220239162445068e-01 3.285099286586046219e-03 2.582008838653564453e-01 -5.304408818483352661e-02 -3.356095552444458008e-01 2.255432903766632080e-01 -1.128614842891693115e-01 3.382132053375244141e-01 -1.192338094115257263e-01 1.018961519002914429e-01 1.249445006251335144e-01 5.526383966207504272e-02 9.320077300071716309e-02 -1.608433127403259277e-01 2.950162887573242188e-01 -1.948696076869964600e-01 2.894849181175231934e-01 1.082987263798713684e-01 -2.922660410404205322e-01 4.230231791734695435e-02 1.659271717071533203e-01 1.128438413143157959e-01 3.374403109773993492e-03 -2.758657634258270264e-01 6.014011427760124207e-02 -7.412920892238616943e-02 1.828309148550033569e-01
-5.644192546606063843e-02 9.489002986811101437e-04 -2.778535485267639160e-01 1.554061323404312134e-01 2.414604872465133667e-01 -1.462729424238204956e-01 -6.408057361841201782e-02 -1.461180597543716431e-01 3.309004008769989014e-01 -4.123417660593986511e-02 1.595543175935745239e-01 5.615369230508804321e-02 2.943531274795532227e-01 -1.566901355981826782e-01 1.914634853601455688e-01 3.810654953122138977e-02 -8.012462407350540161e-02 -1.696983277797698975e-01 -4.552996903657913208e-02 1.533108949661254883e-01 -4.131536558270454407e-02 1.723624616861343384e-01 -3.861907720565795898e-01 -3.974689543247222900e-02 2.967835403978824615e-02 9.302299469709396362e-02 -3.896186649799346924e-01 8.452113717794418335e-03 -2.080477178096771240e-01 7.011727988719940186e-02 -1.557495296001434326e-01 1.561796963214874268e-01
3.681444795802235603e-03 -3.240339159965515137e-01 -1.366104185581207275e-01 -7.091565057635307312e-03 1.503958106040954590e-01 -1.779670864343643188e-01 1.374839693307876587e-01 1.925708204507827759e-01 1.569127142429351807e-01 -3.280517458915710449e-01 -1.350347045809030533e-02 -8.924040198326110840e-02 3.564526140689849854e-01 -2.944596111774444580e-01 5.322029814124107361e-02 -1.975732296705245972e-01 -1.850507259368896484e-01 8.463377133011817932e-03 -1.395065933465957642e-01 -1.958449482917785645e-01 3.796650767326354980e-01 -3.905927762389183044e-02 2.009443491697311401e-01 -1.157896243967115879e-03 1.697966754436492920e-01 1.091632768511772156e-01 -1.195017099380493164e-01 1.134932190179824829e-01 -4.256288707256317139e-02 3.268411755561828613e-02 -1.044289097189903259e-01 1.005135625600814819e-01
4.950681328773498535e-02 -8.066127449274063110e-02 -1.632925420999526978e-01 -8.760111778974533081e-02 2.551967799663543701e-01 1.393881589174270630e-01 1.175943538546562195e-01 5.625581368803977966e-02 2.155058234930038452e-01 -2.460180222988128662e-01 7.728581875562667847e-02 2.511847615242004395e-01 1.923002749681472778e-01 -6.076554581522941589e-02 2.646878063678741455e-01 1.267276406288146973e-01 -1.807829141616821289e-01 7.776911556720733643e-02 2.046468108892440796e-01 1.978037506341934204e-01 1.608793884515762329e-01 -6.238665431737899780e-02 2.968886196613311768e-01 -2.507097423076629639e-01 6.296587735414505005e-02 -9.447725862264633179e-02 1.766022741794586182e-01 1.414747536182403564e-01 -1.680628061294555664e-01 -6.917474418878555298e-02 -3.856771588325500488e-01 7.713483273983001709e-02
4.773716628551483154e-02 -1.442030370235443115e-01 -2.731591165065765381e-01 -9.386622160673141479e-02 3.027278780937194824e-01 -1.548654437065124512e-01 -1.192844659090042114e-01 -1.277186423540115356e-01 5.618188530206680298e-02 1.310735940933227539e-01 1.602053195238113403e-01 1.593829840421676636e-01 2.053786441683769226e-02 -8.336327224969863892e-02 -7.060437649488449097e-02 2.070521861314773560e-01 -2.432151697576045990e-02 6.699787825345993042e-02 1.421664059162139893e-01 3.485921323299407959e-01 1.477933079004287720e-01 9.776865690946578979e-02 1.829786226153373718e-02 -1.783826798200607300e-01 -1.702257394790649414e-01 -2.373487949371337891e-01 -8.934070914983749390e-02 4.260369539260864258e-01 -3.086048066616058350e-01 1.862883120775222778e-01 -2.579310350120067596e-02 7.020359486341476440e-02
-7.839279621839523315e-02 -2.648149728775024414e-01 -1.855603754520416260e-01 -3.106421977281570435e-02 9.857718646526336670e-02 -3.123497664928436279e-01 -2.952173538506031036e-02 5.878376960754394531e-02 1.479177623987197876e-01 -1.643553748726844788e-02 -1.323641538619995117e-01 1.954386234283447266e-01 2.767402529716491699e-01 -2.195833325386047363e-01 2.078349888324737549e-01 6.936877965927124023e-02 1.602842062711715698e-01 1.349382847547531128e-01 -5.133323073387145996e-01 8.638953417539596558e-02 1.493426859378814697e-01 4.626352712512016296e-02 1.065767928957939148e-01 -6.790455430746078491e-02 -2.489130385220050812e-02 2.385987639427185059e-01 -2.307909727096557617e-01 7.077670842409133911e-02 -6.521636992692947388e-02 -1.832410544157028198e-01 -1.254417449235916138e-01 3.705191984772682190e-02
-7.388257235288619995e-02 -4.319937154650688171e-02 -1.559157948940992355e-02 -1.562266796827316284e-01 -5.282246321439743042e-02 -9.763102978467941284e-02 -9.676928073167800903e-02 2.117388248443603516e-01 8.357153274118900299e-04 1.389776766300201416e-01 7.011313736438751221e-02 -1.178879812359809875e-01 2.969503402709960938e-01 1.814481057226657867e-02 3.949092328548431396e-02 3.201379254460334778e-02 -3.136930763721466064e-01 1.690736971795558929e-02 -2.387244701385498047e-01 -1.060891598463058472e-01 1.546437591314315796e-01 2.641122341156005859e-01 -4.306275025010108948e-02 -1.633566617965698242e-01 2.616259753704071045e-01 -1.042703092098236084e-01 -1.595954895019531250e-01 3.384765386581420898e-01 -1.294494271278381348e-01 -1.568531841039657593e-01 -4.415338039398193359e-01 1.657427847385406494e-01
2.075144350528717041e-01 -2.862399816513061523e-01 -1.410390287637710571e-01 -6.165069527924060822e-03 1.774444133043289185e-01 -2.324669212102890015e-01 3.672739490866661072e-02 1.486859172582626343e-01 1.663903594017028809e-01 1.861714944243431091e-02 4.642420262098312378e-02 -1.041367053985595703e-01 2.002282738685607910e-01 -2.504175156354904175e-02 1.319450289011001587e-01 -3.230453729629516602e-01 -1.513032168149948120e-01 4.206534475088119507e-02 -7.782036811113357544e-02 2.625260055065155029e-01 3.222180306911468506e-01 3.252961039543151855e-01 3.741046413779258728e-03 -2.313481122255325317e-01 1.089692860841751099e-01 -2.193154580891132355e-02 -5.938583239912986755e-02 6.617882847785949707e-02 5.955149605870246887e-02 -3.296879529953002930e-01 -5.515696108341217041e-02 2.102667689323425293e-01
-1.555633097887039185e-01 -1.615450233221054077e-01 -1.003028452396392822e-01 6.762245297431945801e-02 2.650009691715240479e-01 -4.214230477809906006e-01 -9.595412015914916992e-02 -2.033346146345138550e-01 7.059948146343231201e-02 -2.646649479866027832e-01 -1.256401538848876953e-01 -1.970910876989364624e-01 2.500495314598083496e-01 -1.520253866910934448e-01 -9.935400635004043579e-02 1.769861578941345215e-01 -1.868858039379119873e-01 2.044748961925506592e-01 1.065198481082916260e-01 2.511282265186309814e-01 2.813591361045837402e-01 1.167877484112977982e-02 -1.370106786489486694e-01 -1.754264831542968750e-01 5.271643400192260742e-02 2.802761495113372803e-01 7.103209942579269409e-02 -3.978449478745460510e-02 -4.598229378461837769e-02 -2.208082936704158783e-02 3.081321949139237404e-03 -9.814883768558502197e-02
7.562323659658432007e-02 -1.672659218311309814e-01 8.576348423957824707e-02 -1.896838396787643433e-01 -5.457392334938049316e-02 -3.036140203475952148e-01 9.841549396514892578e-02 -2.675950154662132263e-02 1.067310422658920288e-01 -1.250016242265701294e-01 1.807005703449249268e-01 -5.937780439853668213e-02 2.970851361751556396e-01 -1.234181597828865051e-01 -1.038379371166229248e-01 -2.274649590253829956e-01 -3.114812076091766357e-01 -2.371560223400592804e-02 9.357945621013641357e-02 1.232808232307434082e-01 1.983126997947692871e-01 -1.169585529714822769e-02 -2.527144551277160645e-01 -1.354042887687683105e-01 -5.083471164107322693e-02 -5.755813419818878174e-02 -4.904161207377910614e-03 2.975005805492401123e-01 -8.960157632827758789e-02 -1.282981932163238525e-01 -4.734455049037933350e-01 -4.390594363212585449e-02
-1.152589246630668640e-01 -2.018644660711288452e-01 -1.687673628330230713e-01 8.297264575958251953e-02 1.581116616725921631e-01 -1.361570507287979126e-01 1.437355875968933105e-01 -1.278323587030172348e-02 -1.829406917095184326e-01 -3.187579289078712463e-02 1.051281169056892395e-01 1.513668894767761230e-01 3.939282894134521484e-01 -1.937518715858459473e-01 2.379409074783325195e-01 1.137344725430011749e-02 -6.351724267005920410e-02 -9.773961454629898071e-02 6.994239985942840576e-02 3.318228721618652344e-01 -2.312850207090377808e-01 -1.373554207384586334e-02 8.827422559261322021e-02 -1.708886176347732544e-01 1.496501415967941284e-01 -1.418041586875915527e-01 -6.254440546035766602e-02 2.530522942543029785e-01 -4.033506810665130615e-01 1.219748780131340027e-01 -1.000585705041885376e-01 -1.050303652882575989e-01
8.839188516139984131e-02 -3.601566255092620850e-01 -2.499309033155441284e-01 -2.629740238189697266e-01 3.748091682791709900e-02 1.192514747381210327e-01 2.349252402782440186e-01 1.203619167208671570e-01 2.975766360759735107e-01 -1.922718286514282227e-01 -3.975535184144973755e-02 -1.181106716394424438e-01 -6.589352339506149292e-02 -3.131814897060394287e-01 2.368353903293609619e-01 -5.687401071190834045e-02 7.514782994985580444e-02 -5.516185238957405090e-02 2.351473644375801086e-02 6.205279007554054260e-02 1.075209081172943115e-01 -5.220309644937515259e-02 1.597937010228633881e-02 -5.220972746610641479e-02 2.976456284523010254e-01 1.723448038101196289e-01 1.145966425538063049e-01 2.760426402091979980e-01 -1.129895746707916260e-01 6.526193022727966309e-02 -1.314724087715148926e-01 -2.654255330562591553e-01
1.003070697188377380e-01 -2.487659156322479248e-01 -2.168992161750793457e-02 3.006278723478317261e-02 -1.513221114873886108e-01 -3.553689122200012207e-01 5.659647285938262939e-02 1.189050525426864624e-01 1.985642500221729279e-02 -1.613317728042602539e-01 7.635673135519027710e-02 -8.301421254873275757e-02 1.594769805669784546e-01 -1.153021603822708130e-01 1.516757607460021973e-01 -9.110263548791408539e-03 3.433420881628990173e-02 7.855300605297088623e-02 -4.098655581474304199e-01 1.084882020950317383e-01 3.044531643390655518e-01 -3.403134644031524658e-03 2.634273171424865723e-01 -1.408752053976058960e-01 1.523411571979522705e-01 3.882674872875213623e-01 -1.611512005329132080e-01 1.925668567419052124e-01 -1.174797788262367249e-01 -3.969554975628852844e-02 -6.482113897800445557e-02 1.831685453653335571e-01
1.830781847238540649e-01 2.673641405999660492e-02 -4.059892296791076660e-01 5.939637124538421631e-02 6.338550150394439697e-02 -2.376105487346649170e-01 2.653673589229583740e-01 1.185006424784660339e-01 9.232147037982940674e-02 9.492667019367218018e-02 6.868454068899154663e-02 -3.982039168477058411e-02 2.839881479740142822e-01 4.840829875320196152e-03 4.178803414106369019e-03 3.216442167758941650e-01 -9.342536330223083496e-02 2.009675204753875732e-01 1.362834870815277100e-01 3.010598421096801758e-01 2.238951623439788818e-03 2.731702029705047607e-01 1.516550183296203613e-01 -5.724056065082550049e-02 8.708439767360687256e-02 6.948235677555203438e-04 -1.348535865545272827e-01 1.787670105695724487e-01 -3.338877260684967041e-01 3.060120530426502228e-02 1.240142527967691422e-02 1.223249360918998718e-01
2.724993228912353516e-01 -2.014382481575012207e-01 -4.305463656783103943e-02 -9.659391362220048904e-04 4.275934025645256042e-02 -1.997286975383758545e-01 3.159628510475158691e-01 9.473998844623565674e-02 1.537341624498367310e-01 1.167325153946876526e-01 1.388689130544662476e-01 -7.210665196180343628e-02 4.957183897495269775e-01 5.029828473925590515e-02 6.785605102777481079e-02 1.905390769243240356e-01 -1.902583539485931396e-01 1.567863076925277710e-01 -1.511488407850265503e-01 1.414259225130081177e-01 1.964091807603836060e-01 4.832993820309638977e-02 -1.662724018096923828e-01 -1.310880482196807861e-01 -1.056272685527801514e-01 -1.419375240802764893e-01 2.914351038634777069e-02 7.304701209068298340e-02 -2.537955343723297119e-01 2.930768206715583801e-02 -5.777945369482040405e-02 2.939296662807464600e-01
-7.830418646335601807e-02 -2.027187943458557129e-01 -9.336445480585098267e-02 -1.864886283874511719e-01 -1.856064647436141968e-01 -2.380859106779098511e-01 -6.188287213444709778e-02 5.317065492272377014e-02 4.115757346153259277e-01 8.070070296525955200e-03 1.220380291342735291e-01 -1.595239527523517609e-02 1.644627302885055542e-01 -5.043575763702392578e-01 3.352253884077072144e-02 -1.481913030147552490e-01 -1.055298075079917908e-01 5.633698031306266785e-02 -4.463483765721321106e-02 2.270202524960041046e-02 -1.686494648456573486e-01 1.376564651727676392e-01 -1.633189469575881958e-01 -3.550513461232185364e-02 2.181717008352279663e-01 2.395772933959960938e-01 -7.695062458515167236e-02 2.202134430408477783e-01 -8.586246520280838013e-02 -5.236511677503585815e-02 -1.076240316033363342e-01 2.216264307498931885e-01
1.575624644756317139e-01 -1.359166651964187622e-01 -1.388857215642929077e-01 -1.661904901266098022e-01 5.132820084691047668e-02 -5.195429176092147827e-02 2.265634834766387939e-01 4.136360809206962585e-02 1.026354283094406128e-01 -3.258586674928665161e-02 4.944420978426933289e-02 -1.916947960853576660e-01 8.903194963932037354e-02 1.009263023734092712e-01 3.527262508869171143e-01 7.365868985652923584e-02 -2.754219770431518555e-01 1.692389249801635742e-01 -3.205118775367736816e-01 3.503571450710296631e-01 -7.160542905330657959e-02 3.744045495986938477e-01 6.454706192016601562e-02 -1.707088798284530640e-01 2.288571149110794067e-01 3.837703168392181396e-02 2.494211047887802124e-01 -8.728622645139694214e-02 -1.149686574935913086e-01 6.220575422048568726e-02 -3.456739336252212524e-02 4.607916250824928284e-02
-1.810523867607116699e-01 -1.332727819681167603e-01 -1.174090877175331116e-01 -1.548516303300857544e-01 6.420507282018661499e-02 -2.544224634766578674e-02 1.762647330760955811e-01 2.177118062973022461e-01 3.525033891201019287e-01 -1.147703751921653748e-01 1.012021526694297791e-01 4.644771292805671692e-02 4.495123326778411865e-01 -1.078762412071228027e-01 7.481051236391067505e-02 5.528245866298675537e-02 2.567199468612670898e-01 3.038905262947082520e-01 -8.216641843318939209e-02 1.213682219386100769e-01 9.547052904963493347e-03 -7.534734159708023071e-02 1.614901125431060791e-01 -2.246837764978408813e-01 4.559631645679473877e-02 3.050717115402221680e-01 -9.794405102729797363e-02 7.166567444801330566e-02 -9.054596722126007080e-02 -2.398387938737869263e-01 -8.857114613056182861e-02 -1.037612929940223694e-01
-3.902535513043403625e-02 -1.595014035701751709e-01 -1.891249865293502808e-01 -1.776054799556732178e-01 -1.773705519735813141e-02 -2.471321374177932739e-01 5.788080394268035889e-02 1.357640922069549561e-01 6.716468930244445801e-02 -1.326165795326232910e-01 1.500650346279144287e-01 1.351210474967956543e-01 1.961919292807579041e-02 -4.139879047870635986e-01 -9.379646182060241699e-02 -9.649753570556640625e-02 -7.834233343601226807e-02 4.473586380481719971e-02 -9.720911830663681030e-02 4.978538677096366882e-02 3.698776662349700928e-01 1.090523302555084229e-01 6.530881673097610474e-02 -3.627960681915283203e-01 2.667285203933715820e-01 4.203081876039505005e-02 2.070752158761024475e-02 3.721390068531036377e-01 1.236629709601402283e-01 -9.063593298196792603e-02 -4.196789488196372986e-02 -1.674715131521224976e-01
1.428096443414688110e-01 1.133746281266212463e-01 -6.559860706329345703e-02 -8.092378079891204834e-02 -8.522537350654602051e-02 -3.883126378059387207e-01 -1.320416480302810669e-01 1.906541138887405396e-01 1.822381019592285156e-01 -4.720218852162361145e-02 -2.667195349931716919e-02 -4.533958062529563904e-02 2.782078087329864502e-01 -3.062682449817657471e-01 1.320194303989410400e-01 9.153489023447036743e-02 2.145391851663589478e-01 1.413735793903470039e-03 -3.088606894016265869e-01 2.719964683055877686e-01 2.383572459220886230e-01 -5.774246901273727417e-02 2.495529353618621826e-01 -5.293223634362220764e-02 2.696656435728073120e-02 1.399087458848953247e-01 -1.979018151760101318e-01 1.964099705219268799e-01 -1.600652933120727539e-01 -6.385766901075839996e-03 -1.266667693853378296e-01 -1.687298268079757690e-01
-2.039870917797088623e-01 -2.060893326997756958e-01 -1.527553349733352661e-01 -4.098766669631004333e-02 2.007859200239181519e-01 1.130308061838150024e-01 2.167818248271942139e-01 4.332215711474418640e-02 1.157965660095214844e-01 1.112315654754638672e-01 -1.436121761798858643e-01 -1.801336556673049927e-01 1.059758886694908142e-01 -4.740941822528839111e-01 6.558194011449813843e-02 2.366171330213546753e-01 -1.132628470659255981e-01 1.892057061195373535e-01 2.976796217262744904e-02 1.841782927513122559e-01 1.673945933580398560e-01 1.190563365817070007e-01 -1.734741032123565674e-01 -3.649720549583435059e-01 -1.804262846708297729e-01 -9.752596169710159302e-02 1.758352965116500854e-01 4.278549924492835999e-02 -6.003581732511520386e-02 -8.629048615694046021e-02 -1.704437136650085449e-01 9.979085624217987061e-02
1.561249420046806335e-02 -8.153920620679855347e-02 -4.116110876202583313e-02 1.298577040433883667e-01 2.147077769041061401e-01 1.091328337788581848e-01 2.169260233640670776e-01 1.509151421487331390e-02 5.603935196995735168e-02 -1.307365149259567261e-01 -1.989464461803436279e-01 -3.919835388660430908e-01 2.456164062023162842e-01 -1.389090418815612793e-01 -1.096342578530311584e-01 8.292612619698047638e-03 -1.371072232723236084e-01 1.066170558333396912e-01 -6.915005389600992203e-03 2.840035259723663330e-01 1.382897645235061646e-01 4.290771484375000000e-02 4.568443074822425842e-02 -1.484891325235366821e-01 1.692992746829986572e-01 1.466981321573257446e-01 6.301449239253997803e-02 1.596024483442306519e-01 -6.971596926450729370e-02 3.123172223567962646e-01 -4.320706129074096680e-01 1.984821557998657227e-01
-1.459806263446807861e-01 -1.906438916921615601e-01 -1.099840924143791199e-01 -3.649035394191741943e-01 -6.898219138383865356e-02 -2.167106717824935913e-01 1.841123774647712708e-02 7.289646565914154053e-02 1.900515705347061157e-01 -1.606754064559936523e-01 -3.438853472471237183e-02 -9.944164007902145386e-02 1.539506018161773682e-01 -3.406389057636260986e-01 -1.130454912781715393e-01 -1.748195439577102661e-01 -3.573345839977264404e-01 -5.206098780035972595e-02 2.040782719850540161e-01 -7.859574258327484131e-02 3.067251741886138916e-01 -2.359593063592910767e-01 3.665766492486000061e-02 -3.875334048643708229e-03 2.191944867372512817e-01 6.267443299293518066e-02 -1.839008629322052002e-01 8.622621744871139526e-02 -2.222863584756851196e-01 5.672300234436988831e-02 -7.951435446739196777e-02 4.598494246602058411e-02
2.311878837645053864e-02 -2.496776729822158813e-02 1.138030439615249634e-01 -4.709948971867561340e-02 -6.549950689077377319e-03 -1.208117231726646423e-01 1.432607620954513550e-01 1.854091584682464600e-01 2.184845209121704102e-01 -4.284055903553962708e-02 -1.504840254783630371e-01 -1.679651811718940735e-02 2.203150391578674316e-01 -2.587070763111114502e-01 9.461325407028198242e-02 3.033077120780944824e-01 1.902773603796958923e-02 2.338056117296218872e-01 -2.517215311527252197e-01 1.659547537565231323e-01 -1.678307540714740753e-02 3.164072334766387939e-01 2.713501267135143280e-02 -3.394808173179626465e-01 -6.937704235315322876e-02 1.102077513933181763e-01 -1.981953233480453491e-01 3.253178000450134277e-01 -2.500452995300292969e-01 1.621709316968917847e-01 1.089020147919654846e-01 1.249516662210226059e-02
-1.658359616994857788e-01 -1.358646452426910400e-01 -4.614729285240173340e-01 -8.165990561246871948e-02 7.004767539910972118e-04 -3.320797681808471680e-01 -3.030132967978715897e-03 6.259478628635406494e-02 1.144119054079055786e-01 -7.276050746440887451e-02 -1.113678980618715286e-02 8.903563767671585083e-02 3.500810638070106506e-02 -3.294959664344787598e-01 -4.659175407141447067e-03 -2.812049090862274170e-01 -1.782626658678054810e-01 2.539480626583099365e-01 -1.309913098812103271e-01 1.819381117820739746e-01 2.374946624040603638e-01 1.069985628128051758e-01 4.636984691023826599e-02 -2.784231901168823242e-01 1.922514289617538452e-01 9.707091748714447021e-02 -2.686343714594841003e-02 2.203368693590164185e-01 7.381787151098251343e-02 1.049705967307090759e-02 3.827191889286041260e-03 -9.800712019205093384e-02
-6.877152621746063232e-02 6.292805820703506470e-02 -1.511109769344329834e-01 5.626478418707847595e-02 8.127272874116897583e-02 -6.931708753108978271e-02 7.009117305278778076e-02 -5.735255032777786255e-02 4.692238867282867432e-01 -4.217481613159179688e-02 2.509823814034461975e-02 5.451860651373863220e-02 3.146110177040100098e-01 -8.671909570693969727e-02 2.358555942773818970e-01 6.054510176181793213e-02 3.941460326313972473e-02 -8.262575417757034302e-02 -1.559649407863616943e-01 3.760494887828826904e-01 -7.208793610334396362e-02 2.476005107164382935e-01 -2.435372173786163330e-01 1.887455284595489502e-01 2.614317536354064941e-01 2.063712924718856812e-01 -2.799307107925415039e-01 6.498329341411590576e-02 -1.460188720375299454e-02 5.479129776358604431e-02 -1.067617535591125488e-01 1.032587215304374695e-01
2.577150799334049225e-02 -3.706454858183860779e-02 -1.319981366395950317e-01 -5.871856585144996643e-02 5.673502385616302490e-02 3.612180054187774658e-02 6.046270206570625305e-02 9.887726977467536926e-03 -1.322661936283111572e-01 -1.938856542110443115e-01 -7.704474031925201416e-02 -1.585792377591133118e-02 2.883952856063842773e-01 -1.297228932380676270e-01 2.661437690258026123e-01 1.998485326766967773e-01 -1.564146429300308228e-01 6.126486882567405701e-02 -2.652054429054260254e-01 2.287815660238265991e-01 2.229330092668533325e-01 4.275460243225097656e-01 -4.260533675551414490e-02 5.311998724937438965e-02 -1.924395561218261719e-01 9.112275391817092896e-02 1.403367072343826294e-01 9.464064612984657288e-03 -2.946338355541229248e-01 5.557389184832572937e-02 -2.785446941852569580e-01 2.759306728839874268e-01
5.833531916141510010e-02 -2.700274623930454254e-02 -4.613799229264259338e-02 1.751601547002792358e-01 5.223304033279418945e-01 -9.472367353737354279e-03 8.524666540324687958e-03 1.890550255775451660e-01 -2.268813177943229675e-02 -9.619256854057312012e-02 1.715355962514877319e-01 -7.882669568061828613e-02 2.266442924737930298e-01 -1.087094321846961975e-01 1.036891937255859375e-01 3.048795834183692932e-02 1.236174628138542175e-02 5.684258788824081421e-02 -2.908715903759002686e-01 3.029348552227020264e-01 2.342613339424133301e-01 1.224685907363891602e-01 1.239892840385437012e-02 -3.085149526596069336e-01 -1.275678426027297974e-01 -1.715129166841506958e-01 1.886520981788635254e-01 1.147639155387878418e-01 -5.601596087217330933e-02 2.237174808979034424e-01 -1.437536627054214478e-01 1.441444754600524902e-01
-1.809415817260742188e-01 -8.893414586782455444e-02 -1.532182544469833374e-01 8.145613968372344971e-02 1.104751527309417725e-01 -6.606095284223556519e-02 2.632330544292926788e-02 4.634635522961616516e-02 1.314610242843627930e-01 -5.145205557346343994e-02 -2.594930306077003479e-02 -2.709783017635345459e-01 1.378367245197296143e-01 -1.809055358171463013e-01 1.569588780403137207e-01 5.592570453882217407e-02 -1.273950040340423584e-01 -8.990892767906188965e-02 -1.723556965589523315e-01 3.617498576641082764e-01 6.108538806438446045e-02 2.137342691421508789e-01 1.952644139528274536e-01 -5.415968969464302063e-02 -1.252957284450531006e-01 -6.505309045314788818e-02 -5.418784543871879578e-02 -2.404813095927238464e-02 -1.433825790882110596e-01 4.827292263507843018e-01 -3.574345707893371582e-01 2.369807660579681396e-01
3.357798233628273010e-02 -1.242039576172828674e-01 -1.801698505878448486e-01 -1.228269413113594055e-01 4.100987315177917480e-01 -1.893559098243713379e-01 -1.187772676348686218e-01 -1.002311799675226212e-02 1.737898737192153931e-01 -2.305008098483085632e-02 -5.126891657710075378e-02 -2.418595254421234131e-01 1.072012037038803101e-01 -2.807472646236419678e-01 1.587622165679931641e-01 3.201296329498291016e-01 1.759254373610019684e-02 2.775550074875354767e-02 1.735824346542358398e-01 -1.197720877826213837e-02 1.088937446475028992e-01 -1.978720352053642273e-02 -7.419526576995849609e-02 -3.020573556423187256e-01 -1.862111315131187439e-02 -2.055532038211822510e-01 -1.404881477355957031e-01 2.084398567676544189e-01 -1.186834722757339478e-01 2.733953297138214111e-01 2.153955958783626556e-02 2.690166831016540527e-01
-1.259707957506179810e-01 -1.784742623567581177e-01 -4.781734570860862732e-02 -4.454520642757415771e-01 1.671082973480224609e-01 -1.033505946397781372e-01 1.878806501626968384e-01 -1.996735334396362305e-01 3.836444318294525146e-01 9.805271774530410767e-02 -6.069609150290489197e-02 -2.276647537946701050e-01 -2.714524511247873306e-03 -1.021743640303611755e-01 2.589257359504699707e-01 8.058653771877288818e-02 7.683522533625364304e-03 1.544951796531677246e-01 -5.364624410867691040e-02 3.049369752407073975e-01 1.774304360151290894e-01 -1.788110435009002686e-01 -3.173936903476715088e-01 -9.337411075830459595e-02 -5.777487531304359436e-02 1.513907220214605331e-02 -3.195793367922306061e-03 1.949320733547210693e-01 -3.787737572565674782e-03 -5.519468337297439575e-02 -6.278097629547119141e-02 -1.449117995798587799e-02
-2.712664939463138580e-02 7.096278667449951172e-02 -1.556248217821121216e-01 -8.544727414846420288e-02 8.608475327491760254e-02 -2.559134960174560547e-01 1.503081321716308594e-01 1.489213295280933380e-02 7.571772485971450806e-02 -1.492851823568344116e-01 2.441228553652763367e-02 7.653163373470306396e-02 3.360781967639923096e-01 7.089162617921829224e-02 4.734805971384048462e-02 -2.203132398426532745e-02 8.325004577636718750e-02 3.170381784439086914e-01 8.726284140720963478e-04 1.551761329174041748e-01 -1.485801935195922852e-01 4.733555912971496582e-01 -8.817255496978759766e-02 -4.756520688533782959e-01 5.079520866274833679e-02 7.318362593650817871e-02 6.643053144216537476e-02 7.715076208114624023e-02 -2.430669516324996948e-01 1.162037998437881470e-01 -9.490844607353210449e-02 1.546891871839761734e-02
-8.986602537333965302e-03 -9.530527889728546143e-02 -1.534401625394821167e-01 -2.284927070140838623e-01 2.704483866691589355e-01 -2.493632882833480835e-01 4.638905078172683716e-02 1.169978082180023193e-01 1.722187101840972900e-01 9.439834207296371460e-02 -3.066111356019973755e-02 -7.719682157039642334e-02 2.577170729637145996e-01 -7.154363673180341721e-03 -1.492383424192667007e-02 4.932729899883270264e-02 -3.503429889678955078e-01 7.000061869621276855e-02 -2.505281865596771240e-01 -1.910530030727386475e-01 3.256303817033767700e-02 3.040850758552551270e-01 -2.412251681089401245e-01 -7.194785028696060181e-02 4.241891577839851379e-02 8.971553295850753784e-02 6.341017782688140869e-02 8.954032510519027710e-02 -1.257564425468444824e-01 -3.249877691268920898e-01 -3.417044878005981445e-01 7.377792894840240479e-02
1.371036171913146973e-01 -1.313854306936264038e-01 -1.543576568365097046e-01 1.301219314336776733e-01 3.113326430320739746e-01 -6.655567139387130737e-02 1.275503188371658325e-01 3.693632781505584717e-02 -8.978814631700515747e-02 -1.225151820108294487e-03 1.496251821517944336e-01 -1.579599380493164062e-01 1.761577427387237549e-01 -1.078084558248519897e-01 -6.036950740963220596e-03 7.155925035476684570e-02 -1.362119168043136597e-01 -7.041253149509429932e-02 -1.788098067045211792e-01 3.580628931522369385e-01 1.121778339147567749e-01 2.297675013542175293e-01 -8.850620687007904053e-02 -3.997265398502349854e-01 -3.313067927956581116e-02 -2.848310172557830811e-01 8.269384503364562988e-02 1.722693443298339844e-01 -2.414855659008026123e-01 2.928280830383300781e-01 1.183043941855430603e-01 8.655310422182083130e-02
1.684664636850357056e-01 -2.808618843555450439e-01 -2.320616133511066437e-02 -1.192292496562004089e-01 -7.605899125337600708e-02 5.952231213450431824e-02 -9.060108102858066559e-03 1.442859172821044922e-01 2.614927291870117188e-01 -2.059886157512664795e-01 -2.591132223606109619e-01 -9.774520993232727051e-02 2.678388655185699463e-01 -1.239732876420021057e-01 1.092196553945541382e-01 2.205483615398406982e-01 -1.041305959224700928e-01 -4.530774801969528198e-02 1.882725507020950317e-01 1.743228584527969360e-01 -2.080578804016113281e-01 1.313970983028411865e-01 1.692550070583820343e-02 -2.679916918277740479e-01 5.425578355789184570e-02 -8.167225122451782227e-02 -6.409427523612976074e-02 2.040023505687713623e-01 -4.855989515781402588e-01 5.944656208157539368e-02 7.701557874679565430e-02 2.389707230031490326e-02
8.049793541431427002e-02 2.622835524380207062e-02 -1.698504388332366943e-01 8.024085313081741333e-03 1.061347052454948425e-01 -4.770884290337562561e-03 -2.026859112083911896e-02 1.154159307479858398e-01 2.191232144832611084e-01 -2.424514293670654297e-01 -3.224340453743934631e-02 -5.179043859243392944e-02 3.961025774478912354e-01 -2.124695628881454468e-01 6.116044893860816956e-02 1.015813425183296204e-01 1.620220094919204712e-01 -1.937912255525588989e-01 -1.239791661500930786e-01 9.185111522674560547e-02 2.184861302375793457e-01 1.229175627231597900e-01 -4.995499178767204285e-02 -2.141321152448654175e-01 9.791365265846252441e-02 4.657892882823944092e-01 -1.518201380968093872e-01 3.054603338241577148e-01 -1.932453811168670654e-01 -2.989889681339263916e-02 2.556876465678215027e-02 -1.779886484146118164e-01
-1.126773729920387268e-01 -3.093612194061279297e-01 -7.859282195568084717e-02 -1.815016865730285645e-01 -1.016086786985397339e-01 -6.121862679719924927e-02 -1.192167624831199646e-01 3.540098369121551514e-01 3.126599788665771484e-01 -3.997971117496490479e-02 1.640582084655761719e-01 5.582409724593162537e-02 1.190737038850784302e-01 -3.131848573684692383e-01 -1.429141312837600708e-01 6.537470966577529907e-02 -5.955846980214118958e-02 -2.434479631483554840e-02 8.343929797410964966e-02 -3.861824423074722290e-02 1.533991396427154541e-01 -1.213177442550659180e-01 3.037647306919097900e-01 -1.344645172357559204e-01 3.618120551109313965e-01 4.079149290919303894e-02 -1.922071576118469238e-01 1.606224030256271362e-01 -2.356066256761550903e-01 5.089967697858810425e-02 -1.158747673034667969e-01 6.696852296590805054e-02
-1.794180423021316528e-01 -3.019313812255859375e-01 -1.093933358788490295e-01 -3.211191296577453613e-01 -1.465176884084939957e-02 -1.338806301355361938e-01 -3.264710679650306702e-02 2.453891783952713013e-01 2.468128800392150879e-01 -1.326423585414886475e-01 2.214724943041801453e-02 1.284758299589157104e-01 6.561694294214248657e-02 9.570022672414779663e-02 2.190847247838973999e-01 -9.404633194208145142e-03 4.164510592818260193e-02 -1.496972590684890747e-01 -1.995744369924068451e-02 4.107961952686309814e-01 1.701848208904266357e-02 2.763757249340415001e-03 7.714214920997619629e-02 -6.835223734378814697e-02 2.517698705196380615e-02 -3.637703508138656616e-02 2.652187645435333252e-02 2.387823015451431274e-01 -1.865673363208770752e-01 3.677793741226196289e-01 -1.433794200420379639e-01 2.656392753124237061e-01
1.587995141744613647e-01 -4.742934927344322205e-02 -7.112329453229904175e-02 -4.440187290310859680e-02 1.612689048051834106e-01 1.200980320572853088e-01 -1.276410669088363647e-01 -2.913097143173217773e-01 8.138443529605865479e-02 -4.740393534302711487e-02 -1.566233783960342407e-01 1.086932644248008728e-01 3.353775739669799805e-01 -3.777946829795837402e-01 2.232092171907424927e-01 1.762521117925643921e-01 -2.811888046562671661e-02 2.510141581296920776e-02 9.474747627973556519e-02 2.001033574342727661e-01 1.735778152942657471e-01 -2.493831664323806763e-01 1.033301502466201782e-01 -1.687448471784591675e-01 1.251421570777893066e-01 2.341149151325225830e-01 1.572280824184417725e-01 1.865082234144210815e-01 -1.306968331336975098e-01 2.403881698846817017e-01 -1.182481646537780762e-01 2.046194672584533691e-01
-3.734901547431945801e-02 -1.155990809202194214e-01 -1.149465888738632202e-01 -2.044257223606109619e-01 2.142294049263000488e-01 -1.989666372537612915e-01 9.269128553569316864e-03 -1.637906581163406372e-01 1.646922677755355835e-01 -2.323283851146697998e-01 3.366305232048034668e-01 -2.468727529048919678e-01 1.332683563232421875e-01 -2.661299109458923340e-01 5.689679086208343506e-02 -1.907622814178466797e-01 -1.246097907423973083e-01 1.517258733510971069e-01 -3.403024375438690186e-02 -1.134029626846313477e-01 -1.807941682636737823e-02 -2.367312014102935791e-01 -5.508178099989891052e-02 -1.182509586215019226e-01 1.649550199508666992e-01 -1.775073111057281494e-01 1.410031765699386597e-01 2.375446110963821411e-01 -3.356351554393768311e-01 -1.686339229345321655e-01 -1.189533099532127380e-01 -1.343343704938888550e-01
9.048560261726379395e-02 -2.281551659107208252e-01 -2.118462026119232178e-01 -1.856888644397258759e-02 8.232553303241729736e-02 -2.959146201610565186e-01 2.154361754655838013e-01 2.081136554479598999e-01 1.945684552192687988e-01 -5.195762217044830322e-02 1.617622226476669312e-01 -4.495865404605865479e-01 2.817352414131164551e-01 3.383667767047882080e-02 2.561398968100547791e-02 -1.853004842996597290e-01 -3.075090050697326660e-01 -1.359943952411413193e-02 -7.603633403778076172e-02 2.255302667617797852e-01 1.299942433834075928e-01 1.642021536827087402e-01 8.878257870674133301e-02 -1.920636892318725586e-01 7.985307276248931885e-02 1.249533221125602722e-01 -3.443174064159393311e-02 -3.493835777044296265e-02 1.232956815510988235e-02 -1.712431758642196655e-01 2.344558946788311005e-02 1.779256463050842285e-01
5.282604321837425232e-02 -2.084080427885055542e-01 -1.220083832740783691e-01 -3.671003878116607666e-01 3.313321173191070557e-01 -1.737848073244094849e-01 7.915323972702026367e-02 1.024730876088142395e-01 1.245654094964265823e-02 -6.015371531248092651e-02 -2.465350478887557983e-01 6.536110304296016693e-04 2.681553065776824951e-01 -2.980608642101287842e-01 2.210504710674285889e-01 -4.988631233572959900e-02 -8.904460072517395020e-02 1.300593465566635132e-01 -3.046908676624298096e-01 -2.178688943386077881e-01 1.625085026025772095e-01 2.740024328231811523e-01 1.437726765871047974e-01 -7.524383068084716797e-02 2.240525633096694946e-01 6.807865947484970093e-02 -6.211912259459495544e-02 -9.004981070756912231e-02 -4.993774741888046265e-02 -6.713683158159255981e-02 -5.256039649248123169e-02 3.454765304923057556e-02
7.936580479145050049e-02 3.661299496889114380e-02 -1.243473142385482788e-01 -2.124032378196716309e-01 -5.194490402936935425e-02 1.331881731748580933e-01 -1.686006188392639160e-01 -7.054791599512100220e-02 -9.708710946142673492e-03 -2.592149972915649414e-01 -2.010823488235473633e-01 -2.523020841181278229e-03 1.970020085573196411e-01 -1.144189611077308655e-01 3.384153544902801514e-01 1.080322042107582092e-01 3.590564057230949402e-02 -5.268542096018791199e-02 6.374432146549224854e-02 2.055896520614624023e-01 3.026001453399658203e-01 1.628999412059783936e-01 4.116633534431457520e-02 -1.222772970795631409e-01 1.712000519037246704e-01 -1.219649240374565125e-01 -6.294401735067367554e-02 2.122868001461029053e-01 -3.987989425659179688e-01 2.463925629854202271e-02 -3.924517035484313965e-01 -9.721018373966217041e-03
-9.769065678119659424e-02 -7.406125962734222412e-02 -2.186465859413146973e-01 -3.278433978557586670e-01 1.802260428667068481e-01 -1.294640302658081055e-01 1.358063966035842896e-01 2.331751883029937744e-01 -8.245976269245147705e-02 -2.880414202809333801e-02 3.690103814005851746e-02 -3.646179661154747009e-02 2.646032571792602539e-01 -3.275547176599502563e-02 -2.412982583045959473e-01 -1.041384860873222351e-01 1.477089710533618927e-02 1.125641912221908569e-01 -1.648574769496917725e-01 4.263325035572052002e-01 6.347008794546127319e-02 -3.387797996401786804e-02 -1.284750103950500488e-01 1.205223053693771362e-01 3.243439197540283203e-01 2.656801342964172363e-01 1.215274408459663391e-01 -9.232519194483757019e-03 -2.167106270790100098e-01 -5.504810810089111328e-02 -1.717183738946914673e-01 -1.702812016010284424e-01
1.350364536046981812e-01 -1.594709455966949463e-01 -3.313227593898773193e-01 4.394159838557243347e-02 1.154479011893272400e-01 -2.199611365795135498e-01 1.093574985861778259e-01 2.457428276538848877e-01 -9.309519082307815552e-03 6.954236305318772793e-04 1.261587738990783691e-01 -5.135166645050048828e-02 1.879363059997558594e-01 1.316984556615352631e-02 -3.709216415882110596e-02 5.008114874362945557e-02 -1.770503222942352295e-01 1.368861347436904907e-01 -1.587243676185607910e-01 3.012740015983581543e-01 2.672609388828277588e-01 2.651482522487640381e-01 -1.399757564067840576e-01 -1.014452576637268066e-01 4.774938896298408508e-02 -3.910854458808898926e-01 6.070300564169883728e-02 -4.704943671822547913e-02 -3.810176253318786621e-01 5.731594562530517578e-02 4.545600712299346924e-02 5.690986663103103638e-02
-2.282689213752746582e-01 -1.989846676588058472e-01 -2.973680198192596436e-01 -1.750131547451019287e-01 1.073014512658119202e-01 -3.031716644763946533e-01 1.812068670988082886e-01 7.400612533092498779e-02 2.329794913530349731e-01 1.275801062583923340e-01 1.114835739135742188e-01 -3.407733887434005737e-02 1.030589342117309570e-01 -2.039469331502914429e-01 -1.101990416646003723e-01 -1.520704180002212524e-01 -1.813089400529861450e-01 -2.908605523407459259e-02 -1.875670105218887329e-01 1.531378626823425293e-01 3.149370849132537842e-01 5.708935111761093140e-02 2.562171593308448792e-02 -3.616286218166351318e-01 1.244483888149261475e-01 3.295271471142768860e-02 5.485847964882850647e-02 2.268714606761932373e-01 1.731332950294017792e-02 -2.519829273223876953e-01 5.491590872406959534e-02 -1.085301116108894348e-01
5.620044469833374023e-02 -3.129574060440063477e-01 -1.466334909200668335e-01 -1.153030991554260254e-01 1.582315713167190552e-01 -1.464975476264953613e-01 1.161533370614051819e-01 1.037170441122725606e-04 2.500250041484832764e-01 -2.515871524810791016e-01 7.182572036981582642e-02 6.723849475383758545e-02 2.267627567052841187e-01 1.349927019327878952e-02 8.171461522579193115e-02 1.959886699914932251e-01 1.636862903833389282e-01 -4.162477701902389526e-02 -8.031482249498367310e-02 2.968809567391872406e-03 -2.595626711845397949e-01 4.421705901622772217e-01 7.821420580148696899e-02 -1.154374405741691589e-01 6.820920854806900024e-02 2.031371295452117920e-01 4.720660299062728882e-02 2.516688108444213867e-01 -3.476187288761138916e-01 -1.440196204930543900e-02 4.827733710408210754e-02 1.405556350946426392e-01
-9.115353226661682129e-02 -6.385651975870132446e-02 -3.803425431251525879e-01 -3.903233259916305542e-02 3.817912191152572632e-02 -2.583086490631103516e-01 -1.379312276840209961e-01 1.413404643535614014e-01 3.791454061865806580e-02 -5.021174252033233643e-02 6.223593372851610184e-03 -1.809689253568649292e-01 1.185935735702514648e-01 -3.065524697303771973e-01 2.551227211952209473e-01 5.017052963376045227e-02 8.547611534595489502e-02 7.811220735311508179e-02 4.770455881953239441e-03 2.403215169906616211e-01 1.629467755556106567e-01 -1.375070363283157349e-01 1.335001140832901001e-01 -8.293360471725463867e-02 -7.481411099433898926e-02 4.457081258296966553e-01 -1.633411198854446411e-01 3.347139954566955566e-01 -1.209004670381546021e-01 -1.487722843885421753e-01 1.882686465978622437e-02 -2.096110396087169647e-02
-2.529872208833694458e-02 -4.665528535842895508e-01 1.027118563652038574e-01 -4.540903866291046143e-02 2.005381882190704346e-01 -1.256976425647735596e-01 -6.814391911029815674e-02 6.617159396409988403e-02 3.085392713546752930e-01 9.624478220939636230e-02 -7.501996308565139771e-02 1.051576621830463409e-02 1.885105967521667480e-01 -6.170120462775230408e-02 -1.292160153388977051e-01 1.684892177581787109e-01 -3.422471284866333008e-01 2.251615747809410095e-02 -1.359034627676010132e-01 1.132621690630912781e-01 -1.763348579406738281e-01 3.516983985900878906e-02 -5.346798151731491089e-02 -1.630726605653762817e-01 3.550881892442703247e-02 -3.581307083368301392e-02 -1.686642318964004517e-01 2.267780900001525879e-01 -4.061965346336364746e-01 1.808435916900634766e-01 1.362481713294982910e-01 -2.949862973764538765e-03
-2.910503447055816650e-01 6.078440323472023010e-02 -4.107564985752105713e-01 -1.361014544963836670e-01 2.213109880685806274e-01 -4.664290696382522583e-02 4.062902554869651794e-02 1.657427996397018433e-01 6.262458115816116333e-02 -1.904675215482711792e-01 2.580896019935607910e-01 2.674876712262630463e-02 3.625454306602478027e-01 -1.745543628931045532e-01 -2.374753914773464203e-02 8.585890382528305054e-02 -5.447939038276672363e-02 4.619115963578224182e-02 -1.740327626466751099e-01 5.902738124132156372e-02 2.372073233127593994e-01 2.135798335075378418e-02 1.452535204589366913e-02 9.430050849914550781e-02 1.483639776706695557e-01 2.648444771766662598e-01 4.829371348023414612e-02 5.118045955896377563e-02 -9.885367006063461304e-02 3.025174699723720551e-02 -1.522391885519027710e-01 -3.619875013828277588e-01
-1.835306882858276367e-01 -8.670809864997863770e-02 4.672757536172866821e-02 -1.718532741069793701e-01 1.510185152292251587e-01 3.184021115303039551e-01 -9.904794394969940186e-02 1.138916090130805969e-01 8.633427321910858154e-02 -1.124984472990036011e-01 -2.790228724479675293e-01 1.485125254839658737e-02 2.811714410781860352e-01 -3.789838030934333801e-02 3.456803560256958008e-01 1.149446889758110046e-01 1.816627196967601776e-02 1.003543213009834290e-01 1.926139346323907375e-03 1.723614931106567383e-01 1.329075992107391357e-01 1.539586335420608521e-01 1.967352032661437988e-01 -3.197478950023651123e-01 8.012273162603378296e-02 1.000300720334053040e-01 -7.659713923931121826e-02 1.800359934568405151e-01 -2.414784878492355347e-01 3.035705685615539551e-01 -1.310171484947204590e-01 1.548086553812026978e-01
-3.490729629993438721e-02 9.363062679767608643e-03 -1.308608055114746094e-01 5.033978447318077087e-02 3.212130963802337646e-01 9.308941662311553955e-02 3.686330467462539673e-02 -4.738796502351760864e-02 6.048419978469610214e-03 -2.522152662277221680e-01 -2.222555279731750488e-01 -2.196718901395797729e-01 1.597387790679931641e-01 -1.541158854961395264e-01 -1.391554027795791626e-01 -9.927562624216079712e-02 6.514197587966918945e-02 -1.529737114906311035e-01 -1.239245086908340454e-01 4.116898477077484131e-01 1.619689464569091797e-01 2.206453979015350342e-01 1.894903741776943207e-02 -2.715291976928710938e-01 4.627076536417007446e-02 1.245749294757843018e-01 -1.516313478350639343e-02 1.601130068302154541e-01 -1.177679076790809631e-01 3.007174432277679443e-01 -3.150060772895812988e-01 1.234745085239410400e-01
-9.673803299665451050e-02 3.106468170881271362e-02 -2.970719635486602783e-01 -5.315572395920753479e-02 -1.617470197379589081e-02 -1.543009281158447266e-01 1.409028023481369019e-01 -4.339744150638580322e-02 3.424307107925415039e-01 -1.100786775350570679e-01 1.166975349187850952e-01 1.699738353490829468e-01 3.133468925952911377e-01 -8.857529610395431519e-02 7.746905554085969925e-03 -6.275825947523117065e-02 -2.240465953946113586e-02 2.603184878826141357e-01 -2.094651013612747192e-01 2.846932113170623779e-01 -2.668261229991912842e-01 3.368223309516906738e-01 -2.481085062026977539e-01 -5.430808290839195251e-02 -5.791383329778909683e-03 -1.040716543793678284e-01 -3.526246920228004456e-02 2.540289163589477539e-01 -4.147571325302124023e-02 2.102457433938980103e-01 -4.248288646340370178e-02 -6.452132761478424072e-02
-1.075728014111518860e-01 -2.499640919268131256e-02 -3.512920737266540527e-01 -2.704803943634033203e-01 -1.758282631635665894e-02 -9.122779220342636108e-02 2.093401253223419189e-01 1.999178826808929443e-01 1.699285954236984253e-01 -1.021876856684684753e-01 9.668377041816711426e-02 -1.850951113738119602e-03 5.004269480705261230e-01 9.363858401775360107e-02 -5.075908452272415161e-02 8.497624099254608154e-02 -7.879202067852020264e-02 -6.550940871238708496e-02 -1.162065863609313965e-01 1.380636990070343018e-01 -2.337338589131832123e-02 -3.647650405764579773e-02 1.332879811525344849e-01 -2.221494913101196289e-01 1.860417276620864868e-01 3.324196338653564453e-01 -5.830944282934069633e-04 1.290424317121505737e-01 -1.276309043169021606e-01 1.003103777766227722e-01 -3.891738504171371460e-02 -2.818906903266906738e-01
-1.697482317686080933e-01 -3.486479222774505615e-01 -2.955549582839012146e-02 -7.273686677217483521e-02 2.224341034889221191e-01 -5.014047399163246155e-02 -7.495415210723876953e-02 -1.703514950349926949e-03 -7.335629314184188843e-02 -2.245794236660003662e-01 2.901540100574493408e-01 1.825837939977645874e-01 2.699266076087951660e-01 -2.772747874259948730e-01 -4.990031197667121887e-02 -1.503195464611053467e-01 -1.539414227008819580e-01 1.103542074561119080e-01 1.857968568801879883e-01 2.625260055065155029e-01 2.873281836509704590e-01 1.042945757508277893e-01 -9.641662985086441040e-02 5.435596778988838196e-02 7.022438198328018188e-02 1.083929538726806641e-01 1.125663742423057556e-01 2.794234752655029297e-01 -7.512629032135009766e-02 -2.494424581527709961e-03 -1.968911290168762207e-01 -2.020786702632904053e-01
3.053451515734195709e-02 -1.879263073205947876e-01 -1.303472667932510376e-01 -3.139722719788551331e-02 2.370146960020065308e-01 -1.681331843137741089e-01 2.744148112833499908e-02 1.762184128165245056e-02 2.492269128561019897e-02 -8.105261623859405518e-02 -1.131073608994483948e-01 8.816801011562347412e-03 4.293486177921295166e-01 -3.702443838119506836e-01 2.726644873619079590e-01 -2.505806088447570801e-01 4.243861883878707886e-03 2.962354756891727448e-02 -4.511764645576477051e-01 -8.599977195262908936e-02 1.177621111273765564e-01 -1.079671271145343781e-02 2.316250801086425781e-01 -5.471669603139162064e-03 1.151720955967903137e-01 2.902130037546157837e-02 -1.203396096825599670e-01 2.085096538066864014e-01 -1.722977757453918457e-01 -3.042476251721382141e-03 -9.720896370708942413e-03 -1.661612279713153839e-02
1.727563738822937012e-01 -1.539381146430969238e-01 5.951307713985443115e-03 -3.348052203655242920e-01 -4.815227910876274109e-02 -2.605015635490417480e-01 2.404541373252868652e-01 -1.081437021493911743e-01 2.696914672851562500e-01 -1.114193499088287354e-01 2.449064701795578003e-01 -2.574863731861114502e-01 -4.168218001723289490e-02 -2.055512815713882446e-01 1.896760165691375732e-01 4.809710383415222168e-02 -1.861283183097839355e-01 7.881721109151840210e-02 -1.295352876186370850e-01 2.120919972658157349e-01 3.291950374841690063e-02 -6.063476949930191040e-02 2.061762809753417969e-01 -8.535478264093399048e-02 4.462106898427009583e-02 -1.634091734886169434e-01 2.161071449518203735e-01 1.701352745294570923e-01 -8.666220307350158691e-02 3.096437156200408936e-01 -9.543490409851074219e-02 -1.640671938657760620e-01
-2.993804216384887695e-02 1.093591004610061646e-02 -2.226085364818572998e-01 -4.264425039291381836e-01 1.693417429924011230e-01 7.380314171314239502e-02 1.218869537115097046e-01 -4.100947827100753784e-02 1.951587945222854614e-01 -5.417921394109725952e-02 -8.361740410327911377e-02 -5.628770589828491211e-02 9.834977984428405762e-02 -1.192016750574111938e-01 9.193575382232666016e-02 8.947560936212539673e-02 1.729165464639663696e-01 2.333853691816329956e-01 -3.306213617324829102e-01 4.061427414417266846e-01 2.697589099407196045e-01 -1.659108139574527740e-02 -3.567948639392852783e-01 -1.322012692689895630e-01 -2.707690233364701271e-03 5.053186416625976562e-02 -9.039596468210220337e-02 -8.649868890643119812e-03 -1.139822378754615784e-01 5.080943182110786438e-02 1.352067589759826660e-01 -6.538041681051254272e-02
-2.923097014427185059e-01 -2.145549952983856201e-01 -2.614526152610778809e-01 -2.119295299053192139e-01 1.496890038251876831e-01 -1.618921309709548950e-01 -2.669697403907775879e-01 1.423565745353698730e-01 1.603853404521942139e-01 1.721004024147987366e-02 -6.396259367465972900e-02 5.089458078145980835e-02 3.388708233833312988e-01 -1.278766989707946777e-02 -7.702200859785079956e-02 -3.266830369830131531e-02 -1.575571000576019287e-01 1.206838563084602356e-01 6.507651507854461670e-02 -4.541879519820213318e-02 1.876959949731826782e-01 -2.374751679599285126e-02 -2.705977857112884521e-01 -1.662400811910629272e-01 -9.118361398577690125e-03 3.408091887831687927e-02 2.057236731052398682e-01 1.842933446168899536e-01 -4.023007452487945557e-01 9.048176556825637817e-02 1.670027673244476318e-01 5.103696510195732117e-02
-5.519150570034980774e-02 3.372998163104057312e-02 -1.840266138315200806e-01 -1.532486379146575928e-01 1.691278666257858276e-01 -9.381056576967239380e-02 1.041519418358802795e-01 4.152223095297813416e-02 2.370558679103851318e-01 -5.708215013146400452e-02 -2.382763922214508057e-01 2.487685978412628174e-01 3.051258921623229980e-01 -1.805789023637771606e-01 4.243856370449066162e-01 -1.563110500574111938e-01 -8.939637988805770874e-02 9.776128083467483521e-02 -7.848779112100601196e-02 2.551061511039733887e-01 -3.236413747072219849e-02 1.306908875703811646e-01 -2.642512023448944092e-01 5.995007604360580444e-02 1.230413392186164856e-01 1.755375117063522339e-01 -2.393126785755157471e-01 1.197323501110076904e-01 1.208383962512016296e-02 1.113289594650268555e-01 2.412775158882141113e-02 2.628817260265350342e-01
7.969620078802108765e-02 -3.663484752178192139e-01 -1.319860517978668213e-01 -1.337143965065479279e-02 -3.102021873928606510e-04 -3.795778751373291016e-01 5.702092498540878296e-02 8.282269537448883057e-02 1.951410323381423950e-01 3.598154336214065552e-02 -8.660955727100372314e-02 1.625576317310333252e-01 8.458796888589859009e-02 -2.360540777444839478e-01 2.772847712039947510e-01 -6.649167090654373169e-02 1.631897501647472382e-02 -1.046218574047088623e-01 -4.219467937946319580e-01 1.432401090860366821e-01 2.858256399631500244e-01 6.677897274494171143e-02 8.564143627882003784e-02 8.723488077521324158e-03 -8.970504999160766602e-02 -5.505964905023574829e-02 -1.253402233123779297e-01 1.010810807347297668e-01 -3.548948168754577637e-01 6.199874449521303177e-03 5.017312988638877869e-02 -3.626137226819992065e-02
-1.052893884479999542e-02 -5.144957080483436584e-02 -1.226504370570182800e-01 -1.604003757238388062e-01 2.767307758331298828e-01 -1.954223811626434326e-01 -1.208587270230054855e-02 -1.466958550736308098e-03 4.143666923046112061e-01 3.848179429769515991e-02 -1.273614913225173950e-02 2.047588527202606201e-01 6.755998823791742325e-03 -1.984177082777023315e-01 2.730208933353424072e-01 1.954961568117141724e-01 -1.249026507139205933e-01 -1.917879581451416016e-01 2.099462002515792847e-01 3.867745995521545410e-01 -7.333381474018096924e-02 3.018790110945701599e-02 4.808785393834114075e-03 -6.391588598489761353e-02 1.526522338390350342e-01 -9.670963883399963379e-02 7.385185360908508301e-02 8.535898476839065552e-02 -2.691656351089477539e-01 -1.323959790170192719e-02 -3.060795366764068604e-01 7.713942974805831909e-02
4.514737054705619812e-02 -1.719333380460739136e-01 1.405101083219051361e-02 4.134978353977203369e-02 3.424811065196990967e-01 4.598192498087882996e-02 1.778713911771774292e-01 6.733578443527221680e-02 2.256653755903244019e-01 -2.052073925733566284e-01 -6.994683761149644852e-03 -3.343194723129272461e-01 1.187706366181373596e-01 4.542741517070680857e-04 -8.810532838106155396e-02 3.957157582044601440e-02 -7.096038013696670532e-02 9.024130553007125854e-02 -3.381074666976928711e-01 1.187063939869403839e-02 2.163217961788177490e-01 -1.356486696749925613e-03 1.995711177587509155e-01 -2.495726644992828369e-01 1.760791838169097900e-01 1.711032241582870483e-01 -7.686828076839447021e-02 1.480762809514999390e-01 -1.641341745853424072e-01 3.834232687950134277e-02 -4.300958812236785889e-01 6.758791953325271606e-02
2.080424576997756958e-01 -1.237731501460075378e-01 -2.027195394039154053e-01 1.278138160705566406e-01 8.742830157279968262e-02 -1.174817979335784912e-01 4.586445689201354980e-01 1.310282349586486816e-01 1.227409765124320984e-01 -8.080835640430450439e-02 -6.654993444681167603e-02 3.325051441788673401e-02 4.215983450412750244e-01 4.804819077253341675e-02 -3.877367451786994934e-02 1.065366864204406738e-01 -3.435735106468200684e-01 1.239508241415023804e-01 -2.079062163829803467e-01 2.577880918979644775e-01 1.373078078031539917e-01 1.796642690896987915e-01 -1.346763074398040771e-01 1.183169893920421600e-02 2.386724948883056641e-01 -5.601962655782699585e-02 -4.130510240793228149e-02 7.518628239631652832e-02 -1.772639714181423187e-02 -4.264019057154655457e-02 3.581650927662849426e-02 1.777283549308776855e-01
1.672512441873550415e-01 -1.021264567971229553e-01 1.531710475683212280e-01 -2.165960371494293213e-01 -1.544908434152603149e-02 -1.495647728443145752e-01 -1.428721845149993896e-02 7.586656510829925537e-02 3.306375443935394287e-02 1.556449085474014282e-01 -2.199307270348072052e-02 -3.103307075798511505e-02 3.520502150058746338e-01 -1.261400431394577026e-01 9.898469597101211548e-02 1.129094660282135010e-01 1.180265173316001892e-01 3.990891873836517334e-01 -2.281752973794937134e-01 1.357626616954803467e-01 4.638448357582092285e-02 2.701124250888824463e-01 1.171837300062179565e-01 -2.902238965034484863e-01 -1.085521057248115540e-01 4.671594500541687012e-02 -1.218047589063644409e-01 3.220801949501037598e-01 -3.106758296489715576e-01 1.366349607706069946e-01 9.249489009380340576e-02 -2.091364003717899323e-02
-2.638327144086360931e-02 2.061445452272891998e-02 -4.543416202068328857e-03 8.450207114219665527e-02 -1.075206547975540161e-01 -2.865718305110931396e-01 -3.146303445100784302e-02 2.472675777971744537e-02 5.737171974033117294e-03 1.336352080106735229e-01 3.181917220354080200e-02 -2.250665575265884399e-01 1.692643165588378906e-01 -1.891194432973861694e-01 2.070507407188415527e-01 -1.855086386203765869e-01 -2.435916960239410400e-01 2.170148342847824097e-01 -1.338713467121124268e-01 1.560624539852142334e-01 2.994448840618133545e-01 -1.788936406373977661e-01 -2.003960497677326202e-02 -2.484991252422332764e-01 1.293483227491378784e-01 -5.383555218577384949e-02 -3.195640072226524353e-02 2.948329448699951172e-01 -3.864225149154663086e-01 6.874243170022964478e-02 5.435963161289691925e-03 3.016392886638641357e-01
[truncated: 3,270,914 more chars]
