# Supplementary material for: The Language of Innovation
Source: PLoS One. 2020 Apr 30;15(4):e0230107. doi: 10.1371/journal.pone.0230107 (PMC7194493; doi:10.1371/journal.pone.0230107)
Supplement: S12 File — (GZ) [file pone.0230107.s012.tar.gz › 1990-1994/V2Run_9_VS_4500_embeddings1990-1994ED32.txt]

5.676066502928733826e-02 -6.070380099117755890e-03 -8.513519912958145142e-02 2.832114398479461670e-01 -2.635048329830169678e-01 1.167569682002067566e-01 -1.276575177907943726e-01 -1.841160356998443604e-01 3.251636624336242676e-01 -1.669636964797973633e-01 -2.869932912290096283e-02 3.629952073097229004e-01 1.091647818684577942e-01 2.925712615251541138e-02 9.087335318326950073e-02 -1.880278252065181732e-02 3.326816558837890625e-01 -1.196791753172874451e-01 -1.336352527141571045e-01 1.432807594537734985e-01 -4.378971084952354431e-02 -1.404785960912704468e-01 -4.201137926429510117e-03 -1.015527322888374329e-01 5.803894624114036560e-02 -1.340528875589370728e-01 1.693956702947616577e-01 -1.009533479809761047e-01 -8.358592167496681213e-03 -2.398807853460311890e-01 -2.849343717098236084e-01 -3.066673278808593750e-01
2.642783224582672119e-01 -2.593099698424339294e-02 -8.554838597774505615e-03 -7.955758832395076752e-03 -1.658112108707427979e-01 -5.918921530246734619e-02 -1.174223497509956360e-01 -2.496435493230819702e-01 1.297162175178527832e-01 1.085273101925849915e-01 2.334542125463485718e-01 5.433462094515562057e-03 4.094454646110534668e-01 -2.666285932064056396e-01 6.685595214366912842e-02 6.011609733104705811e-02 1.667969375848770142e-01 -3.685697913169860840e-02 -3.396430313587188721e-01 8.278705179691314697e-02 -8.497571200132369995e-02 7.792925834655761719e-02 1.900234669446945190e-01 -1.130314394831657410e-01 1.290606260299682617e-01 -2.957920730113983154e-01 2.362442910671234131e-01 -8.471315354108810425e-02 1.287316381931304932e-01 2.366368286311626434e-02 -3.069801926612854004e-01 -1.452743075788021088e-02
-4.777171835303306580e-02 1.099692210555076599e-01 3.390148580074310303e-01 2.701532244682312012e-01 -1.162147074937820435e-01 -2.326715923845767975e-02 5.431282147765159607e-02 -3.591016232967376709e-01 1.071558613330125809e-02 2.492247819900512695e-01 -5.946563556790351868e-03 2.425475865602493286e-01 -4.343126900494098663e-03 -3.358412384986877441e-01 1.668490916490554810e-01 1.140423193573951721e-01 1.640458106994628906e-01 -1.424068808555603027e-01 -1.126921251416206360e-01 1.591155230998992920e-01 -1.430553644895553589e-01 5.572857707738876343e-02 -5.387699604034423828e-02 -1.069329977035522461e-01 1.657598614692687988e-01 -7.504098117351531982e-02 1.168772857636213303e-02 1.584530472755432129e-01 2.213302403688430786e-01 -3.440122008323669434e-01 -1.094242930412292480e-01 1.274448186159133911e-01
-2.035892456769943237e-01 -1.407642215490341187e-01 -4.084967821836471558e-02 2.485533505678176880e-01 -1.260002553462982178e-01 8.453958481550216675e-02 -2.129321545362472534e-02 -3.856066167354583740e-01 1.528231799602508545e-01 1.087735816836357117e-01 1.248577907681465149e-01 9.040029346942901611e-02 6.306806951761245728e-02 -7.954113185405731201e-02 8.683139085769653320e-02 2.767963707447052002e-01 2.168217301368713379e-01 -1.021075621247291565e-01 -3.425411880016326904e-01 4.037325382232666016e-01 1.044194698333740234e-01 5.593821406364440918e-02 1.604450196027755737e-01 4.174317046999931335e-02 -2.490590959787368774e-01 -1.646854877471923828e-01 6.761217117309570312e-02 2.694857493042945862e-02 2.516211867332458496e-01 -5.904804915189743042e-02 -8.977877348661422729e-02 -3.336009755730628967e-02
9.968915581703186035e-02 5.767646431922912598e-02 -1.879154294729232788e-01 1.531116962432861328e-01 1.372139155864715576e-02 3.400781005620956421e-02 4.738501459360122681e-02 -3.613733649253845215e-01 1.169811040163040161e-01 5.623349919915199280e-02 -2.081009745597839355e-02 1.605250090360641479e-01 -1.178143024444580078e-01 -4.443036019802093506e-01 2.276902049779891968e-01 1.982508599758148193e-01 1.629630774259567261e-01 1.361296325922012329e-01 -1.676400601863861084e-01 2.854800820350646973e-01 -8.423928916454315186e-02 1.206557452678680420e-02 1.635801494121551514e-01 -4.775877669453620911e-02 -1.374514400959014893e-01 -3.177918195724487305e-01 -5.153154022991657257e-03 6.744084507226943970e-02 2.841600477695465088e-01 9.672338142991065979e-03 -7.254869490861892700e-02 2.162966728210449219e-01
1.783547401428222656e-01 -4.619485884904861450e-02 1.708924770355224609e-01 2.446358799934387207e-01 -7.021731138229370117e-02 1.424179822206497192e-01 1.042063310742378235e-01 -2.789326906204223633e-01 2.786522805690765381e-01 2.578471601009368896e-02 -3.319534063339233398e-01 3.251326084136962891e-02 -3.119878284633159637e-02 -7.642521709203720093e-02 1.500708609819412231e-01 1.833612918853759766e-01 4.178654029965400696e-02 8.607217669486999512e-02 7.882700301706790924e-03 -2.163428999483585358e-02 1.771030426025390625e-01 -4.434356838464736938e-02 -2.750397026538848877e-01 -2.524699084460735321e-02 2.766604721546173096e-01 -2.368469685316085815e-01 1.191820502281188965e-01 -9.105986915528774261e-03 2.436958998441696167e-01 -2.860470414161682129e-01 9.414415061473846436e-02 -3.071002364158630371e-01
1.076344251632690430e-01 3.435411676764488220e-02 2.684142589569091797e-01 2.554626166820526123e-01 -2.355567663908004761e-01 -8.634162694215774536e-02 -1.070367619395256042e-01 -3.755656257271766663e-02 5.298823583871126175e-03 1.832992136478424072e-01 -2.396167814731597900e-01 2.992533147335052490e-01 1.846078932285308838e-01 -1.145789101719856262e-01 1.607056707143783569e-01 -1.336410790681838989e-01 1.685506254434585571e-01 1.720139086246490479e-01 -2.349893748760223389e-01 9.037935733795166016e-02 -1.031200289726257324e-01 1.358427405357360840e-01 -2.134691178798675537e-02 2.211935222148895264e-01 -1.208929792046546936e-01 -3.818911612033843994e-01 2.759054303169250488e-01 -4.979614168405532837e-02 9.408003836870193481e-02 -2.111263759434223175e-02 -2.247939407825469971e-01 -6.231853738427162170e-02
1.784733682870864868e-01 -1.093457862734794617e-01 -3.273691982030868530e-02 2.163883894681930542e-01 -7.749542128294706345e-03 -2.120877206325531006e-01 1.148074567317962646e-01 -8.084216713905334473e-02 3.040087223052978516e-01 -3.211482986807823181e-02 -1.580383977852761745e-03 1.564922630786895752e-01 -4.136326536536216736e-02 -3.269811570644378662e-01 1.886569857597351074e-01 -2.529398202896118164e-01 2.714273929595947266e-01 -1.148238405585289001e-01 -1.251453459262847900e-01 1.569966524839401245e-01 1.171595975756645203e-01 2.129338383674621582e-01 -1.348549574613571167e-01 1.398601830005645752e-01 2.582196705043315887e-02 -3.254166543483734131e-01 3.115746080875396729e-01 6.643834710121154785e-02 1.124438568949699402e-01 -2.328625023365020752e-01 -1.174088716506958008e-01 -6.859591603279113770e-02
-1.659088283777236938e-01 1.031332388520240784e-01 7.022874802350997925e-02 1.676685661077499390e-01 -2.435361593961715698e-01 -8.860754966735839844e-02 -1.227829530835151672e-01 -2.715128362178802490e-01 1.610962897539138794e-01 2.438396364450454712e-01 1.930069550871849060e-02 3.941895961761474609e-01 -3.388224914669990540e-02 -2.296911925077438354e-01 1.656035333871841431e-01 8.272023871541023254e-03 1.506141722202301025e-01 -9.358230978250503540e-02 2.001440711319446564e-02 -6.944314390420913696e-02 -9.535300731658935547e-02 1.484901905059814453e-01 1.051355376839637756e-01 -1.656995415687561035e-01 -1.319860368967056274e-01 -3.466295599937438965e-01 9.575544297695159912e-02 5.414230003952980042e-02 4.287437200546264648e-01 7.608607411384582520e-02 6.620641052722930908e-02 1.694635860621929169e-02
-6.259878724813461304e-02 -3.310950696468353271e-01 4.885241761803627014e-02 6.044831825420260429e-04 -3.110738694667816162e-01 -1.175862774252891541e-01 3.317968174815177917e-02 -2.019499838352203369e-01 5.331710353493690491e-02 1.833328753709793091e-01 -1.482557877898216248e-02 -5.602769181132316589e-02 3.953062593936920166e-01 -1.491452902555465698e-01 1.858888864517211914e-01 -5.364520475268363953e-02 3.555882871150970459e-01 -8.451228030025959015e-03 2.139727585017681122e-02 -2.365690097212791443e-02 -4.079043269157409668e-01 2.796316146850585938e-02 -1.484992727637290955e-02 -7.693494111299514771e-02 3.693164512515068054e-02 -2.662232220172882080e-01 1.502030342817306519e-01 3.154145320877432823e-03 1.682446449995040894e-01 -8.037904649972915649e-02 -2.107874602079391479e-01 -3.144271671772003174e-02
-1.656507402658462524e-01 -1.368509382009506226e-01 4.298351332545280457e-02 1.429463624954223633e-01 -1.237629055976867676e-01 3.273720294237136841e-02 -2.176789641380310059e-01 -4.904063418507575989e-02 4.075663164258003235e-02 1.910063028335571289e-01 -1.553300302475690842e-02 -5.538995563983917236e-02 1.532011628150939941e-01 -3.916324675083160400e-01 2.324790954589843750e-01 -7.392021268606185913e-02 4.389315545558929443e-01 1.564091295003890991e-01 -1.199090555310249329e-01 -1.199019104242324829e-01 -2.605161815881729126e-02 -6.227252632379531860e-02 -1.378368884325027466e-01 5.112440139055252075e-02 1.710010915994644165e-01 -2.779779434204101562e-01 1.757227480411529541e-01 -1.272270232439041138e-01 1.407195776700973511e-01 -1.492722928524017334e-01 -3.394145667552947998e-01 6.817444413900375366e-02
-5.386942997574806213e-02 -1.960965245962142944e-02 1.653566509485244751e-01 3.050263822078704834e-01 -1.617742180824279785e-01 -1.195584535598754883e-01 -3.965416848659515381e-01 -2.695381045341491699e-01 1.043949872255325317e-01 2.260886430740356445e-01 -4.570684581995010376e-02 1.097156628966331482e-01 5.552464723587036133e-02 -2.970834970474243164e-01 2.485912293195724487e-01 -1.194655001163482666e-01 -5.777890235185623169e-02 -3.872770071029663086e-02 -2.002455145120620728e-01 4.836070537567138672e-02 -3.859785199165344238e-02 2.579619586467742920e-01 9.654426574707031250e-02 2.432676255702972412e-01 5.987490341067314148e-02 -3.458304107189178467e-01 1.394657939672470093e-01 -1.066152453422546387e-01 -7.252075523138046265e-02 -1.297367513179779053e-01 -3.951082006096839905e-03 4.999133199453353882e-02
-8.201318234205245972e-02 2.101195752620697021e-01 4.728068131953477859e-03 2.455396652221679688e-01 -1.673925518989562988e-01 -1.539282202720642090e-01 -2.056901454925537109e-01 -3.603209257125854492e-01 1.744137406349182129e-01 -5.879471451044082642e-02 -7.286355644464492798e-02 1.189476028084754944e-01 -1.920292899012565613e-02 -3.192185759544372559e-01 2.739643752574920654e-01 -1.829837262630462646e-01 9.872313588857650757e-02 1.990956068038940430e-01 -9.541444480419158936e-02 -3.713439777493476868e-02 8.936513960361480713e-02 -8.854412287473678589e-02 -2.825422398746013641e-02 -1.186974346637725830e-02 5.219349265098571777e-02 -2.833006680011749268e-01 1.824415028095245361e-01 3.154525756835937500e-01 3.045823276042938232e-01 -9.680003672838211060e-02 7.912736386060714722e-02 -4.521188675425946712e-04
1.282519251108169556e-01 -3.477860242128372192e-02 -4.343552980571985245e-03 2.536535561084747314e-01 -1.748326122760772705e-01 -1.927911117672920227e-02 -8.169081807136535645e-02 -2.578031718730926514e-01 -7.268209010362625122e-02 -3.646905347704887390e-02 -2.572025060653686523e-01 4.162586033344268799e-01 6.883227825164794922e-02 -4.680545926094055176e-01 2.956593036651611328e-01 -1.527631934732198715e-02 2.177891135215759277e-01 1.018782109022140503e-01 -3.933687135577201843e-02 1.151252910494804382e-01 -3.167440369725227356e-02 1.235117688775062561e-01 5.796351283788681030e-02 -1.823170036077499390e-01 -6.210925057530403137e-02 1.275880336761474609e-01 -1.263465434312820435e-01 9.900119155645370483e-02 2.214430123567581177e-01 -3.838798776268959045e-02 -1.502974480390548706e-01 -1.092702746391296387e-01
-1.687500625848770142e-01 -1.174454763531684875e-02 4.744216054677963257e-02 1.029769703745841980e-02 -1.278492212295532227e-01 -2.550201304256916046e-02 1.541798710823059082e-01 -3.510541915893554688e-01 3.004239499568939209e-01 1.800631433725357056e-01 -1.909253597259521484e-01 1.385773122310638428e-01 1.508408486843109131e-01 -3.789200484752655029e-01 2.265536189079284668e-01 1.051370427012443542e-01 8.911902457475662231e-02 2.391227334737777710e-01 -1.245012357831001282e-01 2.420060932636260986e-01 1.382101178169250488e-01 -1.371668428182601929e-01 -2.033406123518943787e-02 7.837065309286117554e-02 -1.988701373338699341e-01 -3.397463858127593994e-01 9.821751713752746582e-02 -7.713494356721639633e-03 9.574475884437561035e-02 1.425980627536773682e-01 -9.603525698184967041e-02 -1.044343709945678711e-01
1.580644026398658752e-02 -1.514656990766525269e-01 4.027214646339416504e-02 1.538758277893066406e-01 1.200341209769248962e-01 -1.169617697596549988e-01 -2.971660792827606201e-01 -1.579243540763854980e-01 1.839954704046249390e-01 7.836791872978210449e-02 -1.282210350036621094e-01 -1.986151486635208130e-01 1.648287475109100342e-01 -3.291105926036834717e-01 2.532142102718353271e-01 -1.193217784166336060e-01 2.303422689437866211e-01 -2.344930311664938927e-03 -4.060685634613037109e-02 2.632577121257781982e-01 -2.469072341918945312e-01 4.077201709151268005e-03 -1.440324783325195312e-01 1.062236428260803223e-01 -1.881387829780578613e-01 -1.841356456279754639e-01 3.109464943408966064e-01 -3.769498318433761597e-02 1.804146319627761841e-01 -1.143924668431282043e-01 -2.536627650260925293e-01 -7.768477499485015869e-02
-1.203226372599601746e-01 -1.427081674337387085e-01 -2.280097156763076782e-01 -4.893000237643718719e-03 -1.189111545681953430e-01 -3.403269127011299133e-02 3.304420411586761475e-02 -1.854650974273681641e-01 2.092568129301071167e-01 -1.272580325603485107e-01 -3.054089844226837158e-02 1.854662150144577026e-01 1.457424014806747437e-01 -2.759009003639221191e-01 2.375069558620452881e-01 3.506018221378326416e-01 2.917907536029815674e-01 1.058516465127468109e-02 -1.598064154386520386e-01 3.582940995693206787e-01 -5.437561124563217163e-02 -2.917499467730522156e-02 1.620944738388061523e-01 -1.133430972695350647e-01 -8.503279834985733032e-02 -2.167698889970779419e-01 1.094950214028358459e-01 2.152337133884429932e-01 2.671087384223937988e-01 -7.645507901906967163e-02 5.508806928992271423e-02 -1.244707554578781128e-01
1.491036033257842064e-03 2.963852286338806152e-01 -1.226887479424476624e-01 2.643766999244689941e-01 -6.529670208692550659e-02 -1.105716824531555176e-01 -1.959324032068252563e-01 -1.772715747356414795e-01 1.336430609226226807e-01 8.427105098962783813e-02 -2.459626831114292145e-02 1.034961044788360596e-01 -1.114397123456001282e-02 -2.637245357036590576e-01 2.420198321342468262e-01 -2.873634546995162964e-02 4.924244806170463562e-02 1.015562787652015686e-01 -1.348430514335632324e-01 1.257207542657852173e-01 -3.221487998962402344e-01 1.358613222837448120e-01 -5.331041663885116577e-02 -7.802480459213256836e-02 -6.303112953901290894e-02 -2.097293287515640259e-01 3.308761119842529297e-01 1.842331439256668091e-01 4.108454883098602295e-01 2.050585672259330750e-02 1.261464953422546387e-01 -1.454178839921951294e-01
2.410970777273178101e-01 -2.082871496677398682e-01 -3.722483059391379356e-03 2.566237747669219971e-01 -9.709107875823974609e-02 -5.949749052524566650e-02 6.874866783618927002e-02 -2.353014349937438965e-01 -2.277143746614456177e-01 -5.233909189701080322e-02 -1.906448602676391602e-02 9.502571076154708862e-02 1.726688444614410400e-02 -1.731387972831726074e-01 3.698842525482177734e-01 4.968025162816047668e-02 1.590046584606170654e-01 2.813484072685241699e-01 -1.676411628723144531e-01 7.666802406311035156e-02 -4.528859630227088928e-02 2.871038913726806641e-01 -1.552930623292922974e-01 -1.087013557553291321e-01 1.330629438161849976e-01 -2.012642323970794678e-01 -5.215549841523170471e-02 5.098778381943702698e-02 -6.273792684078216553e-02 -9.348015487194061279e-02 2.074831426143646240e-01 -3.846110701560974121e-01
6.098054815083742142e-03 1.659485697746276855e-01 2.128184884786605835e-01 2.854771614074707031e-01 -1.418150216341018677e-01 -1.106637641787528992e-01 -2.527607232332229614e-02 -2.949965298175811768e-01 1.651282310485839844e-01 -1.670076511800289154e-02 -7.613476365804672241e-02 2.100291252136230469e-01 1.982606351375579834e-01 -2.006657272577285767e-01 2.029834240674972534e-01 -1.681717932224273682e-01 1.600625663995742798e-01 2.544232010841369629e-01 -2.800711393356323242e-01 1.074852645397186279e-01 1.129603292793035507e-02 3.884321451187133789e-02 -1.313617080450057983e-02 -9.001876413822174072e-02 -5.861416459083557129e-02 -1.027627289295196533e-01 -1.837549805641174316e-01 1.112238094210624695e-01 4.400301575660705566e-01 -1.635822933167219162e-03 -2.007317356765270233e-02 -2.338400930166244507e-01
-2.220676243305206299e-01 1.475924849510192871e-01 -1.812496334314346313e-01 2.325192540884017944e-01 -3.700027465820312500e-01 1.338389366865158081e-01 -2.203322649002075195e-01 -2.538185417652130127e-01 1.375711988657712936e-02 -2.154451049864292145e-02 -2.098906040191650391e-01 2.550765275955200195e-01 -8.346564322710037231e-02 -3.138875365257263184e-01 1.356386244297027588e-01 -4.678259417414665222e-02 2.218948453664779663e-01 1.375007182359695435e-01 -1.406470388174057007e-01 -9.399360977113246918e-03 -1.260785758495330811e-01 3.372851014137268066e-02 2.980889379978179932e-02 -9.526218473911285400e-02 -1.059585437178611755e-01 -2.603654861450195312e-01 2.246025800704956055e-01 6.086764857172966003e-02 2.381647378206253052e-01 -1.824577003717422485e-01 1.235171966254711151e-02 -2.444183221086859703e-03
8.561157435178756714e-02 -2.019052803516387939e-01 -1.057081222534179688e-01 2.899495959281921387e-01 -2.073939442634582520e-01 -2.117614001035690308e-01 -1.003325879573822021e-01 -1.417466402053833008e-01 2.663427591323852539e-02 -7.581865787506103516e-02 -8.038596808910369873e-02 3.840823173522949219e-01 1.965200603008270264e-01 -3.301694691181182861e-01 3.581109941005706787e-01 5.210786592215299606e-03 2.415172010660171509e-01 -1.942399293184280396e-01 -9.746389091014862061e-02 3.313560038805007935e-02 2.013342827558517456e-02 -1.498427838087081909e-01 1.288716942071914673e-01 1.075562238693237305e-01 1.196561008691787720e-01 9.542360156774520874e-02 2.768276631832122803e-01 -5.644600372761487961e-03 -6.955213099718093872e-02 -9.123144298791885376e-02 -1.702101826667785645e-01 4.891090840101242065e-02
-9.809435904026031494e-02 -7.030422240495681763e-02 -1.416813731193542480e-01 1.340419054031372070e-01 -1.924602389335632324e-01 -1.295878887176513672e-01 -2.115798369050025940e-02 -3.193770945072174072e-01 1.374265998601913452e-01 2.255678735673427582e-02 4.458223411347717047e-04 1.547119468450546265e-01 1.692648977041244507e-01 -2.455306500196456909e-01 -2.535646855831146240e-01 7.164990156888961792e-02 3.053020834922790527e-01 1.180653870105743408e-01 1.205490604043006897e-01 4.650530964136123657e-02 4.375637695193290710e-02 2.734430432319641113e-01 -1.755799204111099243e-01 -1.274516433477401733e-01 1.330370083451271057e-02 -6.958051025867462158e-02 1.138565391302108765e-01 -1.956937313079833984e-01 1.455388814210891724e-01 -2.805880904197692871e-01 -4.177734553813934326e-01 -1.053080037236213684e-01
1.555340439081192017e-01 5.500341951847076416e-02 1.025001183152198792e-01 1.097916886210441589e-01 -1.232971698045730591e-01 -8.345250785350799561e-02 -1.420503407716751099e-01 -1.268070340156555176e-01 3.827790617942810059e-01 1.139431297779083252e-01 5.147890001535415649e-02 -6.826299428939819336e-02 3.262087330222129822e-02 -2.761524021625518799e-01 2.574027478694915771e-01 1.773622781038284302e-01 4.918187558650970459e-01 -1.181634441018104553e-01 2.472542673349380493e-01 8.272635936737060547e-02 -3.016459643840789795e-01 -3.560708090662956238e-02 9.252279996871948242e-02 -1.710324361920356750e-02 -2.631589770317077637e-02 -4.861057549715042114e-02 -1.348368078470230103e-01 -1.563392579555511475e-01 1.355855911970138550e-01 9.190013259649276733e-02 -1.387988403439521790e-02 -2.287134826183319092e-01
1.002853885293006897e-01 2.646306455135345459e-01 -7.379068434238433838e-02 1.878871619701385498e-01 -1.938993930816650391e-01 -1.578251831233501434e-02 -2.750983238220214844e-01 -1.266682744026184082e-01 1.049269810318946838e-01 3.706011688336730003e-03 -3.010510839521884918e-02 2.069259136915206909e-01 2.948508830741047859e-03 -3.457980453968048096e-01 4.698072373867034912e-02 4.526369273662567139e-02 1.393598467111587524e-01 2.121112793684005737e-01 -2.065372318029403687e-01 6.759885698556900024e-02 -6.352990865707397461e-03 9.012446552515029907e-02 -3.371642157435417175e-02 -2.855267226696014404e-01 -1.281696856021881104e-01 -2.983063459396362305e-01 1.702311486005783081e-01 1.862697899341583252e-01 3.423344194889068604e-01 8.734378963708877563e-02 -8.545490354299545288e-02 -2.594795227050781250e-01
3.642385452985763550e-02 -1.267814487218856812e-01 -2.314277291297912598e-01 1.972961872816085815e-01 -9.866924583911895752e-02 -1.488918960094451904e-01 -1.418773531913757324e-01 6.147291138768196106e-02 4.060660600662231445e-01 1.057655438780784607e-01 7.622498087584972382e-04 9.935769438743591309e-02 8.011271804571151733e-02 -6.153633818030357361e-02 1.855464577674865723e-01 1.706781536340713501e-01 -2.777066454291343689e-02 4.173201322555541992e-02 -1.959161758422851562e-01 -9.789921343326568604e-02 -2.928746342658996582e-01 6.392002105712890625e-02 -1.073448136448860168e-01 6.205465272068977356e-02 1.396851241588592529e-01 -1.426672488451004028e-01 -3.154153823852539062e-01 -2.389326244592666626e-01 2.814825773239135742e-01 -3.158263862133026123e-02 1.344855874776840210e-01 -3.523035943508148193e-01
1.959131285548210144e-02 -1.983032822608947754e-01 2.119778543710708618e-01 5.138247013092041016e-01 -2.883688779547810555e-03 -1.028088033199310303e-01 -2.332630306482315063e-01 -1.213244348764419556e-01 2.572833001613616943e-01 1.963903158903121948e-01 -1.626345664262771606e-01 -2.226563356816768646e-02 1.363961100578308105e-01 -1.084756031632423401e-01 2.043181061744689941e-01 1.202039346098899841e-01 3.216707706451416016e-01 -1.218461692333221436e-01 7.745905965566635132e-02 1.971136927604675293e-01 1.096910461783409119e-01 4.871850833296775818e-02 -8.597430586814880371e-02 -7.109501212835311890e-02 -1.757299453020095825e-01 -1.714875698089599609e-01 9.884471446275711060e-02 -2.412245869636535645e-01 1.145718768239021301e-01 -7.152571529150009155e-02 7.169935852289199829e-02 -1.081710085272789001e-01
-1.615119725465774536e-01 -3.618371859192848206e-02 2.900591790676116943e-01 4.681398347020149231e-02 -8.795174211263656616e-02 -1.603785455226898193e-01 -3.552991449832916260e-01 -3.571264445781707764e-01 -1.761033535003662109e-01 5.524900555610656738e-02 6.836995482444763184e-02 2.436090856790542603e-01 2.134332619607448578e-02 -1.527668833732604980e-01 2.376364469528198242e-01 -1.175048276782035828e-01 2.159283161163330078e-01 -6.406784802675247192e-02 -3.206408023834228516e-01 -3.781137242913246155e-02 -1.696945875883102417e-01 9.998053312301635742e-03 -1.036169230937957764e-01 -4.587347805500030518e-02 -2.053124606609344482e-01 -3.314830660820007324e-01 1.614020764827728271e-01 -2.050954848527908325e-02 8.577907085418701172e-02 -1.250746548175811768e-01 -2.427580952644348145e-02 -8.991662412881851196e-02
-6.448806077241897583e-02 1.522908546030521393e-02 7.976058125495910645e-02 2.161453217267990112e-01 -4.220033064484596252e-02 3.705553337931632996e-02 8.776890486478805542e-02 -3.196975290775299072e-01 4.143094122409820557e-01 9.872461855411529541e-02 8.407601714134216309e-02 -5.646420642733573914e-02 3.679846227169036865e-01 -1.351095885038375854e-01 2.507005631923675537e-01 -6.251080334186553955e-02 1.854990422725677490e-01 9.933367371559143066e-02 -1.571560949087142944e-01 6.120029091835021973e-02 2.564988099038600922e-04 3.307322040200233459e-02 -1.034900248050689697e-01 3.084177970886230469e-01 8.114479482173919678e-02 -3.462345600128173828e-01 -1.567395627498626709e-01 -2.041289210319519043e-02 9.773866087198257446e-02 -2.047785967588424683e-01 -1.756998598575592041e-01 -6.271218508481979370e-02
1.279315501451492310e-01 -6.527812778949737549e-02 -2.712670527398586273e-02 2.221890091896057129e-01 -2.192104458808898926e-01 -2.064428925514221191e-01 -2.822253406047821045e-01 -2.018079459667205811e-01 5.298279598355293274e-02 2.712680771946907043e-02 -1.924883425235748291e-01 -1.145762577652931213e-01 -1.393079161643981934e-01 2.299348860979080200e-01 3.328823149204254150e-01 1.840378046035766602e-01 2.621558904647827148e-01 -3.716701641678810120e-02 1.197363808751106262e-01 1.159622147679328918e-01 -1.313256919384002686e-01 -1.732754409313201904e-01 -2.382779493927955627e-02 -4.852270707488059998e-03 3.662224113941192627e-02 7.546076923608779907e-02 4.776030406355857849e-02 -1.102613434195518494e-01 2.287007272243499756e-01 -4.423097074031829834e-01 -1.126218363642692566e-01 1.403076797723770142e-01
-5.003618542104959488e-03 -2.094319909811019897e-01 -3.439338877797126770e-02 1.272150129079818726e-01 3.529099002480506897e-02 -1.828911304473876953e-01 -5.800835415720939636e-02 -2.602553367614746094e-01 -6.824512034654617310e-02 1.713119633495807648e-02 6.254251301288604736e-02 2.028492540121078491e-01 1.351209133863449097e-01 -2.635727822780609131e-01 6.005521416664123535e-01 -1.593884825706481934e-01 2.930972725152969360e-02 2.092068642377853394e-01 -6.528706289827823639e-03 1.557018458843231201e-01 7.954196631908416748e-02 -9.236751496791839600e-02 1.148603409528732300e-01 -6.464496254920959473e-02 6.586799025535583496e-02 -3.245438933372497559e-01 -1.878707706928253174e-01 -1.370277553796768188e-01 1.767708957195281982e-01 -2.986393496394157410e-02 4.707261919975280762e-02 -9.955038130283355713e-02
-2.304478436708450317e-01 2.091912627220153809e-01 -1.300115585327148438e-01 2.277700155973434448e-01 -9.290993958711624146e-02 9.524342417716979980e-02 -9.129130840301513672e-02 -4.013678133487701416e-01 1.092892978340387344e-02 1.515620797872543335e-01 -2.225587144494056702e-02 2.012335360050201416e-01 9.687040746212005615e-02 -3.424302637577056885e-01 1.732824593782424927e-01 4.432757943868637085e-02 6.921651214361190796e-02 1.286539882421493530e-01 -7.799328118562698364e-02 -9.911341220140457153e-02 -2.237987965345382690e-01 2.134383767843246460e-01 -1.406444907188415527e-01 -1.360314637422561646e-01 -1.521308273077011108e-01 -3.106613159179687500e-01 2.872987389564514160e-01 1.647414453327655792e-02 1.476778388023376465e-01 5.914772674441337585e-02 -9.574641287326812744e-02 -1.280027031898498535e-01
-1.574314534664154053e-01 -4.491327702999114990e-02 -2.533351443707942963e-02 2.276180386543273926e-01 -1.405079215764999390e-01 -1.904773265123367310e-01 -3.368505537509918213e-01 -1.985690295696258545e-01 3.108497560024261475e-01 3.209155201911926270e-01 -3.435597941279411316e-02 1.211287155747413635e-01 6.274314224720001221e-02 -1.209924072027206421e-01 3.343596160411834717e-01 2.003205567598342896e-02 2.452931106090545654e-01 1.042170524597167969e-01 5.296041443943977356e-02 1.313160508871078491e-01 3.104782663285732269e-02 1.741165518760681152e-01 -1.738885603845119476e-02 9.988997876644134521e-02 -1.376456171274185181e-01 9.096596390008926392e-02 3.016397953033447266e-01 1.336528509855270386e-01 -1.269206851720809937e-01 1.095244511961936951e-01 -2.607604563236236572e-01 2.780570462346076965e-02
9.976716339588165283e-02 -2.807963192462921143e-01 -3.506315499544143677e-02 1.835709661245346069e-01 -1.245804410427808762e-02 1.615836173295974731e-01 -7.916935533285140991e-02 -4.425754845142364502e-01 6.121195852756500244e-02 1.570687443017959595e-01 -4.981371462345123291e-01 -1.793468929827213287e-02 2.163980901241302490e-01 6.333798170089721680e-02 2.866635918617248535e-01 1.384695768356323242e-01 5.663949064910411835e-03 -8.537238836288452148e-02 1.346764992922544479e-02 3.619777783751487732e-02 8.845203369855880737e-02 -1.676157861948013306e-02 -5.332253873348236084e-02 1.654946431517601013e-02 1.769224740564823151e-02 -3.247733712196350098e-01 -9.992258995771408081e-02 6.017796322703361511e-02 4.001158848404884338e-02 1.861804351210594177e-02 -1.583994776010513306e-01 -2.287547588348388672e-01
2.588514471426606178e-03 1.420798897743225098e-01 -4.419051110744476318e-02 -3.377782180905342102e-02 -1.780372411012649536e-01 -1.534959971904754639e-01 9.692763537168502808e-02 -2.944942712783813477e-01 3.177258074283599854e-01 2.812565267086029053e-01 9.031225740909576416e-02 2.109117209911346436e-01 1.849442124366760254e-01 -3.834018111228942871e-01 1.479701399803161621e-01 1.106666326522827148e-01 1.752111166715621948e-01 1.016901209950447083e-01 6.272587180137634277e-02 -6.734767556190490723e-02 3.226840794086456299e-01 1.258405596017837524e-01 -2.239027470350265503e-01 -9.463025629520416260e-02 -1.348618511110544205e-02 -1.804275959730148315e-01 2.373190410435199738e-02 -1.105230227112770081e-01 4.011306166648864746e-02 -2.014090269804000854e-01 -2.470711767673492432e-01 1.624458120204508305e-03
-1.626928746700286865e-01 5.532716587185859680e-02 -1.223441064357757568e-01 1.921258270740509033e-01 -3.643650114536285400e-01 -3.098616749048233032e-02 -2.089829295873641968e-01 -2.898043692111968994e-01 -1.650456897914409637e-02 3.093667626380920410e-01 -3.607136383652687073e-02 2.332985699176788330e-01 4.230042174458503723e-02 -3.537617623805999756e-01 1.049412637948989868e-01 -4.547536745667457581e-02 8.996117115020751953e-02 2.784453928470611572e-01 -4.730643332004547119e-02 -1.485171169042587280e-02 -1.901828795671463013e-01 -1.448011547327041626e-01 -1.171060502529144287e-01 -1.709653139114379883e-01 -2.870242111384868622e-02 -1.244264692068099976e-01 2.388008385896682739e-01 3.494475781917572021e-02 2.493350654840469360e-01 -2.969894558191299438e-02 -1.168186366558074951e-01 -1.614548563957214355e-01
-4.867509938776493073e-03 7.164778560400009155e-02 1.536688804626464844e-01 2.637402117252349854e-01 -1.026539579033851624e-01 -4.058599472045898438e-01 -1.399179697036743164e-01 -5.702172964811325073e-02 4.833444058895111084e-01 1.670256070792675018e-02 -1.532194912433624268e-01 -3.620303422212600708e-02 -2.211729995906352997e-03 -2.928568609058856964e-02 2.551188468933105469e-01 1.377791464328765869e-01 3.699916899204254150e-01 -1.053775325417518616e-01 3.291785717010498047e-02 2.262231707572937012e-01 -6.090132892131805420e-02 2.523872256278991699e-02 -2.053965441882610321e-02 -1.158003211021423340e-01 -7.605664432048797607e-02 -9.739056974649429321e-02 2.481634318828582764e-01 1.272483915090560913e-01 -6.191223487257957458e-02 1.118179783225059509e-01 -8.215818554162979126e-02 -1.593508273363113403e-01
2.441426664590835571e-01 -1.677042432129383087e-02 9.157862514257431030e-02 2.074774503707885742e-01 -9.073275141417980194e-03 5.028809979557991028e-02 -3.161990046501159668e-01 -3.659638464450836182e-01 1.084535866975784302e-01 -1.251814961433410645e-01 -1.040769517421722412e-01 2.904046475887298584e-01 1.980241239070892334e-01 -1.366534233093261719e-01 1.893088519573211670e-01 1.892461031675338745e-01 3.443904221057891846e-02 1.477575153112411499e-01 -2.308247685432434082e-01 -2.949797734618186951e-02 -3.440678864717483521e-02 -4.669304937124252319e-02 -3.178769052028656006e-01 -2.094852179288864136e-01 2.041765898466110229e-01 -1.779653877019882202e-01 8.020660281181335449e-02 -5.583658814430236816e-02 -1.158704683184623718e-01 -3.851888701319694519e-02 1.744822710752487183e-01 -2.151539325714111328e-01
1.248025000095367432e-01 -2.943428754806518555e-01 2.202530056238174438e-01 1.434130370616912842e-01 -3.043535649776458740e-01 -9.474112093448638916e-02 -1.629847139120101929e-01 7.376015931367874146e-02 1.844377517700195312e-01 3.573372364044189453e-01 -4.903475195169448853e-02 -7.371385395526885986e-02 -2.535299062728881836e-01 -1.238317578099668026e-03 2.394347935914993286e-01 1.125458255410194397e-01 4.205764830112457275e-02 6.290256977081298828e-02 3.657110780477523804e-02 1.431466173380613327e-02 -2.483057379722595215e-01 -9.655710309743881226e-02 1.109323874115943909e-01 -1.557411402463912964e-01 1.781112998723983765e-01 -3.638223707675933838e-01 -1.347049772739410400e-01 -3.299821401014924049e-03 4.153697565197944641e-02 -1.798299513757228851e-02 1.368918716907501221e-01 -2.709862887859344482e-01
-5.797812342643737793e-02 1.359265744686126709e-01 -2.784780859947204590e-01 7.464788109064102173e-02 -2.183804363012313843e-01 -6.261673569679260254e-02 -1.516132950782775879e-01 -3.165477514266967773e-01 -6.650356203317642212e-02 -2.573204971849918365e-02 -1.935836821794509888e-01 3.251793980598449707e-01 -3.870971500873565674e-02 -3.192806541919708252e-01 2.164983153343200684e-01 6.152999028563499451e-02 1.348369102925062180e-02 -1.153826788067817688e-01 -4.075953364372253418e-01 3.680499270558357239e-02 -5.173804610967636108e-02 -3.767116740345954895e-02 -2.123256474733352661e-01 -2.841053307056427002e-01 -9.076113253831863403e-02 -5.370156839489936829e-02 3.803052753210067749e-02 4.615687066689133644e-04 1.949782371520996094e-01 -3.995517268776893616e-02 -1.751817017793655396e-01 -1.552297472953796387e-01
1.974829733371734619e-01 -1.038854643702507019e-01 9.293562173843383789e-02 3.046440482139587402e-01 -1.595774143934249878e-01 8.059743046760559082e-02 -9.332215040922164917e-02 -1.204289942979812622e-01 1.071718931198120117e-01 3.111115656793117523e-04 -3.850469291210174561e-01 1.668224036693572998e-01 -2.778442390263080597e-02 -8.084477484226226807e-02 1.868569850921630859e-01 1.938132941722869873e-01 1.179208010435104370e-01 1.711048930883407593e-01 -2.422431856393814087e-01 -1.901164501905441284e-01 1.384212821722030640e-01 3.477307409048080444e-02 -2.240363955497741699e-01 -1.689142137765884399e-01 9.657333791255950928e-02 -3.273488581180572510e-01 -4.938077554106712341e-02 -2.310285270214080811e-01 4.964360594749450684e-02 5.740189552307128906e-02 1.347152292728424072e-01 -3.048281073570251465e-01
2.818566262722015381e-01 -1.174089238047599792e-01 4.108327999711036682e-02 2.446853220462799072e-01 -1.037583053112030029e-01 1.697683781385421753e-01 -2.525960803031921387e-01 -3.446589708328247070e-01 8.723157644271850586e-02 -1.775821596384048462e-01 -1.264908611774444580e-01 1.179108619689941406e-01 -1.209717914462089539e-01 -7.081260532140731812e-02 2.251530140638351440e-01 -1.944515667855739594e-02 1.142647489905357361e-01 2.031307816505432129e-01 -9.936626255512237549e-02 -1.490686535835266113e-01 6.214342266321182251e-02 1.037214472889900208e-01 -3.987321555614471436e-01 -1.769728362560272217e-01 2.064904570579528809e-01 -2.413684874773025513e-01 5.106167122721672058e-02 -1.604425609111785889e-01 1.103100106120109558e-01 -3.218858689069747925e-02 9.253744035959243774e-02 -2.022601664066314697e-01
4.684484377503395081e-02 2.044969424605369568e-02 3.479938581585884094e-02 4.037019908428192139e-01 2.409066632390022278e-02 -2.409085035324096680e-01 2.978813275694847107e-02 -3.132792115211486816e-01 -1.226559840142726898e-02 -2.227137833833694458e-01 1.384021192789077759e-01 1.789814978837966919e-02 1.052336916327476501e-01 -1.913756579160690308e-01 4.638651609420776367e-01 -1.055000275373458862e-01 1.775370985269546509e-01 3.179164528846740723e-01 -1.168940290808677673e-01 2.073964327573776245e-01 -2.788403816521167755e-02 1.087339371442794800e-01 1.111162304878234863e-01 -1.964666415005922318e-03 1.886365935206413269e-02 -6.407671421766281128e-02 1.428414583206176758e-01 1.456322222948074341e-01 1.231263503432273865e-01 -1.774051487445831299e-01 -1.384923607110977173e-01 -7.886338979005813599e-02
2.012673616409301758e-01 -1.242939904332160950e-01 3.414181172847747803e-01 4.268239438533782959e-01 -5.077793076634407043e-02 -2.398148179054260254e-01 -9.605622291564941406e-02 -1.328470557928085327e-01 1.577016711235046387e-01 2.124242335557937622e-01 -7.216627150774002075e-02 -4.901337251067161560e-02 -1.212224662303924561e-01 -7.117629051208496094e-02 -7.652428746223449707e-02 2.720255851745605469e-01 1.092254668474197388e-01 1.456796377897262573e-01 -5.620759725570678711e-02 1.521611064672470093e-01 -2.651839256286621094e-01 -1.248954534530639648e-01 2.154617905616760254e-01 6.446456909179687500e-02 1.472624689340591431e-01 -3.133797049522399902e-01 -2.380219660699367523e-02 -5.908877030014991760e-02 3.032820485532283783e-02 5.640965327620506287e-02 -2.182448804378509521e-01 -9.728371351957321167e-02
-5.360413715243339539e-02 6.354943662881851196e-02 5.094540491700172424e-02 2.715363502502441406e-01 -1.864055693149566650e-01 -5.016065388917922974e-02 9.349247068166732788e-02 -3.905380666255950928e-01 1.451500803232192993e-01 -6.587085872888565063e-02 -2.409395724534988403e-01 2.147635668516159058e-01 -1.371920760720968246e-02 -2.835411429405212402e-01 -4.450812190771102905e-02 -1.304892748594284058e-01 1.449495106935501099e-01 5.433328915387392044e-03 -1.502402871847152710e-01 2.169927060604095459e-01 -9.362529218196868896e-02 2.870061099529266357e-01 3.637770563364028931e-02 -2.082967162132263184e-01 -6.177798286080360413e-02 -3.237987756729125977e-01 1.974532902240753174e-01 1.372811049222946167e-01 2.735547423362731934e-01 -1.018031463027000427e-01 5.424724891781806946e-02 -8.876838535070419312e-02
2.298954278230667114e-01 -6.715239584445953369e-02 -7.923712581396102905e-02 1.842576712369918823e-01 -3.845214545726776123e-01 2.008165121078491211e-01 -2.181261479854583740e-01 -1.559610571712255478e-02 -3.235220164060592651e-02 8.878343552350997925e-02 -2.949007749557495117e-01 1.178606599569320679e-01 1.354901045560836792e-01 7.096083462238311768e-02 5.608601495623588562e-02 1.164890527725219727e-01 1.037919595837593079e-01 1.853309720754623413e-01 1.794720143079757690e-01 2.014718651771545410e-01 -4.120878875255584717e-02 1.083449274301528931e-01 -5.963556841015815735e-02 5.118673667311668396e-03 2.452512383460998535e-01 -2.596417367458343506e-01 3.107494711875915527e-01 -8.874189108610153198e-02 1.624907106161117554e-01 1.937538087368011475e-01 -4.175078496336936951e-02 -2.896165549755096436e-01
1.094603687524795532e-01 3.041675686836242676e-01 -1.303154416382312775e-02 1.926686167716979980e-01 -2.615292966365814209e-01 3.054661303758621216e-02 -5.983987823128700256e-02 -2.997431159019470215e-01 5.525200068950653076e-02 2.716231048107147217e-01 -1.135521158576011658e-01 4.697662591934204102e-02 2.402848005294799805e-02 -2.650393545627593994e-01 7.971756905317306519e-02 4.945671930909156799e-02 2.260335348546504974e-02 2.025398612022399902e-01 1.129371114075183868e-02 1.419373154640197754e-01 -1.560662500560283661e-02 3.500633537769317627e-01 2.443927526473999023e-02 3.311388567090034485e-02 -1.711072772741317749e-01 -4.881025478243827820e-02 2.104579657316207886e-02 4.722936823964118958e-02 2.904810905456542969e-01 -3.118492066860198975e-01 -3.343360126018524170e-01 -9.931339323520660400e-02
1.705294102430343628e-02 7.739052176475524902e-02 6.403934955596923828e-02 1.607318520545959473e-01 -1.163172051310539246e-01 -3.242230415344238281e-02 -4.365972429513931274e-02 -3.257744312286376953e-01 1.036167070269584656e-01 9.194621443748474121e-02 -3.636184930801391602e-01 2.138054966926574707e-01 -1.548887640237808228e-01 -3.496934473514556885e-01 1.776455193758010864e-01 4.602857865393161774e-03 -6.698598712682723999e-02 -7.078002393245697021e-02 -1.489140093326568604e-01 -9.427891671657562256e-02 -3.540100455284118652e-01 2.276144176721572876e-01 -1.523132622241973877e-01 -2.624036557972431183e-02 -1.125673428177833557e-01 7.178615033626556396e-02 2.806487306952476501e-02 -1.827192902565002441e-01 3.536017239093780518e-01 -1.694899946451187134e-01 -1.366797387599945068e-01 -1.304943859577178955e-02
8.086241781711578369e-02 1.442717909812927246e-01 1.108582690358161926e-01 1.254524141550064087e-01 -1.134850606322288513e-01 2.055661082267761230e-01 -1.049220114946365356e-01 -1.681558042764663696e-01 -1.515960395336151123e-01 -7.593683153390884399e-02 -2.863278687000274658e-01 2.718703746795654297e-01 -1.539312750101089478e-01 -3.771847188472747803e-01 3.965130150318145752e-01 5.155391991138458252e-02 1.264858711510896683e-02 6.007870193570852280e-03 -1.473727524280548096e-01 -1.197270154953002930e-01 -3.055836856365203857e-01 -6.901680678129196167e-02 -1.236215457320213318e-01 -1.138458773493766785e-01 -1.016608327627182007e-01 -7.338758558034896851e-02 2.556016482412815094e-02 -1.572011560201644897e-01 2.310490012168884277e-01 -1.855408996343612671e-01 -2.189520895481109619e-01 -1.538701541721820831e-02
9.075900912284851074e-02 -1.464400440454483032e-01 -7.107284665107727051e-02 2.577434182167053223e-01 -1.527697741985321045e-01 8.198494464159011841e-02 -2.104590982198715210e-01 -2.889590263366699219e-01 1.495895683765411377e-01 -8.102255314588546753e-02 -1.106105223298072815e-01 3.091958165168762207e-01 -2.250736579298973083e-02 6.098855286836624146e-02 1.105250343680381775e-01 1.834799498319625854e-01 -3.979883342981338501e-02 -4.305753856897354126e-02 -1.599402576684951782e-01 1.108623296022415161e-01 5.125946179032325745e-02 1.733606904745101929e-01 -3.804942965507507324e-01 -2.825806140899658203e-01 1.476602405309677124e-01 -3.983087837696075439e-01 1.007865145802497864e-01 -9.598960727453231812e-02 5.885511264204978943e-02 -4.423780366778373718e-02 1.805743873119354248e-01 -1.327685564756393433e-01
4.557868465781211853e-02 1.198343560099601746e-01 1.655027717351913452e-01 6.232578307390213013e-02 -2.537007927894592285e-01 8.046620339155197144e-02 -2.387538850307464600e-01 -2.033690214157104492e-01 6.530025601387023926e-02 -9.696006774902343750e-02 6.856571882963180542e-02 -4.049625620245933533e-02 2.745220363140106201e-01 7.509525120258331299e-02 4.150753915309906006e-01 2.764985561370849609e-01 4.968648776412010193e-02 1.253178715705871582e-01 -8.043288439512252808e-02 -5.275499820709228516e-02 -4.033697769045829773e-02 -1.570530831813812256e-01 1.229212433099746704e-01 1.682831048965454102e-01 -4.080620128661394119e-03 -8.281262218952178955e-02 1.897489428520202637e-01 1.496627777814865112e-01 3.352596461772918701e-01 -1.367229670286178589e-01 -1.101038679480552673e-01 -3.573478758335113525e-01
9.351233392953872681e-02 -1.203067004680633545e-01 -4.093020036816596985e-02 4.896090924739837646e-01 -4.582025110721588135e-02 -5.503694340586662292e-02 -1.363882422447204590e-01 -1.377349495887756348e-01 2.213214486837387085e-01 1.975471675395965576e-01 -2.585289478302001953e-01 9.887300431728363037e-02 2.329066991806030273e-01 -2.136173546314239502e-01 4.944882169365882874e-02 1.084852144122123718e-01 3.996221125125885010e-01 -1.573856920003890991e-01 -8.711874485015869141e-03 3.147521018981933594e-01 -1.927012503147125244e-01 -1.958319991827011108e-01 8.674635551869869232e-03 -5.416941270232200623e-02 -3.574367240071296692e-02 -6.018973141908645630e-02 4.271608963608741760e-02 -1.316070109605789185e-01 1.502166502177715302e-02 -7.616779953241348267e-02 4.545649513602256775e-02 -1.404622346162796021e-01
-1.431667506694793701e-01 2.649345397949218750e-01 -9.417945146560668945e-02 -2.812746725976467133e-02 -3.415806889533996582e-01 -2.981700599193572998e-01 1.652339287102222443e-02 -2.594221532344818115e-01 -1.467026956379413605e-02 -3.865808621048927307e-02 -1.898365467786788940e-02 -2.898950595408678055e-03 1.255839597433805466e-02 -1.503888964653015137e-01 2.991046607494354248e-01 1.202955693006515503e-01 6.690508872270584106e-02 2.254072427749633789e-01 -1.553519070148468018e-01 -1.575922518968582153e-01 -1.440597325563430786e-01 1.102351918816566467e-01 7.897586375474929810e-02 -1.855450719594955444e-01 8.113510906696319580e-02 -2.163353711366653442e-01 1.843156367540359497e-01 1.438698023557662964e-01 3.691614270210266113e-01 -2.051956504583358765e-01 -1.317443698644638062e-01 -1.268416792154312134e-01
1.328673809766769409e-01 5.989972036331892014e-03 1.636056452989578247e-01 5.016319751739501953e-01 -2.208897173404693604e-01 -4.433761909604072571e-02 -1.194385588169097900e-01 4.593480005860328674e-02 2.673848271369934082e-01 1.755705475807189941e-01 -5.628762394189834595e-02 -8.424855768680572510e-02 1.493015885353088379e-01 -1.441100835800170898e-01 2.118727266788482666e-01 5.033340677618980408e-02 5.174659490585327148e-01 -9.227532893419265747e-02 1.242807954549789429e-01 5.718633532524108887e-02 -1.296634525060653687e-01 -1.036277636885643005e-01 -1.206269562244415283e-01 -1.289842426776885986e-01 2.193873842770699412e-05 -1.685300469398498535e-01 -3.506530076265335083e-02 -4.560035094618797302e-02 1.977526582777500153e-02 -3.005105536431074142e-03 -7.607463747262954712e-02 -2.051042169332504272e-01
-2.820998132228851318e-01 1.236231029033660889e-01 6.548752635717391968e-02 2.542052045464515686e-02 -1.569204777479171753e-01 1.190205663442611694e-01 -2.857155799865722656e-01 -3.110536932945251465e-01 7.740318775177001953e-02 8.190719038248062134e-02 3.454613313078880310e-02 1.745345592498779297e-01 -6.340625882148742676e-02 -4.577796161174774170e-01 9.869248420000076294e-02 5.366221442818641663e-02 2.260084301233291626e-01 -9.990225732326507568e-02 -2.419102936983108521e-01 -5.654304474592208862e-02 -3.055828809738159180e-01 1.412140130996704102e-01 -1.819134224206209183e-03 8.913632482290267944e-02 5.557149648666381836e-02 -1.491889953613281250e-01 4.028155654668807983e-02 7.485076785087585449e-02 3.004620969295501709e-01 -1.363116055727005005e-01 -1.131012067198753357e-01 -1.191478967666625977e-01
-1.218369081616401672e-01 -7.659683376550674438e-02 5.389161780476570129e-02 1.464291214942932129e-01 -2.294432967901229858e-01 -3.420177474617958069e-02 8.775908499956130981e-02 -3.041165471076965332e-01 2.740041911602020264e-01 -6.211335584521293640e-02 -1.185903400182723999e-01 7.613293081521987915e-02 -1.884206086397171021e-01 -2.687387764453887939e-01 1.088127568364143372e-01 1.982570588588714600e-01 1.439579278230667114e-01 1.110358834266662598e-01 -1.615320593118667603e-01 2.078203856945037842e-01 -5.870076641440391541e-02 1.686970591545104980e-01 4.724045470356941223e-02 6.599339097738265991e-02 -2.240433990955352783e-01 -2.259778082370758057e-01 2.444042861461639404e-01 1.005468145012855530e-01 4.355661869049072266e-01 1.013079956173896790e-01 -1.549664884805679321e-01 -8.572531491518020630e-02
1.798873692750930786e-01 -2.088370919227600098e-01 -5.261415988206863403e-02 2.536104023456573486e-01 1.510068625211715698e-01 -8.471512794494628906e-02 -1.437281141988933086e-03 -3.137140274047851562e-01 2.553063035011291504e-01 1.881480067968368530e-01 -3.993423189967870712e-03 -8.984802290797233582e-03 -1.051621627993881702e-03 -8.449859917163848877e-02 5.866644904017448425e-02 2.153465598821640015e-01 3.900344669818878174e-01 6.097935512661933899e-02 1.821988672018051147e-01 -1.673617810010910034e-01 -1.064112111926078796e-01 -1.214788034558296204e-01 1.316398829221725464e-01 -4.635124281048774719e-02 -1.214543581008911133e-01 -3.101848065853118896e-01 -1.246633008122444153e-01 -3.167214393615722656e-01 2.246445715427398682e-01 -1.342257857322692871e-01 -9.759284555912017822e-02 -5.893300101161003113e-02
2.827660143375396729e-01 8.174013346433639526e-03 -1.490987837314605713e-01 7.512874156236648560e-02 -1.257407516241073608e-01 -2.057968173176050186e-03 -1.620068550109863281e-01 -3.765567541122436523e-01 1.904556304216384888e-01 1.524842679500579834e-01 -4.364008903503417969e-01 1.613443493843078613e-01 1.259057074785232544e-01 -1.403452455997467041e-02 1.082343906164169312e-01 1.365043967962265015e-01 1.624650955200195312e-01 2.017369121313095093e-01 5.330890789628028870e-02 -6.115827709436416626e-03 -4.800284653902053833e-02 -1.617251187562942505e-01 -3.411425352096557617e-01 2.152640931308269501e-02 9.960994124412536621e-02 -3.651922643184661865e-01 -9.076694399118423462e-02 -5.616619065403938293e-02 5.365830659866333008e-02 -9.479266591370105743e-03 8.211302012205123901e-02 -7.861644774675369263e-02
-2.162736505270004272e-01 -1.958469003438949585e-01 -9.695380926132202148e-02 -1.011843532323837280e-01 1.533969938755035400e-01 -1.537016034126281738e-01 -7.105069607496261597e-02 -3.294728696346282959e-01 1.260445117950439453e-01 -7.940947264432907104e-02 -2.791386842727661133e-01 -4.819929599761962891e-02 4.326997324824333191e-02 -2.420039176940917969e-01 1.532241851091384888e-01 -1.495238542556762695e-01 3.265848755836486816e-01 -2.278766781091690063e-02 -2.829082608222961426e-01 8.976339362561702728e-03 -2.826890945434570312e-01 4.778524860739707947e-02 -1.006916016340255737e-01 -1.688145995140075684e-01 -8.814685046672821045e-02 -8.807866275310516357e-02 1.744685918092727661e-01 -5.181775242090225220e-02 2.389533668756484985e-01 -1.998577862977981567e-01 -1.961433291435241699e-01 -1.829577982425689697e-01
3.678158521652221680e-01 -9.064380824565887451e-02 1.409411281347274780e-01 2.549186646938323975e-01 -1.914912313222885132e-01 -1.447013169527053833e-01 -2.903926968574523926e-01 -1.377308815717697144e-01 1.791150867938995361e-01 1.051425486803054810e-01 2.224896103143692017e-01 1.346791535615921021e-01 -3.813313320279121399e-02 -2.305597215890884399e-01 1.673209369182586670e-01 1.534488499164581299e-01 2.017429769039154053e-01 1.495057195425033569e-01 -3.578748926520347595e-02 -6.101380661129951477e-02 -8.812131732702255249e-02 -5.637115612626075745e-02 1.015683859586715698e-01 3.048606812953948975e-01 -1.565354019403457642e-01 -2.984703183174133301e-01 -3.723404556512832642e-02 -2.540552802383899689e-02 -3.131907805800437927e-02 -1.957468241453170776e-01 -2.376217395067214966e-01 1.318847481161355972e-02
-6.704663485288619995e-02 9.083051234483718872e-02 -1.734202951192855835e-01 8.885600417852401733e-02 -1.738896667957305908e-01 1.472409367561340332e-01 -3.127628471702337265e-03 -2.323328852653503418e-01 -8.837378025054931641e-02 4.094711318612098694e-02 -2.442158460617065430e-01 2.696683704853057861e-01 -1.606335639953613281e-01 -1.263315677642822266e-01 3.270276486873626709e-01 -5.762034654617309570e-02 2.322783134877681732e-02 -9.904158115386962891e-02 -2.157359272241592407e-01 1.784600168466567993e-01 -2.016470283269882202e-01 5.349569022655487061e-02 -9.852295368909835815e-02 -2.027967870235443115e-01 -2.607280910015106201e-01 -1.732767820358276367e-01 -1.417315192520618439e-02 8.563859015703201294e-02 3.718661367893218994e-01 -1.839838922023773193e-01 -7.061255723237991333e-02 -2.893869280815124512e-01
-1.360795646905899048e-02 -6.314019858837127686e-02 1.731014344841241837e-03 1.003840714693069458e-01 -2.148858010768890381e-01 1.096813827753067017e-01 -1.556240469217300415e-01 -3.231412470340728760e-01 1.392744034528732300e-01 7.394515909254550934e-03 -2.637020647525787354e-01 1.559651494026184082e-01 1.417277613654732704e-03 -3.755212426185607910e-01 3.126434087753295898e-01 -3.156993165612220764e-02 -5.980188399553298950e-02 -2.497782558202743530e-01 -8.806226402521133423e-02 1.202479377388954163e-01 -1.321140229701995850e-01 -1.511865705251693726e-01 -2.147888243198394775e-01 -1.331395059823989868e-01 3.117881901562213898e-02 1.064257994294166565e-01 2.656104564666748047e-01 1.908331215381622314e-01 3.275299668312072754e-01 -1.169938296079635620e-01 -1.150311231613159180e-01 3.786552930250763893e-03
3.530649542808532715e-01 -1.535149067640304565e-01 1.673104763031005859e-01 3.467503786087036133e-01 -2.871155142784118652e-01 8.711392432451248169e-02 2.975431829690933228e-02 -1.979701668024063110e-01 4.618389606475830078e-01 1.322144865989685059e-01 -8.954205363988876343e-02 -1.339139491319656372e-01 5.259852856397628784e-03 -1.780498921871185303e-01 3.930612653493881226e-02 5.291766300797462463e-02 -1.914311386644840240e-02 4.378999769687652588e-02 1.168233752250671387e-01 -9.756778180599212646e-02 -5.002612993121147156e-02 1.070469766855239868e-01 -1.669961586594581604e-02 -2.017127722501754761e-01 1.872494071722030640e-01 -2.766547203063964844e-01 1.792694181203842163e-01 4.523003473877906799e-02 -3.956708125770092010e-03 -1.648217290639877319e-01 1.501939147710800171e-01 -6.887158006429672241e-02
-7.607267796993255615e-02 4.962754622101783752e-02 1.091274693608283997e-01 1.632515937089920044e-01 -6.687171012163162231e-02 5.924608558416366577e-02 6.922375410795211792e-02 -3.307795524597167969e-01 2.922765165567398071e-02 1.398523002862930298e-01 -2.395529150962829590e-01 2.318068444728851318e-01 6.024953350424766541e-02 -4.222284853458404541e-01 2.046587020158767700e-01 6.594005227088928223e-02 2.511760294437408447e-01 -5.193364992737770081e-02 -1.547283977270126343e-01 5.634131282567977905e-02 -8.135686069726943970e-02 3.241872489452362061e-01 1.702995225787162781e-02 -2.558786980807781219e-02 -1.899521984159946442e-02 -2.904199659824371338e-01 -1.733753979206085205e-01 3.495965898036956787e-02 1.309828739613294601e-02 -3.631109893321990967e-01 -3.905872255563735962e-02 1.274081170558929443e-01
2.031048238277435303e-01 -1.448011845350265503e-01 -1.838549822568893433e-01 2.323431372642517090e-01 -2.164518386125564575e-01 8.755517750978469849e-02 1.558924168348312378e-01 -3.433688282966613770e-01 -1.679079793393611908e-02 6.616563349962234497e-02 -1.348392069339752197e-01 4.392217099666595459e-01 5.567881464958190918e-02 -7.606545090675354004e-02 -4.062128439545631409e-02 -2.028043717145919800e-01 4.030771255493164062e-01 1.878734827041625977e-01 -1.135560274124145508e-01 8.186786621809005737e-02 -1.031676307320594788e-01 -1.044899895787239075e-01 1.571200937032699585e-01 -1.571152359247207642e-01 1.879687160253524780e-01 -6.593688577413558960e-02 1.638676598668098450e-02 -5.254757404327392578e-02 2.043977826833724976e-01 -8.000639081001281738e-02 6.467655301094055176e-02 -4.979687184095382690e-02
5.780119076371192932e-02 3.544801846146583557e-02 -2.558610737323760986e-01 1.773491203784942627e-01 -1.907830312848091125e-02 8.419803529977798462e-02 -2.469557337462902069e-02 -1.633331477642059326e-01 -5.096083134412765503e-02 1.190079599618911743e-01 -2.852469384670257568e-01 9.648169577121734619e-02 -4.203961417078971863e-02 -3.082266151905059814e-01 3.467388153076171875e-01 1.974529176950454712e-01 -3.263996541500091553e-02 -7.135508954524993896e-02 -2.535970211029052734e-01 -2.300036884844303131e-02 -1.070706993341445923e-01 4.403662681579589844e-02 -8.736645430326461792e-02 -2.081713527441024780e-01 -1.408104896545410156e-01 -1.900044828653335571e-01 3.071346879005432129e-01 8.110839873552322388e-02 3.825662732124328613e-01 -2.435437291860580444e-01 2.233267016708850861e-02 -4.410720244050025940e-02
6.544405221939086914e-02 -1.255580484867095947e-01 1.064269430935382843e-02 2.252852171659469604e-01 -1.548484861850738525e-01 -2.408990561962127686e-01 2.321128696203231812e-01 -2.332493364810943604e-01 1.180482655763626099e-01 1.178614199161529541e-01 -5.139917507767677307e-02 1.998970657587051392e-01 1.426195055246353149e-01 -2.907438874244689941e-01 3.408026099205017090e-01 -7.020276039838790894e-02 2.392386198043823242e-01 -2.090741395950317383e-01 7.140698283910751343e-02 2.252748459577560425e-01 -1.102656032890081406e-02 1.126795336604118347e-01 2.282665818929672241e-01 1.671652197837829590e-01 1.141644734889268875e-02 -1.560942977666854858e-01 1.149085536599159241e-01 -1.767662167549133301e-01 7.942056655883789062e-02 -1.452034264802932739e-01 -2.953996956348419189e-01 -9.569346159696578979e-02
9.967194870114326477e-03 -1.200632899999618530e-01 4.769776016473770142e-02 4.386729001998901367e-01 -2.703480049967765808e-02 -1.199916303157806396e-01 -9.752539545297622681e-02 -3.390372991561889648e-01 2.343965619802474976e-01 1.924171149730682373e-01 -1.441617757081985474e-01 1.537044644355773926e-01 3.491426631808280945e-02 9.216993302106857300e-02 1.005555614829063416e-01 -2.422290109097957611e-02 5.684685707092285156e-01 -1.606974154710769653e-01 8.363433927297592163e-02 1.336541026830673218e-01 -1.023771092295646667e-01 1.693289279937744141e-01 -4.422892630100250244e-02 -9.787718206644058228e-02 1.982533372938632965e-02 -6.856139749288558960e-02 5.432718247175216675e-02 -1.633409410715103149e-01 -6.989482790231704712e-02 -4.733331128954887390e-02 8.908507972955703735e-02 -1.417350322008132935e-01
2.135802954435348511e-01 -1.613848470151424408e-02 1.399701535701751709e-01 -1.126511022448539734e-01 -2.171205282211303711e-01 -1.352352183312177658e-02 -4.080726504325866699e-01 -2.534982562065124512e-01 1.064495518803596497e-01 1.001779586076736450e-01 -5.186197906732559204e-02 1.742582619190216064e-01 9.544568508863449097e-02 -1.094163060188293457e-01 3.854143321514129639e-01 1.447438746690750122e-01 2.791582942008972168e-01 -7.995028048753738403e-02 1.751137077808380127e-01 -6.192737817764282227e-02 -1.915631294250488281e-01 2.506285309791564941e-01 -8.297020941972732544e-02 2.331542372703552246e-01 -3.927656449377536774e-03 -1.008971929550170898e-01 -1.454098075628280640e-01 6.218840554356575012e-02 2.563619613647460938e-01 5.649273097515106201e-02 1.085085496306419373e-01 -5.711095407605171204e-02
-1.093857064843177795e-01 -1.042228862643241882e-01 -2.975689480081200600e-03 -1.944466829299926758e-01 -9.388969093561172485e-02 -2.122263461351394653e-01 -3.142958581447601318e-01 -2.049937546253204346e-01 3.145073056221008301e-01 -1.932236179709434509e-02 -7.929644547402858734e-03 2.802705466747283936e-01 -1.025316026061773300e-02 -2.134038954973220825e-01 2.087839841842651367e-01 -1.714717298746109009e-01 3.379920125007629395e-01 -1.698661893606185913e-01 -1.658932119607925415e-01 1.032755076885223389e-01 -2.262191772460937500e-01 -1.284830868244171143e-01 7.197159528732299805e-02 -1.500700414180755615e-01 4.409096017479896545e-02 -2.043467462062835693e-01 1.422664225101470947e-01 6.986875832080841064e-02 1.777469813823699951e-01 -1.239902377128601074e-01 -1.973889619112014771e-01 1.293665021657943726e-01
-9.228304773569107056e-02 1.362506598234176636e-01 3.125307857990264893e-01 1.217632070183753967e-01 8.737098425626754761e-03 -2.401976883411407471e-01 -2.185019701719284058e-01 -2.351013869047164917e-01 5.050415396690368652e-01 2.942400574684143066e-01 -1.304161846637725830e-01 1.805104315280914307e-02 -2.267150953412055969e-02 -1.464614365249872208e-02 2.242992371320724487e-01 2.652381546795368195e-03 3.817653059959411621e-01 9.706421196460723877e-02 -5.611067265272140503e-02 4.925432801246643066e-02 -1.174864098429679871e-01 9.959676116704940796e-02 -2.519483678042888641e-02 1.613627225160598755e-01 -2.401824109256267548e-03 3.832197934389114380e-02 -1.978790387511253357e-03 1.177220121026039124e-01 -5.755137652158737183e-02 -4.412126913666725159e-02 -1.856494545936584473e-01 -1.530016362667083740e-01
3.623753041028976440e-02 -2.382832169532775879e-01 6.930507719516754150e-03 1.640378534793853760e-01 -2.409922480583190918e-01 -5.425004288554191589e-03 -1.024862825870513916e-01 2.987098880112171173e-02 1.943380385637283325e-01 2.694435119628906250e-01 -1.859278529882431030e-01 2.263980060815811157e-01 -2.439609020948410034e-01 -1.220327392220497131e-01 2.007091045379638672e-01 1.784162223339080811e-01 -1.284808069467544556e-01 3.233439028263092041e-01 -2.987546324729919434e-01 -9.162762761116027832e-02 -3.158983960747718811e-02 2.223307937383651733e-01 1.274275034666061401e-01 -2.204172313213348389e-01 -2.554049491882324219e-01 -2.491835504770278931e-01 6.581021100282669067e-02 -9.226593375205993652e-02 8.258920162916183472e-02 -8.855597674846649170e-02 6.787078455090522766e-03 -1.178781166672706604e-01
1.529965847730636597e-01 2.365334145724773407e-02 -1.173657253384590149e-01 3.374318182468414307e-01 -7.394114136695861816e-02 -8.149390108883380890e-03 -2.291891723871231079e-01 -1.246103048324584961e-01 2.699752748012542725e-01 -2.998723462224006653e-02 -9.438022226095199585e-02 9.079183638095855713e-02 -1.953533440828323364e-01 -3.934716805815696716e-03 -1.038238927721977234e-01 -1.395633444190025330e-02 1.957411468029022217e-01 2.746925055980682373e-01 -1.346835643053054810e-01 4.680494219064712524e-02 -1.531487554311752319e-01 -1.955853551626205444e-01 1.394010931253433228e-01 6.553032994270324707e-02 -2.463109791278839111e-01 -2.397237420082092285e-01 -3.078489750623703003e-02 3.218997269868850708e-02 -1.360491067171096802e-01 -2.585529983043670654e-01 -4.077501595020294189e-01 -2.084314376115798950e-01
7.830448448657989502e-02 1.562472432851791382e-01 1.828030943870544434e-01 7.219392806291580200e-02 -1.205553710460662842e-01 2.732891589403152466e-02 8.036807179450988770e-02 -3.216827809810638428e-01 -8.955655246973037720e-02 1.815735399723052979e-01 -1.912804991006851196e-01 1.466973721981048584e-01 -3.429687768220901489e-02 -4.943799674510955811e-01 2.997627854347229004e-01 7.259193807840347290e-02 5.849733948707580566e-02 -8.172715455293655396e-02 -3.706947341561317444e-02 8.869400620460510254e-02 -1.363397389650344849e-01 1.895984411239624023e-01 2.220070660114288330e-01 1.141198202967643738e-01 -7.992199063301086426e-02 -2.926756739616394043e-01 2.489211857318878174e-01 1.503714621067047119e-01 6.655718665570020676e-03 5.479018669575452805e-03 -1.785359084606170654e-01 -1.450381577014923096e-01
-1.498104035854339600e-01 -2.823373768478631973e-03 3.844260424375534058e-02 4.123973250389099121e-01 -3.058566153049468994e-02 -1.460473984479904175e-01 1.191231161355972290e-01 -7.160662114620208740e-02 2.349637001752853394e-01 -9.037272632122039795e-02 -1.196342110633850098e-01 3.861180245876312256e-01 9.668920189142227173e-02 -2.486041337251663208e-01 2.495286315679550171e-01 -9.332669898867607117e-03 1.394677758216857910e-01 1.281561702489852905e-01 -1.130853667855262756e-01 2.459826767444610596e-01 -1.780806779861450195e-01 1.286500692367553711e-01 1.770643442869186401e-01 1.357577294111251831e-01 7.524340599775314331e-02 -1.719286665320396423e-02 1.858772011473774910e-03 -1.359627544879913330e-01 1.234348863363265991e-01 -1.836725324392318726e-01 -3.508661687374114990e-01 -1.988673396408557892e-02
1.686774566769599915e-02 1.394174546003341675e-01 1.699108481407165527e-01 2.887867987155914307e-01 -1.682482212781906128e-01 -2.373273223638534546e-01 6.309649348258972168e-02 -1.878950893878936768e-01 3.084446787834167480e-01 3.964263796806335449e-01 -6.603612005710601807e-02 -1.640506237745285034e-01 5.759298801422119141e-02 -7.817933708429336548e-02 2.539498209953308105e-01 1.556911319494247437e-01 2.212221622467041016e-01 2.294698730111122131e-02 1.990772970020771027e-02 -1.826282218098640442e-02 -1.503164134919643402e-02 1.212370768189430237e-01 2.478769607841968536e-02 -1.282589882612228394e-01 -1.471912022680044174e-02 5.752005055546760559e-02 3.061746060848236084e-01 1.814822107553482056e-01 1.818566210567951202e-02 7.836056500673294067e-02 -3.112173974514007568e-01 -2.159923762083053589e-01
1.487459838390350342e-01 2.971101738512516022e-02 -2.155842632055282593e-02 2.256941199302673340e-01 -2.063868790864944458e-01 7.327936589717864990e-03 1.871943324804306030e-01 -2.474431097507476807e-01 3.140486478805541992e-01 -1.766447722911834717e-02 -9.405037760734558105e-02 -3.588498383760452271e-02 1.999631226062774658e-01 -1.571511328220367432e-01 1.600533723831176758e-01 1.336866170167922974e-01 2.607560530304908752e-02 8.805537968873977661e-02 2.734626531600952148e-01 3.691119849681854248e-01 -1.859328150749206543e-01 6.737117469310760498e-02 -3.282526507973670959e-02 2.746379673480987549e-01 -1.431980133056640625e-01 -2.492099851369857788e-01 2.424870580434799194e-01 -3.530415147542953491e-02 2.529169321060180664e-01 -1.003613993525505066e-01 3.732929751276969910e-02 -1.275320947170257568e-01
1.336196810007095337e-01 -4.025259315967559814e-01 8.141750842332839966e-02 9.297101199626922607e-02 -8.157996833324432373e-02 -1.214134991168975830e-01 -1.856980621814727783e-01 -2.467487156391143799e-01 -8.131024986505508423e-02 -1.272049397230148315e-01 1.490643471479415894e-01 2.405373901128768921e-01 -4.736902937293052673e-02 -1.855993419885635376e-01 2.275703102350234985e-01 -2.309777736663818359e-01 1.111318841576576233e-01 3.318658769130706787e-01 -3.790947794914245605e-02 2.408158630132675171e-01 -1.540761142969131470e-01 -2.644884632900357246e-03 -1.075598374009132385e-01 -1.758870929479598999e-01 -8.486064150929450989e-03 -2.607712745666503906e-01 -8.540253154933452606e-03 -1.757983565330505371e-01 1.210046838968992233e-02 -9.511307626962661743e-02 5.502308160066604614e-02 -2.897266447544097900e-01
-4.320900887250900269e-02 1.503358185291290283e-01 1.937199085950851440e-01 9.065233170986175537e-02 -3.698062896728515625e-02 -9.393890202045440674e-02 1.103105619549751282e-01 -2.334653288125991821e-01 3.995879739522933960e-02 1.008889749646186829e-01 -1.878224313259124756e-01 1.158473715186119080e-01 -9.498199820518493652e-02 -5.247953534126281738e-01 3.257418572902679443e-01 -9.993634372949600220e-02 3.163061141967773438e-01 -1.393489092588424683e-01 -3.276314213871955872e-02 -1.489066425710916519e-02 2.385692932875826955e-04 1.798101514577865601e-02 1.512483805418014526e-01 1.061499938368797302e-01 2.429611980915069580e-02 -3.214698433876037598e-01 3.023450374603271484e-01 -5.090646818280220032e-02 2.945443987846374512e-02 2.626086026430130005e-02 -1.762835532426834106e-01 -7.822997868061065674e-02
5.490891169756650925e-03 -4.491843655705451965e-02 2.751893550157546997e-02 3.455621302127838135e-01 -1.862892657518386841e-01 -8.507306128740310669e-02 2.672088444232940674e-01 -3.330903872847557068e-02 1.395540684461593628e-01 2.261218801140785217e-02 -5.634681507945060730e-02 7.943545281887054443e-02 -5.306757241487503052e-02 -4.768838584423065186e-01 4.378868639469146729e-01 -1.871960796415805817e-02 1.778128445148468018e-01 -1.907422207295894623e-02 -2.327520586550235748e-02 8.430672436952590942e-02 2.481274539604783058e-03 2.503158748149871826e-01 2.020311802625656128e-01 1.466383188962936401e-01 9.701509773731231689e-02 -9.141197800636291504e-02 -1.271172054111957550e-02 -3.003700985573232174e-04 1.707841902971267700e-01 -1.946574002504348755e-01 -2.460258603096008301e-01 -3.738668188452720642e-02
9.549608081579208374e-02 -1.153936386108398438e-01 -6.097782403230667114e-02 2.809568047523498535e-01 3.314018622040748596e-02 9.790840744972229004e-02 -2.752196788787841797e-01 -2.060565203428268433e-01 6.651341170072555542e-02 -4.188447594642639160e-01 -1.511290967464447021e-01 2.150706201791763306e-01 4.473096132278442383e-02 -3.239525109529495239e-02 1.499314755201339722e-01 2.019813507795333862e-01 3.587659075856208801e-02 -2.566107176244258881e-02 -1.269024461507797241e-01 1.563741266727447510e-01 -4.821678996086120605e-02 5.661634728312492371e-03 -1.374925225973129272e-01 -2.227342128753662109e-01 1.609568893909454346e-01 -3.269033730030059814e-01 -3.714878484606742859e-02 -1.200432628393173218e-01 1.099274009466171265e-01 -3.800292313098907471e-02 9.887836873531341553e-02 -4.068180620670318604e-01
2.434218078851699829e-01 -8.069366216659545898e-02 -1.840756274759769440e-02 1.498680263757705688e-01 -1.759391427040100098e-01 1.447635889053344727e-01 -7.274024188518524170e-02 -2.459916025400161743e-01 1.869479268789291382e-01 -1.366307120770215988e-02 -5.098363161087036133e-01 9.644365310668945312e-02 1.373718529939651489e-01 -1.415206342935562134e-01 1.879781484603881836e-01 2.856533043086528778e-02 3.524691238999366760e-02 -2.912685507908463478e-03 -1.718071550130844116e-01 -8.421449363231658936e-02 1.693743467330932617e-01 -8.603127300739288330e-02 -1.573812812566757202e-01 -1.100983694195747375e-01 2.311452627182006836e-01 -3.254682123661041260e-01 2.570490539073944092e-01 -1.288415193557739258e-01 7.530249655246734619e-02 -1.388188004493713379e-01 4.496534168720245361e-02 -1.856457293033599854e-01
1.363517940044403076e-01 -1.064065918326377869e-01 3.686622157692909241e-02 4.339617490768432617e-02 -1.868603825569152832e-01 -9.249149262905120850e-02 -1.990022808313369751e-01 -1.688914299011230469e-01 3.021679520606994629e-01 -5.833856388926506042e-02 -1.126108020544052124e-01 -8.016957342624664307e-02 -3.097757510840892792e-02 -2.948284149169921875e-01 7.848320156335830688e-02 7.818444818258285522e-02 6.186863183975219727e-01 1.627930104732513428e-01 1.162729933857917786e-01 1.390309929847717285e-01 -1.912345290184020996e-01 -6.626142561435699463e-02 1.062472909688949585e-01 -3.136390075087547302e-02 2.767783589661121368e-02 -8.688068389892578125e-02 -1.334050893783569336e-01 -2.507690191268920898e-01 -1.431342810392379761e-01 -2.161962212994694710e-03 -1.861885190010070801e-01 -4.197207093238830566e-02
1.297502368688583374e-01 -2.250210642814636230e-01 1.413862854242324829e-01 3.335519731044769287e-01 -1.649740338325500488e-01 -7.909821718931198120e-02 -1.661672815680503845e-02 -1.358176022768020630e-01 2.519858479499816895e-01 -7.448238879442214966e-02 -8.211421221494674683e-02 -2.305926233530044556e-01 1.270830035209655762e-01 -1.880114823579788208e-01 1.828093379735946655e-01 2.538990974426269531e-01 2.679851055145263672e-01 -2.398371547460556030e-01 -2.440760470926761627e-02 1.844103783369064331e-01 -6.508212536573410034e-02 3.821721300482749939e-02 3.093558736145496368e-02 -1.546651422977447510e-01 1.632014513015747070e-01 -1.456749439239501953e-01 -1.534790396690368652e-01 -3.219249844551086426e-01 -7.562293112277984619e-02 -2.140401452779769897e-01 -1.410513967275619507e-01 -1.724966317415237427e-01
3.695561364293098450e-02 2.224868685007095337e-01 2.275558263063430786e-01 1.663633882999420166e-01 -3.235417902469635010e-01 -6.213325634598731995e-02 -9.983440488576889038e-02 -2.802200019359588623e-01 -6.610664725303649902e-02 -1.133962199091911316e-01 -2.978954650461673737e-02 8.256535977125167847e-02 -2.169345319271087646e-01 -1.528159528970718384e-01 2.171570509672164917e-01 -9.661312401294708252e-02 2.128918021917343140e-01 2.118910700082778931e-01 1.397865712642669678e-01 -7.514961529523134232e-03 -3.965098410844802856e-02 -1.597158908843994141e-01 -1.947399526834487915e-01 -2.293088734149932861e-01 4.045444366056472063e-04 -1.972296088933944702e-01 1.627848297357559204e-01 1.074989810585975647e-01 3.923366367816925049e-01 -2.706275135278701782e-02 1.251019984483718872e-01 -2.147954106330871582e-01
-1.125995144248008728e-01 6.433617323637008667e-02 -7.932936400175094604e-02 2.637802660465240479e-01 -2.959866523742675781e-01 -8.560909889638423920e-03 -1.411414444446563721e-01 -2.002410739660263062e-01 -1.397119462490081787e-01 9.156738966703414917e-02 -1.156323254108428955e-01 2.253892570734024048e-01 -1.992268115282058716e-01 -3.126556277275085449e-01 3.194253742694854736e-01 2.087496221065521240e-01 6.861327588558197021e-02 6.030087172985076904e-02 -1.728390604257583618e-01 6.785485148429870605e-02 -1.824550628662109375e-01 1.381048411130905151e-01 -2.271301448345184326e-01 -1.684366017580032349e-01 -1.740227788686752319e-01 7.551122456789016724e-03 2.081785947084426880e-01 3.021725080907344818e-02 3.348380327224731445e-01 -1.429730188101530075e-02 -1.448217630386352539e-01 -3.809408843517303467e-02
2.916805744171142578e-01 2.047906816005706787e-01 -8.479425311088562012e-02 1.034056767821311951e-01 -3.404442220926284790e-02 3.121633268892765045e-02 3.310618922114372253e-02 -1.512395292520523071e-01 2.456640899181365967e-01 -1.364070177078247070e-01 -2.198111265897750854e-01 1.970624029636383057e-01 -1.093260273337364197e-01 -1.587760001420974731e-01 2.993610501289367676e-01 4.374118149280548096e-02 3.363838195800781250e-01 1.287791877985000610e-01 -1.472082734107971191e-01 -1.180086880922317505e-01 -1.761547178030014038e-01 -9.607736021280288696e-02 -5.063974112272262573e-02 -7.247324287891387939e-02 4.510260522365570068e-01 -1.992407888174057007e-01 -1.746113896369934082e-01 1.581993550062179565e-01 2.759135514497756958e-02 -4.729765653610229492e-02 -5.324742570519447327e-02 1.277231723070144653e-01
-2.963922359049320221e-02 2.256390601396560669e-01 1.879795342683792114e-01 4.141114652156829834e-01 -3.524330258369445801e-01 5.724577978253364563e-02 4.553548619151115417e-02 -2.951381504535675049e-01 7.002414017915725708e-02 3.777348250150680542e-02 -1.831710934638977051e-01 3.872349858283996582e-02 -5.616003274917602539e-02 -3.469038605690002441e-01 2.162601798772811890e-01 -4.104855284094810486e-02 2.428931295871734619e-01 1.068132370710372925e-01 -9.962484985589981079e-02 6.762313097715377808e-02 -1.036955863237380981e-01 1.209807768464088440e-01 1.101326271891593933e-01 -7.261566817760467529e-02 -3.886793926358222961e-02 -2.014348357915878296e-01 -1.300188899040222168e-02 1.793569773435592651e-01 2.618986964225769043e-01 1.845939159393310547e-01 4.134381562471389771e-02 -6.993960589170455933e-02
-3.521867841482162476e-02 -4.557638242840766907e-02 -3.056036233901977539e-01 3.831463754177093506e-01 -2.320724278688430786e-01 1.056802049279212952e-01 -2.045402377843856812e-01 -2.572354972362518311e-01 -8.096631616353988647e-02 9.235752373933792114e-02 -1.166141405701637268e-01 1.211135312914848328e-01 -1.684221327304840088e-01 -2.129724770784378052e-01 3.348826766014099121e-01 -6.436584144830703735e-02 5.432496313005685806e-03 -1.054725423455238342e-01 -3.012185692787170410e-01 6.278834491968154907e-02 -1.583840399980545044e-01 -4.720019921660423279e-02 -7.441022247076034546e-02 4.280469939112663269e-02 -1.893064528703689575e-01 -9.770273417234420776e-02 1.932089030742645264e-01 2.456004731357097626e-02 2.105435431003570557e-01 -8.953374624252319336e-02 -2.377365827560424805e-01 1.319054216146469116e-01
7.231137156486511230e-02 2.431724518537521362e-01 7.383060455322265625e-02 1.754760742187500000e-01 -3.320331871509552002e-01 -5.277977511286735535e-02 -7.041151076555252075e-02 -3.340720534324645996e-01 1.022416129708290100e-01 1.514718085527420044e-01 -1.721278876066207886e-01 3.805445134639739990e-01 8.702037483453750610e-02 -2.133685350418090820e-01 3.011758998036384583e-02 3.436155244708061218e-02 1.259252130985260010e-01 3.911379724740982056e-02 2.622226178646087646e-01 1.166093349456787109e-01 -1.026994287967681885e-01 3.049758672714233398e-01 7.040388882160186768e-02 -1.435929536819458008e-01 -7.480271160602569580e-02 -6.414896249771118164e-02 7.683390378952026367e-02 4.456212744116783142e-02 2.444417029619216919e-01 -2.649144530296325684e-01 -6.010133773088455200e-02 -1.635667234659194946e-01
1.473744213581085205e-01 2.382985688745975494e-02 1.294491160660982132e-02 2.544909417629241943e-01 -9.327155351638793945e-02 2.765436172485351562e-01 -2.930201590061187744e-01 -3.134861588478088379e-01 3.096822649240493774e-02 -3.325099125504493713e-02 -1.206202059984207153e-01 2.999070584774017334e-01 -3.301551565527915955e-03 -5.371705442667007446e-02 2.219190895557403564e-01 1.712215393781661987e-01 1.234328448772430420e-01 1.939487904310226440e-01 -5.028080567717552185e-02 -1.577432006597518921e-01 1.326056867837905884e-01 1.330143660306930542e-01 -2.837291955947875977e-01 -8.581132441759109497e-02 1.655173897743225098e-01 -2.830803990364074707e-01 -8.958631008863449097e-02 -2.121389508247375488e-01 -3.660359652712941170e-03 -5.423410236835479736e-02 3.184273838996887207e-02 -2.958315312862396240e-01
1.619293093681335449e-01 -6.107385829091072083e-02 -2.056206911802291870e-01 4.245965555310249329e-02 -4.526471793651580811e-01 9.979183971881866455e-02 -3.308851420879364014e-01 -1.873314678668975830e-01 2.345018088817596436e-01 1.342550963163375854e-01 -1.322883963584899902e-01 1.130673289299011230e-01 1.336066871881484985e-01 -1.682879477739334106e-01 1.932008862495422363e-01 7.507021725177764893e-02 3.932463526725769043e-01 -1.809146851301193237e-01 8.360433578491210938e-02 1.868772655725479126e-01 -4.456128925085067749e-02 -4.438761621713638306e-02 7.204194366931915283e-02 1.601210981607437134e-01 1.356641799211502075e-01 6.104882806539535522e-03 -9.647087007761001587e-02 -1.161655336618423462e-01 1.535875797271728516e-01 1.393846869468688965e-01 -7.731937803328037262e-03 -1.603626161813735962e-01
-1.218435019254684448e-01 9.183517098426818848e-02 -1.364274471998214722e-01 -5.183833837509155273e-02 -2.216226160526275635e-01 -8.000988513231277466e-02 -2.010822296142578125e-01 -2.042789906263351440e-01 -1.832865029573440552e-01 -7.409771531820297241e-02 -1.197510734200477600e-01 1.865009963512420654e-01 -2.231650352478027344e-01 -3.736329376697540283e-01 2.749611139297485352e-01 -1.855065524578094482e-01 2.055717855691909790e-01 -6.054765731096267700e-02 -3.810662031173706055e-02 1.118135824799537659e-01 -2.156852483749389648e-01 2.598131000995635986e-01 4.325646162033081055e-02 -2.353612482547760010e-01 2.411309257149696350e-02 -1.100393105298280716e-02 1.076724901795387268e-01 6.405566091416403651e-05 1.667382419109344482e-01 -2.456569075584411621e-01 -8.456981182098388672e-02 -3.022331297397613525e-01
2.946275770664215088e-01 2.735451422631740570e-02 1.374982595443725586e-01 7.191099971532821655e-02 -2.362062186002731323e-01 -1.549896746873855591e-01 -1.348772794008255005e-01 -1.956898570060729980e-01 3.433007001876831055e-01 -4.422308877110481262e-02 -1.635087281465530396e-01 -9.722194075584411621e-02 -2.452863613143563271e-03 -1.957202851772308350e-01 1.555777192115783691e-01 6.007887423038482666e-02 5.704679489135742188e-01 -8.695132285356521606e-02 2.335945665836334229e-01 1.455080062150955200e-01 -1.946192085742950439e-01 -5.131353810429573059e-02 1.335767842829227448e-02 3.748752549290657043e-02 -8.673412352800369263e-02 -7.393036782741546631e-02 -1.638638973236083984e-02 -1.616826057434082031e-01 9.351056069135665894e-02 -1.320964246988296509e-01 -1.495842263102531433e-02 -1.153291240334510803e-01
-4.017543047666549683e-02 2.246493287384510040e-02 2.331898808479309082e-01 3.933701217174530029e-01 -1.083730608224868774e-01 4.541566595435142517e-02 -5.651269108057022095e-02 -3.777332901954650879e-01 -2.490524388849735260e-02 -1.536034345626831055e-01 -5.633647367358207703e-02 1.612775176763534546e-01 1.345510631799697876e-01 -2.575430870056152344e-01 2.688630223274230957e-01 -1.859471350908279419e-01 -4.034517332911491394e-02 2.989882528781890869e-01 -3.770733624696731567e-02 1.320964395999908447e-01 1.586495153605937958e-02 6.521223485469818115e-02 -9.846274740993976593e-03 -1.285850703716278076e-01 -7.313519716262817383e-02 -1.870085299015045166e-01 -5.634272098541259766e-02 -6.981410831212997437e-02 4.055026471614837646e-01 7.568095624446868896e-02 -1.185777261853218079e-01 -1.441085338592529297e-01
-5.083590373396873474e-02 -2.080174088478088379e-01 2.082635313272476196e-01 1.389534473419189453e-01 -2.502510249614715576e-01 -7.174567878246307373e-02 -1.485873162746429443e-01 -9.080539643764495850e-02 8.824121206998825073e-02 2.433317601680755615e-01 -2.497922629117965698e-02 1.797477900981903076e-01 -9.369620680809020996e-02 -1.925460845232009888e-01 1.784591823816299438e-01 1.280957609415054321e-01 -7.335181580856442451e-04 1.894978284835815430e-01 -4.254713654518127441e-01 -5.212505906820297241e-02 3.967703506350517273e-02 1.498295664787292480e-01 -3.390906751155853271e-02 -4.184820950031280518e-01 -2.394953370094299316e-01 -1.599435061216354370e-01 2.027770727872848511e-01 -7.143719494342803955e-02 -3.673744946718215942e-02 -2.603227645158767700e-02 3.430504351854324341e-02 -2.168121635913848877e-01
3.392702341079711914e-01 -2.721295356750488281e-01 -1.131534948945045471e-02 1.722353398799896240e-01 -2.024693638086318970e-01 -6.668872386217117310e-02 -5.173697136342525482e-03 -3.333941400051116943e-01 4.102406203746795654e-01 -2.093777246773242950e-02 6.163575127720832825e-02 -2.164499834179878235e-02 -2.842471301555633545e-01 -1.069985553622245789e-01 8.802403509616851807e-02 -1.635753363370895386e-02 -8.903688192367553711e-02 -1.650958210229873657e-01 9.227953851222991943e-02 1.477314084768295288e-01 -9.122060239315032959e-02 -2.647284884005784988e-03 -1.097299065440893173e-02 -2.162804901599884033e-01 3.563158959150314331e-02 -3.142300844192504883e-01 1.241387054324150085e-01 6.797958910465240479e-02 -1.562804728746414185e-01 -2.066029310226440430e-01 4.460071213543415070e-03 -2.079518437385559082e-01
-1.568931639194488525e-01 -1.927608251571655273e-02 -3.409538790583610535e-02 1.027789860963821411e-01 -2.322659790515899658e-01 1.101975440979003906e-01 -1.759853810071945190e-01 -9.370927512645721436e-02 5.732969567179679871e-02 8.627589792013168335e-02 -2.527805864810943604e-01 3.522967547178268433e-02 4.636246245354413986e-03 -1.156055778264999390e-01 3.074489831924438477e-01 -4.915971308946609497e-02 3.802453577518463135e-01 3.057889938354492188e-01 5.887597333639860153e-03 3.116738200187683105e-01 -1.517218053340911865e-01 -1.301143616437911987e-01 1.890917718410491943e-01 -2.485537976026535034e-01 -2.005023062229156494e-01 9.922893717885017395e-03 4.893841594457626343e-02 -3.318284749984741211e-01 -6.934369355440139771e-02 -1.410567611455917358e-01 -1.217227652668952942e-01 7.853273302316665649e-02
1.981166005134582520e-01 -1.312756091356277466e-01 2.587939798831939697e-01 3.216779828071594238e-01 -3.098740875720977783e-01 -3.167930990457534790e-02 -2.546019256114959717e-01 -4.859745129942893982e-02 2.037656009197235107e-01 4.712938144803047180e-02 2.388179451227188110e-01 -6.787520647048950195e-02 3.851103410124778748e-02 -1.643073409795761108e-01 1.669103652238845825e-01 1.042860224843025208e-01 1.745934411883354187e-02 6.082589179277420044e-02 -2.082011252641677856e-01 1.143714338541030884e-01 -5.446213483810424805e-02 1.311096698045730591e-01 4.423817619681358337e-02 3.058407008647918701e-01 -1.415959149599075317e-01 -3.419100046157836914e-01 -3.454286605119705200e-02 -1.108919084072113037e-01 -9.316428005695343018e-02 -1.646052598953247070e-01 -2.563435733318328857e-01 -9.080616384744644165e-02
1.943264454603195190e-01 8.564529567956924438e-02 1.414659172296524048e-01 6.741231679916381836e-02 -2.507729828357696533e-01 -1.739387661218643188e-01 -1.776139736175537109e-01 -1.172430515289306641e-01 3.160431683063507080e-01 2.942920848727226257e-02 -1.615005731582641602e-01 -1.890028566122055054e-01 -1.567819118499755859e-01 -1.323211193084716797e-01 3.291514813899993896e-01 -3.873493522405624390e-02 4.498039186000823975e-01 -8.509449660778045654e-03 1.562745273113250732e-01 2.912530004978179932e-01 -2.580622136592864990e-01 -7.586645334959030151e-02 -1.640843600034713745e-01 -1.741848438978195190e-01 8.805495686829090118e-03 -1.981940120458602905e-02 -7.776693999767303467e-02 -1.169560924172401428e-01 -7.980926334857940674e-02 -3.371962904930114746e-02 -5.929472669959068298e-02 -7.032247632741928101e-02
2.110997885465621948e-01 2.483693324029445648e-02 9.580293297767639160e-02 2.514421045780181885e-01 -6.529098004102706909e-02 -1.271752566099166870e-01 -1.472695916891098022e-01 -1.116069480776786804e-01 -4.511642083525657654e-02 2.173792123794555664e-01 3.150521591305732727e-02 7.265712320804595947e-02 -2.877068892121315002e-02 -9.922748804092407227e-02 2.385428547859191895e-01 -2.532865665853023529e-02 1.798234693706035614e-02 -1.690363585948944092e-01 -2.368684858083724976e-02 -1.587704122066497803e-01 -4.624724388122558594e-01 -2.363021224737167358e-01 -1.004642620682716370e-01 -1.527320295572280884e-01 -1.056175976991653442e-01 -8.247564733028411865e-02 3.270404040813446045e-01 1.036572307348251343e-01 6.692219525575637817e-02 -1.698979288339614868e-01 -1.432477533817291260e-01 -3.958941698074340820e-01
2.660516500473022461e-01 -1.733908057212829590e-01 1.879966352134943008e-03 1.415188312530517578e-01 -1.151470988988876343e-01 2.098649144172668457e-01 -1.008845865726470947e-02 -2.142872065305709839e-01 9.250370413064956665e-02 1.167926341295242310e-01 -3.356384634971618652e-01 1.877906173467636108e-01 1.105817779898643494e-02 1.623241975903511047e-02 8.024530112743377686e-02 8.602829277515411377e-02 3.444753289222717285e-01 -9.332061558961868286e-02 -1.796291321516036987e-01 -1.105993892997503281e-02 1.198766604065895081e-01 -1.001258641481399536e-01 -3.800473511219024658e-01 -1.420246362686157227e-01 9.816163778305053711e-02 -3.986525833606719971e-01 -6.425822526216506958e-02 -1.002877056598663330e-01 8.309590816497802734e-02 -4.026946611702442169e-03 -1.322418898344039917e-01 -1.885134726762771606e-01
-4.494544118642807007e-02 9.546839445829391479e-02 -8.396094292402267456e-02 5.324764549732208252e-02 -2.056382969021797180e-02 -2.008974552154541016e-02 -3.283374942839145660e-03 -2.544218599796295166e-01 3.693011701107025146e-01 1.643605977296829224e-01 -3.561470285058021545e-02 2.732685506343841553e-01 4.813656955957412720e-02 -7.228767126798629761e-02 1.193501874804496765e-01 7.785063982009887695e-02 1.415097266435623169e-01 1.857865154743194580e-01 9.078607708215713501e-02 1.055824849754571915e-02 -9.783298522233963013e-02 2.641623020172119141e-01 -7.527187466621398926e-02 -7.272473722696304321e-02 -2.244274616241455078e-01 -1.269517242908477783e-01 2.367549240589141846e-01 1.888978779315948486e-01 2.161671817302703857e-01 -4.592331945896148682e-01 -2.776381969451904297e-01 9.724214673042297363e-03
-1.457957774400711060e-01 7.923499494791030884e-02 1.602394878864288330e-01 1.559830456972122192e-01 4.160916060209274292e-02 -5.341766774654388428e-02 5.169127136468887329e-02 -7.059168815612792969e-02 2.027024179697036743e-01 -4.261900670826435089e-03 4.034284502267837524e-02 1.481549739837646484e-01 1.567416191101074219e-01 -1.963835507631301880e-01 4.501872658729553223e-01 1.756717860698699951e-01 8.165898919105529785e-02 2.601262927055358887e-02 -2.726109139621257782e-02 3.522751331329345703e-01 -3.398595377802848816e-02 3.272618949413299561e-01 -1.600514352321624756e-02 3.942169249057769775e-02 -4.608837142586708069e-02 -4.639990925788879395e-01 4.107834771275520325e-02 7.678364217281341553e-02 2.001003772020339966e-01 2.995308116078376770e-02 -1.974721997976303101e-01 -4.103764891624450684e-02
7.246341556310653687e-04 2.740781009197235107e-01 5.641298741102218628e-02 1.777786612510681152e-01 -1.419318169355392456e-01 -9.680473059415817261e-02 -2.484265118837356567e-01 -2.496858835220336914e-01 -9.334360808134078979e-02 3.337485790252685547e-01 -1.111742705106735229e-01 2.381605803966522217e-01 1.722410134971141815e-02 -2.622209787368774414e-01 1.406694054603576660e-01 5.793208628892898560e-02 1.246625557541847229e-01 2.459367364645004272e-01 -1.940578669309616089e-01 1.422322690486907959e-01 -1.421318352222442627e-01 6.420648097991943359e-02 -4.471632651984691620e-03 2.923972606658935547e-01 1.805496066808700562e-01 -2.131776809692382812e-01 2.536715567111968994e-01 -8.541888743638992310e-02 2.270292788743972778e-01 -5.120838806033134460e-02 -2.540979906916618347e-02 -8.296705782413482666e-02
6.451655924320220947e-02 1.641499102115631104e-01 2.237109541893005371e-01 -1.227824911475181580e-01 -3.912585973739624023e-02 -2.103049308061599731e-01 -1.118516251444816589e-01 -1.330230385065078735e-01 -6.668694317340850830e-02 2.083839029073715210e-01 -2.479234486818313599e-01 1.549137383699417114e-01 -1.079723462462425232e-01 -8.820481598377227783e-02 1.371330022811889648e-01 1.583551317453384399e-01 3.170453384518623352e-02 2.716096863150596619e-02 -2.692356407642364502e-01 2.152641564607620239e-01 -3.149188160896301270e-01 -1.310224831104278564e-01 1.125324890017509460e-01 4.079768061637878418e-02 9.390566498041152954e-03 -3.772812783718109131e-01 2.093300819396972656e-01 4.901271685957908630e-02 1.228596270084381104e-01 -3.214310109615325928e-01 -3.079197369515895844e-02 -2.681430280208587646e-01
-3.066834248602390289e-02 1.202821582555770874e-01 9.749721735715866089e-02 3.249785006046295166e-01 -1.010711640119552612e-01 -1.525828242301940918e-01 -2.007605731487274170e-01 -3.993007913231849670e-02 3.694710880517959595e-02 7.590226083993911743e-02 1.275092512369155884e-01 2.480281591415405273e-01 1.152506377547979355e-02 -1.970868110656738281e-01 2.533732950687408447e-01 -1.271699070930480957e-01 9.422338753938674927e-02 -1.958692818880081177e-01 -2.811211347579956055e-01 1.366248875856399536e-01 -9.112095832824707031e-02 -1.040123701095581055e-01 -5.765801179222762585e-04 2.243365496397018433e-01 2.710012532770633698e-02 -3.198594748973846436e-01 7.179284095764160156e-02 -2.932851612567901611e-01 1.828911304473876953e-01 -1.642603576183319092e-01 -3.465622961521148682e-01 2.630088292062282562e-02
2.484378963708877563e-01 -1.582650095224380493e-01 1.273819059133529663e-01 2.069077193737030029e-01 6.703454069793224335e-03 1.423904001712799072e-01 -2.870861291885375977e-01 -2.684831619262695312e-01 7.545909285545349121e-02 -1.395822465419769287e-01 -1.159632578492164612e-01 2.948560714721679688e-01 4.554135724902153015e-02 -2.314869314432144165e-02 3.126483261585235596e-01 1.179176867008209229e-01 -1.543683931231498718e-02 -7.699292898178100586e-02 -2.956857904791831970e-02 -3.461376577615737915e-02 9.697856009006500244e-02 1.755874454975128174e-01 -1.931957602500915527e-01 -2.316927462816238403e-01 2.732709646224975586e-01 -3.309051394462585449e-01 1.858259178698062897e-02 -2.451158314943313599e-01 -4.477996379137039185e-03 -1.922358572483062744e-02 -3.826184198260307312e-02 -2.315329909324645996e-01
1.610888093709945679e-01 3.338678926229476929e-02 -6.923400610685348511e-02 2.771638631820678711e-01 -1.094260811805725098e-01 1.453588134609162807e-03 -1.711981184780597687e-02 -1.840985962189733982e-03 2.820882499217987061e-01 6.481427699327468872e-02 -2.065805792808532715e-01 3.086474724113941193e-02 1.549384146928787231e-01 -1.812028437852859497e-01 1.754903048276901245e-01 1.773587614297866821e-01 7.573226839303970337e-02 6.306304037570953369e-02 1.271644532680511475e-01 2.257004678249359131e-01 6.717498600482940674e-02 3.960200846195220947e-01 -1.017132401466369629e-01 3.260905742645263672e-01 -1.130189001560211182e-01 -3.040248155593872070e-01 1.901678740978240967e-02 -2.867969572544097900e-01 2.141151875257492065e-01 -1.624082401394844055e-02 -2.045839577913284302e-01 -4.385033994913101196e-02
8.317641168832778931e-02 -3.664330020546913147e-02 1.143916547298431396e-01 9.909493476152420044e-02 -2.768029868602752686e-01 -1.887631118297576904e-01 -1.472022533416748047e-01 -1.412336975336074829e-01 5.134514570236206055e-01 2.162121050059795380e-02 -4.940931126475334167e-02 6.960678845643997192e-02 1.044783443212509155e-01 -6.778854411095380783e-03 3.399671614170074463e-01 1.180344372987747192e-01 4.881841838359832764e-01 6.365057080984115601e-02 3.215229883790016174e-02 1.153150424361228943e-01 -2.337431609630584717e-01 7.285927236080169678e-02 6.118933856487274170e-02 6.629341840744018555e-02 -2.409020252525806427e-02 1.250292658805847168e-01 1.568409353494644165e-01 1.918953955173492432e-01 -4.606992471963167191e-03 -6.791921332478523254e-03 -1.473601162433624268e-02 -1.998833753168582916e-02
4.267743527889251709e-01 -2.279867604374885559e-02 1.741678826510906219e-02 3.791636228561401367e-01 -2.014472037553787231e-01 9.652762115001678467e-02 -1.293699145317077637e-01 -1.559256762266159058e-01 -4.638554900884628296e-02 6.144998595118522644e-03 7.738660275936126709e-02 2.433146238327026367e-01 1.042765155434608459e-01 -5.981130525469779968e-02 2.661637067794799805e-01 3.407504782080650330e-02 -2.491130493581295013e-03 5.625628679990768433e-02 -2.614870965480804443e-01 1.031904369592666626e-01 9.744316339492797852e-02 5.854910612106323242e-02 -1.788701266050338745e-01 -8.368708938360214233e-02 1.124078854918479919e-01 -2.834036052227020264e-01 3.992656618356704712e-02 -1.877371966838836670e-01 1.794488131999969482e-01 -1.526462379842996597e-02 2.296113967895507812e-01 -2.818289697170257568e-01
3.264265358448028564e-01 -1.239083260297775269e-01 6.666362285614013672e-02 1.331261992454528809e-01 -8.904309943318367004e-03 5.667520686984062195e-03 7.104910165071487427e-02 -3.614963591098785400e-01 3.700733780860900879e-01 1.600426137447357178e-01 7.230641320347785950e-03 -1.940739005804061890e-01 8.942901343107223511e-02 -1.800542324781417847e-01 6.843263655900955200e-02 1.733551025390625000e-01 3.363047540187835693e-01 7.943100482225418091e-02 9.405943006277084351e-02 2.173318564891815186e-01 -9.843079000711441040e-02 9.930567443370819092e-02 -2.578713893890380859e-01 -3.220568597316741943e-01 -3.192674368619918823e-02 -1.822008192539215088e-01 7.905817031860351562e-02 -1.540550291538238525e-01 -9.558477252721786499e-02 -4.734881967306137085e-02 5.547414720058441162e-02 2.712183445692062378e-02
-1.230593025684356689e-01 2.017878890037536621e-01 -4.355885460972785950e-02 1.976176947355270386e-01 -1.221687793731689453e-01 -6.982495076954364777e-03 -5.208296328783035278e-02 -4.582848548889160156e-01 1.518171280622482300e-01 8.114565908908843994e-02 3.570366278290748596e-02 1.331903785467147827e-01 -4.001436382532119751e-02 -5.958102270960807800e-02 1.050112843513488770e-01 -4.974469169974327087e-02 3.079549372196197510e-01 -6.207602098584175110e-02 1.724160313606262207e-01 -1.898965612053871155e-02 -1.338638812303543091e-01 1.526509877294301987e-02 -9.758167713880538940e-02 2.257753163576126099e-01 -2.485396265983581543e-01 -2.842933833599090576e-01 1.757047027349472046e-01 -2.408350557088851929e-01 4.059474468231201172e-01 -2.504322305321693420e-02 -3.338040038943290710e-02 -5.240259319543838501e-02
-8.119696378707885742e-02 -1.518103182315826416e-01 1.122656911611557007e-01 5.715433880686759949e-02 -1.774186789989471436e-01 1.000138651579618454e-02 -2.791596055030822754e-01 -2.422213107347488403e-01 9.637939929962158203e-02 5.953519418835639954e-02 -7.334821671247482300e-02 4.322503209114074707e-01 -8.072584122419357300e-02 -2.374855875968933105e-01 1.232521235942840576e-01 -9.209144860506057739e-02 -5.078357830643653870e-02 9.435164928436279297e-02 -2.269832491874694824e-01 2.042887210845947266e-01 -1.890413090586662292e-02 1.557725965976715088e-01 -7.988544553518295288e-02 1.622833609580993652e-01 1.136923059821128845e-01 -2.588721215724945068e-01 4.034301340579986572e-01 5.603660643100738525e-02 1.456216424703598022e-01 -2.415393739938735962e-01 -8.325172960758209229e-02 1.670547388494014740e-02
-8.311750739812850952e-02 1.699133813381195068e-01 1.725045740604400635e-01 2.355467379093170166e-01 1.010917872190475464e-01 3.369902074337005615e-02 -2.663626335561275482e-02 -2.720841467380523682e-01 3.391608893871307373e-01 1.424525827169418335e-01 -1.833519637584686279e-01 3.099620938301086426e-01 1.993592642247676849e-02 -3.121222257614135742e-01 1.549394130706787109e-01 1.671354323625564575e-01 9.250964503735303879e-04 1.114147249609231949e-02 2.348849177360534668e-02 4.938881471753120422e-02 1.149452570825815201e-02 6.558289378881454468e-02 2.001205533742904663e-01 -1.064619980752468109e-02 2.503326833248138428e-01 -1.343681365251541138e-01 -9.473259001970291138e-02 -1.925922036170959473e-01 2.597932815551757812e-01 7.053553313016891479e-02 -3.500984013080596924e-01 9.260772913694381714e-02
1.669809073209762573e-01 -1.345955580472946167e-01 -1.594521477818489075e-02 3.924822509288787842e-01 -1.727261580526828766e-02 -2.329698354005813599e-01 1.873919554054737091e-02 -2.200791537761688232e-01 3.717101216316223145e-01 1.587466299533843994e-01 1.383171677589416504e-01 1.658816784620285034e-01 1.424230486154556274e-01 -6.777359545230865479e-02 2.228796780109405518e-01 1.377435624599456787e-01 1.833890229463577271e-01 -1.001121625304222107e-01 3.978609666228294373e-02 2.340370975434780121e-02 -3.170621395111083984e-02 1.155337691307067871e-01 -2.917830944061279297e-01 -1.010226830840110779e-01 1.522009521722793579e-01 -2.582194209098815918e-01 8.832696080207824707e-02 -2.868779897689819336e-01 1.231574043631553650e-01 1.223454698920249939e-01 -9.704790264368057251e-02 1.335056722164154053e-01
8.347410708665847778e-02 -2.486218325793743134e-02 -1.616175752133131027e-03 4.254421293735504150e-01 -3.394041582942008972e-02 -1.155038475990295410e-01 -1.284523904323577881e-01 -3.174814879894256592e-01 1.612886339426040649e-01 2.028665691614151001e-01 -1.370880752801895142e-01 1.570458896458148956e-02 1.560238450765609741e-01 -8.264286071062088013e-02 1.476734280586242676e-01 1.559999138116836548e-01 4.469563364982604980e-01 -1.535561233758926392e-01 1.552727073431015015e-01 1.533139199018478394e-01 -9.206552803516387939e-02 -3.335815668106079102e-02 -1.518906652927398682e-01 -3.881334885954856873e-02 1.710165990516543388e-03 -2.952828109264373779e-01 4.886775836348533630e-02 -2.366320192813873291e-01 -3.140708431601524353e-02 -2.747633494436740875e-02 8.903412520885467529e-02 -2.360533922910690308e-01
1.278188675642013550e-01 -1.198209170252084732e-02 7.767438143491744995e-02 3.763443827629089355e-01 -1.810583174228668213e-01 -2.859691083431243896e-01 -1.447140872478485107e-01 -9.305229783058166504e-02 3.819034993648529053e-01 8.096276968717575073e-02 -8.172604441642761230e-02 8.005989342927932739e-02 1.163191646337509155e-01 -5.720126442611217499e-03 5.393264442682266235e-02 1.671881377696990967e-01 4.192980527877807617e-01 1.771017313003540039e-01 -3.723356500267982483e-02 2.331520766019821167e-01 -1.195193305611610413e-01 1.298263221979141235e-01 -2.292676828801631927e-02 2.165436930954456329e-02 -3.819957608357071877e-03 1.417658776044845581e-01 2.144806385040283203e-01 -7.429965771734714508e-03 3.044094704091548920e-02 1.726739406585693359e-01 -1.820424497127532959e-01 -2.380408793687820435e-01
-1.585758477449417114e-02 -1.838881522417068481e-01 3.048019707202911377e-01 5.534758418798446655e-02 -1.830710619688034058e-01 -1.232996955513954163e-02 -1.640503853559494019e-01 -4.485256075859069824e-01 8.386399596929550171e-02 -8.474448695778846741e-03 -1.184070259332656860e-01 1.831075176596641541e-02 3.583185374736785889e-01 -3.170193731784820557e-02 1.048872545361518860e-01 -6.712539494037628174e-02 2.681347131729125977e-01 2.502020597457885742e-01 -3.490550676360726357e-03 5.935167148709297180e-02 -1.187295746058225632e-02 -1.881725474959239364e-04 2.321880608797073364e-01 -4.334887862205505371e-02 2.049089670181274414e-01 -9.861166030168533325e-02 2.811506688594818115e-01 6.649120151996612549e-02 2.513912320137023926e-01 1.035408005118370056e-01 -1.807546913623809814e-01 -7.819035649299621582e-02
6.796005368232727051e-02 1.623674482107162476e-01 1.032733470201492310e-01 6.078280135989189148e-02 6.268008798360824585e-02 -4.215126484632492065e-02 -6.042426824569702148e-02 -4.030626118183135986e-01 4.553986713290214539e-02 1.936873793601989746e-01 -7.287595421075820923e-02 3.165497481822967529e-01 -1.713386774063110352e-01 -3.868527337908744812e-02 1.457749456167221069e-01 8.765533566474914551e-02 2.081191539764404297e-01 1.751467883586883545e-01 3.748974949121475220e-02 8.323385566473007202e-02 -1.337756067514419556e-01 3.711612820625305176e-01 5.465367063879966736e-02 -1.850516796112060547e-01 -2.073965817689895630e-01 -1.299214661121368408e-01 8.835718780755996704e-02 1.287069469690322876e-01 1.845939159393310547e-01 -2.067513465881347656e-01 -3.721646666526794434e-01 5.610399320721626282e-02
1.202721893787384033e-01 9.300459921360015869e-02 -5.464854463934898376e-02 1.369883567094802856e-01 -2.290779799222946167e-01 -1.493588835000991821e-01 8.917483687400817871e-02 -3.949252516031265259e-02 7.370715588331222534e-02 3.412286639213562012e-01 -1.536891758441925049e-01 3.129128813743591309e-01 -1.596568971872329712e-01 -3.790073096752166748e-01 4.425230920314788818e-01 3.033868269994854927e-03 4.787273332476615906e-02 -8.130318485200405121e-03 -2.545042335987091064e-01 -3.247064352035522461e-02 -9.356432408094406128e-02 -1.878564953804016113e-01 4.890466853976249695e-02 1.446548011153936386e-02 -1.098305061459541321e-01 -9.241455048322677612e-02 1.354598253965377808e-01 4.783290438354015350e-03 9.160920232534408569e-02 -2.479054480791091919e-01 -1.300597637891769409e-01 1.479469835758209229e-01
5.203890427947044373e-02 -2.669783234596252441e-01 -5.867494270205497742e-03 1.915137320756912231e-01 -1.370884943753480911e-02 -2.614936418831348419e-02 -2.117034047842025757e-01 -1.936284303665161133e-01 3.349567651748657227e-01 2.121355384588241577e-01 -4.813754186034202576e-02 1.399748623371124268e-01 3.194715976715087891e-01 -7.644244283437728882e-02 2.120850682258605957e-01 5.040398612618446350e-02 3.334954082965850830e-01 -5.800864472985267639e-02 4.381738603115081787e-02 1.084575429558753967e-01 -2.083676606416702271e-01 -1.050401777029037476e-01 -1.418603956699371338e-01 1.166629977524280548e-02 -1.712349206209182739e-01 -3.187693953514099121e-01 2.696762084960937500e-01 -2.300107777118682861e-01 -9.232051670551300049e-02 -3.794197365641593933e-02 2.875894308090209961e-02 3.540213033556938171e-02
4.345355331897735596e-01 -5.111167579889297485e-02 -1.187273561954498291e-01 1.868108212947845459e-01 -9.684006869792938232e-02 3.504205942153930664e-01 -2.821144834160804749e-02 -1.583328396081924438e-01 1.497587561607360840e-01 -8.760865032672882080e-02 -3.311671018600463867e-01 4.574056342244148254e-02 9.033720940351486206e-02 -7.727728039026260376e-02 3.819828927516937256e-01 1.826338618993759155e-01 1.109307706356048584e-01 -5.879720672965049744e-03 -2.084712386131286621e-01 7.941068708896636963e-02 8.316495269536972046e-02 5.698055401444435120e-02 -1.606752872467041016e-01 -1.259304285049438477e-01 2.230454683303833008e-01 -2.127117216587066650e-01 6.327825039625167847e-02 -1.256671100854873657e-01 3.875510767102241516e-02 -1.398134380578994751e-01 1.257586628198623657e-01 -2.582838945090770721e-02
-1.970418095588684082e-01 -2.977237701416015625e-01 -3.056467771530151367e-01 1.202027052640914917e-01 1.152535062283277512e-02 4.075925052165985107e-02 -1.736777722835540771e-01 -2.159289866685867310e-01 3.207636252045631409e-02 1.859155297279357910e-01 -5.068487673997879028e-02 1.277514547109603882e-01 2.829400077462196350e-02 -5.191577970981597900e-02 2.589114010334014893e-01 2.174366712570190430e-01 3.044481948018074036e-02 1.392942070960998535e-01 -3.656975328922271729e-01 2.848341763019561768e-01 -7.716055959463119507e-02 2.102718502283096313e-01 1.521210521459579468e-01 -1.948517262935638428e-01 -3.430916368961334229e-02 1.311588883399963379e-01 -3.070931695401668549e-02 -9.254427254199981689e-02 5.315569788217544556e-02 -2.419732362031936646e-01 -1.459913253784179688e-01 -2.382061332464218140e-01
4.490796104073524475e-02 2.499174177646636963e-01 -4.710698500275611877e-03 1.025355383753776550e-01 -8.310534060001373291e-02 8.357461541891098022e-02 -2.386468648910522461e-01 -3.664754033088684082e-01 3.197351396083831787e-01 -4.547372460365295410e-03 2.999752946197986603e-02 2.857401967048645020e-01 1.357703208923339844e-01 -2.252964973449707031e-01 2.189817093312740326e-02 -1.472981721162796021e-01 2.507503628730773926e-01 9.768643230199813843e-02 3.743458539247512817e-02 8.601459558121860027e-04 -8.526897430419921875e-02 -1.733376085758209229e-01 -5.611801519989967346e-02 1.105891615152359009e-01 -1.837129741907119751e-01 -1.265387386083602905e-01 1.717892140150070190e-01 -1.325415372848510742e-01 3.865340352058410645e-01 -1.748331636190414429e-01 -1.203503385186195374e-01 -1.608019471168518066e-01
1.613067984580993652e-01 6.750864535570144653e-02 -7.535253465175628662e-02 2.124878317117691040e-01 -1.100874096155166626e-01 -1.146159768104553223e-01 4.976768977940082550e-03 -6.340398639440536499e-02 1.551748216152191162e-01 -2.909467183053493500e-02 9.306693822145462036e-02 2.408158332109451294e-01 6.941548734903335571e-02 -2.326761335134506226e-01 4.666762948036193848e-01 -1.678903773427009583e-02 -3.064512275159358978e-03 4.875896126031875610e-02 -2.242063730955123901e-01 1.865905523300170898e-01 -2.764447331428527832e-01 -3.167348727583885193e-02 -3.742104768753051758e-02 3.683310747146606445e-01 -7.626099139451980591e-02 -2.262411862611770630e-01 2.482019513845443726e-01 -1.313712000846862793e-01 9.468587487936019897e-02 -1.088939607143402100e-01 -2.412466555833816528e-01 6.194245815277099609e-02
5.228184908628463745e-02 -8.016987890005111694e-02 1.177340969443321228e-01 2.706522680819034576e-02 -2.980869710445404053e-01 -1.775472909212112427e-01 -1.855423599481582642e-01 -5.204411745071411133e-01 1.547883152961730957e-01 -1.447745114564895630e-01 2.076337933540344238e-01 1.569063365459442139e-01 1.206171065568923950e-01 -1.962719112634658813e-01 5.057134106755256653e-02 -7.989117503166198730e-02 -3.487496078014373779e-02 2.702573128044605255e-02 -1.291634291410446167e-01 2.402441203594207764e-02 6.461897492408752441e-02 1.966997534036636353e-01 9.900963306427001953e-02 1.067479327321052551e-01 -1.983360759913921356e-02 -3.353714346885681152e-01 -1.419454067945480347e-01 -4.945541732013225555e-03 -1.652863323688507080e-01 -2.919635772705078125e-01 -8.684007823467254639e-02 -1.987581104040145874e-01
4.893357399851083755e-04 2.450839728116989136e-01 1.180250290781259537e-02 2.969076931476593018e-01 -1.217305660247802734e-01 -1.569273471832275391e-01 -3.264119625091552734e-01 -3.742181360721588135e-01 -8.384175598621368408e-02 -3.847994655370712280e-02 -4.792577400803565979e-02 -5.454033240675926208e-02 -5.902415141463279724e-02 7.207038998603820801e-02 2.145183831453323364e-01 -4.966033622622489929e-02 1.638122797012329102e-01 1.041859537363052368e-01 -4.531693831086158752e-02 5.148626491427421570e-02 4.826922342181205750e-02 -7.038508355617523193e-02 1.620311439037322998e-01 -1.596999615430831909e-01 2.815933823585510254e-01 9.164960123598575592e-03 2.008591778576374054e-02 -4.589781463146209717e-01 1.798195093870162964e-01 7.009938359260559082e-03 -2.641745209693908691e-01 2.482833713293075562e-02
-1.119058579206466675e-03 -1.129136309027671814e-01 2.114593284204602242e-03 2.311118096113204956e-01 -5.606601387262344360e-02 2.707814276218414307e-01 -1.422692388296127319e-01 -1.094060316681861877e-01 1.469142287969589233e-01 1.712702512741088867e-01 -4.613914713263511658e-02 3.187454342842102051e-01 -1.804685890674591064e-01 -1.901229843497276306e-02 3.290742635726928711e-01 3.087014555931091309e-01 1.070704236626625061e-01 1.554581969976425171e-01 -2.249432802200317383e-01 -7.913888245820999146e-02 -4.464669525623321533e-02 -6.375745870172977448e-03 2.221626639366149902e-01 -3.585802018642425537e-01 -5.136459320783615112e-02 -4.730859398841857910e-02 3.680648505687713623e-01 1.279643326997756958e-01 1.452125422656536102e-02 8.940082043409347534e-03 -6.233945861458778381e-02 -2.511205337941646576e-02
1.571035534143447876e-01 4.984793066978454590e-02 -3.485738933086395264e-01 2.429748922586441040e-01 -2.774110734462738037e-01 5.249245464801788330e-02 -1.354364752769470215e-01 -6.887934356927871704e-02 1.733771525323390961e-02 -2.846076712012290955e-02 -8.481338620185852051e-02 -1.110262498259544373e-01 -4.721011966466903687e-02 -1.706129908561706543e-01 1.169887632131576538e-01 9.792850166559219360e-02 1.975679993629455566e-01 2.411422282457351685e-01 -2.659975290298461914e-01 1.805861443281173706e-01 -3.075060248374938965e-01 1.435729563236236572e-01 2.093319296836853027e-01 3.166574984788894653e-02 -1.701231747865676880e-01 -1.654986441135406494e-01 -2.871529385447502136e-02 1.375932842493057251e-01 -1.457707583904266357e-01 -8.896133303642272949e-02 -2.887914478778839111e-01 -2.550534904003143311e-01
2.404358386993408203e-01 -1.262522041797637939e-01 9.282442182302474976e-02 8.328109234571456909e-02 -6.260731071233749390e-02 1.599215865135192871e-01 -9.367863833904266357e-02 -5.895134061574935913e-02 1.897216439247131348e-01 -7.542387396097183228e-02 -5.068443417549133301e-01 8.197242766618728638e-02 3.043872117996215820e-02 -1.234703287482261658e-01 2.674860060214996338e-01 -2.808613888919353485e-02 6.022289022803306580e-02 3.299102559685707092e-02 -1.429309993982315063e-01 3.570698201656341553e-02 -1.246563531458377838e-02 1.559134125709533691e-01 -2.700434625148773193e-01 -7.180853188037872314e-02 9.665069729089736938e-02 -4.042788147926330566e-01 1.679228544235229492e-01 -8.894076943397521973e-02 6.428105384111404419e-02 -2.218227982521057129e-01 6.132777780294418335e-02 -2.831911444664001465e-01
1.000171899795532227e-01 7.937072962522506714e-02 5.907382443547248840e-02 3.267382681369781494e-01 2.053039520978927612e-02 -6.913219392299652100e-02 -1.217639669775962830e-01 -2.909257113933563232e-01 2.298770099878311157e-01 4.022047519683837891e-01 -1.060769781470298767e-01 6.591276079416275024e-02 1.670189052820205688e-01 -1.604157984256744385e-01 1.391153633594512939e-01 2.388770133256912231e-01 4.096485078334808350e-01 9.350169450044631958e-03 1.976726800203323364e-01 1.272877007722854614e-01 -9.584865719079971313e-02 1.382643822580575943e-04 -1.898185908794403076e-01 -2.295084111392498016e-02 -1.355957835912704468e-01 -1.752101182937622070e-01 9.165938943624496460e-02 -7.243754714727401733e-02 -3.050751052796840668e-02 -6.330566853284835815e-02 1.469664424657821655e-01 -2.243653386831283569e-01
1.600825488567352295e-01 -1.641002446413040161e-01 5.561471451073884964e-03 1.643932759761810303e-01 -4.048808515071868896e-01 -9.105144068598747253e-03 -4.450152069330215454e-02 -2.189509421586990356e-01 1.572808064520359039e-02 -2.961131744086742401e-03 2.630486190319061279e-01 2.029558122158050537e-01 -1.426346600055694580e-02 -2.043043076992034912e-01 3.849523663520812988e-01 7.787290960550308228e-02 9.120326489210128784e-02 3.829757571220397949e-01 -2.032137811183929443e-01 1.316763162612915039e-01 -5.417159572243690491e-02 -9.517241269350051880e-02 -1.539496928453445435e-01 -2.805408462882041931e-02 1.655805259943008423e-01 -1.964808553457260132e-01 -2.334464937448501587e-01 -9.573807567358016968e-02 5.413637310266494751e-02 5.110010970383882523e-03 8.272809535264968872e-02 -1.001543775200843811e-01
6.294773519039154053e-02 1.519365459680557251e-01 2.027277089655399323e-02 1.125808283686637878e-01 -1.140501722693443298e-01 -1.092471331357955933e-01 -3.740282058715820312e-01 -4.374257326126098633e-01 1.877902448177337646e-01 9.297625720500946045e-02 -9.079282730817794800e-02 -1.137996912002563477e-01 -2.524449229240417480e-01 1.344941928982734680e-02 2.030736058950424194e-01 1.549796611070632935e-01 4.787480831146240234e-02 -2.621403150260448456e-02 -4.381708055734634399e-02 3.576675653457641602e-01 -1.408707797527313232e-01 -6.778373569250106812e-02 1.015358641743659973e-01 2.212274074554443359e-01 1.633154451847076416e-01 1.316081732511520386e-02 1.857019364833831787e-01 -2.603919804096221924e-01 8.547037094831466675e-02 -2.123617082834243774e-01 -2.869722992181777954e-02 1.026659756898880005e-01
2.850922942161560059e-02 -2.921500205993652344e-01 -4.838896170258522034e-02 6.409893929958343506e-02 -1.121464148163795471e-01 -3.272225558757781982e-01 -3.638764843344688416e-02 1.646149307489395142e-01 1.439705342054367065e-01 6.583782285451889038e-02 4.014119878411293030e-02 -1.666681654751300812e-02 -3.617802858352661133e-01 -1.757409572601318359e-01 2.172035425901412964e-01 4.560109227895736694e-03 4.392560124397277832e-01 2.525221183896064758e-02 6.100190430879592896e-02 1.740380376577377319e-01 -2.208906039595603943e-02 3.469461575150489807e-02 4.771004989743232727e-02 -5.666382610797882080e-02 4.955515265464782715e-02 -2.726053595542907715e-01 8.507248712703585625e-04 1.290846019983291626e-01 1.903611123561859131e-01 -2.651009559631347656e-01 -5.308167636394500732e-02 -2.930080592632293701e-01
1.080390438437461853e-01 6.953167170286178589e-02 3.024455010890960693e-01 9.033446013927459717e-02 -4.381491988897323608e-02 1.166909262537956238e-01 -4.383483156561851501e-02 -4.680962264537811279e-01 5.838968232274055481e-02 -1.407463550567626953e-01 -1.813518442213535309e-02 2.555323839187622070e-01 -1.135376542806625366e-01 -1.642569899559020996e-01 4.475695192813873291e-01 -6.284978240728378296e-02 3.711202740669250488e-02 -1.791347414255142212e-01 -1.592407822608947754e-01 -1.730353534221649170e-01 9.594955295324325562e-02 1.441213935613632202e-01 8.955872803926467896e-02 -2.554722130298614502e-01 -1.512731760740280151e-01 -7.776254415512084961e-02 1.893706321716308594e-01 5.348149687051773071e-02 1.546790599822998047e-01 -1.275793910026550293e-01 1.050469502806663513e-01 -5.817361921072006226e-02
-1.954805552959442139e-01 1.041811481118202209e-01 1.667256504297256470e-01 1.175598055124282837e-01 -1.026421636343002319e-01 4.524582996964454651e-02 -8.322747051715850830e-02 -5.213715508580207825e-02 1.456990242004394531e-01 -4.211696609854698181e-02 -1.244236007332801819e-01 1.262928545475006104e-01 1.504145264625549316e-01 7.815057039260864258e-02 1.977270096540451050e-01 3.112515211105346680e-01 2.587670981884002686e-01 2.751987576484680176e-01 1.399241574108600616e-02 3.090296387672424316e-01 5.140931904315948486e-02 6.306414958089590073e-03 3.973087761551141739e-03 4.031116515398025513e-02 -1.302527077496051788e-02 -3.780550360679626465e-01 1.377559006214141846e-01 7.705212384462356567e-02 3.997240960597991943e-01 -1.311502754688262939e-01 -2.711038887500762939e-01 -8.215869963169097900e-02
-1.099670827388763428e-01 -6.433849036693572998e-02 1.225352287292480469e-01 9.442226588726043701e-02 -2.582368552684783936e-01 -1.510028243064880371e-01 3.373723328113555908e-01 2.049567922949790955e-02 3.125126361846923828e-01 1.992090605199337006e-02 -1.973877474665641785e-02 1.964484006166458130e-01 3.066043369472026825e-02 -2.757782340049743652e-01 4.086286425590515137e-01 -3.391533717513084412e-02 9.995966404676437378e-02 -2.570102177560329437e-02 -8.446452766656875610e-02 2.317587286233901978e-01 -9.724337607622146606e-02 9.280855208635330200e-02 1.137225255370140076e-01 2.081528864800930023e-02 -9.709753096103668213e-02 -2.571025192737579346e-01 -4.436710476875305176e-02 -9.765472263097763062e-02 1.966405510902404785e-01 -3.415236771106719971e-01 -1.687439829111099243e-01 1.399051211774349213e-02
2.664393484592437744e-01 -2.356343716382980347e-01 5.300243198871612549e-02 2.011433988809585571e-02 -2.308840453624725342e-01 1.822668127715587616e-02 -1.152976322919130325e-02 -3.175224661827087402e-01 1.746906936168670654e-01 -3.390852734446525574e-02 -4.873267412185668945e-01 -6.760016828775405884e-02 2.024422436952590942e-01 -9.142335504293441772e-02 1.831305921077728271e-01 3.476954624056816101e-02 2.677851170301437378e-02 3.785411641001701355e-02 1.037618611007928848e-02 1.374317109584808350e-01 5.763204768300056458e-02 -4.399023577570915222e-02 -1.602047979831695557e-01 -1.903807222843170166e-01 1.242647841572761536e-01 -2.104424089193344116e-01 -1.773998737335205078e-01 -2.083962857723236084e-01 2.907919697463512421e-02 -1.212908029556274414e-01 -1.128985285758972168e-01 -3.265368938446044922e-01
1.316234320402145386e-01 3.560960292816162109e-02 7.572185993194580078e-02 -8.149290084838867188e-02 -1.547729223966598511e-01 -1.346110403537750244e-01 -3.176824450492858887e-01 -2.767778635025024414e-01 2.963534891605377197e-01 3.268937468528747559e-01 -1.715194135904312134e-01 -1.239178050309419632e-02 -4.239548370242118835e-02 -9.478589519858360291e-03 1.740189790725708008e-01 -8.882482349872589111e-02 1.792567968368530273e-01 1.137300953269004822e-01 -2.233700603246688843e-01 2.149774730205535889e-01 -4.787899553775787354e-02 -2.774778604507446289e-01 7.603766769170761108e-02 -1.916377693414688110e-01 2.340808063745498657e-01 1.531237810850143433e-01 -5.185178294777870178e-02 -2.298025973141193390e-02 7.047786563634872437e-02 -3.479301631450653076e-01 1.304146833717823029e-02 -1.203834861516952515e-01
-1.298997104167938232e-01 -2.579041011631488800e-02 2.377890199422836304e-01 1.135398447513580322e-01 -2.440166324377059937e-01 2.479118555784225464e-01 -4.948473349213600159e-02 -9.981033205986022949e-02 1.208552345633506775e-01 -2.276702225208282471e-01 -1.266699731349945068e-01 3.079713322222232819e-02 5.114802345633506775e-02 -9.045562893152236938e-02 2.604596018791198730e-01 3.889673054218292236e-01 2.819378972053527832e-01 1.869150549173355103e-01 1.012368779629468918e-02 1.599867343902587891e-01 -4.620150849223136902e-02 4.963029175996780396e-02 -1.051335502415895462e-02 1.590222120285034180e-02 -6.688995659351348877e-02 -1.679733097553253174e-01 -7.109976559877395630e-02 3.172229230403900146e-02 4.357358217239379883e-01 -6.470649689435958862e-02 -2.875725924968719482e-01 -7.521390914916992188e-02
3.305622637271881104e-01 -1.159845963120460510e-01 -4.884236678481101990e-02 3.374207913875579834e-01 -1.166140511631965637e-01 2.615581750869750977e-01 -1.571461707353591919e-01 -1.774046868085861206e-01 -4.112949967384338379e-02 1.628881692886352539e-01 -1.872597336769104004e-01 2.246673256158828735e-01 -7.836475223302841187e-02 -1.513349562883377075e-01 2.729414999485015869e-01 1.179388314485549927e-01 1.239837333559989929e-01 1.572234183549880981e-01 -1.355328559875488281e-01 -9.394720196723937988e-02 1.882056593894958496e-01 -4.611266404390335083e-02 -3.209651410579681396e-01 -2.433675378561019897e-01 1.612035036087036133e-01 -6.827299296855926514e-02 1.073214709758758545e-01 -3.512298315763473511e-02 1.146569498814642429e-03 -7.176179438829421997e-02 2.646601758897304535e-02 -2.744302153587341309e-01
-6.994676589965820312e-02 6.714960932731628418e-02 1.188993081450462341e-01 8.735962957143783569e-02 -1.020245254039764404e-01 1.473291963338851929e-01 3.304702416062355042e-02 -2.955366373062133789e-01 3.549694716930389404e-01 -9.955766052007675171e-02 2.282650209963321686e-02 1.357028633356094360e-01 -1.355867180973291397e-02 -6.929446756839752197e-02 2.748643755912780762e-01 3.569717109203338623e-01 2.655010223388671875e-01 1.607580631971359253e-01 -1.811521649360656738e-01 2.506863176822662354e-01 -6.772877275943756104e-02 -2.481573261320590973e-02 -9.041947871446609497e-02 -8.653773926198482513e-03 -2.110651731491088867e-01 -2.582851946353912354e-01 2.269680798053741455e-01 1.811817586421966553e-01 2.659363150596618652e-01 -6.049526482820510864e-02 6.425696611404418945e-02 7.684657722711563110e-02
-1.071718870662152767e-03 -5.382974445819854736e-02 -5.879733338952064514e-02 2.301858961582183838e-01 -2.651461064815521240e-01 -3.126350045204162598e-01 1.145683452486991882e-01 -7.011467218399047852e-02 8.413043618202209473e-02 -1.107167154550552368e-01 -8.990855515003204346e-02 3.353955447673797607e-01 8.078878372907638550e-02 -3.029662966728210449e-01 3.780181705951690674e-01 1.684156619012355804e-02 -5.864546820521354675e-02 -1.674289256334304810e-01 -2.067942172288894653e-01 -1.408894211053848267e-01 -8.330643177032470703e-02 -9.052051603794097900e-02 1.021361574530601501e-01 1.012791916728019714e-01 1.019532978534698486e-01 -3.222752213478088379e-01 8.715718984603881836e-02 -3.307605907320976257e-02 1.793080382049083710e-02 -2.188425660133361816e-01 -2.548795640468597412e-01 8.446741104125976562e-02
9.444809705018997192e-02 -1.491063982248306274e-01 -1.032680273056030273e-01 1.325665563344955444e-01 4.246801510453224182e-02 -2.417662143707275391e-01 -2.323578149080276489e-01 -1.467278748750686646e-01 1.716966032981872559e-01 -1.568954437971115112e-02 2.477187067270278931e-01 3.339551389217376709e-02 7.551787793636322021e-02 -1.907064169645309448e-01 2.329865396022796631e-01 3.218122124671936035e-01 2.575091123580932617e-01 -1.737412512302398682e-01 -2.346935421228408813e-01 -2.799683809280395508e-01 -2.967811822891235352e-01 6.734337657690048218e-02 1.140713393688201904e-01 1.135830506682395935e-01 -9.251300245523452759e-02 -5.894802883267402649e-02 1.903093755245208740e-01 -4.800353571772575378e-02 1.245071738958358765e-01 4.523035138845443726e-02 -2.193981707096099854e-01 -2.190544158220291138e-01
-1.395598053932189941e-01 -3.233611285686492920e-01 -1.415489893406629562e-02 -2.892062067985534668e-02 8.034608513116836548e-02 -7.039441913366317749e-02 -2.977793812751770020e-01 -3.378467559814453125e-01 1.436330825090408325e-01 -6.004128605127334595e-02 -2.090151906013488770e-01 1.296180337667465210e-01 2.971947938203811646e-02 -2.770762443542480469e-01 2.821065783500671387e-01 -7.573723793029785156e-02 3.321389853954315186e-01 -1.068653985857963562e-01 -1.151868477463722229e-01 -1.192762851715087891e-01 -1.614185124635696411e-01 -2.279615998268127441e-01 1.199641451239585876e-01 -2.023689635097980499e-02 -7.115648686885833740e-02 -1.338236778974533081e-01 2.497400492429733276e-01 -8.649326860904693604e-02 1.506796479225158691e-01 -1.432769149541854858e-01 -1.750357449054718018e-01 -6.522095948457717896e-02
2.242500782012939453e-01 -1.591667234897613525e-01 -3.940098360180854797e-02 1.106029823422431946e-01 -1.192716881632804871e-01 -1.583668440580368042e-01 6.881535053253173828e-02 -2.869969308376312256e-01 2.792386710643768311e-01 2.016168981790542603e-01 -1.231386214494705200e-01 -2.333593070507049561e-01 9.117416292428970337e-02 -1.331156212836503983e-02 1.129568591713905334e-01 9.948320686817169189e-02 3.390469551086425781e-01 2.351499944925308228e-01 -6.037947162985801697e-02 -3.357111662626266479e-02 -1.622288674116134644e-01 -3.935083746910095215e-02 5.250340327620506287e-03 1.426299810409545898e-01 -1.749291568994522095e-01 -1.566713601350784302e-01 -4.631166532635688782e-02 -4.526768326759338379e-01 4.518860951066017151e-02 -5.679409578442573547e-02 -2.304275184869766235e-01 -1.447905451059341431e-01
4.691709205508232117e-02 -5.430406332015991211e-02 1.731682270765304565e-01 9.220820665359497070e-02 -3.236710429191589355e-01 -5.259912088513374329e-02 -7.633195817470550537e-02 -4.074190855026245117e-01 3.497686982154846191e-02 2.945844456553459167e-02 8.566229790449142456e-02 -2.766079604625701904e-01 -2.734163403511047363e-01 8.824911713600158691e-02 1.889427453279495239e-01 3.713333979249000549e-02 3.155732452869415283e-01 -2.461592555046081543e-01 2.805330418050289154e-02 2.504271864891052246e-01 -1.597493588924407959e-01 -1.089312508702278137e-01 -1.089010834693908691e-01 -7.328311353921890259e-02 -1.006655208766460419e-02 -2.567864768207073212e-02 8.944180607795715332e-02 -2.602028250694274902e-01 1.528692096471786499e-01 -1.237548515200614929e-01 -2.787368595600128174e-01 1.755357161164283752e-02
5.242398008704185486e-02 1.394015252590179443e-01 6.190760061144828796e-03 3.483952721580862999e-03 -1.398490071296691895e-01 8.111613243818283081e-02 -1.200662478804588318e-01 -1.318386197090148926e-01 2.334607392549514771e-01 3.484070599079132080e-01 -9.380495548248291016e-02 3.055699169635772705e-01 1.793142408132553101e-03 -1.952663362026214600e-01 1.121368780732154846e-01 8.990320563316345215e-02 3.221072852611541748e-01 -6.029284372925758362e-02 7.786595821380615234e-02 -1.111309528350830078e-01 -1.215754598379135132e-01 2.343380600214004517e-01 3.186915516853332520e-01 -3.877827152609825134e-02 -4.037675261497497559e-02 -3.661965578794479370e-02 1.846862733364105225e-01 -3.939253464341163635e-02 3.449894189834594727e-01 -2.125958353281021118e-01 -2.676985561847686768e-01 9.953188151121139526e-02
-5.558684468269348145e-02 1.188182737678289413e-02 1.881278306245803833e-02 1.096382215619087219e-01 -1.225781515240669250e-01 -4.792203009128570557e-02 -1.131819561123847961e-01 -3.780745565891265869e-01 1.898760795593261719e-01 -1.071293931454420090e-02 1.302908957004547119e-01 2.234421819448471069e-01 1.119662001729011536e-01 -1.402927339076995850e-01 2.130163460969924927e-01 2.550988793373107910e-01 -6.165577098727226257e-02 1.922492831945419312e-01 1.690049618482589722e-01 5.232381820678710938e-02 -1.335452944040298462e-01 2.230519652366638184e-01 -9.895733743906021118e-02 -1.077504009008407593e-01 -2.721755206584930420e-01 1.006529759615659714e-02 -5.292666330933570862e-02 6.838957220315933228e-02 1.713042706251144409e-01 -3.667717278003692627e-01 -3.763718903064727783e-01 -1.317185014486312866e-01
2.835915088653564453e-01 8.321012370288372040e-03 2.961161360144615173e-02 6.843754649162292480e-02 -9.465418756008148193e-03 2.506881356239318848e-01 1.136890519410371780e-02 -1.008593812584877014e-01 1.709766834974288940e-01 1.346300542354583740e-01 -4.119440019130706787e-01 7.764181494712829590e-02 6.126273889094591141e-03 -1.097000315785408020e-01 2.166098058223724365e-01 8.653398603200912476e-02 4.174204170703887939e-02 2.884629555046558380e-02 -7.529831677675247192e-02 1.467381417751312256e-01 3.135007619857788086e-02 6.310533732175827026e-02 -2.024047672748565674e-01 -7.116527110338211060e-02 2.574620842933654785e-01 -4.199367761611938477e-01 2.258969545364379883e-01 -2.745728790760040283e-01 -3.444473817944526672e-02 -2.016977220773696899e-01 2.525955997407436371e-02 -2.425135225057601929e-01
3.587144911289215088e-01 -7.141679525375366211e-02 1.339895427227020264e-01 2.433294504880905151e-01 3.794854134321212769e-02 2.143583893775939941e-01 -1.830476373434066772e-01 -2.307213693857192993e-01 5.570963397622108459e-02 -2.121745645999908447e-01 -1.319284886121749878e-01 2.431914508342742920e-01 -6.039275601506233215e-02 -1.075509265065193176e-01 3.757128119468688965e-01 2.183517068624496460e-01 6.587692070752382278e-03 1.953544095158576965e-02 -2.062838822603225708e-01 1.226916834712028503e-01 1.872639171779155731e-02 -1.049058586359024048e-01 -3.679278790950775146e-01 -1.199119836091995239e-01 5.734526365995407104e-02 -1.365831047296524048e-01 2.579707652330398560e-02 -1.616487801074981689e-01 6.331005692481994629e-02 1.068380475044250488e-01 4.813297837972640991e-02 -2.014850974082946777e-01
1.209596395492553711e-01 -9.998530894517898560e-02 -2.199416048824787140e-03 2.588931918144226074e-01 5.399363860487937927e-02 2.179201878607273102e-02 1.001192256808280945e-01 -3.309364616870880127e-01 -6.779251247644424438e-02 7.339897006750106812e-02 4.223708435893058777e-02 2.577201724052429199e-01 -1.267999261617660522e-01 -3.217469155788421631e-01 1.204492673277854919e-01 2.877080999314785004e-02 8.631589263677597046e-02 2.899848818778991699e-01 6.394516676664352417e-02 -1.545154899358749390e-01 -2.589639127254486084e-01 4.832590371370315552e-02 1.907353252172470093e-01 1.463807523250579834e-01 1.255412697792053223e-01 -2.447636276483535767e-01 -1.262022648006677628e-02 -2.011500000953674316e-01 1.449122428894042969e-01 -3.873913586139678955e-01 1.271657198667526245e-01 -1.484664976596832275e-01
-1.874750107526779175e-02 -1.250428855419158936e-01 1.920385807752609253e-01 1.616433635354042053e-02 1.090310215950012207e-01 -5.983923748135566711e-02 -5.728180706501007080e-02 -3.387156426906585693e-01 5.664016306400299072e-02 1.971206814050674438e-01 -3.010888397693634033e-01 1.468523293733596802e-01 -2.852790355682373047e-01 -1.358739286661148071e-01 4.437294900417327881e-01 -8.480887860059738159e-02 2.175458520650863647e-01 -1.328507512807846069e-01 -2.828828096389770508e-01 2.124883383512496948e-01 1.601191610097885132e-01 2.396941930055618286e-02 -1.059614028781652451e-02 1.337848007678985596e-01 -6.559274345636367798e-02 -6.020856276154518127e-02 -3.437569737434387207e-02 -2.291674911975860596e-01 -1.531906127929687500e-01 -4.631305485963821411e-02 -1.642406284809112549e-01 -8.117098361253738403e-02
1.408818960189819336e-01 -2.150697261095046997e-01 -2.587844133377075195e-01 1.528510600328445435e-01 3.504895046353340149e-02 9.472329914569854736e-02 -2.115239948034286499e-01 -3.693113029003143311e-01 2.060112543404102325e-03 1.919412016868591309e-01 3.029118478298187256e-02 2.734233438968658447e-01 -2.120988219976425171e-01 -2.512424886226654053e-01 -6.383967399597167969e-02 2.557763755321502686e-01 2.891556322574615479e-01 1.486963778734207153e-01 8.804806321859359741e-02 7.411744445562362671e-02 -2.437374293804168701e-01 -1.678606681525707245e-02 -9.670810401439666748e-02 6.681130826473236084e-02 -1.057217866182327271e-01 -2.203249633312225342e-01 5.218109115958213806e-02 2.330819331109523773e-02 -1.825449168682098389e-01 -2.009823620319366455e-01 -1.519816815853118896e-01 -9.912764281034469604e-02
7.701452076435089111e-02 1.350865513086318970e-01 -1.114744395017623901e-01 1.957101374864578247e-01 -2.488580644130706787e-01 2.074462473392486572e-01 -6.693148752674460411e-04 -2.582015991210937500e-01 1.167676895856857300e-01 6.039117649197578430e-02 -1.422697305679321289e-01 3.444004431366920471e-02 -1.501086056232452393e-01 -4.008954167366027832e-01 8.301644772291183472e-02 -3.722477331757545471e-02 1.770133152604103088e-02 -1.779222935438156128e-01 -2.735650241374969482e-01 1.298055946826934814e-01 -1.977280080318450928e-01 3.523617237806320190e-02 -1.607560664415359497e-01 -1.736486554145812988e-01 -1.627233922481536865e-01 1.728336699306964874e-02 1.742839217185974121e-01 -2.227222770452499390e-01 3.278271257877349854e-01 -2.386536300182342529e-01 -1.397453397512435913e-01 -1.118881553411483765e-01
3.399682641029357910e-01 -1.379628479480743408e-01 -1.359506249427795410e-01 1.312722265720367432e-01 9.390781819820404053e-02 2.312389761209487915e-01 -8.094811439514160156e-02 1.564961625263094902e-03 2.837926447391510010e-01 -2.668621391057968140e-02 -2.193901687860488892e-02 -1.734545975923538208e-01 1.477634012699127197e-01 9.507193416357040405e-02 3.569291830062866211e-01 1.239688396453857422e-01 8.204148709774017334e-02 -6.974774599075317383e-02 -1.456483155488967896e-01 1.075239628553390503e-01 4.599291086196899414e-02 -3.327006101608276367e-02 -1.144958566874265671e-02 -2.033859491348266602e-01 4.730895161628723145e-02 -2.645822763442993164e-01 2.472672760486602783e-01 -1.381496340036392212e-01 2.748251259326934814e-01 -2.644114792346954346e-01 1.373554915189743042e-01 -2.636344730854034424e-01
3.411864936351776123e-01 -1.277720630168914795e-01 -9.548087418079376221e-02 2.478085309267044067e-01 -1.269862055778503418e-01 -2.863519452512264252e-02 -4.512987658381462097e-02 -2.735664248466491699e-01 2.900819480419158936e-01 1.752701699733734131e-01 -2.394158542156219482e-01 2.539401650428771973e-01 9.566648304462432861e-02 -2.299144715070724487e-01 2.278769612312316895e-01 1.504922360181808472e-01 -3.253387287259101868e-02 -3.070263862609863281e-01 1.549022048711776733e-01 -1.629153341054916382e-01 -1.870230957865715027e-02 -6.078492105007171631e-02 4.790700599551200867e-02 -8.752378821372985840e-02 5.686569027602672577e-03 -2.424353063106536865e-01 4.985961690545082092e-02 -2.117697596549987793e-01 3.332042321562767029e-02 -1.846160143613815308e-01 1.394918560981750488e-01 -9.490792453289031982e-02
3.743163049221038818e-01 -7.216338068246841431e-02 -5.156147107481956482e-02 1.925869882106781006e-01 -4.313338547945022583e-02 1.807773411273956299e-01 -8.267895877361297607e-02 -1.399272084236145020e-01 1.556996107101440430e-01 7.517442107200622559e-02 -3.411761820316314697e-01 1.705075502395629883e-01 4.090791568160057068e-02 -1.358173191547393799e-01 3.170120418071746826e-01 6.967442482709884644e-02 2.979318797588348389e-02 8.143416047096252441e-02 -1.108309254050254822e-01 1.500325500965118408e-01 1.996629983186721802e-01 1.350733488798141479e-01 -2.203169614076614380e-01 -2.028137594461441040e-01 2.701676487922668457e-01 -3.162734210491180420e-01 1.341672986745834351e-01 -5.929360911250114441e-02 1.897671818733215332e-02 -9.271492063999176025e-02 8.556742966175079346e-02 -2.285322248935699463e-01
1.174437776207923889e-01 -2.279907315969467163e-01 7.398539222776889801e-03 1.416824460029602051e-01 -3.508400022983551025e-01 -1.927891671657562256e-01 -2.007378637790679932e-01 -1.630849689245223999e-01 3.394244611263275146e-01 8.430397510528564453e-02 -2.204589173197746277e-02 -6.551283597946166992e-02 -1.006721183657646179e-01 1.103273555636405945e-01 1.540676802396774292e-01 1.023392453789710999e-01 -2.387807369232177734e-01 1.782387942075729370e-01 -4.854192212224006653e-02 7.374364882707595825e-02 -1.150543019175529480e-01 -1.839233487844467163e-01 7.512875646352767944e-02 -3.856196105480194092e-01 -2.999615669250488281e-01 -1.900189667940139771e-01 9.300672262907028198e-02 1.375000029802322388e-01 6.785231083631515503e-02 -1.284822970628738403e-01 -5.095221102237701416e-02 -1.673269867897033691e-01
7.930560037493705750e-03 -5.867488309741020203e-02 -1.263104379177093506e-02 3.269241452217102051e-01 3.263199701905250549e-02 6.265070289373397827e-02 -1.310166716575622559e-01 -1.372320204973220825e-01 5.655701830983161926e-02 8.467238396406173706e-02 1.327182501554489136e-01 -1.870536506175994873e-01 -1.497346013784408569e-01 -1.353667974472045898e-01 1.907668113708496094e-01 1.212728582322597504e-02 -3.892313316464424133e-02 -2.096566855907440186e-01 5.005492269992828369e-02 -1.250497102737426758e-01 -2.763836979866027832e-01 -1.189406141638755798e-01 8.949640393257141113e-02 -9.774586558341979980e-02 -1.017899811267852783e-01 -4.811351597309112549e-01 1.212147921323776245e-01 -7.211422175168991089e-02 1.190904080867767334e-01 3.164542093873023987e-02 -3.066498637199401855e-01 -4.068612456321716309e-01
1.700986027717590332e-01 -1.714835613965988159e-01 1.516599059104919434e-01 3.351215124130249023e-01 -1.773268729448318481e-01 -3.004900515079498291e-01 -1.198574826121330261e-01 -2.947902679443359375e-01 1.532738357782363892e-01 3.593575209379196167e-02 1.193328127264976501e-01 -1.960985958576202393e-01 -8.690567314624786377e-02 -1.394287049770355225e-01 4.958133772015571594e-02 1.934608966112136841e-01 2.086627930402755737e-01 5.145785212516784668e-02 8.762475848197937012e-02 2.123804837465286255e-01 -2.166927605867385864e-01 -2.007392644882202148e-01 3.880572319030761719e-02 -4.422105848789215088e-03 1.052283868193626404e-01 -3.387727141380310059e-01 1.109694316983222961e-01 -1.916016787290573120e-01 -4.122890532016754150e-02 -1.511248797178268433e-01 -2.272128164768218994e-01 1.449833903461694717e-02
-1.221506968140602112e-01 8.840358257293701172e-02 -3.190694004297256470e-02 3.668832182884216309e-01 -1.610629260540008545e-01 -8.344937115907669067e-02 -1.000597104430198669e-01 -3.943729102611541748e-01 -5.169620737433433533e-03 1.317949146032333374e-01 -2.961337268352508545e-01 8.673737943172454834e-02 1.255962401628494263e-01 -2.726093828678131104e-01 2.421363145112991333e-01 -5.803564935922622681e-02 6.818065047264099121e-02 3.909451887011528015e-02 -7.894291728734970093e-02 2.303055971860885620e-01 -1.061736941337585449e-01 2.788754105567932129e-01 -4.167208448052406311e-02 -1.226331517100334167e-01 -7.457461208105087280e-02 -8.427935093641281128e-02 -1.826083213090896606e-01 1.257000025361776352e-03 3.494391441345214844e-01 -8.690878003835678101e-02 1.578537225723266602e-01 -8.143843710422515869e-02
-3.525087609887123108e-02 -1.234077140688896179e-01 1.381442695856094360e-01 2.280857861042022705e-01 -2.353213727474212646e-01 -4.171521589159965515e-02 -7.492909580469131470e-02 3.628015145659446716e-02 1.372098773717880249e-01 7.525698840618133545e-02 -2.761597931385040283e-02 2.410075515508651733e-01 -8.920628577470779419e-02 -7.389882951974868774e-02 2.794581949710845947e-01 -2.030169218778610229e-01 3.139532804489135742e-01 -3.245388567447662354e-01 -2.839463651180267334e-01 1.353701800107955933e-01 -1.586909964680671692e-02 3.146208450198173523e-02 1.074793860316276550e-01 1.802074462175369263e-01 -3.760218992829322815e-02 -4.165640473365783691e-01 1.709880977869033813e-01 -5.076398700475692749e-02 9.476475417613983154e-02 -1.317108273506164551e-01 -1.581917852163314819e-01 1.615177392959594727e-01
4.019042849540710449e-02 -1.305139809846878052e-01 7.016140152700245380e-04 1.861659139394760132e-01 -2.833484299480915070e-02 -1.627237349748611450e-01 3.157095285132527351e-03 -2.751153111457824707e-01 1.527941077947616577e-01 -9.924307465553283691e-02 1.723705828189849854e-01 1.789638549089431763e-01 -4.321255162358283997e-02 -1.301915049552917480e-01 1.595711708068847656e-01 1.285342220216989517e-02 2.035535424947738647e-01 4.808115959167480469e-01 -1.996221095323562622e-01 -1.416283994913101196e-01 3.262348845601081848e-02 3.078963458538055420e-01 2.028479129076004028e-01 -3.258292749524116516e-02 -1.115782409906387329e-01 -1.823203116655349731e-01 1.566965132951736450e-01 -9.964169561862945557e-02 1.150729954242706299e-01 -3.604971468448638916e-01 -2.621951885521411896e-02 -9.837327897548675537e-02
5.071978271007537842e-02 -3.508417606353759766e-01 8.882208168506622314e-02 9.757886826992034912e-02 -3.836121857166290283e-01 -1.235174909234046936e-01 -1.126363798975944519e-01 -1.414027512073516846e-01 1.839285790920257568e-01 7.321607321500778198e-02 -1.717951595783233643e-01 1.725474298000335693e-01 -1.619549393653869629e-01 -1.099350675940513611e-02 3.515812382102012634e-02 1.030593216419219971e-01 -1.356887370347976685e-01 1.915982514619827271e-01 -1.327583789825439453e-01 -2.501968666911125183e-02 -3.171235322952270508e-01 1.122930571436882019e-01 -4.166255146265029907e-02 -3.455993533134460449e-01 -1.391825079917907715e-01 -1.779322773218154907e-01 1.684551499783992767e-02 -1.994883716106414795e-01 -1.399701833724975586e-01 -7.993694394826889038e-02 -1.460910588502883911e-01 -2.810457646846771240e-01
-8.514231443405151367e-02 -8.235563337802886963e-02 4.232367873191833496e-02 6.964813172817230225e-02 -4.164662957191467285e-02 -2.000758498907089233e-01 1.122450269758701324e-02 -2.562456727027893066e-01 1.492847502231597900e-01 1.801351159811019897e-01 2.244901508092880249e-01 3.892062306404113770e-01 2.900615520775318146e-02 -2.106843143701553345e-01 2.557190656661987305e-01 -3.615958243608474731e-02 9.545402973890304565e-02 3.215841948986053467e-01 -1.703572720289230347e-01 -3.279241919517517090e-02 -1.665412783622741699e-01 3.183961510658264160e-01 1.534592956304550171e-01 -1.321875900030136108e-01 -2.305589318275451660e-01 -9.721095114946365356e-02 1.866365596652030945e-02 -2.535869479179382324e-01 6.911138445138931274e-02 -9.889423102140426636e-02 -1.327804476022720337e-01 -1.761344224214553833e-01
-1.744368113577365875e-02 7.984754629433155060e-03 1.442086696624755859e-01 1.509342491626739502e-01 -3.626399040222167969e-01 -1.562120020389556885e-01 -1.978945136070251465e-01 -8.457981795072555542e-02 4.581359773874282837e-02 8.747273683547973633e-02 -3.736900091171264648e-01 9.043771028518676758e-02 7.555177062749862671e-02 -4.855304211378097534e-02 2.035043016076087952e-02 9.196569025516510010e-02 -4.906803742051124573e-02 1.605776846408843994e-01 -1.137416958808898926e-01 -8.299983292818069458e-02 -2.085000723600387573e-01 2.679736614227294922e-01 7.746155560016632080e-02 -5.039123296737670898e-01 -3.780162334442138672e-02 -2.826053798198699951e-01 1.418005526065826416e-01 -9.987890720367431641e-02 -8.768144249916076660e-02 -1.065982133150100708e-01 -1.155620887875556946e-01 -1.109287589788436890e-01
6.072630360722541809e-02 -1.188272517174482346e-02 1.818095445632934570e-01 3.101766407489776611e-01 -4.834257811307907104e-02 -6.366620957851409912e-02 -8.888626843690872192e-02 -5.348258838057518005e-02 3.611758351325988770e-01 2.544105798006057739e-02 -9.396742284297943115e-02 1.145742982625961304e-01 -1.572473794221878052e-01 -1.195228751748800278e-02 3.738539218902587891e-01 -3.546096384525299072e-01 -3.935608640313148499e-02 8.669993281364440918e-02 -4.383527487516403198e-02 1.534062623977661133e-01 3.505420172587037086e-03 -7.035685330629348755e-02 9.520017355680465698e-02 -2.730921208858489990e-01 -3.542405366897583008e-01 3.805874660611152649e-02 7.722987234592437744e-02 -1.330985035747289658e-02 1.723893135786056519e-01 1.353086978197097778e-01 -3.190010488033294678e-01 -1.812385022640228271e-02
-7.959693670272827148e-03 1.331471353769302368e-01 -3.560117632150650024e-02 9.396351128816604614e-02 -2.934675216674804688e-01 -3.458819687366485596e-01 9.955448657274246216e-02 -2.693584859371185303e-01 2.724629938602447510e-01 -1.141448765993118286e-01 -3.706883406266570091e-03 1.692046374082565308e-01 5.769770592451095581e-02 -2.155132442712783813e-01 2.736332416534423828e-01 -1.488202065229415894e-01 2.103146761655807495e-01 1.858663856983184814e-01 -6.838949024677276611e-02 8.395823836326599121e-02 -8.683256059885025024e-02 -2.709845006465911865e-01 2.299129366874694824e-01 7.847166061401367188e-02 4.370677843689918518e-02 -2.485622912645339966e-01 8.197502046823501587e-02 4.396384209394454956e-02 -9.948792308568954468e-02 9.164221584796905518e-03 -3.261321485042572021e-01 4.469295591115951538e-02
1.034107506275177002e-01 1.028706058859825134e-01 6.667774170637130737e-02 1.371336430311203003e-01 -8.163383603096008301e-02 -2.793873846530914307e-01 -1.456824094057083130e-01 -8.343049138784408569e-02 2.758255302906036377e-01 1.498135924339294434e-01 -2.417059689760208130e-01 -1.056441664695739746e-01 1.291009485721588135e-01 -9.412322938442230225e-02 4.118656814098358154e-01 8.102328330278396606e-02 4.009667038917541504e-01 5.320898443460464478e-02 -9.561864286661148071e-02 1.839586347341537476e-01 -2.634402513504028320e-01 -4.655544832348823547e-02 -8.019301295280456543e-02 -1.402054280042648315e-01 -7.661451399326324463e-02 1.783238351345062256e-01 -2.571862377226352692e-02 7.760167121887207031e-02 -1.362228393554687500e-01 -5.608352273702621460e-02 -2.669056057929992676e-01 -1.766277402639389038e-01
-3.569989232346415520e-03 1.336055099964141846e-01 -2.163377702236175537e-01 1.002262607216835022e-01 -3.625903725624084473e-01 1.560096256434917450e-02 -1.732576489448547363e-01 -2.243966013193130493e-01 1.690411195158958435e-02 2.266062498092651367e-01 -1.860170811414718628e-01 2.142185419797897339e-01 -1.379145681858062744e-01 -3.656302690505981445e-01 4.133230745792388916e-01 -1.359774917364120483e-02 -9.823996573686599731e-02 4.555099830031394958e-02 -2.068087458610534668e-01 1.035861223936080933e-01 -6.463130563497543335e-02 1.380766183137893677e-01 -1.644307971000671387e-01 -1.069339513778686523e-01 -2.464891970157623291e-01 -8.332679420709609985e-02 3.569805622100830078e-02 -1.264168918132781982e-01 1.637346595525741577e-01 -6.137594953179359436e-02 -8.669655025005340576e-02 8.578179031610488892e-02
1.195193454623222351e-01 -1.378145962953567505e-01 -4.910494759678840637e-02 -4.710309673100709915e-03 1.810558289289474487e-01 -3.000234067440032959e-01 -3.023602664470672607e-01 -7.860069721937179565e-02 2.355865985155105591e-01 9.971474111080169678e-02 -3.178784847259521484e-01 2.745637595653533936e-01 -1.929625719785690308e-01 -3.149337172508239746e-01 2.323787845671176910e-02 2.129656821489334106e-01 2.659812569618225098e-01 1.851528286933898926e-01 -6.650755554437637329e-02 -8.801560103893280029e-02 -1.560659408569335938e-01 4.754940792918205261e-02 1.101854443550109863e-02 1.460840255022048950e-01 -2.379507198929786682e-02 -2.542824149131774902e-01 1.030299887061119080e-01 3.107885085046291351e-02 1.182922571897506714e-01 -2.193786352872848511e-01 -7.032246142625808716e-02 -1.027442812919616699e-01
-2.266871631145477295e-01 -6.850422918796539307e-02 7.966271787881851196e-02 1.480557620525360107e-01 -7.298769801855087280e-02 -2.071340680122375488e-01 -3.224140405654907227e-01 -1.641956865787506104e-01 1.941333562135696411e-01 -5.300531163811683655e-02 -2.127898782491683960e-01 1.129550561308860779e-01 -2.433760464191436768e-01 -2.242845743894577026e-01 2.409120947122573853e-01 -2.124172300100326538e-01 1.493806689977645874e-01 -1.765140332281589508e-02 -1.055561900138854980e-01 -4.503195732831954956e-02 -2.739113867282867432e-01 1.198235750198364258e-01 2.016137093305587769e-01 -2.180766165256500244e-01 -2.451265901327133179e-01 5.997575446963310242e-02 2.086295336484909058e-01 1.524740457534790039e-01 1.698270887136459351e-01 -1.108508631587028503e-01 -4.870756715536117554e-02 -1.947633177042007446e-01
1.949388086795806885e-01 5.139669403433799744e-02 3.304592669010162354e-01 1.957118064165115356e-01 -1.557899862527847290e-01 1.672029122710227966e-02 4.691800847649574280e-02 -1.974946111440658569e-01 2.342650294303894043e-01 2.030477672815322876e-02 -1.425350755453109741e-01 2.993896901607513428e-01 1.674718409776687622e-02 -1.571655571460723877e-01 4.374640882015228271e-01 -2.297879382967948914e-02 -4.774072021245956421e-02 2.175656855106353760e-01 -2.794328033924102783e-01 -2.196760661900043488e-02 -1.753343492746353149e-01 9.944696910679340363e-03 5.682506132870912552e-03 4.287922382354736328e-02 1.320648565888404846e-02 3.346724808216094971e-02 1.503557711839675903e-01 -2.750159241259098053e-02 2.686280012130737305e-01 -2.778389453887939453e-01 1.192562729120254517e-01 1.218269616365432739e-01
6.186686456203460693e-03 9.445996582508087158e-02 -1.559696644544601440e-01 1.582380980253219604e-01 -9.826852381229400635e-02 -1.662100702524185181e-01 -1.217087358236312866e-01 -3.339344263076782227e-01 1.865072697401046753e-01 1.188056841492652893e-01 2.529399693012237549e-01 3.248161375522613525e-01 8.028869330883026123e-02 -2.426122725009918213e-01 5.501886829733848572e-02 1.377056390047073364e-01 1.936080008745193481e-01 -1.364908516407012939e-01 7.356416434049606323e-02 3.272889554500579834e-02 9.930078685283660889e-02 1.744153350591659546e-01 -3.306882921606302261e-03 1.679877191781997681e-02 -2.435492426156997681e-01 -1.857871860265731812e-01 8.205752074718475342e-02 -4.239954426884651184e-02 5.401222407817840576e-02 -4.211926162242889404e-01 -2.658809721469879150e-01 -1.258419752120971680e-01
1.821072399616241455e-02 2.106678634881973267e-01 1.320033073425292969e-01 3.098528087139129639e-02 -7.209508121013641357e-02 -9.628693014383316040e-02 -3.305924534797668457e-01 -3.276856541633605957e-01 -8.783216774463653564e-02 -1.045963987708091736e-01 7.536175101995468140e-02 1.225522235035896301e-01 -1.420826315879821777e-01 -1.462123394012451172e-01 3.571519255638122559e-01 2.242697328329086304e-01 2.151048183441162109e-01 1.752618849277496338e-01 1.141703501343727112e-01 -1.470834314823150635e-01 6.139109283685684204e-02 -3.869777079671621323e-03 1.844154000282287598e-01 1.389900296926498413e-01 2.114816159009933472e-01 -1.179800406098365784e-01 6.002389267086982727e-02 6.235555931925773621e-02 3.958126604557037354e-01 -1.664466410875320435e-01 -1.735690422356128693e-02 -1.655786782503128052e-01
1.926318556070327759e-01 -7.647921890020370483e-02 -1.884536594152450562e-01 3.435442447662353516e-01 2.099644578993320465e-02 -1.046760976314544678e-01 -2.035799250006675720e-02 -1.522422134876251221e-01 -6.165949255228042603e-02 1.394021064043045044e-01 -8.149565011262893677e-02 -1.537785232067108154e-01 -1.637914478778839111e-01 -1.272595375776290894e-01 3.472050428390502930e-01 3.236292600631713867e-01 1.244624182581901550e-01 -1.017609462141990662e-01 -4.948000982403755188e-02 3.084781169891357422e-01 -2.955404520034790039e-01 -1.802626848220825195e-01 -1.993698067963123322e-02 -1.947748959064483643e-01 1.963083893060684204e-01 -1.553719341754913330e-01 7.296334952116012573e-02 -1.323762238025665283e-01 1.897162795066833496e-01 2.444977872073650360e-02 -1.760571449995040894e-01 1.092932596802711487e-01
-1.745891124010086060e-01 -1.328417956829071045e-01 5.027765408158302307e-02 -1.629806756973266602e-01 1.035184506326913834e-02 3.319002687931060791e-02 -1.164161972701549530e-02 -2.084996104240417480e-01 1.520731896162033081e-01 1.851507425308227539e-01 -2.608103156089782715e-01 3.027977943420410156e-01 6.770280003547668457e-02 -6.066231057047843933e-02 3.483481407165527344e-01 7.820556312799453735e-02 1.980594247579574585e-01 1.561256945133209229e-01 1.184515506029129028e-01 6.984413415193557739e-02 -3.550501167774200439e-01 -2.095166444778442383e-01 9.747648239135742188e-02 -1.608604639768600464e-01 -3.852778673171997070e-02 -9.546014666557312012e-02 -9.944532066583633423e-03 -1.622732132673263550e-01 -6.354966759681701660e-02 -4.009689986705780029e-01 -1.493187993764877319e-01 -1.146150827407836914e-01
2.616143822669982910e-01 3.510180860757827759e-02 1.602892428636550903e-01 -3.701357915997505188e-02 -5.790979415178298950e-02 -1.144514977931976318e-01 -2.028129100799560547e-01 -1.527999341487884521e-01 3.287814259529113770e-01 -3.032384440302848816e-02 1.896072924137115479e-01 1.709729433059692383e-02 -2.435295432806015015e-01 -2.518850937485694885e-02 1.853926926851272583e-01 1.359754502773284912e-01 2.330541759729385376e-01 -8.684823662042617798e-02 -5.172526091337203979e-02 1.670605689287185669e-01 4.041428212076425552e-03 -7.534408010542392731e-03 -1.481423079967498779e-01 -1.171391680836677551e-01 2.150615751743316650e-01 7.963304221630096436e-02 2.608855068683624268e-01 -2.911536097526550293e-01 2.038810700178146362e-01 -2.782021760940551758e-01 -3.305783867835998535e-01 -4.914977774024009705e-02
3.975293412804603577e-02 8.932841569185256958e-02 1.493470650166273117e-02 -3.240120038390159607e-02 -3.958521876484155655e-03 -8.473429828882217407e-02 -1.342760920524597168e-01 -2.259250283241271973e-01 -5.448041949421167374e-03 1.200530230998992920e-01 -1.138088852167129517e-01 7.957712560892105103e-02 -6.512719392776489258e-02 -2.780005037784576416e-01 8.390913158655166626e-02 -1.861406415700912476e-01 -1.829581707715988159e-01 -2.103058993816375732e-01 -9.509388357400894165e-02 1.191126331686973572e-01 -2.209458649158477783e-01 -1.489104479551315308e-01 1.494885832071304321e-01 -2.780412435531616211e-01 1.145990379154682159e-02 -2.501336038112640381e-01 3.683667480945587158e-01 -2.440514862537384033e-01 1.607035696506500244e-01 -7.561408728361129761e-02 -3.255150914192199707e-01 -2.981989681720733643e-01
1.553896069526672363e-01 -1.849347203969955444e-01 -2.034281939268112183e-01 2.177403420209884644e-01 -7.502506487071514130e-03 -1.028404012322425842e-01 -1.533221453428268433e-01 -3.486259281635284424e-01 1.302625685930252075e-01 1.000188067555427551e-01 -1.057860031723976135e-01 -2.443771213293075562e-01 2.265021651983261108e-01 -1.845357567071914673e-01 3.148598670959472656e-01 5.051798745989799500e-02 -3.067607991397380829e-02 -7.647802680730819702e-02 2.852789871394634247e-02 -1.847707182168960571e-01 9.629463404417037964e-02 2.063744217157363892e-01 -1.670825779438018799e-01 -2.219419479370117188e-01 1.578005254268646240e-01 -2.074250280857086182e-01 -9.220734238624572754e-02 -1.905612647533416748e-01 1.456946283578872681e-01 8.480051904916763306e-02 -7.328402251005172729e-02 -3.081207573413848877e-01
3.601338863372802734e-01 -8.730377256870269775e-02 -5.684237461537122726e-03 2.060354053974151611e-01 -2.669913507997989655e-02 2.308053076267242432e-01 -8.600652217864990234e-02 -2.395785152912139893e-01 2.613096870481967926e-02 -2.021571062505245209e-02 -5.083077400922775269e-02 2.119865864515304565e-01 -6.768898665904998779e-02 -1.165250837802886963e-01 1.728526502847671509e-01 1.835913062095642090e-01 5.749344825744628906e-02 1.447107344865798950e-01 -3.220334351062774658e-01 -1.267645061016082764e-01 -2.175263129174709320e-02 -8.981012552976608276e-02 -2.579057514667510986e-01 -2.326487451791763306e-01 2.434079498052597046e-01 -3.440490365028381348e-01 4.010251909494400024e-02 -8.567179739475250244e-02 1.969409873709082603e-03 -3.310775011777877808e-02 3.749074041843414307e-02 -3.298339545726776123e-01
-3.640962764620780945e-02 -1.538357138633728027e-01 1.676294654607772827e-01 2.845970988273620605e-01 5.444732308387756348e-02 -1.086848452687263489e-01 -1.779839992523193359e-01 -2.034605592489242554e-01 4.301557838916778564e-01 1.761842072010040283e-01 -1.686295717954635620e-01 9.552782773971557617e-02 2.551810145378112793e-01 -1.185311898589134216e-01 1.768487244844436646e-01 3.325276076793670654e-02 3.045763969421386719e-01 4.928500950336456299e-02 1.486597061157226562e-01 2.461551874876022339e-01 -1.119725033640861511e-01 -1.472074389457702637e-01 -8.149619214236736298e-03 -9.045501053333282471e-02 3.612304478883743286e-02 -2.549057602882385254e-01 1.388675868511199951e-01 -2.450736612081527710e-01 -1.877435296773910522e-01 -6.049968674778938293e-02 4.878692328929901123e-02 7.495553046464920044e-02
1.595112681388854980e-01 -1.828048080205917358e-01 -3.037238493561744690e-02 2.584431767463684082e-01 -2.364588975906372070e-01 -3.249164298176765442e-02 -1.537468880414962769e-01 3.389404155313968658e-03 1.889217644929885864e-01 -2.650187723338603973e-02 -1.696782372891902924e-02 2.138261198997497559e-01 1.245626509189605713e-01 8.890783041715621948e-02 4.913284182548522949e-01 2.611835598945617676e-01 -1.332325041294097900e-01 -1.250693500041961670e-01 -1.175190061330795288e-01 1.345896869897842407e-01 -2.535426020622253418e-01 2.084520086646080017e-02 4.940808564424514771e-02 -3.520730510354042053e-02 1.924189329147338867e-01 -2.806738577783107758e-02 -1.651361733675003052e-01 -2.508603334426879883e-01 7.395060360431671143e-02 1.295149773359298706e-01 4.894962534308433533e-02 -3.016472458839416504e-01
2.945430278778076172e-01 -1.989418715238571167e-01 1.955929100513458252e-01 3.233202099800109863e-01 -1.400670707225799561e-01 2.723846212029457092e-02 -1.081433892250061035e-01 -2.520129382610321045e-01 2.646317183971405029e-01 1.740992218255996704e-01 1.162602305412292480e-01 -2.011821977794170380e-02 -9.268423914909362793e-02 -1.951594352722167969e-01 1.289327740669250488e-01 1.823803931474685669e-01 9.838755428791046143e-02 1.437771879136562347e-02 -3.362432122230529785e-01 -1.513195335865020752e-01 -4.630909860134124756e-02 -1.577050797641277313e-02 1.006364636123180389e-02 3.766259253025054932e-01 4.830807074904441833e-02 -1.860948503017425537e-01 4.604271799325942993e-02 6.861478835344314575e-02 9.522350132465362549e-02 -1.462185531854629517e-01 -2.373230308294296265e-01 6.110924482345581055e-02
-3.282037675380706787e-01 -2.401371151208877563e-01 3.087487071752548218e-02 2.135922610759735107e-01 -2.544051706790924072e-01 1.501297801733016968e-01 -1.879254132509231567e-01 -1.723864376544952393e-01 2.937723696231842041e-01 2.304117530584335327e-01 -1.919910870492458344e-02 -1.183996647596359253e-01 9.044553339481353760e-02 3.527741134166717529e-02 2.519051134586334229e-01 2.165739834308624268e-01 1.963729709386825562e-01 1.076833680272102356e-01 -1.697680652141571045e-01 -1.317360997200012207e-02 -2.036665976047515869e-01 1.639812439680099487e-01 -1.172316446900367737e-02 -7.154654711484909058e-03 -1.876936405897140503e-01 1.495246440172195435e-01 2.476680465042591095e-02 -1.198341697454452515e-01 -1.050780639052391052e-01 -3.314920067787170410e-01 -1.347153484821319580e-01 -5.324567481875419617e-02
-1.748027801513671875e-01 -7.951553910970687866e-02 1.362322419881820679e-01 8.236116915941238403e-02 -1.684550493955612183e-01 2.109586298465728760e-01 -4.034044444561004639e-01 -3.056893646717071533e-01 3.259705007076263428e-01 2.262650877237319946e-01 1.239897962659597397e-02 -1.589286476373672485e-01 -8.965861797332763672e-02 -2.231416478753089905e-02 1.567431688308715820e-01 -1.272635161876678467e-01 6.955481320619583130e-02 -7.818830758333206177e-02 -2.257844954729080200e-01 2.890204191207885742e-01 -9.836862981319427490e-02 -3.497933968901634216e-02 -4.627131670713424683e-02 -2.449635788798332214e-02 2.059539854526519775e-01 -5.227060988545417786e-02 -1.217166632413864136e-01 -1.208494137972593307e-02 1.989280283451080322e-01 -3.374620974063873291e-01 5.683310702443122864e-02 2.557767555117607117e-02
6.597485393285751343e-02 -4.652788862586021423e-03 -2.532723546028137207e-01 2.676595747470855713e-01 -2.220322340726852417e-01 -3.951623663306236267e-02 -2.924149036407470703e-01 -1.702167987823486328e-01 9.153799153864383698e-03 -6.972002983093261719e-02 -3.546110987663269043e-01 -1.000265926122665405e-01 -2.080558538436889648e-01 -2.659823894500732422e-01 -8.203016594052314758e-03 1.368136107921600342e-01 2.205569297075271606e-01 1.154814884066581726e-01 -4.750087484717369080e-02 -2.658828347921371460e-02 -5.302954092621803284e-02 7.283973693847656250e-02 1.652227044105529785e-01 6.600106507539749146e-02 -1.412521749734878540e-01 -3.275393545627593994e-01 -1.776438057422637939e-01 2.158516645431518555e-01 -7.948129624128341675e-02 -1.281713545322418213e-01 -2.362782210111618042e-01 -1.797380894422531128e-01
-1.905541121959686279e-01 -2.312283813953399658e-01 -1.827847957611083984e-02 8.866511285305023193e-02 -5.930702760815620422e-02 -2.242291718721389771e-01 -2.819216847419738770e-01 -2.576985359191894531e-01 1.429466009140014648e-01 5.297597125172615051e-02 -2.001773566007614136e-01 9.354663081467151642e-03 -1.705120354890823364e-01 -7.441653311252593994e-02 2.762952446937561035e-01 -9.772582352161407471e-02 3.345368504524230957e-01 -1.671242564916610718e-01 -2.479218542575836182e-01 -1.683216542005538940e-02 -6.705752015113830566e-02 -2.357521355152130127e-01 3.493555635213851929e-02 -1.180646568536758423e-01 -9.653862565755844116e-02 1.275985836982727051e-01 -1.288255583494901657e-02 -1.693112105131149292e-01 3.840474486351013184e-01 -5.053916200995445251e-02 -1.745743751525878906e-01 -8.158730715513229370e-02
-9.820565581321716309e-03 1.696779429912567139e-01 2.043154835700988770e-02 1.051460951566696167e-01 -1.848474293947219849e-01 -4.255487024784088135e-02 -2.028900831937789917e-01 -2.740507423877716064e-01 1.014100536704063416e-01 2.986310124397277832e-01 1.585023663938045502e-02 1.548697203397750854e-01 -6.530530005693435669e-02 -3.506779372692108154e-01 1.458325833082199097e-01 -1.084919869899749756e-01 -2.036758512258529663e-02 2.484313249588012695e-01 -3.805370032787322998e-01 3.275310993194580078e-02 -3.181320726871490479e-01 5.689284577965736389e-02 -1.303849220275878906e-01 2.573193907737731934e-01 1.817175932228565216e-02 -2.231135070323944092e-01 5.338904261589050293e-02 -9.708204865455627441e-02 1.740548014640808105e-01 -1.172202378511428833e-01 -6.947819143533706665e-02 -1.284279823303222656e-01
3.393348157405853271e-01 -2.474530041217803955e-01 -2.521761693060398102e-02 4.234595298767089844e-01 -5.738866329193115234e-02 6.010151281952857971e-02 -2.159129828214645386e-02 -3.210063278675079346e-01 4.519012868404388428e-01 1.453700065612792969e-01 -9.783487766981124878e-02 4.521818459033966064e-02 -9.709861129522323608e-02 -8.833345770835876465e-02 2.113588154315948486e-01 -1.434056553989648819e-02 -1.336943656206130981e-01 -1.286771297454833984e-01 1.030211001634597778e-01 9.414428472518920898e-02 -4.504826664924621582e-02 1.875850558280944824e-01 5.450939293950796127e-03 -9.223125129938125610e-02 3.754678368568420410e-02 -2.966583967208862305e-01 1.317188441753387451e-01 -3.988045826554298401e-02 -5.569133907556533813e-02 -7.996524125337600708e-02 9.777962416410446167e-02 -8.426244556903839111e-02
9.511056542396545410e-02 3.332805037498474121e-01 5.702416971325874329e-02 1.886220127344131470e-01 -2.641939222812652588e-01 1.151995360851287842e-01 8.771850913763046265e-02 -1.900346428155899048e-01 -3.355780616402626038e-02 -4.233570396900177002e-02 2.535962499678134918e-02 1.939776837825775146e-01 -1.726936176419258118e-02 -6.002799794077873230e-02 1.425217539072036743e-01 -5.967702716588973999e-02 2.266946434974670410e-01 1.442777067422866821e-01 -1.035147756338119507e-01 -5.816479772329330444e-02 -1.884610205888748169e-01 -2.895982563495635986e-02 -2.190772071480751038e-02 -2.048550546169281006e-01 8.536015450954437256e-02 -3.675546348094940186e-01 2.352309823036193848e-01 1.474038213491439819e-01 4.295875728130340576e-01 -1.644597053527832031e-01 5.356494337320327759e-02 -2.149277925491333008e-01
-1.638258099555969238e-01 -3.447811678051948547e-02 5.472831428050994873e-02 -2.059238553047180176e-01 -8.513780683279037476e-02 1.328921616077423096e-01 -3.600045144557952881e-01 -2.158122509717941284e-01 2.073454558849334717e-01 1.818023249506950378e-02 -1.727478951215744019e-01 1.537417322397232056e-01 -5.152193829417228699e-02 -3.261166512966156006e-01 2.234929203987121582e-01 -1.430955678224563599e-01 3.953560292720794678e-01 -1.839783936738967896e-01 -1.205842792987823486e-01 1.087678298354148865e-01 -2.523462176322937012e-01 1.357214003801345825e-01 3.819194808602333069e-02 -6.576190888881683350e-02 -7.727175205945968628e-02 -1.204529702663421631e-01 1.593792885541915894e-01 -1.409716159105300903e-01 2.185323089361190796e-01 -1.858766749501228333e-02 -1.718021184206008911e-01 3.837594017386436462e-02
1.652142852544784546e-01 -2.535842955112457275e-01 -1.091331392526626587e-01 9.597942978143692017e-02 -9.233933687210083008e-02 -1.011880487203598022e-01 -1.203893870115280151e-01 -1.412510871887207031e-01 1.339984871447086334e-02 1.206864044070243835e-01 2.048384025692939758e-02 1.782233864068984985e-01 -2.238956689834594727e-01 3.064336255192756653e-02 4.318721592426300049e-01 4.083492457866668701e-01 2.313774377107620239e-01 -1.299122124910354614e-01 -1.064452826976776123e-01 7.940848171710968018e-02 -2.569473683834075928e-01 -2.730961740016937256e-01 -1.289853602647781372e-01 -1.172975972294807434e-01 1.350906789302825928e-01 -9.272459894418716431e-02 7.423513382673263550e-02 1.090166494250297546e-01 -1.672618389129638672e-01 1.287551373243331909e-01 8.522878400981426239e-03 -1.867855042219161987e-01
2.405089437961578369e-01 -7.096866518259048462e-02 9.295158088207244873e-02 2.612976729869842529e-01 -1.612489074468612671e-01 -2.419839501380920410e-01 -6.854438036680221558e-02 -2.435401827096939087e-01 3.479718267917633057e-01 5.857311561703681946e-02 -5.618860945105552673e-02 4.153952002525329590e-02 1.817996799945831299e-01 -1.824571490287780762e-01 2.779372408986091614e-02 5.371291935443878174e-02 4.631974101066589355e-01 5.065546929836273193e-02 8.585529029369354248e-02 1.307770311832427979e-01 -7.747250795364379883e-02 1.035500764846801758e-01 -1.371265798807144165e-01 1.148750707507133484e-01 5.214120727032423019e-03 -1.968147158622741699e-01 -2.011372745037078857e-01 -2.843716740608215332e-01 -1.634650304913520813e-02 6.543221883475780487e-03 -9.889058023691177368e-02 -2.274764478206634521e-01
9.890105575323104858e-03 3.061430179513990879e-04 4.423995688557624817e-02 2.254395186901092529e-01 -1.380805075168609619e-01 1.634330302476882935e-01 1.384977698326110840e-01 -2.613995671272277832e-01 1.052608042955398560e-01 -3.438599035143852234e-02 -2.341694943606853485e-02 1.613679528236389160e-01 1.688710749149322510e-01 -3.795526027679443359e-01 3.270621895790100098e-01 -1.075888425111770630e-01 1.048909574747085571e-01 1.866721808910369873e-01 -6.561234593391418457e-02 7.286198437213897705e-02 -2.137351334095001221e-01 1.577306836843490601e-01 -3.901016339659690857e-02 -1.342329382896423340e-01 -2.101714722812175751e-02 -1.248279064893722534e-01 4.515789449214935303e-02 3.617208823561668396e-02 4.913547337055206299e-01 8.325673639774322510e-02 2.199224382638931274e-02 -2.647268176078796387e-01
2.132905721664428711e-01 -4.125341773033142090e-01 8.816784975351765752e-05 3.758198022842407227e-01 -2.398142963647842407e-01 3.087913393974304199e-01 -1.417735815048217773e-01 -1.225661486387252808e-01 1.495753377676010132e-01 4.548965021967887878e-02 -1.402236521244049072e-02 -5.587618425488471985e-02 -3.619354590773582458e-02 -5.527996644377708435e-02 2.582618296146392822e-01 7.601433247327804565e-02 1.305070519447326660e-01 -2.624060213565826416e-02 -5.420119268819689751e-04 1.917630285024642944e-01 -2.997317314147949219e-01 -1.551370471715927124e-01 -1.995113641023635864e-01 -1.056799739599227905e-01 1.263910681009292603e-01 -1.527080535888671875e-01 -2.353117018938064575e-01 8.436924964189529419e-02 1.513688545674085617e-02 -1.203878074884414673e-01 -2.453487925231456757e-02 -1.183672696352005005e-01
9.402980655431747437e-02 1.982471048831939697e-01 1.183364465832710266e-01 1.140251010656356812e-01 -1.419072449207305908e-01 -3.189510107040405273e-01 -1.326062828302383423e-01 -2.411368340253829956e-01 3.362609148025512695e-01 1.309632062911987305e-01 -1.043644249439239502e-01 9.217931656166911125e-04 -6.128363683819770813e-02 -1.378572285175323486e-01 2.115585803985595703e-01 1.439264118671417236e-01 5.390442609786987305e-01 4.247006028890609741e-02 5.720638483762741089e-02 2.153808064758777618e-02 -9.137199819087982178e-02 7.606394588947296143e-03 -1.675084829330444336e-01 -1.130366548895835876e-01 -2.148194164037704468e-01 1.011049281805753708e-02 9.673122316598892212e-02 -6.314267963171005249e-02 1.284788176417350769e-02 1.523578166961669922e-01 -1.876181662082672119e-01 -1.854201108217239380e-01
9.373079985380172729e-02 1.717734336853027344e-01 5.149459466338157654e-02 2.661551237106323242e-01 -8.639344573020935059e-02 -1.818378865718841553e-01 -1.936327219009399414e-01 -3.184204921126365662e-02 4.143727719783782959e-01 1.705931127071380615e-01 -1.095965802669525146e-01 -5.397619679570198059e-02 4.948470368981361389e-02 -1.160177215933799744e-01 3.229618370532989502e-01 1.865660250186920166e-01 4.143115580081939697e-01 1.433289647102355957e-01 3.365729376673698425e-02 1.986721605062484741e-01 -1.601741015911102295e-01 -2.751508541405200958e-02 -9.534949064254760742e-02 4.282512143254280090e-02 -3.290577232837677002e-02 3.237131983041763306e-02 2.242548763751983643e-01 1.483124643564224243e-01 -7.203841954469680786e-02 9.837456978857517242e-03 -2.869311571121215820e-01 -7.910678535699844360e-02
-3.535396456718444824e-01 -1.160836592316627502e-02 2.671732753515243530e-02 1.029045209288597107e-01 -4.680689424276351929e-03 1.202671080827713013e-01 -1.448159571737051010e-02 -6.685097515583038330e-02 1.970146298408508301e-01 1.003111079335212708e-01 1.155139133334159851e-02 2.965695969760417938e-02 -1.029319688677787781e-01 -1.653293371200561523e-01 2.133223563432693481e-01 3.835125267505645752e-01 3.541972935199737549e-01 1.720517687499523163e-02 -2.886939793825149536e-02 -8.689945191144943237e-02 1.466869097203016281e-02 3.710184991359710693e-02 6.449802219867706299e-02 -1.492027491331100464e-01 -1.391552239656448364e-01 -2.668624520301818848e-01 -4.016337543725967407e-02 -1.497458517551422119e-01 -1.708982139825820923e-01 -3.256914019584655762e-01 -3.795188963413238525e-01 -8.898119628429412842e-02
3.284453749656677246e-01 -3.601311147212982178e-01 1.580430753529071808e-02 3.362291455268859863e-01 -2.230404615402221680e-01 -1.147644221782684326e-01 -1.931565403938293457e-01 3.994999825954437256e-02 3.504540622234344482e-01 9.789793193340301514e-02 2.370522022247314453e-01 6.735129654407501221e-02 -8.124588429927825928e-02 -1.527791917324066162e-01 1.841937452554702759e-01 3.711442928761243820e-03 6.036601960659027100e-02 6.156349927186965942e-02 -1.997794508934020996e-01 1.232692226767539978e-01 -6.795285642147064209e-02 5.155062675476074219e-02 -3.499583527445793152e-02 1.293630152940750122e-01 2.416347116231918335e-01 -2.267555445432662964e-01 -7.840542495250701904e-02 -1.344908773899078369e-01 2.068197540938854218e-02 3.239786997437477112e-02 -1.844070106744766235e-01 -1.816336363554000854e-01
9.604125469923019409e-02 2.267387807369232178e-01 -1.517674475908279419e-01 3.799734711647033691e-01 -1.755266450345516205e-02 -1.362973749637603760e-01 -3.025216162204742432e-01 -7.462246716022491455e-02 1.747165918350219727e-01 3.609041869640350342e-02 -7.844068109989166260e-02 5.308635905385017395e-02 1.188311874866485596e-01 -1.866618730127811432e-02 2.379321902990341187e-01 -1.097396668046712875e-02 2.267353534698486328e-01 -2.636407017707824707e-01 1.366031467914581299e-01 1.303838193416595459e-01 -1.463911980390548706e-01 2.255672961473464966e-02 -1.943927109241485596e-01 -2.715170979499816895e-01 -2.040611207485198975e-01 -3.462471961975097656e-01 -2.126587480306625366e-01 7.688173651695251465e-02 2.382490970194339752e-02 1.565728522837162018e-02 1.905946247279644012e-02 -2.002875208854675293e-01
1.065722703933715820e-01 -1.559686958789825439e-01 2.397581702098250389e-03 3.209024965763092041e-01 4.384641349315643311e-02 -1.014374778605997562e-03 -1.118094548583030701e-01 -1.282604783773422241e-01 4.476778507232666016e-01 2.003137320280075073e-01 -1.623760014772415161e-01 -2.095863670110702515e-01 -1.239815726876258850e-01 -1.617772132158279419e-01 2.498448491096496582e-01 1.394546478986740112e-01 3.703312873840332031e-01 -1.974653750658035278e-01 -7.405806332826614380e-02 -2.150126732885837555e-03 -2.007235586643218994e-01 -3.409883379936218262e-02 -3.038115799427032471e-01 -6.903566420078277588e-02 -7.659077644348144531e-02 -3.160087019205093384e-02 -1.000075489282608032e-01 3.512857109308242798e-02 1.076265648007392883e-01 6.897182017564773560e-02 2.950431406497955322e-02 -2.018695324659347534e-01
1.729675233364105225e-01 -1.807426065206527710e-01 5.058973329141736031e-04 8.633648604154586792e-02 -8.297924068756401539e-05 1.362253166735172272e-02 -2.367284595966339111e-01 -2.284220159053802490e-01 -1.803563535213470459e-02 1.618712842464447021e-01 -9.941636770963668823e-02 2.366461008787155151e-01 8.618615567684173584e-02 -2.104019075632095337e-01 -3.456234559416770935e-02 2.807176709175109863e-01 2.625380754470825195e-01 2.383760362863540649e-01 3.396668285131454468e-02 1.198891829699277878e-02 -3.046267032623291016e-01 3.760534524917602539e-02 8.193970471620559692e-02 1.827649325132369995e-01 -1.688357442617416382e-01 -1.068313568830490112e-01 1.076320260763168335e-01 8.167023956775665283e-02 5.626598745584487915e-02 -1.060371696949005127e-01 -3.982975184917449951e-01 -3.238080143928527832e-01
1.419470906257629395e-01 -1.191593110561370850e-01 1.434267014265060425e-01 1.061799451708793640e-01 -7.609944790601730347e-02 -2.895141765475273132e-02 -6.352166831493377686e-02 -4.456746280193328857e-01 1.167608574032783508e-01 1.604904234409332275e-01 -3.210375010967254639e-01 -1.319592446088790894e-01 2.109303474426269531e-01 -4.600915685296058655e-02 3.144783973693847656e-01 -1.435755193233489990e-02 -1.589041203260421753e-01 -8.997454494237899780e-02 7.189843803644180298e-02 8.727809786796569824e-02 9.837817400693893433e-02 -2.276573926210403442e-01 -2.441699206829071045e-01 -2.169532328844070435e-01 1.131889894604682922e-01 -2.270770072937011719e-01 1.135820522904396057e-01 -2.434900104999542236e-01 2.554331347346305847e-02 -5.468789488077163696e-02 -1.430660933256149292e-01 -2.096062600612640381e-01
-1.609308570623397827e-01 3.038575686514377594e-02 2.139048278331756592e-01 -1.778108440339565277e-02 -6.914757937192916870e-02 -1.532294452190399170e-01 -2.184334397315979004e-01 -1.267744004726409912e-01 7.666616886854171753e-02 1.778215914964675903e-01 -2.446477264165878296e-01 2.565579414367675781e-01 -1.784696727991104126e-01 -2.256398200988769531e-01 4.492242261767387390e-02 1.642039790749549866e-02 -9.381040185689926147e-02 6.565733999013900757e-02 -2.873247265815734863e-01 2.018531262874603271e-01 -2.117900252342224121e-01 8.385688811540603638e-02 6.377564370632171631e-02 1.155551448464393616e-01 -8.519924432039260864e-02 -4.944950044155120850e-01 5.089177563786506653e-02 -4.179459810256958008e-02 1.469882130622863770e-01 -8.998656272888183594e-02 -2.626660168170928955e-01 -1.621709167957305908e-01
2.873762138187885284e-02 1.848052889108657837e-01 -2.070089876651763916e-01 1.361510604619979858e-01 -1.444201767444610596e-01 -1.018652096390724182e-01 -1.072744131088256836e-01 -2.456636130809783936e-01 2.976680872961878777e-03 1.300526112318038940e-01 -2.013583928346633911e-01 3.902256786823272705e-01 -9.241727739572525024e-02 -2.277106195688247681e-01 1.868529021739959717e-01 8.147189766168594360e-02 1.031672880053520203e-01 1.967360973358154297e-01 -2.355188578367233276e-01 1.932413280010223389e-01 -2.625188231468200684e-01 1.449812203645706177e-01 -3.337697088718414307e-01 2.124554011970758438e-03 -2.178147137165069580e-01 1.069658342748880386e-02 1.831303983926773071e-01 -1.389761269092559814e-01 6.196560710668563843e-02 -1.979451477527618408e-01 -4.377510398626327515e-02 1.119947526603937149e-03
5.627291277050971985e-02 1.804397702217102051e-01 9.142007678747177124e-02 2.967501282691955566e-01 -2.275304347276687622e-01 5.837130919098854065e-02 -1.489258110523223877e-01 -3.042594194412231445e-01 -5.899025872349739075e-02 2.070500105619430542e-01 -2.660489678382873535e-01 3.314787745475769043e-01 1.040477976202964783e-01 -1.563541591167449951e-01 2.464095503091812134e-01 -1.970384269952774048e-02 -1.449279636144638062e-01 1.856041252613067627e-01 -7.550604641437530518e-02 3.150353431701660156e-01 -1.030883491039276123e-01 1.750866174697875977e-01 -2.273870408535003662e-01 -1.024619415402412415e-01 -9.800668805837631226e-02 -2.390881031751632690e-01 6.816422194242477417e-02 9.979601204395294189e-02 1.236351951956748962e-01 -1.022488549351692200e-01 2.839224413037300110e-02 5.225534364581108093e-02
1.129593998193740845e-01 -2.464295029640197754e-01 7.052060216665267944e-02 3.301785588264465332e-01 -1.686021089553833008e-01 -1.165098100900650024e-01 6.464294344186782837e-02 -2.525669038295745850e-01 3.053417801856994629e-02 2.059261500835418701e-01 -2.474343776702880859e-01 -1.386686861515045166e-01 4.107072055339813232e-01 -4.422186687588691711e-02 5.298009142279624939e-02 8.920541405677795410e-02 3.635362088680267334e-01 -1.000509783625602722e-01 -5.928652733564376831e-02 1.294307261705398560e-01 4.406141117215156555e-02 -1.050734147429466248e-01 -2.843129634857177734e-02 -1.586394160985946655e-01 7.872040569782257080e-02 -2.320155352354049683e-01 1.052267402410507202e-01 -1.506300717592239380e-01 9.822539985179901123e-02 -1.180523112416267395e-01 -1.410436630249023438e-01 -2.422804385423660278e-01
-3.001219965517520905e-02 5.756143853068351746e-02 4.439065977931022644e-02 1.747125536203384399e-01 -3.087467253208160400e-01 -8.830211125314235687e-03 -1.178648993372917175e-01 -3.491984009742736816e-01 2.781495451927185059e-01 2.002068459987640381e-01 -5.197337642312049866e-02 1.416370570659637451e-01 1.494769752025604248e-01 -3.811094164848327637e-02 3.512184321880340576e-02 1.181342750787734985e-01 2.053657919168472290e-01 -7.003756612539291382e-02 1.523994207382202148e-01 -9.269769489765167236e-02 5.365124344825744629e-02 2.466938644647598267e-01 2.994692884385585785e-02 -4.287250805646181107e-03 -7.468684762716293335e-02 4.092805460095405579e-02 8.036533743143081665e-02 -6.029712408781051636e-02 4.480229914188385010e-01 -1.746757179498672485e-01 -3.937420845031738281e-01 7.544854283332824707e-02
-1.814185269176959991e-02 1.284456402063369751e-01 1.895835250616073608e-01 2.069398202002048492e-02 -7.936609536409378052e-02 1.935262829065322876e-01 8.373560756444931030e-02 -8.052626997232437134e-02 1.997126042842864990e-01 -9.455543756484985352e-02 -2.242009900510311127e-02 8.177793025970458984e-02 5.611462891101837158e-02 3.086305782198905945e-02 3.226393759250640869e-01 3.647105097770690918e-01 2.434574514627456665e-01 4.138341918587684631e-02 -1.465766280889511108e-01 9.343535453081130981e-02 -1.070656031370162964e-01 3.350603580474853516e-02 -2.985633909702301025e-02 5.488425493240356445e-02 -3.820665553212165833e-02 -4.180369675159454346e-01 7.141921669244766235e-02 1.889266669750213623e-01 4.021080434322357178e-01 7.242210209369659424e-03 -2.864615619182586670e-01 -1.543596684932708740e-01
9.474037587642669678e-02 1.263469904661178589e-01 6.559763848781585693e-02 3.658555150032043457e-01 6.894399970769882202e-02 -2.875142395496368408e-01 3.778032958507537842e-02 -1.514300256967544556e-01 1.838022470474243164e-01 -7.103684544563293457e-02 -4.371040463447570801e-01 2.423309534788131714e-01 -8.924719691276550293e-02 -2.083651721477508545e-02 1.581342220306396484e-01 -2.832721453160047531e-03 2.373744696378707886e-01 2.233491390943527222e-01 -9.076561778783798218e-02 2.795724384486675262e-02 -1.369664669036865234e-01 -6.017290428280830383e-02 -1.745081394910812378e-01 3.750439733266830444e-02 2.988319098949432373e-01 -1.210933178663253784e-01 -1.228048354387283325e-01 9.298050776124000549e-03 -1.359388977289199829e-01 7.946788519620895386e-02 -2.421341240406036377e-01 -1.762298643589019775e-01
1.179545000195503235e-01 -5.808817222714424133e-02 1.124170273542404175e-01 8.376377820968627930e-02 -1.012724637985229492e-01 -3.862001374363899231e-02 -9.226153045892715454e-02 -3.166853785514831543e-01 3.253220915794372559e-01 -5.526601150631904602e-02 -3.805693238973617554e-02 -6.082697957754135132e-02 -3.365415632724761963e-01 -6.624880433082580566e-02 2.392508387565612793e-01 -8.407454937696456909e-02 4.818022549152374268e-01 -5.537197366356849670e-02 -5.859015882015228271e-02 2.988387271761894226e-02 -2.779289521276950836e-02 -7.797130383551120758e-03 -7.423493266105651855e-02 -2.323702871799468994e-01 -2.385629266500473022e-01 2.228971868753433228e-01 3.975978493690490723e-02 -5.341937392950057983e-02 -6.158389523625373840e-02 -1.439920067787170410e-01 -3.032144904136657715e-01 -1.383935958147048950e-01
6.063531036488711834e-04 1.101074367761611938e-01 2.859351336956024170e-01 1.839343756437301636e-01 1.600493788719177246e-01 1.353480964899063110e-01 -9.153457731008529663e-02 -2.412832975387573242e-01 2.200973033905029297e-01 7.934235036373138428e-02 -3.865049183368682861e-01 -5.599544569849967957e-02 -1.495034396648406982e-01 -4.584210366010665894e-02 2.550550699234008789e-01 2.998780906200408936e-01 1.547897756099700928e-01 1.724950969219207764e-01 -2.317626178264617920e-01 -1.081465333700180054e-01 4.341015592217445374e-03 5.021983385086059570e-02 2.842845916748046875e-01 -3.082911968231201172e-01 -2.594388462603092194e-02 -1.433058530092239380e-01 1.638381630182266235e-01 1.590022072196006775e-02 -1.394744664430618286e-01 -8.425367623567581177e-02 2.716049738228321075e-02 -4.405551403760910034e-02
3.827177360653877258e-02 -1.217446103692054749e-01 4.439594689756631851e-03 1.584486663341522217e-01 -1.367817670106887817e-01 -3.265219032764434814e-01 -3.495889902114868164e-02 -3.855794072151184082e-01 2.633494734764099121e-01 1.669338494539260864e-01 9.016880393028259277e-02 -8.557310700416564941e-02 2.102200835943222046e-01 2.478877082467079163e-02 1.846020817756652832e-01 7.860365509986877441e-02 1.645010709762573242e-01 1.773843765258789062e-01 3.103432245552539825e-02 1.122810691595077515e-01 -8.423282206058502197e-02 1.074982881546020508e-01 1.532711833715438843e-01 1.632982939481735229e-01 -1.344119459390640259e-01 -2.258301675319671631e-01 -1.599798649549484253e-01 -3.766835927963256836e-01 7.316432148218154907e-02 1.173947378993034363e-02 -2.308022528886795044e-01 -2.222976833581924438e-01
7.234834879636764526e-02 -2.018844336271286011e-01 1.321986876428127289e-02 4.547302126884460449e-01 7.253570947796106339e-03 -3.444675356149673462e-02 -6.593257933855056763e-02 -2.011952400207519531e-01 2.724443078041076660e-01 1.774802058935165405e-01 -1.801289021968841553e-01 -5.351600702852010727e-03 2.408445924520492554e-01 -1.698466539382934570e-01 1.879576891660690308e-01 2.011838108301162720e-01 3.511777520179748535e-01 -1.478548813611268997e-02 -1.232697628438472748e-02 2.574558258056640625e-01 -1.023529618978500366e-01 -2.453516982495784760e-02 -1.914456337690353394e-01 -4.587681591510772705e-02 1.838571391999721527e-02 -6.903143227100372314e-02 4.611838981509208679e-02 -1.951089352369308472e-01 -2.520660497248172760e-02 9.943277388811111450e-02 -7.093075662851333618e-02 -3.153817951679229736e-01
7.243239879608154297e-02 -1.521223224699497223e-02 4.276333376765251160e-02 1.870879828929901123e-01 -3.044759295880794525e-02 -2.826710939407348633e-01 -2.806590870022773743e-02 -3.468732535839080811e-01 1.910990327596664429e-01 -1.729096174240112305e-01 2.146814912557601929e-01 1.407216787338256836e-01 -5.516505241394042969e-02 -1.560478210449218750e-01 3.581240177154541016e-01 1.698254235088825226e-02 1.822727173566818237e-01 4.140368998050689697e-01 -9.595879912376403809e-02 -1.058369651436805725e-01 6.946158409118652344e-02 2.371490001678466797e-01 2.522589266300201416e-01 -1.780804544687271118e-01 -1.316616833209991455e-01 -1.757155358791351318e-01 -2.604471705853939056e-02 -3.601516783237457275e-02 1.351978033781051636e-01 -1.087784618139266968e-01 -7.204711437225341797e-02 -2.347019314765930176e-02
-2.323219925165176392e-02 2.603749930858612061e-02 8.971937000751495361e-02 6.040239706635475159e-02 -6.159332022070884705e-02 -2.487606853246688843e-01 -6.105421856045722961e-02 -1.786874979734420776e-01 1.253911852836608887e-01 -5.424995347857475281e-02 -1.402319073677062988e-01 -5.812951130792498589e-04 -1.536062359809875488e-01 -2.296242862939834595e-01 9.188280999660491943e-02 -2.320813834667205811e-01 1.089584007859230042e-01 -2.315694987773895264e-01 4.366271570324897766e-02 1.123396586626768112e-02 -3.557966649532318115e-01 -2.397998981177806854e-02 -1.758880764245986938e-01 -3.392733335494995117e-01 -1.234595626592636108e-01 -1.831823736429214478e-01 1.528494954109191895e-01 -1.135250851511955261e-01 1.364115625619888306e-01 1.142605990171432495e-01 -3.961853682994842529e-01 -3.072142004966735840e-01
1.866947710514068604e-01 -2.677340507507324219e-01 5.883064121007919312e-02 8.881770819425582886e-02 1.886474490165710449e-01 -2.606121301651000977e-01 -2.550240457057952881e-01 -2.496841549873352051e-01 2.380052395164966583e-02 1.282815039157867432e-01 -1.064956001937389374e-02 7.549436390399932861e-02 3.567532822489738464e-02 -2.945076823234558105e-01 1.569282710552215576e-01 7.941441982984542847e-02 1.841476410627365112e-01 1.925662010908126831e-01 3.545695543289184570e-02 1.322485655546188354e-01 -4.470535516738891602e-01 -1.682910695672035217e-02 -1.864111721515655518e-01 -8.949223905801773071e-02 7.997650653123855591e-02 -2.840822637081146240e-01 2.166689932346343994e-01 7.418318092823028564e-02 1.075047925114631653e-01 -4.862278699874877930e-03 -1.601295471191406250e-01 6.702060811221599579e-03
1.981571549549698830e-03 8.630160987377166748e-02 -8.827860653400421143e-02 2.697934210300445557e-01 8.250071853399276733e-02 -2.907681763172149658e-01 1.081622019410133362e-01 -3.379529118537902832e-01 2.275378704071044922e-01 3.488808497786521912e-02 -3.352929055690765381e-01 1.927353739738464355e-01 1.123945694416761398e-02 -2.074598371982574463e-01 2.672681212425231934e-01 -2.979772090911865234e-01 1.889631003141403198e-01 1.671896874904632568e-01 -1.441050618886947632e-01 2.149996310472488403e-01 -7.271453738212585449e-02 -6.160780787467956543e-02 -2.453331463038921356e-02 -1.605405211448669434e-01 3.100238144397735596e-01 -1.224462836980819702e-01 -2.994620800018310547e-02 4.866211675107479095e-04 5.862353742122650146e-02 -3.061258979141712189e-02 7.847361266613006592e-02 1.047942787408828735e-02
1.601773314177989960e-02 6.750684976577758789e-02 1.046881601214408875e-01 1.861236989498138428e-01 -3.161967098712921143e-01 -1.817344129085540771e-01 6.238909438252449036e-03 -3.618178069591522217e-01 1.063981652259826660e-01 -2.550034970045089722e-02 1.268587540835142136e-02 7.186009734869003296e-02 4.460352659225463867e-01 -1.967541128396987915e-01 2.534707784652709961e-01 7.969659753143787384e-03 2.843588292598724365e-01 1.310061961412429810e-01 -1.322749704122543335e-01 1.028982698917388916e-01 4.971430078148841858e-02 1.984977424144744873e-01 -1.255588084459304810e-01 8.939056843519210815e-02 -7.478687167167663574e-02 -3.667155504226684570e-01 -9.471045807003974915e-03 4.693767428398132324e-02 1.607326418161392212e-01 -5.376151949167251587e-02 4.239140078425407410e-02 -4.165531322360038757e-02
4.305516555905342102e-02 1.192310824990272522e-01 -1.142766028642654419e-01 1.127618849277496338e-01 -4.495020210742950439e-01 -3.536238968372344971e-01 -1.489067673683166504e-01 -1.371264606714248657e-01 1.347805410623550415e-01 -8.443676680326461792e-02 -9.981032460927963257e-02 1.383429914712905884e-01 1.705646701157093048e-02 -1.224100068211555481e-01 1.438383460044860840e-01 -6.072411313652992249e-02 2.731951512396335602e-02 2.461897730827331543e-01 -5.770488828420639038e-02 -8.903949707746505737e-02 -2.874772548675537109e-01 -2.033727318048477173e-01 3.325350582599639893e-01 2.657650411128997803e-02 8.493514358997344971e-02 -9.506583213806152344e-02 -5.480752512812614441e-02 -1.443127393722534180e-01 7.519503682851791382e-02 -1.154280155897140503e-01 -3.086524605751037598e-01 -1.838470697402954102e-01
1.634875535964965820e-01 -5.462807044386863708e-02 6.257776916027069092e-02 2.456428110599517822e-01 -9.048736840486526489e-02 -4.670485481619834900e-02 -2.400640025734901428e-02 2.687525004148483276e-02 6.620604544878005981e-02 1.477123647928237915e-01 8.591534197330474854e-02 3.257073462009429932e-01 1.705230176448822021e-01 -3.444328010082244873e-01 3.576953113079071045e-01 -2.145455628633499146e-01 1.897336989641189575e-01 5.951530113816261292e-02 -1.754791736602783203e-01 3.186525106430053711e-01 -1.887975074350833893e-02 -1.216328367590904236e-01 2.099671661853790283e-01 6.136166397482156754e-03 4.296601563692092896e-02 -1.066279932856559753e-01 -4.031306598335504532e-03 -6.026797741651535034e-02 1.629440188407897949e-01 -3.204613924026489258e-01 -1.047643572092056274e-01 -2.115958780050277710e-01
2.482431381940841675e-01 -1.526038199663162231e-01 1.489211469888687134e-01 5.759052634239196777e-01 4.788248986005783081e-02 4.550502449274063110e-02 -1.275933235883712769e-01 -1.072350665926933289e-01 3.849545121192932129e-01 2.258742302656173706e-01 -2.798875095322728157e-03 1.454477757215499878e-01 3.008886985480785370e-02 -1.031620725989341736e-01 2.404440939426422119e-01 5.260247364640235901e-02 6.936260312795639038e-02 -1.536840200424194336e-01 1.102574691176414490e-01 -5.408931523561477661e-02 -6.774384528398513794e-02 1.805456727743148804e-01 -9.025878459215164185e-02 9.122088551521301270e-03 2.375565171241760254e-01 -9.571040421724319458e-02 1.349820792675018311e-01 -1.358626037836074829e-01 7.451529800891876221e-02 8.430619537830352783e-02 -1.808305978775024414e-01 -6.309452932327985764e-03
9.249509871006011963e-02 -9.375516325235366821e-02 -1.006289720535278320e-01 3.933272063732147217e-01 8.837517350912094116e-02 -1.710732430219650269e-01 7.375179976224899292e-02 -1.548466831445693970e-01 1.685851663351058960e-01 1.868312060832977295e-01 -1.673081815242767334e-01 5.889403447508811951e-02 9.642598778009414673e-02 -1.074792668223381042e-01 2.320297509431838989e-01 2.146485000848770142e-01 3.611129224300384521e-01 -9.255419671535491943e-02 1.156750395894050598e-01 1.957865953445434570e-01 -8.672141283750534058e-02 -2.836830541491508484e-02 -1.760156303644180298e-01 -7.923441380262374878e-02 4.775168746709823608e-02 -2.302914857864379883e-01 7.448226213455200195e-02 -4.282295107841491699e-01 9.907860308885574341e-02 -7.070762105286121368e-03 -1.422019451856613159e-01 -1.586909890174865723e-01
2.117476463317871094e-01 -8.595490455627441406e-02 -1.375287491828203201e-02 6.579535454511642456e-02 -6.785779446363449097e-02 2.302121073007583618e-01 -6.235912069678306580e-02 -2.219434082508087158e-01 2.844640612602233887e-01 5.421531572937965393e-02 -3.751085698604583740e-01 1.838651895523071289e-01 8.629208058118820190e-02 -8.492808043956756592e-02 2.923061847686767578e-01 5.014434084296226501e-02 8.198568969964981079e-02 2.003918588161468506e-02 -1.898203343152999878e-01 -3.154042875394225121e-03 1.756957620382308960e-01 6.117066368460655212e-02 -2.491495013236999512e-01 -1.602966487407684326e-01 1.973700672388076782e-01 -3.327597975730895996e-01 1.243017017841339111e-01 -1.650858521461486816e-01 5.435038357973098755e-02 -1.910482645034790039e-01 1.103943586349487305e-01 -2.488846778869628906e-01
4.736405331641435623e-03 -3.005450069904327393e-01 2.176881283521652222e-01 4.534736573696136475e-01 5.479412153363227844e-02 -2.151198834180831909e-01 -3.758915066719055176e-01 -5.903689935803413391e-02 3.064169883728027344e-01 7.993322610855102539e-02 -5.511976033449172974e-02 9.605776518583297729e-02 4.793649539351463318e-02 -1.760253161191940308e-01 -6.831324100494384766e-02 1.411605924367904663e-01 1.465419530868530273e-01 -1.393620669841766357e-01 1.958418637514114380e-02 7.308521866798400879e-02 -8.760468661785125732e-02 4.890544712543487549e-02 -1.690086275339126587e-01 -3.794657811522483826e-02 -1.113089248538017273e-01 -1.732367724180221558e-01 2.628280818462371826e-01 -1.569771319627761841e-01 5.551573261618614197e-02 -1.670900434255599976e-01 -1.946173459291458130e-01 2.129761129617691040e-02
-4.743012413382530212e-02 7.467304915189743042e-02 -3.422593697905540466e-03 -9.170068055391311646e-02 -9.163413196802139282e-02 -2.722583338618278503e-02 -1.413439512252807617e-01 6.100539863109588623e-02 3.003994226455688477e-01 1.610552966594696045e-01 -3.149997889995574951e-01 -2.091741412878036499e-01 1.574757993221282959e-01 -6.780548393726348877e-02 2.618262469768524170e-01 1.367455720901489258e-01 -5.609466880559921265e-02 5.677190609276294708e-03 -2.557336091995239258e-01 2.912613153457641602e-01 -2.811632752418518066e-01 -1.182669699192047119e-01 1.343128234148025513e-01 -1.818791031837463379e-01 2.362642437219619751e-01 -1.767851859331130981e-01 9.243389964103698730e-02 -1.507849395275115967e-01 3.867858555167913437e-03 -3.375951349735260010e-01 -1.745410412549972534e-01 -1.213859021663665771e-01
-8.002625405788421631e-02 -3.571810200810432434e-02 -1.505612861365079880e-03 1.251919269561767578e-01 -1.463952511548995972e-01 -2.176742702722549438e-01 -3.666170239448547363e-01 -1.794813275337219238e-01 3.605401841923594475e-03 3.133489191532135010e-01 2.734593115746974945e-02 1.910295039415359497e-01 -2.196417003870010376e-01 -2.088617533445358276e-02 1.326314061880111694e-01 -6.498742103576660156e-02 -2.391940355300903320e-02 -3.091345541179180145e-02 -1.999289691448211670e-01 1.605035662651062012e-01 3.837144747376441956e-02 3.414652869105339050e-02 1.532161384820938110e-01 -3.197131454944610596e-01 3.079060316085815430e-01 -2.399360239505767822e-01 2.931979857385158539e-02 8.881660550832748413e-02 2.661395370960235596e-01 -3.229235708713531494e-01 5.707269534468650818e-02 1.393710914999246597e-02
3.034949004650115967e-01 1.575500071048736572e-01 4.986197128891944885e-02 1.281386166810989380e-01 -1.924041360616683960e-01 2.088004350662231445e-02 -1.126856952905654907e-01 -8.779474347829818726e-02 1.401739120483398438e-01 1.651496440172195435e-01 -2.069370597600936890e-01 -2.024325579404830933e-01 -5.759667232632637024e-02 -1.834239959716796875e-01 1.584317386150360107e-01 -2.285123467445373535e-01 8.138816803693771362e-02 2.268998920917510986e-01 -1.269774585962295532e-01 2.669453918933868408e-01 -4.083890616893768311e-01 1.105053648352622986e-01 1.638160049915313721e-01 -3.295169174671173096e-01 8.911583572626113892e-02 1.284313052892684937e-01 5.415144562721252441e-02 6.366172805428504944e-03 6.283403933048248291e-02 -2.332113236188888550e-01 -1.131381690502166748e-01 5.339230597019195557e-02
-2.449629157781600952e-01 -1.562592238187789917e-01 2.129467427730560303e-01 9.537675231695175171e-02 -1.563457399606704712e-01 -4.108747467398643494e-02 -3.521121144294738770e-01 -9.690220654010772705e-02 3.135095238685607910e-01 -4.775036871433258057e-02 -2.192778326570987701e-02 -2.145525999367237091e-02 -2.720267474651336670e-01 -1.800574064254760742e-01 6.659193336963653564e-02 -1.087393537163734436e-01 1.638061851263046265e-01 -1.147282272577285767e-01 -2.155170291662216187e-01 1.481880992650985718e-01 2.162801027297973633e-01 1.262614279985427856e-01 1.070741564035415649e-01 -3.502858579158782959e-01 1.441094428300857544e-01 -1.184952482581138611e-01 4.488334059715270996e-02 3.473410010337829590e-02 9.663203358650207520e-02 -3.436066508293151855e-01 -5.995874479413032532e-02 -5.591232702136039734e-02
1.450036615133285522e-01 1.040135249495506287e-01 9.560788422822952271e-02 -9.584388136863708496e-02 -3.561845421791076660e-01 1.939779669046401978e-01 -1.966174542903900146e-01 -2.832022309303283691e-01 2.848317921161651611e-01 1.889314949512481689e-01 -2.560868859291076660e-01 6.117355450987815857e-02 -8.281211368739604950e-03 2.088104188442230225e-02 2.923148870468139648e-01 7.637003809213638306e-02 2.119885981082916260e-01 -6.273527443408966064e-02 1.899237185716629028e-01 -4.743646830320358276e-02 -1.097999289631843567e-01 1.739888787269592285e-01 -3.960293531417846680e-02 2.460273653268814087e-01 -5.713482573628425598e-02 -9.768141061067581177e-02 1.345615684986114502e-01 -2.178165465593338013e-01 2.239532917737960815e-01 2.423836588859558105e-01 -6.548010557889938354e-02 -7.326667755842208862e-02
-1.380611807107925415e-01 3.980990871787071228e-02 -1.002815365791320801e-01 2.769578993320465088e-01 1.803037151694297791e-02 1.728987321257591248e-02 -1.456735432147979736e-01 3.873297572135925293e-02 2.700394690036773682e-01 -7.137998472899198532e-03 -2.662993408739566803e-02 1.282216161489486694e-01 -1.743163317441940308e-01 4.359658434987068176e-02 4.057138562202453613e-01 8.632367849349975586e-02 6.158337369561195374e-02 2.227099835872650146e-01 -2.999081611633300781e-01 -6.462118774652481079e-02 -4.751925915479660034e-02 1.069007068872451782e-01 2.466930896043777466e-01 -3.244023621082305908e-01 1.203908845782279968e-01 6.663393974304199219e-02 1.730159521102905273e-01 -2.868089973926544189e-01 9.591219574213027954e-02 -2.350721275433897972e-03 -3.267136216163635254e-01 -2.036743238568305969e-02
-1.405498236417770386e-01 -8.875415474176406860e-02 -5.824758112430572510e-02 -6.812567263841629028e-02 -2.634339928627014160e-01 -3.328741788864135742e-01 6.562975049018859863e-02 -1.762232780456542969e-01 1.706025749444961548e-01 2.264228165149688721e-01 -1.848226636648178101e-01 6.358130276203155518e-02 -1.370398998260498047e-01 7.495337724685668945e-02 4.230904579162597656e-01 1.276213526725769043e-01 7.412379235029220581e-02 -2.967127412557601929e-02 -6.492622941732406616e-02 3.100670874118804932e-01 -1.584837734699249268e-01 5.354870855808258057e-02 8.660630881786346436e-02 6.106514949351549149e-03 3.214666843414306641e-01 1.411374062299728394e-01 1.168695911765098572e-01 -1.741551309823989868e-01 1.335107982158660889e-01 -6.235113367438316345e-03 2.491715177893638611e-02 -2.872572243213653564e-01
1.147601082921028137e-01 -6.250934302806854248e-02 1.173455789685249329e-01 9.021751582622528076e-02 -9.680639021098613739e-03 -1.006869822740554810e-01 -2.659290730953216553e-01 -1.579693704843521118e-01 1.184101849794387817e-01 1.501219253987073898e-02 -1.463691741228103638e-01 1.024486962705850601e-02 -8.355726301670074463e-02 -4.440672695636749268e-01 1.874797791242599487e-02 -9.088536351919174194e-02 3.657603561878204346e-01 3.464552387595176697e-02 -7.726614922285079956e-02 2.098442763090133667e-01 -3.576364815235137939e-01 -1.494781672954559326e-01 6.511314958333969116e-02 9.101487696170806885e-02 2.968565560877323151e-02 -3.132680431008338928e-02 -8.074609562754631042e-03 -2.385687679052352905e-01 3.402446508407592773e-01 -1.137654185295104980e-01 -2.492063641548156738e-01 -9.556537866592407227e-02
-1.048386213369667530e-03 3.919400647282600403e-02 1.457088440656661987e-01 -1.135713830590248108e-01 -9.585949033498764038e-02 -9.238050132989883423e-02 -1.293512880802154541e-01 -1.472901105880737305e-01 5.984205007553100586e-02 5.356033146381378174e-02 -7.353210449218750000e-02 2.309364974498748779e-01 -4.681566357612609863e-02 -2.073592841625213623e-01 4.900756478309631348e-02 -8.101020008325576782e-02 -3.443638607859611511e-02 9.265521168708801270e-02 -3.375765383243560791e-01 3.026481866836547852e-01 -2.892955839633941650e-01 -4.197711870074272156e-02 -1.307347714900970459e-01 -2.230957709252834320e-02 -9.526771609671413898e-04 -4.496066272258758545e-01 1.808241903781890869e-01 -3.876243159174919128e-02 2.012305259704589844e-01 -2.238029688596725464e-01 -1.813445985317230225e-01 -3.326549530029296875e-01
-6.719808280467987061e-02 1.107722371816635132e-01 1.404999494552612305e-01 6.437467038631439209e-02 -3.465705513954162598e-01 1.995798796415328979e-01 5.272522196173667908e-02 -4.096995592117309570e-01 3.543817996978759766e-01 1.147116906940937042e-02 -3.409763798117637634e-02 2.044596970081329346e-01 -1.333977375179529190e-02 -3.526674807071685791e-01 1.201345175504684448e-01 7.274848967790603638e-02 1.015499308705329895e-01 2.096598967909812927e-02 -9.077751636505126953e-02 1.706214398145675659e-01 -2.367007434368133545e-01 -6.221008300781250000e-02 4.743904992938041687e-02 8.801907300949096680e-02 -5.260670930147171021e-02 -2.106164693832397461e-01 2.710092812776565552e-02 1.704846769571304321e-01 2.831239104270935059e-01 3.712772578001022339e-02 1.251960694789886475e-01 -1.537982970476150513e-01
1.903914809226989746e-01 -1.316050589084625244e-01 -3.846711665391921997e-02 -1.483509838581085205e-01 -4.114294052124023438e-01 1.700240075588226318e-01 -7.692185789346694946e-02 -3.940478563308715820e-01 1.949179917573928833e-01 8.500466495752334595e-02 -1.133382171392440796e-01 6.619663443416357040e-03 -4.846252501010894775e-02 -1.440163254737854004e-01 2.975728213787078857e-01 7.918620109558105469e-02 3.729136884212493896e-01 -1.961311325430870056e-02 -9.622031450271606445e-02 -4.498051106929779053e-02 -2.598639018833637238e-02 2.698323130607604980e-01 4.987157136201858521e-02 -4.995947331190109253e-02 -3.182508051395416260e-02 6.376518309116363525e-02 -7.214414328336715698e-02 -1.299873739480972290e-01 2.869898974895477295e-01 1.986556649208068848e-01 -3.558815270662307739e-02 -8.989048749208450317e-02
9.948030859231948853e-02 3.982818871736526489e-02 1.409661322832107544e-01 4.068186283111572266e-01 -2.113416343927383423e-01 -5.556651949882507324e-02 1.577451452612876892e-02 -2.535922527313232422e-01 7.785474509000778198e-02 -6.085804104804992676e-02 -1.351802498102188110e-01 3.208345472812652588e-01 5.777702108025550842e-02 -2.609750926494598389e-01 3.247396647930145264e-01 6.235335022211074829e-03 1.184793636202812195e-01 3.551189601421356201e-02 -1.067564487457275391e-01 1.892353147268295288e-01 -5.800844728946685791e-02 2.146290838718414307e-01 1.069514974951744080e-01 -4.652406089007854462e-03 -7.360539585351943970e-02 -2.243428379297256470e-01 -1.247294023633003235e-01 1.824408024549484253e-01 3.735191822052001953e-01 3.181617707014083862e-02 1.070115789771080017e-01 -5.434224754571914673e-02
-6.382926367223262787e-03 -2.462013363838195801e-01 -8.290790021419525146e-03 3.127141296863555908e-01 5.695821717381477356e-02 -2.506525218486785889e-01 -1.443762779235839844e-01 -3.368346989154815674e-01 2.863311581313610077e-02 -2.185494638979434967e-02 -1.879790872335433960e-01 -2.312797587364912033e-03 1.316009908914566040e-01 -1.980107277631759644e-01 -2.001165598630905151e-02 -6.430342793464660645e-02 3.410789370536804199e-01 -7.949852943420410156e-02 -3.164101839065551758e-01 2.531178481876850128e-02 -2.748435139656066895e-01 5.546167865395545959e-02 -5.945529788732528687e-02 -4.564123973250389099e-02 -1.003553718328475952e-01 8.038455992937088013e-02 2.774256281554698944e-02 -2.582350373268127441e-01 2.256378531455993652e-01 2.904667891561985016e-02 -2.073256820440292358e-01 -2.388282865285873413e-01
-1.661008410155773163e-02 2.525197863578796387e-01 4.958877339959144592e-02 6.458833068609237671e-02 -1.586924046277999878e-01 -1.615927927196025848e-02 -2.649464011192321777e-01 -3.838172554969787598e-02 1.437421590089797974e-01 -7.839479297399520874e-02 -3.292563259601593018e-01 1.529943197965621948e-01 -3.681907057762145996e-02 2.083029896020889282e-01 3.869501650333404541e-01 6.964026950299739838e-03 3.656867519021034241e-02 7.874711602926254272e-02 -2.759021222591400146e-01 -8.370259404182434082e-02 1.843591630458831787e-01 -7.440295815467834473e-02 2.330885678529739380e-01 -2.223901003599166870e-01 1.703068800270557404e-02 4.995312541723251343e-02 2.548972368240356445e-01 -2.646745555102825165e-02 2.576101422309875488e-01 -6.298585981130599976e-02 -2.626699507236480713e-01 -1.931353956460952759e-01
-4.175247624516487122e-02 -9.676735103130340576e-02 1.212151534855365753e-02 -5.570015683770179749e-02 -6.886961311101913452e-02 -1.748876273632049561e-01 -2.561565935611724854e-01 -2.525056004524230957e-01 1.598006635904312134e-01 1.233960017561912537e-01 1.977659948170185089e-02 -1.665563732385635376e-01 1.603250950574874878e-01 1.308582071214914322e-02 5.349543094635009766e-01 -7.097367942333221436e-02 4.119008406996726990e-02 9.186369180679321289e-02 -1.525647193193435669e-01 -1.005621179938316345e-01 -1.225091144442558289e-01 2.578268349170684814e-01 3.072485886514186859e-02 7.967142760753631592e-02 2.517741620540618896e-01 -3.795180618762969971e-01 -2.320608347654342651e-01 -7.853613235056400299e-03 -3.406770899891853333e-02 4.189077019691467285e-02 -9.183360636234283447e-02 -1.731183677911758423e-01
-2.248105108737945557e-01 1.140509638935327530e-02 -4.309857264161109924e-02 1.410702168941497803e-01 -3.390187621116638184e-01 2.441148012876510620e-01 1.433098614215850830e-01 -3.012069761753082275e-01 3.154518008232116699e-01 -3.709409385919570923e-02 -1.122617870569229126e-01 2.399796545505523682e-01 -1.346956193447113037e-02 8.974993228912353516e-02 1.909430772066116333e-01 2.648002505302429199e-01 1.764751374721527100e-01 1.582034230232238770e-01 -1.269970238208770752e-01 -8.635994978249073029e-03 -9.237936884164810181e-02 -7.927382737398147583e-02 8.407265692949295044e-02 1.362843364477157593e-01 -2.363379299640655518e-01 -3.646090924739837646e-01 3.020111843943595886e-02 -1.433721929788589478e-02 2.185405194759368896e-01 2.863364666700363159e-02 -2.982437424361705780e-02 6.059820950031280518e-02
5.051951855421066284e-02 1.877749525010585785e-02 1.149921566247940063e-01 6.413207203149795532e-02 4.419181123375892639e-02 8.790310472249984741e-02 -3.375766873359680176e-01 5.500665400177240372e-03 4.167341291904449463e-01 -1.691597700119018555e-01 -1.155951097607612610e-01 -2.204175442457199097e-01 -2.573449909687042236e-01 -1.150279492139816284e-01 3.119269013404846191e-01 -8.734860271215438843e-02 2.557868957519531250e-01 5.401895195245742798e-02 -1.854464411735534668e-01 -7.549724727869033813e-02 -2.392998039722442627e-01 2.167539149522781372e-01 6.965670734643936157e-02 -2.206049561500549316e-01 -1.651930212974548340e-01 8.045770972967147827e-02 1.098529621958732605e-01 -1.389201432466506958e-01 2.026686444878578186e-02 -8.921457082033157349e-02 -1.169916465878486633e-01 -2.325730919837951660e-01
1.967014074325561523e-01 -1.258792728185653687e-01 -3.534673899412155151e-02 3.091494925320148468e-02 -1.752712577581405640e-01 1.550440639257431030e-01 -7.222354412078857422e-02 -9.733071923255920410e-02 2.322923839092254639e-01 4.305147007107734680e-02 -4.220122992992401123e-01 1.549399495124816895e-01 1.087445244193077087e-01 -1.205830723047256470e-01 2.599255442619323730e-01 1.351801902055740356e-01 4.090508818626403809e-02 -1.659062877297401428e-02 -8.878931403160095215e-04 -4.558969289064407349e-02 1.044414490461349487e-01 8.947793394327163696e-02 -2.896142601966857910e-01 -5.447981879115104675e-02 2.183832526206970215e-01 -4.548797309398651123e-01 1.589715331792831421e-01 -1.730117350816726685e-01 6.838054209947586060e-02 -1.491461396217346191e-01 -1.173933595418930054e-02 -2.388274222612380981e-01
-2.345744178455788642e-05 -9.856716729700565338e-03 3.697121143341064453e-01 2.860365202650427818e-04 -1.110548898577690125e-01 -1.635925918817520142e-01 -5.780450254678726196e-02 -4.004723131656646729e-01 9.906409308314323425e-03 -1.832816377282142639e-02 -1.987721174955368042e-01 -2.445239946246147156e-02 2.715971879661083221e-02 5.884218495339155197e-03 3.564320206642150879e-01 2.732966840267181396e-01 1.833461970090866089e-01 3.400107026100158691e-01 -8.168409764766693115e-02 -1.797645837068557739e-01 -2.227954119443893433e-01 -9.464818052947521210e-03 1.320697367191314697e-01 -4.974808543920516968e-02 6.181490048766136169e-02 1.705268025398254395e-02 5.211127549409866333e-02 -3.138890117406845093e-02 2.451177537441253662e-01 -5.772909149527549744e-03 -2.996439337730407715e-01 -4.219567775726318359e-02
-2.819956839084625244e-01 -7.149206101894378662e-02 -7.235688716173171997e-02 1.563055068254470825e-02 -2.482836395502090454e-01 -2.107105702161788940e-01 -1.684445440769195557e-01 1.506655216217041016e-01 6.490116566419601440e-02 1.026669666171073914e-01 -8.939862996339797974e-02 8.288580179214477539e-02 -8.970305323600769043e-02 -1.954983323812484741e-01 1.634975522756576538e-01 -1.955988118425011635e-03 2.521555721759796143e-01 2.474757581949234009e-01 -3.086295127868652344e-01 3.191584646701812744e-01 2.498592622578144073e-02 3.111136518418788910e-02 8.394990116357803345e-02 -2.214395403861999512e-01 1.882198154926300049e-01 -3.140684664249420166e-01 -9.892649948596954346e-03 -3.255530819296836853e-02 2.296895980834960938e-01 -1.235989034175872803e-01 -1.230398658663034439e-02 -2.590919435024261475e-01
8.150260895490646362e-02 -1.714121997356414795e-01 1.555365324020385742e-01 1.651842147111892700e-02 -3.170651793479919434e-01 7.470170408487319946e-02 -2.660325169563293457e-01 1.020123017951846123e-03 2.273137718439102173e-01 3.108487129211425781e-01 1.876463890075683594e-01 -1.150750592350959778e-01 -7.868941128253936768e-02 -1.224624663591384888e-01 3.696259856224060059e-01 1.738929562270641327e-02 -5.251652747392654419e-02 2.275350987911224365e-01 -1.505715399980545044e-02 2.595231533050537109e-01 -1.659744679927825928e-01 2.876317501068115234e-02 -2.973955683410167694e-02 -3.199369013309478760e-01 2.808103859424591064e-01 -3.868935629725456238e-02 -1.464917659759521484e-01 3.108362294733524323e-02 2.808186225593090057e-02 -2.750121429562568665e-02 -2.048196643590927124e-01 -8.807609230279922485e-02
2.233601957559585571e-01 5.406133830547332764e-02 5.329349543899297714e-03 2.580235004425048828e-01 2.105587720870971680e-02 -3.188654184341430664e-01 -6.724262237548828125e-02 -2.573914229869842529e-01 -4.611446335911750793e-02 -1.424808353185653687e-01 -2.600738406181335449e-01 7.845199108123779297e-02 -7.074112445116043091e-02 -4.208549857139587402e-01 4.826084151864051819e-02 1.018266156315803528e-01 2.009356319904327393e-01 -1.060285493731498718e-01 -1.136431619524955750e-01 3.172922730445861816e-01 -2.080576727166771889e-03 -2.497435174882411957e-02 2.053649872541427612e-01 -5.520031228661537170e-02 -1.095323190093040466e-01 -3.112026751041412354e-01 -4.324177280068397522e-02 1.115759015083312988e-01 -5.717414245009422302e-02 -1.787020713090896606e-01 -1.930675357580184937e-01 -9.976498782634735107e-02
-9.084735810756683350e-02 1.498235203325748444e-02 -4.181465192232280970e-04 3.579175099730491638e-02 -2.506326325237751007e-02 1.337480247020721436e-01 -7.180519402027130127e-02 -3.394355773925781250e-01 1.997142285108566284e-01 -6.502810120582580566e-02 -1.583162248134613037e-01 1.122944802045822144e-02 -4.390308260917663574e-01 -1.258316785097122192e-01 1.738805472850799561e-01 -3.628312051296234131e-02 1.065512374043464661e-01 1.952589452266693115e-01 -4.175678640604019165e-02 7.819244265556335449e-02 -1.280924379825592041e-01 3.061798810958862305e-01 -1.584848314523696899e-01 -1.657710522413253784e-01 7.817411422729492188e-02 1.548688560724258423e-01 3.326289653778076172e-01 -3.094368875026702881e-01 1.191388443112373352e-01 7.476632297039031982e-02 -1.648385673761367798e-01 -1.959129869937896729e-01
2.250308096408843994e-01 -1.049991101026535034e-01 1.779463589191436768e-01 5.118647217750549316e-01 -3.893103823065757751e-02 -9.703280404210090637e-03 1.546874735504388809e-02 -1.021294072270393372e-01 2.820845842361450195e-01 1.904265731573104858e-01 -3.564209491014480591e-02 1.364095956087112427e-01 1.502937823534011841e-01 -5.574056133627891541e-02 2.163397222757339478e-01 1.297082602977752686e-01 2.258436679840087891e-01 -1.654736399650573730e-01 2.859110943973064423e-02 -1.265708706341683865e-04 -2.218762338161468506e-01 1.372945159673690796e-01 -2.334022670984268188e-01 -1.439896672964096069e-01 1.362533271312713623e-01 -2.154014110565185547e-01 -6.860073655843734741e-02 -3.120414912700653076e-01 1.115397736430168152e-01 3.684116154909133911e-02 -5.634995922446250916e-02 -2.910279296338558197e-02
-1.605764627456665039e-01 2.960880100727081299e-01 2.428320348262786865e-01 1.002387553453445435e-01 -3.341893255710601807e-01 -9.578077495098114014e-02 -1.812537014484405518e-01 -1.927578002214431763e-01 9.016139060258865356e-02 -1.837983280420303345e-01 -3.205298632383346558e-02 9.703972190618515015e-02 8.019232749938964844e-02 -8.922569453716278076e-02 2.720817923545837402e-01 -2.800270169973373413e-02 -2.559377439320087433e-02 3.828350603580474854e-01 -2.872464247047901154e-02 1.315595805644989014e-01 -5.914284288883209229e-02 1.215481981635093689e-01 1.033302173018455505e-01 -1.637087613344192505e-01 2.662941515445709229e-01 -1.265875846147537231e-01 7.481902837753295898e-02 -2.413999661803245544e-02 1.770571917295455933e-01 -6.939174979925155640e-02 -3.157157301902770996e-01 -1.872122287750244141e-01
1.014593988656997681e-01 -1.027828156948089600e-01 -8.685373514890670776e-02 1.127562373876571655e-01 4.690307006239891052e-02 7.706207782030105591e-02 -3.341283649206161499e-03 -1.342234611511230469e-01 2.813868224620819092e-01 6.980285793542861938e-02 -2.328214049339294434e-01 -4.753898829221725464e-02 -4.743813350796699524e-02 -2.116478979587554932e-02 3.511601388454437256e-01 8.451853692531585693e-02 1.812866926193237305e-01 5.343075841665267944e-02 -6.617914885282516479e-02 -7.578984834253787994e-03 2.726866304874420166e-01 1.359613090753555298e-01 -1.721671223640441895e-01 1.749840080738067627e-01 1.161833330988883972e-01 -4.532735049724578857e-01 2.482071369886398315e-01 -2.583012580871582031e-01 -6.519448757171630859e-02 -2.739515900611877441e-01 5.227762833237648010e-02 -1.909742355346679688e-01
2.978629991412162781e-02 -3.605582192540168762e-02 1.845314055681228638e-01 1.400727331638336182e-01 -1.244308948516845703e-01 -1.988057941198348999e-01 6.445666402578353882e-02 -2.445530593395233154e-01 -3.123053908348083496e-02 -1.233100518584251404e-01 -1.802192628383636475e-01 -7.667822763323783875e-03 1.654488146305084229e-01 -3.631295561790466309e-01 5.116825923323631287e-02 1.631248146295547485e-01 3.095144927501678467e-01 -4.239600896835327148e-02 -3.752417266368865967e-01 1.026481986045837402e-01 3.697723522782325745e-02 1.033552456647157669e-02 7.474742829799652100e-02 -5.262092873454093933e-02 1.892230845987796783e-02 -3.552814722061157227e-01 -1.074573248624801636e-01 1.271885484457015991e-01 -5.466969683766365051e-02 -2.287191897630691528e-01 -2.400295734405517578e-01 -2.489933818578720093e-01
4.066899716854095459e-01 -1.240245029330253601e-01 1.095048733986914158e-03 1.981865614652633667e-01 -1.861135959625244141e-01 -1.017306745052337646e-02 -1.835794001817703247e-02 -2.378314882516860962e-01 1.296981517225503922e-02 -5.895484611392021179e-02 -4.827499762177467346e-02 1.417031139135360718e-01 1.334727704524993896e-01 -1.663190126419067383e-01 3.733960092067718506e-01 -2.824618481099605560e-02 8.969943225383758545e-02 3.427542448043823242e-01 -1.209772899746894836e-01 -7.329994812607765198e-03 -3.406671285629272461e-01 -1.467195600271224976e-01 2.404590994119644165e-01 -2.142765372991561890e-01 1.366579681634902954e-01 -7.119093090295791626e-02 -3.757334128022193909e-02 3.562035784125328064e-02 9.649473428726196289e-02 -1.760668903589248657e-01 1.283590346574783325e-01 1.086443290114402771e-01
-9.742694348096847534e-02 -1.821209341287612915e-01 3.388539329171180725e-02 2.285359650850296021e-01 1.011565700173377991e-01 2.300691306591033936e-01 1.116826981306076050e-01 -1.801264584064483643e-01 1.928367614746093750e-01 8.200861513614654541e-02 -1.905618906021118164e-01 1.461684852838516235e-01 -1.399098187685012817e-01 -1.025360897183418274e-01 1.195199713110923767e-01 1.338025182485580444e-01 1.842524409294128418e-01 1.024299114942550659e-01 -2.491450011730194092e-01 -2.690623514354228973e-02 8.861941844224929810e-02 7.061775773763656616e-02 3.183395862579345703e-01 -3.876460492610931396e-01 -1.083713099360466003e-01 -2.127199620008468628e-01 3.131073713302612305e-01 -6.350243464112281799e-03 1.080207228660583496e-01 1.607839018106460571e-02 -1.567844599485397339e-01 -2.621948719024658203e-01
9.877831675112247467e-03 9.351254254579544067e-02 -2.607344985008239746e-01 3.587173819541931152e-01 -2.090487480163574219e-01 1.013362035155296326e-01 -2.191395759582519531e-01 -8.098786324262619019e-02 3.196134790778160095e-02 3.508618101477622986e-02 -1.481526065617799759e-02 2.780180871486663818e-01 -1.581288725137710571e-01 -4.182093441486358643e-01 2.981523871421813965e-01 1.419498771429061890e-01 -1.125216670334339142e-02 -4.527553543448448181e-02 -2.356306761503219604e-01 1.234896630048751831e-01 -2.442357242107391357e-01 -3.866664692759513855e-02 -1.131368353962898254e-01 -1.259638834744691849e-02 -1.233050823211669922e-01 -4.631393775343894958e-02 -1.521687256172299385e-03 4.928275477141141891e-03 2.325441539287567139e-01 -2.589209675788879395e-01 -1.076401397585868835e-01 -9.976484812796115875e-03
3.841629028320312500e-01 1.044824123382568359e-01 -1.410215497016906738e-01 1.667918115854263306e-01 -2.891209535300731659e-02 -9.307699650526046753e-02 -3.024259805679321289e-01 -1.057845205068588257e-01 3.814499825239181519e-02 1.844525188207626343e-01 -9.387713670730590820e-02 -2.360221892595291138e-01 1.333920210599899292e-01 -1.471226662397384644e-01 3.905970156192779541e-01 2.129540033638477325e-02 1.102379709482192993e-01 -2.116264402866363525e-02 1.796774417161941528e-01 2.851605713367462158e-01 -1.663529276847839355e-01 4.416907206177711487e-03 -1.662639677524566650e-01 -1.919880509376525879e-01 -9.648445248603820801e-02 -2.400575578212738037e-01 -6.042234599590301514e-02 -8.899872004985809326e-02 8.395283669233322144e-02 -5.414568260312080383e-02 -1.502158045768737793e-01 -2.444166541099548340e-01
-4.203849285840988159e-02 4.107516631484031677e-02 6.286260485649108887e-02 3.505852818489074707e-01 -3.385442495346069336e-01 -8.542196452617645264e-02 9.096428751945495605e-02 -3.423571288585662842e-01 1.116450279951095581e-01 4.620314016938209534e-02 -2.714614272117614746e-01 2.230433076620101929e-01 3.119948320090770721e-02 -2.734195590019226074e-01 2.387867718935012817e-01 -1.144308038055896759e-02 1.315140575170516968e-01 1.940434575080871582e-01 -9.008947759866714478e-02 1.382015347480773926e-01 7.601162791252136230e-02 2.212519645690917969e-01 1.403433233499526978e-01 -7.170231640338897705e-02 -2.684706449508666992e-02 -2.310571521520614624e-01 -1.958820596337318420e-02 1.801058202981948853e-01 3.122736811637878418e-01 9.162028320133686066e-03 6.805886328220367432e-02 -2.186251245439052582e-02
1.929796487092971802e-01 -4.883654415607452393e-02 1.152136325836181641e-01 1.843912899494171143e-02 -1.811037808656692505e-01 -1.428116708993911743e-01 -1.072815731167793274e-01 -2.495163679122924805e-01 -2.232637256383895874e-02 2.000888139009475708e-01 -2.048113197088241577e-01 1.235840320587158203e-01 -2.103268913924694061e-02 -1.106388494372367859e-01 1.085373386740684509e-01 -1.048332750797271729e-01 -5.963092669844627380e-02 8.999998122453689575e-02 -1.273022145032882690e-01 2.225011885166168213e-01 -2.690701186656951904e-01 2.711931467056274414e-01 -9.622380882501602173e-02 1.443443447351455688e-01 -2.830948866903781891e-02 -3.811810314655303955e-01 2.304666936397552490e-01 -1.968499571084976196e-01 2.709538042545318604e-01 -3.028955161571502686e-01 -9.054820984601974487e-02 1.478401720523834229e-01
4.145946353673934937e-02 1.317466050386428833e-01 3.983405530452728271e-01 2.352583408355712891e-02 -1.636217385530471802e-01 -1.995818167924880981e-01 -1.809180527925491333e-01 -4.220409095287322998e-01 4.327321425080299377e-02 -1.202836111187934875e-01 -2.894603088498115540e-02 -8.485054969787597656e-02 -9.673091769218444824e-02 -7.838965952396392822e-02 4.257076680660247803e-01 7.977104187011718750e-02 1.199127733707427979e-01 1.393784880638122559e-01 -4.265260323882102966e-02 2.109465561807155609e-02 -1.670908033847808838e-01 -1.453054994344711304e-01 2.167997658252716064e-01 -1.750534921884536743e-01 -6.811751425266265869e-02 -1.244913488626480103e-01 1.152742058038711548e-01 1.394842863082885742e-01 2.134034186601638794e-01 4.599560424685478210e-02 -2.277225553989410400e-01 4.031621664762496948e-02
1.233572363853454590e-01 -5.211588740348815918e-02 -3.400213643908500671e-02 1.096348837018013000e-01 -2.015122771263122559e-01 7.734318822622299194e-02 -5.290165171027183533e-02 -2.990078032016754150e-01 1.383259594440460205e-01 2.386887371540069580e-02 -3.283447623252868652e-01 3.637699186801910400e-01 -3.419518470764160156e-02 -1.583665423095226288e-02 1.453529447317123413e-01 1.513497382402420044e-01 1.750086694955825806e-01 1.337765157222747803e-02 -1.163452267646789551e-01 1.837351010181009769e-03 4.050538688898086548e-02 -9.184453636407852173e-02 -3.840224146842956543e-01 -1.114006265997886658e-01 3.322627246379852295e-01 -2.858971357345581055e-01 -1.285405009984970093e-01 -1.032097116112709045e-01 -2.506571635603904724e-02 -7.304252684116363525e-02 8.439192175865173340e-02 -2.794612050056457520e-01
-1.869997680187225342e-01 -5.023422837257385254e-02 -7.449782639741897583e-02 8.487366884946823120e-02 -3.930233120918273926e-01 -6.286451220512390137e-02 -1.357508599758148193e-01 1.155982911586761475e-01 1.632631719112396240e-01 2.871935069561004639e-01 -1.706069707870483398e-02 2.116361409425735474e-01 2.401788020506501198e-03 4.118793457746505737e-02 5.210092663764953613e-01 6.603650003671646118e-02 9.087878465652465820e-02 -4.006345942616462708e-02 -1.068311557173728943e-01 2.789340540766716003e-02 -2.464287281036376953e-01 1.369364261627197266e-01 4.539350792765617371e-02 -5.417720973491668701e-02 2.068870663642883301e-01 -1.766731441020965576e-01 -2.352945804595947266e-01 -2.096801996231079102e-01 -1.901465803384780884e-01 5.047948285937309265e-02 -5.647098273038864136e-02 -7.776030898094177246e-02
8.182063698768615723e-02 2.350390851497650146e-01 -7.979356497526168823e-02 1.192840561270713806e-01 -3.255719542503356934e-01 -5.650783330202102661e-02 -3.473190963268280029e-01 -1.894916146993637085e-01 -1.038582175970077515e-01 1.161037236452102661e-01 -1.647022664546966553e-01 2.667092084884643555e-01 -1.315853297710418701e-01 -3.064852952957153320e-01 3.040770888328552246e-01 -4.052359983325004578e-02 1.588087975978851318e-01 3.152732038870453835e-03 -1.846187561750411987e-01 1.257979422807693481e-01 -7.116177678108215332e-02 4.132197424769401550e-02 -2.544436752796173096e-01 -9.472101926803588867e-02 -3.380553126335144043e-01 -6.354527082294225693e-03 1.242182124406099319e-02 -3.286204114556312561e-02 1.268485039472579956e-01 -1.672906130552291870e-01 5.716499406844377518e-03 -9.256591647863388062e-02
-9.416083991527557373e-02 6.248762831091880798e-02 -7.526098191738128662e-02 3.068752586841583252e-02 -6.997899711132049561e-02 1.358084231615066528e-01 -9.607628732919692993e-02 -4.800452888011932373e-01 1.276533901691436768e-01 4.316232353448867798e-02 -8.364389091730117798e-02 2.441477030515670776e-01 1.971523649990558624e-02 -1.431305259466171265e-01 1.382281184196472168e-01 -1.455324292182922363e-01 2.503531873226165771e-01 2.006633579730987549e-01 4.761878028512001038e-02 3.145930916070938110e-02 -6.661072373390197754e-02 -7.680185139179229736e-02 -1.569643616676330566e-02 1.583644188940525055e-02 -1.712044030427932739e-01 -1.596023142337799072e-01 2.482368946075439453e-01 -1.141247674822807312e-01 5.193762779235839844e-01 -1.699148267507553101e-01 -1.092599853873252869e-01 -1.210820674896240234e-01
1.049626171588897705e-01 -9.762193262577056885e-02 3.189268708229064941e-02 1.561186313629150391e-01 -3.609485030174255371e-01 5.751456692814826965e-02 -2.215694934129714966e-01 -3.036403357982635498e-01 1.144504994153976440e-01 6.287479400634765625e-02 -4.746111333370208740e-01 2.176531106233596802e-01 -1.636722497642040253e-02 1.576240360736846924e-01 1.106280907988548279e-01 1.495384275913238525e-01 2.378366701304912567e-02 -7.599851489067077637e-02 1.023673824965953827e-02 4.355655051767826080e-03 2.289468199014663696e-01 -1.296862959861755371e-01 -2.203985005617141724e-01 -4.996826499700546265e-02 1.516172885894775391e-01 -2.524585425853729248e-01 -4.941748082637786865e-02 1.316595636308193207e-02 7.712283730506896973e-02 -2.227119952440261841e-01 5.552222207188606262e-02 -2.346138954162597656e-01
-8.414231985807418823e-02 1.450314186513423920e-02 1.930332183837890625e-01 4.850882291793823242e-02 -1.447668820619583130e-01 1.257097572088241577e-01 -3.123287297785282135e-02 -1.813162118196487427e-01 2.495655119419097900e-01 5.832999572157859802e-02 1.137023493647575378e-01 2.135957032442092896e-01 -2.274783141911029816e-02 3.102605976164340973e-02 4.725152850151062012e-01 1.872953623533248901e-01 2.140095382928848267e-01 2.984700798988342285e-01 -5.614259839057922363e-02 3.275267481803894043e-01 7.298404723405838013e-02 2.813142165541648865e-02 -1.363092474639415741e-02 -4.956556484103202820e-02 -8.086180686950683594e-02 -2.211618721485137939e-01 1.776745356619358063e-02 1.526067703962326050e-01 3.975958228111267090e-01 -2.022974006831645966e-02 -7.917121797800064087e-02 2.302316576242446899e-02
5.042614042758941650e-02 -3.093564808368682861e-01 6.140910461544990540e-02 9.658173471689224243e-02 1.194180734455585480e-02 -5.488765612244606018e-02 -2.228432595729827881e-01 -2.392122894525527954e-01 2.446178048849105835e-01 -1.289635896682739258e-01 -2.629847228527069092e-01 1.076174899935722351e-01 2.215421348810195923e-01 -1.036883667111396790e-01 2.766581177711486816e-01 -3.683581575751304626e-02 2.075632214546203613e-01 1.063077226281166077e-01 -2.000668793916702271e-01 -1.578303575515747070e-01 -2.237698584794998169e-01 -3.546803891658782959e-01 1.235569193959236145e-01 7.877027243375778198e-02 -8.087574690580368042e-02 -1.143965311348438263e-02 1.177001297473907471e-01 1.063646301627159119e-01 2.086870968341827393e-01 -4.021228849887847900e-02 -2.878674864768981934e-01 -8.451177179813385010e-02
-2.869200427085161209e-03 -1.231749355792999268e-01 1.789862513542175293e-01 -8.928787708282470703e-02 -3.061339557170867920e-01 9.649886190891265869e-02 -3.252347707748413086e-01 -1.978344470262527466e-01 2.135242819786071777e-01 2.316081225872039795e-01 1.058677434921264648e-01 -9.784021973609924316e-02 -1.520035117864608765e-01 -4.307638481259346008e-02 4.195161163806915283e-01 -1.605093479156494141e-01 2.294723689556121826e-02 1.191603243350982666e-01 -7.762630283832550049e-02 2.697173953056335449e-01 -4.304525628685951233e-02 -2.272142320871353149e-01 -1.226876769214868546e-02 2.550604753196239471e-02 1.638996452093124390e-01 -3.314700722694396973e-02 -6.986659765243530273e-02 -1.112726237624883652e-02 2.337069809436798096e-01 -3.349406421184539795e-01 1.985446549952030182e-02 -4.676793143153190613e-02
1.993119865655899048e-01 -1.602547019720077515e-01 2.373719513416290283e-01 1.059313267469406128e-01 -7.819375395774841309e-02 -2.882413379848003387e-02 -1.191162690520286560e-01 -2.655034661293029785e-01 1.898303776979446411e-01 -1.412155926227569580e-01 -6.709060817956924438e-02 3.009029664099216461e-02 7.863586395978927612e-02 -1.413853373378515244e-02 3.752524256706237793e-01 -7.416228204965591431e-02 5.642430186271667480e-01 1.098004635423421860e-03 3.453747332096099854e-01 2.250755764544010162e-02 -9.779601544141769409e-02 -4.522408917546272278e-02 -1.188473999500274658e-01 -1.461226399987936020e-02 -1.157229766249656677e-01 -1.291122585535049438e-01 3.708318620920181274e-02 -1.189163997769355774e-01 1.627949625253677368e-01 -1.060520410537719727e-01 -5.253098160028457642e-02 -1.054628789424896240e-01
-2.965021878480911255e-03 -2.094319835305213928e-02 -3.156448900699615479e-01 4.110907614231109619e-01 -1.241199821233749390e-01 -2.062296420335769653e-01 -4.800239577889442444e-03 -2.303537577390670776e-01 8.114366792142391205e-03 -3.378000855445861816e-02 1.183409616351127625e-01 -1.407326757907867432e-01 -2.425581961870193481e-02 -1.490130275487899780e-01 -6.841570883989334106e-02 2.402440458536148071e-01 1.615742444992065430e-01 3.606353104114532471e-01 -1.961832046508789062e-01 -3.967813029885292053e-02 -6.814666837453842163e-02 1.542929410934448242e-01 2.215774729847908020e-02 -9.341661632061004639e-02 9.503398835659027100e-02 -1.092098876833915710e-01 1.679816991090774536e-01 4.103555809706449509e-03 5.796601064503192902e-03 -2.746585905551910400e-01 -2.143195867538452148e-01 -3.085507452487945557e-01
8.110383152961730957e-02 9.262435138225555420e-02 -9.639322012662887573e-02 5.122298747301101685e-02 -6.170790642499923706e-02 -2.943099141120910645e-01 -1.882970780134201050e-01 -3.644900918006896973e-01 1.170592680573463440e-01 -3.221187740564346313e-02 -6.272711604833602905e-02 -2.678562998771667480e-01 -1.261155307292938232e-01 1.909496784210205078e-01 1.417505592107772827e-01 5.944194272160530090e-02 3.676608204841613770e-01 -6.781022250652313232e-02 3.020940721035003662e-02 3.908969163894653320e-01 -2.993696630001068115e-01 -6.308477371931076050e-02 9.049306064844131470e-02 -1.072337478399276733e-01 -1.235559396445751190e-02 -8.405723422765731812e-02 8.751016110181808472e-02 -1.451600193977355957e-01 1.246259585022926331e-01 -2.557846307754516602e-01 5.259786918759346008e-02 -1.460463255643844604e-01
1.057545170187950134e-01 -1.272197347134351730e-02 1.255198121070861816e-01 -3.420437127351760864e-02 -4.535077884793281555e-02 1.140577048063278198e-01 -3.881860673427581787e-01 -6.332495063543319702e-02 3.777493238449096680e-01 -8.263344317674636841e-02 3.642066568136215210e-02 1.591434888541698456e-02 -1.128525212407112122e-01 -4.042164236307144165e-02 1.817038506269454956e-01 -6.709817796945571899e-02 2.842306792736053467e-01 6.175177916884422302e-02 -1.122866496443748474e-01 -4.276598989963531494e-02 -1.864899247884750366e-01 3.068119287490844727e-01 6.284690648317337036e-02 -9.498552978038787842e-02 -1.230384856462478638e-01 1.880730688571929932e-01 2.699711024761199951e-01 -1.891992837190628052e-01 3.981043398380279541e-02 -1.398394554853439331e-01 -3.357711434364318848e-01 -2.549109756946563721e-01
-7.383204996585845947e-02 1.814461429603397846e-03 6.602404266595840454e-02 1.369010508060455322e-01 -7.979181408882141113e-02 5.823235958814620972e-02 9.446211159229278564e-02 -4.672559797763824463e-01 5.196054652333259583e-02 5.565595254302024841e-02 1.332432869821786880e-02 3.809435367584228516e-01 5.214406549930572510e-02 -2.200325280427932739e-01 2.844841480255126953e-01 3.486944362521171570e-02 1.606992632150650024e-01 1.620255559682846069e-01 8.356445282697677612e-02 -3.083164617419242859e-02 -8.164561004377901554e-04 4.915821366012096405e-03 5.697393324226140976e-03 1.110587343573570251e-01 -1.645334810018539429e-01 -6.057069078087806702e-02 2.975749969482421875e-01 -1.507842540740966797e-01 4.258685708045959473e-01 -1.711795777082443237e-01 -1.522967815399169922e-01 -4.210771992802619934e-02
2.054312676191329956e-01 6.624352186918258667e-02 2.421430498361587524e-01 4.902718588709831238e-02 -1.936629712581634521e-01 9.035111404955387115e-03 -1.034770812839269638e-02 -7.307238131761550903e-02 1.373999565839767456e-01 -2.624472975730895996e-01 -2.288615852594375610e-01 1.679308563470840454e-01 -2.120554596185684204e-01 -3.324174880981445312e-01 1.519380658864974976e-01 -7.832112722098827362e-03 2.709699869155883789e-01 -4.164379835128784180e-02 -1.206656098365783691e-01 -9.652043879032135010e-02 -3.295345306396484375e-01 1.496548205614089966e-02 -2.823830768465995789e-02 -1.526456773281097412e-01 -1.091405302286148071e-01 -5.487630516290664673e-02 1.514557898044586182e-01 -3.326135277748107910e-01 1.922868937253952026e-01 -2.799965441226959229e-01 -8.103787899017333984e-02 2.153121400624513626e-03
-1.313370466232299805e-01 1.179811581969261169e-01 3.064590394496917725e-01 2.358208224177360535e-02 2.966658584773540497e-02 -8.018194697797298431e-03 -4.164832234382629395e-01 -2.568551003932952881e-01 2.429106533527374268e-01 -7.641386985778808594e-02 -1.800834834575653076e-01 2.375902235507965088e-01 -3.636349439620971680e-01 -3.927575424313545227e-02 1.930033117532730103e-01 -3.116851858794689178e-02 2.469187080860137939e-01 1.472217589616775513e-01 -2.666702307760715485e-02 2.300400733947753906e-01 -1.435057967901229858e-01 1.747959554195404053e-01 2.101653954014182091e-03 -1.759743094444274902e-01 -2.002460509538650513e-01 -1.508260052651166916e-02 -9.591464698314666748e-02 4.075931757688522339e-02 1.087631564587354660e-02 4.443275555968284607e-02 -5.727606266736984253e-02 -1.825115680694580078e-01
1.098842695355415344e-01 6.552430987358093262e-02 5.381610244512557983e-02 1.041694805026054382e-01 -2.182610929012298584e-01 -2.128153145313262939e-01 -1.975189447402954102e-01 -3.131327033042907715e-01 1.803755313158035278e-01 4.571091383695602417e-02 -3.882461786270141602e-02 -1.990249603986740112e-01 -1.865260452032089233e-01 5.805612355470657349e-02 1.580806970596313477e-01 3.214724361896514893e-01 3.059097826480865479e-01 -1.969755291938781738e-01 -4.765398334711790085e-03 2.275793105363845825e-01 -3.005155026912689209e-01 -1.748884618282318115e-01 1.427293848246335983e-02 -6.093033775687217712e-02 2.297372072935104370e-01 1.910485886037349701e-02 7.679508067667484283e-03 -1.807006597518920898e-01 1.439357399940490723e-01 -1.661382317543029785e-01 -2.258617877960205078e-01 -5.877993628382682800e-02
-3.661048784852027893e-02 2.153773307800292969e-01 7.309995591640472412e-02 2.154894322156906128e-01 -6.385377794504165649e-02 -2.549169063568115234e-01 -5.971500650048255920e-02 -1.770771592855453491e-01 2.059286683797836304e-01 1.676746308803558350e-01 -1.116655468940734863e-01 3.209865093231201172e-02 3.955249115824699402e-02 -1.492280513048171997e-01 1.708646118640899658e-01 2.499220371246337891e-01 5.073334574699401855e-01 2.071313373744487762e-02 3.011386096477508545e-02 1.926058903336524963e-02 -1.829201132059097290e-01 2.772298455238342285e-01 -2.009380310773849487e-01 -4.092883318662643433e-02 -2.034824043512344360e-01 -8.058996498584747314e-02 -8.340818434953689575e-02 -1.086214482784271240e-01 -5.145215895026922226e-03 1.293085515499114990e-01 -1.219590604305267334e-01 -2.954024076461791992e-01
-2.954461984336376190e-02 2.979889512062072754e-01 2.855336368083953857e-01 1.944528520107269287e-01 -2.573478221893310547e-02 9.112403541803359985e-02 -1.537492573261260986e-01 -2.162634283304214478e-01 9.593028575181961060e-02 -2.555257081985473633e-01 -1.176238711923360825e-02 8.585091680288314819e-02 4.149664938449859619e-02 -2.101561874151229858e-01 4.200495481491088867e-01 -3.599812462925910950e-02 -1.052197813987731934e-01 -2.140759304165840149e-02 -3.312971889972686768e-01 -2.200147695839405060e-02 4.131788853555917740e-03 -8.640308678150177002e-02 1.761156022548675537e-01 -3.872879147529602051e-01 1.126311346888542175e-01 -9.113480150699615479e-02 7.771476358175277710e-02 -6.926657259464263916e-02 1.862678825855255127e-01 6.888449192047119141e-03 -4.871927946805953979e-02 -1.636333763599395752e-01
1.823085099458694458e-01 1.914464682340621948e-01 -2.695747278630733490e-02 6.493993848562240601e-02 -6.413508206605911255e-02 6.416074186563491821e-02 1.647888496518135071e-02 -2.264736890792846680e-01 1.028977856040000916e-01 2.894734032452106476e-02 -2.380854040384292603e-01 9.814662486314773560e-02 -3.551054745912551880e-02 6.247668340802192688e-02 2.300678938627243042e-01 4.340047016739845276e-02 4.784920513629913330e-01 -1.049497630447149277e-02 2.141578495502471924e-01 -4.843751713633537292e-02 -2.093110978603363037e-01 -1.350332647562026978e-01 -1.845200359821319580e-01 -1.490395367145538330e-01 1.637790650129318237e-01 -2.189507335424423218e-01 -3.305711746215820312e-01 -1.001675575971603394e-01 7.953187078237533569e-02 1.894675195217132568e-02 -1.515963524580001831e-01 -3.291413486003875732e-01
2.998592890799045563e-02 -9.691472351551055908e-02 -4.867195710539817810e-02 1.079396605491638184e-01 -2.620454132556915283e-01 -2.016903907060623169e-01 -1.928519159555435181e-01 -2.500522434711456299e-01 -9.292301535606384277e-02 4.402377083897590637e-02 -2.538406252861022949e-01 2.030564248561859131e-01 -1.906944215297698975e-01 -2.158220708370208740e-01 2.464478909969329834e-01 -1.703795641660690308e-01 9.545541554689407349e-02 5.025923624634742737e-02 -2.124853730201721191e-01 7.858667522668838501e-03 -2.679963707923889160e-01 1.919756233692169189e-01 -1.943593472242355347e-01 -1.547833085060119629e-01 -1.456721425056457520e-01 -6.242999061942100525e-02 -7.277501747012138367e-03 7.600551098585128784e-02 2.705244421958923340e-01 -3.621049821376800537e-01 -1.202243641018867493e-01 2.664221450686454773e-02
3.067649714648723602e-02 2.325409948825836182e-01 1.638334244489669800e-01 3.843523561954498291e-01 -2.039483636617660522e-01 5.680879577994346619e-02 -3.688623383641242981e-02 -3.785048723220825195e-01 2.451203763484954834e-01 -4.968269914388656616e-02 -1.072354316711425781e-01 2.160851061344146729e-01 -2.966660633683204651e-02 -2.686924338340759277e-01 9.906925261020660400e-02 -1.433408111333847046e-01 -2.832649461925029755e-02 -1.543558239936828613e-01 -2.289704233407974243e-01 -1.061557233333587646e-01 9.334164857864379883e-02 -3.147787600755691528e-02 2.237366288900375366e-01 -3.291758596897125244e-01 -6.226409971714019775e-02 -1.124896779656410217e-01 1.417824923992156982e-01 -1.911163926124572754e-01 1.486553251743316650e-01 3.108197078108787537e-02 -2.164691686630249023e-02 6.042218208312988281e-02
9.042159467935562134e-02 -3.409165889024734497e-02 4.809124767780303955e-02 2.713243663311004639e-01 -6.297615915536880493e-02 -1.816978156566619873e-01 3.187790811061859131e-01 -3.224857151508331299e-01 1.196919083595275879e-01 -1.189249977469444275e-01 -2.174160927534103394e-01 2.117280513048171997e-01 3.481448069214820862e-02 -2.190907150506973267e-01 1.647170782089233398e-01 4.577710852026939392e-02 1.842258721590042114e-01 -2.861407771706581116e-02 -2.832303941249847412e-01 7.820449769496917725e-02 -2.019000425934791565e-02 1.375786513090133667e-01 1.352553367614746094e-01 -1.623604148626327515e-01 3.579448461532592773e-01 2.443232201039791107e-02 -1.244411021471023560e-01 -4.840225353837013245e-02 1.199217811226844788e-01 -3.164668977260589600e-01 -1.631443649530410767e-01 1.856859400868415833e-02
2.676721476018428802e-02 -2.820735573768615723e-01 1.648931056261062622e-01 3.536641597747802734e-01 9.066755883395671844e-04 -1.365430355072021484e-01 -1.699555814266204834e-01 -2.011314779520034790e-01 1.550733149051666260e-01 -1.628635637462139130e-02 -9.756314009428024292e-02 -4.687913879752159119e-02 5.629066843539476395e-03 -2.525616884231567383e-01 -3.107637166976928711e-02 -5.159027874469757080e-02 3.159396350383758545e-01 -1.531100124120712280e-01 4.594047367572784424e-02 3.006089106202125549e-02 -2.017528712749481201e-01 -9.277584403753280640e-02 -1.898788064718246460e-01 5.405908823013305664e-02 -6.899578869342803955e-02 -4.172305762767791748e-01 2.630745172500610352e-01 -1.345483660697937012e-01 9.610990434885025024e-02 -1.038203164935112000e-01 -2.171672731637954712e-01 -1.676229685544967651e-01
8.590734004974365234e-02 -3.908985480666160583e-02 2.596852928400039673e-02 5.037043988704681396e-02 -3.475958704948425293e-01 -3.460307121276855469e-01 -2.927588522434234619e-01 2.363940030336380005e-01 1.072735041379928589e-01 1.283739209175109863e-01 -2.204982005059719086e-02 1.091936826705932617e-01 -2.731626331806182861e-01 -3.064307868480682373e-01 1.653495281934738159e-01 1.484199911355972290e-01 2.938766777515411377e-01 2.356176078319549561e-02 -6.285977363586425781e-02 1.763685978949069977e-02 8.981586433947086334e-03 -2.909641712903976440e-02 5.439297482371330261e-02 7.360306382179260254e-02 9.319576621055603027e-02 -2.010618150234222412e-01 2.190130203962326050e-02 1.668888032436370850e-01 1.506409347057342529e-01 -5.165321752429008484e-02 -2.137097269296646118e-01 -3.138261735439300537e-01
5.007415637373924255e-02 7.785447686910629272e-02 7.874304801225662231e-02 2.883394658565521240e-01 -3.222955763339996338e-02 -3.942181169986724854e-02 -2.878489792346954346e-01 -1.405375450849533081e-01 1.198986545205116272e-01 1.718547046184539795e-01 -1.021998748183250427e-02 -1.612602472305297852e-01 -9.092131257057189941e-02 -2.361387163400650024e-01 -8.468353748321533203e-02 2.763630747795104980e-01 1.006553992629051208e-01 2.359202206134796143e-01 -2.105480432510375977e-01 1.208507046103477478e-01 -2.693953216075897217e-01 -9.714452177286148071e-02 -1.757386624813079834e-01 2.939546713605523109e-03 -6.545348465442657471e-02 -1.624556779861450195e-01 7.894197106361389160e-02 1.876151002943515778e-02 -1.203959509730339050e-01 -6.729963701218366623e-03 -4.342781305313110352e-01 -3.182278573513031006e-01
-1.021611839532852173e-01 1.552640944719314575e-01 -8.825701475143432617e-02 -7.399646192789077759e-02 6.907282024621963501e-02 2.685227692127227783e-01 -9.304002672433853149e-02 -4.818035662174224854e-01 7.207730412483215332e-02 1.860926896333694458e-01 5.334091559052467346e-02 1.482796519994735718e-01 -5.762046575546264648e-02 -2.342981994152069092e-01 3.716723918914794922e-01 1.219544857740402222e-01 1.900294423103332520e-01 1.248772889375686646e-01 9.203085303306579590e-02 1.855448447167873383e-02 -7.205022871494293213e-02 -1.238794475793838501e-01 -1.378516554832458496e-01 -3.851364180445671082e-02 -4.709900915622711182e-02 -1.193450391292572021e-01 1.669167727231979370e-01 -5.002768337726593018e-02 3.856895565986633301e-01 -9.123912453651428223e-02 5.457830429077148438e-02 -2.240750938653945923e-01
2.383177429437637329e-01 -4.920779913663864136e-02 -8.256299048662185669e-02 3.049566745758056641e-01 -6.628829985857009888e-02 -1.271898597478866577e-01 -1.324597299098968506e-01 -2.681157886981964111e-01 3.657184243202209473e-01 2.243302613496780396e-01 -3.181084617972373962e-02 1.053758859634399414e-01 1.641421765089035034e-01 -3.001409769058227539e-01 1.573801189661026001e-01 1.975257247686386108e-01 3.709734976291656494e-01 1.970310695469379425e-02 2.403345257043838501e-01 5.734790861606597900e-02 1.432791948318481445e-01 4.002064839005470276e-02 -1.236387267708778381e-01 -1.078543961048126221e-01 -5.911503359675407410e-02 -1.654854565858840942e-01 -7.077684253454208374e-02 4.149863868951797485e-02 -9.891904145479202271e-02 -4.503366351127624512e-02 1.474864780902862549e-01 -1.862179338932037354e-01
4.350340925157070160e-03 -1.812692284584045410e-01 8.585543930530548096e-02 -3.845414891839027405e-02 -1.116856038570404053e-01 1.968419402837753296e-01 -3.744124993681907654e-02 -2.710841298103332520e-01 3.305782675743103027e-01 -5.890364199876785278e-02 -2.970441281795501709e-01 -2.845789119601249695e-02 -3.215981274843215942e-02 -7.770007848739624023e-02 2.152588814496994019e-01 1.488040685653686523e-01 2.600838541984558105e-01 3.029184043407440186e-01 -8.998170495033264160e-03 2.904374897480010986e-01 -1.458556056022644043e-01 5.884540453553199768e-02 4.095287024974822998e-01 -8.221654593944549561e-02 5.698348395526409149e-03 1.531238406896591187e-01 -3.696773201227188110e-02 -1.195265725255012512e-01 1.648955643177032471e-01 -1.583382487297058105e-01 -9.607939422130584717e-02 -1.055606827139854431e-01
2.207148820161819458e-01 6.319196522235870361e-02 -6.703769415616989136e-02 -7.243879884481430054e-02 -1.531312167644500732e-01 -3.264207392930984497e-02 -4.983207210898399353e-02 -2.933074533939361572e-01 7.426422089338302612e-02 1.462137401103973389e-01 1.670063287019729614e-02 -9.108491241931915283e-03 -2.925423383712768555e-01 7.675111293792724609e-02 3.857450783252716064e-01 2.426567487418651581e-02 1.475345045328140259e-01 -1.744984686374664307e-01 -1.206026524305343628e-01 2.194297611713409424e-01 -2.945398986339569092e-01 -3.397674486041069031e-02 1.824431419372558594e-01 -1.499300007708370686e-03 1.495741307735443115e-01 1.102854381315410137e-03 -9.545210003852844238e-02 -3.226985037326812744e-01 3.171753585338592529e-01 -2.837512493133544922e-01 -5.474876984953880310e-02 -2.387192472815513611e-02
8.737120032310485840e-02 -9.260620921850204468e-02 -2.293751537799835205e-01 3.038258552551269531e-01 -3.726657330989837646e-01 -6.645587086677551270e-02 -1.188663020730018616e-01 -2.265605926513671875e-01 4.438007250428199768e-02 9.077445417642593384e-02 -6.534255295991897583e-02 -1.146117821335792542e-01 -2.254133224487304688e-01 -4.331022500991821289e-02 4.969368129968643188e-02 5.527973547577857971e-02 2.038343697786331177e-01 2.811693251132965088e-01 -3.072023987770080566e-01 -1.314554736018180847e-02 5.186737328767776489e-02 -4.182474315166473389e-02 1.201515570282936096e-01 1.217572391033172607e-01 -2.704434990882873535e-01 -2.687031328678131104e-01 -4.024950414896011353e-02 1.156771779060363770e-01 -8.913813531398773193e-02 -1.467667818069458008e-01 -2.780226469039916992e-01 -1.682506650686264038e-01
1.448839250952005386e-02 1.647098734974861145e-02 3.441191613674163818e-01 1.811075061559677124e-01 9.719461202621459961e-02 -5.972529575228691101e-02 -6.366436928510665894e-02 -2.681409716606140137e-01 3.259009420871734619e-01 8.222834765911102295e-02 -2.738091349601745605e-01 2.282285988330841064e-01 -2.274423688650131226e-01 -1.200850084424018860e-01 2.717186212539672852e-01 -2.236639857292175293e-01 7.950831204652786255e-02 -6.834897398948669434e-02 -3.104958832263946533e-01 -3.392739221453666687e-02 1.414171010255813599e-01 8.294331282377243042e-02 1.152233257889747620e-01 6.508544832468032837e-02 -4.164529219269752502e-02 9.050726890563964844e-02 2.467920184135437012e-01 -5.983965098857879639e-02 -1.056830808520317078e-01 -2.219143807888031006e-01 -1.790331453084945679e-01 -9.731905162334442139e-02
2.860643267631530762e-01 -5.118912085890769958e-03 7.684534788131713867e-02 2.210637181997299194e-01 -1.489076465368270874e-01 2.371489405632019043e-01 -9.592302143573760986e-02 -2.035119384527206421e-01 2.322314083576202393e-01 -2.621106058359146118e-02 -4.021806120872497559e-01 8.435284346342086792e-02 -3.725569322705268860e-02 -4.082151502370834351e-02 2.079257518053054810e-01 -2.273412421345710754e-03 -4.337117541581392288e-03 -4.238227754831314087e-02 -2.097077220678329468e-01 4.376785829663276672e-02 2.220582813024520874e-01 -3.611269593238830566e-02 -3.377819955348968506e-01 -9.794531017541885376e-02 5.369866639375686646e-02 -3.172116875648498535e-01 2.046903073787689209e-01 -7.216732203960418701e-02 7.396281510591506958e-02 -1.236308887600898743e-01 3.116586245596408844e-02 -2.649678587913513184e-01
-7.912544161081314087e-02 1.365786194801330566e-01 7.866428792476654053e-02 -1.821379661560058594e-01 -1.837668716907501221e-01 1.094767078757286072e-02 5.991502851247787476e-02 -5.243193730711936951e-02 1.641606539487838745e-01 1.397505849599838257e-01 -8.297163993120193481e-02 -5.905345827341079712e-02 -1.704574823379516602e-01 1.653590798377990723e-01 2.823193073272705078e-01 -1.713836565613746643e-02 1.509104222059249878e-01 -1.231122575700283051e-02 -1.892800033092498779e-01 3.265480995178222656e-01 -2.013653069734573364e-01 1.753252148628234863e-01 -2.160063534975051880e-01 2.615230856463313103e-03 3.398642241954803467e-01 -5.663075670599937439e-02 3.423584252595901489e-02 -3.147993981838226318e-01 1.155519932508468628e-01 -1.740645170211791992e-01 -1.763897687196731567e-01 -3.537769615650177002e-01
2.322356849908828735e-01 5.504715442657470703e-02 -1.670376509428024292e-01 -1.542989462614059448e-01 -3.749664425849914551e-01 8.510850369930267334e-02 1.018277741968631744e-02 -4.039394855499267578e-01 2.527730166912078857e-01 7.198988646268844604e-02 -1.585852652788162231e-01 1.500129848718643188e-01 -2.945680730044841766e-02 1.723594963550567627e-01 7.180356979370117188e-02 9.672494232654571533e-02 2.677959799766540527e-01 -7.214259356260299683e-03 -1.884152740240097046e-01 2.108138948678970337e-01 -1.718293130397796631e-02 9.362144023180007935e-02 1.013955622911453247e-01 1.407055258750915527e-01 2.878804691135883331e-02 -1.707622706890106201e-01 -9.135586768388748169e-02 -1.465961933135986328e-01 1.606806814670562744e-01 2.743995785713195801e-01 -9.338108450174331665e-02 -2.406003773212432861e-01
5.668768286705017090e-02 5.501603707671165466e-03 3.249546512961387634e-02 -6.525574624538421631e-02 -1.771118789911270142e-01 9.170126169919967651e-02 -2.331593260169029236e-02 -1.453794986009597778e-01 1.086729094386100769e-01 -7.614266127347946167e-02 -1.723739057779312134e-01 1.870304346084594727e-01 -3.852698206901550293e-02 1.687170863151550293e-01 3.346320688724517822e-01 2.242637276649475098e-01 2.639258205890655518e-01 9.735523164272308350e-02 2.353660017251968384e-02 3.049440383911132812e-01 6.708961725234985352e-02 -4.054349288344383240e-02 7.787041366100311279e-02 1.017782613635063171e-01 -5.329615622758865356e-02 -3.438949286937713623e-01 1.514762043952941895e-01 2.701292932033538818e-01 4.357284307479858398e-01 -1.418416500091552734e-01 -1.735740453004837036e-01 -5.558587238192558289e-02
1.245539933443069458e-01 -2.737428843975067139e-01 -1.102467998862266541e-01 1.380189955234527588e-01 -3.493591845035552979e-01 7.240182254463434219e-03 -4.456904232501983643e-01 -9.212014079093933105e-02 1.948192417621612549e-01 6.611096113920211792e-02 -1.256643533706665039e-01 -2.552259899675846100e-02 5.774132162332534790e-02 -3.057738067582249641e-03 6.180302426218986511e-02 1.004570648074150085e-01 2.881354689598083496e-01 -1.544676572084426880e-01 -7.455737143754959106e-02 4.056575521826744080e-02 1.189600750803947449e-01 9.574586898088455200e-02 -1.301019787788391113e-01 -1.019511930644512177e-02 2.112588137388229370e-01 -2.706322073936462402e-01 1.434089895337820053e-02 5.344793945550918579e-02 3.214956223964691162e-01 4.329264163970947266e-02 1.459613293409347534e-01 -2.668063342571258545e-01
6.359162926673889160e-02 -1.228023543953895569e-01 4.007358103990554810e-02 4.547363817691802979e-01 2.957763895392417908e-02 -3.647585958242416382e-02 1.611047051846981049e-02 -3.114585876464843750e-01 2.146439403295516968e-01 2.469109147787094116e-01 -7.882685959339141846e-02 -7.130517065525054932e-02 8.584877103567123413e-02 -5.848099291324615479e-02 4.749538376927375793e-02 9.867294132709503174e-02 5.472810864448547363e-01 -1.102974340319633484e-01 -3.100119158625602722e-02 1.499322950839996338e-01 -2.189610302448272705e-01 1.443009525537490845e-01 -7.649283856153488159e-02 -7.501333951950073242e-02 4.504531249403953552e-02 -2.952260151505470276e-02 3.651834651827812195e-02 -1.853025257587432861e-01 6.284160912036895752e-02 -1.051092818379402161e-01 -2.517158538103103638e-02 -2.496524006128311157e-01
-2.862336114048957825e-02 7.475148141384124756e-02 6.068786606192588806e-02 -6.890275329351425171e-02 -2.156143039464950562e-01 1.041363477706909180e-01 -6.056645140051841736e-02 -4.035145044326782227e-01 1.860914528369903564e-01 2.978847324848175049e-01 5.959397926926612854e-02 1.007471457123756409e-01 6.164689362049102783e-02 -1.513659805059432983e-01 2.380431890487670898e-01 1.754200905561447144e-01 7.098288089036941528e-02 1.798966228961944580e-01 2.289809584617614746e-01 3.043829090893268585e-02 -6.824170053005218506e-02 2.948437631130218506e-01 -1.817351393401622772e-02 -5.042825639247894287e-02 3.966263830079697073e-05 -1.623166352510452271e-02 1.520784646272659302e-01 1.699726283550262451e-01 2.144429087638854980e-01 -3.004752695560455322e-01 -3.629285693168640137e-01 -6.802285462617874146e-02
6.464628130197525024e-02 -1.671697944402694702e-01 3.248254209756851196e-02 9.614391624927520752e-02 -2.217809706926345825e-01 -1.632777750492095947e-01 -1.563618630170822144e-01 -1.331217736005783081e-01 4.224256873130798340e-01 -5.736927688121795654e-02 -4.083397239446640015e-02 -3.908621966838836670e-01 7.847578078508377075e-02 -2.958476245403289795e-01 1.417062580585479736e-01 -1.820774674415588379e-01 1.344739645719528198e-01 2.310903072357177734e-01 -2.614752054214477539e-01 -5.871886387467384338e-03 -1.433224231004714966e-01 -1.371996253728866577e-01 9.880467504262924194e-02 -4.838081076741218567e-02 8.278478682041168213e-02 -2.921003699302673340e-01 -6.503704190254211426e-02 1.270207855850458145e-02 1.052616015076637268e-01 -1.518359929323196411e-01 -1.511853188276290894e-01 -1.074739024043083191e-01
7.201529573649168015e-03 3.654250800609588623e-01 8.713812381029129028e-02 1.817478984594345093e-01 -3.095527887344360352e-01 -1.483227461576461792e-01 -1.276478618383407593e-01 -4.429063796997070312e-01 -4.666475206613540649e-02 -2.689205408096313477e-01 -1.743189431726932526e-02 1.314418911933898926e-01 -1.066062301397323608e-01 -4.336260631680488586e-02 1.464430987834930420e-01 5.678571760654449463e-02 9.221363067626953125e-02 1.465427875518798828e-01 -6.342388689517974854e-02 -8.676621131598949432e-03 -2.458809874951839447e-02 -9.595346450805664062e-02 -4.687524586915969849e-02 -8.987876027822494507e-02 2.815337106585502625e-02 -1.067880839109420776e-01 2.681387066841125488e-01 8.387470990419387817e-02 3.646913468837738037e-01 4.434902593493461609e-02 -1.000800058245658875e-01 -2.742944955825805664e-01
-1.463336199522018433e-01 2.263961434364318848e-01 1.303491443395614624e-01 1.201618611812591553e-01 -2.104768604040145874e-01 -3.551615178585052490e-01 -2.229313850402832031e-01 -9.253200888633728027e-02 1.666686087846755981e-01 -1.435421407222747803e-01 1.549884825944900513e-01 2.069339007139205933e-01 3.042657487094402313e-02 -1.349930018186569214e-01 3.446345925331115723e-01 7.326113432645797729e-02 -5.696513503789901733e-02 2.438530921936035156e-01 -7.086422760039567947e-03 1.838074922561645508e-01 -9.816415607929229736e-02 1.677435338497161865e-01 2.742852270603179932e-01 -1.834853589534759521e-01 6.540992856025695801e-02 -2.069231569766998291e-01 7.235061377286911011e-02 1.289654523134231567e-02 2.229353636503219604e-01 -1.901548802852630615e-01 -1.588599681854248047e-01 -4.330760240554809570e-02
1.627143099904060364e-02 4.951179772615432739e-02 2.535218298435211182e-01 2.755211591720581055e-01 1.378874778747558594e-01 -1.242045834660530090e-01 2.652744948863983154e-02 -8.376810699701309204e-02 3.841822743415832520e-01 7.466772943735122681e-02 -8.289285749197006226e-02 4.151619374752044678e-01 3.517217189073562622e-02 -1.843099445104598999e-01 3.360011279582977295e-01 2.425987273454666138e-02 -7.287818938493728638e-02 3.522590920329093933e-02 -1.023827791213989258e-01 2.737006843090057373e-01 -1.143504604697227478e-01 2.242769747972488403e-01 1.421655807644128799e-02 -1.640330702066421509e-01 2.202944010496139526e-01 -9.811462461948394775e-02 -1.162458956241607666e-01 -8.272306621074676514e-02 5.282531678676605225e-02 -3.835036605596542358e-02 -2.610307633876800537e-01 2.239436656236648560e-02
3.973701000213623047e-01 -3.401310443878173828e-01 -7.263926416635513306e-02 2.573083043098449707e-01 -7.153376936912536621e-02 1.214599385857582092e-01 -1.914540119469165802e-02 -2.825147211551666260e-01 4.243290722370147705e-01 1.192229986190795898e-01 -3.286275267601013184e-02 -1.214020047336816788e-02 -1.720701605081558228e-01 -1.312841027975082397e-01 1.326616406440734863e-01 7.305897027254104614e-02 -4.111335799098014832e-02 -1.386384218931198120e-01 1.216011494398117065e-01 3.770440444350242615e-02 -1.414898186922073364e-01 1.195838898420333862e-01 4.185261577367782593e-02 -1.402735859155654907e-01 1.416262090206146240e-01 -2.744964659214019775e-01 1.760978549718856812e-01 8.331610262393951416e-02 -9.407871961593627930e-02 -1.828716695308685303e-01 1.123547554016113281e-02 -1.447461545467376709e-01
1.944941729307174683e-01 -2.209170721471309662e-02 2.429155074059963226e-02 1.071734726428985596e-01 2.450937964022159576e-02 -2.423705160617828369e-01 -1.283511817455291748e-01 -4.246364906430244446e-02 5.002600550651550293e-01 3.190988898277282715e-01 -1.299108862876892090e-01 -7.846981287002563477e-03 -2.268376201391220093e-02 -1.470783352851867676e-01 3.321401178836822510e-01 1.170692965388298035e-01 3.377816379070281982e-01 5.387794598937034607e-02 -4.752261191606521606e-02 2.521272301673889160e-01 3.281104192137718201e-02 6.134998798370361328e-02 -6.064932048320770264e-02 -1.050095185637474060e-01 -5.394291505217552185e-02 1.340336631983518600e-02 1.587560623884201050e-01 1.455593109130859375e-01 -3.343244269490242004e-02 1.248805597424507141e-02 -3.180685043334960938e-01 5.001754686236381531e-02
1.502729356288909912e-01 -1.082343235611915588e-01 -1.246718540787696838e-01 1.046404764056205750e-01 -8.121391385793685913e-02 1.446651667356491089e-01 -8.947628736495971680e-02 -6.215090677142143250e-02 3.494861125946044922e-01 7.837175577878952026e-02 -4.724688827991485596e-01 9.838400781154632568e-02 9.030654281377792358e-02 -1.718149930238723755e-01 2.804560065269470215e-01 5.798104777932167053e-02 1.928749680519104004e-02 6.414230447262525558e-03 -5.452559888362884521e-02 -3.469674661755561829e-02 1.696217954158782959e-01 6.109841912984848022e-02 -2.771056592464447021e-01 -1.227372959256172180e-01 2.375047057867050171e-01 -3.488520085811614990e-01 8.670387417078018188e-02 -1.337032914161682129e-01 1.764341741800308228e-01 -9.081403166055679321e-02 -1.132209319621324539e-02 -2.167601287364959717e-01
-8.665316551923751831e-02 -1.030476540327072144e-01 1.958066076040267944e-01 -5.799410119652748108e-02 -2.469284832477569580e-02 -1.608602851629257202e-01 -1.051410585641860962e-01 -1.199370399117469788e-01 -8.695302903652191162e-02 9.778183698654174805e-02 -4.742719605565071106e-02 1.543198972940444946e-01 -1.695361584424972534e-01 -1.676507145166397095e-01 1.984971910715103149e-01 7.346562296152114868e-02 1.697185449302196503e-02 1.390912830829620361e-01 -2.320540845394134521e-01 9.529543668031692505e-02 -2.423186600208282471e-01 1.513160299509763718e-03 -4.943513870239257812e-02 -1.068476811051368713e-01 -1.709416136145591736e-02 -2.950803339481353760e-01 2.909921407699584961e-01 -3.893161891028285027e-03 2.303310483694076538e-01 -4.178883135318756104e-01 -2.290460318326950073e-01 -3.688670992851257324e-01
3.450906872749328613e-01 -5.812713131308555603e-02 -5.830090865492820740e-02 3.471137881278991699e-01 -4.599643126130104065e-02 2.668613195419311523e-02 -1.485446989536285400e-01 -1.842483729124069214e-01 9.989687800407409668e-02 9.735904633998870850e-02 -1.644170582294464111e-01 -2.067507803440093994e-01 1.507427096366882324e-01 -7.237033452838659286e-03 4.050424993038177490e-01 -1.764186657965183258e-02 2.073542475700378418e-01 -4.937429353594779968e-02 2.542155683040618896e-01 2.081683129072189331e-01 -1.358927190303802490e-01 9.295652620494365692e-03 -9.781133383512496948e-02 -2.734395563602447510e-01 -1.688708662986755371e-01 -1.766616553068161011e-01 -2.953279390931129456e-02 -1.158698946237564087e-01 9.816877543926239014e-02 2.861259132623672485e-02 -2.561024725437164307e-01 -1.098672598600387573e-01
-1.282837390899658203e-01 2.519201114773750305e-02 -3.493974804878234863e-01 1.015193089842796326e-01 -3.757145106792449951e-01 -1.322366148233413696e-01 -7.634196430444717407e-02 9.828228503465652466e-02 1.508844941854476929e-01 2.294098138809204102e-01 2.043998800218105316e-02 2.669217288494110107e-01 -2.549487054347991943e-01 1.383552551269531250e-01 2.092563658952713013e-01 -1.525790244340896606e-01 1.646323204040527344e-01 5.413370672613382339e-04 -2.862334549427032471e-01 2.279506325721740723e-01 -1.213620752096176147e-01 3.894930938258767128e-03 -7.870075106620788574e-02 -6.609050929546356201e-02 1.204396337270736694e-01 -1.827821880578994751e-01 1.054554656147956848e-01 -1.442468911409378052e-01 1.520012915134429932e-01 -2.654239833354949951e-01 -1.328308507800102234e-02 -1.350708007812500000e-01
3.228480815887451172e-01 1.408915035426616669e-03 -1.225079037249088287e-02 1.831224858760833740e-01 -1.083305403590202332e-01 8.666274696588516235e-02 -1.433881372213363647e-01 -2.088289707899093628e-01 8.849497884511947632e-02 1.370784342288970947e-01 -2.238048799335956573e-02 2.110868245363235474e-01 3.185644745826721191e-02 -2.456724196672439575e-01 1.961536556482315063e-01 6.234253570437431335e-02 -2.078024111688137054e-02 -5.579318967647850513e-04 -2.036150395870208740e-01 -1.038077101111412048e-01 3.500392287969589233e-02 9.094794094562530518e-02 -3.867236375808715820e-01 -1.412602961063385010e-01 6.355115771293640137e-02 -3.377001583576202393e-01 -2.526937052607536316e-02 -1.754090338945388794e-01 -1.977000012993812561e-02 2.037739753723144531e-02 1.215136051177978516e-01 -4.544470310211181641e-01
9.199832379817962646e-02 -4.112516343593597412e-01 1.710650920867919922e-01 1.777243316173553467e-01 -1.217439472675323486e-01 -5.150728300213813782e-02 -2.213845402002334595e-01 -3.096763789653778076e-01 1.133671477437019348e-01 -9.159454703330993652e-02 1.290276199579238892e-01 2.515710592269897461e-01 -1.418353468179702759e-01 -3.033982515335083008e-01 -6.173070520162582397e-02 2.732946872711181641e-01 1.752590537071228027e-01 8.429781347513198853e-02 -2.197297811508178711e-01 -1.231108605861663818e-02 -2.045588046312332153e-01 4.487941786646842957e-02 3.147503733634948730e-02 1.781481951475143433e-01 1.874824464321136475e-01 -1.192742511630058289e-01 2.582724392414093018e-01 -3.065683692693710327e-02 5.222778022289276123e-02 -5.169853940606117249e-02 -1.450792700052261353e-01 -3.190984204411506653e-02
-7.319235708564519882e-03 -1.058569848537445068e-01 1.088613271713256836e-02 1.878068782389163971e-02 -1.173966079950332642e-01 6.217059865593910217e-02 2.231682538986206055e-01 -6.726213544607162476e-02 1.679909080266952515e-01 2.984591126441955566e-01 7.453465834259986877e-03 4.243860393762588501e-02 2.649253010749816895e-01 -1.049289628863334656e-01 1.638740003108978271e-01 1.643206924200057983e-01 1.464648246765136719e-01 5.819687619805335999e-02 -7.147700339555740356e-02 3.370262980461120605e-01 6.625178456306457520e-02 3.820266574621200562e-02 -1.239743307232856750e-01 1.545260548591613770e-01 -1.443497836589813232e-01 -5.186830163002014160e-01 8.030985295772552490e-02 -5.941379070281982422e-02 7.330162078142166138e-02 -2.029943019151687622e-01 -1.546851247549057007e-01 -3.210924267768859863e-01
3.458030521869659424e-01 8.344186097383499146e-02 -5.701714009046554565e-02 -2.768100798130035400e-02 -4.558341111987829208e-03 -3.495094552636146545e-02 3.155212616547942162e-03 -2.584961950778961182e-01 2.279850095510482788e-01 6.528567522764205933e-02 -2.809852361679077148e-01 5.329085886478424072e-02 -1.141982227563858032e-01 -1.287891268730163574e-01 2.613722383975982666e-01 -2.939805984497070312e-01 1.856566071510314941e-01 4.203573614358901978e-02 -4.349326714873313904e-02 7.332418113946914673e-02 -4.272350966930389404e-01 2.461161017417907715e-01 9.932442754507064819e-02 -1.790716052055358887e-01 -1.445991359651088715e-02 -1.059096753597259521e-01 7.451768964529037476e-02 1.150425225496292114e-01 1.492538452148437500e-01 -2.273550778627395630e-01 -1.573463380336761475e-01 1.465987414121627808e-01
1.754823513329029083e-02 -1.786812990903854370e-01 -4.407033696770668030e-02 3.319263458251953125e-01 1.701647192239761353e-01 -7.389260828495025635e-02 -4.271098598837852478e-02 -1.360496282577514648e-01 2.071581929922103882e-01 2.233463972806930542e-01 -2.247784882783889771e-01 1.922259479761123657e-01 1.826387643814086914e-02 -1.641661077737808228e-01 1.952519714832305908e-01 9.575280547142028809e-02 3.693233430385589600e-01 5.786610767245292664e-03 7.551290094852447510e-02 2.583279311656951904e-01 -2.920397929847240448e-02 1.018019616603851318e-01 -1.786057353019714355e-01 -1.452912837266921997e-01 -7.180876284837722778e-02 -2.068246901035308838e-02 1.213814988732337952e-01 -4.206788837909698486e-01 1.471905261278152466e-01 6.226715072989463806e-02 1.101260408759117126e-01 -1.949212551116943359e-01
1.856958270072937012e-01 3.810542449355125427e-02 1.161740794777870178e-01 5.733048170804977417e-02 -3.620444238185882568e-01 -1.405703872442245483e-01 -1.304528564214706421e-01 -2.150157541036605835e-01 4.191543161869049072e-01 -9.059197455644607544e-02 -7.567696273326873779e-02 -1.742870956659317017e-01 -1.724433302879333496e-01 -1.174158975481987000e-01 2.827514410018920898e-01 5.440415814518928528e-02 3.871057033538818359e-01 -4.691477864980697632e-03 2.246418744325637817e-01 3.064953088760375977e-01 -2.400947362184524536e-01 -1.160399168729782104e-01 -7.466331124305725098e-03 -1.871691271662712097e-02 -1.865622028708457947e-02 5.157671868801116943e-03 1.907780952751636505e-02 -1.022746115922927856e-01 5.262145772576332092e-03 -2.313863299787044525e-02 -1.437086798250675201e-02 -9.488466382026672363e-02
2.634852230548858643e-01 -1.073249801993370056e-01 3.142934739589691162e-01 6.743115931749343872e-02 -1.719174087047576904e-01 -2.653208971023559570e-01 -3.176532089710235596e-01 -3.501164168119430542e-02 1.190087199211120605e-01 -1.743699051439762115e-02 -2.110615074634552002e-01 9.174572676420211792e-02 -3.286763280630111694e-02 -3.669713437557220459e-01 7.512769103050231934e-02 -5.125804990530014038e-02 9.052119404077529907e-02 1.156246140599250793e-01 -1.502729505300521851e-01 1.201376467943191528e-01 -2.732175588607788086e-01 2.810016274452209473e-02 -1.246612891554832458e-01 -8.562234789133071899e-02 -1.349742058664560318e-03 -1.918113380670547485e-01 4.957785084843635559e-02 -2.574068903923034668e-01 2.720087170600891113e-01 -2.209151536226272583e-01 -1.248091533780097961e-01 3.784219920635223389e-02
-1.695773303508758545e-01 4.799876734614372253e-02 1.620652675628662109e-01 -1.009029522538185120e-01 4.800140112638473511e-02 3.564073517918586731e-02 5.816041305661201477e-02 -1.927561163902282715e-01 2.203741520643234253e-01 8.070667088031768799e-02 -2.096281647682189941e-01 1.416074335575103760e-01 -3.322782367467880249e-02 -1.884819418191909790e-01 4.073344767093658447e-01 2.848508358001708984e-01 1.621483452618122101e-02 9.412527084350585938e-02 7.398594170808792114e-02 7.339001446962356567e-02 -3.334150314331054688e-01 -2.785237692296504974e-02 1.650870442390441895e-01 -1.222273930907249451e-01 -1.157114505767822266e-01 -1.054535508155822754e-01 1.819934248924255371e-01 -4.427016898989677429e-02 -3.469134867191314697e-02 -4.503570795059204102e-01 -7.402964681386947632e-02 -2.059164047241210938e-01
2.061222493648529053e-01 -2.107336968183517456e-01 -2.648841217160224915e-02 3.270884752273559570e-01 -2.038704454898834229e-01 8.874904364347457886e-02 8.477306365966796875e-02 -2.987393736839294434e-01 3.037881553173065186e-01 1.401383131742477417e-01 -6.325507164001464844e-02 1.036754399538040161e-01 8.952899836003780365e-03 -3.407719358801841736e-02 1.764521002769470215e-01 1.395562738180160522e-01 4.468498378992080688e-02 -1.731828451156616211e-01 2.337765842676162720e-01 -1.392562836408615112e-01 6.991371512413024902e-02 1.942578405141830444e-01 3.731809929013252258e-02 -1.888154149055480957e-01 7.797032594680786133e-02 -4.208177924156188965e-01 1.064116358757019043e-01 3.351182490587234497e-02 -1.025044322013854980e-01 -1.822533011436462402e-01 2.506536431610584259e-02 -2.352675944566726685e-01
1.562736332416534424e-01 -4.756199941039085388e-02 -1.883682422339916229e-02 2.534389793872833252e-01 -2.429777383804321289e-01 -1.468403935432434082e-01 -1.839102245867252350e-02 -4.185539782047271729e-01 8.252954483032226562e-02 6.674713641405105591e-02 -2.640643715858459473e-01 -2.607747614383697510e-01 2.746344506740570068e-01 4.481735080480575562e-02 1.111894324421882629e-01 2.848567382898181677e-04 -5.834508314728736877e-02 -1.584475189447402954e-01 -5.804326385259628296e-02 -6.447697430849075317e-02 -2.340527251362800598e-02 2.101649045944213867e-01 -1.235463619232177734e-01 -3.192058801651000977e-01 9.441088885068893433e-02 -3.773506283760070801e-01 -9.658246487379074097e-02 -1.533249020576477051e-01 2.366761304438114166e-02 1.568754389882087708e-02 -7.724083214998245239e-02 -1.580614298582077026e-01
-1.223996728658676147e-01 -9.041128307580947876e-02 1.408054381608963013e-01 -2.160104736685752869e-02 1.321072876453399658e-01 -2.198575623333454132e-02 -1.785585433244705200e-01 -3.572365045547485352e-01 2.783562839031219482e-01 1.349288970232009888e-02 -2.921607792377471924e-01 1.128186956048011780e-01 9.144495427608489990e-02 -1.940257400274276733e-01 1.459409147500991821e-01 -1.300721317529678345e-01 4.029836952686309814e-01 -1.244240626692771912e-02 -1.735894381999969482e-01 -1.540927290916442871e-01 -1.344171166419982910e-01 -2.575289905071258545e-01 4.783158376812934875e-02 -5.097694694995880127e-02 -3.499757871031761169e-02 -1.916615366935729980e-01 1.113252043724060059e-01 2.405059523880481720e-02 3.431395590305328369e-01 -1.422190070152282715e-01 -1.541046500205993652e-01 -2.801316045224666595e-02
-9.830397367477416992e-02 -3.963051736354827881e-02 2.463002689182758331e-03 4.506004601716995239e-02 -9.281546622514724731e-02 2.326387614011764526e-01 -2.579158172011375427e-02 -4.119207561016082764e-01 7.220669835805892944e-02 -1.601177209522575140e-04 1.469012945890426636e-01 1.680414229631423950e-01 -2.557168304920196533e-01 -8.649104833602905273e-02 3.190736770629882812e-01 2.228333204984664917e-01 2.398551851511001587e-01 1.440408080816268921e-01 -1.670373976230621338e-02 -3.373116254806518555e-02 1.434511244297027588e-01 2.087525874376296997e-01 -7.493024319410324097e-02 -1.341111212968826294e-02 3.640114143490791321e-02 -1.722098439931869507e-01 2.300017029047012329e-01 2.308472096920013428e-01 3.875629603862762451e-01 -8.761847764253616333e-02 6.472289562225341797e-02 -1.593569666147232056e-01
-4.789259657263755798e-02 -3.491838574409484863e-01 -1.422549784183502197e-01 -5.485567077994346619e-02 -4.862116277217864990e-01 4.378229379653930664e-02 -1.718616634607315063e-01 2.006885036826133728e-02 5.811720713973045349e-02 4.807657003402709961e-02 2.169545181095600128e-02 1.102745383977890015e-01 -1.179336458444595337e-01 -1.758634597063064575e-01 1.583399623632431030e-01 1.413117349147796631e-01 2.733120918273925781e-01 -6.950458884239196777e-02 -2.493024617433547974e-02 1.349355429410934448e-01 3.489671275019645691e-03 5.984675884246826172e-02 7.396493572741746902e-03 1.556401550769805908e-01 -2.505928277969360352e-02 -7.401292026042938232e-02 1.402768939733505249e-01 -5.747394636273384094e-02 2.623139321804046631e-01 -2.126887291669845581e-01 -5.986605212092399597e-02 -4.506980180740356445e-01
2.970489263534545898e-01 4.348156228661537170e-02 -1.327849030494689941e-01 1.842669248580932617e-01 3.884838894009590149e-02 1.529741287231445312e-01 -7.500683516263961792e-02 -3.157618641853332520e-01 2.145980894565582275e-01 2.618701197206974030e-02 -6.748989969491958618e-02 -1.887432485818862915e-01 3.456908464431762695e-02 2.468398958444595337e-01 5.725305899977684021e-02 2.597758769989013672e-01 2.872724235057830811e-01 -1.321326196193695068e-01 -3.520083054900169373e-02 8.772166818380355835e-02 1.765605993568897247e-02 3.245212882757186890e-02 4.901272710412740707e-03 -9.619434177875518799e-02 1.794052422046661377e-01 -2.861088216304779053e-01 -8.333128690719604492e-02 -2.815679609775543213e-01 1.632871925830841064e-01 -1.471625864505767822e-01 6.621854007244110107e-02 -3.683823049068450928e-01
-2.011367380619049072e-01 -1.277303695678710938e-01 -9.253152459859848022e-02 6.524229887872934341e-03 -3.155685961246490479e-01 2.574507296085357666e-01 -7.544428855180740356e-02 -3.721216320991516113e-01 -7.378505915403366089e-02 2.437829971313476562e-01 -1.535389572381973267e-01 -1.053681448101997375e-01 -4.153513908386230469e-02 3.154761344194412231e-02 2.579846084117889404e-01 1.713393032550811768e-01 2.603890374302864075e-02 -1.219354048371315002e-01 -2.618010640144348145e-01 -1.738857477903366089e-01 -1.128159910440444946e-01 -4.552961885929107666e-02 1.215437576174736023e-01 -2.514179050922393799e-02 -1.070917844772338867e-01 -2.910790145397186279e-01 1.093334406614303589e-01 -1.119279861450195312e-01 -1.376953721046447754e-01 -2.937193214893341064e-01 -2.220068275928497314e-01 -8.176776021718978882e-02
-2.330340147018432617e-01 -1.438865512609481812e-01 9.704252332448959351e-02 2.439481168985366821e-01 -1.050889641046524048e-01 2.271265387535095215e-01 -1.459545940160751343e-01 -3.650107681751251221e-01 1.904276609420776367e-01 8.549079298973083496e-02 -4.594742134213447571e-02 3.200657367706298828e-01 -1.825591921806335449e-01 -5.272196978330612183e-02 2.775229215621948242e-01 -5.589530989527702332e-02 -5.667803809046745300e-02 1.071443632245063782e-01 -1.087116003036499023e-01 -5.628651380538940430e-02 2.594018727540969849e-02 1.541940718889236450e-01 4.223723411560058594e-01 -1.400673389434814453e-01 -1.023758202791213989e-01 -1.099247261881828308e-01 4.269771277904510498e-02 1.120767816901206970e-01 -1.207594648003578186e-01 -1.372963041067123413e-01 -9.163654595613479614e-02 -2.088044136762619019e-01
1.435294747352600098e-01 -2.134847268462181091e-02 1.632630079984664917e-02 4.890799820423126221e-01 -2.555542886257171631e-01 5.764390528202056885e-02 -7.626247592270374298e-03 -9.883518517017364502e-02 1.468268632888793945e-01 2.447256594896316528e-01 -3.177299723029136658e-02 1.619144342839717865e-02 -5.066160578280687332e-03 9.859021008014678955e-02 -8.633527904748916626e-02 1.794568896293640137e-01 2.051246464252471924e-01 -1.035026013851165771e-01 -3.617208451032638550e-02 -5.997968465089797974e-02 -1.329630762338638306e-01 1.331329345703125000e-01 1.294251997023820877e-02 -1.511733382940292358e-01 -2.231149226427078247e-01 -4.044040739536285400e-01 -3.462444618344306946e-02 -2.396391630172729492e-01 7.758209109306335449e-02 -3.275209069252014160e-01 -1.646336615085601807e-01 2.084274776279926300e-02
4.886632785201072693e-02 -1.499781310558319092e-01 1.862874180078506470e-01 5.269265919923782349e-02 -8.224979043006896973e-02 -2.978527843952178955e-01 -1.352420747280120850e-01 -4.133358597755432129e-01 -1.138656958937644958e-01 2.052998989820480347e-01 6.622998043894767761e-03 2.116793543100357056e-01 -1.485351175069808960e-01 -2.924347817897796631e-01 1.573567688465118408e-01 -9.334436058998107910e-02 -5.109544843435287476e-02 2.042945027351379395e-01 -2.571217119693756104e-01 -1.451284345239400864e-02 -9.550570696592330933e-02 6.677897274494171143e-02 -1.150802299380302429e-01 -1.954071223735809326e-02 -7.640025764703750610e-02 -2.749372422695159912e-01 1.803805381059646606e-01 -8.985761553049087524e-02 2.354653179645538330e-01 -1.348371207714080811e-01 -1.502053588628768921e-01 -2.364307492971420288e-01
1.405387073755264282e-01 6.092436239123344421e-02 1.935543417930603027e-01 1.391249150037765503e-01 -1.770507842302322388e-01 2.591103613376617432e-01 -4.332535713911056519e-02 -2.563503086566925049e-01 2.016834765672683716e-01 -2.034510076045989990e-01 -5.877567082643508911e-02 2.599792778491973877e-01 2.871795743703842163e-02 -1.153387501835823059e-01 1.786230951547622681e-01 -1.654462963342666626e-01 4.082501307129859924e-02 9.288127720355987549e-02 -3.809884786605834961e-01 -6.524952501058578491e-02 -8.255683630704879761e-02 8.644770830869674683e-02 4.514968395233154297e-02 -6.661877781152725220e-02 -1.292323470115661621e-01 -3.819084260612726212e-03 3.439055988565087318e-03 -2.608169615268707275e-01 3.010380864143371582e-01 -4.103526175022125244e-01 -2.120203711092472076e-02 -4.936855286359786987e-02
2.369280308485031128e-01 -4.324565455317497253e-02 1.505819801241159439e-02 1.305551081895828247e-01 -1.719316989183425903e-01 -1.131220534443855286e-01 1.456948816776275635e-01 -1.814448684453964233e-01 2.043454349040985107e-01 2.016589418053627014e-02 -1.747671961784362793e-01 2.524247765541076660e-01 -1.641635596752166748e-01 -1.235768496990203857e-01 3.850631713867187500e-01 -1.334804296493530273e-01 4.050661027431488037e-01 1.843032091856002808e-01 -2.879205346107482910e-02 -5.586664378643035889e-02 -6.756170839071273804e-02 -1.472118049860000610e-01 -1.111520007252693176e-01 -6.778258085250854492e-02 3.167680501937866211e-01 3.401446714997291565e-02 -2.460293322801589966e-01 -2.034536935389041901e-02 2.260408550500869751e-01 9.343993663787841797e-02 -1.172984912991523743e-01 -4.765398427844047546e-02
5.023805424571037292e-02 3.849064931273460388e-02 -6.425389647483825684e-02 1.136551424860954285e-01 -2.669183909893035889e-01 -9.446905553340911865e-02 -2.450619488954544067e-01 -2.043301910161972046e-01 3.158927559852600098e-01 2.166758179664611816e-01 -1.443221569061279297e-01 -2.319479733705520630e-02 1.760051101446151733e-01 -2.941080033779144287e-01 2.347947210073471069e-01 1.911077201366424561e-01 3.967665135860443115e-01 -9.696830809116363525e-02 -2.166098169982433319e-02 -7.241124287247657776e-03 1.015237569808959961e-01 2.151826024055480957e-01 -3.173873573541641235e-02 -2.034685313701629639e-01 -7.394517213106155396e-02 2.136714458465576172e-01 -2.969551645219326019e-02 7.817552238702774048e-02 -4.672036319971084595e-02 1.256364881992340088e-01 -4.372619092464447021e-03 -2.779793143272399902e-01
-3.208229318261146545e-02 1.000891178846359253e-01 1.408694088459014893e-01 -1.348538696765899658e-01 8.457674831151962280e-02 -3.281866759061813354e-02 -2.702180147171020508e-01 -4.245342314243316650e-02 4.043285846710205078e-01 2.279338240623474121e-01 -2.069726288318634033e-01 1.866680234670639038e-01 -3.613396286964416504e-01 1.275915950536727905e-01 3.228923082351684570e-01 -5.950128659605979919e-02 3.921602368354797363e-01 4.587093368172645569e-02 -6.663831323385238647e-02 2.027158737182617188e-01 -1.448878943920135498e-01 6.891028583049774170e-02 -1.551221758127212524e-01 -1.546450704336166382e-01 -1.292587965726852417e-01 -1.399585008621215820e-01 -6.834555417299270630e-03 6.898061931133270264e-02 1.291992887854576111e-02 3.313259780406951904e-02 -4.884972050786018372e-02 1.447485480457544327e-02
2.870739251375198364e-02 6.420294195413589478e-02 4.799078404903411865e-02 3.533370792865753174e-01 5.441070720553398132e-02 -1.203580647706985474e-01 -2.232076525688171387e-01 -2.677539885044097900e-01 2.261349707841873169e-01 2.927049621939659119e-02 1.309632230550050735e-02 -1.310269236564636230e-01 -1.920290142297744751e-01 -2.311835289001464844e-01 -7.315768394619226456e-03 1.423349529504776001e-01 -5.585870519280433655e-02 1.793594658374786377e-01 -9.423696994781494141e-02 -7.207003980875015259e-02 -1.909390240907669067e-01 -1.112864762544631958e-01 8.134121075272560120e-03 1.547631472349166870e-01 2.243989706039428711e-02 -2.527019679546356201e-01 7.518625259399414062e-02 -1.021133586764335632e-01 -1.988621950149536133e-01 -2.623624205589294434e-01 -3.472172319889068604e-01 -3.425920009613037109e-01
2.419883906841278076e-01 1.476166844367980957e-01 1.822252720594406128e-01 8.739959448575973511e-02 -1.261271685361862183e-01 6.640648096799850464e-02 -3.718739151954650879e-01 -2.383518069982528687e-01 -2.882620505988597870e-02 4.200188443064689636e-02 -1.878073997795581818e-02 1.780631951987743378e-02 -2.111293375492095947e-02 2.847514450550079346e-01 1.129480302333831787e-01 2.194976210594177246e-01 4.343148171901702881e-01 -1.027829200029373169e-01 -3.247512280941009521e-01 1.277837008237838745e-01 -5.078073590993881226e-02 4.552416875958442688e-02 -1.056078597903251648e-01 8.715738356113433838e-02 -1.571113988757133484e-02 -2.601802814751863480e-03 -1.093877255916595459e-01 -2.825035452842712402e-01 1.278531253337860107e-01 -2.216971814632415771e-01 2.291877940297126770e-02 -1.233731731772422791e-01
2.207146137952804565e-01 2.466346770524978638e-01 8.657367527484893799e-02 1.980159878730773926e-01 -3.022905588150024414e-01 1.843954771757125854e-01 -1.364970505237579346e-01 -2.143686264753341675e-01 1.700311154127120972e-01 4.255591332912445068e-01 4.715500771999359131e-02 2.639748752117156982e-01 -1.051068678498268127e-02 -1.477159261703491211e-01 9.160951524972915649e-02 -1.094467267394065857e-01 -7.030647993087768555e-02 -7.236168533563613892e-02 -2.609616890549659729e-02 1.138297542929649353e-01 -8.058086037635803223e-02 8.474551886320114136e-02 -4.376794397830963135e-02 -2.148822546005249023e-01 8.031576126813888550e-02 -1.961413472890853882e-01 2.291312217712402344e-01 2.801335155963897705e-01 6.549866497516632080e-02 -9.832508862018585205e-02 -2.316754013299942017e-01 -2.130324020981788635e-02
-6.524982303380966187e-02 -1.237276569008827209e-01 7.006057351827621460e-02 4.608838260173797607e-01 -4.629531502723693848e-02 -6.557866185903549194e-02 -2.075614184141159058e-01 -1.389276236295700073e-01 1.422216296195983887e-01 3.057147860527038574e-01 -2.167045623064041138e-01 4.868454858660697937e-02 1.351177543401718140e-01 -1.355315744876861572e-01 9.936042129993438721e-02 1.555967181921005249e-01 4.645940065383911133e-01 -1.595312952995300293e-01 -2.305428311228752136e-02 2.727353870868682861e-01 -5.165570229291915894e-02 -6.911699473857879639e-02 -1.128025539219379425e-02 -9.427943825721740723e-02 -1.274706274271011353e-01 -2.013320326805114746e-01 5.538835376501083374e-02 -1.400419026613235474e-01 -1.468366235494613647e-01 -1.163541711866855621e-02 -8.124697953462600708e-02 -1.418505460023880005e-01
7.340356707572937012e-02 9.600488096475601196e-02 6.486655026674270630e-02 3.044901490211486816e-01 -2.350720018148422241e-01 -1.920087039470672607e-01 -1.117430254817008972e-01 -9.422973543405532837e-02 2.599343955516815186e-01 1.769287884235382080e-01 -1.279148161411285400e-01 2.323855757713317871e-01 3.428038209676742554e-02 -4.989440366625785828e-02 1.367309391498565674e-01 2.541252672672271729e-01 5.322923660278320312e-01 -3.153870627284049988e-02 1.332300752401351929e-01 7.382590323686599731e-02 -1.156333461403846741e-01 1.985233426094055176e-01 -1.830382794141769409e-01 8.514912426471710205e-02 -2.533993721008300781e-01 -5.295183882117271423e-02 -1.156735643744468689e-01 -2.124726399779319763e-02 -6.744793150573968887e-03 -1.892268285155296326e-02 -1.225699856877326965e-02 -1.906294822692871094e-01
1.467092484235763550e-01 1.274838000535964966e-01 -1.113053783774375916e-01 -1.760304905474185944e-02 -3.121885359287261963e-01 -5.966456979513168335e-02 -3.510152548551559448e-02 -2.590577304363250732e-01 -1.106707099825143814e-02 1.079638376832008362e-01 -2.219758480787277222e-01 1.472868174314498901e-01 -4.581625759601593018e-02 -3.898598253726959229e-01 2.534400522708892822e-01 7.874705642461776733e-02 2.750835381448268890e-03 2.019727528095245361e-01 -2.000267505645751953e-01 1.704615652561187744e-01 -2.668533921241760254e-01 6.831222772598266602e-02 -2.837727367877960205e-01 -9.429053217172622681e-02 -8.843540400266647339e-02 -7.700485642999410629e-03 -4.576173797249794006e-02 -1.877443641424179077e-01 2.602279186248779297e-01 -2.638192474842071533e-01 -1.024410352110862732e-01 6.851174682378768921e-02
2.770119309425354004e-01 -5.728271603584289551e-02 9.216761589050292969e-02 3.850811421871185303e-01 8.710303157567977905e-02 -1.428777724504470825e-01 1.936669498682022095e-01 -1.637633740901947021e-01 2.885319292545318604e-01 1.522654294967651367e-01 7.812429219484329224e-02 1.287331730127334595e-01 1.068396046757698059e-01 -9.969654679298400879e-02 3.927773833274841309e-01 2.283369302749633789e-01 1.219013854861259460e-01 -8.290093392133712769e-02 1.466549932956695557e-01 -3.179006651043891907e-02 -1.230390816926956177e-01 -4.790368955582380295e-03 -2.621333003044128418e-01 -6.962385028600692749e-02 1.085023432970046997e-01 -2.827842831611633301e-01 7.503839209675788879e-03 -1.932015269994735718e-01 1.706313788890838623e-01 -6.354602426290512085e-02 -9.523320198059082031e-02 -9.837889671325683594e-02
3.019840270280838013e-02 2.248755097389221191e-01 -8.463903516530990601e-02 1.577865779399871826e-01 -3.433863520622253418e-01 9.028432518243789673e-02 -4.826856404542922974e-02 -4.024415612220764160e-01 3.192871436476707458e-02 -3.751658275723457336e-02 -1.591167040169239044e-02 1.511091887950897217e-01 -6.890048086643218994e-02 -1.538799554109573364e-01 1.929043382406234741e-01 -1.272735595703125000e-01 1.785083413124084473e-01 1.706754863262176514e-01 -8.368112891912460327e-02 4.338572733104228973e-03 -2.400309592485427856e-02 -1.453807950019836426e-01 -6.171815842390060425e-02 -2.391325384378433228e-01 -4.496361315250396729e-02 -1.412822455167770386e-01 2.718072831630706787e-01 1.419475674629211426e-01 4.335260093212127686e-01 5.261955410242080688e-02 -3.269924595952033997e-02 -2.454337477684020996e-01
8.879922330379486084e-02 2.306088209152221680e-01 -5.454178899526596069e-02 1.279001981019973755e-01 -2.096649110317230225e-01 4.767555743455886841e-02 -1.658041477203369141e-01 -3.594532907009124756e-01 1.317860484123229980e-01 2.942451834678649902e-01 -1.374737620353698730e-01 2.817499637603759766e-01 5.156454164534807205e-03 -4.792744666337966919e-02 2.172077000141143799e-01 -2.628315985202789307e-01 1.190557256340980530e-01 -1.264046579599380493e-01 6.462791934609413147e-03 -1.610686630010604858e-02 -2.249310463666915894e-01 2.146045267581939697e-01 4.884881898760795593e-02 -1.788928508758544922e-01 -8.260827162303030491e-04 -4.930647090077400208e-02 -1.042719259858131409e-01 2.313549667596817017e-01 2.583043873310089111e-01 -2.665237784385681152e-01 -1.722253412008285522e-01 -1.091613899916410446e-02
-3.676873818039894104e-02 2.719798088073730469e-01 1.106972619891166687e-01 2.842078804969787598e-01 -1.425673216581344604e-01 5.138706043362617493e-02 -2.685735523700714111e-01 -2.923582792282104492e-01 -1.178511604666709900e-02 2.534976303577423096e-01 -4.535087570548057556e-02 7.266483455896377563e-02 4.298540577292442322e-02 -1.690576374530792236e-01 -4.145215451717376709e-02 -1.741778105497360229e-02 1.941862404346466064e-01 2.733341753482818604e-01 -3.337582945823669434e-01 9.156633168458938599e-02 -1.006399616599082947e-01 1.674891822040081024e-02 -1.226833015680313110e-01 1.377992928028106689e-01 1.743004471063613892e-01 -2.585347890853881836e-01 1.749601513147354126e-01 -9.460595995187759399e-02 3.026515841484069824e-01 -6.635607033967971802e-02 -1.933044940233230591e-01 -9.568335488438606262e-03
1.945202350616455078e-01 9.874677658081054688e-02 -3.495169337838888168e-03 2.695315182209014893e-01 -1.579941362142562866e-01 -2.956968545913696289e-01 5.106743425130844116e-02 -5.774178728461265564e-02 2.606959342956542969e-01 1.744758635759353638e-01 -1.573385000228881836e-01 -1.057489812374114990e-01 1.326971799135208130e-01 3.386188670992851257e-02 2.413612306118011475e-01 1.179147213697433472e-01 5.185917019844055176e-01 1.256325691938400269e-01 -2.615033686161041260e-01 6.594218313694000244e-02 5.441903322935104370e-02 9.598544239997863770e-02 -2.928009070456027985e-02 3.064779192209243774e-02 -1.031271517276763916e-01 -1.342407912015914917e-01 1.458838731050491333e-01 1.726011633872985840e-01 -6.703831255435943604e-02 1.021374091506004333e-01 -2.083921134471893311e-01 -1.632397919893264771e-01
2.157992571592330933e-01 1.689018495380878448e-02 -7.474913448095321655e-02 2.415521889925003052e-01 -5.468751862645149231e-02 -7.127546519041061401e-02 -2.428705105558037758e-03 -1.711126565933227539e-01 3.290219008922576904e-01 9.089420735836029053e-02 -2.038196772336959839e-01 -4.462510347366333008e-02 1.345635652542114258e-01 5.112213548272848129e-03 3.557556271553039551e-01 3.982357308268547058e-02 4.881243407726287842e-02 -1.361640989780426025e-01 -3.000584617257118225e-02 -1.390649527311325073e-01 1.140843406319618225e-01 3.729249909520149231e-02 -6.490094214677810669e-02 4.222779348492622375e-02 1.553719639778137207e-01 -4.386761486530303955e-01 2.587465643882751465e-01 -1.801502853631973267e-01 -8.988784253597259521e-02 -1.951295733451843262e-01 2.248927354812622070e-01 -2.669165730476379395e-01
1.306266039609909058e-01 1.986401528120040894e-01 -6.207124795764684677e-03 8.680088073015213013e-02 -1.818293929100036621e-01 -9.407310932874679565e-02 -1.765017509460449219e-01 -1.710646003484725952e-01 3.693748414516448975e-01 3.505579531192779541e-01 -2.994240820407867432e-01 3.310469165444374084e-02 2.490764856338500977e-02 -1.170367673039436340e-01 1.460436582565307617e-01 2.725830078125000000e-01 4.711559116840362549e-01 -4.396834969520568848e-02 -1.238114908337593079e-01 -1.080998927354812622e-01 9.841564297676086426e-02 4.245304688811302185e-02 1.101877316832542419e-01 -7.522919774055480957e-02 -1.103529036045074463e-01 2.144679427146911621e-02 1.592568121850490570e-02 -9.955502301454544067e-02 1.131786033511161804e-02 2.008872628211975098e-01 -7.682780176401138306e-02 -1.553611457347869873e-01
-1.288402527570724487e-01 -1.018366292119026184e-01 -3.391688317060470581e-02 3.134801052510738373e-03 -6.219932064414024353e-02 -8.597271144390106201e-02 -2.414079941809177399e-02 -1.478199362754821777e-01 2.468304187059402466e-01 -4.723525792360305786e-02 -6.049002334475517273e-02 5.434620976448059082e-01 -1.228473633527755737e-01 -1.423344165086746216e-01 -1.259961277246475220e-01 1.785505563020706177e-01 2.409088462591171265e-01 2.519933879375457764e-01 4.457715898752212524e-03 2.470049448311328888e-02 -1.899941563606262207e-01 -2.518626861274242401e-02 2.733629345893859863e-01 1.916702836751937866e-02 5.572827160358428955e-02 -7.381659001111984253e-02 -1.164405494928359985e-01 -8.988467603921890259e-02 5.483426898717880249e-02 -1.365982890129089355e-01 -2.388581484556198120e-01 -3.872950971126556396e-01
2.531200647354125977e-01 -2.159257419407367706e-02 4.828637465834617615e-02 1.440947353839874268e-01 -3.486036881804466248e-02 -3.876593708992004395e-02 -3.449123352766036987e-02 -3.528587892651557922e-02 4.242580235004425049e-01 1.260428223758935928e-02 -2.386734336614608765e-01 1.095359623432159424e-01 1.195802912116050720e-01 6.948221009224653244e-03 2.824138998985290527e-01 1.724249124526977539e-01 1.106705218553543091e-01 -9.773336350917816162e-02 -1.296285241842269897e-01 -8.191079646348953247e-02 7.907240837812423706e-02 -1.237419806420803070e-02 -1.726568043231964111e-01 4.528622701764106750e-02 1.555051952600479126e-01 -3.950828015804290771e-01 2.205176949501037598e-01 -1.508631557226181030e-01 4.346803948283195496e-02 -3.899859488010406494e-01 1.462139785289764404e-01 -1.538414061069488525e-01
2.709034979343414307e-01 -6.798584014177322388e-02 -1.893141716718673706e-01 5.067030787467956543e-01 -3.549566864967346191e-02 -1.376808155328035355e-02 -6.051196530461311340e-02 -1.938906759023666382e-01 1.146908029913902283e-01 8.366122841835021973e-02 -2.259747684001922607e-01 7.691132277250289917e-02 1.624438464641571045e-01 -4.293014854192733765e-02 1.348077058792114258e-01 6.443393975496292114e-02 1.201845631003379822e-01 -1.291305385529994965e-02 5.630130320787429810e-02 -7.818700373172760010e-02 7.304567098617553711e-02 1.410598456859588623e-01 -1.409972459077835083e-01 7.009185850620269775e-03 2.252798974514007568e-01 -2.526234090328216553e-01 6.874439865350723267e-02 -2.452923655509948730e-01 -2.493502013385295868e-02 -4.160215258598327637e-01 4.745358601212501526e-02 -1.858476102352142334e-01
-4.514521919190883636e-03 -4.792089108377695084e-03 -2.714819647371768951e-02 2.709133327007293701e-01 5.642225220799446106e-02 -2.895105630159378052e-02 1.011001169681549072e-01 -3.299334645271301270e-01 -2.612351067364215851e-02 -8.660177886486053467e-02 -2.433931380510330200e-01 3.455180227756500244e-01 1.193451881408691406e-02 -1.651811152696609497e-01 2.101221829652786255e-01 -1.024845615029335022e-01 6.458736211061477661e-02 1.180841028690338135e-01 -3.917594254016876221e-02 -6.145396828651428223e-02 -1.608660221099853516e-01 5.086210742592811584e-02 2.236026823520660400e-01 -1.041878685355186462e-01 9.913241118192672729e-02 -5.018501877784729004e-01 -2.647416889667510986e-01 1.075868960469961166e-02 2.511729001998901367e-01 2.874682657420635223e-02 -1.590114384889602661e-01 -3.379451110959053040e-03
-1.538558304309844971e-01 -1.743543893098831177e-01 2.551814913749694824e-01 -2.400892786681652069e-02 -8.757088333368301392e-02 -8.435410447418689728e-03 -9.286818653345108032e-02 -2.344368845224380493e-01 2.298838794231414795e-01 1.539757847785949707e-01 -1.426870375871658325e-01 2.186834067106246948e-01 -3.397005498409271240e-01 -2.114054858684539795e-01 6.079926714301109314e-02 -2.538082599639892578e-01 2.577709853649139404e-01 3.635907545685768127e-02 -2.609297633171081543e-01 4.635270684957504272e-02 -1.833444833755493164e-01 -1.519878208637237549e-02 -1.443791538476943970e-01 -7.443966716527938843e-02 5.738542228937149048e-02 -5.887958407402038574e-02 1.793193072080612183e-01 -4.953127354383468628e-03 2.526684403419494629e-01 -7.391086965799331665e-02 -1.473400145769119263e-01 -3.283019065856933594e-01
8.383238315582275391e-02 -1.291436050087213516e-02 3.671739995479583740e-02 -6.411854922771453857e-02 -5.387801527976989746e-01 1.343633830547332764e-01 -1.701979339122772217e-01 -2.440342009067535400e-01 1.795011609792709351e-01 5.678709596395492554e-02 -1.596273779869079590e-01 9.073793888092041016e-02 1.589339785277843475e-02 -9.556705504655838013e-02 3.185220956802368164e-01 5.007683485746383667e-02 3.887923061847686768e-01 -2.403455674648284912e-01 5.398469418287277222e-02 8.337268233299255371e-02 -3.370530530810356140e-02 2.019399106502532959e-01 6.215429678559303284e-02 9.267205744981765747e-02 3.791368007659912109e-02 -1.320765167474746704e-01 -4.047269374132156372e-02 -1.601507663726806641e-01 9.223546087741851807e-02 2.515987455844879150e-01 5.022696405649185181e-02 -1.196711733937263489e-01
3.974764794111251831e-02 -3.526488319039344788e-02 4.704764112830162048e-02 3.310055732727050781e-01 1.354441940784454346e-01 -1.340807080268859863e-01 -4.931654408574104309e-02 -2.162528336048126221e-01 2.435549646615982056e-01 2.474910318851470947e-01 -9.395105391740798950e-02 1.823318153619766235e-01 -1.046366710215806961e-02 -9.404385834932327271e-02 1.430472880601882935e-01 1.381168961524963379e-01 4.160287678241729736e-01 -1.195080354809761047e-01 -6.466357409954071045e-02 3.076412677764892578e-01 1.984777487814426422e-02 2.586647495627403259e-02 -1.894465386867523193e-01 -6.201384216547012329e-02 3.535950556397438049e-02 -1.611395478248596191e-01 1.789386868476867676e-01 -3.840094804763793945e-01 -5.465266108512878418e-02 8.159215003252029419e-02 1.404657494276762009e-02 -2.126442044973373413e-01
3.871627384796738625e-03 -1.577424257993698120e-01 1.175957992672920227e-01 6.912913918495178223e-02 -7.412113249301910400e-02 8.660662174224853516e-02 -8.706387132406234741e-02 -1.387344747781753540e-01 2.650539278984069824e-01 1.011905968189239502e-01 -1.233983039855957031e-01 2.044386416673660278e-01 -1.655376404523849487e-01 -3.828047960996627808e-02 2.939962148666381836e-01 9.547915309667587280e-02 -1.286554038524627686e-01 2.320887148380279541e-01 -1.909180730581283569e-01 -1.347692459821701050e-01 3.338609635829925537e-02 -8.353563398122787476e-02 1.825933754444122314e-01 -4.756959676742553711e-01 -2.028546780347824097e-01 -2.226033508777618408e-01 2.289602309465408325e-01 7.524138689041137695e-02 6.350765377283096313e-02 -1.233475208282470703e-01 -1.547752767801284790e-01 -2.645747661590576172e-01
1.830755323171615601e-01 8.277424424886703491e-02 3.636883944272994995e-02 1.141460090875625610e-01 -3.601109087467193604e-01 -2.127268817275762558e-03 -2.712946236133575439e-01 3.364347293972969055e-02 5.551406741142272949e-02 1.824349015951156616e-01 1.254689246416091919e-01 5.879955738782882690e-02 -1.005684956908226013e-02 4.285224899649620056e-02 3.327178061008453369e-01 1.328877210617065430e-01 1.905101686716079712e-01 9.808066301047801971e-03 -2.217586189508438110e-01 1.649567186832427979e-01 -2.191789746284484863e-01 -1.972791403532028198e-01 5.798076465725898743e-02 4.153905063867568970e-02 7.021189481019973755e-02 1.471321880817413330e-01 2.121533304452896118e-01 -3.556495904922485352e-01 1.899495869874954224e-01 -3.093659281730651855e-01 -1.254377067089080811e-01 6.768365949392318726e-02
1.657644361257553101e-01 1.782233715057373047e-01 -2.281392514705657959e-01 9.005220234394073486e-02 -3.190491497516632080e-01 -1.826183050870895386e-01 -2.104452997446060181e-01 -2.815265953540802002e-01 -1.315340250730514526e-01 2.293973118066787720e-01 -1.759734302759170532e-01 3.035566806793212891e-01 -1.231770887970924377e-01 -2.949330210685729980e-01 2.298317104578018188e-01 4.515643790364265442e-02 8.322013914585113525e-02 1.265045404434204102e-01 -1.472158581018447876e-01 3.330038487911224365e-02 -2.706257700920104980e-01 1.494033336639404297e-01 -1.665664017200469971e-01 6.066103279590606689e-02 -8.326733857393264771e-02 -8.947771787643432617e-02 8.419207483530044556e-02 -6.974440813064575195e-02 1.726776212453842163e-01 -1.795128434896469116e-01 -1.634039543569087982e-02 9.981080144643783569e-02
4.258596897125244141e-01 -2.613953649997711182e-01 2.708036638796329498e-02 4.559258818626403809e-01 -8.695927262306213379e-02 1.591559965163469315e-03 -5.238832533359527588e-02 -2.676301002502441406e-01 2.354404628276824951e-01 1.156138479709625244e-01 -1.159892231225967407e-01 -5.108385533094406128e-02 1.260790973901748657e-01 -9.901633858680725098e-02 2.685726881027221680e-01 1.141035109758377075e-01 1.355747282505035400e-01 -1.125424653291702271e-01 1.398797612637281418e-02 -1.250881403684616089e-01 1.436955034732818604e-01 -9.046404063701629639e-02 -4.525117110460996628e-03 7.063040882349014282e-02 1.435395032167434692e-01 -2.353569567203521729e-01 5.081651359796524048e-02 -1.145835965871810913e-01 -1.574614495038986206e-01 -2.524616718292236328e-01 -5.498335137963294983e-02 -8.589472621679306030e-03
-1.960583776235580444e-01 9.372619539499282837e-02 -3.541639074683189392e-02 -8.061802946031093597e-03 -3.596880137920379639e-01 -7.466267794370651245e-02 -1.870815455913543701e-01 8.827697485685348511e-03 2.469396591186523438e-01 2.204059511423110962e-01 7.232221215963363647e-02 5.302981939166784286e-03 5.727869644761085510e-02 -1.067896187305450439e-01 5.655540823936462402e-01 1.496487855911254883e-01 4.738171026110649109e-02 -3.162866085767745972e-02 -1.800570338964462280e-01 3.720735013484954834e-02 -2.116392850875854492e-01 -8.721617981791496277e-03 -1.793034076690673828e-01 -1.172182932496070862e-01 1.067235693335533142e-01 -2.146945297718048096e-01 -1.441912353038787842e-01 -5.801887437701225281e-02 -1.945451498031616211e-01 7.499873638153076172e-02 5.564993992447853088e-02 -2.316555976867675781e-01
-1.546354740858078003e-01 1.515724956989288330e-01 -1.522533893585205078e-01 1.285549551248550415e-01 -2.143247574567794800e-01 -6.523958593606948853e-02 -2.974556684494018555e-01 3.763153031468391418e-02 5.294298008084297180e-02 -8.585984259843826294e-02 6.827476620674133301e-02 -1.692190952599048615e-02 1.716623082756996155e-02 -3.170585930347442627e-01 2.926520705223083496e-01 3.675398183986544609e-03 -1.056303903460502625e-01 2.609342038631439209e-01 -1.005312949419021606e-01 6.437765806913375854e-02 -6.669647991657257080e-02 3.647974506020545959e-02 2.494426369667053223e-01 -2.612393796443939209e-01 9.774827957153320312e-02 -3.092927038669586182e-01 1.204129084944725037e-01 1.027295812964439392e-01 3.143409788608551025e-01 -1.219160333275794983e-01 -1.138235442340373993e-02 -3.128922879695892334e-01
2.132985368371009827e-02 1.087527424097061157e-01 1.112126037478446960e-01 1.004043370485305786e-01 2.136657945811748505e-03 -3.855585306882858276e-02 2.022377550601959229e-01 -2.495820373296737671e-01 1.465394794940948486e-01 1.231211796402931213e-01 -2.299769967794418335e-01 1.339515745639801025e-01 1.474098954349756241e-02 -4.037892520427703857e-01 3.681555688381195068e-01 1.338644921779632568e-01 2.167056649923324585e-01 -2.325154691934585571e-01 -5.334043502807617188e-02 1.414745002985000610e-01 -1.797622826416045427e-04 2.695324718952178955e-01 1.961397379636764526e-01 1.185049489140510559e-01 5.847117677330970764e-02 -1.798478215932846069e-01 1.732929237186908722e-02 7.725848257541656494e-02 1.715927571058273315e-01 -4.761753603816032410e-02 -3.331957757472991943e-01 -5.087793618440628052e-02
2.492909729480743408e-01 6.705190241336822510e-02 -1.619353890419006348e-01 4.721798375248908997e-02 -3.737882375717163086e-01 7.469716668128967285e-02 -2.657524943351745605e-01 -1.770368069410324097e-01 2.933208644390106201e-01 2.770950794219970703e-01 -2.565207779407501221e-01 4.160856455564498901e-02 1.808332465589046478e-02 -1.960383206605911255e-01 1.276263147592544556e-01 1.123045235872268677e-01 3.651964962482452393e-01 -1.668424457311630249e-01 -9.307388961315155029e-02 -5.995634198188781738e-02 2.439549937844276428e-02 4.742634296417236328e-02 1.418606936931610107e-02 8.487465232610702515e-02 -1.100004315376281738e-01 1.085582096129655838e-02 -1.378550659865140915e-02 -1.988328248262405396e-01 9.382013231515884399e-02 2.767634987831115723e-01 -1.379540115594863892e-01 -1.398001164197921753e-01
1.602033227682113647e-01 -2.060281932353973389e-01 -1.447136104106903076e-01 2.900447547435760498e-01 6.428765505552291870e-02 7.414606213569641113e-02 3.351796045899391174e-02 -4.334846436977386475e-01 2.509116232395172119e-01 1.118924096226692200e-01 9.312772005796432495e-02 -1.361274421215057373e-01 5.098531022667884827e-02 -8.407252281904220581e-02 1.438440531492233276e-01 5.498330667614936829e-02 3.252338469028472900e-01 5.356517061591148376e-02 6.034465134143829346e-02 -1.328290849924087524e-01 -3.826212137937545776e-02 -5.009728297591209412e-02 -1.330500543117523193e-01 -2.072492241859436035e-01 -3.562235236167907715e-01 -1.956929117441177368e-01 -5.858713760972023010e-03 -1.883395761251449585e-01 8.831103891134262085e-02 -1.957814395427703857e-01 -2.192637175321578979e-01 -5.130271613597869873e-02
1.827713400125503540e-01 1.607019007205963135e-01 1.167291849851608276e-01 1.718420386314392090e-01 -1.620740592479705811e-01 -1.097425911575555801e-02 -2.733380496501922607e-01 -1.069015339016914368e-01 2.427969574928283691e-01 4.642656818032264709e-02 -1.216864883899688721e-01 -1.162896677851676941e-01 1.612934470176696777e-02 -3.435939550399780273e-02 3.765260875225067139e-01 1.046658903360366821e-01 2.923948168754577637e-01 -6.696987897157669067e-02 1.772469878196716309e-01 2.620036602020263672e-01 -3.197157979011535645e-01 -5.829764530062675476e-02 -2.077544629573822021e-01 -1.836239844560623169e-01 -1.707113720476627350e-02 -1.663333624601364136e-01 -3.392691016197204590e-01 6.387273967266082764e-02 -1.299686729907989502e-03 5.065051955170929432e-04 -1.340387612581253052e-01 -6.189924478530883789e-02
1.349617391824722290e-01 3.115783631801605225e-02 -1.042776778340339661e-01 2.615854442119598389e-01 -2.434588968753814697e-02 9.518532454967498779e-02 1.391819864511489868e-01 -2.250362336635589600e-01 1.632105708122253418e-01 6.353235989809036255e-02 -1.628999412059783936e-01 2.987096011638641357e-01 3.639785945415496826e-02 5.527334660291671753e-02 2.459234893321990967e-01 -1.745268106460571289e-01 2.135985791683197021e-01 2.824617922306060791e-01 -3.007868826389312744e-01 -1.171064451336860657e-01 -2.924539446830749512e-01 2.740884572267532349e-02 1.352662295103073120e-01 -1.598575413227081299e-01 1.642192453145980835e-01 -2.288360148668289185e-01 -6.966657936573028564e-02 7.235668599605560303e-02 7.466004043817520142e-02 -2.728467881679534912e-01 7.767509669065475464e-02 2.118693888187408447e-01
1.288760900497436523e-01 -1.307230740785598755e-01 1.032165661454200745e-01 3.138696849346160889e-01 8.241912722587585449e-02 -2.238008677959442139e-01 1.914028823375701904e-01 -2.820094823837280273e-01 4.024882912635803223e-01 1.269940733909606934e-01 4.692384600639343262e-02 8.986469358205795288e-02 1.893235146999359131e-01 -9.776051342487335205e-02 2.149600535631179810e-01 1.314218193292617798e-01 2.671143412590026855e-01 -4.224883019924163818e-02 4.555869475007057190e-02 1.245727669447660446e-02 -2.576800435781478882e-02 -9.207945317029953003e-02 -2.748285531997680664e-01 -2.118758261203765869e-01 -3.480469435453414917e-02 -2.740353047847747803e-01 1.392199695110321045e-01 -1.828698217868804932e-01 8.984641730785369873e-02 -6.669627875089645386e-02 -1.621966511011123657e-01 -1.179796308279037476e-01
8.949042297899723053e-03 3.772481530904769897e-02 1.047464907169342041e-01 3.787633180618286133e-01 6.407881528139114380e-02 -5.759017914533615112e-02 -1.963905543088912964e-01 -1.717220097780227661e-01 2.213815748691558838e-01 2.704300582408905029e-01 -8.484774082899093628e-02 3.548030927777290344e-02 4.989315196871757507e-02 -1.924178153276443481e-01 1.080094277858734131e-01 -2.164372801780700684e-02 4.636364877223968506e-01 -5.813098698854446411e-02 4.272596910595893860e-02 2.548867762088775635e-01 7.385600358247756958e-03 2.947578951716423035e-02 -9.924132376909255981e-02 -1.193191632628440857e-01 -8.781210333108901978e-02 -2.233673781156539917e-01 7.847278565168380737e-02 -2.473561912775039673e-01 -5.528644844889640808e-02 6.345081329345703125e-02 1.199111640453338623e-01 -3.602582216262817383e-01
1.495483815670013428e-01 -2.669258117675781250e-01 1.659341752529144287e-01 3.020245730876922607e-01 -2.122540771961212158e-01 -1.492389440536499023e-01 -3.007887005805969238e-01 -2.312219738960266113e-01 5.186999216675758362e-03 1.542941629886627197e-01 2.544628381729125977e-01 5.175692588090896606e-02 -1.736164838075637817e-01 1.536888349801301956e-02 1.000712737441062927e-01 9.366956353187561035e-02 1.021244227886199951e-01 -2.667652666568756104e-01 -1.979361101984977722e-02 6.714812666177749634e-02 -1.976815909147262573e-01 -9.109313786029815674e-02 -1.674434244632720947e-01 -1.619034558534622192e-01 2.289259107783436775e-03 -4.455718994140625000e-01 -4.633180424571037292e-02 1.831862702965736389e-02 -6.826472282409667969e-02 -4.180190339684486389e-02 -1.419262140989303589e-01 -1.422977745532989502e-01
-7.940241694450378418e-02 -1.265473067760467529e-01 -2.110601663589477539e-01 3.000955879688262939e-01 -2.029343992471694946e-01 -7.333211600780487061e-02 -2.257304936647415161e-01 -6.169518455862998962e-03 9.637273102998733521e-02 8.338953554630279541e-02 1.323066800832748413e-01 1.448836773633956909e-01 -1.515049580484628677e-02 3.674615547060966492e-02 4.552108049392700195e-01 2.871478199958801270e-01 1.116504669189453125e-01 -7.298608869314193726e-02 -9.571396559476852417e-02 1.062886416912078857e-02 -3.050861060619354248e-01 -9.057539701461791992e-02 -8.717757463455200195e-02 -9.688913822174072266e-02 3.013910055160522461e-01 -2.276600599288940430e-01 1.308520734310150146e-01 2.203342318534851074e-02 -5.205339193344116211e-02 1.508243381977081299e-01 8.403111994266510010e-02 -2.478076964616775513e-01
9.586137533187866211e-02 -3.579321783035993576e-03 1.030963752418756485e-02 2.445761412382125854e-01 -2.862356305122375488e-01 2.070559859275817871e-01 -1.051091924309730530e-01 -3.212226331233978271e-01 1.341414153575897217e-01 4.168756306171417236e-02 -4.817688167095184326e-01 -2.277541160583496094e-02 1.002943068742752075e-01 2.888327650725841522e-02 2.250594198703765869e-01 -4.753549396991729736e-02 2.467009611427783966e-02 -5.506553873419761658e-02 -7.097474485635757446e-02 6.808391213417053223e-02 1.987051963806152344e-01 -1.067234054207801819e-01 -2.673578560352325439e-01 -1.367529928684234619e-01 2.163129746913909912e-01 -3.369007408618927002e-01 1.156578119844198227e-02 -1.193622127175331116e-01 1.230547577142715454e-02 -9.306889772415161133e-02 -1.675501279532909393e-02 -1.937661767005920410e-01
7.221506536006927490e-02 1.620268821716308594e-01 1.398133635520935059e-01 -2.049944177269935608e-02 -2.540309727191925049e-01 -1.564418971538543701e-01 -1.611382663249969482e-01 -4.391154348850250244e-01 1.195035800337791443e-01 -2.256049215793609619e-01 4.245777428150177002e-02 7.415848970413208008e-02 1.688424199819564819e-01 5.273649096488952637e-02 3.904341459274291992e-01 1.161104440689086914e-01 1.704332083463668823e-01 1.852126419544219971e-01 3.373334417119622231e-03 -1.087849065661430359e-01 -1.437027603387832642e-01 -1.057034544646739960e-02 2.250262349843978882e-02 2.229332178831100464e-02 1.043648123741149902e-01 -1.936454772949218750e-01 2.021615505218505859e-01 4.728104174137115479e-02 -1.433781534433364868e-01 -1.944320499897003174e-01 -3.130995929241180420e-01 1.619569212198257446e-01
2.257427275180816650e-01 -1.134320572018623352e-01 -1.276359111070632935e-01 6.168287247419357300e-02 3.858002647757530212e-02 -1.719062477350234985e-01 3.839657828211784363e-02 -8.183792978525161743e-02 8.661522716283798218e-02 1.735111474990844727e-01 7.214343547821044922e-02 2.394281029701232910e-01 -4.146160185337066650e-02 -3.295606002211570740e-02 2.737888395786285400e-01 -1.159521844238042831e-02 1.149625778198242188e-01 3.408730030059814453e-01 -2.560467720031738281e-01 2.661639750003814697e-01 -3.182471990585327148e-01 1.516770571470260620e-01 2.178049385547637939e-01 -2.634282112121582031e-01 9.907761961221694946e-02 -1.702564209699630737e-01 1.843315958976745605e-01 -1.379009932279586792e-01 2.654598653316497803e-02 5.758422892540693283e-03 2.082156836986541748e-01 -2.366478741168975830e-01
1.941532269120216370e-02 -1.300294697284698486e-01 2.140587568283081055e-01 -7.496204227209091187e-02 3.567163646221160889e-02 3.639261703938245773e-03 -7.558852434158325195e-02 -8.029413968324661255e-02 3.455100953578948975e-02 8.842258155345916748e-02 -1.931193023920059204e-01 2.788343429565429688e-01 -6.878510117530822754e-02 -4.116185009479522705e-01 2.036344110965728760e-01 -3.514178097248077393e-02 9.696938097476959229e-02 -1.429854631423950195e-01 -1.839982271194458008e-01 1.609148979187011719e-01 -1.089865155518054962e-02 -2.903999388217926025e-02 1.339204609394073486e-01 7.937519252300262451e-02 2.565448582172393799e-01 -2.161524742841720581e-01 2.179760299623012543e-02 5.009240284562110901e-02 6.370082497596740723e-02 -1.688680797815322876e-01 -3.198486268520355225e-01 -4.601265788078308105e-01
8.190479129552841187e-03 1.460177600383758545e-01 4.611551389098167419e-02 6.435234099626541138e-02 -1.262916922569274902e-01 1.302873063832521439e-02 -8.018101565539836884e-03 -1.314711421728134155e-01 3.206834793090820312e-01 2.675865031778812408e-02 -2.705439627170562744e-01 1.731250137090682983e-01 1.696543581783771515e-02 -1.715762466192245483e-01 1.567848026752471924e-01 -1.151004210114479065e-01 7.624661177396774292e-02 1.252661645412445068e-01 -2.238708138465881348e-01 1.161355003714561462e-01 -2.891196906566619873e-01 -2.133064121007919312e-01 -1.530121415853500366e-01 -1.642947643995285034e-01 4.088732004165649414e-01 -2.159770876169204712e-01 -2.699435949325561523e-01 4.185955598950386047e-02 -3.687376901507377625e-02 7.696875184774398804e-02 5.425230786204338074e-02 -3.183097839355468750e-01
1.902839988470077515e-01 -4.670920968055725098e-02 9.302497655153274536e-02 2.433685064315795898e-01 -2.223657071590423584e-01 1.147576943039894104e-01 2.329962104558944702e-01 -2.061588875949382782e-02 1.709109395742416382e-01 2.582114040851593018e-01 -1.192108765244483948e-01 -3.358952701091766357e-02 2.143968343734741211e-01 -3.409729301929473877e-01 3.909491002559661865e-01 1.074531674385070801e-01 1.230895072221755981e-01 -2.539944946765899658e-01 1.250324398279190063e-01 1.252989470958709717e-02 7.698581367731094360e-02 -2.020134590566158295e-02 -6.337071303278207779e-03 -6.626562774181365967e-02 -6.179748568683862686e-03 -2.468581199645996094e-01 2.992169559001922607e-01 1.574644632637500763e-02 -3.261467441916465759e-03 -1.801828444004058838e-01 -9.615957736968994141e-02 -1.996534466743469238e-01
1.109194476157426834e-02 9.290338307619094849e-02 -2.635047957301139832e-02 8.656214922666549683e-03 -2.999972999095916748e-01 -2.190604358911514282e-01 -6.383709609508514404e-02 -2.400518059730529785e-01 5.832786858081817627e-02 3.254675269126892090e-01 -2.704074792563915253e-02 3.587383925914764404e-01 -9.718273580074310303e-02 -2.430755645036697388e-01 7.474582642316818237e-02 -3.150295466184616089e-02 -1.026075519621372223e-02 3.430781364440917969e-01 -2.475492805242538452e-01 9.439648687839508057e-02 -1.969806104898452759e-01 1.827246993780136108e-01 -1.589047759771347046e-01 1.193256583064794540e-02 -1.195384263992309570e-01 -2.692408561706542969e-01 1.466218680143356323e-01 -1.430063992738723755e-01 1.066659986972808838e-01 -1.836943030357360840e-01 -1.320438981056213379e-01 7.594015449285507202e-03
2.067309170961380005e-01 -4.486788436770439148e-02 8.647194504737854004e-02 2.299888432025909424e-01 -4.950070977210998535e-01 -5.544567108154296875e-02 -2.728800475597381592e-01 1.291370987892150879e-01 9.758124500513076782e-02 1.184792146086692810e-01 -4.262280836701393127e-02 9.400431066751480103e-02 -1.593424081802368164e-01 -1.179817691445350647e-02 1.780397631227970123e-02 -2.628753520548343658e-02 2.391104698181152344e-01 -1.313291583210229874e-02 -1.547251492738723755e-01 1.625236421823501587e-01 3.970595449209213257e-02 -7.273454964160919189e-02 2.952857315540313721e-02 9.821458905935287476e-02 3.235148638486862183e-02 3.796304808929562569e-03 3.600960373878479004e-01 7.655899971723556519e-02 2.558643817901611328e-01 -1.990606486797332764e-01 3.783125430345535278e-02 -3.559230566024780273e-01
1.378699988126754761e-01 -1.352312881499528885e-02 8.146953582763671875e-02 1.310501992702484131e-01 -4.345265924930572510e-01 5.758462101221084595e-02 -2.624979019165039062e-01 -2.209638953208923340e-01 1.641489118337631226e-01 2.010662853717803955e-02 -2.085916846990585327e-01 3.292419388890266418e-02 6.736236810684204102e-02 -1.253939121961593628e-01 1.745791584253311157e-01 1.578810364007949829e-01 4.150983691215515137e-01 -2.092961966991424561e-01 3.030447661876678467e-01 6.061749532818794250e-02 -1.379833966493606567e-01 7.180844992399215698e-02 -1.415372341871261597e-01 2.120346426963806152e-01 2.602210501208901405e-03 -9.617732465267181396e-02 1.465521007776260376e-02 -1.286143958568572998e-01 8.044070750474929810e-02 9.588704258203506470e-02 -8.302682638168334961e-02 -2.239364981651306152e-01
2.240281254053115845e-01 -1.053652688860893250e-01 3.010811097919940948e-02 3.099486827850341797e-01 1.074198856949806213e-01 -1.195354685187339783e-01 1.880816370248794556e-01 -2.332643270492553711e-01 2.859221994876861572e-01 1.060639396309852600e-01 8.097726851701736450e-02 1.316772103309631348e-01 1.062031462788581848e-01 -4.828949272632598877e-02 3.767777979373931885e-01 2.063857316970825195e-01 1.343456357717514038e-01 -1.869803965091705322e-01 1.174051463603973389e-01 1.574022695422172546e-02 -5.601387098431587219e-02 2.774841524660587311e-02 -3.354066610336303711e-01 -7.474916428327560425e-02 1.235232353210449219e-01 -2.103038877248764038e-01 -6.644406169652938843e-02 -2.407823503017425537e-01 1.584908515214920044e-01 -8.745894581079483032e-02 -2.361044883728027344e-01 -1.078436970710754395e-01
-5.141714960336685181e-02 -1.298348307609558105e-01 -1.718738824129104614e-01 1.024319231510162354e-01 -2.392105907201766968e-01 -2.464386522769927979e-01 1.228306908160448074e-02 -3.104989528656005859e-01 2.307323366403579712e-01 1.673385947942733765e-01 -8.287968486547470093e-02 -1.167863234877586365e-01 1.262250691652297974e-01 1.347894780337810516e-02 3.996618688106536865e-01 1.004296168684959412e-01 2.378547787666320801e-01 1.535373330116271973e-01 -3.490140438079833984e-01 6.738849729299545288e-02 -2.442893087863922119e-01 3.519679605960845947e-02 7.641797512769699097e-02 -2.857115566730499268e-01 5.617180094122886658e-02 2.625470161437988281e-01 2.292647026479244232e-02 -8.029136806726455688e-02 -2.911126986145973206e-02 -3.905760124325752258e-02 3.091144748032093048e-02 -3.161618113517761230e-02
3.425684571266174316e-01 1.354960203170776367e-01 -1.499828249216079712e-01 2.444956451654434204e-01 -4.897388070821762085e-02 -1.014747098088264465e-02 -2.230055332183837891e-01 -2.594062983989715576e-01 9.879324585199356079e-02 2.172831892967224121e-01 -6.830367445945739746e-02 -2.001465708017349243e-01 2.725085020065307617e-01 9.241154044866561890e-02 3.555689156055450439e-01 6.636363267898559570e-02 8.137504756450653076e-02 -1.036267951130867004e-01 1.771856844425201416e-01 1.627141237258911133e-01 -6.826940178871154785e-02 -2.405136451125144958e-02 -1.033040732145309448e-01 -2.420549392700195312e-01 4.390696808695793152e-02 -3.528031408786773682e-01 -7.983348518610000610e-02 -1.748265624046325684e-01 3.945320844650268555e-03 1.345318928360939026e-02 -1.333683878183364868e-01 -1.269172579050064087e-01
-3.984590619802474976e-02 1.328849494457244873e-01 -2.967062592506408691e-02 2.406251877546310425e-01 -3.878882154822349548e-02 -2.976395189762115479e-02 -3.092658519744873047e-01 -3.047142326831817627e-01 6.022729724645614624e-02 2.617915272712707520e-01 -1.226829588413238525e-01 8.181879669427871704e-02 1.608366817235946655e-01 -2.203383296728134155e-01 8.461613953113555908e-02 1.248790696263313293e-02 7.521309703588485718e-02 3.670151829719543457e-01 -3.359142243862152100e-01 -6.474978476762771606e-02 -1.019860059022903442e-01 9.382663667201995850e-02 5.567874014377593994e-02 9.402713179588317871e-02 -7.406508177518844604e-02 -2.387267947196960449e-01 2.375409901142120361e-01 1.389523595571517944e-02 2.331679314374923706e-01 -2.683611810207366943e-01 -1.182681694626808167e-01 -8.628245443105697632e-02
4.256206378340721130e-02 2.114443033933639526e-01 1.945660412311553955e-01 5.504205357283353806e-03 -1.592861562967300415e-01 -5.721385031938552856e-02 -1.714150607585906982e-01 -4.011147916316986084e-01 3.057965077459812164e-04 -7.303746044635772705e-02 -5.567668750882148743e-02 2.730315923690795898e-02 1.511364281177520752e-01 5.571957677602767944e-02 4.731478393077850342e-01 2.099419087171554565e-01 4.978587478399276733e-02 3.124649822711944580e-01 -7.309693843126296997e-02 1.207410395145416260e-01 -1.294208168983459473e-01 9.939147531986236572e-02 2.212428897619247437e-01 2.123856693506240845e-01 1.406303793191909790e-01 -7.460707426071166992e-02 8.415300399065017700e-02 5.102007463574409485e-02 1.557900607585906982e-01 -4.262373596429824829e-02 -2.987844347953796387e-01 4.994156584143638611e-02
2.526676654815673828e-02 1.711848825216293335e-01 2.794199623167514801e-02 1.656205952167510986e-01 -1.188084483146667480e-01 -3.165343999862670898e-01 -2.321762293577194214e-01 -2.787350416183471680e-01 3.039239645004272461e-01 2.298645675182342529e-01 1.829230971634387970e-02 -9.902616590261459351e-02 9.859047085046768188e-02 -1.772847175598144531e-01 6.634102016687393188e-02 2.396661788225173950e-01 7.614490389823913574e-02 1.266131997108459473e-01 -1.696052849292755127e-01 -1.238351538777351379e-01 2.788224220275878906e-01 1.579238101840019226e-03 1.818690598011016846e-01 -1.927559375762939453e-01 1.083098724484443665e-01 1.128371432423591614e-02 4.447090253233909607e-02 1.926453709602355957e-01 -5.117882043123245239e-02 -1.832333803176879883e-01 -2.511983811855316162e-01 -2.710174024105072021e-01
-1.866663619875907898e-02 -1.342031210660934448e-01 -8.865363197401165962e-04 3.514418303966522217e-01 6.333620101213455200e-02 -1.077251955866813660e-01 -1.602434739470481873e-02 -1.546708494424819946e-01 2.027923911809921265e-01 3.812033236026763916e-01 -2.864506840705871582e-01 1.091180518269538879e-01 1.879799962043762207e-01 -8.866616338491439819e-02 5.269463732838630676e-02 -3.977675735950469971e-02 3.344524800777435303e-01 -2.489322721958160400e-01 -3.269838634878396988e-03 1.299637258052825928e-01 -1.696252673864364624e-01 -1.554617099463939667e-02 -1.161863058805465698e-01 -2.251641452312469482e-01 -5.627276003360748291e-02 -2.858891487121582031e-01 2.413905970752239227e-02 -2.394446879625320435e-01 1.798791624605655670e-02 3.898191032931208611e-03 5.476499907672405243e-03 -2.514961957931518555e-01
-9.444475919008255005e-02 6.806027959100902081e-04 -1.322353482246398926e-01 3.412598967552185059e-01 -1.945427358150482178e-01 -2.024535834789276123e-01 -2.839502990245819092e-01 -4.233981966972351074e-01 8.657108992338180542e-03 4.621997103095054626e-02 1.937446556985378265e-02 -8.660765737295150757e-02 -1.822587698698043823e-01 5.202823504805564880e-02 2.591994404792785645e-01 1.933967471122741699e-01 6.490938365459442139e-02 -1.616668887436389923e-02 -1.995545811951160431e-02 5.493433028459548950e-02 -9.501472115516662598e-02 1.032302677631378174e-01 1.444002091884613037e-01 -4.609320685267448425e-02 1.352096498012542725e-01 1.070751175284385681e-01 1.535146385431289673e-01 -4.518600106239318848e-01 2.141643464565277100e-01 2.271160110831260681e-02 1.035822406411170959e-01 -5.152225494384765625e-02
-1.216220855712890625e-01 -3.408621996641159058e-02 1.085353493690490723e-01 2.580890953540802002e-01 1.029638852924108505e-02 1.042450144886970520e-01 -3.003777563571929932e-01 -1.926400512456893921e-02 2.862415611743927002e-01 3.432634100317955017e-02 -1.303173303604125977e-01 1.572169065475463867e-01 -1.476378738880157471e-01 -8.954656310379505157e-03 3.309735655784606934e-01 1.328817307949066162e-01 1.633289158344268799e-01 2.212247401475906372e-01 -2.677620351314544678e-01 -9.377584606409072876e-02 -4.289269447326660156e-02 7.318834215402603149e-02 4.744626581668853760e-01 -2.198918256908655167e-03 -1.047375723719596863e-01 -1.227080523967742920e-01 -1.703582704067230225e-01 -2.546663396060466766e-02 1.906874179840087891e-01 -1.475622951984405518e-01 1.472361683845520020e-01 -7.911486178636550903e-02
-5.806133151054382324e-02 -5.766712501645088196e-02 2.538910210132598877e-01 1.047303825616836548e-01 -2.467527240514755249e-01 -1.177538707852363586e-01 -2.510955929756164551e-01 -1.682234704494476318e-01 7.424873858690261841e-02 1.191035211086273193e-01 -1.759798079729080200e-01 1.497216373682022095e-01 -1.439190357923507690e-01 -3.368350490927696228e-02 1.712704449892044067e-01 3.896040618419647217e-01 8.089254796504974365e-02 3.155938982963562012e-01 -8.137363940477371216e-02 -8.614724129438400269e-02 -1.309006568044424057e-02 2.646775245666503906e-01 4.463973268866539001e-02 -2.373235672712326050e-01 -1.347252726554870605e-01 -2.009321004152297974e-01 7.391526550054550171e-02 9.333251044154167175e-03 -3.426454365253448486e-01 -1.488664150238037109e-01 -1.488918960094451904e-01 -3.434075042605400085e-02
-3.541142679750919342e-03 -2.206855416297912598e-01 2.295627593994140625e-01 2.324332743883132935e-01 -8.226204663515090942e-03 -2.265705317258834839e-01 -1.611136496067047119e-01 -4.746655374765396118e-02 2.107276022434234619e-01 2.200533002614974976e-01 1.115710809826850891e-01 6.156524270772933960e-02 -4.284794256091117859e-02 -1.954755783081054688e-01 3.493998665362596512e-03 1.849834173917770386e-01 2.798972129821777344e-01 5.623417720198631287e-02 -2.087558507919311523e-01 1.210674121975898743e-01 -8.579231798648834229e-02 -2.289270907640457153e-01 -9.162233769893646240e-02 -6.614460796117782593e-02 -1.850910931825637817e-01 -3.270818889141082764e-01 2.800999283790588379e-01 3.070351108908653259e-02 2.206788957118988037e-01 -2.626308798789978027e-01 1.564533859491348267e-01 -8.082357048988342285e-02
1.185726225376129150e-01 2.795614004135131836e-01 -1.364980041980743408e-01 2.609150111675262451e-01 -1.124973073601722717e-01 9.889494627714157104e-02 1.184881851077079773e-01 -1.164970323443412781e-01 2.269832342863082886e-01 -1.574358344078063965e-01 -1.368200629949569702e-01 -1.179524436593055725e-01 2.078676372766494751e-01 -3.176157772541046143e-01 1.827946305274963379e-01 2.608977854251861572e-01 2.105915360152721405e-02 -2.631675265729427338e-02 5.946345627307891846e-02 1.089216098189353943e-01 -1.674603372812271118e-01 1.572788357734680176e-01 -8.108907192945480347e-02 2.255545109510421753e-01 2.259647101163864136e-01 -2.288484424352645874e-01 1.026916410773992538e-02 -2.357411831617355347e-01 2.407835274934768677e-01 -2.157544046640396118e-01 -4.509469121694564819e-02 -1.551884263753890991e-01
1.128254458308219910e-01 1.402632594108581543e-01 1.603594571352005005e-01 -2.800808846950531006e-02 -1.280876100063323975e-01 -1.699164211750030518e-01 -1.428470015525817871e-01 -2.016165554523468018e-01 4.071387350559234619e-01 -4.007572680711746216e-02 -1.145364269614219666e-01 -1.625583022832870483e-01 3.655181080102920532e-02 -9.672137349843978882e-02 2.093234211206436157e-01 1.534511595964431763e-01 5.225389003753662109e-01 5.279631912708282471e-02 5.230876803398132324e-02 1.653001904487609863e-01 -3.148017823696136475e-01 -9.534683078527450562e-02 -9.460695832967758179e-02 1.174704656004905701e-01 -8.760601282119750977e-02 -1.372664272785186768e-01 1.268250308930873871e-02 -7.071565836668014526e-02 1.567107625305652618e-02 -8.296363987028598785e-03 -2.078128010034561157e-01 -1.943800747394561768e-01
-5.156910791993141174e-02 -1.441638469696044922e-01 6.592724472284317017e-02 -8.562796562910079956e-02 -2.015228718519210815e-01 -1.636063456535339355e-01 -1.521214842796325684e-01 -3.486874103546142578e-01 -3.826171159744262695e-02 2.319448739290237427e-01 -1.062871143221855164e-01 1.655776649713516235e-01 -1.935096085071563721e-01 -9.199196100234985352e-02 8.773690089583396912e-03 1.318009104579687119e-03 -2.586853504180908203e-02 8.547112345695495605e-02 -2.149640917778015137e-01 4.191140830516815186e-02 -1.837231963872909546e-01 -1.042817831039428711e-01 -1.785167492926120758e-02 6.074216961860656738e-02 -1.595137566328048706e-01 -2.533707618713378906e-01 3.085179030895233154e-01 -7.990750670433044434e-02 3.071382343769073486e-01 -3.329439461231231689e-01 -8.883574604988098145e-02 -3.224113881587982178e-01
-3.051972016692161560e-02 8.664232492446899414e-02 -1.577232629060745239e-01 2.386755347251892090e-01 -4.648306965827941895e-02 -4.521752241998910904e-03 -5.585358291864395142e-02 -1.045992374420166016e-01 2.609591186046600342e-01 -9.587814658880233765e-02 4.381438717246055603e-02 1.510769277811050415e-01 2.747201323509216309e-01 -1.768585145473480225e-01 1.402978897094726562e-01 1.774471998214721680e-01 1.693749427795410156e-02 -2.094962894916534424e-01 9.712842851877212524e-02 1.871507167816162109e-01 -7.436549663543701172e-02 6.280639767646789551e-02 1.885391771793365479e-01 1.560386866331100464e-01 2.683457732200622559e-01 -4.009182155132293701e-01 -1.591161340475082397e-01 -7.431601732969284058e-02 3.089381456375122070e-01 -1.810082644224166870e-01 -1.585320532321929932e-01 -2.420544028282165527e-01
-1.780388206243515015e-01 2.102523110806941986e-02 2.017512731254100800e-02 1.213103830814361572e-01 -2.815658748149871826e-01 1.131019070744514465e-01 3.809600695967674255e-02 -2.972729504108428955e-01 2.245239913463592529e-01 -2.353992462158203125e-01 -7.552348542958498001e-03 6.464207079261541367e-03 1.278689801692962646e-01 1.319819688796997070e-01 3.200393617153167725e-01 3.068347461521625519e-02 3.277017474174499512e-01 1.946271657943725586e-01 -1.736875176429748535e-01 -1.625640876591205597e-02 -1.486928164958953857e-01 -2.345253480598330498e-03 -1.950298994779586792e-01 6.583032757043838501e-02 -9.681562334299087524e-02 -2.778339087963104248e-01 2.490942180156707764e-01 2.119062468409538269e-02 3.676751628518104553e-02 2.556669712066650391e-01 -2.606464326381683350e-01 -6.231228634715080261e-02
1.763057410717010498e-01 1.001900434494018555e-01 2.151928842067718506e-01 -5.517092347145080566e-02 -3.234606981277465820e-02 -7.032504677772521973e-02 -2.177483141422271729e-01 -1.484276652336120605e-01 2.835506200790405273e-01 1.175892651081085205e-01 1.185040622949600220e-01 3.078869581222534180e-01 -1.673602759838104248e-01 -3.404508158564567566e-02 4.157799184322357178e-01 1.900595724582672119e-01 5.926248058676719666e-02 -5.724814906716346741e-02 1.785945892333984375e-02 2.500908076763153076e-01 -1.645098328590393066e-01 -8.167874813079833984e-02 1.264183223247528076e-01 7.541817426681518555e-02 2.680607512593269348e-02 2.089207023382186890e-01 2.277408838272094727e-01 -2.662611305713653564e-01 1.087002605199813843e-01 -2.252017408609390259e-01 -1.550230979919433594e-01 -1.187865734100341797e-01
-1.056255996227264404e-01 -1.498991996049880981e-01 1.488344222307205200e-01 2.949035353958606720e-02 -8.291978389024734497e-02 1.156525388360023499e-01 -3.567452728748321533e-02 -1.478011310100555420e-01 3.998645842075347900e-01 7.474376261234283447e-02 -7.801792770624160767e-02 2.274207919836044312e-01 -1.820001304149627686e-01 -2.624822258949279785e-01 1.154115349054336548e-01 -3.465102016925811768e-01 2.948252558708190918e-01 -1.228556409478187561e-02 -1.749158203601837158e-01 -3.241552039980888367e-02 -1.902609467506408691e-01 6.688880175352096558e-02 -7.880496233701705933e-02 -6.963066011667251587e-02 2.990723215043544769e-02 -3.885206952691078186e-02 2.524629533290863037e-01 2.061904072761535645e-01 2.071119248867034912e-01 -2.291877381503582001e-02 -2.193467468023300171e-01 -2.657945752143859863e-01
-5.143370106816291809e-02 2.651800513267517090e-01 1.064462773501873016e-02 1.786332726478576660e-01 -9.463541209697723389e-02 4.595259204506874084e-02 -2.111695855855941772e-01 -2.083890736103057861e-01 -1.996767707169055939e-02 1.602203547954559326e-01 -5.314243212342262268e-02 1.379750669002532959e-01 8.375229686498641968e-02 -2.045544981956481934e-01 2.740357257425785065e-02 7.304628938436508179e-02 2.721887230873107910e-01 3.528033792972564697e-01 -1.297049820423126221e-01 7.490851730108261108e-02 -8.025126904249191284e-02 4.784337803721427917e-02 6.939684599637985229e-02 2.265117168426513672e-01 1.207378804683685303e-01 -3.357319533824920654e-01 3.456016480922698975e-01 -1.748598217964172363e-01 2.158062011003494263e-01 -2.443298697471618652e-01 2.232045494019985199e-02 -1.520807743072509766e-01
-8.834869414567947388e-02 1.619791090488433838e-01 -1.622301787137985229e-01 2.598744332790374756e-01 -8.862400054931640625e-02 7.076795399188995361e-02 -2.657502330839633942e-02 -2.198560982942581177e-01 1.688751280307769775e-01 -7.007389795035123825e-03 -4.284400939941406250e-01 1.139214709401130676e-01 -2.903100550174713135e-01 4.443185031414031982e-02 2.324111759662628174e-01 -9.251630306243896484e-02 4.356754422187805176e-01 5.166694521903991699e-02 2.337630391120910645e-01 4.997641220688819885e-02 -1.472522616386413574e-01 -9.368797391653060913e-02 -1.571274697780609131e-01 -5.150692909955978394e-02 1.490123867988586426e-01 -2.014208585023880005e-01 -1.618741899728775024e-01 5.144188553094863892e-02 8.198115229606628418e-02 6.887165457010269165e-02 -1.317039728164672852e-01 -9.165566414594650269e-02
1.188734546303749084e-01 1.334100123494863510e-02 1.879406273365020752e-01 -4.382245987653732300e-02 -1.577699035406112671e-01 6.946180760860443115e-02 -1.284962594509124756e-01 -2.151990979909896851e-01 2.727657556533813477e-01 -1.983647607266902924e-02 -2.510403394699096680e-01 1.046206951141357422e-01 -1.503944396972656250e-01 -2.119087129831314087e-01 2.825750410556793213e-01 -1.492718160152435303e-01 2.036800235509872437e-01 -1.588055193424224854e-01 -6.302081793546676636e-02 2.774025872349739075e-02 -2.629507780075073242e-01 3.156274557113647461e-01 1.136617287993431091e-01 -2.974747419357299805e-01 -5.951170250773429871e-02 6.735212355852127075e-02 -2.877980098128318787e-02 1.413765847682952881e-01 2.527685761451721191e-01 -2.053557336330413818e-01 -2.191974371671676636e-01 1.134506165981292725e-01
3.590975403785705566e-01 -2.036703974008560181e-01 -9.441999346017837524e-02 -1.641079224646091461e-02 -7.393924146890640259e-02 -4.409751668572425842e-02 -1.149614378809928894e-01 -9.511587023735046387e-02 1.824206262826919556e-01 5.640596896409988403e-02 -1.136145964264869690e-01 1.200907602906227112e-01 1.032904163002967834e-01 1.613732241094112396e-02 2.510221600532531738e-01 -9.620936959981918335e-02 3.279543817043304443e-01 -1.215184479951858521e-01 -1.547434926033020020e-01 1.187723949551582336e-01 -1.124362796545028687e-01 6.267878692597150803e-03 7.550493627786636353e-02 -8.755131810903549194e-02 4.988579154014587402e-01 -2.348458617925643921e-01 -2.290688157081604004e-01 -1.220733821392059326e-01 1.541859060525894165e-01 7.464656233787536621e-02 -3.244106099009513855e-02 -2.356196194887161255e-01
1.223034784197807312e-01 -1.272260490804910660e-02 2.567569315433502197e-01 3.570189774036407471e-01 -9.715428203344345093e-02 -1.537753641605377197e-01 -1.243292237631976604e-03 -1.207239106297492981e-01 2.806188166141510010e-01 8.607092499732971191e-02 -1.787440925836563110e-01 -6.660057604312896729e-02 3.327473402023315430e-01 -2.434477657079696655e-01 2.236328125000000000e-01 -9.742254391312599182e-03 1.928742080926895142e-01 -1.384755969047546387e-01 2.116022817790508270e-02 -2.694303914904594421e-02 -1.845777928829193115e-01 4.572577308863401413e-03 -2.165910750627517700e-01 -5.199500173330307007e-02 -4.400179162621498108e-02 -4.587546288967132568e-01 6.077072583138942719e-03 -9.186740219593048096e-02 -8.519779145717620850e-02 -1.875181868672370911e-02 6.113484501838684082e-02 -1.665124446153640747e-01
2.100906819105148315e-01 -2.001767158508300781e-01 1.068537384271621704e-01 -5.318618193268775940e-02 -9.319802373647689819e-02 -3.825919330120086670e-02 -2.809440195560455322e-01 -3.008306026458740234e-01 3.369466960430145264e-01 1.105128303170204163e-01 -2.823252230882644653e-02 -2.401935122907161713e-02 2.115455828607082367e-02 1.273869574069976807e-01 8.673155307769775391e-02 -6.708601117134094238e-02 1.280117034912109375e-01 -2.208779752254486084e-01 -1.112289392040111125e-04 3.155432045459747314e-01 -5.544093251228332520e-02 -8.381356298923492432e-02 -1.132400892674922943e-02 -1.428772807121276855e-01 3.596872687339782715e-01 -1.464657783508300781e-01 -2.068778276443481445e-01 1.214622557163238525e-01 2.111974656581878662e-01 -1.257809102535247803e-01 -6.844492256641387939e-02 -3.118937909603118896e-01
1.699907183647155762e-01 -2.301305383443832397e-01 5.687704682350158691e-02 2.710320055484771729e-01 1.349674016237258911e-01 -1.927020698785781860e-01 7.712946832180023193e-02 -3.162260949611663818e-01 3.719386458396911621e-01 4.498652368783950806e-02 -5.958611890673637390e-02 1.380959898233413696e-01 1.844862103462219238e-01 -2.502456903457641602e-01 2.768969237804412842e-01 1.765339523553848267e-01 2.287228405475616455e-01 -2.503514848649501801e-02 1.554126739501953125e-01 -4.888224415481090546e-03 -6.312081590294837952e-03 -4.408500716090202332e-02 -2.324555218219757080e-01 -2.156992852687835693e-01 -9.769292920827865601e-02 -1.751247942447662354e-01 1.253500729799270630e-01 -1.719004213809967041e-01 4.100834950804710388e-02 5.146315693855285645e-02 -1.879306882619857788e-01 -8.881582319736480713e-02
-8.825523406267166138e-02 -7.601276040077209473e-02 5.663607269525527954e-03 5.545930191874504089e-02 -3.754802048206329346e-01 -1.195716559886932373e-01 -1.782322861254215240e-02 -2.389715611934661865e-01 2.563664317131042480e-01 -1.984551399946212769e-01 -4.670294746756553650e-02 1.957335472106933594e-01 8.456186391413211823e-03 1.658026874065399170e-01 2.105595618486404419e-01 6.428222358226776123e-02 3.455799818038940430e-01 1.971116364002227783e-01 -1.052253767848014832e-01 3.060435876250267029e-02 -7.642388343811035156e-02 4.417953267693519592e-02 -3.740963935852050781e-01 -2.086315676569938660e-02 -1.235732659697532654e-01 -2.633690834045410156e-01 2.479798346757888794e-01 7.565852254629135132e-02 9.919424355030059814e-02 1.947264224290847778e-01 -1.666817665100097656e-01 5.595536902546882629e-02
2.313200980424880981e-01 -1.102887392044067383e-01 1.760233789682388306e-01 1.930467635393142700e-01 -1.660315878689289093e-02 -2.800494134426116943e-01 1.917716413736343384e-01 -2.496710866689682007e-01 3.280993103981018066e-01 8.820413611829280853e-03 -3.280222415924072266e-02 1.467786580324172974e-01 1.077103018760681152e-01 -2.740172147750854492e-01 2.136557400226593018e-01 1.628069132566452026e-01 2.701901793479919434e-01 -1.786490529775619507e-01 -6.671248376369476318e-02 9.299993515014648438e-02 4.386510327458381653e-02 3.302587196230888367e-02 -1.822542697191238403e-01 1.047835573554039001e-01 4.895760118961334229e-02 -1.093669831752777100e-01 -9.702271781861782074e-03 -1.239322572946548462e-01 -1.256827414035797119e-01 -1.527919918298721313e-01 -3.866558969020843506e-01 -1.240466907620429993e-01
-1.512244343757629395e-01 -4.127030447125434875e-02 -1.329509466886520386e-01 1.851605325937271118e-01 -4.093160927295684814e-01 -1.722660064697265625e-01 1.652620881795883179e-01 -8.649305254220962524e-02 -1.290285289287567139e-01 3.047447800636291504e-01 -2.554841712117195129e-02 6.666832417249679565e-02 -2.658444643020629883e-01 1.100376714020967484e-02 2.177457809448242188e-01 -6.057719513773918152e-02 1.007212623953819275e-01 6.375955790281295776e-02 -2.463466674089431763e-01 1.309821456670761108e-01 5.961560085415840149e-02 -1.348958257585763931e-02 -6.509660929441452026e-02 -2.249800115823745728e-01 4.611580818891525269e-02 -4.442010819911956787e-02 1.863771229982376099e-01 -1.286438554525375366e-01 1.288973540067672729e-01 -2.606310248374938965e-01 4.567754920572042465e-03 -4.054320454597473145e-01
9.656490385532379150e-02 -1.601200997829437256e-01 -1.414082497358322144e-01 -1.476114429533481598e-02 -1.054197773337364197e-01 5.367469415068626404e-02 -4.907034635543823242e-01 -1.107378974556922913e-01 2.892538905143737793e-01 1.610006541013717651e-01 -1.122105792164802551e-01 -1.394566893577575684e-01 -1.834333986043930054e-01 -2.397601604461669922e-01 8.843254297971725464e-02 1.460634768009185791e-01 2.530270218849182129e-01 -1.765440404415130615e-01 -1.229015886783599854e-01 3.729170262813568115e-01 1.913043409585952759e-01 8.121014572679996490e-03 8.262994699180126190e-03 -1.144841611385345459e-01 3.791439905762672424e-02 -6.754945032298564911e-03 1.464263498783111572e-01 -1.649754643440246582e-01 2.239723801612854004e-01 -5.231291055679321289e-02 -6.288438290357589722e-02 -9.830223023891448975e-02
-1.399973928928375244e-01 -6.986409425735473633e-02 -9.400229156017303467e-02 1.999986590817570686e-03 -2.278399616479873657e-01 2.982985079288482666e-01 -3.014479875564575195e-01 -1.902413517236709595e-01 7.744513452053070068e-02 1.506448239088058472e-01 -3.474107980728149414e-01 -9.323997050523757935e-02 -8.537723869085311890e-02 6.073301285505294800e-02 1.045735105872154236e-01 1.219775825738906860e-01 1.325226277112960815e-01 -7.510530203580856323e-02 -3.612734675407409668e-01 5.750728771090507507e-02 -3.748449683189392090e-02 -1.482475847005844116e-01 1.719230562448501587e-01 -2.633544988930225372e-02 -5.846514925360679626e-02 -3.811447024345397949e-01 1.140432283282279968e-01 -1.169086340814828873e-02 -1.091671809554100037e-01 -2.369934469461441040e-01 -2.193922847509384155e-01 -1.230516284704208374e-01
-5.841076001524925232e-02 -2.984892427921295166e-01 1.016838252544403076e-01 2.549612224102020264e-01 1.287672761827707291e-02 -1.138720139861106873e-01 4.586222767829895020e-02 -2.025061249732971191e-01 1.814124137163162231e-01 -2.068673446774482727e-02 7.884888350963592529e-02 4.118241742253303528e-02 4.400166124105453491e-02 -1.897265613079071045e-01 1.181373894214630127e-01 1.333169043064117432e-01 -1.924018561840057373e-02 2.147814929485321045e-01 -1.546323299407958984e-01 2.613719105720520020e-01 -4.570575356483459473e-01 2.828855514526367188e-01 6.465128809213638306e-02 -1.188987400382757187e-02 -5.731511861085891724e-02 -2.399979680776596069e-01 2.127055972814559937e-01 8.396244794130325317e-02 -6.915624719113111496e-03 -2.416083216667175293e-01 -2.190307080745697021e-01 1.159321963787078857e-01
-1.940689235925674438e-02 7.205476518720388412e-03 -1.852876245975494385e-01 1.857454329729080200e-01 2.950896508991718292e-02 -4.643847644329071045e-01 -6.508662551641464233e-02 -2.486173361539840698e-01 1.205909177660942078e-01 -2.009343057870864868e-01 -1.881227195262908936e-01 1.625096350908279419e-01 1.167282164096832275e-01 -3.045548684895038605e-02 3.029503524303436279e-01 -6.371185649186372757e-03 2.026104480028152466e-01 2.311990596354007721e-02 -2.332586050033569336e-01 -3.277810215950012207e-01 -1.519017219543457031e-01 -1.143473014235496521e-01 7.211457192897796631e-02 -7.215159712359309196e-04 -1.382163073867559433e-02 5.311462283134460449e-02 1.797774881124496460e-01 -9.900265932083129883e-02 2.637062370777130127e-01 -1.759133934974670410e-01 -8.384467661380767822e-02 -1.662618666887283325e-01
2.899982929229736328e-01 -2.812457084655761719e-01 1.197858154773712158e-01 1.364867538213729858e-01 -8.537419140338897705e-02 -2.177209705114364624e-01 -2.885633409023284912e-01 -2.308879345655441284e-01 1.627982705831527710e-01 -2.615182101726531982e-01 -9.740864485502243042e-02 -7.011757791042327881e-02 -2.539087235927581787e-01 -2.465577721595764160e-01 6.016013771295547485e-02 3.404418826103210449e-01 6.733019649982452393e-02 -5.802578479051589966e-02 -2.197551876306533813e-01 -9.967336058616638184e-02 -1.479125916957855225e-01 -4.844050854444503784e-02 9.681135416030883789e-02 1.581569164991378784e-01 -1.340264640748500824e-02 -1.818548887968063354e-01 2.775399088859558105e-01 2.012814767658710480e-02 1.915189810097217560e-02 -1.661595329642295837e-02 -8.532323688268661499e-02 -1.230031400918960571e-01
3.734587132930755615e-02 -1.015557274222373962e-01 2.880573868751525879e-01 -1.019612699747085571e-01 -1.500209979712963104e-02 -1.839980185031890869e-01 -1.030238866806030273e-01 -1.767412722110748291e-01 4.052269160747528076e-01 -1.139770150184631348e-01 1.265230923891067505e-01 9.721194952726364136e-02 -1.294890046119689941e-01 -2.254998980788514018e-04 3.102538883686065674e-01 3.395301848649978638e-02 2.276266813278198242e-01 2.485919557511806488e-02 -1.266885101795196533e-01 5.823661014437675476e-02 6.260994076728820801e-02 8.389778435230255127e-02 -1.490918546915054321e-01 5.547527223825454712e-03 -2.411718517541885376e-01 1.699691116809844971e-01 2.911165952682495117e-01 -1.743408441543579102e-01 -3.977091237902641296e-02 -2.915850579738616943e-01 -2.464342117309570312e-01 -2.180128842592239380e-01
-2.139147371053695679e-02 9.465578943490982056e-02 2.180846929550170898e-01 8.693904615938663483e-03 -8.528470993041992188e-03 -1.360517442226409912e-01 -1.686534732580184937e-01 -1.840083003044128418e-01 2.167300581932067871e-01 1.547418721020221710e-02 7.600945979356765747e-02 2.925227582454681396e-01 -2.943310737609863281e-01 8.159453421831130981e-02 2.253485172986984253e-01 9.754779189825057983e-02 7.180182728916406631e-03 1.486682891845703125e-01 -7.695244252681732178e-02 3.043368458747863770e-01 -2.017246782779693604e-01 1.146377474069595337e-01 9.566259384155273438e-02 -1.171463280916213989e-01 -7.230032980442047119e-02 1.562902182340621948e-01 4.176520705223083496e-01 -1.861000359058380127e-01 1.148124039173126221e-01 -1.895475536584854126e-01 -2.322775870561599731e-01 -1.752906143665313721e-01
1.139484792947769165e-01 1.725278347730636597e-01 -1.418509483337402344e-01 3.315425813198089600e-01 -1.453147083520889282e-01 -1.142458692193031311e-01 -3.944798838347196579e-03 -1.478729993104934692e-01 2.597763836383819580e-01 1.035781279206275940e-01 -3.034908771514892578e-01 3.120066821575164795e-01 6.058197841048240662e-02 -1.537944972515106201e-01 8.724607527256011963e-02 -9.928671270608901978e-02 3.103577792644500732e-01 1.737994253635406494e-01 -1.391095966100692749e-01 -9.158316999673843384e-02 -2.261246591806411743e-01 -1.263858973979949951e-01 -8.124608546495437622e-02 -1.446778178215026855e-01 4.309538006782531738e-01 9.332808665931224823e-03 -3.399082459509372711e-03 9.052020311355590820e-02 -3.012122397194616497e-05 4.491081461310386658e-02 3.136586025357246399e-02 -1.130371764302253723e-01
-1.289475560188293457e-01 -1.670635119080543518e-02 8.516384661197662354e-02 2.891893684864044189e-01 3.348037600517272949e-02 -8.305283635854721069e-02 -2.609296515583992004e-02 -2.262019813060760498e-01 1.183436587452888489e-01 9.221798181533813477e-02 8.034587651491165161e-02 2.672223746776580811e-01 -3.592128306627273560e-02 -1.063092425465583801e-01 2.422737926244735718e-01 -1.294284164905548096e-01 4.745024070143699646e-02 2.553474009037017822e-01 -1.566137671470642090e-01 5.339288339018821716e-02 -7.536698877811431885e-02 2.451570779085159302e-01 3.267772197723388672e-01 -1.745312809944152832e-01 -2.426511049270629883e-01 -1.933719515800476074e-01 9.336027503013610840e-02 -1.090212240815162659e-01 9.436509758234024048e-02 -4.483513832092285156e-01 -4.605017229914665222e-02 -1.309677362442016602e-01
-1.749425530433654785e-01 2.898681461811065674e-01 3.696065396070480347e-04 1.285857409238815308e-01 -1.813809275627136230e-01 -1.091145649552345276e-01 -2.074969410896301270e-01 -3.580293357372283936e-01 2.783409953117370605e-01 6.708681583404541016e-02 1.205955725163221359e-02 -4.467992484569549561e-02 1.385263800621032715e-01 -5.255325511097908020e-02 1.642253547906875610e-01 4.070313572883605957e-01 9.195069968700408936e-02 2.023047208786010742e-01 -1.829112619161605835e-01 -3.336933255195617676e-02 -2.303229570388793945e-01 -5.731736496090888977e-02 -1.354777067899703979e-01 -1.142227575182914734e-01 5.739312246441841125e-02 -5.305312201380729675e-02 1.646296381950378418e-01 2.657243609428405762e-01 -3.026095032691955566e-02 4.216692596673965454e-02 -2.686619460582733154e-01 -6.081876531243324280e-02
2.974089384078979492e-01 -1.045198887586593628e-01 -5.201746523380279541e-02 5.779356360435485840e-01 -1.481995880603790283e-01 2.340746112167835236e-02 -2.030774652957916260e-01 -2.052185684442520142e-01 4.456640779972076416e-01 1.394844353199005127e-01 4.157264530658721924e-02 2.736344635486602783e-01 -2.339866384863853455e-02 -1.209808513522148132e-02 1.952088996767997742e-02 -5.498191714286804199e-02 1.603810936212539673e-01 -5.670694261789321899e-02 9.754514694213867188e-02 -1.127821505069732666e-01 -8.715880662202835083e-02 7.683148980140686035e-02 -2.949798479676246643e-02 6.691788136959075928e-02 1.030871272087097168e-01 2.389889769256114960e-02 2.899333089590072632e-02 -1.157425194978713989e-01 4.734682664275169373e-02 1.704600751399993896e-01 -1.469629108905792236e-01 -1.044777929782867432e-01
3.380687534809112549e-01 4.024242516607046127e-03 -5.723794549703598022e-02 1.838659644126892090e-01 1.618095859885215759e-02 1.821038722991943359e-01 -1.437414139509201050e-01 -1.298302859067916870e-01 1.998183876276016235e-01 1.538587734103202820e-02 -2.821173369884490967e-01 1.755503118038177490e-01 2.820724062621593475e-02 -1.557374298572540283e-01 1.921644061803817749e-01 8.087009191513061523e-02 1.520364638417959213e-02 3.477867320179939270e-02 -2.099440246820449829e-01 -8.404652029275894165e-02 6.117175146937370300e-02 1.389466077089309692e-01 -2.317105829715728760e-01 -1.486223191022872925e-01 3.393629789352416992e-01 -3.156857788562774658e-01 2.296904027462005615e-01 -1.406619399785995483e-01 6.545175611972808838e-02 -5.027641355991363525e-02 3.074766136705875397e-02 -3.347349464893341064e-01
-1.265358030796051025e-01 -2.574522234499454498e-02 -1.283987015485763550e-01 -3.902604803442955017e-02 1.904279440641403198e-01 1.420758571475744247e-02 -2.458589971065521240e-01 -2.054817676544189453e-01 1.170331388711929321e-01 1.462721824645996094e-01 -2.446039021015167236e-01 2.085928022861480713e-01 1.905294805765151978e-01 -1.622561663389205933e-01 3.331751227378845215e-01 1.063646376132965088e-01 -8.722706139087677002e-02 1.423811912536621094e-01 1.068616658449172974e-01 1.313013732433319092e-01 -3.062491714954376221e-01 6.571001559495925903e-02 9.308990091085433960e-02 -6.540225446224212646e-02 -2.296272814273834229e-01 -8.813675493001937866e-02 3.236784413456916809e-02 -1.966056823730468750e-01 -1.024268493056297302e-01 -2.939356863498687744e-01 -2.261124849319458008e-01 -2.949507534503936768e-01
-1.220182478427886963e-01 -3.613797249272465706e-03 3.545287251472473145e-02 -6.080399826169013977e-02 -2.203806936740875244e-01 -2.255053371191024780e-01 -1.465409398078918457e-01 -1.619165837764739990e-01 -5.928593501448631287e-02 1.447315812110900879e-01 -1.509229391813278198e-01 3.131501376628875732e-01 -2.197866439819335938e-01 -1.027000173926353455e-01 1.517225205898284912e-01 5.642924830317497253e-02 -1.509317904710769653e-01 1.624672487378120422e-02 -1.360826939344406128e-01 -5.341568216681480408e-02 -2.131968885660171509e-01 -1.573234200477600098e-01 -5.901443772017955780e-03 -3.241435438394546509e-02 1.910409703850746155e-02 -4.413379430770874023e-01 1.367276757955551147e-01 7.624854147434234619e-02 3.173758089542388916e-01 -2.224376946687698364e-01 -1.723359823226928711e-01 -2.956510186195373535e-01
-7.663406897336244583e-03 2.139732427895069122e-02 1.905259788036346436e-01 -3.141453489661216736e-02 -2.037095427513122559e-01 1.335927750915288925e-02 -2.314116954803466797e-01 -2.575697898864746094e-01 1.986490786075592041e-01 2.881315164268016815e-02 -1.694724857807159424e-01 -8.148416876792907715e-02 -3.239623904228210449e-01 -1.172170788049697876e-01 2.840816676616668701e-01 -9.129622578620910645e-02 4.239552021026611328e-01 -7.935135066509246826e-02 -1.408473551273345947e-01 -1.949367858469486237e-02 -1.896999031305313110e-01 1.229286193847656250e-01 1.625412702560424805e-01 -6.336545944213867188e-02 6.116859987378120422e-02 6.771279126405715942e-02 1.128103509545326233e-01 -2.220370769500732422e-01 -2.169124595820903778e-02 -1.023166775703430176e-01 -3.749753534793853760e-01 8.695758879184722900e-02
1.388428956270217896e-01 -1.448902785778045654e-01 -8.283916115760803223e-02 2.221727520227432251e-01 -6.572306901216506958e-02 6.586573272943496704e-02 -7.808716595172882080e-02 -4.388699233531951904e-01 9.582462161779403687e-02 1.904118210077285767e-01 1.365701854228973389e-01 6.262800097465515137e-02 1.850752681493759155e-01 -8.148245513439178467e-02 -6.490579247474670410e-02 1.194955185055732727e-01 1.700887680053710938e-01 -1.577654667198657990e-02 3.141642510890960693e-01 2.006609141826629639e-01 -1.079870015382766724e-01 -6.209530681371688843e-02 -3.091621026396751404e-02 -1.586309634149074554e-02 -1.152484640479087830e-01 -2.898265719413757324e-01 2.653042040765285492e-02 -2.629325985908508301e-01 1.862163245677947998e-01 -2.147241830825805664e-01 -2.573083043098449707e-01 -2.641401588916778564e-01
1.756363213062286377e-01 1.835334450006484985e-01 -3.392347097396850586e-01 2.486343979835510254e-01 -2.176428586244583130e-01 -6.349227577447891235e-02 -2.963021099567413330e-01 -7.058590650558471680e-02 1.195849943906068802e-02 -5.301033612340688705e-03 -2.015735059976577759e-01 -7.249827682971954346e-02 -1.330977678298950195e-01 -1.515500694513320923e-01 1.326111257076263428e-01 3.463168069720268250e-02 1.706076413393020630e-01 2.863132655620574951e-01 -1.991796195507049561e-01 -2.540377974510192871e-01 -2.620446979999542236e-01 3.208883106708526611e-02 1.616408526897430420e-01 8.465127646923065186e-02 2.062015049159526825e-02 -2.505047023296356201e-01 -8.786954730749130249e-02 -2.012802660465240479e-02 7.459791842848062515e-03 1.601311005651950836e-02 -3.040055036544799805e-01 -1.629374623298645020e-01
6.658983230590820312e-02 1.513770222663879395e-01 1.256402432918548584e-01 6.053086742758750916e-02 1.325224898755550385e-02 -1.416974812746047974e-01 -7.060338277369737625e-03 -1.506335437297821045e-01 1.345335245132446289e-01 4.773621261119842529e-02 -1.772717982530593872e-01 1.350336521863937378e-01 -3.144122362136840820e-01 -2.780537307262420654e-01 4.219188094139099121e-01 -1.315557211637496948e-01 2.600930333137512207e-01 -3.117147982120513916e-01 -1.503380388021469116e-02 1.552088409662246704e-01 3.894714266061782837e-02 1.539349649101495743e-02 2.749911546707153320e-01 2.025284022092819214e-01 -1.326007395982742310e-01 -2.001379877328872681e-01 1.789724975824356079e-01 -1.933754831552505493e-01 7.665411382913589478e-02 -5.613945424556732178e-03 -8.081836998462677002e-02 -1.471539139747619629e-01
-8.305002003908157349e-02 3.681594133377075195e-01 -1.123745143413543701e-01 2.435063719749450684e-01 -4.083390906453132629e-02 2.408514916896820068e-01 6.540028005838394165e-02 -1.012459024786949158e-01 2.203268557786941528e-01 1.142459437251091003e-01 4.688543826341629028e-02 1.102442969568073750e-03 -1.979574710130691528e-01 -7.768819481134414673e-02 4.306476414203643799e-01 -5.470428615808486938e-02 1.935078799724578857e-01 -6.145757064223289490e-02 2.509348392486572266e-01 -1.153292134404182434e-01 -2.857770584523677826e-02 1.984325796365737915e-01 1.644334755837917328e-02 -3.458388149738311768e-02 3.361103683710098267e-02 -2.331208288669586182e-01 2.096257060766220093e-01 1.020663753151893616e-01 2.296773791313171387e-01 -1.310566514730453491e-01 -8.214243501424789429e-02 -2.613514959812164307e-01
1.961581259965896606e-01 -1.891282349824905396e-01 -6.685675680637359619e-02 3.438305854797363281e-01 -2.293027788400650024e-01 4.191113635897636414e-03 -1.726451963186264038e-01 -3.270855247974395752e-01 3.348372876644134521e-02 -1.568053662776947021e-01 5.858908966183662415e-02 3.607158660888671875e-01 8.237401954829692841e-03 -9.215828031301498413e-02 2.179391384124755859e-01 1.857671141624450684e-01 4.975666105747222900e-02 1.380415856838226318e-01 -1.690155267715454102e-01 3.081449270248413086e-01 -1.244477629661560059e-01 1.075010746717453003e-01 -1.103719845414161682e-01 -4.997379332780838013e-02 2.548279166221618652e-01 -3.631139919161796570e-02 -1.290950328111648560e-01 -5.697368085384368896e-02 -2.651539631187915802e-02 8.962527662515640259e-02 2.379720807075500488e-01 -1.598166823387145996e-01
8.519016206264495850e-02 7.754732668399810791e-02 -1.194848567247390747e-01 2.826755046844482422e-01 7.271189242601394653e-02 -6.322101689875125885e-03 -2.498826831579208374e-01 -2.771130800247192383e-01 2.358587682247161865e-01 -1.784021854400634766e-01 -1.160567477345466614e-01 -2.254765629768371582e-01 -1.597072333097457886e-01 -3.275055587291717529e-01 6.907089799642562866e-02 8.191844075918197632e-02 1.685470640659332275e-01 1.648964285850524902e-01 -1.257056295871734619e-01 -1.857603937387466431e-01 -2.307597249746322632e-01 -1.299881488084793091e-01 7.556449621915817261e-02 1.592337489128112793e-01 3.923239186406135559e-02 -3.306961953639984131e-01 4.675634950399398804e-02 8.441979438066482544e-02 -1.757835149765014648e-01 -1.725134402513504028e-01 -1.139378994703292847e-01 -2.258299142122268677e-01
-1.049415096640586853e-01 7.857455313205718994e-02 6.576211750507354736e-02 -1.168395578861236572e-01 -3.059803247451782227e-01 -8.387608081102371216e-02 4.666808620095252991e-02 -1.082116514444351196e-01 1.381096988916397095e-01 2.466644905507564545e-02 8.471097052097320557e-02 7.921385020017623901e-02 1.689338088035583496e-01 7.269114255905151367e-02 3.257623910903930664e-01 3.204405903816223145e-01 1.364808678627014160e-01 2.580579519271850586e-01 -9.057305753231048584e-02 -1.106176003813743591e-01 -3.142276406288146973e-01 -1.958335749804973602e-02 -1.111131859943270683e-03 -1.820727437734603882e-01 3.102371990680694580e-01 -2.662665247917175293e-01 1.316152811050415039e-01 -2.128901034593582153e-01 -2.220861613750457764e-02 -1.096817851066589355e-01 -3.070530295372009277e-01 1.168589573353528976e-03
-1.570885181427001953e-01 2.458916008472442627e-01 -2.491485625505447388e-01 2.595445513725280762e-01 -1.242481246590614319e-01 8.447878807783126831e-02 -1.513743400573730469e-01 -2.026617228984832764e-01 1.194189190864562988e-01 2.049644738435745239e-01 -9.698710590600967407e-02 2.107825130224227905e-01 -2.946471981704235077e-02 -2.344794869422912598e-01 5.122743174433708191e-02 -1.097872704267501831e-01 2.629143595695495605e-01 2.257253080606460571e-01 -5.511696264147758484e-02 -4.887837916612625122e-02 -6.271860003471374512e-02 6.668270379304885864e-02 -8.165239542722702026e-02 -1.660667508840560913e-01 4.407609626650810242e-02 -1.751903593540191650e-01 2.354163974523544312e-01 -1.361928582191467285e-01 4.607872962951660156e-01 -1.397712081670761108e-01 -7.961548119783401489e-02 -7.278100401163101196e-02
-4.994553327560424805e-02 -1.312173753976821899e-01 -6.653208285570144653e-02 4.876542985439300537e-01 8.365103974938392639e-03 7.256782799959182739e-02 -5.506462417542934418e-03 -1.450943648815155029e-01 1.031889230944216251e-03 5.511301755905151367e-02 -2.672474980354309082e-01 -1.035182103514671326e-01 1.256659924983978271e-01 -1.147032156586647034e-01 2.943452298641204834e-01 1.771945506334304810e-01 4.896111488342285156e-01 -8.999024331569671631e-02 4.047876223921775818e-02 1.839341670274734497e-01 -1.368304938077926636e-01 7.349280267953872681e-02 -8.140886574983596802e-02 3.022366948425769806e-02 -4.729383438825607300e-02 -2.442746236920356750e-02 2.043971866369247437e-01 -1.586726456880569458e-01 -5.155265331268310547e-02 -1.526823937892913818e-01 4.414135590195655823e-02 -2.584859430789947510e-01
-9.522140026092529297e-03 -1.442797631025314331e-01 1.347200274467468262e-01 1.325913220643997192e-01 -3.117119371891021729e-01 -1.989803612232208252e-01 -2.742131948471069336e-01 -3.081160597503185272e-02 2.483605295419692993e-01 2.384045124053955078e-01 8.494003862142562866e-02 -2.223386615514755249e-02 -7.781565934419631958e-02 1.156615559011697769e-02 3.155738115310668945e-01 1.552192568778991699e-01 2.048325538635253906e-02 1.518005132675170898e-01 1.432402133941650391e-01 2.860080301761627197e-01 -2.156627625226974487e-01 6.444618850946426392e-02 -2.672353982925415039e-01 -1.713443249464035034e-01 9.444031864404678345e-02 -1.457221508026123047e-01 -2.941758632659912109e-01 6.944505963474512100e-03 -1.246283054351806641e-01 -1.395206600427627563e-01 -2.927673608064651489e-02 -2.110681384801864624e-01
-6.020688638091087341e-02 1.126988092437386513e-03 4.009705409407615662e-02 1.648790687322616577e-01 -1.825502216815948486e-01 -1.827376484870910645e-01 -6.334152072668075562e-02 -3.091683685779571533e-01 5.709731206297874451e-02 2.588620185852050781e-01 -1.794804036617279053e-01 2.156640738248825073e-01 -1.067811697721481323e-01 -4.114031195640563965e-01 1.861882209777832031e-01 -8.881594985723495483e-02 -1.368227750062942505e-01 3.379544913768768311e-01 -1.290830820798873901e-01 -2.186862938106060028e-02 9.360292553901672363e-02 3.327092230319976807e-01 -7.978102564811706543e-02 -1.095420960336923599e-02 3.359445556998252869e-02 -1.677148640155792236e-01 1.837041378021240234e-01 7.796187419444322586e-03 1.186593547463417053e-01 -2.728662490844726562e-01 -1.762986928224563599e-02 -3.369333595037460327e-02
-3.184505701065063477e-01 9.560246020555496216e-02 3.497669473290443420e-02 2.992581725120544434e-01 -3.663383796811103821e-02 -1.156404018402099609e-01 -2.846931517124176025e-01 -2.814262807369232178e-01 3.691652789711952209e-02 -1.915647238492965698e-01 -2.616404369473457336e-02 1.031147316098213196e-01 -6.064333021640777588e-02 2.645962238311767578e-01 4.465987682342529297e-01 1.787053644657135010e-01 8.515479415655136108e-02 1.050361990928649902e-01 -2.400494068861007690e-01 -2.468561194837093353e-02 1.345610711723566055e-02 1.313485503196716309e-01 -9.695524722337722778e-02 -3.457171618938446045e-01 -1.596764475107192993e-02 -7.798422873020172119e-02 1.253131777048110962e-01 -1.479753255844116211e-01 2.298646233975887299e-02 6.043658126145601273e-03 3.667125105857849121e-02 -2.314363978803157806e-02
1.059957817196846008e-01 3.544247150421142578e-02 2.006804049015045166e-01 3.755022883415222168e-01 -4.962846264243125916e-02 3.100166283547878265e-02 -1.107319891452789307e-01 -1.342859119176864624e-01 2.586259245872497559e-01 -1.239386573433876038e-01 -5.455933511257171631e-02 3.890991806983947754e-01 -1.840326935052871704e-01 -2.474974393844604492e-01 2.490187883377075195e-01 -1.870047114789485931e-02 -5.957319587469100952e-02 3.512998297810554504e-02 -2.118774503469467163e-01 2.631040476262569427e-02 1.221084073185920715e-01 7.769585400819778442e-02 3.126499056816101074e-01 -3.559842407703399658e-01 -1.407978385686874390e-01 -3.555087372660636902e-02 2.596290968358516693e-02 6.419291347265243530e-02 5.735262855887413025e-02 -1.154337823390960693e-01 4.625348374247550964e-02 -1.948946565389633179e-01
-4.589153453707695007e-03 1.118749454617500305e-01 -7.153658568859100342e-02 -1.025421097874641418e-01 -7.422444969415664673e-02 1.203726008534431458e-01 -3.256227970123291016e-01 -1.732815206050872803e-01 1.674981117248535156e-01 3.542314171791076660e-01 -5.586446076631546021e-02 -7.169859856367111206e-02 -2.030863165855407715e-01 -2.347315102815628052e-01 1.554146558046340942e-01 5.971524491906166077e-02 9.947923570871353149e-02 -1.361813247203826904e-01 -3.339770734310150146e-01 3.949417546391487122e-02 1.117254141718149185e-02 1.516912318766117096e-02 1.277804523706436157e-01 -2.032976299524307251e-01 1.661580614745616913e-02 -4.060565829277038574e-01 -1.285503804683685303e-01 -7.470235973596572876e-02 -2.278410643339157104e-02 -2.996486723423004150e-01 1.153019815683364868e-01 -1.987312138080596924e-01
3.437200933694839478e-02 5.823522340506315231e-03 2.286790311336517334e-02 1.162562966346740723e-01 -1.922458857297897339e-01 3.979445993900299072e-02 -3.567980527877807617e-01 -9.748908877372741699e-02 1.051271185278892517e-01 -2.950927913188934326e-01 -5.034248533775098622e-05 -9.056971408426761627e-03 -3.729096651077270508e-01 7.903993874788284302e-02 4.480777382850646973e-01 -8.625061018392443657e-04 1.511337608098983765e-01 -4.476088285446166992e-02 -1.585202068090438843e-01 -7.077447604387998581e-03 -1.830004155635833740e-02 5.557088926434516907e-02 5.283110216259956360e-02 -2.781182825565338135e-01 1.153196990489959717e-01 7.557874917984008789e-02 -1.351262778043746948e-01 -1.220641583204269409e-01 2.431418597698211670e-01 -4.215339943766593933e-02 -1.265316307544708252e-01 -3.200564086437225342e-01
5.624685436487197876e-02 5.540855228900909424e-02 1.135917231440544128e-01 2.898697555065155029e-01 -1.242764387279748917e-02 -3.352056443691253662e-01 -2.210135310888290405e-01 -4.419114589691162109e-01 1.420658677816390991e-01 2.172799706459045410e-01 -7.035183161497116089e-02 -2.875077724456787109e-01 -2.546142339706420898e-01 -1.214474216103553772e-01 1.122154891490936279e-01 2.925918996334075928e-01 8.364062756299972534e-02 5.711953341960906982e-02 -7.315403968095779419e-02 1.497354656457901001e-01 -1.822105199098587036e-01 -8.897599577903747559e-02 -1.579291671514511108e-01 7.637697458267211914e-02 1.961615085601806641e-01 -1.359511613845825195e-01 8.932854235172271729e-02 -8.596283383667469025e-03 1.484430767595767975e-02 2.252448163926601410e-02 -1.746708601713180542e-01 3.505395725369453430e-02
7.968475669622421265e-02 8.422548323869705200e-02 2.912198379635810852e-02 3.546469658613204956e-02 -1.427230983972549438e-01 3.086755052208900452e-02 -8.190494030714035034e-02 -4.824832379817962646e-01 2.659750580787658691e-01 -1.442218273878097534e-01 -5.177237838506698608e-02 1.167335361242294312e-01 -2.404121868312358856e-02 -2.504082918167114258e-01 1.811920106410980225e-01 -5.494648218154907227e-02 4.736440777778625488e-01 -8.929134160280227661e-02 2.326200306415557861e-01 4.818174242973327637e-02 -7.315375376492738724e-03 -3.936200216412544250e-02 1.208638250827789307e-01 1.665756106376647949e-01 -2.051419317722320557e-01 -3.685272857546806335e-02 1.609013080596923828e-01 -1.918257325887680054e-01 1.760780066251754761e-01 8.757956326007843018e-02 -6.728095933794975281e-03 -1.977312117815017700e-01
1.719260029494762421e-02 2.245149016380310059e-01 4.746795445680618286e-02 -3.178674727678298950e-02 -1.280300170183181763e-01 -1.073761433362960815e-01 -9.219451993703842163e-02 -3.318396210670471191e-01 8.099115639925003052e-02 2.027245759963989258e-01 -9.913216531276702881e-02 3.885512053966522217e-01 -1.531958580017089844e-01 -3.697881698608398438e-01 1.496284306049346924e-01 -5.273804813623428345e-02 6.591696292161941528e-02 1.789575815200805664e-01 -1.870332062244415283e-01 8.595457620685920119e-05 -1.835141927003860474e-01 1.698467880487442017e-01 -3.184145390987396240e-01 -7.504978030920028687e-02 -4.869639500975608826e-02 -2.165652364492416382e-01 -2.650608867406845093e-02 -2.067514061927795410e-01 5.430565774440765381e-02 -9.374691545963287354e-02 -2.144230157136917114e-01 1.196815595030784607e-01
2.849038504064083099e-02 -7.118380814790725708e-02 1.236068606376647949e-01 1.293570995330810547e-01 -3.752158284187316895e-01 -2.665080428123474121e-01 -3.695593476295471191e-01 -1.989349275827407837e-01 8.423554897308349609e-02 3.202349320054054260e-02 -2.699566185474395752e-01 -6.859771162271499634e-02 2.953562885522842407e-02 -8.802067488431930542e-02 3.024566359817981720e-02 1.502190679311752319e-01 -4.319258779287338257e-02 1.776110976934432983e-01 -4.623574018478393555e-02 1.960342377424240112e-02 1.095464453101158142e-01 3.630390018224716187e-02 1.372486054897308350e-01 -3.699116110801696777e-01 -8.998958021402359009e-02 -2.420711666345596313e-01 7.388816028833389282e-02 -1.921916753053665161e-01 -2.436073124408721924e-01 -1.562338620424270630e-01 -2.300496548414230347e-01 -7.515977323055267334e-02
-1.146741956472396851e-01 -3.089643120765686035e-01 -7.801257818937301636e-02 5.426605045795440674e-02 -2.987069189548492432e-01 -1.053507924079895020e-01 -1.181510910391807556e-01 -2.727038785815238953e-02 3.595919907093048096e-01 7.578726857900619507e-02 -1.644562184810638428e-01 5.585663020610809326e-02 -9.593378752470016479e-02 -8.179301768541336060e-02 1.622296273708343506e-01 8.942580223083496094e-02 -6.534592807292938232e-02 1.977917402982711792e-01 -4.685881733894348145e-02 6.221478059887886047e-02 -2.239405550062656403e-02 1.993355005979537964e-01 9.455727413296699524e-03 -4.835366606712341309e-01 -9.233347326517105103e-02 -1.270491480827331543e-01 1.028530895709991455e-01 -1.289539337158203125e-01 -9.780096262693405151e-02 4.398276656866073608e-02 -1.264639645814895630e-01 -3.859384953975677490e-01
1.229695379734039307e-01 1.097558587789535522e-01 3.407608568668365479e-01 5.697349831461906433e-02 -2.174549698829650879e-01 -8.816447108983993530e-02 -1.046941503882408142e-01 -2.355917692184448242e-01 -1.115746125578880310e-01 -4.663115739822387695e-02 8.038312941789627075e-02 9.623338282108306885e-02 -2.441780827939510345e-02 1.986645720899105072e-02 3.671254813671112061e-01 2.542746067047119141e-01 8.325803279876708984e-02 2.638897597789764404e-01 -3.645689412951469421e-02 -4.610316827893257141e-02 4.073549807071685791e-02 5.845244042575359344e-03 1.584965139627456665e-01 -6.157972291111946106e-02 -2.866106666624546051e-02 -1.734995841979980469e-01 1.785199493169784546e-01 1.016379147768020630e-01 4.008382856845855713e-01 -2.677094377577304840e-02 -1.873662620782852173e-01 -3.477392792701721191e-01
-1.458071172237396240e-01 -3.449826836585998535e-01 2.853655517101287842e-01 3.087920546531677246e-01 -1.230531483888626099e-01 1.914800852537155151e-01 -5.418816953897476196e-02 -1.298539042472839355e-01 8.481928706169128418e-02 -1.372314691543579102e-01 -1.807278990745544434e-01 6.625592708587646484e-03 -2.010204941034317017e-01 -1.272692829370498657e-01 2.921327650547027588e-01 1.002671942114830017e-01 1.780829876661300659e-01 1.659590005874633789e-01 2.598489522933959961e-01 3.499431163072586060e-02 -1.344094425439834595e-01 8.728948421776294708e-03 1.147981509566307068e-01 -1.264289915561676025e-01 -8.938807062804698944e-03 -8.388406783342361450e-02 -5.027835816144943237e-02 6.272006779909133911e-03 -9.840315580368041992e-02 -3.166822493076324463e-01 -2.890653610229492188e-01 -1.485956013202667236e-01
9.391179680824279785e-02 -3.163469135761260986e-01 1.317847222089767456e-01 8.330891840159893036e-03 -1.613660603761672974e-01 -2.487662732601165771e-01 -1.880386471748352051e-01 -4.190836548805236816e-01 -9.802374988794326782e-02 1.704694181680679321e-01 -5.746535584330558777e-02 1.034464314579963684e-01 -5.924254283308982849e-02 -1.721278429031372070e-01 2.981638908386230469e-01 -2.224767059087753296e-01 1.279503554105758667e-01 2.030737698078155518e-01 -6.287923455238342285e-02 -7.754577696323394775e-02 -9.591036289930343628e-02 -2.244033664464950562e-02 1.366991847753524780e-01 2.319375053048133850e-02 -1.293229311704635620e-01 -3.010520935058593750e-01 2.227874994277954102e-01 -9.608393907546997070e-02 1.983363479375839233e-01 -1.194105595350265503e-01 -1.841663420200347900e-01 -1.752289570868015289e-02
1.822487562894821167e-01 -5.424469336867332458e-02 1.383400261402130127e-01 1.552602648735046387e-01 6.306381523609161377e-02 6.035029515624046326e-02 1.936747319996356964e-02 -5.224674940109252930e-01 9.668501093983650208e-03 6.813398748636245728e-02 5.768065340816974640e-03 2.607418000698089600e-01 -1.251835674047470093e-01 -1.621766984462738037e-01 1.898266226053237915e-01 -1.491408944129943848e-01 3.984616696834564209e-02 3.729068487882614136e-02 -2.741339057683944702e-02 3.051183819770812988e-01 -2.952694147825241089e-02 2.066468596458435059e-01 1.600363552570343018e-01 -1.500053852796554565e-01 2.983482554554939270e-02 1.770206913352012634e-02 2.175293564796447754e-01 -2.260198742151260376e-01 3.774376511573791504e-01 -1.709251254796981812e-01 3.725587204098701477e-02 -7.377497106790542603e-02
1.731470376253128052e-01 8.546216785907745361e-02 7.956782728433609009e-02 -4.938852414488792419e-02 -2.473711520433425903e-01 -1.686812341213226318e-01 -1.913535445928573608e-01 -1.653563082218170166e-01 9.006804972887039185e-02 2.807950079441070557e-01 -2.494989186525344849e-01 2.715944051742553711e-01 -6.896942108869552612e-02 -1.554622203111648560e-01 7.424730807542800903e-02 -1.618960499763488770e-01 -1.043454855680465698e-01 1.006830185651779175e-01 -1.536274105310440063e-01 7.579120993614196777e-02 -7.376706600189208984e-02 6.662045419216156006e-02 -8.938166499137878418e-02 2.519720606505870819e-02 4.585905000567436218e-02 -4.181575477123260498e-01 5.030355602502822876e-02 -2.614723742008209229e-01 2.589951157569885254e-01 -3.353861570358276367e-01 -1.031302362680435181e-01 9.895344078540802002e-02
1.244623064994812012e-01 -2.965270876884460449e-01 3.277802094817161560e-02 3.644985258579254150e-01 -2.019941210746765137e-01 6.354703754186630249e-02 3.170031122863292694e-03 -4.305116832256317139e-01 4.108573310077190399e-03 2.056977450847625732e-01 8.381250500679016113e-02 1.617176383733749390e-01 9.031383693218231201e-02 -1.472288817167282104e-01 1.454180330038070679e-01 2.587261795997619629e-02 -4.420131444931030273e-02 2.315454185009002686e-01 -1.085127741098403931e-01 1.644999980926513672e-01 -1.243253126740455627e-01 2.318424172699451447e-02 -1.574750691652297974e-01 -1.894838362932205200e-02 1.128048673272132874e-01 -1.620306074619293213e-01 -2.655430138111114502e-01 1.413709390908479691e-02 2.095531113445758820e-02 -8.737989515066146851e-02 1.469266563653945923e-01 -3.611025214195251465e-01
2.055830061435699463e-01 -1.882124245166778564e-01 -6.973532587289810181e-02 2.121409773826599121e-01 -1.713652312755584717e-01 -6.424000859260559082e-02 -5.392969772219657898e-02 -2.438669949769973755e-01 3.417139053344726562e-01 1.201193407177925110e-01 -3.344456553459167480e-01 3.100051078945398331e-03 7.493141293525695801e-02 -1.219030916690826416e-01 2.301442027091979980e-01 2.163198143243789673e-01 -5.052194930613040924e-03 -1.364144235849380493e-01 7.790350168943405151e-02 -6.860453635454177856e-02 1.258891671895980835e-01 1.457357034087181091e-02 -2.780066989362239838e-02 1.150216013193130493e-01 1.791565865278244019e-01 -3.794479966163635254e-01 2.516268193721771240e-01 -8.560641109943389893e-02 -1.298794746398925781e-01 -1.787293553352355957e-01 1.062063053250312805e-01 -2.167680263519287109e-01
-5.420346558094024658e-02 1.526051908731460571e-01 -9.273274242877960205e-02 -5.434739589691162109e-02 -1.604191213846206665e-01 3.610530793666839600e-01 -3.165458738803863525e-01 -3.093142807483673096e-01 1.799595803022384644e-01 9.375969320535659790e-02 1.698440909385681152e-01 1.255990415811538696e-01 -1.794571727514266968e-01 -1.160081028938293457e-01 1.396815925836563110e-01 1.301981210708618164e-01 2.112130075693130493e-01 -9.823696315288543701e-02 -1.629523485898971558e-01 3.252779692411422729e-02 1.846203804016113281e-01 -3.150848671793937683e-02 -3.415459766983985901e-02 -1.187572441995143890e-02 5.373753607273101807e-03 -1.282857358455657959e-01 2.313670814037322998e-01 6.625922769308090210e-02 3.394645452499389648e-01 -1.032262668013572693e-01 4.844894632697105408e-02 -3.484570384025573730e-01
3.135973811149597168e-01 -4.349038004875183105e-02 5.035437177866697311e-03 1.260308176279067993e-01 -2.769364416599273682e-01 -2.420257627964019775e-01 -2.402379363775253296e-01 -2.650162577629089355e-01 -1.344244694337248802e-03 -6.717053800821304321e-02 1.451121121644973755e-01 6.851291656494140625e-02 8.440642803907394409e-02 -1.759331524372100830e-01 2.106551975011825562e-01 -4.295297712087631226e-02 1.698649823665618896e-01 1.229387819766998291e-01 -1.270307898521423340e-01 -3.872459381818771362e-02 -6.262389570474624634e-02 1.204899847507476807e-01 -5.670128017663955688e-02 2.140321284532546997e-01 1.250321567058563232e-01 -3.227758407592773438e-01 -4.944593086838722229e-02 -1.403687596321105957e-01 -3.056536614894866943e-02 -2.910667955875396729e-01 -3.669354617595672607e-01 -1.214293837547302246e-01
9.755304455757141113e-02 5.973688140511512756e-02 -4.029804468154907227e-02 8.367498964071273804e-02 -4.392971098423004150e-02 -3.847359493374824524e-02 -1.843356192111968994e-01 -4.380592703819274902e-01 -5.346051231026649475e-02 -8.262140303850173950e-02 -1.919474154710769653e-01 2.877430319786071777e-01 -2.219336330890655518e-01 -1.872939169406890869e-01 3.412968814373016357e-01 -1.233983039855957031e-01 1.084008254110813141e-02 -5.812464654445648193e-02 -8.346537500619888306e-02 2.807480990886688232e-01 -7.558111101388931274e-02 7.782807201147079468e-02 1.809798032045364380e-01 -2.280950695276260376e-01 -4.571523144841194153e-02 -1.537664327770471573e-02 1.887864023447036743e-01 4.667472839355468750e-02 2.775400578975677490e-01 -8.791495859622955322e-02 2.026313841342926025e-01 -2.276854217052459717e-01
-1.117673665285110474e-01 1.804805099964141846e-01 1.621662080287933350e-01 -1.667785644531250000e-02 -2.188297510147094727e-01 -1.080406159162521362e-01 -6.507037580013275146e-02 -1.706453859806060791e-01 2.041063755750656128e-01 -1.244275495409965515e-01 8.971165865659713745e-03 2.771164178848266602e-01 1.350899934768676758e-01 2.021184191107749939e-02 3.960985541343688965e-01 2.265049815177917480e-01 2.105327397584915161e-01 1.515784561634063721e-01 5.330621078610420227e-02 -1.476389914751052856e-01 -3.066668510437011719e-01 -8.747129887342453003e-02 1.934343725442886353e-01 -1.052564606070518494e-01 1.351329088211059570e-01 -2.777056694030761719e-01 9.142093360424041748e-02 -1.187041103839874268e-01 -6.434601265937089920e-03 -1.257251948118209839e-01 -2.588936388492584229e-01 1.781548261642456055e-01
1.319871246814727783e-01 -5.741398781538009644e-02 9.443832188844680786e-02 4.044286906719207764e-01 -2.858583927154541016e-01 1.844819486141204834e-01 1.731290109455585480e-02 -1.346741523593664169e-02 1.505949348211288452e-01 2.668960094451904297e-01 -8.481043577194213867e-02 7.269470393657684326e-02 2.559869550168514252e-02 1.152766272425651550e-01 -2.306892536580562592e-02 6.322556734085083008e-02 2.330279648303985596e-01 -1.674423962831497192e-01 -6.380993872880935669e-02 -1.657994091510772705e-01 -3.682198002934455872e-02 3.487807884812355042e-02 5.795879289507865906e-02 -2.338420301675796509e-01 -2.012903541326522827e-01 -3.681700229644775391e-01 -9.575784206390380859e-02 -2.718220353126525879e-01 1.094858795404434204e-01 -2.768799960613250732e-01 -1.899670064449310303e-01 -8.563958108425140381e-02
2.295796275138854980e-01 -3.850611150264739990e-01 5.251802504062652588e-02 3.747078478336334229e-01 -2.134546190500259399e-01 2.066001854836940765e-02 -3.492703288793563843e-02 -3.274127840995788574e-01 4.189698994159698486e-01 1.347135156393051147e-01 -6.545880436897277832e-02 -7.896961271762847900e-02 -2.065237760543823242e-01 4.283738136291503906e-02 3.339373692870140076e-02 -6.177325919270515442e-02 -1.208985596895217896e-01 -3.630783408880233765e-02 -7.771868258714675903e-03 2.335545122623443604e-01 -1.892392337322235107e-01 1.155627742409706116e-01 -1.154576018452644348e-01 -1.849803477525711060e-01 8.198906481266021729e-02 -1.443447768688201904e-01 1.190428137779235840e-01 6.590507179498672485e-02 -1.105253472924232483e-01 -1.425970792770385742e-01 5.542900878936052322e-03 -4.376605153083801270e-02
4.396127462387084961e-01 -6.043423339724540710e-02 -7.641770690679550171e-02 2.777488231658935547e-01 -1.555477231740951538e-01 2.219932153820991516e-02 -1.231387704610824585e-01 -1.523657292127609253e-01 3.684996366500854492e-01 2.913432009518146515e-02 -7.858833670616149902e-02 1.972381472587585449e-01 -1.046163402497768402e-02 -1.024958789348602295e-01 2.188295871019363403e-02 7.605613768100738525e-02 -1.054438427090644836e-01 -1.981071680784225464e-01 1.426838040351867676e-01 -5.458005890250205994e-02 -1.630672514438629150e-01 3.108787238597869873e-01 3.733905404806137085e-02 -9.776156395673751831e-02 1.754500120878219604e-01 -3.121233582496643066e-01 5.183353275060653687e-02 7.924646139144897461e-02 3.128305077552795410e-02 -1.741370558738708496e-01 1.048408597707748413e-01 -2.666178941726684570e-01
9.512797743082046509e-02 -2.360859960317611694e-01 -1.034029945731163025e-01 1.548717021942138672e-01 -2.240022122859954834e-01 7.696460187435150146e-02 -6.901347637176513672e-02 -6.718272715806961060e-02 2.674700021743774414e-01 -1.612616702914237976e-03 -7.567811012268066406e-02 1.526372134685516357e-01 1.713144034147262573e-01 -1.411531418561935425e-01 3.472689390182495117e-01 2.929241210222244263e-02 -1.880533178336918354e-03 -9.011571295559406281e-03 -5.052717402577400208e-02 1.492861509323120117e-01 -3.818841874599456787e-01 1.646132618188858032e-01 -1.651128232479095459e-01 -4.837324842810630798e-02 1.801744848489761353e-01 -3.027987480163574219e-01 -2.807341814041137695e-01 5.486824363470077515e-02 -6.497678160667419434e-02 -3.346876427531242371e-02 7.274313271045684814e-02 -3.461211323738098145e-01
1.463143229484558105e-01 -1.349081099033355713e-02 9.342958801425993443e-04 1.095285639166831970e-02 -9.224411845207214355e-02 -9.378523565828800201e-03 9.317155182361602783e-02 -3.091782629489898682e-01 2.832166552543640137e-01 3.705354407429695129e-02 -2.376666665077209473e-01 2.652155458927154541e-01 -1.621332615613937378e-01 -1.334162056446075439e-01 1.194287464022636414e-01 -5.895564332604408264e-02 2.811163663864135742e-01 2.665191292762756348e-01 -2.169125676155090332e-01 1.612123996019363403e-01 -2.506428360939025879e-01 -9.524700790643692017e-02 -1.072049140930175781e-01 -9.118611365556716919e-02 3.295802772045135498e-01 -7.752240169793367386e-03 -1.043271422386169434e-01 2.585705555975437164e-02 3.565279766917228699e-02 2.081100642681121826e-01 1.354207992553710938e-01 -3.118142783641815186e-01
2.116693742573261261e-02 -1.898114532232284546e-01 -1.742116734385490417e-02 1.468067914247512817e-01 -1.425242424011230469e-01 -5.793702974915504456e-02 -2.006910443305969238e-01 -1.577452868223190308e-01 1.807383000850677490e-01 -1.914396286010742188e-01 -2.426881492137908936e-01 -2.574792504310607910e-01 -7.278566062450408936e-02 -2.596332728862762451e-01 7.022064179182052612e-02 -1.477454602718353271e-01 2.285218834877014160e-01 2.555303871631622314e-01 -3.309810906648635864e-02 1.331116817891597748e-02 -1.052848249673843384e-01 -1.643083691596984863e-01 6.101863086223602295e-02 4.030166193842887878e-02 2.276583164930343628e-01 -3.420304656028747559e-01 1.114848479628562927e-01 -1.225958913564682007e-01 -1.450243145227432251e-01 -7.863074541091918945e-02 -3.745627105236053467e-01 -1.812679916620254517e-01
-3.686843216419219971e-01 5.545959994196891785e-02 -1.912051588296890259e-01 1.313961893320083618e-01 -2.063786424696445465e-02 -1.060802936553955078e-01 -1.214439570903778076e-01 -3.108775615692138672e-01 1.947757154703140259e-01 -1.728326641023159027e-02 -2.334712743759155273e-01 6.309713423252105713e-02 1.959568262100219727e-02 1.575109511613845825e-01 4.018422961235046387e-01 1.036390438675880432e-01 1.039422233588993549e-03 3.448140621185302734e-01 -1.367377042770385742e-01 -1.045910045504570007e-01 5.348130315542221069e-02 3.187670186161994934e-02 1.279337108135223389e-01 -4.137363433837890625e-01 2.825833484530448914e-02 -1.600351370871067047e-02 7.720156759023666382e-02 -1.852624677121639252e-02 8.042364567518234253e-02 -4.039117321372032166e-02 -8.880773186683654785e-02 -1.632827222347259521e-01
2.319608032703399658e-01 -3.914803266525268555e-01 6.232378631830215454e-02 2.331744432449340820e-01 -3.186804056167602539e-01 -2.138562686741352081e-02 -7.283576577901840210e-02 -9.125272929668426514e-02 4.947561025619506836e-01 -3.726299153640866280e-03 -2.864745445549488068e-02 -9.616891294717788696e-02 -2.266031652688980103e-01 -1.036697030067443848e-01 1.399799585342407227e-01 -7.527614943683147430e-03 -3.806636482477188110e-02 8.700675517320632935e-02 1.104455515742301941e-01 5.983458086848258972e-02 -1.553104966878890991e-01 -1.521071195602416992e-01 8.006352186203002930e-02 -1.735174953937530518e-01 1.143943816423416138e-01 -2.689364254474639893e-01 5.116835609078407288e-02 1.085912901908159256e-02 -1.382928788661956787e-01 2.727797068655490875e-02 -2.005745172500610352e-01 -1.599997878074645996e-01
1.735169291496276855e-01 -1.760478615760803223e-01 -1.328570097684860229e-01 -1.320769172161817551e-02 -1.831981390714645386e-01 -2.256605476140975952e-01 2.698558196425437927e-02 -2.658362090587615967e-01 2.465236186981201172e-01 1.477691829204559326e-01 1.168339103460311890e-01 -1.441707313060760498e-01 1.055033132433891296e-01 6.627391092479228973e-03 2.513203918933868408e-01 1.159830838441848755e-01 3.791882693767547607e-01 2.428061962127685547e-01 8.445401489734649658e-02 -5.387154873460531235e-03 -6.002501770853996277e-02 2.919612266123294830e-02 1.128237694501876831e-01 1.109334304928779602e-01 -5.635648220777511597e-02 -1.915304809808731079e-01 -8.536562323570251465e-02 -3.515599370002746582e-01 1.900543086230754852e-02 -8.112808689475059509e-03 -2.676824927330017090e-01 -2.795438170433044434e-01
-7.997625321149826050e-02 -1.222163140773773193e-01 1.245989203453063965e-01 -6.548356264829635620e-02 -6.728112697601318359e-02 -9.735952317714691162e-02 -2.902431190013885498e-01 -1.393280830234289169e-02 2.778756022453308105e-01 5.248786881566047668e-02 -1.619452536106109619e-01 1.864416450262069702e-01 1.612861156463623047e-01 -3.731293082237243652e-01 2.574390470981597900e-01 -1.606798321008682251e-01 2.382479012012481689e-01 3.689497336745262146e-02 -2.665613591670989990e-01 1.557276993989944458e-01 -2.483461648225784302e-01 -6.876484304666519165e-02 -8.333536237478256226e-02 8.208902180194854736e-02 -2.924966067075729370e-02 -3.277960121631622314e-01 2.235839068889617920e-01 -6.528085097670555115e-03 2.084123715758323669e-02 -2.353523522615432739e-01 -1.171294152736663818e-01 -2.693271636962890625e-02
-1.709007918834686279e-01 2.213644087314605713e-01 7.255949825048446655e-02 6.297291070222854614e-02 4.881293699145317078e-02 2.161863297224044800e-01 -4.333746433258056641e-02 -3.756628334522247314e-01 1.954645216464996338e-01 1.024320945143699646e-01 2.171226441860198975e-01 -2.309950627386569977e-02 -1.076214686036109924e-01 -1.448193006217479706e-02 3.512763977050781250e-01 -1.812135279178619385e-01 2.044243663549423218e-01 4.414635896682739258e-02 1.702725701034069061e-02 8.643665909767150879e-02 8.239183574914932251e-02 2.350728958845138550e-01 -1.333168614655733109e-02 -3.109929524362087250e-02 -4.909484833478927612e-02 -2.567836940288543701e-01 1.841237396001815796e-01 4.910113289952278137e-02 2.930597066879272461e-01 -1.215446889400482178e-01 -1.184353530406951904e-01 -3.492901325225830078e-01
3.489288687705993652e-01 2.359541207551956177e-01 -5.030142515897750854e-02 1.789572536945343018e-01 7.577207870781421661e-03 -6.179838627576828003e-02 -3.009251356124877930e-01 -6.994447857141494751e-02 2.966512460261583328e-03 2.368188090622425079e-02 -2.219297923147678375e-02 2.386761130765080452e-03 1.158788427710533142e-01 -2.067621424794197083e-02 4.442908465862274170e-01 7.441880553960800171e-02 2.754757106304168701e-01 -2.006419599056243896e-01 -3.595490753650665283e-02 2.542998194694519043e-01 -3.745561232790350914e-03 6.805414706468582153e-02 -1.427449285984039307e-01 -2.444951087236404419e-01 -1.749424040317535400e-01 -1.582693308591842651e-01 -1.219705790281295776e-01 8.203481882810592651e-02 -4.282093048095703125e-02 -2.066999673843383789e-01 -1.664269566535949707e-01 -2.332732081413269043e-01
7.621351978741586208e-04 -2.397431582212448120e-01 -1.539244949817657471e-01 2.878793179988861084e-01 1.449416391551494598e-03 5.112157016992568970e-02 2.198347449302673340e-01 -1.754911616444587708e-02 1.753324568271636963e-01 3.122558072209358215e-02 -1.034076232463121414e-02 1.284826695919036865e-01 2.046758681535720825e-02 -2.375685870647430420e-01 1.097956001758575439e-01 2.926203310489654541e-01 2.190439701080322266e-01 1.479767113924026489e-01 -2.291678823530673981e-02 3.152095377445220947e-01 -7.201926410198211670e-02 -8.333139121532440186e-03 -1.960783153772354126e-01 6.822039838880300522e-03 -1.170099079608917236e-01 -4.443086981773376465e-01 -4.023003950715065002e-02 -1.434961259365081787e-01 1.791319549083709717e-01 4.395904019474983215e-02 -1.535025686025619507e-01 -2.782626152038574219e-01
1.598079204559326172e-01 1.439951360225677490e-01 -1.852996200323104858e-01 -1.508251130580902100e-01 -1.007309854030609131e-01 1.184140611439943314e-02 -1.465220302343368530e-01 -2.048126906156539917e-01 1.898918002843856812e-01 -4.631080105900764465e-02 6.882688403129577637e-02 2.136730253696441650e-01 -2.536758482456207275e-01 9.667561948299407959e-02 4.584120213985443115e-01 2.211530208587646484e-01 3.198582828044891357e-01 -7.099082320928573608e-02 -7.983031868934631348e-02 6.233720108866691589e-02 -2.427021563053131104e-01 -9.536570869386196136e-03 -7.690713554620742798e-02 3.357006935402750969e-03 1.331488043069839478e-01 4.482913389801979065e-02 1.472466886043548584e-01 -4.480715841054916382e-02 1.592430323362350464e-01 2.696301043033599854e-01 1.585192382335662842e-01 -2.290202528238296509e-01
7.426828145980834961e-02 -1.225546747446060181e-01 2.441486567258834839e-01 2.749704122543334961e-01 5.686579272150993347e-02 9.523724019527435303e-02 -7.897936552762985229e-02 -5.526300519704818726e-02 9.344197064638137817e-02 1.125929057598114014e-01 -2.436958700418472290e-01 2.013469487428665161e-01 -1.720419526100158691e-01 -1.394955068826675415e-01 3.144695460796356201e-01 1.203926950693130493e-01 -4.656552895903587341e-02 1.599887758493423462e-01 -1.023677289485931396e-01 -9.574418514966964722e-02 -3.243878111243247986e-02 -4.570189490914344788e-02 2.673659324645996094e-01 -4.556406736373901367e-01 -8.656232804059982300e-02 -1.873742341995239258e-01 1.433772593736648560e-01 9.172824025154113770e-02 1.071717664599418640e-01 -1.030739620327949524e-01 -1.515906006097793579e-01 -3.042433559894561768e-01
4.605741798877716064e-02 5.847413092851638794e-03 -6.191572919487953186e-02 3.133080005645751953e-01 -1.352181285619735718e-01 5.553844571113586426e-02 -1.937261521816253662e-01 -3.629857301712036133e-02 -3.667340427637100220e-02 1.019797194749116898e-02 -4.897199943661689758e-02 1.547864526510238647e-01 3.908237442374229431e-02 -3.049872219562530518e-01 2.074616402387619019e-01 2.446599677205085754e-02 6.923222681507468224e-04 1.802930980920791626e-01 -2.360450476408004761e-01 -1.676208972930908203e-01 -7.625969499349594116e-02 3.039571344852447510e-01 8.648284524679183960e-02 -1.685450524091720581e-01 1.563643664121627808e-01 -3.259762525558471680e-01 8.730880916118621826e-03 8.888852596282958984e-02 5.033718347549438477e-01 1.486981287598609924e-03 -6.210677698254585266e-02 -1.526461243629455566e-01
6.684826314449310303e-02 -1.500922441482543945e-01 -6.001008674502372742e-02 3.047287166118621826e-01 7.508993148803710938e-02 -1.233775541186332703e-01 2.875693887472152710e-02 -2.857939004898071289e-01 4.333925545215606689e-01 6.608428061008453369e-02 -8.053094893693923950e-02 -1.461612135171890259e-01 3.835547342896461487e-02 -1.462804526090621948e-01 1.468821913003921509e-01 1.576400995254516602e-01 4.004922509193420410e-01 -8.462871611118316650e-02 -5.170308798551559448e-02 1.433094441890716553e-01 -9.838194400072097778e-02 3.594361618161201477e-02 -2.303657829761505127e-01 -3.077760934829711914e-01 -2.191130965948104858e-01 -1.138293668627738953e-01 -2.884339913725852966e-02 -2.043027430772781372e-01 3.235920891165733337e-02 -9.568011015653610229e-02 8.384527266025543213e-02 -1.163410097360610962e-01
1.427657715976238251e-02 -1.254048794507980347e-01 1.248095184564590454e-01 -1.931907050311565399e-02 1.943448036909103394e-01 9.711108170449733734e-03 -9.955234825611114502e-02 -4.678915143013000488e-01 2.459049038589000702e-02 5.174810811877250671e-02 -1.936692148447036743e-01 2.073072195053100586e-01 -2.349227964878082275e-01 8.354839682579040527e-02 3.925174176692962646e-01 -1.540717333555221558e-01 2.904008626937866211e-01 -1.654913127422332764e-01 -1.561376452445983887e-01 7.030298933386802673e-03 -1.203316673636436462e-01 -5.394977331161499023e-02 2.176532000303268433e-01 1.249537318944931030e-01 2.375427335500717163e-01 -8.707360923290252686e-02 3.570791706442832947e-02 -5.770266428589820862e-02 2.526902593672275543e-03 -2.278862595558166504e-01 -1.844665408134460449e-01 -8.107802271842956543e-02
2.102308571338653564e-01 -1.478233039379119873e-01 9.049930423498153687e-02 6.177481263875961304e-02 -3.246701061725616455e-01 -2.476539015769958496e-01 -4.626710712909698486e-02 -1.275491416454315186e-01 4.234777688980102539e-01 -7.907339930534362793e-02 -2.991320192813873291e-01 -9.334405511617660522e-02 -2.406074553728103638e-01 -8.082110434770584106e-02 3.623050451278686523e-02 1.320864856243133545e-01 -3.366567194461822510e-02 1.794380843639373779e-01 -2.552795410156250000e-01 2.350132912397384644e-01 -7.934571802616119385e-02 -8.758875727653503418e-02 2.856359630823135376e-02 -3.026911914348602295e-01 -6.046017259359359741e-02 4.468915238976478577e-02 1.149534583091735840e-01 9.355703741312026978e-02 -1.558546572923660278e-01 -2.033429443836212158e-01 2.134178392589092255e-02 -1.264119595289230347e-01
8.735226839780807495e-02 -7.723152637481689453e-02 5.650996044278144836e-02 3.585024550557136536e-02 -6.059788540005683899e-02 -1.242419704794883728e-02 -3.864680603146553040e-02 -3.482974171638488770e-01 2.862674929201602936e-02 2.000092901289463043e-02 -6.816087663173675537e-02 3.690592646598815918e-01 -2.813622355461120605e-01 -2.052332162857055664e-01 3.898961246013641357e-01 -2.544861733913421631e-01 1.296617835760116577e-01 2.235323935747146606e-02 -2.380060702562332153e-01 1.480842381715774536e-01 -1.653631776571273804e-01 8.330689743161201477e-03 1.843058317899703979e-01 -2.560814023017883301e-01 -5.980159342288970947e-02 4.121400415897369385e-02 2.784756757318973541e-02 -4.782283306121826172e-02 1.470832228660583496e-01 -8.326620608568191528e-02 1.631162613630294800e-01 -2.979900538921356201e-01
9.752639383077621460e-02 -1.597473323345184326e-01 -1.515665352344512939e-01 1.277520805597305298e-01 -1.451134383678436279e-01 -1.818121075630187988e-01 -3.520261347293853760e-01 -1.622664630413055420e-01 1.898757517337799072e-01 -1.060610115528106689e-01 -3.496972098946571350e-02 -2.215489745140075684e-02 -8.138095145113766193e-04 -4.392684623599052429e-02 1.297933012247085571e-01 -1.563723683357238770e-01 3.214683234691619873e-01 6.926716864109039307e-02 6.784952431917190552e-02 -6.739048659801483154e-02 -1.881936490535736084e-01 1.351612061262130737e-01 1.073379218578338623e-01 6.343660503625869751e-02 -2.967657446861267090e-01 -4.694381058216094971e-01 6.546182930469512939e-02 -1.568609029054641724e-01 -1.125881671905517578e-01 -1.920878887176513672e-01 -2.285846173763275146e-01 -5.824377015233039856e-02
3.102491796016693115e-02 7.388440426439046860e-03 2.512572109699249268e-01 -1.834995746612548828e-01 -6.762284040451049805e-02 -6.747297942638397217e-02 -1.956120580434799194e-01 -1.895506829023361206e-01 4.630354046821594238e-02 1.872564703226089478e-01 -1.842556446790695190e-01 2.906767725944519043e-01 -1.332546770572662354e-01 -1.985282450914382935e-01 4.825173318386077881e-02 7.691101729869842529e-02 -9.592168778181076050e-02 5.267262086272239685e-02 -2.630985379219055176e-01 2.975084483623504639e-01 -1.693938821554183960e-01 -1.329724937677383423e-01 1.229699887335300446e-02 6.990659236907958984e-02 1.114536076784133911e-02 -3.346409797668457031e-01 1.046588644385337830e-01 5.553639028221368790e-03 1.544754207134246826e-01 -1.853367984294891357e-01 -2.484946399927139282e-01 -3.655391335487365723e-01
-4.742796998471021652e-03 -5.446551367640495300e-02 -6.771168857812881470e-02 -8.663034997880458832e-03 -2.873494029045104980e-01 -2.178824394941329956e-01 -3.649089857935905457e-02 -2.431801110506057739e-01 2.808734774589538574e-01 1.509708315134048462e-01 -9.719922207295894623e-03 6.494989246129989624e-02 -2.685829065740108490e-03 2.704117000102996826e-01 9.379002451896667480e-02 4.590505734086036682e-02 1.184675469994544983e-01 -1.653945259749889374e-02 -3.910040855407714844e-01 9.691775590181350708e-02 -2.137162089347839355e-01 1.601449698209762573e-01 1.320989280939102173e-01 4.257658869028091431e-02 6.819504499435424805e-02 -1.629073768854141235e-01 -3.317432999610900879e-01 -1.630084663629531860e-01 1.217673942446708679e-01 1.527944114059209824e-02 -3.615606427192687988e-01 -1.761843711137771606e-01
-1.747644245624542236e-01 -1.728104948997497559e-01 -8.941560983657836914e-03 -1.302704364061355591e-01 7.078676670789718628e-02 -1.352707743644714355e-01 -2.862551808357238770e-01 -2.144231349229812622e-01 7.173372060060501099e-02 -5.084583535790443420e-03 -2.958357036113739014e-01 -1.483346056193113327e-02 -2.416286915540695190e-01 -2.756795585155487061e-01 2.422060966491699219e-01 3.054849989712238312e-02 2.077124267816543579e-01 -8.868569135665893555e-02 -1.505534350872039795e-01 -1.176892593502998352e-01 -3.003999590873718262e-01 1.639873906970024109e-02 -7.741546630859375000e-02 4.030247032642364502e-02 2.070378512144088745e-01 -4.104835167527198792e-02 2.601203024387359619e-01 -1.678912490606307983e-01 2.893108725547790527e-01 -3.519758209586143494e-02 -9.535460174083709717e-02 -2.536520361900329590e-01
2.196195572614669800e-01 -2.448252737522125244e-01 1.511750966310501099e-01 4.375799596309661865e-01 -1.247914135456085205e-01 -2.679067850112915039e-01 -8.782728016376495361e-02 -2.448031902313232422e-01 2.781883478164672852e-01 2.243974357843399048e-01 -1.182477325201034546e-01 -5.192835628986358643e-02 3.536850214004516602e-01 -1.169138923287391663e-01 2.514683604240417480e-01 2.072547078132629395e-01 9.851796925067901611e-02 -2.974400669336318970e-02 -2.149662747979164124e-02 -5.758340004831552505e-03 5.304678156971931458e-02 -1.065012961626052856e-01 -1.670847535133361816e-01 -4.953788965940475464e-02 -6.074975430965423584e-02 -2.091881036758422852e-01 2.612577378749847412e-02 7.268606685101985931e-03 4.530701041221618652e-02 -1.647029817104339600e-01 -1.230092160403728485e-02 -1.873710541985929012e-03
2.311527132987976074e-01 -1.938560754060745239e-01 -1.100596506148576736e-02 1.487166732549667358e-01 -2.455667108297348022e-01 5.803687497973442078e-02 2.255547419190406799e-02 -3.060328662395477295e-01 2.495231330394744873e-01 3.340314328670501709e-01 -1.121370941400527954e-01 8.495099842548370361e-02 2.062229216098785400e-01 -8.410277217626571655e-02 3.980601131916046143e-01 8.026950992643833160e-03 -5.496838712133467197e-04 -3.131467103958129883e-01 9.681957960128784180e-02 -6.484037637710571289e-02 -1.794728264212608337e-02 -2.146978676319122314e-02 -8.143182843923568726e-02 -7.354680448770523071e-02 2.243674360215663910e-02 -3.475992381572723389e-01 1.153284013271331787e-01 -8.577604591846466064e-02 -2.758771739900112152e-02 -1.900905370712280273e-01 1.475625932216644287e-01 -4.524222388863563538e-02
8.359577506780624390e-02 6.835203617811203003e-02 -4.076463729143142700e-02 1.807275712490081787e-01 -4.388242661952972412e-01 -6.671058479696512222e-03 -3.220182657241821289e-02 -1.938476711511611938e-01 1.203274056315422058e-01 -3.344480395317077637e-01 -1.588297784328460693e-01 -1.909271031618118286e-01 -3.381826728582382202e-02 1.005049049854278564e-02 1.860655099153518677e-01 -1.091870293021202087e-01 1.188258379697799683e-01 2.153944671154022217e-01 -1.142575070261955261e-01 -7.932607829570770264e-02 -1.222524791955947876e-01 -1.145931854844093323e-01 1.695377677679061890e-01 3.301146626472473145e-02 2.448848783969879150e-01 -1.314020007848739624e-01 1.866739094257354736e-01 -3.822614671662449837e-03 1.281153708696365356e-01 -2.015325725078582764e-01 -4.204014241695404053e-01 -5.791566148400306702e-02
-4.679930210113525391e-02 -3.367939591407775879e-01 3.587098792195320129e-02 -3.261343762278556824e-02 1.210220381617546082e-01 -8.515720069408416748e-02 -2.128804624080657959e-01 -3.003204762935638428e-01 2.256252318620681763e-01 8.442804217338562012e-03 -2.743972539901733398e-01 9.850136935710906982e-02 1.125617697834968567e-01 -1.856053024530410767e-01 1.727650165557861328e-01 -3.087991662323474884e-02 2.589391767978668213e-01 -1.160475239157676697e-01 -2.895416319370269775e-01 -1.031705662608146667e-01 -2.221361249685287476e-01 -8.201532810926437378e-02 8.375298976898193359e-02 -1.253497302532196045e-01 -3.988803550601005554e-02 -1.778393685817718506e-01 2.388700246810913086e-01 7.788046449422836304e-02 3.438420593738555908e-01 -1.945119202136993408e-01 -5.487832054495811462e-02 -3.894079849123954773e-02
1.109464541077613831e-01 -3.418023139238357544e-02 1.963935345411300659e-01 1.223536357283592224e-01 -1.325942724943161011e-01 2.812830358743667603e-02 -3.150983750820159912e-01 -1.483249366283416748e-01 2.965381145477294922e-01 1.387443691492080688e-01 1.574627459049224854e-01 7.023198157548904419e-02 -2.322674542665481567e-01 6.132225319743156433e-02 1.827355474233627319e-01 -2.205119654536247253e-02 2.157320529222488403e-01 -1.130720674991607666e-01 -1.455610543489456177e-01 2.918646633625030518e-01 -1.009268760681152344e-01 1.868572533130645752e-01 6.101891770958900452e-02 1.886073872447013855e-02 1.534990817308425903e-01 1.693426072597503662e-01 2.352707684040069580e-01 -2.898253202438354492e-01 2.163800001144409180e-01 -2.660239934921264648e-01 -1.846527606248855591e-01 -8.165642619132995605e-02
-4.662996158003807068e-02 2.486366629600524902e-01 -5.505565181374549866e-02 1.462337821722030640e-01 -3.184720277786254883e-01 1.058416347950696945e-02 -1.507343202829360962e-01 -2.582068443298339844e-01 -1.567987166345119476e-02 1.417720466852188110e-01 -5.187211185693740845e-02 1.393255442380905151e-01 7.873404026031494141e-02 -3.532469272613525391e-01 1.918609738349914551e-01 -4.047828167676925659e-02 1.292636990547180176e-01 3.605052530765533447e-01 -1.506013423204421997e-01 -5.505150649696588516e-03 -2.478424906730651855e-01 1.979543268680572510e-01 -1.405739337205886841e-01 -1.400165557861328125e-01 1.677559688687324524e-02 -2.629638314247131348e-01 5.796222016215324402e-02 -8.203685283660888672e-02 3.199816942214965820e-01 -4.779559746384620667e-02 1.233994588255882263e-01 1.916409746627323329e-05
9.933229535818099976e-02 1.362815052270889282e-01 6.588106043636798859e-03 -5.409596860408782959e-02 -2.710171937942504883e-01 1.397277712821960449e-01 -2.668685913085937500e-01 -4.023220539093017578e-01 2.117622494697570801e-01 -5.879754200577735901e-02 -2.684814333915710449e-01 1.242847889661788940e-01 -1.009317860007286072e-01 3.986878693103790283e-02 2.693537473678588867e-01 1.026552096009254456e-01 2.446184754371643066e-01 -2.855075001716613770e-01 1.419941782951354980e-01 4.173873364925384521e-02 -2.022494524717330933e-01 7.416175305843353271e-02 -1.306269168853759766e-01 1.026020795106887817e-01 -3.646771609783172607e-02 -1.291314214468002319e-01 1.150714904069900513e-01 -7.683470100164413452e-02 2.695136703550815582e-02 3.394259214401245117e-01 -5.962216109037399292e-02 -1.339599043130874634e-01
1.755965650081634521e-01 -9.581410139799118042e-02 -1.273131966590881348e-01 1.750141084194183350e-01 -8.108512312173843384e-02 -1.462546139955520630e-01 3.143736720085144043e-01 -1.035594046115875244e-01 1.785544902086257935e-01 -3.365940973162651062e-02 -3.450541794300079346e-01 1.788520216941833496e-01 -1.336467713117599487e-01 -1.183288469910621643e-01 3.647541105747222900e-01 -1.345374882221221924e-01 1.526462137699127197e-01 1.745769232511520386e-01 -1.582217812538146973e-01 -7.166936248540878296e-02 -2.486518025398254395e-01 -1.358408033847808838e-01 -2.459402196109294891e-02 6.455974280834197998e-02 2.983277738094329834e-01 -2.796373069286346436e-01 -5.660935863852500916e-02 1.041635684669017792e-02 1.652225255966186523e-01 -1.371356248855590820e-01 -1.229974702000617981e-01 8.836173266172409058e-02
-2.526998519897460938e-01 2.214282751083374023e-02 -2.304730862379074097e-01 1.195977777242660522e-01 -4.964732825756072998e-01 -5.275486037135124207e-02 -6.082312390208244324e-02 -1.918072812259197235e-02 2.079866826534271240e-01 2.269438207149505615e-01 4.559782519936561584e-02 7.455968856811523438e-02 -1.853014081716537476e-01 1.248122230172157288e-01 1.839087903499603271e-01 -1.334178447723388672e-01 2.408671081066131592e-01 -8.517809957265853882e-02 -2.382001876831054688e-01 7.871038466691970825e-02 -1.507681459188461304e-01 1.128152310848236084e-01 -9.263028204441070557e-02 5.827898532152175903e-02 1.537156701087951660e-01 -8.547258377075195312e-02 6.391329318284988403e-02 -1.010009795427322388e-01 8.648858964443206787e-02 -2.999336123466491699e-01 7.903244346380233765e-02 -2.939530909061431885e-01
-5.858051031827926636e-02 2.949321866035461426e-01 -1.116953603923320770e-02 5.382551252841949463e-02 -3.576660752296447754e-01 -2.630194425582885742e-01 -9.575527161359786987e-02 -1.431894302368164062e-01 8.476030081510543823e-02 -3.021187186241149902e-01 1.967506557703018188e-01 2.391087263822555542e-01 9.796258062124252319e-02 -4.865733534097671509e-02 1.843649893999099731e-01 9.815473854541778564e-02 1.764592677354812622e-01 1.904453486204147339e-01 -4.605592414736747742e-02 4.396702721714973450e-02 -1.498802900314331055e-01 -2.897165715694427490e-02 4.210270196199417114e-02 -3.551852405071258545e-01 1.290684491395950317e-01 -2.918230891227722168e-01 2.630308866500854492e-01 -3.309736028313636780e-02 -2.173542603850364685e-02 -4.762339219450950623e-02 -1.794806420803070068e-01 -1.019605528563261032e-02
2.331994771957397461e-01 5.218656733632087708e-02 2.362312749028205872e-02 4.971730336546897888e-02 -2.863825261592864990e-01 -1.522743850946426392e-01 -8.036238700151443481e-02 -4.157349169254302979e-01 -1.276215817779302597e-02 1.514427363872528076e-01 -2.993200123310089111e-01 1.746521443128585815e-01 7.397339493036270142e-02 -1.366017907857894897e-01 1.772802621126174927e-01 -1.045633554458618164e-01 2.919295104220509529e-03 1.269609034061431885e-01 -2.064553499221801758e-01 1.180899441242218018e-01 -2.881654202938079834e-01 2.722213864326477051e-01 -1.589539796113967896e-01 -1.870037913322448730e-01 -1.285184621810913086e-01 -1.409147977828979492e-01 -1.001258492469787598e-01 2.163688391447067261e-01 1.767664402723312378e-01 -1.734024435281753540e-01 -3.105982206761837006e-02 1.048366259783506393e-02
2.807203680276870728e-02 8.926086127758026123e-02 -4.942597821354866028e-02 1.712385416030883789e-01 -7.044413685798645020e-02 -1.025803387165069580e-01 -3.451578691601753235e-02 9.180021286010742188e-02 2.658847868442535400e-01 7.532650977373123169e-02 -2.026310712099075317e-01 -1.230067089200019836e-01 1.553687900304794312e-01 -3.792307153344154358e-02 4.763273894786834717e-01 3.378548622131347656e-01 4.805335998535156250e-01 1.163090169429779053e-01 -1.323396712541580200e-01 6.868442893028259277e-02 3.528512269258499146e-02 7.282303273677825928e-02 -9.898260980844497681e-02 -1.055358722805976868e-01 -4.592676833271980286e-02 1.314464509487152100e-01 1.456715911626815796e-01 1.211133003234863281e-01 3.884581476449966431e-02 -9.424099326133728027e-02 -1.646873205900192261e-01 -2.196847498416900635e-01
2.858465015888214111e-01 1.220734119415283203e-01 3.596170246601104736e-02 2.206939309835433960e-01 -1.082107052206993103e-01 1.301227658987045288e-01 -7.086695730686187744e-02 -5.085435882210731506e-02 2.771854400634765625e-01 2.710616588592529297e-02 -3.490259349346160889e-01 7.846859842538833618e-02 1.528595834970474243e-01 1.349841654300689697e-01 2.812733948230743408e-01 2.087916284799575806e-01 1.399196684360504150e-01 1.361358910799026489e-01 -5.026768147945404053e-02 -3.812983632087707520e-02 1.061712950468063354e-01 4.355543479323387146e-02 2.132916823029518127e-02 2.606919705867767334e-01 3.024785034358501434e-02 -3.597244620323181152e-01 2.366843372583389282e-01 -1.490164846181869507e-01 3.463581949472427368e-02 -2.809805274009704590e-01 1.034757196903228760e-01 -1.556527763605117798e-01
-1.441466342657804489e-02 -2.995405197143554688e-01 4.910178482532501221e-02 4.279959201812744141e-02 -6.586383283138275146e-02 -1.661075055599212646e-01 -2.180741354823112488e-02 -3.215248510241508484e-02 2.924700379371643066e-01 2.623962983489036560e-02 -2.181304246187210083e-01 2.634597718715667725e-01 -1.717126965522766113e-01 -1.028005704283714294e-01 3.560194373130798340e-01 2.662703990936279297e-01 -7.550011575222015381e-02 2.622646093368530273e-01 -2.124865651130676270e-01 -4.122477769851684570e-02 1.850897073745727539e-02 7.126898318529129028e-02 1.395843029022216797e-01 -4.313738942146301270e-01 -1.530101448297500610e-01 -6.625375896692276001e-02 4.798367246985435486e-02 -8.427555114030838013e-02 -1.865866221487522125e-02 -5.227589607238769531e-02 -1.605113148689270020e-01 -1.819074004888534546e-01
2.976461648941040039e-01 -1.472808122634887695e-01 2.272806465625762939e-01 1.068087965250015259e-01 -3.577956557273864746e-01 -2.310482412576675415e-01 -2.966431379318237305e-01 -1.953731179237365723e-01 1.577267646789550781e-01 -6.661664694547653198e-02 1.567150503396987915e-01 1.710741221904754639e-01 1.842767186462879181e-02 -7.124504446983337402e-02 2.773346193134784698e-02 -7.880032807588577271e-02 3.496953845024108887e-02 1.986398994922637939e-01 -1.970015019178390503e-01 1.179763376712799072e-01 1.039074361324310303e-01 -9.640093892812728882e-02 -1.117406971752643585e-02 1.215049847960472107e-01 1.204832941293716431e-01 -2.130745053291320801e-01 -7.257544994354248047e-02 7.267305254936218262e-02 -5.625047534704208374e-02 -2.958299219608306885e-01 -2.898147404193878174e-01 -2.236551642417907715e-01
[truncated: 3,275,533 more chars]
