# Supplementary material for: The Language of Innovation
Source: PLoS One. 2020 Apr 30;15(4):e0230107. doi: 10.1371/journal.pone.0230107 (PMC7194493; doi:10.1371/journal.pone.0230107)
Supplement: S13 File — (GZ) [file pone.0230107.s013.tar.gz › 1991-1995/V2Run_19_VS_4500_embeddings1991-1995ED32.txt]

-1.337313503026962280e-01 -4.259422421455383301e-01 -3.297759965062141418e-02 -4.110906645655632019e-02 1.935869753360748291e-01 1.876808702945709229e-01 1.092830076813697815e-01 7.196298986673355103e-02 -2.080359905958175659e-01 2.666132152080535889e-01 -1.083855889737606049e-02 -2.596747577190399170e-01 -6.595221906900405884e-02 -1.158000454306602478e-01 5.202211439609527588e-03 2.456660121679306030e-01 2.301326990127563477e-01 -3.687055408954620361e-02 2.167420387268066406e-01 -8.499608933925628662e-02 1.624372601509094238e-01 1.015858948230743408e-01 -3.635260760784149170e-01 -3.487734794616699219e-01 -4.950234200805425644e-03 1.526805460453033447e-01 -5.943313613533973694e-02 7.327487226575613022e-03 9.832914918661117554e-02 5.992848426103591919e-02 7.237787544727325439e-02 5.999858304858207703e-02
-3.750603795051574707e-01 -4.302151799201965332e-01 -6.117114331573247910e-03 9.745386987924575806e-02 2.453909367322921753e-01 1.484870910644531250e-01 1.598909348249435425e-01 1.250066161155700684e-01 -1.712449938058853149e-01 6.457262486219406128e-02 -1.447110921144485474e-01 -2.442444860935211182e-01 -1.486632227897644043e-01 -6.456281244754791260e-02 1.206773240119218826e-02 7.354082772508263588e-04 2.327631115913391113e-01 1.748728007078170776e-02 -8.877825736999511719e-02 -1.227880641818046570e-01 1.276469826698303223e-01 4.666236042976379395e-01 5.876044183969497681e-02 -2.157229930162429810e-02 5.078269913792610168e-02 -9.993935376405715942e-02 1.359983086585998535e-01 1.908499300479888916e-01 5.428069084882736206e-02 8.787611871957778931e-02 6.764999777078628540e-02 5.121653527021408081e-02
-3.715054392814636230e-01 -1.579345464706420898e-01 -1.132591441273689270e-01 1.858323812484741211e-01 3.183435797691345215e-01 1.865088045597076416e-01 2.740786373615264893e-01 2.053527086973190308e-01 -1.422074884176254272e-01 -1.465112268924713135e-01 1.144464164972305298e-01 -1.671256273984909058e-01 6.710708141326904297e-02 -1.365197300910949707e-01 3.672071099281311035e-01 -5.649212375283241272e-02 -7.131423335522413254e-03 -7.636643201112747192e-02 9.937185794115066528e-02 3.572314744815230370e-03 -1.574435830116271973e-01 7.352646440267562866e-02 4.185226187109947205e-02 -3.090324699878692627e-01 1.874002516269683838e-01 1.200484558939933777e-01 -3.254690766334533691e-02 -2.058558315038681030e-01 -1.453480869531631470e-02 2.448652870953083038e-02 2.827850915491580963e-02 2.336167544126510620e-01
-4.992787539958953857e-01 -3.075731098651885986e-01 -2.022535800933837891e-01 3.984491229057312012e-01 2.243939936161041260e-01 6.005760282278060913e-02 1.991895586252212524e-01 6.104598287492990494e-03 4.658348858356475830e-02 -7.230273634195327759e-02 6.222431734204292297e-02 1.094325259327888489e-01 -9.774795919656753540e-02 -1.679256111383438110e-01 8.237974345684051514e-02 -8.451133966445922852e-02 6.377139594405889511e-03 -6.991217285394668579e-02 6.836556643247604370e-02 -1.730761677026748657e-01 1.509702205657958984e-01 9.212681651115417480e-02 -1.575647443532943726e-01 -2.510910332202911377e-01 -4.333188384771347046e-02 -1.435742806643247604e-02 -1.236926466226577759e-01 1.303423941135406494e-01 5.698500946164131165e-02 2.446730248630046844e-02 2.104388922452926636e-01 2.159567177295684814e-01
-2.477880716323852539e-01 -2.091498970985412598e-01 2.761593833565711975e-02 2.963620424270629883e-01 6.293089687824249268e-02 4.219057410955429077e-02 2.484628558158874512e-01 7.708964496850967407e-02 1.158103272318840027e-01 1.488126218318939209e-01 9.569010883569717407e-02 1.532717347145080566e-01 -1.377594769001007080e-01 -4.051053524017333984e-02 1.683084070682525635e-01 1.326849162578582764e-01 6.340019404888153076e-02 -3.847592452075332403e-04 -1.801723428070545197e-02 -4.563626646995544434e-01 -8.356182277202606201e-02 2.389048188924789429e-01 4.287184774875640869e-02 -1.404459774494171143e-01 1.223913803696632385e-01 -1.279094431083649397e-04 -1.072213202714920044e-01 3.790729343891143799e-01 2.778744399547576904e-01 -2.863199822604656219e-02 4.881944507360458374e-02 2.219626456499099731e-01
-2.692576646804809570e-01 -2.160907536745071411e-01 -3.287277519702911377e-01 2.341534644365310669e-01 6.958519667387008667e-02 -2.991973981261253357e-02 -3.271284699440002441e-02 1.197038814425468445e-01 -7.254151254892349243e-02 5.882632732391357422e-02 -1.738059371709823608e-01 -2.944082617759704590e-01 3.454339504241943359e-01 1.868740096688270569e-02 -2.468608133494853973e-02 1.552135199308395386e-01 1.000840887427330017e-01 -1.929294466972351074e-01 4.350496083498001099e-02 -9.391467273235321045e-02 7.660958915948867798e-02 -1.142513826489448547e-01 -4.719707742333412170e-02 -7.256698608398437500e-02 1.906748265027999878e-01 2.264241278171539307e-01 8.151760324835777283e-03 -1.205814704298973083e-01 4.378653764724731445e-01 1.358708441257476807e-01 -1.656842380762100220e-01 -5.059869587421417236e-02
-5.033864378929138184e-01 -1.164166256785392761e-01 -1.499368101358413696e-01 4.041589424014091492e-02 1.352652311325073242e-01 2.858912050724029541e-01 -2.291105091571807861e-01 1.549440175294876099e-01 -1.185488998889923096e-01 -2.200026363134384155e-01 -1.978515386581420898e-01 -1.306541860103607178e-01 -2.628895938396453857e-01 -6.625799089670181274e-02 2.408359944820404053e-01 1.608941256999969482e-01 1.003810390830039978e-01 -1.808255910873413086e-01 -1.791439764201641083e-02 1.646032184362411499e-01 1.492590904235839844e-01 -9.385389275848865509e-03 -6.114216521382331848e-02 -9.849610179662704468e-02 2.059192806482315063e-01 2.899114415049552917e-02 8.704389631748199463e-02 2.159969359636306763e-01 1.686112433671951294e-01 4.777278378605842590e-02 -3.725806251168251038e-02 1.441315412521362305e-01
-4.423703253269195557e-01 -3.607825636863708496e-01 -5.205687507987022400e-02 2.182773053646087646e-01 6.261667609214782715e-02 9.901745617389678955e-02 6.757514923810958862e-02 -3.127264603972434998e-02 -8.181502670049667358e-02 1.828817725181579590e-01 1.920442879199981689e-01 -1.396016180515289307e-01 -8.516818284988403320e-02 -3.639612197875976562e-01 6.604440510272979736e-02 -1.822456121444702148e-01 2.140536308288574219e-01 -1.811444312334060669e-01 1.153383031487464905e-02 4.145486280322074890e-03 -2.425573766231536865e-01 9.347184747457504272e-02 1.408160328865051270e-01 -2.505011856555938721e-01 1.753810942173004150e-01 1.877796836197376251e-02 -9.248855710029602051e-02 5.234843492507934570e-02 2.241373434662818909e-02 1.077889874577522278e-01 4.398423433303833008e-02 2.128835469484329224e-01
-3.079295754432678223e-01 -4.549065232276916504e-01 8.705767989158630371e-02 -2.508516609668731689e-02 2.673300355672836304e-02 1.826637834310531616e-01 1.211767643690109253e-01 3.090078383684158325e-02 -2.334892004728317261e-01 -1.243756935000419617e-01 -2.171741053462028503e-02 -1.353527605533599854e-01 -1.768327876925468445e-02 -2.502923309803009033e-01 2.663922011852264404e-01 2.206019312143325806e-01 1.480605453252792358e-02 -3.187370300292968750e-01 9.011370688676834106e-02 -1.278443932533264160e-01 1.303517166525125504e-02 5.831889342516660690e-03 8.559177629649639130e-03 2.979510836303234100e-02 2.707159221172332764e-01 -1.901764571666717529e-01 1.706960648298263550e-01 1.391131877899169922e-01 6.040659174323081970e-02 6.228515878319740295e-02 1.402810513973236084e-01 2.373841255903244019e-01
-1.900281757116317749e-02 -3.928848206996917725e-01 -1.123070865869522095e-01 2.096914350986480713e-01 -6.345303356647491455e-02 2.458630353212356567e-01 7.899873703718185425e-02 1.210009902715682983e-01 1.486790925264358521e-01 -1.767601817846298218e-01 -2.629719376564025879e-01 -2.629361450672149658e-01 -1.663290262222290039e-01 -5.835535749793052673e-02 7.684110105037689209e-02 3.615067154169082642e-02 4.712494835257530212e-02 3.380218520760536194e-02 7.501055952161550522e-03 -1.195684522390365601e-01 8.383156359195709229e-02 2.962109446525573730e-01 1.234590485692024231e-01 -2.523152232170104980e-01 2.624776065349578857e-01 -7.748381048440933228e-02 1.237145587801933289e-01 -3.617994487285614014e-02 -5.657883733510971069e-02 1.706525385379791260e-01 3.594595789909362793e-01 1.702397465705871582e-01
-1.156716048717498779e-01 -2.820605337619781494e-01 4.079844057559967041e-02 -7.982717454433441162e-02 2.228300645947456360e-02 3.997716307640075684e-01 3.598875179886817932e-02 2.946527674794197083e-03 1.661374717950820923e-01 -1.315608620643615723e-01 -7.193244248628616333e-02 -4.552637636661529541e-01 -1.318469345569610596e-01 -2.862007543444633484e-02 8.277028799057006836e-02 2.913732528686523438e-01 2.478009015321731567e-01 8.132889866828918457e-02 2.536599338054656982e-02 -1.631140112876892090e-01 -4.784517735242843628e-02 1.248627752065658569e-01 -6.906954944133758545e-02 -1.410515606403350830e-02 4.199138879776000977e-01 4.018513951450586319e-03 1.535634398460388184e-01 1.117519363760948181e-01 8.173439651727676392e-03 7.650177180767059326e-02 1.022039353847503662e-01 1.523421257734298706e-01
-8.756445348262786865e-02 -3.693254590034484863e-01 8.310254663228988647e-02 1.021323278546333313e-01 9.464243054389953613e-02 2.710072696208953857e-01 3.411239013075828552e-02 -5.061132460832595825e-02 -1.605414450168609619e-01 -1.824707984924316406e-01 2.306927591562271118e-01 -3.121577799320220947e-01 1.899745464324951172e-01 -1.692223101854324341e-01 3.044825196266174316e-01 1.913210600614547729e-01 1.823903173208236694e-01 -2.270649522542953491e-01 -1.608098298311233521e-01 -2.670110575854778290e-02 6.879293173551559448e-02 6.798774749040603638e-02 5.533878132700920105e-02 -1.757540106773376465e-01 4.107085987925529480e-02 -1.137931048870086670e-01 1.169457808136940002e-01 1.387911438941955566e-01 -8.638521283864974976e-02 2.361128926277160645e-01 2.803208827972412109e-01 6.801152974367141724e-02
-3.331379890441894531e-01 -3.057577311992645264e-01 -1.465993970632553101e-01 2.404809445142745972e-01 1.955195665359497070e-01 4.987704753875732422e-01 1.709240972995758057e-01 -1.810430288314819336e-01 1.361930817365646362e-01 4.324052855372428894e-02 2.162625491619110107e-01 -2.765952646732330322e-01 -5.431236326694488525e-02 -1.510105133056640625e-01 8.443715423345565796e-02 5.475921928882598877e-02 1.147150695323944092e-01 -2.618328034877777100e-01 1.781556457281112671e-01 7.346148788928985596e-02 -1.440057456493377686e-01 -2.475799247622489929e-02 6.951961666345596313e-02 8.891776204109191895e-03 -2.024175412952899933e-02 7.156979292631149292e-02 -8.544210344552993774e-03 5.461051315069198608e-02 2.297242917120456696e-02 -9.064855426549911499e-02 -2.043023239821195602e-03 1.587178558111190796e-01
-4.720709025859832764e-01 -2.643866240978240967e-01 -6.679398566484451294e-02 3.930864334106445312e-01 1.938236057758331299e-01 2.366358935832977295e-01 1.220104172825813293e-01 1.501973867416381836e-01 -3.040939271450042725e-01 1.360285282135009766e-01 5.518259108066558838e-02 -4.119266569614410400e-02 -7.333797961473464966e-02 -1.329460740089416504e-01 1.233378574252128601e-01 -4.828007146716117859e-02 -9.180919080972671509e-02 -3.215309977531433105e-01 1.805199235677719116e-01 -7.087881863117218018e-02 -9.910122305154800415e-02 -8.939730934798717499e-03 -1.326952874660491943e-01 -7.207973301410675049e-02 8.261311054229736328e-02 9.278411418199539185e-02 1.731375008821487427e-01 2.391771972179412842e-02 -2.777434512972831726e-02 6.647247821092605591e-02 -1.435594260692596436e-01 -8.388527482748031616e-02
-3.372431993484497070e-01 -2.158682048320770264e-01 -1.481919288635253906e-01 1.582980901002883911e-01 -1.094315648078918457e-01 2.936431169509887695e-01 7.457667589187622070e-02 -5.747202411293983459e-02 6.664589792490005493e-02 1.317191272974014282e-01 1.742459684610366821e-01 3.757964074611663818e-02 -2.055754810571670532e-01 -5.638581514358520508e-02 2.530354857444763184e-01 1.918561384081840515e-02 1.273288428783416748e-01 3.598934412002563477e-02 6.944094598293304443e-02 -4.644381254911422729e-02 1.028719842433929443e-01 2.447621524333953857e-01 -1.400968432426452637e-01 -6.874289363622665405e-02 3.879692256450653076e-01 7.981910556554794312e-02 -2.095690369606018066e-01 1.113820448517799377e-01 1.114380583167076111e-01 -1.306242048740386963e-01 3.355405032634735107e-01 2.180953323841094971e-01
1.140665411949157715e-01 -1.651473939418792725e-01 -1.091402918100357056e-01 1.631079912185668945e-01 4.563464224338531494e-02 1.436079591512680054e-01 -9.426981955766677856e-02 2.482269555330276489e-01 1.719411313533782959e-01 5.913335364311933517e-03 4.242229461669921875e-02 -1.631421893835067749e-01 2.738614566624164581e-02 -3.158680796623229980e-01 3.429972827434539795e-01 1.007656678557395935e-01 2.818403840065002441e-01 -2.120589613914489746e-01 5.463508516550064087e-02 -1.649212986230850220e-01 2.251342982053756714e-01 2.442201972007751465e-01 4.645906388759613037e-02 9.688881784677505493e-02 -2.956281788647174835e-02 1.998581886291503906e-01 7.841031253337860107e-02 -1.261763721704483032e-01 3.696150481700897217e-01 2.449878603219985962e-01 -3.087178803980350494e-02 6.868515163660049438e-02
-1.849913448095321655e-01 -1.335995346307754517e-01 -2.731504440307617188e-01 3.065165579319000244e-01 1.426407396793365479e-01 3.500341176986694336e-01 5.484070628881454468e-02 -2.792380005121231079e-02 -1.043493952602148056e-02 8.218512684106826782e-02 9.291642904281616211e-02 -6.202324479818344116e-02 -1.293543726205825806e-01 -2.574683129787445068e-01 3.878863751888275146e-01 -6.868284195661544800e-02 7.413563132286071777e-02 -3.034067153930664062e-01 1.292953789234161377e-01 5.315323919057846069e-02 -2.075900733470916748e-01 1.999642401933670044e-01 -5.918500572443008423e-02 -1.040409356355667114e-01 8.270673453807830811e-02 2.411841303110122681e-01 2.031226456165313721e-01 2.238014489412307739e-01 2.700326032936573029e-02 5.940464511513710022e-02 -7.168090436607599258e-03 1.591428997926414013e-03
-1.455829739570617676e-01 -7.362994551658630371e-02 -2.619807794690132141e-02 -2.367592602968215942e-02 -1.455974020063877106e-02 3.371545672416687012e-01 1.100808158516883850e-01 8.744405210018157959e-02 -4.696087166666984558e-02 -2.077061533927917480e-01 3.691324591636657715e-02 -1.946307718753814697e-01 -2.801520228385925293e-01 -1.611426919698715210e-01 -3.428536280989646912e-02 2.742565572261810303e-01 2.958859503269195557e-01 -2.198599427938461304e-01 1.566750742495059967e-02 -2.408843934535980225e-01 1.393763814121484756e-02 1.655686646699905396e-01 2.217721939086914062e-01 -1.149291545152664185e-01 3.262941837310791016e-01 7.854865491390228271e-02 1.228367760777473450e-01 1.520369350910186768e-01 1.143998354673385620e-01 2.660601437091827393e-01 2.245972305536270142e-01 -6.111517176032066345e-02
-3.589482903480529785e-01 -6.547757983207702637e-02 -2.653672099113464355e-01 3.657830357551574707e-01 1.089939028024673462e-01 1.422843933105468750e-01 2.425976395606994629e-01 -1.577548384666442871e-01 1.009579747915267944e-01 1.077823415398597717e-01 2.133281230926513672e-01 -1.516184676438570023e-02 -1.019378751516342163e-01 4.485257714986801147e-02 2.238728702068328857e-01 1.539554744958877563e-01 2.564390897750854492e-01 -4.777340963482856750e-02 -1.336445063352584839e-01 -2.109300643205642700e-01 -1.098232865333557129e-01 2.119707167148590088e-01 -2.974781207740306854e-02 -1.577046662569046021e-01 1.413756161928176880e-01 1.199031174182891846e-01 -2.367831319570541382e-01 2.968225777149200439e-01 1.180186122655868530e-02 -3.438893705606460571e-02 3.352565690875053406e-03 1.858492963947355747e-03
-5.302885770797729492e-01 -2.106600999832153320e-01 -1.375243663787841797e-01 2.246558517217636108e-01 -1.449508368968963623e-01 2.144297063350677490e-01 1.524179279804229736e-01 1.722814589738845825e-01 2.505525387823581696e-02 -7.994426041841506958e-02 1.936399042606353760e-01 -2.904230356216430664e-01 -5.718091875314712524e-02 -2.752724587917327881e-01 1.026380807161331177e-02 -8.886041468940675259e-04 1.780342459678649902e-01 -3.218594193458557129e-01 6.607865542173385620e-02 6.412474066019058228e-02 -2.066874317824840546e-02 6.962776184082031250e-02 -6.621012091636657715e-02 -7.862398028373718262e-02 -3.423221874982118607e-03 1.215142309665679932e-01 -7.365575432777404785e-02 3.361616283655166626e-02 2.335038632154464722e-01 -1.690243929624557495e-01 -2.454649843275547028e-02 1.117196828126907349e-01
8.210009336471557617e-02 -1.854120939970016479e-01 -6.869126111268997192e-03 1.298429816961288452e-01 4.657651484012603760e-01 2.126738131046295166e-01 3.020388260483741760e-02 -2.736004814505577087e-02 -6.108217313885688782e-02 -1.232884265482425690e-02 -5.368251353502273560e-02 -2.346641719341278076e-01 -1.063723787665367126e-01 9.326797723770141602e-02 -8.517976850271224976e-02 2.312856167554855347e-01 1.846054345369338989e-01 -2.622697949409484863e-01 1.051932200789451599e-01 -1.825353652238845825e-01 -9.482993930578231812e-02 7.549222558736801147e-02 4.063960630446672440e-03 -3.353902399539947510e-01 2.390986680984497070e-01 7.179305702447891235e-02 -2.821951508522033691e-01 -1.157612875103950500e-01 1.575793623924255371e-01 -6.049497053027153015e-02 2.768056392669677734e-01 -2.527618035674095154e-02
-3.104833960533142090e-01 -2.101785242557525635e-01 -4.051105305552482605e-02 2.743757963180541992e-01 6.057833507657051086e-02 2.740370035171508789e-01 5.902920663356781006e-02 -8.556757122278213501e-02 1.869285702705383301e-01 -3.653135895729064941e-02 2.625501155853271484e-01 -2.614666223526000977e-01 6.183392927050590515e-02 -3.559079468250274658e-01 5.615926906466484070e-02 1.602734476327896118e-01 2.705405838787555695e-02 -6.550364196300506592e-02 1.435332596302032471e-01 -8.544811606407165527e-02 -3.083088696002960205e-01 6.855941563844680786e-02 -7.745379209518432617e-02 -2.443461418151855469e-01 -3.889226168394088745e-02 -8.217778801918029785e-02 -5.488971946761012077e-04 1.586055457592010498e-01 1.545207202434539795e-01 1.060244515538215637e-01 -3.516535460948944092e-02 3.030822873115539551e-01
6.899756938219070435e-02 -9.024032950401306152e-02 -2.765670418739318848e-01 5.586355179548263550e-02 3.220736980438232422e-02 -1.742776483297348022e-01 -1.523778587579727173e-01 -1.607984071597456932e-03 -1.465484648942947388e-01 -3.971563279628753662e-02 1.769878864288330078e-01 -6.171159446239471436e-02 4.732809029519557953e-03 3.797454386949539185e-02 3.651606738567352295e-01 2.701094448566436768e-01 2.702506780624389648e-01 -2.910828888416290283e-01 1.126566752791404724e-01 4.669930785894393921e-02 -1.148137003183364868e-01 2.434410899877548218e-01 4.851033538579940796e-02 -6.931969523429870605e-02 2.718588709831237793e-01 3.319442644715309143e-02 9.391224384307861328e-02 -2.404580265283584595e-01 9.977431595325469971e-02 -7.985435426235198975e-02 2.848110496997833252e-01 3.091322481632232666e-01
-1.983044445514678955e-01 -1.288038641214370728e-01 -3.018987476825714111e-01 -1.430239379405975342e-01 2.376590967178344727e-01 1.271870136260986328e-01 1.956793963909149170e-01 2.393453121185302734e-01 1.065115407109260559e-01 -9.328988939523696899e-02 -1.107965037226676941e-01 -2.530801892280578613e-01 -1.663951724767684937e-01 1.998745948076248169e-01 8.530613780021667480e-02 2.119781672954559326e-01 1.411957591772079468e-01 -1.800218373537063599e-01 3.492368618026375771e-03 -1.523362398147583008e-01 7.811952382326126099e-02 1.298032850027084351e-01 1.274833679199218750e-01 -1.913035959005355835e-01 9.668134152889251709e-02 1.674460023641586304e-01 -1.108124330639839172e-01 1.442381143569946289e-01 4.646676182746887207e-01 4.385396093130111694e-02 8.453048765659332275e-02 3.481151536107063293e-02
1.178045719861984253e-01 -2.755578160285949707e-01 -2.606221437454223633e-01 1.396397501230239868e-01 7.948945276439189911e-03 7.814620435237884521e-02 -1.299038082361221313e-01 7.942039519548416138e-02 -2.016783952713012695e-01 -3.789706528186798096e-01 1.872033774852752686e-01 -3.054691255092620850e-01 -1.351243406534194946e-01 -6.624034047126770020e-02 -3.041018731892108917e-02 4.321513473987579346e-01 1.057474464178085327e-01 -1.982791423797607422e-01 1.670754253864288330e-01 -1.956406086683273315e-01 1.669463664293289185e-01 -2.152897417545318604e-02 1.396469622850418091e-01 -7.855669409036636353e-02 3.134066984057426453e-02 6.001102924346923828e-02 -8.013541996479034424e-02 2.394824624061584473e-01 -1.575247198343276978e-01 3.016720339655876160e-02 4.640839248895645142e-02 5.924804881215095520e-02
-3.456903696060180664e-01 -1.197353098541498184e-02 3.940569981932640076e-02 -1.238526403903961182e-01 3.146735578775405884e-02 1.969542801380157471e-01 5.275364592671394348e-02 -2.434659600257873535e-01 -7.387782633304595947e-02 3.311467543244361877e-02 -2.216273844242095947e-01 -1.941198259592056274e-01 -5.345234274864196777e-02 -1.334050148725509644e-01 2.290197610855102539e-01 5.088587477803230286e-02 3.344276249408721924e-01 4.585994407534599304e-02 3.826234638690948486e-01 -2.998946793377399445e-02 1.369453519582748413e-01 1.639828383922576904e-01 -1.163383014500141144e-02 -3.219569325447082520e-01 1.773840188980102539e-01 5.549224093556404114e-02 1.654347777366638184e-01 2.530444562435150146e-01 1.653210669755935669e-01 -6.308827549219131470e-02 9.983514994382858276e-02 -1.211183145642280579e-01
-3.106671273708343506e-01 9.397568553686141968e-02 -5.825308710336685181e-02 9.821113944053649902e-02 4.278417676687240601e-02 2.788721621036529541e-01 -6.861137598752975464e-02 2.739096581935882568e-01 -2.522503435611724854e-01 -9.555214643478393555e-02 1.427948921918869019e-01 -2.628055773675441742e-02 -2.583212554454803467e-01 -7.330897450447082520e-02 3.187329173088073730e-01 1.796700507402420044e-01 -2.511847019195556641e-02 2.802553400397300720e-02 -1.143030151724815369e-01 -2.227407395839691162e-01 8.486165851354598999e-02 2.626228928565979004e-01 1.250776201486587524e-01 -1.991522908210754395e-01 1.088806688785552979e-01 1.681966632604598999e-01 8.630272746086120605e-02 -4.063345864415168762e-02 1.293648183345794678e-01 2.555630207061767578e-01 2.318990081548690796e-01 2.045026272535324097e-01
-2.245296686887741089e-01 -4.097258746623992920e-01 -1.912650167942047119e-01 2.928139865398406982e-01 -2.273002117872238159e-01 1.930447220802307129e-01 1.236987859010696411e-01 -1.385289132595062256e-01 4.044280946254730225e-02 -1.150010377168655396e-01 2.360763996839523315e-01 -1.916596591472625732e-01 9.011701680719852448e-03 -4.836369752883911133e-01 7.910071313381195068e-02 7.206356525421142578e-02 9.944644570350646973e-02 -1.482845246791839600e-01 1.490073204040527344e-01 1.937982141971588135e-01 -9.454844146966934204e-02 -2.588800527155399323e-02 -2.002240158617496490e-02 -1.056199967861175537e-01 4.383350536227226257e-02 -9.029690176248550415e-02 -5.532883480191230774e-02 1.311168670654296875e-01 1.908111870288848877e-01 -1.427963189780712128e-02 -4.835460335016250610e-03 5.860205367207527161e-02
-1.978055387735366821e-01 -1.036021783947944641e-01 -2.159084528684616089e-01 1.061475835740566254e-02 8.230621460825204849e-04 -1.155670732259750366e-01 -1.341438442468643188e-01 -1.058910191059112549e-01 1.845891028642654419e-01 1.477189660072326660e-01 -2.530763484537601471e-02 -2.548227608203887939e-01 -2.417400293052196503e-02 -4.504100885242223740e-03 8.576234802603721619e-03 6.735377013683319092e-02 3.823621869087219238e-01 -5.947582889348268509e-03 9.920509159564971924e-02 -1.626995950937271118e-01 -6.433106213808059692e-02 -1.382496505975723267e-01 -4.485118016600608826e-02 -6.998560577630996704e-02 3.718051612377166748e-01 2.070988565683364868e-01 1.760375648736953735e-01 -5.845890939235687256e-02 4.165165126323699951e-01 1.682504117488861084e-01 2.284705042839050293e-01 2.278682887554168701e-01
-3.390811383724212646e-01 -2.846059501171112061e-01 -1.376245319843292236e-01 1.323987096548080444e-01 3.945209830999374390e-02 2.523628771305084229e-01 -9.113802015781402588e-02 -6.512579321861267090e-02 3.380603343248367310e-02 -5.550929158926010132e-02 -1.550391912460327148e-01 -2.061595022678375244e-01 2.590119093656539917e-02 5.359322950243949890e-02 3.693030476570129395e-01 1.059853434562683105e-01 1.012858673930168152e-01 -2.480349540710449219e-01 -1.153424531221389771e-01 -1.179410815238952637e-01 8.975711464881896973e-02 5.277634784579277039e-02 1.618576943874359131e-01 -1.453101355582475662e-02 2.491516768932342529e-01 2.657999098300933838e-01 1.180206462740898132e-01 7.790881395339965820e-02 7.095549255609512329e-02 -2.632195651531219482e-01 3.146579563617706299e-01 7.443170249462127686e-02
4.784959182143211365e-02 -3.612496256828308105e-01 -2.429965734481811523e-01 -7.239463273435831070e-03 -5.114411935210227966e-02 8.868528157472610474e-02 -1.229498833417892456e-01 6.308672577142715454e-02 -2.282147109508514404e-01 -6.243562325835227966e-02 1.004498451948165894e-01 -3.650057688355445862e-02 2.820386886596679688e-01 -1.908521652221679688e-01 8.325474709272384644e-02 1.155852153897285461e-01 2.395253926515579224e-01 -1.991682797670364380e-01 1.728968173265457153e-01 3.914603963494300842e-02 1.311217248439788818e-01 1.326354891061782837e-01 -7.930137217044830322e-02 -7.425104826688766479e-02 7.762538641691207886e-02 -1.015233471989631653e-01 6.896742433309555054e-02 -9.735974669456481934e-02 5.615338087081909180e-01 2.284563779830932617e-01 2.720697037875652313e-02 3.152460604906082153e-02
-2.157268077135086060e-01 -1.714723259210586548e-01 -4.554625600576400757e-02 2.233953326940536499e-01 -1.326432079076766968e-01 2.791474461555480957e-01 1.198943331837654114e-01 5.159986019134521484e-02 -1.144159734249114990e-01 -2.803381681442260742e-01 -7.808806002140045166e-02 -3.171569108963012695e-01 -1.306158304214477539e-01 -3.052740097045898438e-01 1.834746003150939941e-01 8.137999475002288818e-02 2.009920310229063034e-03 -2.263812273740768433e-01 -1.567105054855346680e-01 -5.364876613020896912e-02 -2.778132557868957520e-01 3.590914309024810791e-01 4.439203813672065735e-02 -2.021259069442749023e-01 3.716217353940010071e-02 1.151511725038290024e-02 -4.907234013080596924e-02 -8.366841822862625122e-02 1.657214909791946411e-01 2.034879475831985474e-01 -3.988326713442802429e-02 -3.992962464690208435e-02
-4.723421633243560791e-01 -2.122454345226287842e-01 -2.137129604816436768e-01 1.315063089132308960e-01 -2.124524116516113281e-01 2.225771546363830566e-01 2.557351253926753998e-02 4.507580399513244629e-02 -2.811152637004852295e-01 -1.161301583051681519e-01 4.410386085510253906e-01 -5.721005052328109741e-02 1.457734704017639160e-01 -2.146813124418258667e-01 8.115321397781372070e-02 1.290031671524047852e-01 1.223198771476745605e-01 -1.468607038259506226e-01 1.891050487756729126e-01 3.224631026387214661e-02 -1.775170713663101196e-01 1.554418820887804031e-02 -3.880084678530693054e-02 -6.086239591240882874e-02 9.773598052561283112e-03 -1.221819669008255005e-01 3.678132221102714539e-02 1.238072058185935020e-03 9.734283387660980225e-02 3.014559298753738403e-02 1.678670495748519897e-01 1.594145894050598145e-01
-2.535723149776458740e-01 -1.237036958336830139e-01 -2.841492891311645508e-01 8.778756856918334961e-02 1.988770663738250732e-01 2.820619940757751465e-01 -4.306022822856903076e-02 -2.678995393216609955e-02 4.820805415511131287e-02 8.255721628665924072e-02 -1.417432278394699097e-01 1.450804322957992554e-01 -1.428931504487991333e-01 -3.318568468093872070e-01 3.050540983676910400e-01 1.140120923519134521e-01 1.328269243240356445e-01 -2.574907541275024414e-01 -5.926023423671722412e-02 -1.581058800220489502e-01 -2.120905742049217224e-02 1.016479358077049255e-01 -1.634239219129085541e-02 3.830152377486228943e-02 8.989730477333068848e-02 1.767801493406295776e-01 2.212284803390502930e-01 -3.105446696281433105e-01 1.708662509918212891e-01 3.574013337492942810e-02 1.159925237298011780e-01 2.641499638557434082e-01
-1.209452748298645020e-01 -2.598093152046203613e-01 -1.159255281090736389e-01 2.236836254596710205e-01 -3.438114002346992493e-02 6.232560798525810242e-02 -2.354795634746551514e-01 1.663542240858078003e-01 -8.552252501249313354e-02 2.326964139938354492e-01 -5.458955839276313782e-02 -1.947728544473648071e-01 2.518015801906585693e-01 -2.446401864290237427e-01 6.905787438154220581e-02 1.780656874179840088e-01 1.304013431072235107e-01 -2.619923353195190430e-01 1.233349815011024475e-01 6.810694932937622070e-02 -8.028028160333633423e-02 -1.499169021844863892e-01 -3.344609169289469719e-03 -6.326813995838165283e-02 1.603106409311294556e-01 5.081853643059730530e-02 8.540301024913787842e-02 -1.436186432838439941e-01 3.774682581424713135e-01 3.696049153804779053e-01 1.593540161848068237e-01 7.060609757900238037e-02
-3.933363258838653564e-01 -3.088821470737457275e-01 -4.862293601036071777e-02 2.407985329627990723e-01 -1.298107206821441650e-01 1.643445044755935669e-01 2.463496327400207520e-01 1.648103147745132446e-01 1.351622026413679123e-02 1.304353624582290649e-01 1.060560345649719238e-01 -4.214353859424591064e-01 8.200058341026306152e-02 -3.533750772476196289e-01 2.405955269932746887e-02 -1.472734473645687103e-02 4.003775864839553833e-02 -8.025583624839782715e-02 2.178021073341369629e-01 -1.660466939210891724e-01 -7.141881436109542847e-02 -4.235341772437095642e-02 2.465773560106754303e-02 -7.945035398006439209e-02 1.445084512233734131e-01 -1.083489134907722473e-01 8.407494425773620605e-02 1.223869249224662781e-01 1.057868152856826782e-01 -1.090032234787940979e-01 3.347187489271163940e-02 2.089110761880874634e-01
-9.392738342285156250e-02 -3.389644026756286621e-01 -6.022866815328598022e-02 2.521210350096225739e-02 1.546145826578140259e-01 -3.364081494510173798e-03 -2.689636498689651489e-02 1.605237722396850586e-01 -9.442739188671112061e-02 -9.654924273490905762e-03 1.042021587491035461e-01 -2.173129320144653320e-01 3.271738588809967041e-01 -1.589762568473815918e-01 2.699047327041625977e-02 2.137478291988372803e-01 1.993205845355987549e-01 -2.533700466156005859e-01 4.271394386887550354e-02 -7.925229519605636597e-02 -1.102124247699975967e-02 -1.120987460017204285e-01 1.029834058135747910e-02 -9.665937721729278564e-02 -1.288893725723028183e-02 3.919177129864692688e-02 3.631861507892608643e-02 -3.783954977989196777e-01 4.558919668197631836e-01 2.204414457082748413e-01 6.164169311523437500e-02 1.875654309988021851e-01
-2.717719376087188721e-01 -2.480733245611190796e-01 1.063220500946044922e-01 -3.146992996335029602e-02 -1.287510711699724197e-02 1.383623480796813965e-01 1.480864882469177246e-01 -3.726042807102203369e-02 -2.364276945590972900e-01 -1.658411771059036255e-01 -9.916283190250396729e-02 -3.032987415790557861e-01 -1.504005789756774902e-01 2.188684605062007904e-02 -8.187480270862579346e-03 2.869761288166046143e-01 9.108953177928924561e-02 -4.566654935479164124e-02 1.294139921665191650e-01 1.528354827314615250e-02 -2.568726241588592529e-01 -8.858948200941085815e-02 2.304457575082778931e-01 -2.013429850339889526e-01 -4.676897451281547546e-02 2.630553245544433594e-01 1.966456770896911621e-01 1.172387599945068359e-01 1.391839236021041870e-01 -1.070557385683059692e-01 3.969593942165374756e-01 1.089979633688926697e-01
-3.564385771751403809e-01 -1.466081589460372925e-01 2.312560230493545532e-01 4.797643050551414490e-02 3.351888153702020645e-03 2.814486324787139893e-01 -1.114534214138984680e-01 1.332606375217437744e-01 -1.829409040510654449e-02 1.104506775736808777e-01 -1.507176756858825684e-01 -2.157004475593566895e-01 -4.666795209050178528e-02 4.485453944653272629e-03 3.213613927364349365e-01 -1.683755069971084595e-01 2.724341154098510742e-01 -3.052492998540401459e-02 1.666754782199859619e-01 -1.238205377012491226e-02 4.901502281427383423e-02 1.080529168248176575e-01 3.786254674196243286e-02 -2.812727093696594238e-01 1.514860689640045166e-01 1.927583664655685425e-01 4.945944249629974365e-02 1.722516417503356934e-01 2.869485020637512207e-01 -1.495751440525054932e-01 2.750274837017059326e-01 1.972113363444805145e-02
1.658859103918075562e-01 -2.824267446994781494e-01 -3.784068822860717773e-01 -5.603999830782413483e-03 2.405250668525695801e-01 -1.438570022583007812e-01 -1.772187799215316772e-01 -1.718176156282424927e-01 5.387554690241813660e-02 -5.020584911108016968e-02 5.755599215626716614e-02 -1.508285552263259888e-01 -2.610847353935241699e-01 -1.216713711619377136e-01 2.741477489471435547e-01 3.401927053928375244e-01 1.665851175785064697e-01 -3.359757661819458008e-01 6.733294576406478882e-02 1.704036816954612732e-02 -1.055251657962799072e-01 9.610725939273834229e-02 -1.342830657958984375e-01 -9.323249757289886475e-02 -2.590896189212799072e-02 -2.058440446853637695e-01 -4.656115919351577759e-02 7.709340751171112061e-02 1.026280000805854797e-01 -5.006670951843261719e-02 -1.570730209350585938e-01 1.525136679410934448e-01
-3.691742718219757080e-01 -3.990501463413238525e-01 -2.271080762147903442e-02 1.236685588955879211e-01 -1.361399143934249878e-01 3.213181197643280029e-01 1.418358385562896729e-01 1.520110070705413818e-01 -9.266404062509536743e-02 3.234074264764785767e-02 1.404597461223602295e-01 -2.067010551691055298e-01 -1.239370033144950867e-01 -2.346390038728713989e-01 9.806180000305175781e-02 -1.342692784965038300e-02 1.206455901265144348e-01 -1.546702086925506592e-01 1.713070720434188843e-01 1.919211447238922119e-01 -2.272249311208724976e-01 1.201725676655769348e-01 6.154540926218032837e-02 -1.654980927705764771e-01 -2.118563354015350342e-01 -4.385804757475852966e-02 -7.175776641815900803e-03 1.221946850419044495e-01 2.159986048936843872e-01 2.801529690623283386e-02 1.114818751811981201e-01 2.186098843812942505e-01
-1.233780160546302795e-01 -1.928033083677291870e-01 -4.024212807416915894e-02 1.717410534620285034e-01 1.379104852676391602e-01 1.141621246933937073e-01 1.573309898376464844e-01 -8.762126415967941284e-02 -2.412693500518798828e-01 8.987359702587127686e-02 1.134011372923851013e-01 -2.563271522521972656e-01 -2.824758589267730713e-01 3.069446682929992676e-01 3.078575991094112396e-02 1.473159641027450562e-01 1.198091544210910797e-02 -1.518438011407852173e-01 -7.644314318895339966e-02 -1.464464049786329269e-02 -1.112346798181533813e-01 3.954229876399040222e-02 1.762195378541946411e-01 -4.096556603908538818e-01 4.089825227856636047e-02 3.128408193588256836e-01 7.437265012413263321e-03 1.136137023568153381e-01 2.576580941677093506e-01 -7.763664424419403076e-02 2.362680137157440186e-01 -1.664018183946609497e-01
-1.891019493341445923e-01 -3.788190186023712158e-01 -2.941621243953704834e-01 1.036569252610206604e-01 2.753660976886749268e-01 6.031724214553833008e-01 3.501792252063751221e-02 5.795469507575035095e-02 3.949585556983947754e-02 -4.216413199901580811e-02 3.494892269372940063e-02 2.935200557112693787e-02 -1.267710477113723755e-01 -1.380512863397598267e-01 2.817834019660949707e-01 2.866875194013118744e-02 -9.720297157764434814e-02 -1.352046523243188858e-02 -1.503101736307144165e-02 -7.869420200586318970e-02 -1.538930237293243408e-01 1.422307081520557404e-02 -6.358901411294937134e-02 7.701314985752105713e-02 5.767504218965768814e-03 1.991799473762512207e-01 5.763418972492218018e-02 4.459130391478538513e-02 2.192416191101074219e-01 -1.197169944643974304e-01 -2.492175437510013580e-02 -2.263821475207805634e-02
-4.258683025836944580e-01 -3.131153061985969543e-03 -1.314996033906936646e-01 9.435601532459259033e-02 -2.371061593294143677e-03 3.234185576438903809e-01 8.333698660135269165e-02 -4.551214631646871567e-03 -1.552067399024963379e-01 -9.651785343885421753e-02 9.330914914608001709e-02 -2.216229140758514404e-01 4.927631095051765442e-02 7.742062956094741821e-02 7.818554341793060303e-02 6.017214804887771606e-02 1.398871392011642456e-01 -4.424988329410552979e-01 3.687876760959625244e-01 -2.446410357952117920e-01 -1.552950739860534668e-01 -6.662761420011520386e-02 -1.438509225845336914e-01 -2.016072571277618408e-01 1.009397208690643311e-01 -8.322406560182571411e-02 -1.099604219198226929e-01 -1.553232073783874512e-01 -6.045672670006752014e-02 1.953454688191413879e-02 9.805223345756530762e-02 5.807091668248176575e-02
-2.582681477069854736e-01 -2.082891017198562622e-01 -1.636668592691421509e-01 5.222066864371299744e-02 1.489706039428710938e-01 -2.051620334386825562e-01 5.422674119472503662e-02 2.194982469081878662e-01 -1.118317693471908569e-01 2.703631222248077393e-01 -2.740333676338195801e-01 -2.675381675362586975e-02 -5.400844290852546692e-02 6.132837384939193726e-02 -5.433972552418708801e-02 1.673711985349655151e-01 2.372453510761260986e-01 -5.662773177027702332e-02 2.127943634986877441e-01 1.385937333106994629e-01 -1.890325546264648438e-01 2.403689473867416382e-01 -1.589158624410629272e-01 -1.366898268461227417e-01 9.836146235466003418e-02 6.428548693656921387e-02 -1.765915751457214355e-01 -1.538370847702026367e-01 2.676823139190673828e-01 2.930249273777008057e-01 1.175814494490623474e-01 2.109681367874145508e-01
7.240207865834236145e-03 -3.086193799972534180e-01 -2.220158129930496216e-01 7.021766901016235352e-02 -6.946293264627456665e-02 -7.742384076118469238e-02 -3.568079089745879173e-03 2.698242068290710449e-01 -2.744328975677490234e-02 3.412266494706273079e-03 1.004981398582458496e-01 -1.155568510293960571e-01 1.274227499961853027e-01 -1.390934735536575317e-01 -9.837932139635086060e-02 2.973770797252655029e-01 1.239696219563484192e-01 -2.158655971288681030e-01 2.499349266290664673e-01 -1.343544423580169678e-01 5.051697418093681335e-02 1.527037620544433594e-01 -1.432957202196121216e-01 -5.172737687826156616e-02 1.849472224712371826e-01 -4.361819103360176086e-02 2.304968237876892090e-01 -2.608069479465484619e-01 3.754544854164123535e-01 3.300248980522155762e-01 8.819402009248733521e-02 4.946653544902801514e-02
-4.032774865627288818e-01 -2.430822253227233887e-01 7.022371981292963028e-03 1.477874070405960083e-01 4.270861297845840454e-02 2.410726249217987061e-01 9.236495941877365112e-02 -7.440726459026336670e-02 -1.599047146737575531e-02 -9.713987261056900024e-02 -2.206706674769520760e-03 -1.257869452238082886e-01 1.359709203243255615e-01 -2.204750627279281616e-01 1.888622641563415527e-01 -7.838913239538669586e-03 -1.335692256689071655e-01 -1.032947525382041931e-01 3.317163586616516113e-01 -6.360053271055221558e-02 -2.738196849822998047e-01 -2.351472675800323486e-01 -2.314203083515167236e-01 -2.739302814006805420e-01 1.548355966806411743e-01 1.597525551915168762e-02 -7.763985544443130493e-02 1.226371005177497864e-01 3.103898167610168457e-01 -3.678365796804428101e-02 -4.026552289724349976e-02 -8.924183994531631470e-02
-2.337588183581829071e-02 -3.370028734207153320e-01 -1.180493086576461792e-01 1.171366032212972641e-02 1.230104193091392517e-01 4.780959337949752808e-03 1.091532483696937561e-01 1.210849434137344360e-01 -2.013977766036987305e-01 1.476754397153854370e-01 1.522480696439743042e-01 -1.914947181940078735e-01 -2.259836941957473755e-01 -6.681705266237258911e-02 2.193727791309356689e-01 3.359991014003753662e-01 4.010162875056266785e-02 -2.444084268063306808e-03 -1.881250590085983276e-01 7.741615921258926392e-02 2.741685695946216583e-02 -2.360067218542098999e-01 1.496569812297821045e-01 -4.169081151485443115e-02 3.400091230869293213e-01 -2.423746287822723389e-01 -4.888339713215827942e-02 -1.105298399925231934e-01 2.694685161113739014e-01 -3.191265836358070374e-02 2.926050126552581787e-01 -1.396982967853546143e-01
-2.464406192302703857e-01 -2.560498714447021484e-01 -1.067104935646057129e-01 2.048922181129455566e-01 -6.112173572182655334e-02 3.710131049156188965e-01 -2.883876441046595573e-04 5.710267648100852966e-02 -7.498537003993988037e-02 1.779220625758171082e-02 4.152764678001403809e-01 -1.397976428270339966e-01 1.475364863872528076e-01 2.860229834914207458e-02 4.560420289635658264e-02 1.884507201611995697e-02 1.443016976118087769e-01 -3.855063915252685547e-01 1.879319846630096436e-01 -1.958488076925277710e-01 -1.027384102344512939e-01 5.574616789817810059e-02 -1.183191165328025818e-01 -2.952237427234649658e-01 -7.910041138529777527e-03 -1.257608532905578613e-01 -2.854290977120399475e-02 2.324377931654453278e-02 -5.538836121559143066e-02 1.947677731513977051e-01 1.055867448449134827e-01 -1.594236344099044800e-01
-1.003877073526382446e-01 -6.989173591136932373e-02 -1.508167684078216553e-01 -2.423734171316027641e-03 1.957317292690277100e-01 2.076040506362915039e-01 6.322909891605377197e-02 1.437807530164718628e-01 1.108056753873825073e-01 -1.036349087953567505e-01 1.121794283390045166e-01 -7.647464424371719360e-02 -2.024385929107666016e-01 1.906798779964447021e-01 1.940295845270156860e-01 3.500815331935882568e-01 2.555163502693176270e-01 -1.290517449378967285e-01 -7.754134386777877808e-02 -1.511670500040054321e-01 -1.381719019263982773e-02 1.150861382484436035e-02 1.826731413602828979e-01 -3.314949870109558105e-01 6.336566060781478882e-02 -1.692194491624832153e-02 -1.760657429695129395e-01 -4.341149330139160156e-02 4.576478898525238037e-01 1.536415666341781616e-01 2.291826307773590088e-01 7.945266552269458771e-03
-2.656685113906860352e-01 -3.194348216056823730e-01 -2.298627048730850220e-01 3.159623444080352783e-01 9.276978671550750732e-02 1.797641962766647339e-01 1.218763142824172974e-01 5.581016838550567627e-02 -1.141300238668918610e-02 -1.009569838643074036e-01 2.723782658576965332e-01 -2.364706099033355713e-01 -1.525455415248870850e-01 -3.457827270030975342e-01 2.339690774679183960e-01 -6.300150603055953979e-02 -6.038347631692886353e-02 -1.517174988985061646e-01 8.862178772687911987e-02 5.478457361459732056e-02 2.955035120248794556e-02 -7.273177802562713623e-02 -3.571844100952148438e-02 -2.514564394950866699e-01 1.685688644647598267e-01 1.257323622703552246e-01 9.819230437278747559e-02 3.039981722831726074e-01 -4.373446106910705566e-02 7.384259719401597977e-03 -5.041139945387840271e-02 1.219317466020584106e-01
-6.719801458530128002e-04 -2.009364962577819824e-01 -1.755496263504028320e-01 1.836840510368347168e-01 1.595769077539443970e-01 -3.792681917548179626e-02 -1.107499822974205017e-01 -2.661488577723503113e-02 -1.714392937719821930e-02 1.273454874753952026e-01 -1.161714941263198853e-01 -3.545070588588714600e-01 2.964061498641967773e-01 5.597003269940614700e-03 8.213844150304794312e-02 4.486670345067977905e-02 1.533984392881393433e-01 6.062042340636253357e-02 2.465104460716247559e-01 -7.167021185159683228e-02 -1.597651690244674683e-01 9.252420812845230103e-02 7.472525537014007568e-02 -1.911356151103973389e-01 1.953646689653396606e-01 5.879404395818710327e-02 -1.465908437967300415e-01 3.995085507631301880e-02 5.202753543853759766e-01 2.130426615476608276e-01 1.015772596001625061e-01 2.060267776250839233e-01
-2.557579874992370605e-01 -2.921919524669647217e-01 6.003604456782341003e-02 2.745116949081420898e-01 -9.640157967805862427e-02 2.401233166456222534e-01 3.546770215034484863e-01 2.032253742218017578e-01 3.410845994949340820e-02 -1.210132017731666565e-01 4.561777785420417786e-02 -2.178615778684616089e-01 -6.993396580219268799e-02 -2.690490484237670898e-01 -9.294895827770233154e-02 -1.077786646783351898e-02 1.048868596553802490e-01 -3.377360105514526367e-01 4.762993752956390381e-02 -9.170618653297424316e-02 -2.723225653171539307e-01 -9.300938993692398071e-02 -7.521370053291320801e-02 -1.537838727235794067e-01 1.432245671749114990e-01 1.252461522817611694e-01 -8.970317989587783813e-02 6.206093356013298035e-03 1.066036298871040344e-01 8.561959862709045410e-02 1.957252025604248047e-01 1.888521313667297363e-01
-1.838418245315551758e-01 -1.957963556051254272e-01 -1.027538478374481201e-01 1.925985217094421387e-01 3.066827058792114258e-01 7.554365694522857666e-02 4.680817574262619019e-02 9.437309205532073975e-02 -1.464710384607315063e-02 -3.810604661703109741e-02 -1.365805268287658691e-01 -2.065643519163131714e-01 -1.777055263519287109e-01 2.619743347167968750e-01 2.051342837512493134e-02 3.618185818195343018e-01 5.467206239700317383e-02 -7.014286518096923828e-02 2.544654347002506256e-02 -2.377534955739974976e-01 7.727799564599990845e-02 6.872395426034927368e-02 4.242251440882682800e-02 -4.128595292568206787e-01 1.164652407169342041e-01 -3.776672482490539551e-02 4.016245529055595398e-02 -1.571817696094512939e-02 2.875825464725494385e-01 1.040697395801544189e-01 2.375920563936233521e-01 -2.448597848415374756e-01
-8.329826593399047852e-02 -3.409445583820343018e-01 6.821326911449432373e-02 3.428957164287567139e-01 -1.220352575182914734e-01 3.748351633548736572e-01 2.456517964601516724e-01 -8.606967329978942871e-02 -1.065570265054702759e-01 2.178647667169570923e-01 2.104984223842620850e-01 -2.596240937709808350e-01 2.947816252708435059e-02 -2.570392489433288574e-01 7.036076486110687256e-02 1.066079139709472656e-01 1.690325886011123657e-01 -8.200180530548095703e-02 -1.243321448564529419e-01 -6.726936995983123779e-02 -1.535292863845825195e-01 2.121681869029998779e-01 -1.220637485384941101e-01 -1.954400539398193359e-01 -8.585551381111145020e-02 2.239333689212799072e-01 2.763414382934570312e-02 1.407508105039596558e-01 3.048768639564514160e-02 -6.269869208335876465e-02 -1.307010799646377563e-01 -2.559687569737434387e-02
1.212728023529052734e-02 -3.033983409404754639e-01 -2.430024296045303345e-01 6.976097077131271362e-02 1.290451437234878540e-01 4.326309263706207275e-01 1.565649509429931641e-01 1.936844587326049805e-01 1.127943582832813263e-02 1.092184558510780334e-01 -1.986554563045501709e-01 -1.615196838974952698e-02 -4.319680854678153992e-02 -1.167801469564437866e-01 1.637116819620132446e-01 3.688345849514007568e-01 1.756984591484069824e-01 1.399508416652679443e-01 1.950205266475677490e-01 1.350885927677154541e-01 -6.023094058036804199e-02 1.437590420246124268e-01 2.382816374301910400e-02 5.262165889143943787e-02 -1.972212791442871094e-01 2.240820080041885376e-01 -6.183449923992156982e-02 1.393792331218719482e-01 9.067153930664062500e-02 1.129803135991096497e-01 5.496234446763992310e-02 2.778081893920898438e-01
-3.636534810066223145e-01 -9.745104610919952393e-02 -8.078998327255249023e-02 4.922835156321525574e-02 -2.151043266057968140e-01 2.062483429908752441e-01 2.175411731004714966e-01 3.697155788540840149e-02 -1.817558109760284424e-01 -1.647480949759483337e-02 -8.279081434011459351e-02 -2.460093498229980469e-01 -3.769937157630920410e-01 -1.502915918827056885e-01 -1.896520555019378662e-01 7.250043749809265137e-02 2.484977245330810547e-01 -1.605661660432815552e-01 -3.889901796355843544e-03 -2.557104527950286865e-01 7.464007288217544556e-02 3.538125008344650269e-02 -5.496640875935554504e-02 -2.039089798927307129e-01 2.235855311155319214e-01 1.287566870450973511e-01 1.120397821068763733e-01 -2.737318575382232666e-01 7.627397030591964722e-02 1.468320488929748535e-01 -1.971523091197013855e-02 1.379005461931228638e-01
4.160834848880767822e-02 -9.016705304384231567e-02 -3.401463031768798828e-01 -1.474965363740921021e-02 1.764544546604156494e-01 3.600132465362548828e-01 1.406513601541519165e-01 -3.147801011800765991e-02 -2.408623881638050079e-02 1.015528216958045959e-01 -7.128673046827316284e-02 -2.645737528800964355e-01 1.827321499586105347e-01 9.305692464113235474e-02 1.952917724847793579e-01 1.317131817340850830e-01 2.736353874206542969e-01 -1.357107758522033691e-01 -6.327512860298156738e-02 -2.279004007577896118e-01 4.615923389792442322e-02 -1.349081248044967651e-01 9.293952584266662598e-02 -2.358910888433456421e-01 2.083680480718612671e-01 -1.125629916787147522e-01 -1.772409379482269287e-01 1.187623068690299988e-01 2.414941638708114624e-01 -8.155671507120132446e-02 3.292638063430786133e-01 -1.867623440921306610e-02
-2.549502253532409668e-01 4.917121678590774536e-02 -7.872958481311798096e-02 -1.214369572699069977e-02 3.429291844367980957e-01 3.472884893417358398e-01 -1.098528876900672913e-01 5.635146424174308777e-02 -1.653123199939727783e-01 1.877038367092609406e-02 1.010078638792037964e-01 -1.951601654291152954e-01 -1.768491864204406738e-01 -1.122016757726669312e-01 1.959475725889205933e-01 1.321083754301071167e-01 -2.065639756619930267e-02 -1.649208515882492065e-01 -8.955351263284683228e-02 -1.988734453916549683e-01 1.048365756869316101e-01 1.356236189603805542e-01 -1.409219652414321899e-01 -3.232161700725555420e-01 2.808406949043273926e-01 1.830701082944869995e-01 1.897905319929122925e-01 2.029494196176528931e-01 1.368119567632675171e-01 -1.307624876499176025e-01 1.361995041370391846e-01 1.556613594293594360e-01
-4.178768992424011230e-01 -1.047971621155738831e-01 -3.317124843597412109e-01 1.509864777326583862e-01 -7.243885844945907593e-02 1.361233443021774292e-01 2.215811461210250854e-01 1.118072420358657837e-01 -1.687143743038177490e-01 -2.117328196763992310e-01 2.987012565135955811e-01 -4.401960223913192749e-02 -8.636064827442169189e-02 7.591051608324050903e-02 -8.667230606079101562e-02 3.222094103693962097e-02 1.365480422973632812e-01 -3.034163415431976318e-01 2.127375751733779907e-01 -1.934272199869155884e-01 -1.843835264444351196e-01 1.276319473981857300e-01 1.441953331232070923e-01 -8.046828210353851318e-02 1.350808292627334595e-01 -7.265838235616683960e-02 6.141139939427375793e-02 1.533837914466857910e-01 1.354577094316482544e-01 1.904554963111877441e-01 -2.714453265070915222e-02 1.812411546707153320e-01
-4.025950431823730469e-01 -1.831285506486892700e-01 -2.563107013702392578e-01 2.123879790306091309e-01 -1.184638366103172302e-01 1.835454106330871582e-01 1.939731985330581665e-01 1.406319588422775269e-01 7.614877820014953613e-02 7.956981658935546875e-03 7.784558832645416260e-02 1.418353617191314697e-02 -2.946086823940277100e-01 -1.891708970069885254e-01 1.098952591419219971e-01 1.621861606836318970e-01 1.108756959438323975e-01 -2.130238711833953857e-02 2.414172440767288208e-01 -9.400702267885208130e-02 -1.136132255196571350e-01 2.505395188927650452e-02 8.050301671028137207e-02 -1.484325230121612549e-01 8.579242229461669922e-02 8.265658281743526459e-03 -1.797472387552261353e-01 2.394389212131500244e-01 -1.130305416882038116e-02 -6.953275203704833984e-02 2.748307287693023682e-01 3.404246866703033447e-01
-4.809860587120056152e-01 -9.448951482772827148e-02 -1.422825902700424194e-01 1.612195074558258057e-01 -9.619766473770141602e-02 1.489564329385757446e-01 2.097530961036682129e-01 -5.136837437748908997e-02 5.239428207278251648e-02 2.582974545657634735e-02 4.818724691867828369e-01 -1.470522433519363403e-01 5.101900314912199974e-04 -1.083035487681627274e-02 5.999775230884552002e-02 5.251096561551094055e-02 3.342051506042480469e-01 -1.898317784070968628e-01 1.863183230161666870e-01 -9.193380177021026611e-02 6.025121733546257019e-02 -6.825038045644760132e-02 -9.571535140275955200e-02 -1.176500990986824036e-01 9.738652966916561127e-03 -6.340336054563522339e-02 2.005975395441055298e-01 1.535616815090179443e-02 1.820476353168487549e-01 1.474477797746658325e-01 8.918216079473495483e-02 2.051489949226379395e-01
-3.390928506851196289e-01 8.481780067086219788e-03 -1.683893203735351562e-01 2.567313909530639648e-01 -1.808720231056213379e-01 1.648262590169906616e-01 3.913256153464317322e-02 -5.871098861098289490e-02 -1.728370785713195801e-01 1.927713304758071899e-02 4.614335894584655762e-01 3.878394607454538345e-03 4.883189499378204346e-02 -2.764315307140350342e-01 2.124487757682800293e-01 9.248195588588714600e-02 2.153584063053131104e-01 -2.590194940567016602e-01 2.371754795312881470e-01 -1.131915375590324402e-01 -1.267464365810155869e-02 5.909638106822967529e-02 -1.474428921937942505e-01 -3.330445587635040283e-01 1.204447150230407715e-01 -8.004456758499145508e-03 -1.290601678192615509e-02 3.717144578695297241e-02 8.414880186319351196e-02 -3.313175216317176819e-02 -7.975248247385025024e-02 2.542184479534626007e-02
-1.091881841421127319e-01 -1.944511085748672485e-01 -2.680327557027339935e-02 -1.133770346641540527e-01 2.288256287574768066e-01 2.486740797758102417e-01 -1.060331426560878754e-02 3.115272894501686096e-02 -2.736181020736694336e-01 6.127939000725746155e-02 -4.859174601733684540e-03 -1.781822592020034790e-01 -4.536104574799537659e-02 -2.114634811878204346e-01 4.159067571163177490e-01 3.640471100807189941e-01 8.960251510143280029e-02 -1.081342101097106934e-01 -1.127703264355659485e-01 -1.216602697968482971e-01 -1.073101535439491272e-01 7.566502690315246582e-02 2.457659542560577393e-01 -2.758654654026031494e-01 3.057385385036468506e-01 -9.954683482646942139e-03 -5.277341976761817932e-02 2.408959669992327690e-03 -5.657749250531196594e-03 -8.669903129339218140e-02 1.595283746719360352e-01 -1.684822142124176025e-01
-2.087070345878601074e-01 -9.452492743730545044e-02 -9.584771096706390381e-02 3.354991599917411804e-02 1.064448952674865723e-01 7.031500339508056641e-02 7.883644849061965942e-02 6.419807672500610352e-02 5.075437203049659729e-02 -6.943918764591217041e-02 2.894202433526515961e-02 -1.954478323459625244e-01 -2.348652780055999756e-01 2.211246490478515625e-01 2.939872443675994873e-02 3.156150877475738525e-01 4.010961577296257019e-02 -2.568527758121490479e-01 2.667849659919738770e-01 -2.145380228757858276e-01 -2.054097689688205719e-02 -1.375700682401657104e-01 2.793029248714447021e-01 -1.564923524856567383e-01 1.606451570987701416e-01 -2.165190875530242920e-02 -7.063575088977813721e-02 -4.631140828132629395e-02 4.937183260917663574e-01 -1.682058572769165039e-01 2.148790061473846436e-01 3.671799972653388977e-02
-2.625439465045928955e-01 -2.887929379940032959e-01 -5.368064045906066895e-01 -4.315007477998733521e-03 1.274635493755340576e-01 -1.341178715229034424e-01 -2.214993238449096680e-01 1.780753582715988159e-01 8.875322341918945312e-02 2.337867021560668945e-01 9.369754791259765625e-02 -1.511697620153427124e-01 -4.538152366876602173e-02 1.674158312380313873e-02 8.127541840076446533e-02 2.124723196029663086e-01 3.842145949602127075e-02 -2.532165050506591797e-01 8.962626755237579346e-02 -1.687569916248321533e-01 2.395284324884414673e-01 -2.990380488336086273e-02 3.991499915719032288e-02 -1.268282830715179443e-01 1.684824526309967041e-01 -1.082780864089727402e-02 1.378652751445770264e-01 1.591263264417648315e-01 1.279333531856536865e-01 4.151350632309913635e-02 -1.633292585611343384e-01 -2.399563789367675781e-02
5.051119998097419739e-02 -2.283616662025451660e-01 -1.312330514192581177e-01 -4.226976633071899414e-02 1.831070333719253540e-01 2.885176837444305420e-01 1.653469800949096680e-01 -1.482087969779968262e-01 3.439623489975929260e-02 -2.387610375881195068e-01 -2.251018583774566650e-01 -3.294516354799270630e-02 7.700069248676300049e-02 -5.945250159129500389e-04 1.129073277115821838e-01 2.548097968101501465e-01 1.864941865205764771e-01 -1.448477357625961304e-01 4.096747636795043945e-01 -4.548193886876106262e-02 -9.963700175285339355e-02 8.934719860553741455e-02 -8.225738070905208588e-03 -9.962871670722961426e-02 2.225155830383300781e-01 4.264473915100097656e-01 -7.511368393898010254e-02 -1.488665789365768433e-01 8.238906413316726685e-02 -1.173791289329528809e-01 8.012738823890686035e-02 1.641213893890380859e-01
-2.297072410583496094e-01 -1.862438321113586426e-01 -7.046603411436080933e-02 4.219703376293182373e-01 2.978770136833190918e-01 1.100620031356811523e-01 7.244791835546493530e-02 -2.229367792606353760e-01 -1.506895720958709717e-01 1.465044617652893066e-01 8.256514370441436768e-02 -1.819135546684265137e-01 -1.717492789030075073e-01 -2.725327610969543457e-01 1.513835936784744263e-01 -1.850349605083465576e-01 1.483375281095504761e-01 -5.694120749831199646e-02 2.398037612438201904e-01 -1.521285176277160645e-01 2.116148918867111206e-01 6.021917238831520081e-02 -4.122860357165336609e-02 1.099854335188865662e-01 2.675405889749526978e-02 -4.454675689339637756e-02 7.883031666278839111e-02 -9.598677605390548706e-02 3.102747499942779541e-01 1.867886930704116821e-01 -1.020858511328697205e-01 -3.022559732198715210e-02
-4.361307024955749512e-01 -3.870180547237396240e-01 8.597901090979576111e-03 1.466591805219650269e-01 2.537802457809448242e-01 1.769252121448516846e-01 1.619574278593063354e-01 7.681734859943389893e-02 -2.890030387789011002e-03 -1.361483708024024963e-02 1.419645100831985474e-01 -6.303875893354415894e-02 -1.940037123858928680e-02 -9.300270676612854004e-02 4.019267857074737549e-01 -1.450781226158142090e-01 9.047259390354156494e-02 -2.434496432542800903e-01 3.819251898676156998e-03 -7.399524748325347900e-02 6.327177584171295166e-02 -2.137295901775360107e-01 4.349973797798156738e-02 -2.196985781192779541e-01 1.765123456716537476e-01 2.503331303596496582e-01 -8.370853960514068604e-02 4.916738718748092651e-02 5.766386166214942932e-03 1.277608126401901245e-01 2.970897033810615540e-02 3.705652803182601929e-02
-8.533386141061782837e-02 -2.652332484722137451e-01 -3.450578749179840088e-01 1.621029525995254517e-01 1.336158066987991333e-02 3.661808073520660400e-01 1.136262863874435425e-01 -9.399229288101196289e-02 -2.113737724721431732e-02 -2.215672656893730164e-02 1.118047684431076050e-01 -1.914680749177932739e-01 2.934855222702026367e-01 -3.908818364143371582e-01 -1.646320521831512451e-01 5.393190309405326843e-02 2.031600177288055420e-01 -1.450583189725875854e-01 6.448478251695632935e-02 4.319857060909271240e-02 -1.266427934169769287e-01 9.059005975723266602e-02 2.657241374254226685e-02 -1.470282077789306641e-01 9.291338920593261719e-02 2.387041300535202026e-01 1.760687679052352905e-01 1.582719534635543823e-01 5.125382542610168457e-02 1.389422118663787842e-01 -1.050684079527854919e-01 1.801087111234664917e-01
-2.543436586856842041e-01 -2.753242254257202148e-01 -2.719366550445556641e-01 1.439091563224792480e-01 4.728126153349876404e-02 5.737612023949623108e-02 -1.300154477357864380e-01 2.080073505640029907e-01 2.322964370250701904e-02 8.206507563591003418e-02 6.340087950229644775e-02 -1.392590552568435669e-01 3.372884094715118408e-01 -1.543311285786330700e-03 6.700852513313293457e-02 1.530314832925796509e-01 2.169722914695739746e-01 -1.776036173105239868e-01 1.481890082359313965e-01 8.867716416716575623e-03 6.857690215110778809e-02 7.268435508012771606e-02 3.143214434385299683e-02 -7.841943204402923584e-02 2.876889407634735107e-01 2.484771013259887695e-01 -1.322297900915145874e-01 -1.267779469490051270e-01 3.160553276538848877e-01 3.258157670497894287e-01 -4.080025479197502136e-02 1.524117738008499146e-01
-2.745826169848442078e-02 -2.173804193735122681e-01 -1.579366177320480347e-01 -2.013125456869602203e-02 8.411651849746704102e-02 1.806985437870025635e-01 -5.753684788942337036e-02 -1.996212452650070190e-02 1.467387005686759949e-02 8.133281022310256958e-02 3.167449533939361572e-01 -8.139828220009803772e-03 -2.409586310386657715e-01 -1.829327195882797241e-01 1.713388860225677490e-01 2.420713156461715698e-01 1.366297751665115356e-01 1.289844810962677002e-01 -1.141536701470613480e-02 -9.402616322040557861e-02 -1.779558695852756500e-02 7.527162134647369385e-02 3.434473276138305664e-01 -4.519308209419250488e-01 2.039516121149063110e-01 -1.039172708988189697e-01 -2.037930116057395935e-02 -2.246347665786743164e-01 3.088512718677520752e-01 -7.969167083501815796e-02 -1.374391764402389526e-01 -1.202517841011285782e-02
-4.107491075992584229e-01 -1.165947765111923218e-01 -2.229326963424682617e-01 9.535156935453414917e-02 1.464161574840545654e-01 -1.204274371266365051e-01 -2.168955467641353607e-02 7.376276701688766479e-02 -8.681258559226989746e-02 6.520903203636407852e-03 7.062342762947082520e-02 -6.539995968341827393e-02 -7.484943419694900513e-02 -2.035774290561676025e-01 -1.217557638883590698e-01 2.995220199227333069e-02 6.163399294018745422e-02 -2.145174592733383179e-01 3.773872554302215576e-02 -7.948807626962661743e-02 8.591523766517639160e-02 -2.305940724909305573e-02 1.081149205565452576e-01 -1.590845137834548950e-01 4.761330187320709229e-01 3.197993710637092590e-02 -1.914194412529468536e-02 2.932204306125640869e-01 2.316436171531677246e-01 -2.792099416255950928e-01 2.982456684112548828e-01 -1.817224174737930298e-02
-6.218686699867248535e-02 -3.949727118015289307e-01 -1.339085698127746582e-01 5.648006498813629150e-02 -1.226564645767211914e-01 8.979149907827377319e-02 9.158370643854141235e-02 -3.303030505776405334e-02 -7.290156185626983643e-02 3.431846946477890015e-02 3.688503056764602661e-02 -3.791241943836212158e-01 -2.355375736951828003e-01 -5.735542252659797668e-02 1.504137665033340454e-01 -9.099680930376052856e-02 2.730149328708648682e-01 -2.110282182693481445e-01 9.858693927526473999e-02 -4.864841699600219727e-02 -1.274715811014175415e-01 -1.244739592075347900e-01 -2.754159569740295410e-01 -1.029561311006546021e-01 -1.374048143625259399e-01 4.816011933144181967e-04 2.409412264823913574e-01 -1.520403921604156494e-01 2.227969616651535034e-01 -1.923712342977523804e-01 -1.759773492813110352e-02 -3.298557102680206299e-01
-2.368392597418278456e-04 -2.371749728918075562e-01 1.142524257302284241e-01 1.766658425331115723e-01 1.948247402906417847e-01 3.084282577037811279e-01 2.097857296466827393e-01 -9.834896028041839600e-02 -2.172725945711135864e-01 -1.311017572879791260e-01 -5.449602007865905762e-02 -4.124361276626586914e-01 -1.017866358160972595e-01 1.118556484580039978e-01 1.791789196431636810e-02 2.653250098228454590e-01 1.039957404136657715e-01 -1.031918376684188843e-01 -8.793103694915771484e-02 -3.834062442183494568e-02 -2.526552379131317139e-01 -1.481236219406127930e-01 2.290471941232681274e-01 -3.076819777488708496e-01 -1.474185939878225327e-02 2.800584435462951660e-01 -2.695873938500881195e-02 3.643992822617292404e-03 1.694881767034530640e-01 1.302822143770754337e-03 6.816559284925460815e-02 7.294529676437377930e-02
-2.510804533958435059e-01 -2.641051113605499268e-01 -7.555494457483291626e-02 1.426703855395317078e-02 9.078299254179000854e-02 1.976665258407592773e-01 1.892531812191009521e-01 -4.015240073204040527e-02 -1.552889496088027954e-01 7.524711638689041138e-02 1.129930689930915833e-01 -3.122974932193756104e-01 -1.152625456452369690e-01 -1.569033265113830566e-01 1.192204728722572327e-01 -1.072476506233215332e-01 -9.947764873504638672e-02 -3.321790695190429688e-01 -1.035638749599456787e-01 1.019576564431190491e-02 7.876010239124298096e-02 -1.764372363686561584e-02 -2.682369649410247803e-01 -2.606297731399536133e-01 3.227642178535461426e-01 1.173547059297561646e-01 -9.348029643297195435e-02 1.828857511281967163e-01 -5.676675122231245041e-03 9.111055731773376465e-02 1.709784120321273804e-01 3.125628530979156494e-01
-4.129692614078521729e-01 -3.888142108917236328e-01 -6.695720553398132324e-02 2.977601066231727600e-02 -4.807562753558158875e-02 2.208886742591857910e-01 2.555755078792572021e-01 -2.230169437825679779e-02 -1.523813754320144653e-01 -1.764160990715026855e-01 -2.863349393010139465e-03 -9.268821775913238525e-02 -2.537948191165924072e-01 6.116817891597747803e-02 -1.152864173054695129e-01 1.375073641538619995e-01 2.451187968254089355e-01 -1.771984845399856567e-01 -4.536673426628112793e-02 -2.464421689510345459e-01 -1.243575662374496460e-01 1.167711541056632996e-01 1.123580113053321838e-01 -1.705989539623260498e-01 2.528708279132843018e-01 -9.057842940092086792e-02 -7.679768651723861694e-02 -1.793419718742370605e-01 -1.827589049935340881e-02 -5.994969606399536133e-02 -1.581789255142211914e-01 1.686267256736755371e-01
-4.697460308670997620e-02 -2.065794616937637329e-01 -1.559130251407623291e-01 1.302863657474517822e-01 2.375481417402625084e-03 -1.711620241403579712e-01 1.456222981214523315e-01 2.586202621459960938e-01 -1.217027828097343445e-01 3.648358955979347229e-02 7.361236214637756348e-02 -1.874619871377944946e-01 1.969872564077377319e-01 -1.589180529117584229e-01 2.612033784389495850e-01 2.876817584037780762e-01 7.420315593481063843e-02 -9.911747276782989502e-02 1.665999293327331543e-01 1.662025414407253265e-02 6.145965307950973511e-03 1.549676805734634399e-01 -1.482863724231719971e-01 2.012994140386581421e-02 1.418140679597854614e-01 -4.463202133774757385e-02 4.985184222459793091e-02 -9.462872892618179321e-02 5.234503746032714844e-01 3.346749842166900635e-01 -4.018745571374893188e-02 1.171218380331993103e-01
-5.266959667205810547e-01 -1.487408280372619629e-01 -4.247050732374191284e-02 1.918052583932876587e-01 8.505581319332122803e-02 1.580320149660110474e-01 1.440697312355041504e-01 9.057974070310592651e-02 -1.149850115180015564e-01 1.097811833024024963e-01 4.043565988540649414e-01 -7.252388447523117065e-02 -8.128138631582260132e-02 -1.974510699510574341e-01 -7.490316778421401978e-02 1.980645209550857544e-01 2.220243401825428009e-02 -2.905555665493011475e-01 6.403347849845886230e-02 -2.081565409898757935e-01 -1.480972766876220703e-02 2.721194550395011902e-02 -1.768994480371475220e-01 -1.730890572071075439e-01 -2.875003591179847717e-02 -2.243821322917938232e-01 1.728720776736736298e-02 2.015407569706439972e-02 2.273251116275787354e-01 -3.900318592786788940e-02 9.453422576189041138e-02 -8.753554522991180420e-02
-1.896584182977676392e-01 -2.967778444290161133e-01 -2.081441780319437385e-04 1.718973666429519653e-01 9.454765915870666504e-02 8.928015828132629395e-02 2.019010782241821289e-01 3.308441862463951111e-02 -6.219392269849777222e-02 1.442971378564834595e-01 1.646188087761402130e-02 -4.464765787124633789e-01 -3.976918384432792664e-02 1.215682923793792725e-01 -2.529491484165191650e-02 1.936135441064834595e-01 -8.510333299636840820e-02 1.424368023872375488e-01 -2.390198595821857452e-02 -5.321425199508666992e-02 -1.241857260465621948e-01 -6.792753934860229492e-02 1.725898385047912598e-01 -2.303222268819808960e-01 1.433331966400146484e-01 4.258198738098144531e-01 2.463611364364624023e-01 1.052908077836036682e-01 1.335798799991607666e-01 -8.569442480802536011e-02 2.438156306743621826e-01 1.294630765914916992e-01
-4.330682158470153809e-01 -2.707809805870056152e-01 6.378194782882928848e-03 2.279902063310146332e-02 2.312784492969512939e-01 1.238960027694702148e-01 -1.258715540170669556e-01 1.367084383964538574e-01 2.544391667470335960e-03 -2.543433606624603271e-01 -2.217726595699787140e-02 -4.637238010764122009e-02 -2.422571629285812378e-01 -2.071933746337890625e-01 2.685510516166687012e-01 1.677806526422500610e-01 -1.068367138504981995e-01 -9.019386954605579376e-03 1.276696100831031799e-02 -3.341536819934844971e-01 -1.770308464765548706e-01 2.320440299808979034e-02 -1.100057661533355713e-01 -1.406826078891754150e-01 1.273825019598007202e-01 3.242014646530151367e-01 9.048888087272644043e-02 1.645741164684295654e-01 7.604551315307617188e-02 -2.708222949877381325e-03 -9.948613494634628296e-02 8.116446435451507568e-02
-1.271210610866546631e-02 -1.818366199731826782e-01 -2.517662048339843750e-01 3.779354691505432129e-02 1.113633215427398682e-01 1.805683523416519165e-01 -8.101146668195724487e-03 -9.941113740205764771e-02 9.010276198387145996e-02 -9.476032853126525879e-02 -8.300684392452239990e-03 -1.031091362237930298e-01 -1.942573785781860352e-01 -4.505694210529327393e-01 1.572517007589340210e-01 2.476478517055511475e-01 1.120061874389648438e-01 -2.641731500625610352e-01 -1.341085433959960938e-01 -1.707056164741516113e-01 4.361370578408241272e-02 3.584177792072296143e-01 -1.994081437587738037e-01 4.341551288962364197e-02 -4.007497057318687439e-02 -9.450468420982360840e-02 2.148351632058620453e-02 -2.377353161573410034e-01 2.768928408622741699e-01 2.058637291193008423e-01 6.524175405502319336e-02 -1.021916605532169342e-02
-3.506048321723937988e-01 -1.048157215118408203e-01 -8.258912712335586548e-02 1.023683995008468628e-01 3.255466520786285400e-01 3.025980889797210693e-01 -2.073296308517456055e-01 -4.112435504794120789e-02 -1.682223528623580933e-01 -9.017421305179595947e-02 1.079477220773696899e-01 2.471643500030040741e-02 -1.091170012950897217e-01 -2.496991008520126343e-01 2.496506273746490479e-01 1.442512124776840210e-01 -1.027473807334899902e-01 -1.146291196346282959e-01 -1.036801487207412720e-01 -5.489075556397438049e-02 -1.074322462081909180e-01 5.100130662322044373e-02 -1.982859373092651367e-01 -3.259507715702056885e-01 2.854243218898773193e-01 2.911428213119506836e-01 6.036830320954322815e-02 1.586991399526596069e-01 4.772000387310981750e-02 5.321700125932693481e-03 -2.886871341615915298e-03 7.710014283657073975e-02
-8.174336701631546021e-02 -3.372804224491119385e-01 -1.939139515161514282e-01 1.939222067594528198e-01 1.884037256240844727e-01 3.654202222824096680e-01 5.339622497558593750e-02 1.309326291084289551e-01 1.159566640853881836e-01 -2.469320036470890045e-02 1.105388551950454712e-01 -5.917519796639680862e-03 -1.141100749373435974e-01 -4.307337105274200439e-01 2.309724092483520508e-01 -2.587575651705265045e-02 1.133556440472602844e-01 -2.518152594566345215e-01 1.343647390604019165e-01 -2.217341400682926178e-02 -5.255755409598350525e-02 -2.168339118361473083e-02 -1.835239976644515991e-01 6.006254255771636963e-02 1.378831863403320312e-01 3.859222531318664551e-01 1.374063789844512939e-01 5.946029722690582275e-02 2.146240323781967163e-02 6.531687080860137939e-02 -2.027755416929721832e-02 7.496956735849380493e-02
7.812807708978652954e-02 -2.830832898616790771e-01 3.920865803956985474e-02 1.327809989452362061e-01 -1.730674058198928833e-01 2.116363048553466797e-01 6.985651701688766479e-02 1.333397179841995239e-01 1.115940585732460022e-01 2.225845456123352051e-01 3.548622876405715942e-02 -1.160437092185020447e-01 -2.521520256996154785e-01 2.213388448581099510e-03 9.504059702157974243e-02 1.452021002769470215e-01 1.041644345968961716e-02 -2.320047169923782349e-01 7.581670582294464111e-02 -2.217866629362106323e-01 -9.995719790458679199e-02 -8.426505140960216522e-03 -7.910197228193283081e-02 -3.261316120624542236e-01 6.466867402195930481e-03 -2.825842499732971191e-01 2.523665428161621094e-01 2.067510634660720825e-01 1.018932685256004333e-01 4.143711626529693604e-01 9.777514636516571045e-02 1.312856972217559814e-01
-2.082692831754684448e-01 -3.300821408629417419e-02 1.562056038528680801e-02 3.204158246517181396e-01 2.033925950527191162e-01 1.027450114488601685e-01 -1.917216032743453979e-01 -2.363829761743545532e-01 -2.734708487987518311e-01 3.695282211992889643e-04 9.373586624860763550e-03 -2.572390437126159668e-01 1.034758687019348145e-01 -2.431515902280807495e-01 1.165201216936111450e-01 2.430775761604309082e-01 1.382385045289993286e-01 8.279012516140937805e-03 1.948199123144149780e-01 -3.488515019416809082e-01 4.103921726346015930e-02 -1.227487772703170776e-01 9.664847701787948608e-02 5.738245695829391479e-02 1.399570852518081665e-01 3.104931414127349854e-01 1.709340326488018036e-02 8.038548752665519714e-03 1.435693353414535522e-01 2.757383286952972412e-01 4.816174134612083435e-02 -3.154743090271949768e-02
-5.523782372474670410e-01 -2.469059377908706665e-01 -1.489758342504501343e-01 1.498845666646957397e-01 -1.380776464939117432e-01 2.506303489208221436e-01 1.849849969148635864e-01 1.104678511619567871e-01 -2.111255191266536713e-02 1.309640407562255859e-01 2.685585319995880127e-01 -1.218904107809066772e-01 1.001340746879577637e-01 -7.787142693996429443e-02 -1.642721518874168396e-02 1.433171927928924561e-01 4.718319699168205261e-02 -2.808378934860229492e-01 1.548472791910171509e-01 1.103154420852661133e-01 -1.882719546556472778e-01 8.347575366497039795e-02 -1.708129942417144775e-01 -2.575407922267913818e-01 5.591744184494018555e-02 -5.260636284947395325e-02 1.475774943828582764e-01 -5.513194203376770020e-02 7.392652332782745361e-02 5.387903004884719849e-02 9.595038741827011108e-02 1.265889108180999756e-01
-9.141022711992263794e-02 -2.267990708351135254e-01 -1.290441006422042847e-01 1.136200428009033203e-01 1.513708382844924927e-01 1.285947859287261963e-01 -6.273765116930007935e-03 2.614839971065521240e-01 -8.464380353689193726e-02 1.951545178890228271e-01 1.921242326498031616e-01 -2.747708000242710114e-02 1.128480955958366394e-01 -1.604123860597610474e-01 1.418498307466506958e-01 -1.203892519697546959e-03 1.564448773860931396e-01 -3.104814887046813965e-01 -1.756183058023452759e-02 -1.705843657255172729e-01 -5.939119309186935425e-02 3.160950839519500732e-01 8.413931354880332947e-03 1.022524610161781311e-01 9.556972980499267578e-02 -3.083681128919124603e-02 2.429425343871116638e-02 -1.604280173778533936e-01 5.337783098220825195e-01 2.464609444141387939e-01 1.174337193369865417e-01 -3.405248373746871948e-02
-2.896460592746734619e-01 -1.255746036767959595e-01 -3.982681035995483398e-01 2.058241069316864014e-01 9.701132774353027344e-02 1.837439090013504028e-01 5.932911764830350876e-03 1.174923218786716461e-02 -1.307371724396944046e-02 1.627277135848999023e-01 5.919294804334640503e-02 -2.409384548664093018e-01 -1.672345548868179321e-01 -4.131130278110504150e-01 1.456159055233001709e-01 5.712032318115234375e-02 -9.099034965038299561e-02 -3.013138771057128906e-01 1.927699148654937744e-01 1.869912631809711456e-02 -1.202010363340377808e-01 7.562608271837234497e-02 -5.443922430276870728e-02 -6.736121326684951782e-02 1.676122546195983887e-01 1.628745198249816895e-01 -1.217686459422111511e-01 1.811226457357406616e-01 -3.303685039281845093e-02 -1.515597570687532425e-02 -2.572851069271564484e-02 2.760794162750244141e-01
-7.874146103858947754e-02 -3.173186182975769043e-01 -1.840295642614364624e-01 1.318329293280839920e-02 2.065229564905166626e-01 -8.299470879137516022e-03 3.717820718884468079e-02 -2.965487167239189148e-02 -1.962264925241470337e-01 3.237175568938255310e-02 -5.081166699528694153e-02 -4.003724083304405212e-02 6.118269637227058411e-02 2.620346844196319580e-01 1.591567844152450562e-01 3.274827003479003906e-01 5.131408572196960449e-02 -1.883089095354080200e-01 -1.372876614332199097e-01 -3.196599781513214111e-01 1.699169725179672241e-01 6.399415433406829834e-02 1.048491597175598145e-01 -9.840326011180877686e-02 2.297962009906768799e-01 1.672025024890899658e-02 -1.288960874080657959e-01 5.871082842350006104e-02 3.917249143123626709e-01 8.571968227624893188e-02 2.569772303104400635e-01 -2.293884307146072388e-01
-1.869912147521972656e-01 -3.802394270896911621e-01 -1.413067430257797241e-01 1.577931791543960571e-01 1.600844226777553558e-02 -2.156027592718601227e-02 -9.297284483909606934e-02 2.353815287351608276e-01 -1.704942286014556885e-01 9.954229742288589478e-02 -2.892897278070449829e-02 -1.134560257196426392e-01 1.941393017768859863e-01 -1.320614963769912720e-01 1.067927926778793335e-01 7.506228238344192505e-02 1.750359386205673218e-01 -2.561718225479125977e-01 1.636690646409988403e-01 -9.633880108594894409e-02 1.245406363159418106e-02 -5.217269062995910645e-02 -9.234911762177944183e-03 1.620636694133281708e-02 -3.996058180928230286e-02 -1.447515338659286499e-01 6.935703009366989136e-02 -1.999869793653488159e-01 4.946299195289611816e-01 2.898038029670715332e-01 9.007669985294342041e-02 2.151555120944976807e-01
-1.402966976165771484e-01 -4.014746248722076416e-01 1.731610484421253204e-02 2.350534796714782715e-01 1.738165915012359619e-01 -1.864883699454367161e-03 -7.047048211097717285e-02 3.908306825906038284e-03 2.325392700731754303e-02 8.092046529054641724e-02 -6.192902103066444397e-02 -2.410616576671600342e-01 2.593279182910919189e-01 2.658904716372489929e-02 -6.098649650812149048e-02 9.651537984609603882e-02 3.776832222938537598e-01 -1.570107042789459229e-01 1.658607125282287598e-01 -5.603807047009468079e-02 1.812317073345184326e-01 -7.315012067556381226e-02 2.575316093862056732e-02 -1.388166993856430054e-01 1.798430085182189941e-01 1.298324763774871826e-02 2.054221928119659424e-03 2.899791579693555832e-03 4.054348468780517578e-01 3.272462785243988037e-01 1.274733096361160278e-01 4.519739001989364624e-02
-1.105212643742561340e-01 -1.292036026716232300e-01 -7.767018675804138184e-02 7.436826080083847046e-02 2.509135901927947998e-01 8.519830554723739624e-02 1.337371617555618286e-01 6.412009894847869873e-02 1.521003060042858124e-02 -1.304011419415473938e-02 -1.026283726096153259e-01 -2.140016704797744751e-01 -9.946426004171371460e-02 1.904643028974533081e-01 9.755311906337738037e-02 3.283191919326782227e-01 2.747285366058349609e-02 -2.820885777473449707e-01 9.469603747129440308e-02 -1.698214560747146606e-01 1.501936912536621094e-01 7.171212695538997650e-03 2.288750559091567993e-02 -2.227759659290313721e-01 1.977843791246414185e-01 2.432382665574550629e-02 -1.533038318157196045e-01 -9.993165731430053711e-03 4.485747218132019043e-01 2.440935671329498291e-01 3.583948016166687012e-01 6.038457155227661133e-02
-4.368050396442413330e-01 -2.465712279081344604e-01 -1.502936780452728271e-01 1.026422679424285889e-01 2.650374360382556915e-02 1.567467302083969116e-01 1.690360158681869507e-01 1.035828888416290283e-01 -1.825957149267196655e-01 -2.932363003492355347e-02 -1.128536313772201538e-01 -7.895125448703765869e-02 1.248353905975818634e-02 -2.820630371570587158e-01 1.277658790349960327e-01 -1.961321830749511719e-01 3.501189127564430237e-02 -1.046011447906494141e-01 2.197291404008865356e-01 3.175484389066696167e-02 -8.311709016561508179e-02 -7.789346575736999512e-02 1.894884929060935974e-02 -2.826157212257385254e-01 1.999032646417617798e-01 1.726819574832916260e-01 3.333080932497978210e-02 1.486257314682006836e-01 3.894606232643127441e-01 -2.738360129296779633e-02 -2.453027963638305664e-01 -5.273818969726562500e-02
-1.526583731174468994e-01 -3.875137269496917725e-01 -1.061157062649726868e-01 -1.179361641407012939e-01 2.192529737949371338e-01 2.223466485738754272e-01 -9.759093821048736572e-02 4.805004224181175232e-03 -3.280031979084014893e-01 1.684346981346607208e-02 -4.305870458483695984e-02 -2.732283174991607666e-01 6.390132009983062744e-02 -1.189454048871994019e-01 3.732481598854064941e-01 3.648096024990081787e-01 4.211183637380599976e-02 -1.061741560697555542e-01 -1.155975908041000366e-01 3.717430680990219116e-02 -2.444560872390866280e-03 1.022149920463562012e-01 8.453965932130813599e-02 -1.462881565093994141e-01 1.556914299726486206e-01 -2.253447771072387695e-01 7.149741053581237793e-02 1.188145857304334641e-02 -3.397370129823684692e-02 -1.438083797693252563e-01 2.210901826620101929e-01 -3.888016939163208008e-02
-2.337523996829986572e-01 -2.530705034732818604e-01 -2.247546613216400146e-01 2.399013843387365341e-03 1.416373103857040405e-01 -2.062552422285079956e-01 1.048064082860946655e-01 1.902446895837783813e-01 -6.840058416128158569e-02 1.921423822641372681e-01 1.570393741130828857e-01 -3.618413209915161133e-01 3.182414919137954712e-02 1.692521944642066956e-02 1.564618945121765137e-01 4.453296959400177002e-01 8.728888630867004395e-02 -2.193771749734878540e-01 -1.119719594717025757e-01 6.277434527873992920e-02 1.523187290877103806e-02 -4.255437478423118591e-02 -1.121217682957649231e-01 -1.499841362237930298e-01 2.699788212776184082e-01 5.806639045476913452e-02 1.756680905818939209e-01 1.081658005714416504e-01 9.366521239280700684e-02 -5.637735873460769653e-02 -2.031719088554382324e-01 -1.354467421770095825e-01
-2.515104413032531738e-01 -2.941041886806488037e-01 -1.603286713361740112e-01 1.330125778913497925e-01 5.360352341085672379e-03 -2.046980261802673340e-01 -1.643292419612407684e-02 2.301532775163650513e-01 -1.377206575125455856e-02 -9.530521184206008911e-02 8.572009950876235962e-02 -1.257399935275316238e-02 9.894154965877532959e-02 -1.390195488929748535e-01 1.060543358325958252e-01 1.593506485223770142e-01 1.641952842473983765e-01 -1.168040856719017029e-01 1.196141988039016724e-01 1.719519868493080139e-02 1.355085968971252441e-01 3.423127532005310059e-02 -1.277295649051666260e-01 -6.761779636144638062e-02 9.700754657387733459e-03 2.880685590207576752e-02 1.013260185718536377e-01 -1.811618655920028687e-01 5.080574154853820801e-01 3.911151289939880371e-01 2.673693299293518066e-01 8.321145921945571899e-02
-1.336871981620788574e-01 -2.375407367944717407e-01 1.164460480213165283e-01 1.361781209707260132e-01 2.769725956022739410e-02 1.798618286848068237e-01 2.635098695755004883e-01 7.774343341588973999e-02 -1.109578832983970642e-01 -1.542418450117111206e-01 4.832449182868003845e-02 -3.247171640396118164e-02 -1.698150932788848877e-01 -3.238250687718391418e-02 3.877301812171936035e-01 2.893413007259368896e-01 3.435605466365814209e-01 -8.252944052219390869e-02 1.974656432867050171e-02 3.679519519209861755e-02 -2.221804112195968628e-01 1.393310818821191788e-02 -1.134326756000518799e-01 -9.853129833936691284e-02 -3.851042129099369049e-03 -7.142443209886550903e-02 -2.334803938865661621e-01 1.585086882114410400e-01 1.843949407339096069e-01 3.717966675758361816e-01 -1.543552428483963013e-01 4.507560655474662781e-02
2.322814986109733582e-02 -2.981327772140502930e-01 -1.740901768207550049e-01 1.549160927534103394e-01 3.278199732303619385e-01 1.278712004423141479e-01 2.611816301941871643e-02 -9.522502124309539795e-02 -2.054730951786041260e-01 -9.273803234100341797e-02 2.938485518097877502e-02 -1.407901197671890259e-01 -1.745296567678451538e-01 9.850155562162399292e-02 -2.375767827033996582e-01 4.772572517395019531e-01 5.255352705717086792e-02 -1.878090798854827881e-01 7.250759005546569824e-02 -1.260211225599050522e-02 9.322262555360794067e-02 -1.768877655267715454e-01 6.276421248912811279e-02 -3.671668767929077148e-01 1.609896123409271240e-01 8.457207679748535156e-02 -9.487318247556686401e-02 1.085732318460941315e-02 5.075890943408012390e-02 1.288338750600814819e-01 1.875471770763397217e-01 -9.000347554683685303e-02
8.745085448026657104e-02 -3.922989964485168457e-01 -2.738049626350402832e-02 -5.182401090860366821e-02 3.601801097393035889e-01 -2.161444164812564850e-02 -1.195700019598007202e-01 2.216073125600814819e-02 -8.267364650964736938e-02 -4.812866821885108948e-02 -2.345249503850936890e-01 4.679014533758163452e-02 -1.020317673683166504e-01 -9.633525274693965912e-03 8.684233576059341431e-02 1.817658841609954834e-01 1.834213584661483765e-01 -2.683582603931427002e-01 3.088059723377227783e-01 -1.548007726669311523e-01 -2.605380713939666748e-01 3.202227875590324402e-02 6.772504001855850220e-02 -2.184588611125946045e-01 1.245941147208213806e-01 3.729127049446105957e-01 -8.109343796968460083e-02 1.168804019689559937e-01 1.898298710584640503e-01 5.265280604362487793e-02 6.260444223880767822e-02 -9.410101175308227539e-02
-6.501806527376174927e-02 -3.674577176570892334e-01 -1.574264168739318848e-01 5.511579290032386780e-02 2.843438088893890381e-01 1.991404145956039429e-01 -6.533395498991012573e-02 -1.254276335239410400e-01 -4.819075018167495728e-02 -1.960242539644241333e-02 -1.118314713239669800e-01 -1.681903153657913208e-01 -2.116610258817672729e-01 2.403901517391204834e-02 -1.925152689218521118e-01 3.928990960121154785e-01 2.721793651580810547e-01 -4.270070418715476990e-02 -4.340773448348045349e-02 -1.107561513781547546e-01 1.026826277375221252e-01 -2.760700648650527000e-03 1.529652327299118042e-01 -3.287211358547210693e-01 2.939149439334869385e-01 3.633297979831695557e-02 -1.132352650165557861e-01 -1.191603094339370728e-01 9.880740195512771606e-03 -1.592243909835815430e-01 1.470171213150024414e-01 -1.350994855165481567e-01
-1.380917578935623169e-01 -1.353302299976348877e-01 -3.256953358650207520e-01 2.624547183513641357e-01 1.024244055151939392e-01 3.359156847000122070e-01 -2.170731276273727417e-01 2.049840241670608521e-01 -1.738456040620803833e-01 -7.371073216199874878e-02 3.122424483299255371e-01 -2.515100240707397461e-01 -2.334827184677124023e-01 -5.782657489180564880e-02 1.290239095687866211e-01 -1.736198961734771729e-01 2.273719757795333862e-01 2.540191262960433960e-02 1.723693311214447021e-01 1.308492124080657959e-01 -1.600707024335861206e-01 5.737624689936637878e-02 -2.055070102214813232e-01 -1.350813806056976318e-01 1.413318812847137451e-01 2.956132963299751282e-02 1.850870065391063690e-02 -5.416604131460189819e-02 3.603490069508552551e-02 4.712701588869094849e-02 -1.647164076566696167e-01 1.754501312971115112e-01
-2.764317989349365234e-01 -1.422369629144668579e-01 -1.338333729654550552e-02 1.272220313549041748e-01 -9.969597309827804565e-02 1.667538434267044067e-01 1.188936084508895874e-01 1.141907554119825363e-02 -2.810593843460083008e-01 -2.275521308183670044e-01 3.479620814323425293e-02 -1.140876114368438721e-01 -1.207037735730409622e-02 -3.459437191486358643e-01 1.904059350490570068e-01 -6.342726945877075195e-02 1.014639139175415039e-01 3.443413600325584412e-02 2.379498928785324097e-01 -1.590664982795715332e-01 -1.347232162952423096e-01 1.277567166835069656e-02 1.080909743905067444e-01 -3.685958683490753174e-01 1.214185729622840881e-01 1.120823249220848083e-01 7.886209338903427124e-02 3.113609850406646729e-01 3.007889986038208008e-01 -8.558538556098937988e-02 7.933072745800018311e-02 -1.898706853389739990e-01
-2.678489387035369873e-01 -2.120458185672760010e-01 3.802667371928691864e-03 3.857173398137092590e-02 2.344177514314651489e-01 3.915886878967285156e-01 8.847659826278686523e-02 1.084892004728317261e-01 -1.074480861425399780e-01 -8.150460571050643921e-02 1.417203806340694427e-02 -8.134628087282180786e-02 -5.494130775332450867e-02 -1.609336733818054199e-01 2.089879363775253296e-01 3.613723218441009521e-01 1.348086595535278320e-01 -3.243010938167572021e-01 -2.232415378093719482e-01 -3.081527054309844971e-01 -9.463858790695667267e-03 -1.294706016778945923e-02 -2.268188297748565674e-01 -1.182253733277320862e-01 -2.515625022351741791e-02 -1.640927940607070923e-01 7.371848821640014648e-02 2.114483267068862915e-01 -1.016032323241233826e-01 1.731920614838600159e-02 5.281092971563339233e-02 2.779495157301425934e-02
-3.465069830417633057e-01 -2.216134220361709595e-01 -7.320785522460937500e-02 1.237603649497032166e-01 2.537683956325054169e-02 2.188106626272201538e-01 5.251155048608779907e-02 -8.225927129387855530e-03 -7.108943164348602295e-02 -1.591086983680725098e-01 -4.423075169324874878e-02 -3.647040128707885742e-01 9.825014322996139526e-02 -1.664647012948989868e-01 3.098227977752685547e-01 6.432417035102844238e-02 2.086684107780456543e-01 -2.491052746772766113e-01 6.125006824731826782e-02 -7.018225640058517456e-02 -1.913752257823944092e-01 -1.359294205904006958e-01 2.787956409156322479e-02 2.746181935071945190e-02 -4.354684427380561829e-02 -2.976744472980499268e-01 -1.668843030929565430e-01 1.679265946149826050e-01 1.629542559385299683e-01 7.675132900476455688e-02 2.653601169586181641e-01 1.888076812028884888e-01
-3.300078213214874268e-01 -3.516376912593841553e-01 5.700609646737575531e-03 1.885086447000503540e-01 2.565725147724151611e-01 1.717745214700698853e-01 1.207796856760978699e-01 3.633995726704597473e-02 3.542666882276535034e-02 8.544656634330749512e-02 -3.746785223484039307e-02 4.571688920259475708e-02 -8.893463015556335449e-02 7.649182528257369995e-02 1.737384498119354248e-01 -1.309992820024490356e-01 7.621560990810394287e-02 -2.599064111709594727e-01 1.240788400173187256e-02 -3.970202207565307617e-01 -1.483487635850906372e-01 1.490119751542806625e-02 -1.846067461883649230e-04 -4.080311954021453857e-01 7.935854047536849976e-02 2.016996443271636963e-01 7.459328323602676392e-02 -1.588955074548721313e-01 4.171942174434661865e-02 -1.459107398986816406e-01 -1.636094599962234497e-01 5.305179860442876816e-03
-1.461404711008071899e-01 -1.357144564390182495e-01 -4.260053113102912903e-02 1.862227022647857666e-01 1.239398866891860962e-01 4.217753303237259388e-04 7.596601545810699463e-02 1.245653033256530762e-01 -1.650547385215759277e-01 -4.223011061549186707e-02 -2.719478309154510498e-01 -2.939182817935943604e-01 -3.828099370002746582e-01 1.649045795202255249e-01 1.288390755653381348e-01 2.863617241382598877e-01 2.543544955551624298e-02 -4.884049296379089355e-02 -4.702032357454299927e-02 -6.593764573335647583e-02 -9.534603357315063477e-02 -2.479262650012969971e-02 2.427862584590911865e-02 -2.361601442098617554e-01 8.391537517309188843e-02 3.603927791118621826e-01 -3.895226120948791504e-02 -9.411823749542236328e-02 2.789372801780700684e-01 -1.948376893997192383e-01 2.892400026321411133e-01 -5.465787276625633240e-02
-7.116042822599411011e-02 -3.846768736839294434e-01 -4.150652587413787842e-01 1.141255199909210205e-01 8.725380152463912964e-02 -5.775153636932373047e-02 2.515361271798610687e-02 1.525316536426544189e-01 -2.448400855064392090e-02 1.107510626316070557e-01 -1.681122556328773499e-02 -1.901462823152542114e-01 2.285526096820831299e-01 -1.145734041929244995e-01 1.194741576910018921e-01 3.832970187067985535e-02 2.330562472343444824e-01 -9.852436929941177368e-02 7.823923230171203613e-02 -1.224191933870315552e-01 2.374090403318405151e-01 -5.914436280727386475e-02 4.070039838552474976e-03 -3.775220736861228943e-02 3.308539092540740967e-01 1.191020905971527100e-01 -5.630881711840629578e-02 -1.699108034372329712e-01 1.995864659547805786e-01 3.619301021099090576e-01 1.982284151017665863e-02 1.518381088972091675e-01
-3.028291463851928711e-01 -2.606176733970642090e-01 -1.745366305112838745e-01 -1.598968952894210815e-01 1.672011166810989380e-01 3.685428500175476074e-01 1.687633246183395386e-01 -4.256799072027206421e-02 -1.134476661682128906e-01 -3.698535496369004250e-03 1.178676784038543701e-01 -2.055299729108810425e-01 -1.569795161485671997e-01 -9.703914076089859009e-02 -9.159768000245094299e-03 -5.096399039030075073e-02 4.031405970454216003e-02 -2.163003981113433838e-01 -1.248144730925559998e-01 4.565109312534332275e-02 1.420833319425582886e-01 -1.704058423638343811e-02 -1.425771266222000122e-01 -3.403689861297607422e-01 3.240268230438232422e-01 1.756969541311264038e-01 -2.308488124981522560e-03 7.815662026405334473e-02 5.955161154270172119e-02 -1.679254136979579926e-02 4.001191630959510803e-02 3.381906747817993164e-01
-3.433750942349433899e-02 -1.979004293680191040e-01 -6.003007292747497559e-02 1.081282943487167358e-01 3.390368223190307617e-01 2.281050533056259155e-01 -1.412988007068634033e-01 -5.916834808886051178e-03 -1.412408649921417236e-01 -9.114573150873184204e-02 -8.953242748975753784e-02 -2.037488818168640137e-01 -2.214132845401763916e-01 3.554511442780494690e-02 -1.020546481013298035e-01 2.439912110567092896e-01 8.771566301584243774e-02 -2.174385488033294678e-01 1.001006066799163818e-01 -2.557212412357330322e-01 2.579771727323532104e-02 -2.592223510146141052e-02 6.275653839111328125e-02 -3.952223360538482666e-01 3.848899304866790771e-01 1.302455216646194458e-01 -1.698642969131469727e-01 6.849349476397037506e-03 6.732331961393356323e-02 -8.409453928470611572e-02 2.359611988067626953e-01 -7.881448417901992798e-02
-2.141721993684768677e-01 -1.549612283706665039e-01 -1.800303161144256592e-01 -5.162684246897697449e-02 3.572860956192016602e-01 5.903044715523719788e-02 -1.346768736839294434e-01 5.138523131608963013e-02 8.035978674888610840e-02 1.817009150981903076e-01 -2.232263535261154175e-01 -3.237749934196472168e-01 -1.133985146880149841e-01 -4.246971383690834045e-02 1.285841166973114014e-01 2.134886980056762695e-01 5.218793079257011414e-02 -3.661246597766876221e-01 -1.053258031606674194e-01 -2.805196046829223633e-01 -2.015089383348822594e-03 6.148208398371934891e-03 1.043488383293151855e-01 -1.120290011167526245e-01 -1.063089594244956970e-01 -8.017633226700127125e-04 1.245702430605888367e-02 2.021487504243850708e-01 3.375087678432464600e-01 -1.317289918661117554e-01 1.625109016895294189e-01 1.103853955864906311e-01
-4.862144589424133301e-01 -2.653345465660095215e-01 -1.278328150510787964e-01 7.431178539991378784e-02 -1.273691356182098389e-01 2.259400635957717896e-01 1.501644849777221680e-01 3.554622456431388855e-02 -2.658566236495971680e-01 9.886818006634712219e-03 2.109720855951309204e-01 -1.340405941009521484e-01 4.709508270025253296e-02 -2.269560694694519043e-01 -4.844470322132110596e-02 3.318852186203002930e-02 1.113750189542770386e-01 -1.788873821496963501e-01 -7.108935713768005371e-02 -1.207933127880096436e-01 -1.194297745823860168e-01 -1.241240799427032471e-01 -3.511228859424591064e-01 -1.458515524864196777e-01 7.651805877685546875e-02 1.583357900381088257e-01 -1.729478500783443451e-02 -2.586461417376995087e-02 7.368294149637222290e-02 6.301661580801010132e-02 -3.165538311004638672e-01 1.001804471015930176e-01
-2.703359350562095642e-02 -7.673041522502899170e-02 -1.993345618247985840e-01 3.297998383641242981e-02 6.889627873897552490e-02 -3.268933668732643127e-02 -2.291047722101211548e-01 1.522808820009231567e-01 2.005245909094810486e-02 -7.650905847549438477e-02 -2.176454514265060425e-01 -1.913469135761260986e-01 3.139573708176612854e-02 -1.519288569688796997e-01 3.175147175788879395e-01 -3.710023313760757446e-02 9.225694090127944946e-02 -3.550415039062500000e-01 1.432003360241651535e-02 -1.177377849817276001e-01 -9.732968360185623169e-02 1.420364826917648315e-01 1.054860725998878479e-01 -3.697947859764099121e-01 2.400074005126953125e-01 2.649144828319549561e-01 -1.306266933679580688e-01 2.908232212066650391e-01 1.827162951231002808e-01 -1.620409041643142700e-01 1.650990843772888184e-01 -1.099363341927528381e-01
-2.786909975111484528e-02 -3.327819705009460449e-01 6.146205961704254150e-02 -1.636894941329956055e-01 4.688736423850059509e-02 2.379795461893081665e-01 -2.161602303385734558e-02 -3.578417375683784485e-02 -3.443623660132288933e-03 -1.154507994651794434e-01 3.873514831066131592e-01 -8.241414278745651245e-02 -1.749804764986038208e-01 -4.292079061269760132e-02 1.323754787445068359e-01 2.325390726327896118e-01 2.494923770427703857e-01 1.669383235275745392e-02 9.749431163072586060e-02 -3.805509209632873535e-01 -2.095508761703968048e-02 -8.890787512063980103e-02 1.223937943577766418e-01 -2.594133019447326660e-01 -1.710347235202789307e-01 2.648813724517822266e-01 -1.210999488830566406e-01 2.080716043710708618e-01 -3.432321175932884216e-02 5.386946350336074829e-02 1.787602752447128296e-01 -1.490550488233566284e-01
-9.123951196670532227e-02 -2.920621633529663086e-01 -2.464523762464523315e-01 2.035712450742721558e-01 -7.304114848375320435e-02 -1.524669080972671509e-01 -2.300580292940139771e-01 8.427759259939193726e-02 8.583608269691467285e-02 2.373351156711578369e-01 2.578702056780457497e-03 -1.510302126407623291e-01 5.241632461547851562e-02 8.716671168804168701e-02 -4.013452306389808655e-02 6.973956525325775146e-02 1.927216351032257080e-01 -2.758350968360900879e-02 -8.283509314060211182e-02 -2.224883735179901123e-01 -3.485461696982383728e-02 -1.496538054198026657e-02 -7.424984127283096313e-02 -7.229062169790267944e-02 1.892518401145935059e-01 2.665866613388061523e-01 -4.683643952012062073e-02 1.757826954126358032e-01 5.283484458923339844e-01 1.991588622331619263e-01 1.804483681917190552e-01 1.202214956283569336e-01
-2.646768391132354736e-01 -9.322167187929153442e-02 -2.756588459014892578e-01 1.622139662504196167e-02 1.459019333124160767e-01 1.880617998540401459e-02 -2.269587945193052292e-03 -8.421059697866439819e-02 -1.669942140579223633e-01 -3.043834865093231201e-02 7.855640351772308350e-02 -3.534129559993743896e-01 2.833377383649349213e-02 8.606759831309318542e-03 -4.114494845271110535e-02 3.302663266658782959e-01 -2.202332252636551857e-03 -1.849481463432312012e-01 -1.029557660222053528e-01 3.296269476413726807e-02 2.905399501323699951e-01 -7.114490121603012085e-02 2.090658545494079590e-01 -2.923928797245025635e-01 6.927885860204696655e-02 9.402656555175781250e-02 -2.149665802717208862e-01 3.186189830303192139e-01 2.767492532730102539e-01 6.863319873809814453e-02 1.935533434152603149e-01 5.416936706751585007e-03
-1.347521394491195679e-01 -4.236478805541992188e-01 -2.023711055517196655e-01 7.771813869476318359e-02 -1.082518771290779114e-01 1.526716817170381546e-02 2.189147323369979858e-01 7.485297322273254395e-02 1.662946939468383789e-01 -3.431298537179827690e-03 1.703478246927261353e-01 -4.124502241611480713e-01 -3.042556047439575195e-01 -2.639045193791389465e-02 2.219899594783782959e-01 -1.383603662252426147e-01 5.719017982482910156e-02 -1.780208647251129150e-01 -5.379535257816314697e-03 -1.171104237437248230e-01 -1.989454030990600586e-01 8.443127572536468506e-02 -2.047654539346694946e-01 -1.418878734111785889e-01 -1.346715986728668213e-01 7.202967256307601929e-02 7.357934117317199707e-02 5.208893679082393646e-03 1.713781058788299561e-01 -4.173325747251510620e-02 1.493037045001983643e-01 -2.485100179910659790e-01
-3.676297366619110107e-01 -1.147152334451675415e-01 -2.738546021282672882e-02 1.978680724278092384e-03 5.700491741299629211e-02 3.498625457286834717e-01 4.804676398634910583e-02 4.460180550813674927e-02 -1.977508515119552612e-01 -9.863922744989395142e-02 2.355066537857055664e-01 -1.896177791059017181e-02 -1.105637028813362122e-01 5.709694698452949524e-02 2.270984202623367310e-01 -1.449053874239325523e-03 -9.539277851581573486e-02 -1.164952591061592102e-01 6.359269469976425171e-02 -5.846372246742248535e-02 -8.557860553264617920e-02 1.427383422851562500e-01 -3.517637550830841064e-01 -3.580139279365539551e-01 4.724372178316116333e-02 -2.322521507740020752e-01 1.943713426589965820e-01 -7.001981604844331741e-03 2.959766089916229248e-01 -1.160773797892034054e-03 1.757508218288421631e-01 1.644043624401092529e-01
-6.507709622383117676e-02 -1.922229528427124023e-01 -1.227927953004837036e-01 1.457969099283218384e-01 1.202589794993400574e-01 3.695282638072967529e-01 1.084527596831321716e-01 5.763347819447517395e-02 -1.665738411247730255e-02 9.911066293716430664e-02 -1.598861366510391235e-01 1.058886647224426270e-01 -8.664051443338394165e-02 -1.158954501152038574e-01 -9.864735603332519531e-02 -1.192150861024856567e-01 2.595455050468444824e-01 -3.543816208839416504e-01 2.820000648498535156e-01 -1.191825196146965027e-01 -5.560247227549552917e-03 -1.292810738086700439e-01 1.316418647766113281e-01 -3.473782837390899658e-01 1.648032367229461670e-01 -4.746961593627929688e-02 1.061964780092239380e-01 2.103930562734603882e-01 1.794878542423248291e-01 -4.172985255718231201e-02 3.038558959960937500e-01 1.093559339642524719e-01
-1.630495190620422363e-01 -3.275892436504364014e-01 2.616086229681968689e-02 3.270992636680603027e-01 1.900918781757354736e-01 1.480963379144668579e-01 -2.573540061712265015e-02 -6.858833879232406616e-02 -2.405111938714981079e-01 -7.835823297500610352e-02 -6.955333054065704346e-02 -9.769748151302337646e-02 -2.065000087022781372e-01 1.191148087382316589e-01 -5.433186888694763184e-02 2.043511867523193359e-01 -2.558727934956550598e-02 7.588707655668258667e-02 -4.339320585131645203e-02 -7.159399241209030151e-02 -1.866124570369720459e-01 5.510270129889249802e-04 1.113830655813217163e-01 -2.141337841749191284e-01 2.710855305194854736e-01 3.406537473201751709e-01 -1.856247484683990479e-01 -1.409361660480499268e-01 2.238296270370483398e-01 -4.837424308061599731e-02 3.241393566131591797e-01 -8.493223041296005249e-02
-3.223075270652770996e-01 -4.489687271416187286e-03 -3.942602779716253281e-03 -8.788680285215377808e-02 -3.560754470527172089e-03 2.040747851133346558e-01 1.633426100015640259e-01 8.114212751388549805e-02 -2.639894485473632812e-01 -2.266117036342620850e-01 8.683455176651477814e-03 -3.316353261470794678e-01 -1.190683245658874512e-01 -2.779588997364044189e-01 2.938394844532012939e-01 9.446975588798522949e-02 2.874603867530822754e-01 -1.990890651941299438e-01 -1.113181002438068390e-02 -1.323098093271255493e-01 -2.576461136341094971e-01 1.462911665439605713e-01 -1.622279137372970581e-01 -9.216930717229843140e-02 1.541825681924819946e-01 -3.269180655479431152e-02 -7.665999233722686768e-02 6.570637226104736328e-02 1.809329539537429810e-01 8.380623161792755127e-02 9.967025369405746460e-02 2.200085073709487915e-01
-4.607692062854766846e-01 -2.789738774299621582e-01 -7.263223640620708466e-03 3.131869807839393616e-02 2.556360661983489990e-01 2.895136177539825439e-01 3.403571993112564087e-02 1.209364980459213257e-01 -2.863804399967193604e-01 -1.054263040423393250e-01 1.957247853279113770e-01 7.496269792318344116e-02 -5.611887574195861816e-02 -1.344496756792068481e-01 2.155949473381042480e-01 3.631837964057922363e-01 -1.689927130937576294e-01 -6.107898056507110596e-02 -1.757118552923202515e-01 -1.171290352940559387e-01 -1.372120380401611328e-01 5.091053992509841919e-02 -3.320846334099769592e-02 -2.944017760455608368e-02 1.718824505805969238e-01 -8.877459168434143066e-02 -2.270652621518820524e-04 4.642855376005172729e-02 1.427254378795623779e-01 1.066893637180328369e-01 1.344048082828521729e-01 1.324552148580551147e-01
-9.539874643087387085e-02 -4.479541778564453125e-01 1.001000683754682541e-02 -4.931396804749965668e-03 -1.399955600500106812e-01 -9.587700664997100830e-02 8.842949569225311279e-02 -2.043653875589370728e-01 -1.745881587266921997e-01 1.253486871719360352e-01 8.372379094362258911e-02 -3.876617252826690674e-01 -8.568847179412841797e-02 -6.077893450856208801e-02 1.354438215494155884e-01 -8.125854283571243286e-02 1.892899274826049805e-01 -5.360014364123344421e-02 5.766969919204711914e-02 -3.169319331645965576e-01 -5.081395059823989868e-02 -4.046460241079330444e-02 -1.799433082342147827e-01 7.101013511419296265e-02 -6.880316883325576782e-02 1.844722777605056763e-01 -2.577338516712188721e-01 -1.310639828443527222e-02 1.424332410097122192e-01 -2.463715672492980957e-01 3.062806427478790283e-01 8.940346539020538330e-02
-1.453658193349838257e-01 -5.675810948014259338e-02 -5.447646975517272949e-02 2.947586178779602051e-01 1.361541450023651123e-01 4.668282568454742432e-01 1.059761643409729004e-01 1.124082356691360474e-01 -3.504060208797454834e-03 -1.569377183914184570e-01 -9.772402048110961914e-02 -8.942474424839019775e-02 9.556417353451251984e-03 -2.535383701324462891e-01 -8.259826153516769409e-02 -8.516902453266084194e-04 3.345441520214080811e-01 -2.604297399520874023e-01 2.031533271074295044e-01 -1.118483543395996094e-01 -1.105221584439277649e-01 1.403864622116088867e-01 1.096634119749069214e-01 -3.796456754207611084e-01 1.413098573684692383e-01 -9.683614969253540039e-02 -1.830796524882316589e-02 8.406697958707809448e-02 1.665435582399368286e-01 -5.968870222568511963e-02 1.475112736225128174e-01 -2.582567185163497925e-02
-7.533169537782669067e-02 -2.466701567173004150e-01 -1.878927797079086304e-01 1.066104993224143982e-01 -2.510425448417663574e-02 1.850875318050384521e-01 -1.884596496820449829e-01 1.721881330013275146e-01 -1.777037680149078369e-01 1.432769894599914551e-01 -5.191180109977722168e-02 -9.799040108919143677e-02 2.447977960109710693e-01 -1.040412113070487976e-01 1.487661749124526978e-01 1.190648227930068970e-01 1.335331052541732788e-01 -1.390481740236282349e-01 5.589926242828369141e-02 -2.158784121274948120e-01 1.161130070686340332e-01 -7.525718957185745239e-02 -1.580302231013774872e-02 -3.431974351406097412e-02 5.133420601487159729e-02 1.263801157474517822e-01 1.326542347669601440e-01 -2.868538498878479004e-01 4.887178242206573486e-01 3.459974229335784912e-01 1.310999840497970581e-01 1.165791526436805725e-01
2.302001416683197021e-01 -4.008294939994812012e-01 -7.583460956811904907e-02 1.968734562397003174e-01 1.044307574629783630e-01 1.117020547389984131e-01 -1.195306554436683655e-01 2.100396752357482910e-01 -9.027525037527084351e-02 -1.563564240932464600e-01 1.234018728137016296e-01 -2.759122550487518311e-01 -2.712104916572570801e-01 -1.457480937242507935e-01 -6.795807182788848877e-02 2.142719477415084839e-01 1.447962671518325806e-01 -7.931455224752426147e-02 -2.557386830449104309e-02 -2.474041730165481567e-01 3.127056956291198730e-01 -6.111722812056541443e-02 -4.108395799994468689e-02 -8.347797393798828125e-02 7.013891637325286865e-02 2.568209767341613770e-01 -2.162160575389862061e-01 1.529738605022430420e-01 3.717419132590293884e-02 2.554172463715076447e-02 -1.296462863683700562e-01 1.777632534503936768e-01
-3.552649319171905518e-01 -3.183436989784240723e-01 -1.804997771978378296e-01 2.782847173511981964e-02 2.175979763269424438e-01 1.950251460075378418e-01 4.644112661480903625e-02 1.090621855109930038e-02 1.223165392875671387e-01 2.765184454619884491e-02 4.680176079273223877e-02 -1.463915854692459106e-01 -9.233626723289489746e-02 1.413466334342956543e-01 -2.121007069945335388e-02 2.759723961353302002e-01 1.391559094190597534e-01 -2.558536529541015625e-01 -5.466444417834281921e-02 -5.072680488228797913e-02 3.110922276973724365e-01 1.556863486766815186e-01 3.536878228187561035e-01 -2.324509918689727783e-01 1.262577027082443237e-01 -6.432175636291503906e-02 -6.914481986314058304e-03 2.267535403370857239e-02 2.914848923683166504e-01 8.982092887163162231e-02 5.053197592496871948e-02 1.451916806399822235e-02
-2.244454920291900635e-01 -4.544894397258758545e-02 -2.212042808532714844e-01 3.315365016460418701e-01 9.616874158382415771e-03 3.504241406917572021e-01 3.050389513373374939e-02 -2.816708292812108994e-04 -1.463874578475952148e-01 2.481136769056320190e-01 1.096946373581886292e-01 -2.245617061853408813e-01 1.475651711225509644e-01 -4.908952116966247559e-01 -2.548315748572349548e-02 1.081000715494155884e-01 2.275403439998626709e-01 -1.648829579353332520e-01 1.512656509876251221e-01 6.253834813833236694e-02 -1.059383898973464966e-01 1.483571082353591919e-01 1.107598375529050827e-02 -3.917031362652778625e-02 -1.843796111643314362e-02 1.803092062473297119e-01 -1.121528819203376770e-01 1.711783409118652344e-01 1.469254400581121445e-02 1.449080407619476318e-01 -1.269271597266197205e-02 8.718731254339218140e-02
-2.519455850124359131e-01 -2.661180794239044189e-01 -2.579074203968048096e-01 1.454151719808578491e-01 1.439888030290603638e-02 -6.311959773302078247e-02 -1.361210048198699951e-01 2.726198732852935791e-01 -2.898008096963167191e-03 2.121790796518325806e-01 5.981792137026786804e-02 -2.910318970680236816e-01 2.683747410774230957e-01 -9.839860349893569946e-02 9.954711794853210449e-02 1.327848136425018311e-01 2.569324970245361328e-01 -2.437366247177124023e-01 1.602080911397933960e-01 1.014316976070404053e-01 1.401066482067108154e-01 5.161608383059501648e-02 1.939011551439762115e-02 -2.399921119213104248e-01 1.040594726800918579e-01 2.620642185211181641e-01 -1.448084861040115356e-01 -1.238459646701812744e-01 2.137455642223358154e-01 1.842920631170272827e-01 3.494682163000106812e-02 1.083452813327312469e-02
-1.232016365975141525e-02 -3.448640704154968262e-01 -2.587817311286926270e-01 2.376257032155990601e-01 9.885433316230773926e-02 3.242981433868408203e-01 -6.647383328527212143e-03 1.347068399190902710e-01 -3.885818421840667725e-01 2.287540398538112640e-02 2.050683498382568359e-01 -3.283632546663284302e-02 -2.010449320077896118e-01 2.941013500094413757e-02 -4.193503782153129578e-02 3.027747571468353271e-01 -4.831293597817420959e-02 -8.545520156621932983e-02 8.526360988616943359e-02 -2.119999527931213379e-01 1.487093716859817505e-01 -1.008754596114158630e-01 4.839032143354415894e-02 2.069339603185653687e-01 -7.851428538560867310e-02 2.474322915077209473e-01 4.053868353366851807e-03 2.030545473098754883e-01 1.326598525047302246e-01 -1.329641789197921753e-01 -5.931289121508598328e-02 -9.083341807126998901e-02
-1.559358239173889160e-01 -4.282526671886444092e-01 -7.546988874673843384e-02 4.334166646003723145e-02 1.888943836092948914e-02 2.900742292404174805e-01 3.211450874805450439e-01 -2.834443189203739166e-02 -3.394545912742614746e-01 -1.033309996128082275e-01 5.150756612420082092e-02 3.341246023774147034e-02 5.316088348627090454e-02 -5.763349309563636780e-02 2.518297731876373291e-01 -2.462638169527053833e-01 5.213862285017967224e-02 3.399859741330146790e-02 2.629568576812744141e-01 -1.560270488262176514e-01 1.764293201267719269e-02 -2.845630049705505371e-02 7.466349005699157715e-02 -3.473289906978607178e-01 5.202203243970870972e-02 1.318373978137969971e-01 -1.380981951951980591e-01 1.780000030994415283e-01 1.532104462385177612e-01 -1.073583438992500305e-01 4.169490933418273926e-02 -6.407549232244491577e-02
-1.483995318412780762e-01 -5.430330038070678711e-01 -1.814884394407272339e-01 2.641640901565551758e-01 5.996245890855789185e-02 3.540326356887817383e-01 1.054718121886253357e-01 1.917245984077453613e-01 -1.593524515628814697e-01 -6.301271170377731323e-02 -3.792274594306945801e-01 -3.280006640125066042e-04 -1.563248485326766968e-01 -1.978618204593658447e-01 2.592567726969718933e-02 1.662693172693252563e-02 1.150965094566345215e-01 8.351457864046096802e-02 2.856100210919976234e-03 3.934540227055549622e-02 -1.123295575380325317e-01 8.201678097248077393e-02 -5.949554964900016785e-03 5.386059358716011047e-02 9.657406061887741089e-02 1.323339343070983887e-01 -1.104407683014869690e-01 -8.270862698554992676e-02 -2.390257455408573151e-02 2.274115383625030518e-01 1.519025117158889771e-01 2.333371713757514954e-02
1.523730605840682983e-01 -2.473645955324172974e-01 -2.424345612525939941e-01 -6.569242570549249649e-03 -2.236442454159259796e-02 3.886494934558868408e-01 -1.609010845422744751e-01 -2.143265306949615479e-01 -1.503296792507171631e-01 1.845980882644653320e-01 -1.375379264354705811e-01 -1.780501902103424072e-01 -2.251717634499073029e-02 1.277557164430618286e-01 1.102126166224479675e-01 2.138670831918716431e-01 1.524925380945205688e-01 -1.259818077087402344e-01 -6.025721784681081772e-03 -1.902244091033935547e-01 5.491325259208679199e-02 1.917664706707000732e-01 1.192162409424781799e-01 -2.472296655178070068e-01 2.497098594903945923e-01 1.227228790521621704e-01 -1.995225399732589722e-01 2.286171466112136841e-01 8.776956796646118164e-02 -4.024266451597213745e-02 2.852591276168823242e-01 -2.710888162255287170e-02
-3.091568648815155029e-01 -2.127126604318618774e-01 -1.388114839792251587e-01 4.864610731601715088e-02 1.864506453275680542e-01 1.687411516904830933e-01 8.515611290931701660e-02 5.726179480552673340e-02 8.339997380971908569e-02 5.748974531888961792e-02 -1.297961175441741943e-01 1.753285080194473267e-01 -3.942962735891342163e-02 -3.260812163352966309e-01 2.332787811756134033e-01 2.462737709283828735e-01 1.555054038763046265e-01 -1.978095173835754395e-01 -5.653708055615425110e-02 -1.683446913957595825e-01 -8.865336328744888306e-02 2.055626660585403442e-01 -1.191039308905601501e-01 -3.226928114891052246e-01 2.089709788560867310e-01 3.327885866165161133e-01 -5.213174223899841309e-02 5.886347591876983643e-02 -9.025895595550537109e-02 -1.534923613071441650e-01 1.841614022850990295e-02 1.644597053527832031e-01
1.084178462624549866e-01 -3.677111566066741943e-01 -2.283983528614044189e-01 -5.298036709427833557e-02 1.890167295932769775e-01 4.427592083811759949e-02 1.708319336175918579e-01 -9.727437794208526611e-02 -4.738403856754302979e-02 8.115762472152709961e-02 2.923025786876678467e-01 -7.278705388307571411e-02 5.977570638060569763e-02 -1.645960658788681030e-01 1.521699279546737671e-01 2.714495360851287842e-01 2.096815109252929688e-01 3.092961609363555908e-01 -4.166749492287635803e-02 -1.074188798666000366e-01 4.408160224556922913e-02 1.197796389460563660e-01 1.736482530832290649e-01 -2.976384758949279785e-01 3.398263156414031982e-01 7.391847670078277588e-02 3.829935938119888306e-02 -5.546057969331741333e-02 4.367526993155479431e-02 -5.466259270906448364e-02 3.434898704290390015e-02 2.741342782974243164e-01
-2.947368919849395752e-01 -3.409931203350424767e-03 -1.662475466728210449e-01 1.974773108959197998e-01 -1.311543025076389313e-02 2.271216809749603271e-01 8.563289791345596313e-02 2.587056756019592285e-01 -2.374839037656784058e-01 1.579858362674713135e-02 3.093308806419372559e-01 -9.616964310407638550e-02 -1.018375381827354431e-01 -1.184925287961959839e-01 6.734749767929315567e-03 7.622797787189483643e-02 1.367950588464736938e-01 -1.890987604856491089e-01 3.899745345115661621e-01 -2.027065008878707886e-01 -7.154843211174011230e-02 6.929218024015426636e-02 -1.543117165565490723e-01 -3.391611576080322266e-01 2.986824885010719299e-02 -1.900950521230697632e-01 9.190711379051208496e-02 -3.095985576510429382e-02 2.437828853726387024e-02 1.465735733509063721e-01 1.035510152578353882e-01 2.301660925149917603e-01
-1.045911684632301331e-01 -5.192251801490783691e-01 1.547790504992008209e-02 1.024239435791969299e-01 2.108770310878753662e-01 2.502588033676147461e-01 -2.458029240369796753e-01 -3.706790134310722351e-02 -1.130476817488670349e-01 -1.305652856826782227e-01 -5.928201600909233093e-02 -1.279916316270828247e-01 3.695246204733848572e-02 -3.584015369415283203e-01 3.058536052703857422e-01 1.633591055870056152e-01 1.334499865770339966e-01 -4.442174360156059265e-02 1.320468038320541382e-01 3.835236653685569763e-02 2.366008758544921875e-01 1.641096472740173340e-01 -2.520096115767955780e-02 -7.610060274600982666e-02 6.931761652231216431e-02 -1.635467112064361572e-01 6.104709580540657043e-02 -3.905186429619789124e-02 -7.911036908626556396e-02 -1.594578325748443604e-01 1.968567669391632080e-01 -6.928932666778564453e-02
-9.336932003498077393e-02 -1.047598868608474731e-01 -9.089082479476928711e-02 1.008238941431045532e-01 1.640426218509674072e-01 4.498055949807167053e-02 5.188678856939077377e-03 1.297499984502792358e-01 -2.920920252799987793e-01 1.144129708409309387e-01 1.190122812986373901e-01 -1.722103729844093323e-02 2.835932970046997070e-01 -2.192043811082839966e-01 1.325034201145172119e-01 2.177617251873016357e-01 2.366933971643447876e-01 -1.283553987741470337e-01 1.665454506874084473e-01 -8.421501517295837402e-02 5.680467002093791962e-03 -4.476758092641830444e-02 -1.371315121650695801e-02 -6.798527389764785767e-02 5.319704487919807434e-02 -6.923598702996969223e-03 1.133243516087532043e-01 -1.741654425859451294e-01 5.331529974937438965e-01 3.543002009391784668e-01 1.820471733808517456e-01 -8.132303506135940552e-02
4.366223141551017761e-02 -4.414804279804229736e-01 -3.143357858061790466e-02 1.191741004586219788e-01 3.000855743885040283e-01 1.741127222776412964e-01 -1.482678111642599106e-02 -6.145882606506347656e-02 -6.412179023027420044e-02 9.050305932760238647e-02 -9.680609800852835178e-04 -6.735096126794815063e-02 3.203325718641281128e-02 -2.105638086795806885e-01 1.489147543907165527e-01 1.310959756374359131e-01 5.627436563372612000e-02 -3.188714385032653809e-01 -1.522254571318626404e-02 -2.589069604873657227e-01 -6.526584178209304810e-02 3.373294174671173096e-01 1.056387946009635925e-01 1.033042520284652710e-01 -1.287614256143569946e-01 7.113492488861083984e-02 1.554975211620330811e-01 -2.051287740468978882e-01 3.973873257637023926e-01 -5.484379455447196960e-02 3.002182021737098694e-02 1.883053407073020935e-02
-1.048427298665046692e-01 -1.090796217322349548e-01 -6.629892438650131226e-02 5.285591632127761841e-02 6.718996912240982056e-02 1.811138391494750977e-01 2.041611522436141968e-01 -4.149332270026206970e-02 1.317253261804580688e-01 -2.029124349355697632e-01 -3.194278478622436523e-02 -3.113807737827301025e-01 -1.780266314744949341e-02 3.221895396709442139e-01 1.861848533153533936e-01 2.283723950386047363e-01 3.412289544939994812e-02 -1.921247541904449463e-01 2.367362827062606812e-01 -1.217027828097343445e-01 1.165701001882553101e-01 -2.806722931563854218e-02 2.011644840240478516e-02 -4.205600321292877197e-01 1.767877787351608276e-01 9.941823035478591919e-02 9.560771286487579346e-03 3.927162289619445801e-02 3.237619698047637939e-01 3.370393812656402588e-02 3.018215894699096680e-01 3.668190911412239075e-02
-2.513712830841541290e-02 -1.633295714855194092e-01 -1.328889727592468262e-01 1.640159487724304199e-01 3.155368566513061523e-01 1.823475062847137451e-01 1.422173343598842621e-02 4.047340154647827148e-02 5.786944180727005005e-03 -8.143047802150249481e-03 1.304236203432083130e-01 -4.235747456550598145e-01 -1.154678910970687866e-01 6.309877336025238037e-02 -7.480090856552124023e-02 -1.903645694255828857e-02 1.152718514204025269e-01 1.760126948356628418e-01 2.401481755077838898e-02 -1.781858503818511963e-01 -2.836525440216064453e-01 2.598988711833953857e-01 -2.595967948436737061e-01 -2.869379520416259766e-01 -1.572886109352111816e-01 3.766466397792100906e-03 1.624653637409210205e-01 -1.377279311418533325e-01 2.931764908134937286e-02 2.163485735654830933e-01 1.221142262220382690e-01 2.581820189952850342e-01
-1.878986805677413940e-01 -2.925428152084350586e-01 -3.018105924129486084e-01 4.608223587274551392e-02 1.046388596296310425e-01 -7.293194532394409180e-02 -1.953535974025726318e-01 2.323244512081146240e-01 -3.695971146225929260e-02 8.530416339635848999e-02 -3.259063139557838440e-02 -2.260749340057373047e-01 2.414413094520568848e-01 -1.417073458433151245e-01 1.591901481151580811e-01 3.232957795262336731e-02 3.434433341026306152e-01 -8.087923377752304077e-02 3.572519496083259583e-02 -1.087675243616104126e-01 1.904796510934829712e-01 3.820266202092170715e-02 -2.771008387207984924e-02 -1.387031525373458862e-01 2.433522045612335205e-01 1.530229747295379639e-01 -1.182995969429612160e-03 -2.130670100450515747e-01 2.824531793594360352e-01 3.099059760570526123e-01 7.475724071264266968e-02 8.439067006111145020e-02
3.267957642674446106e-02 1.854762248694896698e-02 -3.009578883647918701e-01 3.984203562140464783e-02 -1.457536518573760986e-01 1.022565513849258423e-01 7.087016105651855469e-02 1.523844897747039795e-01 -4.177198931574821472e-02 1.816709637641906738e-01 -6.559556722640991211e-02 -1.669303178787231445e-01 -1.949421167373657227e-01 -7.008160650730133057e-02 2.614218294620513916e-01 3.568643927574157715e-01 -5.231315642595291138e-02 -2.382892370223999023e-01 -1.504891924560070038e-02 -1.845406740903854370e-01 -1.567755788564682007e-01 5.004040151834487915e-02 2.460760772228240967e-01 -3.097389340400695801e-01 1.302083879709243774e-01 -2.681134045124053955e-01 2.562879025936126709e-01 -5.960522592067718506e-02 3.098417520523071289e-01 5.574714392423629761e-02 -6.718254834413528442e-02 4.339202865958213806e-02
-2.126508504152297974e-01 -2.480985671281814575e-01 -3.710571825504302979e-01 1.610496044158935547e-01 2.904766611754894257e-02 -4.624398425221443176e-02 -1.755163967609405518e-01 2.600834965705871582e-01 1.044501960277557373e-01 6.682558357715606689e-02 -9.671133756637573242e-02 -3.040998578071594238e-01 2.078688293695449829e-01 -1.247789710760116577e-01 8.158886432647705078e-02 8.846006542444229126e-02 2.764692306518554688e-01 -1.866755336523056030e-01 2.557109892368316650e-01 -9.373899549245834351e-03 1.658285558223724365e-01 9.219760447740554810e-02 5.798906460404396057e-02 -8.414071798324584961e-02 1.987946480512619019e-01 2.061940878629684448e-01 -3.712564334273338318e-02 -2.095016092061996460e-01 1.824816614389419556e-01 2.035526931285858154e-01 6.036079674959182739e-02 9.394749999046325684e-02
1.112156361341476440e-01 -4.819000661373138428e-01 -3.942591603845357895e-03 3.950516507029533386e-02 -1.889945417642593384e-01 1.351994834840297699e-02 1.103633344173431396e-01 -1.351883113384246826e-01 -2.546289861202239990e-01 -3.503102660179138184e-01 1.467223018407821655e-01 -1.182576417922973633e-01 1.639969088137149811e-02 7.513405755162239075e-03 3.079938469454646111e-03 4.039009213447570801e-01 1.651732623577117920e-01 -2.678138911724090576e-01 9.497378766536712646e-02 -1.553924381732940674e-01 -2.094781398773193359e-01 -1.251830309629440308e-01 6.762328743934631348e-02 -3.360114991664886475e-02 5.862433090806007385e-02 8.615949749946594238e-02 9.978206455707550049e-02 -6.989596784114837646e-02 5.574375391006469727e-02 1.886789351701736450e-01 -6.978023797273635864e-02 1.850063800811767578e-01
3.496744856238365173e-02 -3.167114257812500000e-01 -1.322230100631713867e-01 -1.019681021571159363e-01 -1.029435843229293823e-01 -4.567734524607658386e-02 2.065753489732742310e-01 -1.413004398345947266e-01 -1.966447681188583374e-01 5.283560231328010559e-02 6.195192039012908936e-02 -4.164975509047508240e-02 -4.268476963043212891e-01 -1.426699310541152954e-01 1.975383460521697998e-01 1.173923537135124207e-01 -3.680106718093156815e-03 -3.052731156349182129e-01 -1.181672289967536926e-01 -1.555555406957864761e-02 7.927043735980987549e-02 8.093249797821044922e-02 1.309725195169448853e-01 -1.658137142658233643e-01 2.587309777736663818e-01 3.784722387790679932e-01 -2.453146874904632568e-01 1.209891140460968018e-01 7.217223942279815674e-02 1.771235466003417969e-01 7.828979194164276123e-02 -1.655680872499942780e-02
-4.003473818302154541e-01 -1.417880207300186157e-01 -9.777453728020191193e-03 1.846036911010742188e-01 2.337362766265869141e-01 1.451378017663955688e-01 -1.202118471264839172e-01 -2.662612684071063995e-02 -1.498290598392486572e-01 -2.076735496520996094e-01 1.844473183155059814e-01 2.446678876876831055e-01 -2.478472739458084106e-01 -2.575783133506774902e-01 3.042482435703277588e-01 1.304308474063873291e-01 1.264403164386749268e-01 -4.597065225243568420e-02 -6.723736971616744995e-02 -1.725571602582931519e-01 -1.118852943181991577e-01 3.497621789574623108e-02 3.281025961041450500e-02 -2.789649963378906250e-01 1.836218684911727905e-01 1.655301898717880249e-01 2.343863546848297119e-01 8.187638968229293823e-02 8.880747854709625244e-02 8.287298493087291718e-03 1.479565799236297607e-01 1.143496390432119370e-02
1.532728672027587891e-01 -3.072789311408996582e-01 -5.870532989501953125e-02 2.933542430400848389e-01 2.484193816781044006e-02 1.485718488693237305e-01 -1.826594471931457520e-01 1.326325535774230957e-01 -1.253366321325302124e-01 -5.072870850563049316e-02 1.819599792361259460e-02 -1.376839429140090942e-01 -1.910719275474548340e-01 5.113610997796058655e-02 -3.140466511249542236e-01 3.890886008739471436e-01 2.054693251848220825e-01 -2.053818702697753906e-01 -6.908252835273742676e-02 -3.185791969299316406e-01 7.821930199861526489e-02 -8.088932186365127563e-02 -1.128496080636978149e-01 -8.301281183958053589e-02 1.991740465164184570e-01 -8.034830540418624878e-02 -7.074956782162189484e-03 2.422112226486206055e-01 1.251990795135498047e-01 -1.106246039271354675e-01 1.539375931024551392e-01 1.132449507713317871e-01
-3.102278411388397217e-01 -1.552866697311401367e-01 -2.201201766729354858e-01 2.091555446386337280e-01 -2.241019308567047119e-01 2.632469236850738525e-01 3.747174143791198730e-02 -2.145123481750488281e-02 -1.642461270093917847e-01 -1.931442767381668091e-01 1.492066308856010437e-02 -1.751812398433685303e-01 -2.992866039276123047e-01 -1.478342860937118530e-01 -1.988420262932777405e-02 1.970290839672088623e-01 1.928891241550445557e-01 -4.391749575734138489e-02 -3.868115320801734924e-02 -2.356890887022018433e-01 -3.646615520119667053e-02 -6.130834668874740601e-02 1.703232675790786743e-01 -1.140102446079254150e-01 3.550042510032653809e-01 5.348952952772378922e-03 1.267212908715009689e-02 -2.501045763492584229e-01 5.873926356434822083e-02 2.870100438594818115e-01 2.406751923263072968e-02 4.211668297648429871e-02
-2.667037546634674072e-01 -1.534595340490341187e-01 -2.495147138833999634e-01 2.112938463687896729e-01 -3.258635848760604858e-02 2.055563479661941528e-01 1.747142374515533447e-01 1.395676285028457642e-01 -1.129604279994964600e-01 -1.940771490335464478e-01 1.369989514350891113e-01 -2.220677733421325684e-01 -3.698852360248565674e-01 9.006568789482116699e-02 8.345172554254531860e-02 2.762562828138470650e-03 2.468306720256805420e-01 -1.589897274971008301e-01 -8.660903573036193848e-02 -7.421809434890747070e-02 -3.848015666007995605e-01 4.895657673478126526e-02 5.745231732726097107e-02 -2.384442389011383057e-01 -1.399287134408950806e-01 4.497966542840003967e-02 -7.593894004821777344e-02 -2.468010634183883667e-01 8.142880350351333618e-02 8.099144697189331055e-02 -8.328117430210113525e-02 1.282377392053604126e-01
-1.132003404200077057e-02 -3.387128710746765137e-01 -2.181400507688522339e-01 8.079972863197326660e-02 9.469792246818542480e-02 -1.827595233917236328e-01 1.549867689609527588e-01 -4.252200201153755188e-02 3.183994442224502563e-02 1.565074175596237183e-01 2.592659592628479004e-01 -3.315190970897674561e-01 -2.173184454441070557e-01 1.904591172933578491e-02 -1.081817224621772766e-02 2.739333808422088623e-01 2.490021288394927979e-01 -2.189495228230953217e-02 3.001277521252632141e-02 -3.083766102790832520e-01 -7.201815396547317505e-02 1.059654504060745239e-01 -2.831724286079406738e-01 -1.452014148235321045e-01 -3.241277858614921570e-02 -2.195090800523757935e-01 3.044053316116333008e-01 -1.856683939695358276e-02 -5.428404361009597778e-02 -1.104272305965423584e-01 -5.740450322628021240e-02 2.476592920720577240e-02
-2.070671916007995605e-01 -3.739238679409027100e-01 -5.167364329099655151e-02 2.345996946096420288e-01 -9.655036032199859619e-02 -1.142783761024475098e-01 -2.881051599979400635e-01 9.086676687002182007e-02 -1.039914041757583618e-01 1.113462522625923157e-01 1.990172713994979858e-01 -1.789713799953460693e-01 -1.339481920003890991e-01 -2.155454903841018677e-01 2.165691368281841278e-02 1.273781955242156982e-01 1.021130904555320740e-01 1.338274180889129639e-01 -1.012628152966499329e-02 -1.362972259521484375e-01 -3.321797251701354980e-01 -1.843875460326671600e-02 -3.437716364860534668e-01 -1.747831255197525024e-01 -1.263858228921890259e-01 1.503395885229110718e-01 7.076620310544967651e-02 -1.789646148681640625e-01 1.194787546992301941e-01 2.166948169469833374e-01 4.248121380805969238e-02 -1.578961610794067383e-01
-7.021654397249221802e-02 -1.837964653968811035e-01 -2.241833359003067017e-01 1.234218478202819824e-01 6.592427194118499756e-02 8.882633596658706665e-02 -1.714952588081359863e-01 1.084408313035964966e-01 -8.081330358982086182e-02 1.109001785516738892e-01 1.422610431909561157e-01 -1.678792685270309448e-01 1.400637030601501465e-01 -2.629447579383850098e-01 8.783563226461410522e-02 2.023077011108398438e-01 2.508604228496551514e-01 -1.297422647476196289e-01 -3.379620611667633057e-02 -1.078979596495628357e-01 4.371262714266777039e-02 4.980576410889625549e-02 -8.914662152528762817e-02 1.320961304008960724e-02 1.016636118292808533e-01 -7.698806375265121460e-02 -5.927999317646026611e-02 -2.906627058982849121e-01 5.677480101585388184e-01 2.920166552066802979e-01 -3.922284394502639771e-02 1.388011127710342407e-01
-4.324814081192016602e-01 -3.353573977947235107e-01 -3.763274550437927246e-01 1.020066589117050171e-01 3.189855068922042847e-02 1.128226667642593384e-01 1.155601516366004944e-01 4.303763806819915771e-02 5.479070916771888733e-02 2.924772910773754120e-02 7.307728379964828491e-02 3.634322062134742737e-02 1.195494011044502258e-01 -2.919026911258697510e-01 3.316545784473419189e-01 7.660014671273529530e-04 2.718715555965900421e-02 -2.794466614723205566e-01 3.368512988090515137e-01 -3.346339240670204163e-02 -1.378208398818969727e-01 -1.199482306838035583e-01 -6.280831992626190186e-02 -5.581285431981086731e-02 6.525001674890518188e-02 1.335130035877227783e-01 1.217103898525238037e-01 1.074612885713577271e-01 -5.342837050557136536e-02 8.139069378376007080e-02 3.960479050874710083e-02 7.841706275939941406e-02
-8.967850357294082642e-02 -3.502894937992095947e-01 -3.300884664058685303e-01 3.397634625434875488e-02 1.587517410516738892e-01 -7.583519816398620605e-02 -1.134777814149856567e-01 -5.173461139202117920e-02 1.001669839024543762e-01 -2.134115695953369141e-01 -7.271081209182739258e-03 -1.039198115468025208e-01 1.451600193977355957e-01 -1.960370503365993500e-02 1.356997154653072357e-02 1.944368034601211548e-01 1.496558189392089844e-01 -9.826625138521194458e-02 -1.585651934146881104e-01 8.467056602239608765e-02 -2.477260380983352661e-01 3.850983455777168274e-02 1.834833435714244843e-02 -7.844376564025878906e-02 2.930195927619934082e-01 -5.603136122226715088e-02 8.339261263608932495e-02 1.840683966875076294e-01 4.312762022018432617e-01 2.026230096817016602e-01 2.197674363851547241e-01 2.187807857990264893e-01
-3.839261233806610107e-01 -2.726986408233642578e-01 8.223989605903625488e-02 2.118414342403411865e-01 2.091467753052711487e-02 1.460651904344558716e-01 4.793854430317878723e-02 1.834838390350341797e-01 1.552758812904357910e-01 -5.865740403532981873e-02 1.980436891317367554e-01 -1.182400882244110107e-01 -3.077310509979724884e-02 -1.646999716758728027e-01 3.894574940204620361e-01 3.211231902241706848e-02 8.368212729692459106e-02 -2.429883778095245361e-01 4.162760972976684570e-01 8.787604747340083122e-04 -1.217500865459442139e-01 -4.878127947449684143e-02 -6.436256319284439087e-02 -1.002199053764343262e-01 7.392960041761398315e-02 1.784348785877227783e-01 1.758868545293807983e-01 -5.149953439831733704e-02 1.249539256095886230e-01 1.529860198497772217e-01 -4.444805160164833069e-02 1.572122573852539062e-01
-1.860495805740356445e-01 -2.102672159671783447e-01 -8.519538491964340210e-02 8.484695106744766235e-02 -8.843635767698287964e-02 1.727385073900222778e-01 2.818063199520111084e-01 2.712232470512390137e-01 -1.828841120004653931e-01 2.766527980566024780e-02 -1.108215842396020889e-02 -2.316694110631942749e-01 -2.469971776008605957e-01 1.546622812747955322e-01 1.554155349731445312e-01 1.111894324421882629e-01 1.009869053959846497e-01 -6.309344619512557983e-02 1.333131045103073120e-01 -2.494557052850723267e-01 -9.137495607137680054e-02 -6.204103119671344757e-03 -1.204586699604988098e-01 -2.090682834386825562e-01 -6.204301118850708008e-02 -3.107380867004394531e-01 9.865619242191314697e-02 6.025963649153709412e-02 1.516193896532058716e-01 1.734638065099716187e-01 -3.373788893222808838e-01 2.552783787250518799e-01
-3.438278436660766602e-01 -2.083972543478012085e-01 1.656115502119064331e-01 -5.915740877389907837e-02 1.848597973585128784e-01 3.343361616134643555e-01 -2.321526855230331421e-01 4.226475581526756287e-02 -1.166834458708763123e-01 9.406460821628570557e-02 1.471172720193862915e-01 5.608762055635452271e-02 -1.676130890846252441e-01 -2.710050940513610840e-01 1.921769976615905762e-01 2.939691841602325439e-01 -1.586113870143890381e-02 -1.519449502229690552e-01 -1.150155365467071533e-01 -1.319954395294189453e-01 5.247889930615201592e-05 2.718920111656188965e-01 -1.238729059696197510e-01 -2.261360436677932739e-01 1.359457969665527344e-01 8.919831365346908569e-02 1.507463306188583374e-01 -7.498095184564590454e-02 6.576961278915405273e-02 2.028311789035797119e-01 1.133915185928344727e-01 1.616961061954498291e-01
1.712212562561035156e-01 -3.029177486896514893e-01 -5.429635941982269287e-02 3.411942124366760254e-01 1.805682331323623657e-01 -1.866421997547149658e-01 -4.173326119780540466e-02 1.699569672346115112e-01 -1.516788154840469360e-01 2.677246928215026855e-01 -3.423385694622993469e-02 -5.659411847591400146e-02 -3.785984516143798828e-01 3.910222649574279785e-02 1.433611214160919189e-01 2.370907366275787354e-01 4.659665375947952271e-02 -1.299705058336257935e-01 -4.061454534530639648e-02 -6.644967361353337765e-04 1.220712587237358093e-01 -1.684615202248096466e-02 -9.840511530637741089e-02 -2.622023224830627441e-01 -1.506298184394836426e-01 1.365497615188360214e-02 1.037977635860443115e-01 4.347502067685127258e-02 3.854737281799316406e-01 1.156369373202323914e-01 -1.030493751168251038e-01 1.354761421680450439e-01
-3.131437897682189941e-01 -3.959064185619354248e-01 2.263610064983367920e-02 -2.477857284247875214e-02 7.089950889348983765e-02 2.234235703945159912e-01 2.208090871572494507e-01 1.022777110338211060e-01 -2.370929867029190063e-01 -1.696869730949401855e-01 -9.849802404642105103e-02 9.259610436856746674e-03 -1.259061694145202637e-01 -1.832300126552581787e-01 -5.844029039144515991e-02 -1.388230733573436737e-02 6.928183883428573608e-02 3.166099078953266144e-03 2.679811716079711914e-01 -1.536191701889038086e-01 -3.109667897224426270e-01 -2.026353776454925537e-01 1.198438107967376709e-01 -3.275717794895172119e-01 2.594411373138427734e-01 4.103828966617584229e-02 -2.833809889853000641e-02 1.946536637842655182e-02 1.705433279275894165e-01 -5.142053589224815369e-02 -1.432180255651473999e-01 -4.038379527628421783e-03
-3.291078209877014160e-01 -2.815001606941223145e-01 -7.025612145662307739e-02 -1.245517935603857040e-02 -8.130589127540588379e-02 1.471356451511383057e-01 1.402477473020553589e-01 1.498228907585144043e-01 -1.992093920707702637e-01 -7.229962944984436035e-02 -1.312462985515594482e-01 -1.767346560955047607e-01 9.146723151206970215e-02 -3.435378372669219971e-01 2.167443037033081055e-01 -1.596598327159881592e-01 6.732603907585144043e-02 1.664044409990310669e-01 1.479797959327697754e-01 -2.739281952381134033e-01 -2.241346985101699829e-01 4.670509696006774902e-02 3.752442821860313416e-02 -1.785648316144943237e-01 1.389077007770538330e-01 1.211517900228500366e-01 -1.324980705976486206e-01 5.289672315120697021e-02 3.227187097072601318e-01 -1.066198647022247314e-01 2.093406170606613159e-01 -1.273494660854339600e-01
-1.972845494747161865e-01 -2.837625443935394287e-01 -4.138135910034179688e-01 1.109807863831520081e-01 9.830363839864730835e-02 -1.047878861427307129e-01 1.410324424505233765e-01 1.108372136950492859e-01 1.229608133435249329e-01 -5.588158965110778809e-02 -4.621314350515604019e-03 -2.927398681640625000e-01 -2.941302768886089325e-02 1.175776869058609009e-01 3.106446564197540283e-01 3.611560538411140442e-02 2.127906233072280884e-01 -1.853498965501785278e-01 5.117850378155708313e-02 7.943202555179595947e-02 7.315496355295181274e-02 -6.286273151636123657e-02 -3.543487563729286194e-02 5.169649422168731689e-02 1.142058447003364563e-01 1.780436336994171143e-01 -2.490676194429397583e-01 -8.714456111192703247e-02 1.790002733469009399e-01 3.643886148929595947e-01 7.562717795372009277e-02 -2.025346755981445312e-01
-1.817924678325653076e-01 -2.113350033760070801e-01 -1.192659586668014526e-01 3.982581794261932373e-01 1.462924927473068237e-01 1.506794244050979614e-01 2.700067162513732910e-01 4.596540704369544983e-02 1.017567515373229980e-01 2.310617864131927490e-01 2.422219067811965942e-01 1.862223744392395020e-01 -1.285506486892700195e-01 -9.094741195440292358e-02 1.203904896974563599e-01 2.123277634382247925e-01 2.838892936706542969e-01 7.347772270441055298e-02 1.538583040237426758e-01 -4.391161352396011353e-02 1.168917492032051086e-02 1.520126871764659882e-02 -1.031084433197975159e-01 -1.863638162612915039e-01 4.718742519617080688e-02 1.429664194583892822e-01 -1.270616799592971802e-01 2.756164669990539551e-01 6.755993515253067017e-02 5.263528972864151001e-02 2.639556229114532471e-01 1.993972361087799072e-01
-2.508435845375061035e-01 -2.425516098737716675e-01 -2.351581156253814697e-01 1.241463422775268555e-01 -3.999373689293861389e-02 1.940920650959014893e-01 2.642796933650970459e-01 1.764616817235946655e-01 -6.293417513370513916e-02 -1.102997884154319763e-01 4.852693900465965271e-02 2.417938709259033203e-01 -4.041348118335008621e-03 -1.341132074594497681e-01 2.002086937427520752e-01 2.709107697010040283e-01 3.115952908992767334e-01 5.309191346168518066e-02 8.463144302368164062e-02 -4.261938482522964478e-02 -2.639194019138813019e-02 2.113100141286849976e-01 1.289232820272445679e-01 -8.433340489864349365e-02 7.324136048555374146e-02 2.836704850196838379e-01 -1.956294327974319458e-01 2.462558895349502563e-01 9.631095826625823975e-02 -9.638027846813201904e-02 2.711545228958129883e-01 6.363420188426971436e-02
-2.454057633876800537e-01 -3.115583062171936035e-01 -2.510579526424407959e-01 -7.524342089891433716e-02 2.132920175790786743e-01 -1.044983137398958206e-02 -1.089252084493637085e-01 2.963847219944000244e-01 2.224861681461334229e-01 1.755703389644622803e-01 4.973251745104789734e-02 -1.883616000413894653e-01 1.202742308378219604e-01 1.458834707736968994e-01 2.474319636821746826e-01 4.908098652958869934e-02 -3.230180963873863220e-02 -7.791058719158172607e-02 -6.902392953634262085e-02 -8.041653037071228027e-02 3.547129407525062561e-02 -1.229535862803459167e-01 -1.503202766180038452e-01 -4.026408791542053223e-01 1.136240363121032715e-01 1.460125893354415894e-01 1.959742605686187744e-01 6.841215491294860840e-02 2.103015631437301636e-01 1.457899510860443115e-01 2.045931071043014526e-01 8.339192718267440796e-02
-1.827097311615943909e-02 -1.775346100330352783e-01 5.670523270964622498e-02 -8.203601837158203125e-02 2.782794833183288574e-01 3.915629088878631592e-01 -6.954506784677505493e-02 -9.763042628765106201e-02 -3.463409468531608582e-02 1.415609121322631836e-01 1.349539458751678467e-01 -1.246374994516372681e-01 -5.958926677703857422e-02 -2.966732382774353027e-01 3.398337066173553467e-01 -2.446445263922214508e-02 1.877651810646057129e-01 -1.343666464090347290e-01 2.802313566207885742e-01 -2.856863141059875488e-01 -9.684078395366668701e-02 -3.191133216023445129e-02 2.015713155269622803e-01 -1.112710088491439819e-01 4.193830117583274841e-02 -1.262597441673278809e-01 -3.511501476168632507e-02 -2.144600450992584229e-01 1.603045612573623657e-01 2.271658480167388916e-01 1.650618463754653931e-01 6.400609761476516724e-02
-2.303501218557357788e-01 -3.624786138534545898e-01 4.420006275177001953e-02 2.561937570571899414e-01 3.164244890213012695e-01 3.680696189403533936e-01 -2.880470082163810730e-02 3.969989717006683350e-03 2.654605172574520111e-02 7.187127321958541870e-02 6.418814510107040405e-02 7.914988696575164795e-02 -1.483998149633407593e-01 -2.328854352235794067e-01 1.236889436841011047e-01 3.307083249092102051e-01 8.985466510057449341e-02 1.883465051651000977e-01 -2.247083187103271484e-01 -7.351079583168029785e-02 -9.041269123554229736e-02 -9.164195507764816284e-03 1.571324467658996582e-01 -1.286778301000595093e-01 2.265062332153320312e-01 4.004835337400436401e-02 1.392902135848999023e-01 -9.452855587005615234e-02 1.285468190908432007e-01 1.182361226528882980e-02 1.369087249040603638e-01 1.694892644882202148e-01
-3.101378679275512695e-01 -1.180997118353843689e-01 6.141490489244461060e-02 2.038206756114959717e-01 2.170252352952957153e-01 2.682891488075256348e-01 3.906215727329254150e-02 3.030375577509403229e-02 -9.371913224458694458e-02 -8.563697338104248047e-02 1.350682228803634644e-01 -1.775181666016578674e-02 -2.086056172847747803e-01 5.550622567534446716e-02 2.742499709129333496e-01 4.056006371974945068e-01 2.541241943836212158e-01 -3.094111084938049316e-01 -5.956547707319259644e-02 2.122654207050800323e-02 -1.384670566767454147e-02 3.853908553719520569e-02 -7.886484265327453613e-03 -5.547580868005752563e-02 2.138844430446624756e-01 -9.519889950752258301e-02 1.961255818605422974e-01 -5.389184877276420593e-02 -8.530814945697784424e-02 3.730479255318641663e-02 1.675824373960494995e-01 3.161799013614654541e-01
-1.942726224660873413e-01 -2.874705791473388672e-01 -3.498264402151107788e-02 9.803758561611175537e-02 1.439571529626846313e-01 -3.218275681138038635e-02 2.711469493806362152e-02 1.627712994813919067e-01 -3.711493313312530518e-01 -2.141073793172836304e-01 -6.581026315689086914e-02 -2.548111677169799805e-01 6.807335186749696732e-03 -1.253805756568908691e-01 -2.296786159276962280e-01 3.705183565616607666e-01 1.920675784349441528e-01 -2.127457037568092346e-02 -3.848913684487342834e-02 -2.926770448684692383e-01 1.237122043967247009e-01 -1.317242998629808426e-02 -1.551420390605926514e-01 -1.344360262155532837e-01 9.429226815700531006e-02 1.021033897995948792e-01 -2.077859491109848022e-01 1.406549662351608276e-01 4.164779558777809143e-02 -2.805280089378356934e-01 -3.594333305954933167e-02 1.226242631673812866e-01
-3.511018157005310059e-01 -9.732178598642349243e-02 -2.628961205482482910e-01 2.410383522510528564e-01 -4.789044708013534546e-02 7.941153645515441895e-02 3.033700883388519287e-01 2.540646493434906006e-01 -1.556425355374813080e-03 1.433451771736145020e-01 2.659697830677032471e-02 1.056488826870918274e-01 4.936202894896268845e-03 -1.128488704562187195e-01 1.324162930250167847e-01 3.368265330791473389e-01 2.859267294406890869e-01 -3.172792494297027588e-02 6.103514507412910461e-02 -4.268939793109893799e-02 1.156012155115604401e-02 2.835653424263000488e-01 1.035148948431015015e-01 -7.255904376506805420e-02 -1.981296017765998840e-02 3.936886191368103027e-01 -9.171842038631439209e-02 1.411228328943252563e-01 1.506230514496564865e-02 -1.414708346128463745e-01 9.355714917182922363e-02 3.404375165700912476e-02
-5.486900806427001953e-01 -1.235698983073234558e-01 4.295030608773231506e-03 2.504556477069854736e-01 -6.601528078317642212e-02 1.463824063539505005e-01 7.456514984369277954e-03 1.115252599120140076e-01 -1.080160588026046753e-01 -2.734695672988891602e-01 2.729640603065490723e-01 -1.939818263053894043e-01 9.367498010396957397e-02 -2.516123279929161072e-02 5.590131506323814392e-02 1.412385106086730957e-01 4.751731082797050476e-02 -2.123710364103317261e-01 2.446470856666564941e-01 -7.488822191953659058e-02 -9.019060432910919189e-02 1.801160722970962524e-01 -2.767768800258636475e-01 -2.130458056926727295e-01 -3.378095850348472595e-02 3.758429363369941711e-02 9.253676235675811768e-02 4.897778481245040894e-02 2.229512929916381836e-01 4.142926633358001709e-02 9.424515068531036377e-02 4.857784509658813477e-02
1.560941785573959351e-01 -3.499618768692016602e-01 -2.007695287466049194e-01 1.604917198419570923e-01 2.299306094646453857e-01 -2.403692901134490967e-02 2.137574255466461182e-01 9.828551113605499268e-02 -3.384544849395751953e-01 2.250759489834308624e-02 7.919235527515411377e-02 -2.124864906072616577e-01 -1.449090689420700073e-01 -4.333091899752616882e-02 4.442365840077400208e-02 1.186630278825759888e-01 7.926780730485916138e-02 -1.791060268878936768e-01 -5.251618847250938416e-02 -1.200657710433006287e-01 2.476518303155899048e-01 -2.091712355613708496e-01 -7.571554742753505707e-03 1.501696370542049408e-02 1.974070072174072266e-02 -1.460984498262405396e-01 6.313930451869964600e-02 3.451473414897918701e-01 2.270447164773941040e-01 1.253430694341659546e-01 3.156670629978179932e-01 -1.516241300851106644e-02
-1.111405789852142334e-01 -1.555801033973693848e-01 -3.058443069458007812e-01 2.025192677974700928e-01 1.438134163618087769e-01 4.537488520145416260e-01 1.322189271450042725e-01 1.706057786941528320e-01 3.503119200468063354e-02 7.701737433671951294e-02 1.656243056058883667e-01 1.064902078360319138e-02 -8.188989758491516113e-02 -3.994675278663635254e-01 1.309251338243484497e-01 2.923486009240150452e-02 -3.041516720259096473e-05 -1.389132291078567505e-01 2.565165460109710693e-01 -1.673406660556793213e-01 -2.067945599555969238e-01 4.739271849393844604e-02 3.743005171418190002e-02 -1.406264305114746094e-01 1.383112370967864990e-01 7.148054242134094238e-02 1.763675361871719360e-01 2.259298712015151978e-01 1.161242350935935974e-01 1.102479323744773865e-01 -2.683242969214916229e-02 1.572043001651763916e-01
-2.229609489440917969e-01 -1.697730273008346558e-01 -7.605161517858505249e-02 5.663744360208511353e-02 1.028188318014144897e-01 2.120872586965560913e-01 -8.248436450958251953e-02 -5.396555736660957336e-02 -2.089631110429763794e-01 -4.901589825749397278e-02 8.043028414249420166e-02 -1.135343983769416809e-01 -2.557011544704437256e-01 -5.281548500061035156e-01 3.848938345909118652e-01 -8.099927008152008057e-02 1.767609566450119019e-01 -1.575565896928310394e-02 1.560465060174465179e-02 -1.755691021680831909e-01 -1.556570529937744141e-01 -6.992386281490325928e-02 -1.330228149890899658e-01 -1.193259283900260925e-01 -7.205364853143692017e-02 1.211522817611694336e-01 9.449325501918792725e-02 -6.201295182108879089e-02 1.213072761893272400e-01 1.415895670652389526e-01 2.756855189800262451e-01 -1.253817975521087646e-01
-2.396034598350524902e-01 -4.663611650466918945e-01 1.286327932029962540e-02 1.912874430418014526e-01 -9.303077310323715210e-02 -7.504770159721374512e-02 -7.520611584186553955e-02 7.511795312166213989e-02 -2.209731340408325195e-01 -2.417943030595779419e-01 -9.633275680243968964e-03 -1.156023666262626648e-01 -1.657070368528366089e-01 -1.024754866957664490e-01 2.414551526308059692e-01 -2.770121023058891296e-02 2.223206758499145508e-01 7.462879270315170288e-02 2.913794107735157013e-02 -3.105431795120239258e-01 -9.077905863523483276e-02 -2.454051822423934937e-01 2.319962829351425171e-01 -2.447266280651092529e-01 1.725482344627380371e-01 -1.536963135004043579e-01 1.337825059890747070e-01 3.985938429832458496e-02 1.731420606374740601e-01 9.115524590015411377e-04 -8.748035877943038940e-02 1.882406417280435562e-03
-2.121791057288646698e-02 -1.048924475908279419e-01 -1.462590396404266357e-01 1.847873330116271973e-01 -3.061684779822826385e-02 3.224119842052459717e-01 -6.102653220295906067e-02 7.620535790920257568e-02 -5.317084491252899170e-02 -1.494658142328262329e-01 1.021262481808662415e-01 -2.494001388549804688e-02 -2.130216062068939209e-01 2.044205665588378906e-01 1.965126544237136841e-01 1.810769438743591309e-01 -2.680501155555248260e-02 -4.150934144854545593e-02 -5.842259526252746582e-02 -1.005654335021972656e-01 -1.064888089895248413e-01 -2.001005560159683228e-01 -2.700617909431457520e-01 -2.031455188989639282e-01 3.908922076225280762e-01 2.388153523206710815e-01 9.610605984926223755e-02 -1.097290813922882080e-01 2.990673184394836426e-01 7.810317724943161011e-02 -7.320655882358551025e-02 3.320291042327880859e-01
-2.402002960443496704e-01 -1.200066655874252319e-01 -3.681428730487823486e-01 1.237119808793067932e-01 -9.139934182167053223e-02 -1.536505073308944702e-01 -5.514013394713401794e-02 -6.396395713090896606e-02 1.198393031954765320e-01 1.574001163244247437e-01 3.974630683660507202e-02 -2.683169841766357422e-01 1.784858256578445435e-01 6.439464539289474487e-02 -1.782350093126296997e-01 2.432415634393692017e-01 2.232079505920410156e-01 -1.162973195314407349e-01 -2.485792338848114014e-02 -2.446497827768325806e-01 3.483300097286701202e-03 3.266551718115806580e-02 -2.165795117616653442e-02 -3.731508180499076843e-02 1.950373947620391846e-01 1.009590551257133484e-01 -4.008443653583526611e-02 2.286169677972793579e-01 3.736212253570556641e-01 2.211058437824249268e-01 1.178499907255172729e-01 2.590234875679016113e-01
1.971393637359142303e-02 -1.300248205661773682e-01 -1.116192317567765713e-03 -7.774031162261962891e-02 7.904969155788421631e-02 2.967969048768281937e-03 2.086259126663208008e-01 -1.024507433176040649e-01 1.019618511199951172e-01 1.608291119337081909e-01 -6.424382328987121582e-02 -2.862524092197418213e-01 -1.008345112204551697e-01 -4.524154067039489746e-01 2.229321748018264771e-01 1.843987852334976196e-01 1.950002312660217285e-01 6.534293293952941895e-02 2.624067068099975586e-01 -1.519199311733245850e-01 2.977713569998741150e-02 1.277431547641754150e-01 1.347333043813705444e-01 -3.130832910537719727e-01 2.802955806255340576e-01 -7.173526287078857422e-02 -1.437820643186569214e-01 -9.489908069372177124e-02 2.473209798336029053e-01 1.689995974302291870e-01 1.111282259225845337e-01 -1.114584952592849731e-01
-2.065407931804656982e-01 -7.120924443006515503e-02 -2.572102844715118408e-01 9.674584120512008667e-02 3.077751994132995605e-01 2.586817443370819092e-01 -5.308495834469795227e-02 -2.889131754636764526e-02 -1.173761039972305298e-01 -6.812423467636108398e-02 2.429072558879852295e-01 -2.971142232418060303e-01 -1.414871960878372192e-01 -2.549725212156772614e-02 3.030174374580383301e-01 4.941266030073165894e-02 1.067319810390472412e-01 -8.202646672725677490e-02 1.657943278551101685e-01 -2.257329821586608887e-01 -2.290695309638977051e-01 2.016927003860473633e-01 -3.474347591400146484e-01 1.442667543888092041e-01 1.861398220062255859e-01 6.208803132176399231e-02 -2.150207310914993286e-01 2.332040341570973396e-03 -2.516924403607845306e-02 9.459117054939270020e-02 1.968059502542018890e-02 6.985369324684143066e-02
1.112674325704574585e-01 -3.583827912807464600e-01 -2.063258439302444458e-01 -1.109879557043313980e-02 1.336151212453842163e-01 1.840651035308837891e-01 4.105097427964210510e-02 8.709082379937171936e-03 -2.516764700412750244e-01 2.190740220248699188e-02 -3.137975465506315231e-03 -1.877578198909759521e-01 -1.567725986242294312e-01 -1.343642175197601318e-01 1.571212857961654663e-01 4.436719715595245361e-01 2.433339953422546387e-01 -1.038877144455909729e-01 -1.631022989749908447e-01 -2.087305486202239990e-02 1.696293056011199951e-01 -6.405455619096755981e-02 1.026315912604331970e-01 -8.572034537792205811e-02 2.073353081941604614e-01 -2.092330008745193481e-01 -3.168953582644462585e-02 2.158412933349609375e-01 1.132407188415527344e-01 1.314970571547746658e-02 3.130995035171508789e-01 -8.099694550037384033e-02
-1.031421646475791931e-01 -2.530304193496704102e-01 -1.764390468597412109e-01 2.096252441406250000e-01 -2.334051132202148438e-01 2.797528207302093506e-01 9.996991604566574097e-02 2.319507859647274017e-02 -2.174006998538970947e-01 -1.547622829675674438e-01 -6.159678567200899124e-03 -3.876570239663124084e-02 -3.704782426357269287e-01 8.412975817918777466e-02 -1.245051622390747070e-01 2.496053725481033325e-01 -2.616600319743156433e-02 -1.060175001621246338e-01 1.403637230396270752e-01 -2.753706276416778564e-01 -1.408261805772781372e-01 -2.571295797824859619e-01 -7.251492887735366821e-02 4.949617013335227966e-02 1.817085593938827515e-01 4.518640413880348206e-02 -1.361316740512847900e-01 -1.169236525893211365e-01 1.010859534144401550e-01 2.004275023937225342e-01 2.118043303489685059e-01 2.201727330684661865e-01
2.029770463705062866e-01 -2.707622945308685303e-01 -1.987052559852600098e-01 2.133425921201705933e-01 4.613998159766197205e-02 -2.468704879283905029e-01 1.075473241508007050e-02 1.914313733577728271e-01 -1.971746385097503662e-01 8.693465963006019592e-03 -1.277477666735649109e-02 -1.941708475351333618e-01 2.453026548027992249e-02 -1.123054418712854385e-02 3.092064857482910156e-01 8.609338104724884033e-02 9.768082946538925171e-02 -4.573519825935363770e-01 -1.213837265968322754e-01 -5.271308124065399170e-02 -1.352960020303726196e-01 2.189211994409561157e-01 -1.235001683235168457e-01 -1.918304711580276489e-01 4.908265545964241028e-02 1.177363768219947815e-01 6.660938262939453125e-03 -1.750746965408325195e-01 1.872453987598419189e-01 3.068915940821170807e-02 2.769191563129425049e-01 7.697471976280212402e-02
-1.962473839521408081e-01 -1.199683770537376404e-01 -1.668131649494171143e-01 4.943755269050598145e-02 3.043442666530609131e-01 1.702289879322052002e-01 -1.488990485668182373e-01 -1.169685721397399902e-01 -1.593200117349624634e-01 -5.570432916283607483e-02 -2.868103384971618652e-01 -6.650282442569732666e-02 -1.346873044967651367e-01 1.919557452201843262e-01 1.333823949098587036e-01 3.513773679733276367e-01 1.890699565410614014e-01 -2.478001266717910767e-01 5.348489060997962952e-02 -8.278173208236694336e-02 2.563801780343055725e-02 6.472831219434738159e-02 9.847638756036758423e-02 -3.883897960186004639e-01 2.024739831686019897e-01 -4.967573657631874084e-02 -1.141101568937301636e-01 1.379121541976928711e-01 2.290479987859725952e-01 -4.872881621122360229e-02 2.103057354688644409e-01 -3.357494622468948364e-02
-2.979702651500701904e-01 -3.516423106193542480e-01 -3.525824248790740967e-01 2.127680480480194092e-01 -7.607809454202651978e-02 -1.472771614789962769e-01 -8.943489938974380493e-02 8.252526819705963135e-02 1.314290463924407959e-01 -1.416725367307662964e-01 1.381572186946868896e-01 -1.428010165691375732e-01 -1.676644831895828247e-01 -2.074441462755203247e-01 1.549237668514251709e-01 1.936363726854324341e-01 1.812400519847869873e-01 -1.506288051605224609e-01 1.484306454658508301e-01 -4.133807122707366943e-02 1.037600338459014893e-01 -1.729838363826274872e-02 -7.579138875007629395e-02 -3.729348480701446533e-01 -2.063939273357391357e-01 -7.279761135578155518e-02 1.158004105091094971e-01 -1.129300743341445923e-01 -4.425596073269844055e-02 -1.531048715114593506e-01 5.278917524265125394e-05 -1.777527034282684326e-01
-1.097623482346534729e-01 -1.488521546125411987e-01 1.244627535343170166e-01 2.125854194164276123e-01 1.663488745689392090e-01 2.416745871305465698e-01 -9.479137510061264038e-02 -5.920833908021450043e-03 -2.313396334648132324e-01 -8.776496350765228271e-02 1.407214552164077759e-01 -2.772562205791473389e-01 -2.765647768974304199e-01 1.144705638289451599e-01 -8.241525292396545410e-02 4.629880487918853760e-01 8.283339440822601318e-02 -1.936967251822352409e-03 -1.536885742098093033e-02 -2.786222845315933228e-02 -1.293536871671676636e-01 -4.635093361139297485e-02 1.533499062061309814e-01 -3.027447164058685303e-01 -6.457597017288208008e-03 2.488074004650115967e-01 6.916724145412445068e-02 -3.756393119692802429e-02 1.976591348648071289e-01 7.793484628200531006e-02 2.102942019701004028e-01 -2.047902047634124756e-01
-1.261792778968811035e-01 -2.790850996971130371e-01 -5.657358840107917786e-02 1.396880578249692917e-02 1.238652616739273071e-01 3.671855330467224121e-01 4.126785695552825928e-02 -6.751792877912521362e-02 -2.076610326766967773e-01 -2.133975178003311157e-02 1.277813166379928589e-01 -2.321799844503402710e-01 -2.582926452159881592e-01 -3.336728513240814209e-01 3.247659206390380859e-01 -1.848442107439041138e-02 1.968452483415603638e-01 4.727844614535570145e-03 1.627674847841262817e-01 -6.373956054449081421e-02 -1.190095022320747375e-02 -3.194348420947790146e-03 3.890451043844223022e-02 5.845387279987335205e-02 -7.473066449165344238e-02 1.932256817817687988e-01 2.410111390054225922e-02 -1.310458034276962280e-01 2.034007906913757324e-01 -1.137199550867080688e-01 3.135589659214019775e-01 -2.469355165958404541e-01
1.055230349302291870e-01 -2.426020354032516479e-01 -2.748693525791168213e-01 6.183512508869171143e-02 5.704698711633682251e-02 2.386995851993560791e-01 2.298807725310325623e-02 -2.326994985342025757e-01 8.747557178139686584e-03 1.504367440938949585e-01 3.353711366653442383e-01 -1.544821709394454956e-01 3.931098431348800659e-02 -1.350140422582626343e-01 5.206575244665145874e-02 2.194988727569580078e-01 5.055663362145423889e-02 2.473754733800888062e-01 5.637395009398460388e-02 9.995085000991821289e-02 5.830283463001251221e-02 -8.330926299095153809e-02 9.085853397846221924e-02 -3.788404464721679688e-01 3.309523761272430420e-01 3.530165925621986389e-02 5.797082185745239258e-02 -2.394164502620697021e-01 1.658746302127838135e-01 -1.431104391813278198e-01 1.963722705841064453e-01 9.468165785074234009e-02
-2.052192240953445435e-01 -1.242667883634567261e-01 -2.256758138537406921e-02 -7.889299094676971436e-02 5.508529394865036011e-02 2.012842595577239990e-01 2.904989421367645264e-01 2.805352443829178810e-03 -6.543640792369842529e-02 -9.245865792036056519e-02 -4.475529491901397705e-02 -1.248020529747009277e-01 -2.567341923713684082e-01 -3.363119661808013916e-01 9.516216069459915161e-02 3.835310339927673340e-01 2.184982597827911377e-01 -1.934531144797801971e-02 2.256864011287689209e-01 -5.085005611181259155e-02 -4.371219500899314880e-02 -2.462417781352996826e-01 1.771456561982631683e-02 -1.060823202133178711e-01 3.036264777183532715e-01 -9.122852236032485962e-02 -6.267119199037551880e-02 -2.652644813060760498e-01 1.601155400276184082e-01 2.218579053878784180e-01 5.237944424152374268e-02 1.184393689036369324e-01
-2.011977732181549072e-01 -2.888920605182647705e-01 -1.829232461750507355e-02 1.927134990692138672e-01 4.557439312338829041e-02 6.105431821197271347e-03 4.189015030860900879e-01 3.449939563870429993e-02 -9.523668885231018066e-02 -2.306702882051467896e-01 -1.571299135684967041e-01 -2.598281502723693848e-01 -1.623748391866683960e-01 -2.345271855592727661e-01 1.941503733396530151e-01 1.821831315755844116e-01 1.305567175149917603e-01 -1.770377159118652344e-01 2.366532757878303528e-02 -1.016515493392944336e-01 -6.259021162986755371e-02 9.001764655113220215e-02 -3.254067599773406982e-01 -1.663886904716491699e-01 1.405757069587707520e-01 -1.340055912733078003e-01 -2.250149697065353394e-01 1.226184666156768799e-01 2.217702195048332214e-02 2.009150534868240356e-01 -5.340336635708808899e-02 3.315589949488639832e-02
-1.944028586149215698e-01 9.759830310940742493e-03 -2.801538705825805664e-01 1.917139738798141479e-01 1.186215505003929138e-01 2.588656246662139893e-01 8.361824601888656616e-02 -1.762939989566802979e-01 -1.992176622152328491e-01 1.776136606931686401e-01 -5.374480411410331726e-02 -3.303319513797760010e-01 -4.318149983882904053e-01 1.752549596130847931e-02 1.862326264381408691e-01 2.874251902103424072e-01 1.487762331962585449e-01 9.267801791429519653e-02 1.613498032093048096e-01 -2.088977843523025513e-01 4.512662068009376526e-02 8.034488558769226074e-02 1.112989783287048340e-01 -5.521541833877563477e-02 9.002526104450225830e-02 -1.044215261936187744e-01 1.553780138492584229e-01 -5.248218774795532227e-02 -8.046654611825942993e-02 1.388007868081331253e-02 2.370473891496658325e-01 8.556242287158966064e-02
-2.879305509850382805e-03 -4.574841260910034180e-01 -4.324830323457717896e-02 -1.699276864528656006e-01 -8.202649652957916260e-02 -5.191325675696134567e-03 3.058241493999958038e-02 -1.424568444490432739e-01 -1.126289740204811096e-01 -1.121890172362327576e-01 8.729030191898345947e-02 -2.319705635309219360e-01 -1.443153992295265198e-02 2.350830882787704468e-01 1.083659306168556213e-01 2.598625123500823975e-01 3.102618157863616943e-01 -1.801646649837493896e-01 5.626871716231107712e-03 -3.343369662761688232e-01 3.322583064436912537e-02 1.584850437939167023e-02 8.236832916736602783e-03 -9.062955528497695923e-02 9.121486544609069824e-02 1.397792398929595947e-01 -5.032453313469886780e-02 6.861684378236532211e-04 1.621559448540210724e-02 1.186506226658821106e-01 -2.186421304941177368e-01 4.096535742282867432e-01
-1.349010020494461060e-01 -1.715989559888839722e-01 1.926523298025131226e-01 3.188880980014801025e-01 2.776860594749450684e-01 5.964386463165283203e-02 -2.579346597194671631e-01 -8.611076325178146362e-02 -1.593652367591857910e-01 -4.787908121943473816e-02 4.746107012033462524e-02 -1.740679442882537842e-01 4.606119543313980103e-02 -1.119297221302986145e-01 1.493116170167922974e-01 2.462741285562515259e-01 1.272031515836715698e-01 7.779271155595779419e-02 6.191789358854293823e-02 -2.223867923021316528e-01 -9.793455712497234344e-03 3.633113577961921692e-02 2.732371687889099121e-01 -1.681033819913864136e-01 -6.714531034231185913e-02 4.303638637065887451e-02 -1.380971819162368774e-01 1.871098130941390991e-01 3.380994498729705811e-01 3.688012361526489258e-01 -6.679833680391311646e-02 7.757417112588882446e-02
-2.569230273365974426e-02 -2.232033014297485352e-01 -1.257489807903766632e-02 3.477733731269836426e-01 2.540284097194671631e-01 2.244564592838287354e-01 4.772526025772094727e-02 9.841489791870117188e-02 -2.199189662933349609e-01 -1.444338541477918625e-02 -9.716848284006118774e-02 -2.893318533897399902e-01 -1.336998194456100464e-01 2.207362800836563110e-01 1.185316592454910278e-02 2.428019940853118896e-01 1.123324260115623474e-01 -7.629990577697753906e-02 7.282864302396774292e-02 -7.033001631498336792e-02 -7.122189551591873169e-02 -2.439600601792335510e-02 2.165252119302749634e-01 -4.636697769165039062e-01 1.146028861403465271e-01 2.030054926872253418e-01 -6.344164907932281494e-02 7.835926115512847900e-02 4.089165106415748596e-02 -1.233498769579455256e-04 2.581031322479248047e-01 -7.134215533733367920e-02
-2.312326729297637939e-01 -2.623142004013061523e-01 9.266132861375808716e-02 1.343499422073364258e-01 -9.243961423635482788e-03 2.775896787643432617e-01 2.341168820858001709e-01 4.254793003201484680e-02 -6.552129983901977539e-02 -1.208140477538108826e-01 1.609205640852451324e-02 -3.825850486755371094e-01 1.774104312062263489e-02 -2.031664550304412842e-01 2.841987907886505127e-01 1.229870542883872986e-01 2.052542418241500854e-01 -1.532668471336364746e-01 1.949636638164520264e-01 1.564249098300933838e-01 -1.207552179694175720e-01 -4.794562235474586487e-02 -2.771117091178894043e-01 -4.521803557872772217e-02 7.164034992456436157e-02 -2.041306793689727783e-01 9.629841148853302002e-02 5.730027332901954651e-02 6.811796128749847412e-02 1.603327840566635132e-01 3.051604330539703369e-01 8.760635554790496826e-02
-5.754464864730834961e-01 -2.878188788890838623e-01 7.233171164989471436e-02 5.780999362468719482e-02 5.050751939415931702e-02 6.449782103300094604e-02 -7.989965379238128662e-02 1.496571451425552368e-01 -7.475300878286361694e-02 -8.378029614686965942e-02 3.018592596054077148e-01 -1.760189831256866455e-01 -2.869348227977752686e-02 -1.634737402200698853e-01 5.459236726164817810e-02 -4.760770127177238464e-03 1.225769817829132080e-01 -2.354324460029602051e-01 2.287785410881042480e-01 4.942967370152473450e-02 -1.093335077166557312e-01 5.034162104129791260e-02 -2.594940960407257080e-01 -2.410257309675216675e-01 2.671148069202899933e-02 -1.481132768094539642e-02 -1.409549713134765625e-01 -1.480396240949630737e-01 1.645746380090713501e-01 1.027873381972312927e-01 1.269060522317886353e-01 1.227571517229080200e-01
-8.788271993398666382e-02 -2.677605748176574707e-01 -5.796920880675315857e-02 -7.036827504634857178e-02 1.733557134866714478e-01 4.121750127524137497e-03 -8.121543377637863159e-02 4.168470948934555054e-02 -1.823882162570953369e-01 1.924623548984527588e-01 -1.322793513536453247e-01 -1.669019758701324463e-01 -9.176585078239440918e-02 -6.569467484951019287e-02 4.046482741832733154e-01 3.910199701786041260e-01 2.506459653377532959e-01 -4.271385371685028076e-01 -1.754942536354064941e-01 7.832898199558258057e-02 8.267529308795928955e-02 1.904956698417663574e-01 1.788792200386524200e-03 -2.390409447252750397e-02 6.799959391355514526e-02 4.776377230882644653e-02 6.585260480642318726e-02 -3.689676150679588318e-02 2.670111358165740967e-01 -1.350187659263610840e-01 2.343198098242282867e-02 1.584239117801189423e-02
-3.478391468524932861e-01 -2.596760392189025879e-01 9.922029078006744385e-02 -1.065825074911117554e-01 1.339348703622817993e-01 1.670344322919845581e-01 -4.910676553845405579e-02 8.884616196155548096e-02 -2.140019387006759644e-01 -6.085345521569252014e-02 -1.375601291656494141e-01 -1.779696494340896606e-01 9.292422235012054443e-02 -3.818681836128234863e-01 1.757418066263198853e-01 -4.320651292800903320e-02 1.570712625980377197e-01 8.295039087533950806e-02 2.211454957723617554e-01 -1.428648084402084351e-01 5.777499824762344360e-02 -8.582694828510284424e-02 1.443141996860504150e-01 -2.921580970287322998e-01 2.421678006649017334e-01 1.101569607853889465e-01 6.485719978809356689e-02 1.239167004823684692e-01 1.812895536422729492e-01 -5.685747135430574417e-03 3.249128460884094238e-01 1.892307773232460022e-02
-2.902652323246002197e-01 -3.670572042465209961e-01 1.386176943778991699e-01 -7.962997257709503174e-02 4.763330891728401184e-02 1.197278499603271484e-01 -7.209325209259986877e-03 1.777630671858787537e-02 -1.462787240743637085e-01 2.120115607976913452e-01 8.880779147148132324e-02 -2.616629302501678467e-01 -6.665273010730743408e-02 -1.296630799770355225e-01 4.364458024501800537e-01 3.640708327293395996e-01 9.008243680000305176e-02 -9.506388008594512939e-02 -2.189580947160720825e-01 -8.291779458522796631e-02 6.712229549884796143e-02 -1.071925908327102661e-01 -3.496171906590461731e-02 -5.781439319252967834e-02 1.532778292894363403e-01 -2.083157375454902649e-02 1.004006415605545044e-01 6.068776920437812805e-02 -6.721670925617218018e-02 1.074117571115493774e-01 3.143326342105865479e-01 -8.010852336883544922e-02
-2.876087129116058350e-01 -3.032093346118927002e-01 -9.066081792116165161e-02 -1.049352139234542847e-01 9.134835749864578247e-02 1.005423888564109802e-01 6.197230890393257141e-02 -3.243941813707351685e-02 1.492706090211868286e-01 6.096725165843963623e-02 -1.127730756998062134e-01 -6.803680211305618286e-02 -4.710661247372627258e-02 9.934544563293457031e-02 -8.044364862143993378e-03 4.527462720870971680e-01 1.438617408275604248e-01 -6.665975600481033325e-02 -1.871997117996215820e-01 -1.156271174550056458e-01 -1.093128416687250137e-02 -1.501967012882232666e-01 4.954558238387107849e-02 -2.565675228834152222e-02 1.481766700744628906e-01 1.170442700386047363e-01 -2.134408801794052124e-01 1.071775183081626892e-01 4.231948554515838623e-01 2.081898450851440430e-01 2.950816154479980469e-01 1.439999192953109741e-01
-3.786416947841644287e-01 -1.789103448390960693e-01 -2.649320960044860840e-01 -8.612962067127227783e-02 2.146159857511520386e-01 -1.295505762100219727e-01 -8.989728242158889771e-02 2.249263525009155273e-01 1.458265185356140137e-01 1.552318036556243896e-01 1.240782812237739563e-01 -2.660488486289978027e-01 5.863118916749954224e-03 1.875849254429340363e-02 9.384680539369583130e-02 3.852327764034271240e-01 8.082956820726394653e-02 -1.299437433481216431e-01 -1.088544353842735291e-02 -1.165961325168609619e-01 7.000652700662612915e-02 1.184150651097297668e-01 -1.328418999910354614e-01 -2.024674266576766968e-01 2.677752673625946045e-01 5.023322999477386475e-02 1.995306313037872314e-01 1.750066131353378296e-02 2.634564936161041260e-01 -2.530471608042716980e-02 -1.520335078239440918e-01 -1.189765259623527527e-01
-7.302888482809066772e-02 -2.211895287036895752e-01 -4.135811328887939453e-01 3.064750880002975464e-02 -1.367550045251846313e-01 -6.545688211917877197e-02 8.448997884988784790e-02 -1.433835923671722412e-02 5.662184953689575195e-02 7.642976194620132446e-02 1.271446049213409424e-01 -3.515208959579467773e-01 -2.825842499732971191e-01 3.013969026505947113e-02 3.583317399024963379e-01 1.215096712112426758e-01 1.273396462202072144e-01 -2.288028001785278320e-01 1.120344735682010651e-02 -1.197721529752016068e-02 8.097079582512378693e-03 3.410757705569267273e-02 2.412702888250350952e-03 -3.869310915470123291e-01 -2.021572887897491455e-01 1.037274301052093506e-01 1.529338061809539795e-01 -1.797813326120376587e-01 8.706652373075485229e-02 -1.790268272161483765e-01 -1.360064093023538589e-02 -6.144307181239128113e-02
-2.329118698835372925e-01 -3.569276630878448486e-01 -5.930115282535552979e-02 -9.554278105497360229e-03 2.549391798675060272e-02 8.968145400285720825e-02 1.357261240482330322e-01 1.880326718091964722e-01 1.319060623645782471e-01 -2.164963632822036743e-01 -7.943761348724365234e-02 -2.575373649597167969e-01 -5.325248464941978455e-02 2.680778130888938904e-02 -3.383496776223182678e-02 3.088034689426422119e-01 2.028809934854507446e-01 -2.390720546245574951e-01 -1.186134591698646545e-01 -2.984551489353179932e-01 2.557649314403533936e-01 5.480986461043357849e-02 2.747498750686645508e-01 -1.460719108581542969e-01 4.808637499809265137e-02 6.853721290826797485e-02 -9.457243978977203369e-02 6.003004685044288635e-02 2.341653108596801758e-01 1.027780547738075256e-01 2.469760775566101074e-01 -5.153277516365051270e-02
-2.570327818393707275e-01 -2.509517371654510498e-01 -3.019913136959075928e-01 8.890898525714874268e-02 1.130719482898712158e-01 -5.939736217260360718e-02 -1.471524238586425781e-01 2.693299055099487305e-01 3.768455609679222107e-02 1.349208801984786987e-01 1.223210711032152176e-02 -2.863928973674774170e-01 2.551126778125762939e-01 -1.486938744783401489e-01 -2.610331401228904724e-03 3.860730677843093872e-02 3.344285190105438232e-01 -1.772731095552444458e-01 2.591505646705627441e-01 -5.136356502771377563e-02 9.370318055152893066e-02 2.020082622766494751e-02 1.574153825640678406e-02 -1.902589388191699982e-02 2.039851099252700806e-01 1.991760879755020142e-01 3.072639741003513336e-02 -8.319374918937683105e-02 3.654598295688629150e-01 1.518587917089462280e-01 -1.615776680409908295e-02 4.439858719706535339e-02
-7.479628920555114746e-02 -3.329719007015228271e-01 -5.620939657092094421e-02 3.290141522884368896e-01 1.207078397274017334e-01 -1.701324731111526489e-01 -1.523055285215377808e-01 -8.107823133468627930e-02 -1.278201043605804443e-01 4.204802587628364563e-02 3.161132708191871643e-02 -4.748864471912384033e-02 3.177856504917144775e-01 -5.053774639964103699e-02 8.494140952825546265e-02 2.247283458709716797e-01 1.047104224562644958e-01 -1.758230179548263550e-01 2.645665109157562256e-01 -3.012533299624919891e-02 5.107697471976280212e-02 -9.415391087532043457e-02 -1.254650354385375977e-01 -3.285186737775802612e-02 2.026058435440063477e-01 3.912810608744621277e-02 -7.586730271577835083e-02 -1.898276358842849731e-01 4.155789017677307129e-01 3.059955537319183350e-01 5.341214686632156372e-02 1.469061672687530518e-01
-1.467664539813995361e-01 -2.953630983829498291e-01 -2.262994796037673950e-01 -9.722772240638732910e-02 3.707729652523994446e-02 -6.612691283226013184e-02 -9.213595092296600342e-02 -1.811494678258895874e-01 -2.401107400655746460e-01 -7.556667923927307129e-02 -2.777364291250705719e-02 -1.756628602743148804e-01 -5.891789495944976807e-02 -6.596434861421585083e-02 2.194458991289138794e-01 1.138237714767456055e-01 2.142303287982940674e-01 4.328196644783020020e-01 1.114436462521553040e-01 -2.926563024520874023e-01 2.704047597944736481e-02 -8.757358044385910034e-02 1.232074648141860962e-01 -4.019413590431213379e-01 1.054227799177169800e-01 1.126174256205558777e-01 1.241677105426788330e-01 1.305645555257797241e-01 9.694368392229080200e-02 2.567435149103403091e-03 1.658093631267547607e-01 -9.992919117212295532e-02
9.493694454431533813e-02 -3.464196622371673584e-01 -9.985703229904174805e-02 2.931807190179824829e-02 2.578486502170562744e-01 -1.960439234972000122e-01 -6.387566030025482178e-02 -6.810711324214935303e-02 -7.248963229358196259e-04 1.583631783723831177e-01 3.176533058285713196e-02 -3.520505428314208984e-01 -1.629309803247451782e-01 6.831364333629608154e-02 -2.110442891716957092e-02 2.649416327476501465e-01 2.765475213527679443e-01 -3.733038306236267090e-01 2.749327197670936584e-02 -1.215386241674423218e-01 1.710858196020126343e-01 1.866343170404434204e-01 -6.877434998750686646e-02 -1.405433565378189087e-01 1.032579913735389709e-01 -5.628355965018272400e-02 2.352164238691329956e-01 -1.520373225212097168e-01 2.402651458978652954e-01 1.569408178329467773e-01 -2.151010092347860336e-03 -7.030807901173830032e-03
-1.416141092777252197e-01 -1.896294653415679932e-01 -4.668987169861793518e-02 4.306469485163688660e-02 -7.844285666942596436e-02 1.623608469963073730e-01 8.122118562459945679e-02 -5.582816433161497116e-03 -1.229774653911590576e-01 5.814404785633087158e-02 -4.812133312225341797e-02 -2.077032029628753662e-01 -2.957870662212371826e-01 1.335147768259048462e-01 -1.424813568592071533e-01 1.321506649255752563e-01 -4.292139410972595215e-02 -8.383727073669433594e-02 2.532847523689270020e-01 -2.019409835338592529e-01 -2.882779836654663086e-01 1.493686586618423462e-01 -6.816603243350982666e-02 -4.217444956302642822e-01 2.203021049499511719e-01 -3.793747723102569580e-01 5.534786358475685120e-02 9.560851752758026123e-02 1.431177705526351929e-01 1.745207160711288452e-01 -1.897976249456405640e-01 2.018742822110652924e-02
8.097620680928230286e-03 -2.629003524780273438e-01 -1.432763785123825073e-01 1.261445134878158569e-02 2.050225064158439636e-02 4.645663499832153320e-01 1.626639962196350098e-01 6.124974787235260010e-02 -3.502018153667449951e-01 -5.301337689161300659e-02 -7.747440785169601440e-02 -5.729877948760986328e-02 2.687905915081501007e-02 -2.186824828386306763e-01 -1.161271482706069946e-01 2.615455687046051025e-01 1.459214538335800171e-01 -1.064976770430803299e-02 2.065445035696029663e-01 6.150465831160545349e-02 -2.114151865243911743e-01 1.672328561544418335e-01 -1.841064393520355225e-01 3.494573011994361877e-02 2.078300900757312775e-02 2.684511840343475342e-01 6.401310861110687256e-02 5.514677986502647400e-02 1.711169332265853882e-01 -1.757152080535888672e-01 -7.519610971212387085e-02 2.782560288906097412e-01
-5.841098725795745850e-02 -3.846527338027954102e-01 -2.849132418632507324e-01 3.118769451975822449e-02 1.153974011540412903e-01 3.104701638221740723e-01 -1.761066317558288574e-01 -1.902728825807571411e-01 -1.808342337608337402e-01 1.788989156484603882e-01 -1.730173230171203613e-01 -1.496957093477249146e-01 4.285957198590040207e-03 -8.725623956706840545e-06 -2.222703536972403526e-03 2.263732552528381348e-01 5.110523197799921036e-03 -1.851295977830886841e-01 -9.199152141809463501e-02 2.886142954230308533e-02 -5.920400097966194153e-02 1.784422099590301514e-01 1.298607438802719116e-01 -1.903452873229980469e-01 2.421494200825691223e-02 -9.098090976476669312e-02 -2.610109448432922363e-01 2.608431577682495117e-01 1.880576610565185547e-01 -7.490531355142593384e-02 3.131130635738372803e-01 -7.180686295032501221e-02
-1.270129382610321045e-01 -3.550440073013305664e-01 -7.259957492351531982e-02 -2.288413606584072113e-02 2.874389290809631348e-02 -2.134476602077484131e-02 -3.222265467047691345e-02 -6.638684123754501343e-02 -2.221922725439071655e-01 -1.156459450721740723e-01 8.159549534320831299e-02 -2.188761532306671143e-01 -1.878424584865570068e-01 2.372678369283676147e-01 2.629320621490478516e-01 2.365677803754806519e-01 1.273072361946105957e-01 2.044622600078582764e-01 1.231166198849678040e-01 -4.491645097732543945e-01 -2.688223496079444885e-02 -3.959713876247406006e-02 1.187580227851867676e-01 -1.258086413145065308e-01 -1.936567761003971100e-02 1.699646934866905212e-02 1.659580767154693604e-01 -8.009817451238632202e-02 1.537220478057861328e-01 -1.890343278646469116e-01 3.307207524776458740e-01 2.830277197062969208e-02
3.593125939369201660e-02 -2.919073104858398438e-01 -2.707757055759429932e-01 8.069652318954467773e-02 3.109786845743656158e-02 1.974339485168457031e-01 -1.805849820375442505e-01 1.112123876810073853e-01 -6.220807135105133057e-02 1.452889293432235718e-01 2.333118766546249390e-01 -3.078205287456512451e-01 -1.774725168943405151e-01 -2.326705902814865112e-01 1.399678587913513184e-01 -3.259560465812683105e-01 2.310184389352798462e-02 -1.061153933405876160e-01 1.423326879739761353e-01 -1.543946415185928345e-01 4.248727858066558838e-02 -2.923052012920379639e-02 -3.121478259563446045e-01 -2.618648111820220947e-01 -1.727093197405338287e-02 9.016903489828109741e-02 -1.028244048357009888e-01 1.383378207683563232e-01 4.488380253314971924e-02 5.048572272062301636e-02 5.185540392994880676e-02 3.052104711532592773e-01
-2.466128915548324585e-01 -1.420127302408218384e-01 -3.071696162223815918e-01 -8.163650520145893097e-03 3.077387213706970215e-01 -2.678665332496166229e-02 -2.497069686651229858e-01 2.734181284904479980e-01 1.537429839372634888e-01 -2.665829099714756012e-02 -1.439214199781417847e-01 -1.769126653671264648e-01 -9.185843914747238159e-02 -3.799226507544517517e-02 8.202349394559860229e-02 4.428382217884063721e-01 3.857149928808212280e-02 -1.925819367170333862e-01 1.404326856136322021e-01 -1.736703068017959595e-01 9.844746440649032593e-03 4.308436438441276550e-02 1.196636706590652466e-01 -1.371560394763946533e-01 -8.331223577260971069e-02 -1.779439896345138550e-01 -5.181686021387577057e-03 -3.960421681404113770e-02 1.421576291322708130e-01 -1.188241839408874512e-01 1.345507204532623291e-01 2.946422696113586426e-01
-2.286346815526485443e-02 -1.225746199488639832e-01 7.987613230943679810e-02 1.361667066812515259e-01 2.118622213602066040e-01 2.303542047739028931e-01 3.883835971355438232e-01 -2.381049096584320068e-02 -1.914406567811965942e-01 1.595115661621093750e-01 -5.943362414836883545e-02 -1.457988917827606201e-01 -2.504869103431701660e-01 -2.795730531215667725e-01 1.096735000610351562e-01 2.301173955202102661e-01 3.023916482925415039e-01 1.081611290574073792e-01 1.681624799966812134e-01 -1.140995919704437256e-01 1.748941093683242798e-01 -8.727784268558025360e-03 1.113955974578857422e-01 -2.764535844326019287e-01 1.054851412773132324e-01 -7.333189994096755981e-02 4.595462232828140259e-02 -1.730465143918991089e-01 2.551050186157226562e-01 -1.749819144606590271e-02 1.754109002649784088e-02 -1.980223655700683594e-01
-1.226025596261024475e-01 -1.101413145661354065e-01 -1.149098277091979980e-01 -9.587596287019550800e-04 3.701844513416290283e-01 -3.644991666078567505e-02 6.087507307529449463e-02 1.610556989908218384e-01 -1.251093298196792603e-01 1.088886484503746033e-01 -3.578275442123413086e-02 -2.593726813793182373e-01 -7.661806792020797729e-02 2.279680818319320679e-01 1.002824679017066956e-02 5.316116213798522949e-01 6.399624049663543701e-02 -1.964868456125259399e-01 -2.133889682590961456e-02 -2.239519804716110229e-01 8.353995159268379211e-03 1.917301416397094727e-01 1.510019302368164062e-01 -1.953188180923461914e-01 -8.437878638505935669e-02 1.316262632608413696e-01 -7.020193338394165039e-02 1.118928715586662292e-01 2.081912159919738770e-01 2.272403538227081299e-01 1.493841707706451416e-01 6.872336566448211670e-02
-1.374581009149551392e-01 -2.833448946475982666e-01 -8.873311430215835571e-02 9.074000269174575806e-02 1.838765144348144531e-01 3.694029152393341064e-01 -2.258484065532684326e-02 6.710923463106155396e-02 -6.594318896532058716e-02 4.724900424480438232e-02 1.375875156372785568e-02 -1.777705997228622437e-01 -1.755374819040298462e-01 -4.978564083576202393e-01 2.312034964561462402e-01 -1.033343840390443802e-02 3.358445316553115845e-02 7.309620082378387451e-02 5.562766641378402710e-02 -9.881488233804702759e-02 -1.744288057088851929e-01 1.462560743093490601e-01 -1.744041964411735535e-02 -2.771818079054355621e-02 -5.658239498734474182e-02 2.868011891841888428e-01 6.002807617187500000e-02 -1.920643895864486694e-01 1.771695613861083984e-01 -1.078114882111549377e-01 2.866427898406982422e-01 -1.244118735194206238e-01
-1.429065912961959839e-01 1.309136152267456055e-01 -2.661564350128173828e-01 1.380119174718856812e-01 1.383463144302368164e-01 -3.429696708917617798e-02 -1.356994509696960449e-01 -1.737134605646133423e-01 8.620040118694305420e-02 -1.950390040874481201e-01 3.028194978833198547e-02 -3.503982126712799072e-01 -2.952813804149627686e-01 -2.738511748611927032e-02 4.468597471714019775e-02 3.724101781845092773e-01 3.129336610436439514e-02 -1.413254532963037491e-03 1.798941493034362793e-01 3.915598988533020020e-02 3.292581823188811541e-04 6.196358054876327515e-02 -1.850764602422714233e-01 -3.827404677867889404e-01 8.289215713739395142e-02 7.168929278850555420e-02 7.177054882049560547e-02 -3.598238527774810791e-02 3.589158058166503906e-01 1.152546405792236328e-01 1.550989598035812378e-01 4.214932397007942200e-02
1.073631271719932556e-02 -3.735857605934143066e-01 -1.865738034248352051e-01 2.451249659061431885e-01 1.685527712106704712e-01 2.402692437171936035e-01 5.175659060478210449e-02 1.320130191743373871e-02 -4.261839017271995544e-02 3.598843701183795929e-03 1.144046261906623840e-01 -5.980260297656059265e-02 -7.810132950544357300e-02 -2.762978374958038330e-01 9.496935456991195679e-02 5.017269253730773926e-01 2.131193131208419800e-02 2.625272572040557861e-01 -1.474639177322387695e-01 -1.676695495843887329e-01 -1.849740594625473022e-01 3.067960590124130249e-02 -1.922735571861267090e-02 -2.152295112609863281e-01 3.140227636322379112e-03 -7.875990867614746094e-02 5.834224075078964233e-02 -2.138640284538269043e-01 -1.491533219814300537e-01 1.398443430662155151e-01 -5.742380395531654358e-02 1.149254292249679565e-01
-6.884960830211639404e-02 -4.961408078670501709e-01 -2.216210514307022095e-01 1.942538321018218994e-01 -1.531947031617164612e-02 1.138661131262779236e-01 5.112888291478157043e-02 -2.454683482646942139e-01 -2.056827843189239502e-01 -1.040123552083969116e-01 -7.295798510313034058e-02 -9.925207495689392090e-02 1.131646633148193359e-01 5.905980989336967468e-02 1.679185777902603149e-01 2.771177887916564941e-01 -5.688010156154632568e-02 -1.747293174266815186e-01 -1.224469318985939026e-01 1.728582829236984253e-01 -2.280438542366027832e-01 3.337380290031433105e-01 2.251007594168186188e-02 4.053200036287307739e-02 2.825085520744323730e-01 9.771376848220825195e-02 4.106126353144645691e-02 4.229573532938957214e-02 1.078523322939872742e-01 7.536491006612777710e-02 2.026084810495376587e-01 3.509780392050743103e-02
-1.536882668733596802e-01 -1.324259638786315918e-01 -1.313353627920150757e-01 3.506015613675117493e-02 1.899456977844238281e-01 3.818099200725555420e-02 8.618885278701782227e-02 2.979625761508941650e-02 3.908948600292205811e-02 9.764774143695831299e-02 -1.583342403173446655e-01 -2.751230597496032715e-01 -8.145827800035476685e-02 1.767113804817199707e-01 4.094012454152107239e-02 3.556177318096160889e-01 1.210343912243843079e-01 -2.492088228464126587e-01 -9.604083001613616943e-02 -1.254327595233917236e-01 4.469783976674079895e-02 1.356840878725051880e-01 4.460464790463447571e-02 -2.506949901580810547e-01 6.296644359827041626e-02 8.758202195167541504e-02 -9.223592281341552734e-02 -1.772725209593772888e-02 5.629652738571166992e-01 2.153976529370993376e-04 3.036327064037322998e-01 1.210500206798315048e-02
-2.770176529884338379e-01 -2.202391028404235840e-01 -2.687040567398071289e-01 2.715204358100891113e-01 2.349476814270019531e-01 1.727121025323867798e-01 7.992487400770187378e-02 -8.933142572641372681e-02 2.497454360127449036e-02 3.967162221670150757e-02 1.009650304913520813e-01 -2.369583584368228912e-02 -1.439934372901916504e-01 -3.157691657543182373e-01 4.945371747016906738e-01 9.399029612541198730e-02 6.000230461359024048e-02 -2.712641358375549316e-01 2.523953914642333984e-01 -9.342862665653228760e-02 -1.093298271298408508e-01 2.452832087874412537e-02 -5.187990888953208923e-02 3.915736917406320572e-03 1.422986835241317749e-01 7.128395885229110718e-02 -3.528902307152748108e-02 1.507487595081329346e-01 -4.522218927741050720e-02 -5.845873616635799408e-03 -6.016079708933830261e-02 1.508528739213943481e-01
-2.883246839046478271e-01 -3.593985736370086670e-01 5.742281302809715271e-02 1.738609373569488525e-01 -7.504146080464124680e-03 2.298684418201446533e-01 2.212522327899932861e-01 5.957207083702087402e-02 -1.546479016542434692e-01 -1.535087823867797852e-01 1.733240038156509399e-01 -1.328573971986770630e-01 -2.248473465442657471e-01 -1.009318605065345764e-01 -1.606899499893188477e-01 2.488887682557106018e-02 2.924254834651947021e-01 -1.952287107706069946e-01 7.277295738458633423e-02 -2.755625247955322266e-01 -2.247982919216156006e-01 5.097056925296783447e-02 1.779804229736328125e-01 -2.222708761692047119e-01 2.869899570941925049e-01 6.503324955701828003e-02 -1.332817971706390381e-01 -1.622982695698738098e-02 -8.550698310136795044e-02 6.700426340103149414e-02 -1.016504243016242981e-01 2.442691288888454437e-02
-4.363394081592559814e-01 -2.290409505367279053e-01 -4.792192205786705017e-02 1.131270974874496460e-01 -6.970901042222976685e-02 1.263382583856582642e-01 9.562670439481735229e-02 1.351238936185836792e-01 -7.288818061351776123e-02 -3.658197075128555298e-02 3.778554201126098633e-01 -9.977545589208602905e-02 2.521757595241069794e-02 -1.696277558803558350e-01 5.747823789715766907e-02 1.875111907720565796e-01 2.516610361635684967e-02 -3.913800120353698730e-01 7.436203956604003906e-02 -5.495407432317733765e-02 1.679604649543762207e-01 9.074387140572071075e-03 -2.330139577388763428e-01 -3.026393651962280273e-01 -2.129890024662017822e-01 -3.899034485220909119e-02 1.190872043371200562e-01 3.669416531920433044e-02 8.383302390575408936e-02 6.826619803905487061e-02 1.341348886489868164e-01 1.947872787714004517e-01
-3.120665848255157471e-01 -6.169222667813301086e-02 -5.715402588248252869e-02 2.728624045848846436e-01 1.430785208940505981e-01 2.626765370368957520e-01 -2.241702377796173096e-01 -2.775288224220275879e-01 -3.663675487041473389e-02 -2.791119366884231567e-02 1.505044251680374146e-01 -1.418170332908630371e-01 -1.455072779208421707e-02 1.144848577678203583e-02 4.866086244583129883e-01 1.497132182121276855e-01 1.585948339197784662e-04 -6.336594372987747192e-02 1.156556010246276855e-01 -1.152658909559249878e-01 8.534181863069534302e-02 1.187175512313842773e-02 -1.366576272994279861e-02 -9.945800155401229858e-02 -7.792852818965911865e-02 3.531618118286132812e-01 1.030902490019798279e-01 1.344434469938278198e-01 7.238425314426422119e-02 2.260252237319946289e-01 -9.910490363836288452e-02 1.615096181631088257e-01
-4.025436937808990479e-02 -4.403697252273559570e-01 5.692911520600318909e-02 1.798537671566009521e-01 2.201492637395858765e-01 1.937065273523330688e-01 1.093474403023719788e-01 -1.674201786518096924e-01 -1.073385030031204224e-01 2.043453603982925415e-02 -8.668584376573562622e-02 -1.913646012544631958e-01 -6.688369810581207275e-02 -2.342497855424880981e-01 2.723481655120849609e-01 6.752762943506240845e-02 1.156198903918266296e-01 5.557411164045333862e-02 -1.123020797967910767e-01 7.020342350006103516e-02 3.372695744037628174e-01 1.403592526912689209e-01 -1.526450812816619873e-01 -2.388027161359786987e-01 3.820613920688629150e-01 1.790295541286468506e-01 -8.610796183347702026e-02 -1.963151060044765472e-02 4.955370910465717316e-03 8.596982061862945557e-02 8.668184280395507812e-02 -1.452100183814764023e-02
-2.212281227111816406e-01 -3.413733541965484619e-01 -2.941903769969940186e-01 1.259308904409408569e-01 8.663856238126754761e-02 -1.793798357248306274e-01 -9.883706271648406982e-02 2.894043326377868652e-01 7.298877090215682983e-02 1.475458443164825439e-01 -6.023304909467697144e-02 -7.589510083198547363e-02 1.820055991411209106e-01 -7.216647267341613770e-02 1.064973995089530945e-01 1.414558589458465576e-01 1.407310068607330322e-01 -1.262268871068954468e-01 2.775486111640930176e-01 2.579977363348007202e-02 2.197888344526290894e-01 -5.140012875199317932e-02 2.577156014740467072e-02 -1.289781928062438965e-01 1.244333833456039429e-01 2.750387787818908691e-01 -5.633845180273056030e-02 -2.011317908763885498e-01 3.435378670692443848e-01 2.126405388116836548e-01 5.304587259888648987e-02 1.012236475944519043e-01
-9.719899296760559082e-02 -2.227909564971923828e-01 -1.408376097679138184e-01 -5.608472041785717010e-03 3.213789165019989014e-01 1.792893856763839722e-01 4.264333471655845642e-02 -1.695030182600021362e-02 1.106497719883918762e-01 -7.663131505250930786e-02 -4.198776930570602417e-02 -1.446264833211898804e-01 -1.495273113250732422e-01 1.433731913566589355e-01 1.161626204848289490e-01 1.993327438831329346e-01 1.129164174199104309e-01 -1.895316541194915771e-01 8.171048760414123535e-02 -2.605636715888977051e-01 1.151074841618537903e-01 -5.469939857721328735e-02 8.860450237989425659e-02 -1.415329277515411377e-01 -9.070869535207748413e-03 5.326012894511222839e-02 -1.186516955494880676e-01 1.132163107395172119e-01 4.485594034194946289e-01 1.618818342685699463e-01 4.055522084236145020e-01 2.398173809051513672e-01
-1.219841614365577698e-01 -2.304125279188156128e-01 -1.672728359699249268e-01 3.630618751049041748e-01 5.020111054182052612e-02 4.890429228544235229e-02 3.972663730382919312e-02 2.656132280826568604e-01 -2.481843694113194942e-04 -2.584381103515625000e-01 1.116581782698631287e-01 -1.634452790021896362e-01 4.562834650278091431e-02 7.535886764526367188e-02 -5.089033767580986023e-02 -5.402981303632259369e-03 4.087112843990325928e-01 -9.419818222522735596e-02 -2.681165374815464020e-02 -1.976062953472137451e-01 -4.034411311149597168e-01 -6.038289144635200500e-02 -2.090313136577606201e-01 -2.169219702482223511e-01 9.288442879915237427e-02 1.130895093083381653e-01 -1.607302427291870117e-01 9.486610442399978638e-02 1.816470921039581299e-01 -1.144926771521568298e-01 -6.033983826637268066e-02 1.456607249565422535e-03
-2.914955615997314453e-01 -1.992949396371841431e-01 -2.929161861538887024e-02 2.113670855760574341e-02 8.449922502040863037e-02 9.528128802776336670e-02 1.914916783571243286e-01 1.012406349182128906e-01 -2.221398800611495972e-01 1.390912979841232300e-01 -3.302527070045471191e-01 -1.564095616340637207e-01 -9.046827256679534912e-02 -1.471178829669952393e-01 -1.450065616518259048e-02 -1.026766300201416016e-01 1.401591300964355469e-01 -1.736779883503913879e-02 3.149007558822631836e-01 -2.352109253406524658e-01 -3.384051322937011719e-01 9.760896861553192139e-02 1.219925731420516968e-01 -2.888455688953399658e-01 2.963884472846984863e-01 1.671963483095169067e-01 7.563945371657609940e-03 1.398009657859802246e-01 1.073833182454109192e-01 -1.147451400756835938e-01 1.790291629731655121e-02 -1.041766479611396790e-01
-1.622362881898880005e-01 -7.324824482202529907e-02 -4.028647243976593018e-01 3.000898361206054688e-01 -1.279355864971876144e-02 1.403741240501403809e-01 1.402815133333206177e-01 2.306437790393829346e-01 -1.528844386339187622e-01 2.539434731006622314e-01 4.700237512588500977e-02 2.556286156177520752e-01 -7.675979286432266235e-02 -1.537830382585525513e-01 5.535456910729408264e-02 1.868820339441299438e-01 3.224138021469116211e-01 -3.704723343253135681e-02 -3.983293473720550537e-02 -2.959491685032844543e-02 -1.208033636212348938e-01 2.498730719089508057e-01 1.214454099535942078e-01 -2.589647173881530762e-01 8.562576025724411011e-02 2.734689712524414062e-01 -2.876304835081100464e-02 7.292354851961135864e-02 1.563123799860477448e-02 -5.747351050376892090e-02 1.801960468292236328e-01 9.675724059343338013e-02
-1.975814849138259888e-01 -3.784143924713134766e-01 -1.288094967603683472e-01 1.722137182950973511e-01 9.086611121892929077e-02 -1.150525510311126709e-01 -9.735044836997985840e-02 5.519764125347137451e-02 3.743415698409080505e-02 2.820472717285156250e-01 -5.283726751804351807e-02 -1.417113989591598511e-01 3.374833166599273682e-01 1.063317432999610901e-01 -1.333983242511749268e-01 1.795682013034820557e-01 2.102502137422561646e-01 -6.234177947044372559e-02 2.149125933647155762e-01 -1.257541477680206299e-01 -1.265557408332824707e-01 -7.315143197774887085e-02 -1.837876588106155396e-01 -7.574366033077239990e-02 2.609536051750183105e-01 1.356867849826812744e-01 7.196450233459472656e-02 -1.305292546749114990e-01 4.076986312866210938e-01 9.491632878780364990e-02 1.600302010774612427e-02 5.697615072131156921e-02
-7.583399862051010132e-02 -1.950740069150924683e-01 -9.557584673166275024e-02 1.049563214182853699e-01 2.151652574539184570e-01 1.222143769264221191e-01 -4.774101823568344116e-02 4.145938530564308167e-02 -2.067708075046539307e-01 3.496202081441879272e-02 -8.433011919260025024e-02 1.113794073462486267e-01 1.030101906508207321e-03 4.685832560062408447e-02 -1.620125025510787964e-02 3.131240308284759521e-01 3.078439533710479736e-01 -1.517578065395355225e-01 5.064051151275634766e-01 -1.874204576015472412e-01 -1.602039337158203125e-01 2.156067639589309692e-01 1.238712146878242493e-01 -1.467601209878921509e-01 2.406864464282989502e-01 2.841450572013854980e-01 -7.914887368679046631e-02 1.122228503227233887e-01 3.943484276533126831e-02 -5.209549516439437866e-02 -5.474554002285003662e-02 -1.536773294210433960e-01
-1.512781381607055664e-01 -1.579360216856002808e-01 -3.179135024547576904e-01 2.734854817390441895e-01 -3.179207071661949158e-02 3.485026061534881592e-01 1.686735600233078003e-01 1.439921371638774872e-02 1.061098277568817139e-02 6.347722560167312622e-02 1.925729066133499146e-01 -2.791378796100616455e-01 1.003051176667213440e-01 -4.394793212413787842e-01 -3.141056001186370850e-02 2.851052768528461456e-02 2.400260418653488159e-01 -9.046265482902526855e-02 2.117567062377929688e-01 1.485183387994766235e-01 7.512293290346860886e-03 1.895772367715835571e-01 -3.393540158867835999e-02 -2.204535305500030518e-01 -6.210249662399291992e-02 1.002516970038414001e-01 4.759437218308448792e-02 1.602464914321899414e-01 7.535962760448455811e-02 -6.012131646275520325e-02 6.023954600095748901e-03 1.772427260875701904e-01
-7.404439151287078857e-02 -2.662026882171630859e-01 4.051513969898223877e-02 1.589985191822052002e-01 1.351824700832366943e-01 1.791710853576660156e-01 7.882402092218399048e-02 2.848813310265541077e-02 -1.766117960214614868e-01 3.202661406248807907e-03 -7.390826940536499023e-02 -3.162929415702819824e-01 -2.110415548086166382e-01 9.768686443567276001e-02 -6.144048273563385010e-02 3.189372122287750244e-01 6.397774815559387207e-02 3.678225725889205933e-02 -8.675672113895416260e-02 8.384911715984344482e-02 -1.334799081087112427e-01 -8.544911444187164307e-02 4.507504403591156006e-02 -3.539624810218811035e-01 1.416072994470596313e-01 3.360249102115631104e-01 -5.371757969260215759e-02 1.722899675369262695e-01 3.111729025840759277e-01 1.422686688601970673e-02 3.016160428524017334e-01 -1.306387633085250854e-01
-1.336165517568588257e-02 4.146724473685026169e-03 -1.733912974596023560e-01 1.173000857234001160e-01 8.698088675737380981e-02 1.723479777574539185e-01 -1.135372593998908997e-01 1.187145803123712540e-02 -2.839937210083007812e-01 -2.675376534461975098e-01 1.550029218196868896e-01 -3.262878954410552979e-01 -1.798072159290313721e-01 1.861643642187118530e-01 -6.030742079019546509e-02 2.718555927276611328e-01 1.749038100242614746e-01 9.085766971111297607e-02 2.911046892404556274e-02 -1.875969469547271729e-01 -3.329891860485076904e-01 1.066054217517375946e-02 2.202453464269638062e-02 -4.505738317966461182e-01 1.508934944868087769e-01 7.018729299306869507e-02 -5.708296969532966614e-02 1.714310646057128906e-01 1.465786844491958618e-01 -8.251779526472091675e-02 -1.737446710467338562e-02 1.040205918252468109e-02
-2.422542870044708252e-01 -1.026980429887771606e-01 -2.319270074367523193e-01 4.745882153511047363e-01 -1.419407688081264496e-02 1.533626616001129150e-01 1.138848736882209778e-01 -1.065592840313911438e-02 -1.078498084098100662e-02 4.132991656661033630e-02 1.398450285196304321e-01 -1.321911364793777466e-01 -2.057046145200729370e-01 -3.107970058917999268e-01 3.272939100861549377e-02 2.757163159549236298e-02 7.346680387854576111e-03 -1.420864164829254150e-01 1.950578689575195312e-01 3.861445933580398560e-03 -1.543291062116622925e-01 4.981940239667892456e-02 8.338965475559234619e-02 -1.038558855652809143e-01 3.226231038570404053e-01 1.734241545200347900e-01 -1.308217942714691162e-01 1.127438694238662720e-01 1.820558905601501465e-01 -9.436242282390594482e-02 1.549700349569320679e-01 3.208507895469665527e-01
-3.225796520709991455e-01 -4.226067066192626953e-01 -6.247335299849510193e-02 1.219934672117233276e-01 -2.768113911151885986e-01 -1.247643083333969116e-01 -8.432734757661819458e-02 -2.873918712139129639e-01 -2.268351614475250244e-01 -2.822427749633789062e-01 9.151946753263473511e-02 8.208744972944259644e-02 -5.064674839377403259e-02 6.789661943912506104e-02 1.884544640779495239e-01 3.803905844688415527e-01 2.218561321496963501e-01 -9.431189298629760742e-02 7.513964548707008362e-03 -4.984555020928382874e-02 1.949002966284751892e-02 -8.327897638082504272e-02 7.425911724567413330e-03 -2.888954281806945801e-01 7.905888557434082031e-02 -4.464435204863548279e-02 5.654828622937202454e-02 -7.893364876508712769e-03 3.976729512214660645e-02 -1.067477241158485413e-01 -4.917605966329574585e-02 6.828735023736953735e-02
-2.342118620872497559e-01 -1.348348557949066162e-01 4.258478060364723206e-02 3.728392347693443298e-02 -6.828664243221282959e-02 2.271355390548706055e-01 3.629676997661590576e-01 1.393440086394548416e-02 -9.054823964834213257e-02 -9.430389106273651123e-02 -2.067844616249203682e-03 -1.875679790973663330e-01 -1.149622797966003418e-01 -2.641005516052246094e-01 3.551475405693054199e-01 2.977853715419769287e-01 2.285297662019729614e-01 -2.032498270273208618e-01 -6.098045967519283295e-03 -1.789827495813369751e-01 -1.123516932129859924e-01 -6.956255063414573669e-03 -2.509490251541137695e-01 -2.410342991352081299e-01 2.943129092454910278e-02 -7.760455459356307983e-02 -1.739010363817214966e-01 1.997658461332321167e-01 9.887223690748214722e-02 1.667557954788208008e-01 -2.178985998034477234e-02 1.052185222506523132e-01
-4.718068540096282959e-01 -3.446172475814819336e-01 3.697872534394264221e-02 1.525445431470870972e-01 -1.583403646945953369e-01 1.334530711174011230e-01 4.261204600334167480e-02 4.546831548213958740e-02 -4.678941145539283752e-02 -1.668377518653869629e-01 2.939101457595825195e-01 -5.954577028751373291e-02 1.353702601045370102e-02 -1.788210719823837280e-01 -4.420723021030426025e-02 -3.969378303736448288e-03 8.400736004114151001e-02 -2.765979170799255371e-01 2.886012196540832520e-01 2.970379777252674103e-03 -1.463859826326370239e-01 1.927283853292465210e-01 -2.779334187507629395e-01 -8.777800947427749634e-02 9.885515272617340088e-02 8.272799849510192871e-02 -8.942869491875171661e-03 -1.109340116381645203e-01 2.685586214065551758e-01 6.592559069395065308e-02 8.395285159349441528e-02 1.012093350291252136e-01
-2.210914194583892822e-01 -3.521015942096710205e-01 -3.312025368213653564e-01 1.227377802133560181e-01 -3.748056478798389435e-03 1.209223121404647827e-01 -9.083896875381469727e-02 1.741968393325805664e-01 1.315037459135055542e-01 1.801379583775997162e-02 -2.481806837022304535e-02 -4.402264356613159180e-01 3.112255930900573730e-01 3.595500811934471130e-02 2.121191024780273438e-01 7.626997679471969604e-02 -8.644425123929977417e-02 -2.122067958116531372e-01 2.855300009250640869e-01 -5.480130389332771301e-02 9.367594122886657715e-02 -8.910271525382995605e-02 6.562803685665130615e-02 -1.646304428577423096e-01 1.788641810417175293e-01 2.613659203052520752e-02 -5.493632704019546509e-02 -6.685034185647964478e-02 1.269916146993637085e-01 1.450948715209960938e-01 1.482267230749130249e-01 -6.065975502133369446e-02
-6.829424947500228882e-02 -3.160843551158905029e-01 -4.858011752367019653e-02 1.160327494144439697e-01 2.481748014688491821e-01 5.619144067168235779e-02 2.335851937532424927e-01 -2.642143368721008301e-01 -9.290137887001037598e-02 -2.000677138566970825e-01 2.937622368335723877e-01 -1.574049592018127441e-01 -1.417378187179565430e-01 2.678040042519569397e-02 -6.440353393554687500e-02 1.166455000638961792e-01 -1.401920765638351440e-01 -1.657912135124206543e-01 -3.839885070919990540e-02 -5.139744281768798828e-01 -1.597936451435089111e-01 7.999063283205032349e-02 -3.655657544732093811e-02 -1.578331291675567627e-01 -3.361982852220535278e-02 9.410296380519866943e-02 -1.380789875984191895e-01 1.297704577445983887e-01 1.146905347704887390e-01 1.404118239879608154e-01 -1.185797974467277527e-01 -1.685379445552825928e-01
-2.880299463868141174e-02 -1.634215116500854492e-01 -6.137134879827499390e-02 3.067581057548522949e-01 2.683911919593811035e-01 -3.809635713696479797e-02 -3.454631268978118896e-01 -1.687054485082626343e-01 -1.835590451955795288e-01 2.087196521461009979e-02 -1.557719558477401733e-01 -1.693877577781677246e-01 -1.080162152647972107e-01 -1.208466663956642151e-01 -1.497009992599487305e-01 1.125253066420555115e-01 9.198361658491194248e-04 -2.659720778465270996e-01 2.427470386028289795e-01 -1.555781215429306030e-01 8.659010380506515503e-02 -7.547493278980255127e-02 -8.160801231861114502e-02 -2.370424717664718628e-01 -5.162230879068374634e-02 1.719155013561248779e-01 -1.956572197377681732e-02 1.560998260974884033e-01 4.068766236305236816e-01 1.683309525251388550e-01 1.550731658935546875e-01 7.595534902065992355e-03
-1.254564076662063599e-01 -1.997395604848861694e-01 -3.060769736766815186e-01 1.322685927152633667e-01 1.056654527783393860e-01 3.334229588508605957e-01 1.502732560038566589e-02 3.198703825473785400e-01 -2.270068228244781494e-01 -2.068546712398529053e-01 1.332350522279739380e-01 -1.867761015892028809e-01 -8.834663033485412598e-02 -7.093960884958505630e-03 1.207821536809206009e-02 -6.356655806303024292e-02 -4.907693248242139816e-03 -5.953757092356681824e-02 2.007940262556076050e-01 -3.435116112232208252e-01 5.897812545299530029e-02 1.654890030622482300e-01 -1.398933082818984985e-01 -3.142881989479064941e-01 2.444316744804382324e-01 -1.576627790927886963e-01 -1.231598854064941406e-01 -1.075314283370971680e-01 -3.751275688409805298e-02 8.613368123769760132e-02 -8.164781145751476288e-03 -1.340884268283843994e-01
4.768506810069084167e-02 -3.518137931823730469e-01 -8.254129439592361450e-02 3.990376293659210205e-01 -1.122540012001991272e-01 -1.644919812679290771e-01 7.038126140832901001e-02 8.358898013830184937e-02 -1.919365972280502319e-01 1.506222486495971680e-01 -3.842207789421081543e-02 -1.841492652893066406e-01 -1.897917687892913818e-01 2.938769198954105377e-02 1.366969663649797440e-02 1.324618160724639893e-01 -7.627555727958679199e-02 -2.427300959825515747e-01 -4.700927529484033585e-03 -4.489189088344573975e-01 -2.422759979963302612e-01 8.705631643533706665e-02 -8.852127008140087128e-03 1.125004068017005920e-01 1.356193870306015015e-01 1.267395019531250000e-01 -1.125963106751441956e-01 -6.571964919567108154e-02 8.110759407281875610e-02 -5.652189999818801880e-02 7.739663124084472656e-02 3.070265054702758789e-01
7.979782670736312866e-02 -2.883846163749694824e-01 -2.095457613468170166e-01 2.600814402103424072e-01 2.487915009260177612e-01 9.505683928728103638e-02 -7.417675852775573730e-02 1.156012862920761108e-01 -1.828532963991165161e-01 -8.347105234861373901e-02 1.408758610486984253e-01 -2.546707987785339355e-01 -2.768388390541076660e-01 3.246357291936874390e-02 -1.429453045129776001e-01 4.916956424713134766e-01 1.758510172367095947e-01 -1.649904102087020874e-01 -5.400478094816207886e-02 -2.129489034414291382e-01 3.429920226335525513e-02 -1.572272777557373047e-01 -4.558368399739265442e-02 -3.575056046247482300e-02 1.156591475009918213e-01 1.083140000700950623e-01 -7.364164292812347412e-02 2.372393012046813965e-01 -1.622075360501185060e-04 -1.394770145416259766e-01 4.676023498177528381e-02 -1.215789350681006908e-03
-7.599378377199172974e-02 -2.470889538526535034e-01 -3.332202732563018799e-01 1.561270356178283691e-01 1.890493035316467285e-01 2.383083552122116089e-01 -1.825303286314010620e-01 -1.021376922726631165e-01 3.276365750934928656e-04 -1.813765615224838257e-01 -3.029428422451019287e-01 -2.191157639026641846e-01 -1.204250156879425049e-01 -4.383878037333488464e-02 -2.238764762878417969e-01 1.751659214496612549e-01 -1.123425271362066269e-02 -2.538475096225738525e-01 7.938712835311889648e-02 -1.605042070150375366e-01 2.036260813474655151e-02 -2.573333680629730225e-03 1.154145747423171997e-01 -2.535312771797180176e-01 2.895414233207702637e-01 -3.539318218827247620e-02 -1.036731302738189697e-01 3.297984972596168518e-02 2.741666734218597412e-01 -6.382271647453308105e-02 9.018601477146148682e-02 1.806209236383438110e-01
-1.919334977865219116e-01 -3.384895920753479004e-01 -3.761177062988281250e-01 2.150570005178451538e-01 1.327704191207885742e-01 2.684542536735534668e-02 -1.513623744249343872e-01 1.934973746538162231e-01 -1.395146735012531281e-02 2.036605924367904663e-01 5.539212375879287720e-02 -1.672561317682266235e-01 2.983487546443939209e-01 -2.488598972558975220e-02 -4.151491448283195496e-03 7.062597572803497314e-02 1.381185501813888550e-01 -9.927606582641601562e-02 1.112489551305770874e-01 -1.915288344025611877e-02 1.855788826942443848e-01 -2.731425687670707703e-02 -3.012386150658130646e-03 -1.046016439795494080e-01 2.355911582708358765e-01 1.854462772607803345e-01 -6.128422170877456665e-02 -1.652164310216903687e-01 3.563462495803833008e-01 2.632044255733489990e-01 3.978690877556800842e-02 9.066482633352279663e-02
-1.118011623620986938e-01 -3.781229257583618164e-01 -1.486400514841079712e-01 2.450502514839172363e-01 1.698991507291793823e-01 4.220274090766906738e-01 -3.186784312129020691e-02 1.015419587492942810e-01 -8.710203692317008972e-03 8.217650651931762695e-02 -1.382647305727005005e-01 -1.203208640217781067e-01 6.507994979619979858e-02 -2.032958865165710449e-01 2.585288286209106445e-01 1.425268948078155518e-01 -4.588094726204872131e-02 -2.386729419231414795e-01 6.199255958199501038e-02 2.510725334286689758e-02 6.308351643383502960e-03 2.685193717479705811e-01 7.619936019182205200e-02 -6.672818958759307861e-02 2.975136041641235352e-01 9.500643610954284668e-02 8.837787806987762451e-02 1.794712394475936890e-01 -4.231235012412071228e-02 -4.729258269071578979e-02 2.151493281126022339e-01 1.926654428243637085e-01
-1.941740810871124268e-01 -4.171604216098785400e-01 -1.887579411268234253e-01 2.208479195833206177e-01 2.375710196793079376e-02 -9.696105867624282837e-02 -1.851729601621627808e-01 1.767946481704711914e-01 -1.949471086263656616e-01 1.017251983284950256e-01 2.562759816646575928e-01 -1.354576051235198975e-01 -1.313028037548065186e-01 4.690419416874647141e-03 -1.160981878638267517e-01 5.907637625932693481e-02 3.224431872367858887e-01 2.599492967128753662e-01 3.919544443488121033e-02 -1.126077473163604736e-01 1.692884974181652069e-02 9.380493313074111938e-02 -8.768245577812194824e-02 -2.456509023904800415e-01 -2.945813238620758057e-01 -4.863363504409790039e-02 1.510681305080652237e-02 5.907502956688404083e-03 -1.630920730531215668e-02 1.549685299396514893e-01 2.552573978900909424e-01 -1.415154784917831421e-01
-3.838271275162696838e-02 -4.026042819023132324e-01 -1.105172187089920044e-01 1.458650827407836914e-01 1.699572205543518066e-01 8.978395909070968628e-02 2.837007120251655579e-02 -6.932710856199264526e-02 -8.542370796203613281e-02 -4.004712775349617004e-02 -1.054128482937812805e-01 6.136450916528701782e-02 -1.121077314019203186e-01 8.274462074041366577e-02 -1.143006980419158936e-01 1.660389304161071777e-01 2.663205862045288086e-01 -2.425756454467773438e-01 4.232706129550933838e-01 -2.238974720239639282e-01 -1.971419155597686768e-01 1.922794282436370850e-01 1.123725995421409607e-01 -1.210768669843673706e-01 1.373123675584793091e-01 3.698821663856506348e-01 1.336023807525634766e-01 -2.212290465831756592e-02 4.217166081070899963e-02 -1.618509739637374878e-01 1.091161295771598816e-01 2.220460027456283569e-02
8.250392973423004150e-02 -2.852523922920227051e-01 4.733637347817420959e-02 1.704296171665191650e-01 1.034617871046066284e-01 1.361433118581771851e-01 -8.683112263679504395e-02 -1.321033760905265808e-02 -2.802558839321136475e-01 -1.163368895649909973e-01 3.412993848323822021e-01 -1.614878177642822266e-01 -7.465876638889312744e-02 -1.756543666124343872e-01 -1.349466592073440552e-01 2.381573170423507690e-01 9.548920392990112305e-02 -3.500284254550933838e-01 9.431785345077514648e-02 -2.378346323966979980e-01 1.306803375482559204e-01 -1.163235977292060852e-01 -1.627648770809173584e-01 1.296950429677963257e-01 7.883308827877044678e-02 3.007540702819824219e-01 -1.613891869783401489e-02 8.841907232999801636e-02 6.903581321239471436e-02 -1.069273799657821655e-01 4.990439862012863159e-02 3.211349844932556152e-01
-1.233050376176834106e-01 -2.950136065483093262e-01 6.457140296697616577e-02 9.929356724023818970e-02 3.098746836185455322e-01 3.443529903888702393e-01 1.959021687507629395e-01 8.118962496519088745e-02 -1.423795074224472046e-01 -1.009028255939483643e-01 9.065167605876922607e-02 7.181503623723983765e-02 -1.576094627380371094e-01 -1.798977553844451904e-01 3.504854440689086914e-01 5.441838875412940979e-02 1.216997392475605011e-02 -2.865852117538452148e-01 -1.164458245038986206e-01 -3.183428049087524414e-01 -1.379504203796386719e-01 3.440352447796612978e-04 -1.836215704679489136e-01 9.301813319325447083e-03 1.587741076946258545e-01 1.423684135079383850e-02 2.164332568645477295e-01 7.441551983356475830e-02 2.299576997756958008e-01 6.180935353040695190e-02 -5.049076676368713379e-02 1.013492867350578308e-01
-1.599717289209365845e-01 5.741673987358808517e-03 -2.658658027648925781e-01 -1.635399609804153442e-01 1.769626140594482422e-01 6.960765272378921509e-02 6.462944298982620239e-02 1.137704923748970032e-01 -1.079571917653083801e-01 -1.559523940086364746e-01 -1.758844852447509766e-01 -2.378008514642715454e-01 -3.519223630428314209e-01 -1.689842343330383301e-02 2.910054624080657959e-01 3.948237001895904541e-01 2.371339201927185059e-01 -4.087194427847862244e-02 7.688453048467636108e-02 -8.439750224351882935e-02 6.378962844610214233e-02 6.471003592014312744e-02 1.333004981279373169e-01 -7.477375864982604980e-02 1.379893273115158081e-01 -7.714426517486572266e-02 -2.327868342399597168e-02 -1.410030424594879150e-01 1.117731928825378418e-01 2.853145003318786621e-01 2.897810041904449463e-01 9.827908128499984741e-02
-3.645416721701622009e-02 -3.694219589233398438e-01 -1.779830455780029297e-01 -1.933050006628036499e-01 -1.258797794580459595e-01 4.254183918237686157e-02 1.851806193590164185e-01 -2.170263230800628662e-01 -1.901157796382904053e-01 -2.889667749404907227e-01 1.562930643558502197e-01 -2.923305705189704895e-02 -3.058308549225330353e-02 -1.311759054660797119e-01 1.519190073013305664e-01 6.488716602325439453e-02 1.892200112342834473e-01 -2.693270146846771240e-01 -6.763070821762084961e-02 -1.106113120913505554e-01 -1.322015672922134399e-01 1.408040821552276611e-01 -1.378416121006011963e-01 -1.295397281646728516e-01 1.236993260681629181e-02 1.127918716520071030e-03 -1.318866759538650513e-01 4.806936532258987427e-02 3.456080853939056396e-01 2.526548132300376892e-02 -1.687315702438354492e-01 3.702690899372100830e-01
-1.077919453382492065e-01 -2.647303938865661621e-01 -3.503961563110351562e-01 2.482708841562271118e-01 2.384559623897075653e-02 3.773538470268249512e-01 1.906516402959823608e-01 -6.628569960594177246e-02 -1.036154478788375854e-01 1.122978981584310532e-02 5.590790510177612305e-02 -2.496219575405120850e-01 1.468466222286224365e-01 -1.972585916519165039e-01 -6.376411020755767822e-02 1.684514433145523071e-01 2.267205417156219482e-01 4.108026623725891113e-03 2.091465592384338379e-01 3.059003353118896484e-01 -1.716296821832656860e-01 2.089711725711822510e-01 -4.293322935700416565e-02 -1.615080386400222778e-01 -1.317902803421020508e-01 1.304498165845870972e-01 1.626289039850234985e-01 7.494675368070602417e-02 -4.547161981463432312e-02 2.585189603269100189e-02 -2.246365696191787720e-02 1.465573161840438843e-01
-1.878413856029510498e-01 -2.621427178382873535e-01 1.396028101444244385e-01 1.002565473318099976e-01 9.964907914400100708e-02 8.769202977418899536e-02 1.726661622524261475e-01 -1.526340544223785400e-01 -2.204341441392898560e-01 -2.987089753150939941e-02 3.188605979084968567e-02 -1.553898900747299194e-01 -1.053794398903846741e-01 -2.354376614093780518e-01 1.789939552545547485e-01 1.264080852270126343e-01 -2.227723598480224609e-02 -4.692760109901428223e-02 1.690984964370727539e-01 9.101083502173423767e-03 4.457121789455413818e-01 2.415234036743640900e-02 -6.984300166368484497e-02 -2.622582316398620605e-01 5.008843541145324707e-01 3.582565113902091980e-02 8.169575780630111694e-02 -6.615275144577026367e-02 4.142335802316665649e-02 -8.499155938625335693e-02 1.052197962999343872e-01 1.379152536392211914e-01
-4.389714077115058899e-02 -3.125553727149963379e-01 -1.188799291849136353e-01 1.489434242248535156e-01 1.027679890394210815e-01 -1.138119474053382874e-01 -5.929277464747428894e-02 -3.090017437934875488e-01 -8.739559352397918701e-02 -1.401378363370895386e-01 1.675296872854232788e-01 -6.870992481708526611e-02 -3.172660768032073975e-01 -1.720570400357246399e-02 8.089354634284973145e-02 3.848923444747924805e-01 3.053389191627502441e-01 -3.174557089805603027e-01 -4.376190528273582458e-02 9.361653588712215424e-03 3.261765837669372559e-02 1.430645734071731567e-01 6.974276900291442871e-02 -2.142694890499114990e-01 -1.618389040231704712e-01 1.258461736142635345e-02 2.115449160337448120e-01 -1.130576357245445251e-01 4.577333107590675354e-02 -5.245843529701232910e-02 -1.225230470299720764e-01 2.319217771291732788e-01
-2.475359439849853516e-01 -1.300861686468124390e-01 -1.754950284957885742e-01 3.053748905658721924e-01 -1.058690994977951050e-01 4.932171106338500977e-01 3.499514609575271606e-02 1.398118734359741211e-01 -5.413513258099555969e-02 -5.161375924944877625e-02 -2.907147072255611420e-02 -1.456762552261352539e-01 3.621551766991615295e-02 -2.157688736915588379e-01 -3.176557645201683044e-02 -9.134260565042495728e-02 4.067959487438201904e-01 -7.893846929073333740e-02 2.303830534219741821e-01 -9.606297314167022705e-02 -1.198305636644363403e-01 7.110490929335355759e-03 -9.470865130424499512e-03 -3.167412281036376953e-01 1.416894346475601196e-01 -9.029602259397506714e-02 4.072561860084533691e-02 1.994561851024627686e-01 1.196192204952239990e-01 2.205355465412139893e-02 6.569512933492660522e-02 1.161083928309381008e-03
-1.964545994997024536e-01 -2.654981613159179688e-01 -1.924385726451873779e-01 5.457879230380058289e-02 2.644627988338470459e-01 8.494957536458969116e-02 2.006656527519226074e-01 1.879887580871582031e-01 -3.386239111423492432e-01 -1.727464348077774048e-01 6.778890639543533325e-02 -3.469042479991912842e-01 -1.219744160771369934e-01 3.329162672162055969e-02 -1.119216233491897583e-01 8.599246293306350708e-02 2.436178177595138550e-01 9.312794357538223267e-02 -3.328964859247207642e-02 -1.590631455183029175e-01 -3.025546371936798096e-01 -2.699987590312957764e-01 -3.959647566080093384e-02 -1.502153724431991577e-01 -3.316264599561691284e-02 5.085457861423492432e-02 -1.329528093338012695e-01 1.123645976185798645e-01 1.007652953267097473e-01 -2.228890657424926758e-01 1.036854982376098633e-01 7.220546156167984009e-02
-3.507373631000518799e-01 -2.349856197834014893e-01 -2.787896990776062012e-01 3.212761580944061279e-01 1.318775713443756104e-01 2.629597187042236328e-01 -3.209430724382400513e-02 -4.131757467985153198e-02 -1.041284413076937199e-03 1.417049169540405273e-01 1.417492479085922241e-01 -1.098079830408096313e-01 -1.036244705319404602e-01 -2.532986700534820557e-01 3.638935983180999756e-01 2.924274094402790070e-02 -1.132168900221586227e-02 -2.159926742315292358e-01 2.047646641731262207e-01 -2.739186957478523254e-02 -1.236798092722892761e-01 -2.528105117380619049e-02 -4.781272634863853455e-02 5.449104937724769115e-04 2.049741894006729126e-01 1.910348087549209595e-01 -1.222400516271591187e-01 2.272728979587554932e-01 -2.747713401913642883e-02 8.195849508047103882e-02 -1.358584407716989517e-02 1.752116233110427856e-01
-3.084227815270423889e-02 -2.110670506954193115e-01 -1.607772707939147949e-01 9.869761019945144653e-02 -1.029885634779930115e-01 6.221678107976913452e-02 8.862065523862838745e-02 2.317232042551040649e-01 -5.554739236831665039e-01 -6.785038113594055176e-02 2.667067646980285645e-01 -1.379008442163467407e-01 5.544489994645118713e-02 -9.926515072584152222e-02 1.067860350012779236e-01 1.150562763214111328e-01 2.229792065918445587e-02 5.247897934168577194e-03 1.974294520914554596e-02 -2.591274976730346680e-01 -1.942725777626037598e-01 1.834892630577087402e-01 -1.785178035497665405e-01 -2.648526728153228760e-01 -1.888802200555801392e-01 1.761222779750823975e-01 1.018404662609100342e-01 -8.001304417848587036e-02 -5.547968205064535141e-03 -5.660123005509376526e-02 2.642213106155395508e-01 -6.329314410686492920e-02
9.249996393918991089e-03 -4.589950442314147949e-01 -9.359557926654815674e-02 -2.288208156824111938e-01 -1.019078716635704041e-01 -5.229843407869338989e-02 4.617130011320114136e-02 -2.709930017590522766e-02 -1.937507987022399902e-01 -4.277425631880760193e-02 1.546931117773056030e-01 -1.767622679471969604e-01 -1.639218181371688843e-01 7.796698808670043945e-02 1.820199005305767059e-02 -6.352993100881576538e-02 3.183793127536773682e-01 -1.946835964918136597e-01 -2.047322690486907959e-01 -3.734354674816131592e-01 -1.721932590007781982e-01 -1.126665994524955750e-02 -8.220500499010086060e-02 -3.496068418025970459e-01 1.484345528297126293e-03 1.330744028091430664e-01 6.642268598079681396e-02 -1.735492981970310211e-02 1.239430159330368042e-01 1.450709346681833267e-02 -5.112159997224807739e-02 2.454904764890670776e-01
-2.166425883769989014e-01 -2.727901339530944824e-01 -8.568130433559417725e-02 1.746564805507659912e-01 -2.436602264642715454e-01 4.063147902488708496e-01 2.289771661162376404e-02 5.241487547755241394e-02 -1.177690774202346802e-01 5.297701433300971985e-02 -1.363967657089233398e-01 -9.582816064357757568e-02 -3.882144093513488770e-01 4.578502103686332703e-02 1.402793824672698975e-01 6.992825120687484741e-02 1.792668849229812622e-01 1.045826971530914307e-01 -1.667309086769819260e-03 -3.343010544776916504e-01 -2.854584529995918274e-02 1.280284672975540161e-01 2.227087616920471191e-01 -5.467098951339721680e-02 2.434300929307937622e-01 8.680587261915206909e-02 9.288810193538665771e-02 -1.254733800888061523e-01 1.236705482006072998e-01 2.243503183126449585e-01 9.895900636911392212e-02 -4.407193511724472046e-03
-1.010457724332809448e-01 -1.666391342878341675e-01 -9.125624597072601318e-02 1.105677410960197449e-01 1.940347254276275635e-03 2.262526899576187134e-01 2.025120705366134644e-01 1.538769155740737915e-01 -1.854094266891479492e-01 -1.260694265365600586e-01 -4.383248090744018555e-02 -3.528819978237152100e-01 -1.529836058616638184e-01 -8.187578618526458740e-02 1.782998442649841309e-01 2.998746335506439209e-01 2.742133140563964844e-01 -1.851253025233745575e-02 3.351369872689247131e-02 8.455427736043930054e-02 1.313701272010803223e-01 -6.299825850874185562e-03 1.965717375278472900e-01 -9.028219431638717651e-02 4.091115593910217285e-01 -1.694130301475524902e-01 -1.113155260682106018e-01 1.452620476484298706e-01 8.931817114353179932e-02 2.691331505775451660e-01 8.975318819284439087e-02 -1.763975769281387329e-01
-3.198542296886444092e-01 -1.312644481658935547e-01 -7.859165966510772705e-02 -1.571924239397048950e-01 1.416935175657272339e-01 2.953568398952484131e-01 3.216985166072845459e-01 1.277422159910202026e-01 -2.652743756771087646e-01 -2.930582463741302490e-01 4.945472814142704010e-03 -2.092869728803634644e-01 9.119274467229843140e-02 -1.242636516690254211e-01 2.365611046552658081e-01 1.977896243333816528e-01 1.302667409181594849e-01 -3.067280054092407227e-01 2.058887779712677002e-01 -1.681816279888153076e-01 -6.744908541440963745e-02 -2.752482891082763672e-02 -8.862538635730743408e-02 3.660135343670845032e-02 3.876405954360961914e-02 -6.899582594633102417e-02 -4.322507232427597046e-02 7.385005056858062744e-02 2.268527001142501831e-01 1.957203000783920288e-01 2.656324394047260284e-02 -5.701108276844024658e-02
-2.250892072916030884e-01 -1.824799031019210815e-01 -2.246005684137344360e-01 -3.260342031717300415e-02 4.358506500720977783e-01 1.475019659847021103e-02 -2.965472824871540070e-02 2.006439119577407837e-02 1.162255182862281799e-01 9.554292261600494385e-02 -1.220512837171554565e-01 -2.351561337709426880e-01 -1.415733015164732933e-03 -1.323501393198966980e-02 1.308877617120742798e-01 3.064156472682952881e-01 9.798166155815124512e-02 -3.652769029140472412e-01 -5.081675015389919281e-03 -1.855801641941070557e-01 9.917361661791801453e-03 -2.818324044346809387e-02 7.331337034702301025e-02 -2.166272103786468506e-01 -1.197211369872093201e-01 -2.678783796727657318e-02 -4.003522172570228577e-02 -3.743230551481246948e-02 3.769389688968658447e-01 -4.408805072307586670e-02 2.602505087852478027e-01 9.236454963684082031e-02
-6.813372671604156494e-02 -2.809692919254302979e-01 -6.144791375845670700e-03 2.820291221141815186e-01 5.394424870610237122e-02 -3.146884143352508545e-01 -8.128863573074340820e-02 -6.226162984967231750e-02 -1.545591056346893311e-01 1.710038445889949799e-02 6.455928832292556763e-02 -1.055400446057319641e-01 -1.047718990594148636e-02 -2.135263085365295410e-01 3.025913536548614502e-01 3.665987551212310791e-01 4.200237616896629333e-02 -3.290468454360961914e-01 2.971455687656998634e-03 -2.130156308412551880e-01 -1.402322649955749512e-01 1.171906217932701111e-01 6.581938266754150391e-02 -2.128109186887741089e-01 1.345081627368927002e-02 2.597026526927947998e-01 -8.299289038404822350e-04 -3.118373155593872070e-01 3.464600816369056702e-02 -9.346210956573486328e-02 -3.089822363108396530e-03 3.358310554176568985e-03
-1.726482659578323364e-01 -3.078911006450653076e-01 -3.982971608638763428e-01 9.476346522569656372e-02 -3.374534100294113159e-02 -4.601293802261352539e-02 6.685731559991836548e-02 -9.058188647031784058e-02 2.023677676916122437e-01 -1.713621169328689575e-01 -1.274934876710176468e-02 -1.131285279989242554e-01 1.054065451025962830e-01 1.122165620326995850e-01 -8.401784114539623260e-03 2.404783368110656738e-01 1.533572524785995483e-01 -9.942238219082355499e-03 6.515908241271972656e-02 5.833584815263748169e-02 -8.324036002159118652e-02 2.847745642066001892e-02 9.464390575885772705e-02 3.191377734765410423e-03 1.150379925966262817e-01 7.734657824039459229e-02 2.977311611175537109e-01 2.261937111616134644e-01 5.016895532608032227e-01 1.609068363904953003e-01 1.427667140960693359e-01 1.483205109834671021e-01
1.806861162185668945e-01 -2.291721701622009277e-01 -1.784771233797073364e-01 -4.469754919409751892e-02 6.598524004220962524e-02 9.732458740472793579e-02 -1.377168297767639160e-02 8.965159207582473755e-02 -2.712780423462390900e-02 3.414452970027923584e-01 4.437458887696266174e-02 -2.130709290504455566e-01 -1.803821176290512085e-01 -3.112541437149047852e-01 3.651308119297027588e-01 1.489847749471664429e-01 2.556677535176277161e-02 1.905860155820846558e-01 1.402974873781204224e-01 -2.620579004287719727e-01 -2.373805344104766846e-01 -2.746996842324733734e-02 1.926585286855697632e-01 -1.062253415584564209e-01 1.274040192365646362e-01 -4.081257432699203491e-02 1.706791222095489502e-01 1.658449172973632812e-01 1.195712015032768250e-01 -2.138202637434005737e-02 1.460119485855102539e-01 2.604948878288269043e-01
-5.104845762252807617e-02 -2.515321671962738037e-01 -3.687902987003326416e-01 -4.475293681025505066e-02 2.115378677845001221e-01 1.104637980461120605e-01 1.224448755383491516e-01 1.311365216970443726e-01 -2.569574415683746338e-01 -2.209666371345520020e-01 2.718736827373504639e-01 -1.798254996538162231e-01 -8.476789295673370361e-02 8.172106742858886719e-02 -1.404408067464828491e-01 2.931178808212280273e-01 1.815258860588073730e-01 1.163377091288566589e-01 1.557747647166252136e-02 -1.420252621173858643e-01 -4.432517290115356445e-01 -7.902642711997032166e-03 2.650503627955913544e-02 -1.345684081315994263e-01 -1.100320518016815186e-01 1.303838798776268959e-03 -4.033656418323516846e-02 -1.244725752621889114e-02 4.435923695564270020e-02 -1.846346422098577023e-03 2.336278259754180908e-01 1.169421970844268799e-01
-8.776824921369552612e-02 -2.402223199605941772e-01 8.218428492546081543e-02 -3.466584533452987671e-02 2.023563832044601440e-01 4.845275282859802246e-01 1.108967438340187073e-01 -8.924297243356704712e-02 -1.252791434526443481e-01 -3.925210610032081604e-02 1.426445096731185913e-01 -1.261926293373107910e-01 -3.496517837047576904e-01 -3.086712211370468140e-02 -4.271224513649940491e-02 1.967294067144393921e-01 3.900769650936126709e-01 -1.200563833117485046e-01 1.078065484762191772e-01 -2.364028096199035645e-01 6.029591709375381470e-02 1.274830289185047150e-02 7.345339655876159668e-02 -1.351781338453292847e-01 2.589076161384582520e-01 -7.318805158138275146e-02 -2.150493711233139038e-01 -2.685716142877936363e-03 -1.503316033631563187e-02 1.612208187580108643e-01 5.581277888268232346e-03 -8.349703997373580933e-02
-1.846376657485961914e-01 -4.164078533649444580e-01 -3.611543476581573486e-01 9.118851274251937866e-02 1.251452714204788208e-01 3.356041312217712402e-01 -1.859529465436935425e-01 1.168056502938270569e-01 -1.717092841863632202e-01 -1.347022247500717640e-03 5.560046806931495667e-02 -2.237864881753921509e-01 2.352969162166118622e-02 -8.317674696445465088e-02 8.055140078067779541e-02 -2.020867168903350830e-02 -4.629021883010864258e-02 4.454429820179939270e-02 -4.670228809118270874e-03 4.887344688177108765e-02 -2.135194092988967896e-01 2.623067796230316162e-01 -3.303510248661041260e-01 -1.048988401889801025e-01 -1.623087078332901001e-01 1.121753007173538208e-01 -1.106001362204551697e-01 2.290741726756095886e-02 -3.682786971330642700e-02 -6.358559709042310715e-03 -2.496725022792816162e-01 1.540760993957519531e-01
-3.356024324893951416e-01 -1.327745318412780762e-01 -1.612527221441268921e-01 1.590923517942428589e-01 5.262469872832298279e-02 5.431168079376220703e-01 1.698619686067104340e-02 1.866958141326904297e-01 -2.188685908913612366e-02 4.138944670557975769e-02 3.731708228588104248e-02 -4.610873656929470599e-05 -3.996192943304777145e-03 -2.663302123546600342e-01 7.403242867439985275e-03 -1.152251586318016052e-01 3.305279910564422607e-01 -2.293976023793220520e-02 1.865276694297790527e-01 -2.814259231090545654e-01 -1.178806051611900330e-01 1.137714600190520287e-03 -5.230401083827018738e-02 -1.883542239665985107e-01 1.935430467128753662e-01 2.683298196643590927e-03 9.766101837158203125e-02 1.127510294318199158e-01 1.366978287696838379e-01 -1.520421952009201050e-01 1.320495903491973877e-01 5.330051854252815247e-02
-1.539964228868484497e-01 -2.340530008077621460e-01 -2.736184298992156982e-01 2.064222246408462524e-01 6.021159142255783081e-02 -1.788239553570747375e-02 -1.417084634304046631e-01 2.453111112117767334e-01 3.048048121854662895e-03 1.276171505451202393e-01 -1.438076943159103394e-01 -2.732704579830169678e-01 2.967509031295776367e-01 -4.835252836346626282e-02 8.857251703739166260e-02 5.800490453839302063e-02 3.075738251209259033e-01 -8.124560117721557617e-02 2.391637265682220459e-01 -2.686548279598355293e-03 8.149453997611999512e-02 -1.991375535726547241e-02 -6.068478897213935852e-02 -1.823330670595169067e-01 1.935269385576248169e-01 2.098730206489562988e-01 -7.123364508152008057e-02 -1.084444448351860046e-01 3.465276062488555908e-01 2.799042761325836182e-01 6.415777653455734253e-02 5.752156674861907959e-02
-2.700914442539215088e-01 -6.718963384628295898e-02 -3.093017451465129852e-02 8.458469808101654053e-02 1.314466446638107300e-01 -2.395953424274921417e-02 8.824285119771957397e-02 -6.035683210939168930e-03 1.147464066743850708e-01 -2.346973400563001633e-03 -1.896798461675643921e-01 -2.706340253353118896e-01 8.568770438432693481e-02 3.557039052248001099e-02 6.149694696068763733e-02 2.522015273571014404e-01 1.585980206727981567e-01 -2.538651227951049805e-01 8.741761744022369385e-02 -9.366816282272338867e-02 1.874858438968658447e-01 1.880460679531097412e-01 5.751610547304153442e-02 -5.655815005302429199e-01 6.244215369224548340e-02 1.354887336492538452e-01 1.106925681233406067e-02 1.497111171483993530e-01 2.962026298046112061e-01 1.853106468915939331e-01 1.433825641870498657e-01 -5.669773370027542114e-02
-2.729356288909912109e-01 5.215628445148468018e-02 -7.758405804634094238e-02 -2.874776162207126617e-02 -1.441599335521459579e-02 2.691475152969360352e-01 4.987009987235069275e-02 1.278807073831558228e-01 -7.699884474277496338e-02 1.782061457633972168e-01 -1.363324224948883057e-01 -3.259811997413635254e-01 -5.001945495605468750e-01 -1.075562536716461182e-01 -5.237657204270362854e-02 2.203662246465682983e-01 2.248180061578750610e-01 -3.088476881384849548e-02 4.524895176291465759e-02 -2.929787635803222656e-01 4.543384909629821777e-02 -1.388349682092666626e-01 4.206111654639244080e-02 -6.170983612537384033e-02 -8.851233869791030884e-03 4.941976815462112427e-02 -1.421890407800674438e-01 -1.567558497190475464e-01 1.805812418460845947e-01 1.061851084232330322e-01 2.771509885787963867e-01 1.205879896879196167e-01
-1.164665371179580688e-01 -8.534926921129226685e-02 1.149568706750869751e-01 3.797576129436492920e-01 2.205950468778610229e-01 3.081452846527099609e-02 1.267974525690078735e-01 1.533770859241485596e-01 -4.247463867068290710e-02 -6.339170038700103760e-02 -1.604639738798141479e-01 -2.709817886352539062e-01 -6.157584488391876221e-02 8.547460287809371948e-02 1.132494881749153137e-01 3.130880892276763916e-01 6.975807994604110718e-02 -1.509222537279129028e-01 1.207852438092231750e-01 -1.925292015075683594e-01 -2.430673688650131226e-02 2.163924742490053177e-03 1.316846013069152832e-01 -4.708824157714843750e-01 8.768874406814575195e-02 6.125886738300323486e-02 5.501736700534820557e-02 9.704519063234329224e-02 2.668095231056213379e-01 -1.376751065254211426e-01 2.472136020660400391e-01 -1.069898009300231934e-01
-1.557538658380508423e-01 -3.412151336669921875e-01 -1.234795451164245605e-01 2.140609771013259888e-01 -1.991547644138336182e-02 1.929271817207336426e-01 3.225972503423690796e-02 -2.021008543670177460e-02 -2.163076400756835938e-01 -2.799850702285766602e-02 6.912372261285781860e-02 -1.887935549020767212e-01 6.046160124242305756e-03 -3.870219588279724121e-01 1.328551471233367920e-01 3.119609057903289795e-01 1.612453311681747437e-01 1.680961698293685913e-01 -1.253127157688140869e-01 1.225884929299354553e-01 -1.534558534622192383e-01 1.065746024250984192e-01 -1.122223678976297379e-03 -5.120953917503356934e-02 -5.919615924358367920e-02 4.835309088230133057e-01 1.506479233503341675e-01 1.654030196368694305e-02 4.550560563802719116e-02 5.061968043446540833e-02 -1.074396446347236633e-01 8.614633232355117798e-02
-3.840005397796630859e-01 -1.351597756147384644e-01 -1.086146906018257141e-01 2.431855797767639160e-01 3.681496381759643555e-01 2.648820281028747559e-01 -1.999548524618148804e-01 -1.598848104476928711e-01 -2.973536849021911621e-01 -2.106376588344573975e-01 1.960239112377166748e-01 -9.218791127204895020e-02 4.198780283331871033e-02 6.060023605823516846e-02 2.741670310497283936e-01 6.942751258611679077e-02 4.049141705036163330e-02 8.099858462810516357e-02 1.417035013437271118e-01 -1.621462106704711914e-01 3.721268475055694580e-02 7.542219758033752441e-02 -4.622253403067588806e-02 -1.328687067143619061e-03 2.430346608161926270e-01 1.903072148561477661e-01 2.049233950674533844e-02 -1.431852281093597412e-01 9.249619394540786743e-02 -2.290263958275318146e-02 -1.272769868373870850e-01 1.472937464714050293e-01
-1.958207190036773682e-01 -4.140896201133728027e-01 -3.299492895603179932e-01 2.673194706439971924e-01 4.455355554819107056e-02 -2.903350815176963806e-02 -8.174619078636169434e-02 -2.576932311058044434e-01 -1.365050226449966431e-01 1.449400633573532104e-01 -1.544067412614822388e-01 1.031906828284263611e-01 -4.573594778776168823e-02 6.539788842201232910e-02 -6.062095239758491516e-02 9.614089131355285645e-02 2.123818844556808472e-01 -2.373945713043212891e-01 3.647700846195220947e-01 -8.830536901950836182e-02 -9.524293988943099976e-02 1.534712128341197968e-02 1.601439118385314941e-01 2.052761241793632507e-02 9.143658727407455444e-02 2.964494228363037109e-01 -1.247939094901084900e-01 1.875440180301666260e-01 2.974639832973480225e-02 -6.424138695001602173e-02 9.594783186912536621e-02 4.031502828001976013e-02
-9.061262756586074829e-02 -6.272143870592117310e-02 -3.725535869598388672e-01 6.949821114540100098e-02 1.760601252317428589e-01 1.072578579187393188e-01 -1.041974574327468872e-01 -1.646348983049392700e-01 -3.894830122590065002e-02 -7.945644855499267578e-02 1.727077811956405640e-01 -9.465925395488739014e-02 -1.584821939468383789e-01 -5.524187162518501282e-02 -1.212932169437408447e-01 3.239226937294006348e-01 1.252703368663787842e-01 5.694724619388580322e-03 8.559923619031906128e-02 -4.069142509251832962e-03 -7.056982815265655518e-02 1.790709644556045532e-01 -8.305491507053375244e-02 -3.138561844825744629e-01 9.186457097530364990e-02 -3.952111676335334778e-02 8.347697556018829346e-02 1.651785969734191895e-01 4.060072302818298340e-01 2.437298148870468140e-01 3.144575357437133789e-01 -1.908897459506988525e-01
-1.295651197433471680e-01 -3.824901282787322998e-01 -6.069835275411605835e-02 -6.764008104801177979e-02 -1.136428192257881165e-01 -2.389188483357429504e-02 3.715698048472404480e-02 -1.172991394996643066e-01 -9.120816737413406372e-02 2.365684136748313904e-02 1.572124809026718140e-01 7.213251292705535889e-02 -2.594557702541351318e-01 -3.048019111156463623e-01 1.874170899391174316e-01 1.259670853614807129e-01 2.306146323680877686e-01 -3.306201994419097900e-01 -2.190018892288208008e-01 -2.767559885978698730e-02 -3.080805242061614990e-01 1.988826543092727661e-01 -1.772060692310333252e-01 -2.779159403871744871e-04 1.687432378530502319e-01 1.586709469556808472e-01 -2.805415391921997070e-01 1.724684238433837891e-02 1.820994764566421509e-01 6.550820916891098022e-02 4.506229236721992493e-02 2.816495671868324280e-02
-5.122241973876953125e-01 -1.362015753984451294e-01 -1.002364978194236755e-01 2.095634490251541138e-02 -5.057105422019958496e-02 2.054511159658432007e-01 2.796031534671783447e-01 -1.153346449136734009e-01 -2.141469717025756836e-01 -1.994654387235641479e-01 2.927221357822418213e-01 -1.122225001454353333e-01 -5.097241699695587158e-02 -9.837211668491363525e-02 1.345247477293014526e-01 1.751377880573272705e-01 5.416479334235191345e-02 -2.610290646553039551e-01 2.140835672616958618e-01 -8.722858875989913940e-02 -1.193418502807617188e-01 5.816046893596649170e-02 -7.379654794931411743e-02 -2.060027718544006348e-01 -1.206927094608545303e-02 6.068325415253639221e-02 -1.786466874182224274e-02 -2.331543862819671631e-01 1.724235713481903076e-02 2.788890898227691650e-01 -2.664738148450851440e-02 -7.539359387010335922e-03
-9.906733036041259766e-02 -3.681552112102508545e-01 -1.808358728885650635e-01 -2.698948234319686890e-02 1.982476413249969482e-01 -4.475196823477745056e-02 6.522580515593290329e-03 5.375504121184349060e-02 -3.114210665225982666e-01 -1.344447433948516846e-01 1.652800291776657104e-01 -1.932551115751266479e-01 -6.135572865605354309e-02 -2.118095010519027710e-01 -3.744421601295471191e-01 -5.961551144719123840e-02 4.287227988243103027e-02 5.219953879714012146e-02 -5.402694642543792725e-02 -8.280758559703826904e-02 -2.676156759262084961e-01 -8.537071943283081055e-02 -1.065515540540218353e-02 -2.835859656333923340e-01 -5.700923036783933640e-03 2.404040247201919556e-01 1.346928328275680542e-01 -4.401686415076255798e-02 2.799383401870727539e-01 2.294441759586334229e-01 5.059955269098281860e-02 1.400418132543563843e-01
-2.139145284891128540e-01 -1.277027130126953125e-01 -1.774173676967620850e-01 2.124036252498626709e-01 5.822651460766792297e-02 2.707704901695251465e-01 1.274984627962112427e-01 5.891374498605728149e-02 -8.155136555433273315e-02 5.850092321634292603e-02 -7.982331514358520508e-02 1.686610653996467590e-02 1.817719936370849609e-01 -2.769046425819396973e-01 -1.728295832872390747e-01 2.615862712264060974e-02 4.350645542144775391e-01 -1.804405748844146729e-01 2.801683545112609863e-01 -2.108527868986129761e-01 -1.923455595970153809e-01 6.949778180569410324e-03 -7.210306823253631592e-02 -3.207634985446929932e-01 -6.675626337528228760e-02 -5.006992444396018982e-02 1.037239655852317810e-01 2.120306491851806641e-01 9.453015029430389404e-02 -8.049731701612472534e-02 1.017083600163459778e-01 1.718727797269821167e-01
-1.472422182559967041e-01 -4.517248868942260742e-01 -2.657901346683502197e-01 2.624627649784088135e-01 -4.217286035418510437e-02 3.578345477581024170e-01 2.254766076803207397e-01 1.682028546929359436e-02 4.703600425273180008e-03 -1.691417247056961060e-01 -1.533783525228500366e-01 4.264904931187629700e-02 -1.371670663356781006e-01 -4.411258921027183533e-02 -1.875611394643783569e-02 2.560492455959320068e-01 1.471383124589920044e-01 9.078110754489898682e-02 1.955343969166278839e-02 -1.936747282743453979e-01 5.520110949873924255e-03 -6.946964561939239502e-02 1.897249072790145874e-01 -3.458318114280700684e-02 -2.663218975067138672e-01 2.595094144344329834e-01 1.368284374475479126e-01 -1.152436509728431702e-01 1.303141117095947266e-01 1.325047761201858521e-02 -9.165123850107192993e-02 8.645047247409820557e-02
1.589815318584442139e-02 -3.762046098709106445e-01 -3.615186214447021484e-01 2.225495725870132446e-01 -3.472993150353431702e-02 1.471866667270660400e-01 1.047500148415565491e-01 2.629177570343017578e-01 -3.624997437000274658e-01 9.052604436874389648e-02 1.173894852399826050e-01 -1.938715577125549316e-01 3.088123537600040436e-02 4.360889433883130550e-04 -2.632842212915420532e-02 5.490118172019720078e-03 1.180125176906585693e-01 -1.522538904100656509e-02 1.451995521783828735e-01 -1.580641567707061768e-01 -2.060020565986633301e-01 2.208599746227264404e-01 1.087647974491119385e-01 -2.031879276037216187e-01 -2.966166734695434570e-01 2.463743388652801514e-01 -4.683888703584671021e-02 -3.739136829972267151e-02 -1.151909679174423218e-01 1.090215891599655151e-01 1.581937074661254883e-02 -1.202948484569787979e-02
-2.524669170379638672e-01 -3.126287758350372314e-01 -2.947666049003601074e-01 9.765718132257461548e-02 9.136919677257537842e-02 -2.641826402395963669e-03 -2.272820323705673218e-01 5.266593024134635925e-02 1.049343124032020569e-01 1.133113503456115723e-01 -1.296695768833160400e-01 -1.895768940448760986e-01 2.925841212272644043e-01 -6.155475601553916931e-02 -5.591772496700286865e-02 2.406888455152511597e-01 3.327036201953887939e-01 -5.327469483017921448e-02 6.104521825909614563e-02 -1.033050715923309326e-01 -1.580261811614036560e-02 -1.847623735666275024e-01 -1.107539460062980652e-01 -1.110362038016319275e-01 7.089792937040328979e-02 2.152038812637329102e-01 -1.117173656821250916e-01 -5.698293074965476990e-02 3.399368822574615479e-01 2.256180495023727417e-01 2.210184745490550995e-02 1.770026534795761108e-01
8.147149533033370972e-02 -1.375609040260314941e-01 -1.789443641901016235e-01 2.768479585647583008e-01 3.571497648954391479e-02 5.640500038862228394e-02 -6.706769764423370361e-02 -4.992881789803504944e-02 -5.019286274909973145e-02 -8.392626792192459106e-02 2.473386377096176147e-01 -2.907687425613403320e-01 -2.849658131599426270e-01 -7.213457673788070679e-02 -6.683070212602615356e-02 4.257589280605316162e-01 -2.423867210745811462e-02 -1.906629353761672974e-01 -8.951427787542343140e-02 -1.106674522161483765e-01 9.252171963453292847e-02 -2.679657004773616791e-02 -4.223813116550445557e-02 -1.463374495506286621e-01 2.219244092702865601e-01 1.401063948869705200e-01 -4.813024699687957764e-01 7.452690601348876953e-02 1.180023625493049622e-01 -1.238087043166160583e-01 -3.304285183548927307e-02 2.802208438515663147e-02
-4.574127197265625000e-01 -2.519584596157073975e-01 -3.521566465497016907e-02 8.968120813369750977e-02 -7.240214943885803223e-02 3.465408980846405029e-01 1.646909266710281372e-01 1.231930777430534363e-01 -3.819474577903747559e-02 -1.299420446157455444e-01 1.876167207956314087e-01 -6.166590377688407898e-02 1.599978804588317871e-01 3.329831734299659729e-02 6.040230765938758850e-02 9.855289012193679810e-02 3.220071666873991489e-04 -2.370770573616027832e-01 3.740634918212890625e-01 -1.494126468896865845e-01 -1.231255680322647095e-01 2.935264445841312408e-02 -3.028289377689361572e-01 -1.030033677816390991e-01 -6.892924010753631592e-02 6.309674680233001709e-02 2.732197009027004242e-02 -3.230747580528259277e-02 9.847433120012283325e-02 2.130199372768402100e-01 2.244342118501663208e-01 -1.420473121106624603e-02
-1.626195460557937622e-01 -9.717221558094024658e-02 -1.989886630326509476e-03 3.754471540451049805e-01 4.667007029056549072e-01 1.123692616820335388e-01 -1.471380442380905151e-01 -1.287619769573211670e-01 -1.704226136207580566e-01 -6.425588577985763550e-02 6.645543873310089111e-02 -5.806393921375274658e-02 -7.582137733697891235e-02 -9.324405342340469360e-02 2.069319933652877808e-01 2.745557427406311035e-01 7.743941247463226318e-02 -2.936371602118015289e-02 2.550730705261230469e-01 -1.032710149884223938e-01 -2.543285489082336426e-02 4.938285425305366516e-02 1.601271033287048340e-01 -1.293524354696273804e-02 -9.609259665012359619e-02 2.598113715648651123e-01 1.037602648138999939e-01 4.897109791636466980e-02 2.505908012390136719e-01 2.499679327011108398e-01 -1.814411580562591553e-01 1.459331214427947998e-01
-1.894105970859527588e-01 -2.509829401969909668e-01 -1.422625035047531128e-01 2.595917880535125732e-01 1.799046993255615234e-01 1.158770248293876648e-01 4.094549268484115601e-02 -6.727916747331619263e-02 -2.502066828310489655e-02 -5.984182283282279968e-02 3.774319291114807129e-01 -3.329185545444488525e-01 -6.857578456401824951e-02 -2.245033681392669678e-01 1.984879225492477417e-01 3.222582116723060608e-02 -1.702073365449905396e-01 -3.438578918576240540e-03 5.930745042860507965e-03 -3.361570537090301514e-01 3.859872743487358093e-02 1.853338181972503662e-01 -3.486138954758644104e-02 1.962879151105880737e-01 1.518147140741348267e-01 1.728771477937698364e-01 1.960393786430358887e-02 -1.402703672647476196e-01 3.093093931674957275e-01 6.630821526050567627e-02 -1.130307316780090332e-01 -7.092455029487609863e-02
2.340287528932094574e-02 -1.866189092397689819e-01 -2.823825180530548096e-01 4.137032106518745422e-02 1.952031850814819336e-01 3.717528283596038818e-01 -6.458583474159240723e-02 2.013602107763290405e-01 -2.016045004129409790e-01 -7.545131444931030273e-02 8.259668201208114624e-02 -2.878017723560333252e-01 -8.458086848258972168e-02 -1.345386356115341187e-01 6.361243128776550293e-02 -1.699235290288925171e-01 6.811636686325073242e-02 -5.888874083757400513e-02 2.957429885864257812e-01 -3.105221986770629883e-01 -2.430887222290039062e-01 9.451496601104736328e-02 -3.294094204902648926e-01 -5.781848356127738953e-02 1.592334955930709839e-01 -7.775533199310302734e-02 1.742966026067733765e-01 1.298952940851449966e-02 1.297225803136825562e-01 1.226498559117317200e-01 2.379078418016433716e-02 4.156480357050895691e-02
6.121560931205749512e-02 -4.960024356842041016e-01 2.614882402122020721e-02 3.053495660424232483e-02 -2.538449130952358246e-02 7.166319340467453003e-02 2.562142610549926758e-01 2.045908011496067047e-02 -1.084037572145462036e-01 -2.244831174612045288e-01 8.657038956880569458e-02 -2.203387618064880371e-01 1.190186366438865662e-01 1.112067475914955139e-01 1.045287325978279114e-01 4.043047130107879639e-01 1.306742876768112183e-01 -2.524010837078094482e-01 -1.009089499711990356e-02 -1.950342655181884766e-01 6.839709822088479996e-04 5.048777908086776733e-02 -1.285189390182495117e-02 4.582813009619712830e-02 -3.542308509349822998e-02 1.358724981546401978e-01 1.537346094846725464e-02 6.481251213699579239e-03 -2.173146978020668030e-02 6.694908440113067627e-02 -2.222506552934646606e-01 3.994794487953186035e-01
-1.985523700714111328e-01 -2.218769788742065430e-01 -2.051510661840438843e-01 4.686252474784851074e-01 -5.860038101673126221e-02 -3.145070746541023254e-02 2.440517693758010864e-01 1.736084371805191040e-01 1.488054841756820679e-01 -5.786553397774696350e-02 8.356462232768535614e-03 1.045903638005256653e-01 -1.853757947683334351e-01 -1.587332934141159058e-01 1.203435733914375305e-01 1.531576514244079590e-01 2.494263201951980591e-01 9.025226533412933350e-02 1.829780042171478271e-01 4.179272055625915527e-02 -1.755456775426864624e-01 8.319406956434249878e-02 -9.714138507843017578e-02 -1.403597742319107056e-01 2.850473821163177490e-01 6.517649441957473755e-02 -1.368275145068764687e-03 7.227468490600585938e-02 1.520855724811553955e-01 -1.375682204961776733e-01 2.693281173706054688e-01 2.091570198535919189e-01
-6.616479903459548950e-02 -1.646124124526977539e-01 -1.752380281686782837e-01 2.040616124868392944e-01 5.652980506420135498e-02 2.779450714588165283e-01 2.106777578592300415e-02 1.502606719732284546e-01 -1.920599937438964844e-01 -3.151992261409759521e-01 1.747737675905227661e-01 -2.685303688049316406e-01 -1.386730074882507324e-01 2.789259254932403564e-01 2.279821187257766724e-01 -7.642481476068496704e-02 1.161171421408653259e-01 7.541250903159379959e-03 -2.393509894609451294e-01 -1.825040280818939209e-01 -3.540904074907302856e-02 -1.887868344783782959e-01 -2.231567054986953735e-01 -2.924951314926147461e-01 5.359064787626266479e-02 1.234131976962089539e-01 1.573172062635421753e-01 2.944964915513992310e-02 1.391757875680923462e-01 1.533855199813842773e-01 -3.804819192737340927e-03 1.896106451749801636e-01
1.266552209854125977e-01 -2.964802384376525879e-01 -2.444324046373367310e-01 9.260202199220657349e-02 1.241303309798240662e-01 5.293089151382446289e-02 7.182229310274124146e-02 -1.645383387804031372e-01 7.806958258152008057e-02 -1.077982932329177856e-01 -3.191442415118217468e-02 -3.191654682159423828e-01 4.587850719690322876e-02 1.865792274475097656e-01 1.749359816312789917e-01 2.243094891309738159e-01 1.181547269225120544e-01 -1.811138242483139038e-01 1.652257293462753296e-01 3.827944770455360413e-02 -8.353941142559051514e-02 -1.994920819997787476e-01 -6.409579515457153320e-02 9.255084395408630371e-02 3.561220765113830566e-01 7.810342311859130859e-02 -1.565031111240386963e-01 8.079126477241516113e-02 3.500925600528717041e-01 2.620688378810882568e-01 1.486358791589736938e-01 -1.630989313125610352e-01
-4.113300144672393799e-01 -3.679742813110351562e-01 2.324212342500686646e-02 2.083610147237777710e-01 -6.138441711664199829e-02 -1.449217945337295532e-01 9.029760211706161499e-02 7.074446976184844971e-02 -3.123402297496795654e-01 -8.744974434375762939e-02 1.629494726657867432e-01 -3.371452540159225464e-02 -8.900094032287597656e-02 -5.808036029338836670e-02 2.911026179790496826e-01 -2.955527743324637413e-03 3.443381488323211670e-01 1.978609263896942139e-01 1.098400633782148361e-02 -3.030698597431182861e-01 4.983755201101303101e-02 -1.539019495248794556e-01 2.004822716116905212e-02 -2.338144928216934204e-01 -3.667230904102325439e-02 -7.621315866708755493e-02 -4.795833677053451538e-02 1.614472568035125732e-01 1.203405931591987610e-01 9.878101991489529610e-04 -5.804186686873435974e-02 -1.678097434341907501e-02
-1.764083653688430786e-01 -2.828392982482910156e-01 -4.664677008986473083e-02 2.575135827064514160e-01 -2.241427078843116760e-02 1.568961590528488159e-01 1.480081379413604736e-01 2.160945385694503784e-01 -6.719842553138732910e-02 -9.581016749143600464e-02 -1.373232603073120117e-01 -1.843132227659225464e-01 1.827901042997837067e-02 -2.411973625421524048e-01 1.391948312520980835e-01 -1.087574064731597900e-01 1.011244952678680420e-01 2.123675495386123657e-01 2.340404391288757324e-01 -5.219164863228797913e-02 -2.473251968622207642e-01 -5.562416836619377136e-02 2.760426141321659088e-02 -3.600143492221832275e-01 2.790704965591430664e-01 1.964490264654159546e-01 -6.102168560028076172e-02 7.276650518178939819e-02 3.004496097564697266e-01 -1.339720636606216431e-01 -1.166808307170867920e-01 -1.250904500484466553e-01
-3.703894838690757751e-02 -3.921965956687927246e-01 6.380651146173477173e-02 -1.015198007225990295e-01 1.553278416395187378e-01 1.949598453938961029e-02 4.866588115692138672e-02 5.733401700854301453e-02 2.812482789158821106e-02 1.851771026849746704e-01 -8.357977122068405151e-02 7.972894608974456787e-02 -2.401136234402656555e-02 1.397000402212142944e-01 1.855922192335128784e-01 3.260540962219238281e-01 3.791713118553161621e-01 -2.033041119575500488e-01 1.460531800985336304e-01 5.946755409240722656e-02 -1.479147523641586304e-01 6.900629401206970215e-02 -1.222065240144729614e-01 4.097842425107955933e-02 3.212797939777374268e-01 3.032193779945373535e-01 -1.067672595381736755e-01 -2.448945306241512299e-02 2.932084202766418457e-01 2.085663080215454102e-01 -5.064195487648248672e-03 3.337110206484794617e-02
-1.121919676661491394e-01 -4.423483908176422119e-01 -3.181888461112976074e-01 2.772211730480194092e-01 -8.796457946300506592e-02 4.259748458862304688e-01 1.768066436052322388e-01 -7.639311254024505615e-02 -1.289818435907363892e-01 -2.895470857620239258e-01 -4.250850528478622437e-02 -8.857274055480957031e-02 -1.944101601839065552e-01 -1.110869869589805603e-01 -3.493465110659599304e-02 2.290626913309097290e-01 2.526832520961761475e-01 1.406431347131729126e-01 5.780971795320510864e-02 2.957560820505023003e-03 6.999448686838150024e-02 1.752262935042381287e-02 1.073651853948831558e-02 -3.317503631114959717e-02 -1.379241049289703369e-01 1.256255656480789185e-01 8.612421900033950806e-02 6.709761917591094971e-02 5.099531635642051697e-02 -1.589967906475067139e-01 -7.102922350168228149e-02 1.877795532345771790e-02
-3.374662995338439941e-01 -1.143486499786376953e-01 -8.758464455604553223e-02 1.230187863111495972e-01 1.600849330425262451e-01 2.036754935979843140e-01 -1.492295116186141968e-01 -1.836036592721939087e-01 5.545061454176902771e-02 -1.356206834316253662e-02 -4.174908995628356934e-02 -1.241803616285324097e-01 -1.734718382358551025e-01 8.762533217668533325e-02 3.837345838546752930e-01 1.773095573298633099e-03 5.937004834413528442e-02 6.657535582780838013e-02 1.813119202852249146e-01 -3.778326809406280518e-01 -1.624282300472259521e-01 1.869728565216064453e-01 -2.048825472593307495e-01 -3.518880307674407959e-01 1.408737748861312866e-01 2.365722060203552246e-01 1.137816831469535828e-01 -6.049542501568794250e-02 4.242072626948356628e-02 -8.010223507881164551e-03 -7.957104593515396118e-02 1.017424315214157104e-01
-3.116949498653411865e-01 -4.025764167308807373e-01 -2.795460820198059082e-01 4.343892633914947510e-02 1.458124816417694092e-01 -3.701827721670269966e-03 -1.330296881496906281e-02 -6.418749690055847168e-02 -2.157431840896606445e-01 1.843709200620651245e-01 1.024171523749828339e-02 -1.874113827943801880e-01 -1.938244104385375977e-01 -8.276394568383693695e-03 2.058135420083999634e-01 -1.710020303726196289e-01 2.538186311721801758e-01 9.904257208108901978e-02 7.927279174327850342e-02 -2.656909823417663574e-01 -2.537885606288909912e-01 2.494141086935997009e-02 -1.145550981163978577e-01 -5.791499093174934387e-02 -2.656970620155334473e-01 -8.615379035472869873e-02 -7.204253226518630981e-02 -2.663173973560333252e-01 8.924836665391921997e-02 1.197799146175384521e-01 -2.386493608355522156e-02 -2.322065271437168121e-02
-1.084271371364593506e-01 -2.076604664325714111e-01 -3.645856305956840515e-02 1.165837496519088745e-01 -4.409257788211107254e-03 7.720874994993209839e-02 -2.400984764099121094e-01 1.885538250207901001e-01 -4.480097070336341858e-02 2.464146614074707031e-01 9.818992763757705688e-02 -2.166668921709060669e-01 6.629784405231475830e-02 -4.743770137429237366e-02 1.250957697629928589e-01 1.622073799371719360e-01 2.145393788814544678e-01 -2.743700742721557617e-01 5.687742307782173157e-02 6.003282591700553894e-02 8.279412984848022461e-02 9.768296778202056885e-02 1.160448268055915833e-01 -1.016729325056076050e-01 7.686442136764526367e-02 -3.266480565071105957e-02 2.109780609607696533e-01 -2.964179813861846924e-01 5.423461198806762695e-01 1.743429601192474365e-01 -2.517068199813365936e-02 1.738836914300918579e-01
-2.063450962305068970e-01 -1.217640191316604614e-01 -6.495202332735061646e-02 -1.095219403505325317e-01 1.366485059261322021e-01 7.234558463096618652e-02 1.313476264476776123e-01 -7.530898600816726685e-02 -9.931117296218872070e-02 -1.490258127450942993e-01 4.229967296123504639e-02 -2.435023784637451172e-01 -1.269223242998123169e-01 2.407407164573669434e-01 2.242025434970855713e-01 4.165687263011932373e-01 -1.657564193010330200e-02 -1.058697793632745743e-02 1.725007444620132446e-01 -1.659330278635025024e-01 7.927732169628143311e-02 8.964730659499764442e-04 1.279919594526290894e-01 -1.372086256742477417e-01 1.640794575214385986e-01 7.745639234781265259e-02 -2.428302168846130371e-01 2.796237729489803314e-02 4.162509441375732422e-01 -7.009956240653991699e-02 3.348009884357452393e-01 8.014908432960510254e-02
-2.649417817592620850e-01 -2.248646616935729980e-01 -3.121904730796813965e-01 1.800549924373626709e-01 -6.998813897371292114e-02 1.420837361365556717e-02 -1.963463872671127319e-01 1.895656138658523560e-01 -1.584883630275726318e-01 1.447550803422927856e-01 2.479893416166305542e-01 -1.486728787422180176e-01 -1.496071964502334595e-01 -9.204579889774322510e-02 1.001255214214324951e-01 -1.257485058158636093e-02 3.394425511360168457e-01 1.010045632719993591e-01 -7.758119702339172363e-02 -6.279461085796356201e-02 -2.496521323919296265e-01 -1.897938698530197144e-01 -3.177597224712371826e-01 -1.729415357112884521e-01 -8.211670815944671631e-02 1.860555447638034821e-02 1.546755731105804443e-01 -2.336987666785717010e-02 7.040431350469589233e-02 -2.897675521671772003e-02 3.094939589500427246e-01 -3.609675914049148560e-02
-2.133119553327560425e-01 -2.353871613740921021e-01 -3.902745842933654785e-01 -1.193371117115020752e-01 1.605010181665420532e-01 -1.892972290515899658e-01 -9.258089959621429443e-02 2.501591444015502930e-01 4.114927351474761963e-02 1.167555749416351318e-01 2.131730467081069946e-01 -1.633776426315307617e-01 -3.882734850049018860e-02 1.008290424942970276e-01 2.490808814764022827e-01 4.221546351909637451e-01 1.094361767172813416e-01 -1.829026341438293457e-01 -3.507008310407400131e-03 9.313673526048660278e-02 1.120680570602416992e-01 1.047711893916130066e-01 -3.985267505049705505e-02 -2.075616717338562012e-01 2.432182282209396362e-01 8.649765700101852417e-02 1.780754327774047852e-01 1.044468730688095093e-01 1.028869673609733582e-01 1.924579590559005737e-02 -9.890703111886978149e-02 -8.989994227886199951e-02
1.121323481202125549e-01 -5.050820112228393555e-01 -1.322077065706253052e-01 7.162064313888549805e-02 9.894159436225891113e-02 6.783976405858993530e-02 5.662138015031814575e-02 -5.334805697202682495e-02 -1.557442396879196167e-01 2.420694530010223389e-01 3.300413191318511963e-01 -6.713592261075973511e-02 -1.172931715846061707e-01 -1.583420634269714355e-01 1.729248315095901489e-01 1.479335725307464600e-01 7.938160002231597900e-02 1.376515030860900879e-01 4.663374274969100952e-02 5.440072342753410339e-02 -4.397528246045112610e-02 1.858557909727096558e-01 3.017060756683349609e-01 -3.091895282268524170e-01 3.156769871711730957e-01 -9.543648920953273773e-03 7.088682800531387329e-02 -1.487180441617965698e-01 3.691063076257705688e-02 -1.367126107215881348e-01 3.600672632455825806e-02 2.534062974154949188e-02
1.102977991104125977e-02 -2.677749395370483398e-01 -2.225295752286911011e-01 -1.310794502496719360e-01 2.250169869512319565e-03 8.277950435876846313e-02 6.571210920810699463e-02 6.518254429101943970e-02 -2.023252844810485840e-01 -2.367194741964340210e-01 2.806858122348785400e-01 -1.107706725597381592e-01 -7.804989069700241089e-02 -9.283955395221710205e-02 6.292408704757690430e-02 -1.037735939025878906e-01 2.585084140300750732e-01 1.044121682643890381e-01 1.853443384170532227e-01 -3.028798103332519531e-01 6.376593559980392456e-02 1.729452423751354218e-02 1.687191426753997803e-01 -2.537510991096496582e-01 3.711444139480590820e-02 3.211954534053802490e-01 -2.286548614501953125e-01 -2.579361498355865479e-01 1.756929010152816772e-01 -8.025263994932174683e-02 2.585110664367675781e-01 -7.136913482099771500e-03
-2.079051434993743896e-01 -1.852021962404251099e-01 -1.091474890708923340e-01 -6.829221546649932861e-02 1.701478660106658936e-01 6.616964191198348999e-02 9.164644405245780945e-03 4.959822073578834534e-02 1.291652023792266846e-01 -1.312320828437805176e-01 1.010217890143394470e-01 -3.255299329757690430e-01 -2.292637377977371216e-01 2.435911148786544800e-01 6.834229826927185059e-02 2.067127972841262817e-01 2.807491123676300049e-01 -1.943596005439758301e-01 1.992624700069427490e-01 -1.702412217855453491e-01 9.587407112121582031e-02 1.215662881731987000e-01 1.072350516915321350e-01 -1.517071425914764404e-01 -9.105390310287475586e-02 5.630189180374145508e-02 -2.402869462966918945e-01 4.789784178137779236e-02 3.334550261497497559e-01 -3.046706132590770721e-02 2.608429491519927979e-01 2.553936541080474854e-01
-3.588145971298217773e-01 -1.869020313024520874e-01 -2.160181552171707153e-01 1.645523905754089355e-01 -1.565592437982559204e-01 4.460728168487548828e-01 1.648139804601669312e-01 -3.252190351486206055e-02 -1.250749528408050537e-01 -7.124103605747222900e-02 -8.547317981719970703e-02 -1.804672479629516602e-01 -2.764779627323150635e-01 4.758089780807495117e-02 -1.018381118774414062e-01 3.650171682238578796e-02 2.722905576229095459e-01 2.288097701966762543e-02 9.285002201795578003e-02 -1.363064795732498169e-01 -3.530619293451309204e-02 9.071458876132965088e-02 2.989822998642921448e-02 -1.957460045814514160e-01 3.646706640720367432e-01 -1.223222934640944004e-03 8.935344964265823364e-02 -1.719963699579238892e-01 1.023329570889472961e-01 1.623609215021133423e-01 4.299891740083694458e-02 -8.800821378827095032e-03
-1.671059429645538330e-01 -1.223418191075325012e-01 -1.776598840951919556e-01 -8.834111690521240234e-02 -2.911818586289882660e-02 1.475923657417297363e-01 1.596296876668930054e-01 2.707718685269355774e-02 5.499818827956914902e-03 7.065226137638092041e-02 -2.023901641368865967e-01 -2.771790623664855957e-01 -3.261794745922088623e-01 -1.118759736418724060e-01 -1.739911176264286041e-02 3.658511042594909668e-01 -2.493984997272491455e-02 -2.401030808687210083e-01 -4.652813822031021118e-02 -1.956825107336044312e-01 1.618636846542358398e-01 6.542975455522537231e-02 2.799871005117893219e-02 -2.450767010450363159e-01 3.376135230064392090e-01 -1.875065714120864868e-01 -3.458483144640922546e-02 -7.522031664848327637e-02 2.889933586120605469e-01 1.693257242441177368e-01 1.699732393026351929e-01 7.676669210195541382e-02
-3.212695941329002380e-02 -2.092214860022068024e-02 -4.863671362400054932e-01 1.125602275133132935e-01 2.355628013610839844e-01 3.750995174050331116e-02 -1.926941424608230591e-01 -1.006723940372467041e-01 -5.048927664756774902e-02 -7.288607954978942871e-02 2.061801031231880188e-02 -1.624118089675903320e-01 -1.976602524518966675e-01 4.333066567778587341e-02 -1.293189674615859985e-01 2.444592267274856567e-01 1.571208536624908447e-01 -2.496446482837200165e-02 1.605318672955036163e-02 -1.573364436626434326e-01 -1.195058226585388184e-02 7.393532246351242065e-02 -8.554571866989135742e-02 -2.190376073122024536e-01 1.006192490458488464e-01 4.331614449620246887e-02 1.069861799478530884e-01 1.769493371248245239e-01 4.134348630905151367e-01 1.780394464731216431e-01 3.521431386470794678e-01 -2.081274054944515228e-02
-3.587280809879302979e-01 1.533943414688110352e-02 -2.670142948627471924e-01 -5.623495578765869141e-02 -2.445014715194702148e-01 1.233132183551788330e-01 -1.295817196369171143e-01 1.861017197370529175e-01 1.218563094735145569e-01 -8.057062514126300812e-04 -9.257578104734420776e-02 -8.163539320230484009e-02 -1.197897419333457947e-01 -6.979268044233322144e-02 3.377661108970642090e-01 2.772159278392791748e-01 7.107433676719665527e-02 -1.791981607675552368e-01 -1.182733550667762756e-01 -5.787451937794685364e-02 5.121386423707008362e-02 2.968782484531402588e-01 3.364188596606254578e-02 -6.411022692918777466e-02 2.125525176525115967e-01 2.288883626461029053e-01 -2.160290032625198364e-01 2.752089798450469971e-01 2.011443972587585449e-01 -1.019998118281364441e-01 2.227788418531417847e-02 9.015978872776031494e-02
-1.746277064085006714e-01 -1.297349631786346436e-01 -7.625588774681091309e-02 9.209995716810226440e-02 -2.035093754529953003e-01 2.007317692041397095e-01 2.223068624734878540e-01 -5.819154530763626099e-02 -2.447420954704284668e-01 -1.812929213047027588e-01 -1.574597954750061035e-01 -1.620825827121734619e-01 -1.943542063236236572e-01 -2.689612209796905518e-01 2.390438914299011230e-01 2.162160575389862061e-01 2.572234570980072021e-01 -6.715314090251922607e-02 -2.968949265778064728e-02 -7.321704924106597900e-02 -1.829808205366134644e-01 1.242090296000242233e-02 -2.291405349969863892e-01 -2.385561019182205200e-01 -1.354402005672454834e-01 -1.404603272676467896e-01 -1.874841898679733276e-01 5.912174656987190247e-02 2.424425631761550903e-01 2.538263797760009766e-01 8.327185641974210739e-04 1.616586595773696899e-01
-1.932688504457473755e-01 -9.853333979845046997e-02 -1.589626967906951904e-01 2.842384278774261475e-01 7.524029165506362915e-02 2.162056863307952881e-01 2.092439085245132446e-01 -5.358323082327842712e-02 -7.891601324081420898e-02 2.548976242542266846e-02 1.675283312797546387e-01 2.813978493213653564e-01 2.975923707708716393e-03 -3.606933951377868652e-01 1.433992981910705566e-01 2.550701498985290527e-01 2.524555623531341553e-01 4.733547195792198181e-02 1.091065406799316406e-01 -1.396068036556243896e-01 -3.371169045567512512e-02 2.905588448047637939e-01 -1.127757355570793152e-01 -1.313998997211456299e-01 6.165043637156486511e-02 2.390980422496795654e-01 -1.278129070997238159e-01 5.128056183457374573e-02 1.174350008368492126e-01 -8.120887726545333862e-02 2.767328917980194092e-01 1.677540540695190430e-01
-1.683899015188217163e-01 -1.833431124687194824e-01 -3.796387910842895508e-01 2.932918667793273926e-01 -4.984814301133155823e-02 1.539023518562316895e-01 1.179594248533248901e-01 7.479999214410781860e-02 -4.647222533822059631e-02 -2.626183070242404938e-02 9.826747328042984009e-02 2.503423690795898438e-01 9.470254182815551758e-02 -1.432008445262908936e-01 1.826413720846176147e-01 1.814737170934677124e-01 3.525362014770507812e-01 -8.173713833093643188e-02 1.270670294761657715e-01 -3.998511284589767456e-02 4.769734293222427368e-02 1.571703851222991943e-01 1.929109245538711548e-01 -1.441022306680679321e-01 3.083838336169719696e-02 3.945317566394805908e-01 -9.878668189048767090e-02 1.591496020555496216e-01 7.899621874094009399e-02 -1.102540642023086548e-01 1.578957438468933105e-01 1.502500027418136597e-01
-2.684453427791595459e-01 -2.468968331813812256e-01 4.162273928523063660e-02 1.683640629053115845e-01 1.461157053709030151e-01 6.859569251537322998e-02 2.149521559476852417e-01 -8.343526721000671387e-02 -3.066012561321258545e-01 -6.128268316388130188e-03 2.878769636154174805e-01 -1.427553743124008179e-01 7.737431675195693970e-02 -1.876456737518310547e-01 1.168524399399757385e-01 -1.111329346895217896e-01 -7.517614867538213730e-03 -1.816708892583847046e-01 3.123036026954650879e-01 -1.809650510549545288e-01 -2.428067028522491455e-01 -1.850710213184356689e-01 8.303225040435791016e-02 -2.909096777439117432e-01 5.968267470598220825e-02 8.748733997344970703e-02 7.162770628929138184e-02 1.707547754049301147e-01 2.143197059631347656e-01 7.489738613367080688e-02 -3.849174454808235168e-02 2.158299535512924194e-01
-6.421769410371780396e-02 -3.394780755043029785e-01 -5.457421392202377319e-02 -3.708494082093238831e-02 8.356542326509952545e-03 -2.597590535879135132e-02 1.165136694908142090e-02 -1.470801383256912231e-01 -3.910003006458282471e-01 1.981107294559478760e-01 1.684115827083587646e-01 5.859916657209396362e-02 -3.801497444510459900e-02 -1.248423084616661072e-01 3.026147000491619110e-02 1.550523340702056885e-01 -1.112644001841545105e-02 -3.566046655178070068e-01 -7.244020700454711914e-02 -1.689500361680984497e-01 -3.785965740680694580e-01 5.628828331828117371e-02 -6.407269090414047241e-02 -1.489488333463668823e-01 2.756912112236022949e-01 -4.012683406472206116e-02 -1.012000143527984619e-01 -1.374259442090988159e-01 2.539775967597961426e-01 -2.316984236240386963e-01 -5.901541560888290405e-02 1.598722040653228760e-01
1.150617077946662903e-01 -3.958056271076202393e-01 -3.850774466991424561e-02 1.883470863103866577e-01 3.495275080204010010e-01 1.398705393075942993e-01 -4.044040292501449585e-02 -9.804301708936691284e-02 -1.936828792095184326e-01 -1.065320298075675964e-01 8.917208760976791382e-03 -1.177821680903434753e-01 -2.513306438922882080e-01 9.657701849937438965e-02 -2.097875028848648071e-01 3.419851064682006836e-01 1.813885718584060669e-01 -1.223047524690628052e-01 1.075349375605583191e-01 -1.010734960436820984e-01 9.438976645469665527e-03 -6.008912250399589539e-02 9.594093076884746552e-03 -3.878777623176574707e-01 2.692236304283142090e-01 6.250037997961044312e-02 -9.918356686830520630e-02 5.557281523942947388e-02 2.680055238306522369e-02 -5.110957846045494080e-02 1.084292680025100708e-01 -1.249210909008979797e-01
-6.729444861412048340e-02 -3.766014873981475830e-01 1.025527939200401306e-01 4.817430675029754639e-02 -3.335129022598266602e-01 -6.234820187091827393e-02 -1.953384131193161011e-01 -2.108134180307388306e-01 1.222650483250617981e-01 -1.064580827951431274e-01 1.070540994405746460e-01 -6.736516952514648438e-02 -1.475253105163574219e-01 -2.368794083595275879e-01 3.114714846014976501e-02 2.783298790454864502e-01 1.969115287065505981e-01 -6.819579005241394043e-02 2.263291776180267334e-01 -2.376350462436676025e-01 -3.255416080355644226e-02 2.610884234309196472e-02 -4.036732017993927002e-03 -2.372595071792602539e-01 5.029467120766639709e-02 3.326607495546340942e-02 2.933989465236663818e-01 2.194729745388031006e-01 2.352643609046936035e-01 1.621160656213760376e-01 7.209650427103042603e-02 -1.029904857277870178e-01
-6.921337544918060303e-02 -2.401511967182159424e-01 -9.822208434343338013e-02 2.279678136110305786e-01 5.133306607604026794e-02 -2.765181362628936768e-01 -1.220569461584091187e-01 -6.532769650220870972e-02 -4.297885000705718994e-01 6.434934586286544800e-02 5.107821896672248840e-02 -1.698440611362457275e-01 -6.662468612194061279e-02 -7.527363020926713943e-03 -1.531553715467453003e-01 2.487265616655349731e-01 -1.306353509426116943e-01 -1.771136820316314697e-01 -6.892063654959201813e-03 -2.250191867351531982e-01 -2.401261590421199799e-02 2.020544707775115967e-01 -1.630744636058807373e-01 -1.683742254972457886e-01 2.847732007503509521e-01 1.739722341299057007e-01 -1.625903546810150146e-01 -1.624935120344161987e-02 2.440787153318524361e-03 -9.468932449817657471e-02 9.637017548084259033e-02 3.402091264724731445e-01
1.208761334419250488e-01 -2.173560708761215210e-01 2.973214350640773773e-02 8.887568861246109009e-02 -1.322816206084098667e-05 3.151936233043670654e-01 2.700119465589523315e-02 1.017722636461257935e-01 -1.939569860696792603e-01 -2.220307886600494385e-01 3.176949918270111084e-01 -2.003316022455692291e-02 2.114096842706203461e-02 5.760697647929191589e-02 6.525510549545288086e-02 3.556692600250244141e-01 1.781677454710006714e-01 -2.116046398878097534e-01 1.268025934696197510e-01 -3.783602416515350342e-01 6.189271807670593262e-02 1.343144476413726807e-01 -1.267590094357728958e-02 -9.061151649802923203e-04 -1.651554182171821594e-02 -4.908473789691925049e-02 -1.321557015180587769e-01 9.556467831134796143e-02 1.381599456071853638e-01 -3.015320599079132080e-01 1.839754581451416016e-01 2.554042935371398926e-01
-2.241926640272140503e-01 -2.070478796958923340e-01 1.105725914239883423e-01 4.080369323492050171e-02 1.902315914630889893e-01 1.548487842082977295e-01 -1.251929905265569687e-02 1.113186404109001160e-01 -2.632539868354797363e-01 3.138619288802146912e-02 -5.307118967175483704e-02 -3.641838431358337402e-01 -1.620506346225738525e-01 6.572955101728439331e-02 -1.548444032669067383e-01 3.343118727207183838e-01 4.097426682710647583e-02 -3.261496126651763916e-02 -1.131489127874374390e-01 4.619960486888885498e-02 -1.947212368249893188e-01 -4.607253894209861755e-02 7.433484494686126709e-02 -1.507135480642318726e-01 4.155828058719635010e-02 3.841096460819244385e-01 -8.833409845829010010e-02 1.783096939325332642e-01 1.978989690542221069e-01 2.053903639316558838e-01 2.474038451910018921e-01 1.755704432725906372e-01
-8.291153609752655029e-02 -2.124399542808532715e-01 -1.239662803709506989e-02 1.682534255087375641e-02 2.737003862857818604e-01 5.553053319454193115e-02 -1.275147199630737305e-01 3.139853104948997498e-02 -5.781495943665504456e-02 -1.080048680305480957e-01 -5.670042335987091064e-02 3.133386746048927307e-02 -8.858785778284072876e-02 2.539813220500946045e-01 3.509137034416198730e-02 2.770642638206481934e-01 3.941203653812408447e-01 -1.484044939279556274e-01 3.604517579078674316e-01 -1.957355290651321411e-01 -1.726713776588439941e-01 2.275754809379577637e-01 2.458239942789077759e-01 -1.559181660413742065e-01 5.497443675994873047e-02 3.151111900806427002e-01 2.000779360532760620e-01 1.244479417800903320e-02 1.046021282672882080e-01 -5.807485058903694153e-02 1.181391775608062744e-01 7.008255459368228912e-03
7.454431056976318359e-02 -3.768362104892730713e-01 -3.112353198230266571e-02 -1.371987164020538330e-01 1.268837153911590576e-01 3.680786490440368652e-02 2.720635235309600830e-01 -8.450007438659667969e-02 -1.528959125280380249e-01 1.909573078155517578e-01 -1.213310286402702332e-01 -3.015021234750747681e-02 -3.114484548568725586e-01 -2.501404881477355957e-01 2.255580723285675049e-01 2.537039816379547119e-01 6.004491820931434631e-02 -4.944061487913131714e-02 5.670304968953132629e-02 1.124450936913490295e-01 -1.084683537483215332e-01 7.840538024902343750e-02 1.207480058073997498e-01 -2.387962043285369873e-01 2.347200959920883179e-01 2.253540754318237305e-01 -2.824084460735321045e-01 -1.065239682793617249e-01 5.871668085455894470e-02 1.550419479608535767e-01 -2.726068720221519470e-02 2.170568406581878662e-01
1.248724237084388733e-01 -2.301774471998214722e-01 -2.200452983379364014e-02 1.186778321862220764e-01 -1.409683674573898315e-01 8.781217038631439209e-02 7.406194508075714111e-02 -1.180188963189721107e-03 -1.689931601285934448e-01 1.415440291166305542e-01 4.601344466209411621e-02 -2.816362380981445312e-01 -2.814783155918121338e-01 -3.387874066829681396e-01 4.819108545780181885e-02 3.094640970230102539e-01 2.942996621131896973e-01 1.356068253517150879e-01 -1.624680906534194946e-01 6.668989360332489014e-02 5.950612947344779968e-02 -1.627248944714665413e-03 1.797750890254974365e-01 -3.443277478218078613e-01 1.418979018926620483e-01 9.363484568893909454e-03 1.555224359035491943e-01 6.235314160585403442e-02 3.223721981048583984e-01 -9.322883188724517822e-02 9.838651120662689209e-02 2.824488654732704163e-02
-1.891058683395385742e-01 -1.733895838260650635e-01 2.390405721962451935e-02 2.004353702068328857e-01 -1.077472814358770847e-03 1.501048952341079712e-01 -3.335040807723999023e-02 5.962315015494823456e-03 -5.017247051000595093e-02 -4.090264067053794861e-02 -7.976805418729782104e-02 -2.631168067455291748e-01 -2.685440182685852051e-01 3.793963789939880371e-01 3.874474763870239258e-02 1.540570408105850220e-01 2.288931310176849365e-01 -2.038508355617523193e-01 2.577281594276428223e-01 -9.491586126387119293e-03 -3.229026198387145996e-01 9.506527334451675415e-02 1.801924705505371094e-01 -2.824466228485107422e-01 8.095665276050567627e-02 2.409872114658355713e-01 2.032530754804611206e-01 9.323488920927047729e-03 2.023265063762664795e-01 -8.688480406999588013e-02 8.892291784286499023e-02 1.558848377317190170e-02
-1.670873463153839111e-01 -3.951743245124816895e-02 -3.728974610567092896e-02 -3.778082132339477539e-02 -1.820924878120422363e-02 1.183886677026748657e-01 2.015866935253143311e-01 6.261176615953445435e-02 -6.473361700773239136e-02 1.845211535692214966e-01 1.899120360612869263e-01 -1.613924652338027954e-01 -3.653419017791748047e-02 -2.118796296417713165e-02 3.375449776649475098e-01 -1.843290179967880249e-01 -1.018757559359073639e-02 -8.492734283208847046e-02 3.147086501121520996e-01 -1.447774618864059448e-01 -3.146790266036987305e-01 -5.864902213215827942e-02 8.110867440700531006e-02 -3.050894737243652344e-01 4.257160052657127380e-02 1.086509153246879578e-01 3.405252471566200256e-02 2.595966756343841553e-01 3.604764938354492188e-01 2.028293460607528687e-01 1.241586431860923767e-01 2.462565898895263672e-01
-2.000888437032699585e-01 -3.192129731178283691e-02 -3.940618336200714111e-01 2.392364442348480225e-01 1.637187153100967407e-01 1.866057068109512329e-01 1.546101272106170654e-01 1.161205917596817017e-01 3.206085041165351868e-02 9.416787326335906982e-02 -5.031099077314138412e-03 6.959167867898941040e-02 7.562413811683654785e-02 -2.905867397785186768e-01 -9.080815315246582031e-02 2.996143996715545654e-01 3.235639333724975586e-01 -4.432135261595249176e-03 1.421640515327453613e-01 7.175150513648986816e-02 -6.289090216159820557e-02 -6.095764786005020142e-02 -5.688524618744850159e-02 -2.353286296129226685e-01 -1.650245673954486847e-02 3.717007488012313843e-02 5.462115257978439331e-02 1.629435718059539795e-01 1.847230792045593262e-01 -1.619001775979995728e-01 -1.488206386566162109e-01 3.666685223579406738e-01
1.014963313937187195e-01 -4.174752831459045410e-01 -1.476211696863174438e-01 6.485317647457122803e-02 2.828635275363922119e-01 -1.074710395187139511e-02 1.391568593680858612e-02 -9.318709373474121094e-02 -1.188043132424354553e-01 -2.330567501485347748e-02 -2.081495821475982666e-01 -3.162574721500277519e-03 3.906254097819328308e-02 4.493616521358489990e-02 1.575800590217113495e-02 1.665344089269638062e-01 2.297509759664535522e-01 -1.326933801174163818e-01 4.665524661540985107e-01 -2.288821935653686523e-01 -1.130745634436607361e-01 7.652239501476287842e-02 7.901027798652648926e-02 -1.429566144943237305e-01 2.260273247957229614e-01 3.483739197254180908e-01 3.649972379207611084e-02 -4.895809665322303772e-02 2.088856510818004608e-02 -4.503701254725456238e-02 2.140665054321289062e-01 2.542195655405521393e-02
-1.444121152162551880e-01 -5.817406997084617615e-02 1.748763956129550934e-02 1.241551190614700317e-01 2.312227785587310791e-01 1.203922927379608154e-01 9.634850919246673584e-02 8.360652625560760498e-02 -7.014837116003036499e-02 -8.960694819688796997e-02 -1.758925020694732666e-01 -2.302434295415878296e-01 -1.454385370016098022e-01 1.297151595354080200e-01 1.256057173013687134e-01 3.331204354763031006e-01 1.506601423025131226e-01 -1.475354731082916260e-01 1.982798874378204346e-01 -6.249732524156570435e-02 -4.708832874894142151e-02 -1.126795485615730286e-01 -3.833116963505744934e-02 -4.357802867889404297e-01 2.176057547330856323e-01 1.954313516616821289e-01 -1.587850600481033325e-02 -3.051183931529521942e-02 2.682300806045532227e-01 -2.262105047702789307e-01 3.015237748622894287e-01 -1.394517272710800171e-01
-2.958488166332244873e-01 -4.270594120025634766e-01 -2.555822730064392090e-01 -4.359231516718864441e-02 -6.434571463614702225e-03 1.479557007551193237e-01 6.584136933088302612e-02 2.093501687049865723e-01 1.473071426153182983e-01 7.950797677040100098e-02 5.869980156421661377e-02 -3.117668032646179199e-01 2.731238305568695068e-01 1.122691482305526733e-01 1.274080723524093628e-01 -2.315785503014922142e-03 -5.863034352660179138e-02 -1.032409444451332092e-01 1.478272825479507446e-01 6.278224755078554153e-03 2.085728347301483154e-01 3.797091171145439148e-02 -5.033895745873451233e-02 -1.704034209251403809e-01 2.355630993843078613e-01 2.228121608495712280e-01 -7.145100086927413940e-02 -2.001004517078399658e-01 2.367707490921020508e-01 1.776368170976638794e-01 9.549044817686080933e-02 -3.396202623844146729e-02
6.613204628229141235e-02 -1.846372485160827637e-01 -2.119636088609695435e-01 2.610543668270111084e-01 2.908702194690704346e-01 -6.820622831583023071e-02 4.128004983067512512e-02 -1.866259574890136719e-01 -1.308827400207519531e-01 -1.120097115635871887e-01 3.324207663536071777e-02 -1.432856917381286621e-01 -3.243491053581237793e-01 -2.804749272763729095e-02 -2.295859903097152710e-01 3.543309271335601807e-01 -5.582113936543464661e-02 -9.219579398632049561e-02 7.394794374704360962e-02 -1.222649589180946350e-02 7.951477169990539551e-02 9.683642536401748657e-02 -1.207436025142669678e-01 -3.435119390487670898e-01 6.700971722602844238e-02 -8.213502168655395508e-02 -1.358955167233943939e-02 -7.669510692358016968e-02 3.186229765415191650e-01 2.244036942720413208e-01 2.287831306457519531e-01 -8.340837433934211731e-03
-3.858085870742797852e-01 -2.402066141366958618e-01 -3.069309294223785400e-01 3.408120572566986084e-02 7.689499109983444214e-02 1.257485598325729370e-01 -2.885785400867462158e-01 1.778495609760284424e-01 1.209282279014587402e-01 2.039607614278793335e-01 6.154802441596984863e-02 -3.428225517272949219e-01 7.494759559631347656e-02 6.679008156061172485e-02 2.015673071146011353e-01 1.194143444299697876e-01 8.349145762622356415e-03 -2.202163189649581909e-01 9.873720258474349976e-02 -7.550723105669021606e-02 1.386389718391001225e-03 2.508153207600116730e-02 -2.925693802535533905e-02 -8.168950676918029785e-02 2.489328086376190186e-01 2.290226817131042480e-01 -2.183076553046703339e-02 -9.395688027143478394e-02 1.915738284587860107e-01 2.314117997884750366e-01 9.153669327497482300e-02 -1.562520712614059448e-01
-2.340673208236694336e-01 -2.568315863609313965e-01 -2.071653306484222412e-01 5.818036198616027832e-02 3.198347985744476318e-01 4.942734912037849426e-02 6.510621402412652969e-03 1.797985881567001343e-01 1.622287333011627197e-01 1.527325063943862915e-01 2.316022291779518127e-02 -2.320683300495147705e-01 2.644644677639007568e-01 -1.893603987991809845e-02 1.918779164552688599e-01 3.582936525344848633e-01 1.612711548805236816e-01 4.295196849852800369e-03 4.519436508417129517e-02 -1.078352704644203186e-01 2.551858425140380859e-01 -2.843128144741058350e-02 -8.137769252061843872e-02 -9.023400396108627319e-02 2.101544737815856934e-01 -7.411075383424758911e-02 -4.943449050188064575e-02 -1.712277978658676147e-01 2.856824398040771484e-01 1.482596844434738159e-01 1.826685667037963867e-01 -1.324295252561569214e-01
-1.597743947058916092e-03 -2.370053529739379883e-01 3.242740407586097717e-02 3.149847686290740967e-01 1.883284598588943481e-01 -1.033573895692825317e-01 -2.849645018577575684e-01 -3.049821257591247559e-01 -1.391206979751586914e-01 2.466797013767063618e-04 1.881241649389266968e-01 -1.900945901870727539e-01 1.543700098991394043e-01 3.962700068950653076e-02 2.440373748540878296e-01 8.704965561628341675e-02 2.795847356319427490e-01 -1.095861010253429413e-02 1.432328969240188599e-01 -2.178006023168563843e-01 3.366964310407638550e-02 2.241759747266769409e-01 9.791389852762222290e-02 -1.580843478441238403e-01 -3.022344969213008881e-02 1.521590203046798706e-01 1.172189190983772278e-01 -4.737794026732444763e-02 2.498322278261184692e-01 3.235439658164978027e-01 1.820244640111923218e-02 9.525560773909091949e-03
-8.734729140996932983e-02 -2.651117742061614990e-01 -6.908994168043136597e-02 3.018794655799865723e-01 2.448281943798065186e-01 1.894675046205520630e-01 -3.337108343839645386e-02 5.282028019428253174e-02 -7.115578651428222656e-02 2.497883327305316925e-02 -1.422412544488906860e-01 -1.489039957523345947e-01 -2.226299494504928589e-01 1.683464795351028442e-01 2.114911526441574097e-01 2.635342478752136230e-01 -1.565329134464263916e-01 -6.539179012179374695e-04 -1.273464709520339966e-01 1.068693771958351135e-01 -2.054637521505355835e-01 -3.981648758053779602e-02 2.095461785793304443e-01 -3.348418176174163818e-01 4.555650521069765091e-03 3.405095338821411133e-01 6.162811815738677979e-02 9.503789246082305908e-02 2.136107385158538818e-01 1.155728101730346680e-01 2.154231965541839600e-01 -1.008491683751344681e-02
1.371238380670547485e-01 -8.326634764671325684e-02 -2.298151552677154541e-01 3.136215731501579285e-02 -1.333048660308122635e-02 8.562202006578445435e-02 -1.465031057596206665e-01 3.062868416309356689e-01 -1.831906437873840332e-01 -3.042986392974853516e-01 -1.402130424976348877e-01 -6.072346493601799011e-02 -1.983432918787002563e-01 7.530424743890762329e-02 6.259741634130477905e-02 4.996339380741119385e-01 8.776426315307617188e-03 -4.473463818430900574e-02 2.470942735671997070e-01 -1.316022872924804688e-01 -6.569492816925048828e-02 2.441793084144592285e-01 -1.106003224849700928e-01 -1.187085756100714207e-03 1.730148196220397949e-01 5.041835084557533264e-02 -2.044276148080825806e-01 4.672384262084960938e-02 2.974126636981964111e-01 1.508026849478483200e-03 -2.746754512190818787e-02 1.653112769126892090e-01
-2.925260961055755615e-01 -2.627283930778503418e-01 -2.370209991931915283e-01 -1.330738514661788940e-01 1.471145302057266235e-01 5.055795982480049133e-02 -1.844902038574218750e-01 1.706466227769851685e-01 1.039037927985191345e-01 7.123566418886184692e-02 -8.124211430549621582e-02 -3.735480308532714844e-01 1.509121358394622803e-01 9.161006659269332886e-02 1.560772806406021118e-01 2.653449773788452148e-01 1.525208204984664917e-01 2.799354027956724167e-03 -1.953851282596588135e-01 -1.802708208560943604e-01 7.547765225172042847e-02 -1.528433430939912796e-02 -1.465941220521926880e-01 -1.686146110296249390e-01 3.218071460723876953e-01 -1.088479384779930115e-01 -9.634926915168762207e-02 -2.756970748305320740e-02 3.092864751815795898e-01 5.962366238236427307e-02 1.457440555095672607e-01 2.269709669053554535e-02
-2.361381351947784424e-01 -2.811841666698455811e-01 -9.735330939292907715e-02 -1.881361822597682476e-04 2.233560234308242798e-01 1.090039610862731934e-01 -1.255797315388917923e-02 6.752499192953109741e-02 5.894129723310470581e-02 -1.562615185976028442e-01 2.750203385949134827e-02 -2.646156549453735352e-01 -2.471548467874526978e-01 3.405286967754364014e-01 1.148038432002067566e-01 1.539618521928787231e-01 7.540200650691986084e-02 -1.332193613052368164e-01 1.837606430053710938e-01 -6.678234785795211792e-02 6.762002408504486084e-02 1.067450791597366333e-01 1.252484023571014404e-01 -1.593470573425292969e-01 3.395835869014263153e-03 -8.319640904664993286e-02 -1.898335665464401245e-01 2.023573070764541626e-01 4.868354201316833496e-01 -9.167412295937538147e-03 1.580126583576202393e-01 1.092010214924812317e-01
-1.439665406942367554e-01 -3.774667382240295410e-01 -7.038523256778717041e-02 1.466582715511322021e-01 1.246510595083236694e-01 2.773551940917968750e-01 2.895120531320571899e-02 1.197617277503013611e-01 -1.157686579972505569e-02 -1.483274847269058228e-01 -4.558639228343963623e-02 -4.879175722599029541e-01 1.196493022143840790e-02 -2.030516266822814941e-01 1.144260689616203308e-01 4.582374542951583862e-02 2.261343300342559814e-01 -2.307885885238647461e-01 1.591078005731105804e-02 -4.352342709898948669e-02 -2.691501379013061523e-01 6.047793198376893997e-03 -9.045502543449401855e-02 5.022151768207550049e-02 1.264502257108688354e-01 -2.343600094318389893e-01 -9.002026915550231934e-02 2.741049528121948242e-01 1.529448181390762329e-01 3.851702786050736904e-04 1.258130371570587158e-01 2.718790248036384583e-02
-1.718179434537887573e-01 -1.414617300033569336e-01 -2.951115667819976807e-01 2.312790602445602417e-01 -3.369203954935073853e-02 7.910571992397308350e-02 -1.997950673103332520e-01 -2.502368986606597900e-01 -6.050536409020423889e-02 -1.099335774779319763e-01 2.413425892591476440e-01 -2.580879926681518555e-01 -1.718299835920333862e-01 -1.858934462070465088e-01 4.151382446289062500e-01 6.907083094120025635e-02 1.750050485134124756e-01 -2.655542194843292236e-01 -9.122830629348754883e-02 -2.455663383007049561e-01 -1.956020742654800415e-01 7.164263725280761719e-02 2.421662211418151855e-02 1.286320984363555908e-01 -3.826339170336723328e-02 -7.861743122339248657e-02 8.735840022563934326e-02 -9.804052114486694336e-02 2.117638438940048218e-01 -7.775680720806121826e-02 5.747466161847114563e-02 9.372378885746002197e-02
-2.896330356597900391e-01 -1.863366812467575073e-01 -3.676121234893798828e-01 -1.761015355587005615e-01 2.803394794464111328e-01 -1.467831581830978394e-01 2.419199198484420776e-01 -9.356147795915603638e-02 -1.283144056797027588e-01 1.129619702696800232e-01 -1.617524586617946625e-02 -5.363463237881660461e-02 1.021605208516120911e-01 -8.214532583951950073e-02 2.342940121889114380e-01 2.387111634016036987e-01 2.568690180778503418e-01 4.420613404363393784e-03 -1.443242933601140976e-02 -1.791551858186721802e-01 -2.302105724811553955e-02 -1.602504849433898926e-01 2.616835236549377441e-01 -2.304507642984390259e-01 2.881328575313091278e-02 9.153120964765548706e-02 -4.861936322413384914e-04 5.655931681394577026e-02 2.740413248538970947e-01 -8.576020598411560059e-02 8.918359130620956421e-02 -1.936103999614715576e-01
-1.629921495914459229e-01 -4.378302395343780518e-01 3.262050449848175049e-03 4.320940747857093811e-02 1.070914566516876221e-01 2.878343760967254639e-01 6.372995674610137939e-02 2.162173949182033539e-02 -1.809395253658294678e-01 -1.195616424083709717e-01 4.554428532719612122e-02 -8.053362369537353516e-02 3.085273690521717072e-02 -4.782214164733886719e-01 2.440002113580703735e-01 1.085939034819602966e-01 1.233848407864570618e-01 4.001129046082496643e-02 -1.671217083930969238e-01 -1.584040373563766479e-02 -2.355587631464004517e-01 8.078873902559280396e-02 -1.417102068662643433e-01 -1.967646330595016479e-01 -1.144285425543785095e-01 3.412245810031890869e-01 -2.432741969823837280e-02 1.059676110744476318e-01 1.785667799413204193e-02 -1.271070092916488647e-01 5.693592131137847900e-03 2.773953415453433990e-02
-2.026607841253280640e-01 -1.572033315896987915e-01 1.042630150914192200e-01 1.149435862898826599e-01 4.721151292324066162e-02 8.487747609615325928e-02 2.494705170392990112e-01 -4.259181767702102661e-02 -2.112297713756561279e-01 -1.050486564636230469e-01 3.483794331550598145e-01 -2.592405676841735840e-01 -1.103932037949562073e-01 -7.846649736166000366e-02 3.884869627654552460e-03 6.584272533655166626e-02 -1.398127675056457520e-01 -1.296365708112716675e-01 2.241737991571426392e-01 -4.486560225486755371e-01 -4.043701663613319397e-02 -7.099339365959167480e-02 -6.056069862097501755e-03 -1.737094223499298096e-01 3.547238111495971680e-01 1.948615163564682007e-01 1.238332688808441162e-01 1.032377034425735474e-01 1.360675245523452759e-01 1.610164493322372437e-01 -1.016601771116256714e-01 -1.935649849474430084e-02
4.315940663218498230e-02 -3.791940212249755859e-01 -9.840710461139678955e-02 4.769579172134399414e-01 1.139167621731758118e-01 1.412719339132308960e-01 -1.283705383539199829e-01 2.637411653995513916e-01 -3.711161613464355469e-01 1.078529506921768188e-01 2.421646416187286377e-01 -1.748645454645156860e-01 -1.530980318784713745e-01 1.334504932165145874e-01 -7.343654334545135498e-02 1.804134845733642578e-01 1.539472341537475586e-01 -2.285796552896499634e-01 4.134272038936614990e-02 -1.191744506359100342e-01 2.591443620622158051e-02 4.441265761852264404e-02 -2.296431921422481537e-02 1.369668692350387573e-01 9.229505807161331177e-02 -1.799545809626579285e-02 -1.537436097860336304e-01 -1.517636775970458984e-01 -8.011210709810256958e-02 2.703225426375865936e-02 6.070357933640480042e-02 -1.719424873590469360e-02
1.924854144454002380e-02 -5.490086078643798828e-01 -2.980639934539794922e-01 5.263007804751396179e-02 6.531933695077896118e-02 1.183721497654914856e-01 -2.160822041332721710e-02 -1.502843946218490601e-01 -5.185277387499809265e-02 -3.607844933867454529e-02 -1.714702323079109192e-02 1.888411678373813629e-02 -2.645356357097625732e-01 -1.519892811775207520e-01 -4.784062132239341736e-02 2.927599251270294189e-01 2.009644657373428345e-01 -3.765648230910301208e-02 -2.112965434789657593e-01 -1.234866604208946228e-01 -6.975027918815612793e-02 6.880335509777069092e-02 1.125981882214546204e-01 -3.697679191827774048e-02 4.009352922439575195e-01 -1.871848106384277344e-02 2.530794441699981689e-01 -1.278296113014221191e-01 3.453841805458068848e-02 8.518477529287338257e-02 -2.780588716268539429e-02 -5.917701870203018188e-02
-2.086050957441329956e-01 -3.078712224960327148e-01 -1.610254347324371338e-01 3.288187459111213684e-02 1.787414997816085815e-01 3.417157530784606934e-01 9.579003602266311646e-02 9.745991975069046021e-02 -2.875335812568664551e-01 -1.123852431774139404e-01 -1.286574732512235641e-02 -3.103329986333847046e-02 -4.766682162880897522e-03 -3.326534852385520935e-02 1.666499376296997070e-01 1.006016358733177185e-01 2.254630178213119507e-01 -1.297392398118972778e-01 2.057722359895706177e-01 -1.022600010037422180e-01 -1.303801429457962513e-03 1.120992079377174377e-01 -1.234846040606498718e-01 -6.753124296665191650e-02 3.394235670566558838e-01 -2.911605536937713623e-01 -1.185706723481416702e-02 -2.559232413768768311e-01 -8.728961646556854248e-02 2.878796458244323730e-01 1.431128829717636108e-01 -4.901241883635520935e-02
-5.631385371088981628e-02 -1.176954284310340881e-01 2.825253456830978394e-02 -1.143099144101142883e-01 1.441171765327453613e-01 1.349888741970062256e-01 2.117005288600921631e-01 6.730567663908004761e-02 1.185558363795280457e-01 -6.628634780645370483e-02 1.216659173369407654e-01 -3.142413496971130371e-01 -3.204596340656280518e-01 1.533121466636657715e-01 1.212887838482856750e-01 3.138648569583892822e-01 2.413286864757537842e-01 -1.460889279842376709e-01 1.423425506800413132e-02 -1.605424731969833374e-01 8.176823705434799194e-02 2.507877349853515625e-02 5.558334290981292725e-02 -3.527174890041351318e-01 8.689877390861511230e-02 1.283287107944488525e-01 -5.450569465756416321e-02 1.261397600173950195e-01 3.768410980701446533e-01 1.809545308351516724e-01 2.265343070030212402e-01 -2.561539877206087112e-03
7.315268740057945251e-03 -4.682843685150146484e-01 1.411133408546447754e-01 -2.030329853296279907e-01 1.854890584945678711e-01 -1.869129538536071777e-01 9.922298789024353027e-02 2.201433293521404266e-02 -2.400640100240707397e-01 9.525653719902038574e-02 4.396123439073562622e-02 5.783136934041976929e-03 -1.265837699174880981e-01 -1.649945527315139771e-01 2.142391800880432129e-01 1.331268697977066040e-01 1.242141872644424438e-01 7.973225787281990051e-03 1.485525220632553101e-01 1.375022903084754944e-02 -1.928954273462295532e-01 5.996582284569740295e-02 -1.785237938165664673e-01 -2.905213646590709686e-02 3.831580579280853271e-01 3.332288861274719238e-01 -5.526347458362579346e-02 1.005128175020217896e-01 1.809847056865692139e-01 -2.659562230110168457e-02 1.738332659006118774e-01 1.354688555002212524e-01
-2.840644717216491699e-01 -1.572356820106506348e-01 -2.820877730846405029e-01 -1.070028394460678101e-01 1.902895122766494751e-01 -1.584847569465637207e-01 -2.151157408952713013e-01 1.044153645634651184e-01 -7.632269989699125290e-03 9.246028214693069458e-02 1.542648971080780029e-01 -2.437707483768463135e-01 1.031252145767211914e-01 1.815532520413398743e-02 2.011517584323883057e-01 1.904439628124237061e-01 1.420641988515853882e-01 -9.152453392744064331e-02 1.871192902326583862e-01 -3.807024657726287842e-02 1.123244613409042358e-01 -5.325904488563537598e-02 -4.579022154211997986e-02 -3.230816125869750977e-01 2.287600189447402954e-01 3.968385607004165649e-02 3.349688947200775146e-01 2.061585038900375366e-01 3.010196089744567871e-01 1.266645491123199463e-01 -5.753491818904876709e-02 3.428347918088547885e-05
1.028603687882423401e-01 -2.219817936420440674e-01 -4.171707853674888611e-02 3.014765679836273193e-02 3.530924618244171143e-01 -2.942344732582569122e-02 -3.332384303212165833e-02 9.380276501178741455e-02 -5.289846658706665039e-02 -4.377828910946846008e-02 -2.293776124715805054e-01 6.743872910737991333e-02 -1.549833416938781738e-01 4.093516990542411804e-02 -2.238357812166213989e-02 3.338955342769622803e-01 2.607045471668243408e-01 -1.839420050382614136e-01 3.270976543426513672e-01 -1.437870115041732788e-01 1.273492164909839630e-02 -2.028463408350944519e-02 4.664648696780204773e-02 -3.296739161014556885e-01 2.393938004970550537e-01 3.077981770038604736e-01 -3.770060837268829346e-02 -6.887147575616836548e-02 2.385081946849822998e-01 -4.793382808566093445e-02 2.086415886878967285e-01 -2.555835247039794922e-02
1.502423584461212158e-01 -2.560676634311676025e-01 -8.349323645234107971e-03 2.918284535408020020e-01 3.843445330858230591e-02 -1.434048861265182495e-01 -5.711102485656738281e-02 -1.740323156118392944e-01 1.416953094303607941e-02 1.335042249411344528e-02 5.963982269167900085e-02 -1.623658537864685059e-01 3.705250471830368042e-02 -5.912069603800773621e-02 2.802278101444244385e-01 3.843617737293243408e-01 1.131214126944541931e-01 -1.924096196889877319e-01 -1.207829359918832779e-02 -2.762181125581264496e-02 -1.421069949865341187e-01 2.750478386878967285e-01 -2.092989683151245117e-01 -3.414230346679687500e-01 -1.964248344302177429e-02 2.226549088954925537e-01 5.949190631508827209e-02 -2.178110033273696899e-01 -5.013794638216495514e-03 -2.320876531302928925e-02 2.356369793415069580e-01 2.136002928018569946e-01
3.598023205995559692e-02 -1.076538041234016418e-01 -1.695353388786315918e-01 -2.028852105140686035e-01 2.417119443416595459e-01 8.210108429193496704e-02 1.033474951982498169e-01 -6.410025525838136673e-03 -3.157044351100921631e-01 2.839101552963256836e-01 1.906148158013820648e-02 -2.629445493221282959e-01 -4.237381741404533386e-02 -8.095420897006988525e-02 2.096599340438842773e-01 4.516482651233673096e-01 1.181038394570350647e-01 -3.079874813556671143e-01 -4.430324584245681763e-02 3.239305317401885986e-02 -1.084821447730064392e-01 7.087884843349456787e-02 6.926641613245010376e-02 -2.101394832134246826e-01 1.562564969062805176e-01 -1.823487430810928345e-01 7.560870051383972168e-02 1.119057983160018921e-01 1.882741302251815796e-01 1.718209236860275269e-01 -1.889576949179172516e-02 -1.282794773578643799e-01
-1.427689683623611927e-03 -1.534051001071929932e-01 -1.820735186338424683e-01 1.912958920001983643e-01 3.398485183715820312e-01 8.982773125171661377e-02 -2.665660157799720764e-02 -3.564524650573730469e-01 -2.450051307678222656e-01 2.174707502126693726e-02 3.061422146856784821e-02 -2.843592464923858643e-01 -3.326992318034172058e-02 -5.779505521059036255e-02 -2.024292051792144775e-01 1.790639460086822510e-01 -6.837351620197296143e-02 5.462398007512092590e-02 3.538902997970581055e-01 -1.570599377155303955e-01 1.015008240938186646e-01 6.484571844339370728e-02 -3.286061435937881470e-02 -7.036103308200836182e-02 9.438613196834921837e-04 8.341293036937713623e-02 -4.148804768919944763e-02 1.273469626903533936e-01 3.838160932064056396e-01 2.285652309656143188e-01 -8.475665748119354248e-02 1.608047932386398315e-01
-9.134375303983688354e-02 -1.500202529132366180e-02 -9.488470107316970825e-02 1.766830980777740479e-01 6.090395152568817139e-02 1.770877689123153687e-01 2.337512969970703125e-01 1.128584593534469604e-01 -7.932353019714355469e-02 -5.621528625488281250e-02 -2.176864594221115112e-01 -1.163942441344261169e-01 -1.162302196025848389e-01 -1.365261375904083252e-01 3.913258910179138184e-01 1.835648566484451294e-01 1.885908097028732300e-01 -1.491847634315490723e-01 -9.515680372714996338e-02 -1.755838543176651001e-01 -7.816644012928009033e-02 -1.064660400152206421e-01 -3.220401704311370850e-01 -3.203868567943572998e-01 2.211798578500747681e-01 9.420454502105712891e-02 -4.747330024838447571e-02 -1.358781158924102783e-01 -3.776336088776588440e-02 2.758648991584777832e-01 1.036706659942865372e-02 2.859031856060028076e-01
-1.615793406963348389e-01 -1.058075800538063049e-01 -1.323784235864877701e-02 -2.281696721911430359e-02 -1.385993659496307373e-01 3.447821140289306641e-01 1.272111684083938599e-01 -6.223835051059722900e-02 -1.354117989540100098e-01 -1.597870141267776489e-01 -6.811515986919403076e-02 -3.674773573875427246e-01 -2.324195951223373413e-01 -3.078310787677764893e-01 3.568420112133026123e-01 8.691981434822082520e-02 7.197842746973037720e-02 -2.138538658618927002e-01 1.247535869479179382e-01 -8.413516730070114136e-02 -6.409867107868194580e-02 9.436542540788650513e-02 -1.454290151596069336e-01 -2.104162424802780151e-01 -1.029420867562294006e-01 -9.644015133380889893e-02 -5.902696400880813599e-02 -2.262540720403194427e-02 2.068687826395034790e-01 3.208462297916412354e-01 2.314287424087524414e-02 1.203394085168838501e-01
-4.994803071022033691e-01 -1.620166599750518799e-01 1.197883710265159607e-01 7.700333744287490845e-02 -9.183755517005920410e-02 2.345964014530181885e-01 1.298054754734039307e-01 1.381790917366743088e-02 -1.681167334318161011e-01 -7.225742936134338379e-02 1.427279710769653320e-01 -7.497647404670715332e-02 9.268573671579360962e-02 -2.172721773386001587e-01 7.285944372415542603e-02 1.151704937219619751e-01 7.907892763614654541e-02 -3.161028921604156494e-01 2.617039680480957031e-01 -1.570331454277038574e-01 -1.732578724622726440e-01 9.063640981912612915e-02 -1.948901265859603882e-01 -1.598193794488906860e-01 -1.215714737772941589e-01 5.343268811702728271e-02 -2.088763564825057983e-02 -4.795031622052192688e-02 2.364809662103652954e-01 2.036376297473907471e-01 2.576561570167541504e-01 6.636568158864974976e-02
-1.099490672349929810e-01 -1.521443724632263184e-01 -3.283464163541793823e-02 2.213127166032791138e-01 2.127132266759872437e-01 1.291695088148117065e-01 3.810838982462882996e-02 1.431064307689666748e-01 -1.101166903972625732e-01 2.408732101321220398e-02 2.694999054074287415e-02 -1.382787376642227173e-01 -1.437625586986541748e-01 2.712689042091369629e-01 7.765041291713714600e-02 1.539625823497772217e-01 3.494783043861389160e-01 -1.178642734885215759e-01 1.053483933210372925e-01 -4.310746118426322937e-02 -8.871609717607498169e-02 4.417531937360763550e-02 3.309508264064788818e-01 -3.699527084827423096e-01 -5.958250164985656738e-02 4.542044997215270996e-01 1.549813449382781982e-01 -1.472727628424763680e-03 1.185411438345909119e-01 -9.978535026311874390e-02 5.404300987720489502e-02 -9.109643846750259399e-02
-3.633980453014373779e-01 -9.128642827272415161e-02 -3.355869352817535400e-01 -1.190243139863014221e-01 1.850348412990570068e-01 -1.077799475751817226e-03 -8.599457889795303345e-02 2.356747835874557495e-01 -1.668884456157684326e-01 4.158264398574829102e-02 -1.675877906382083893e-02 -2.378185391426086426e-01 -1.426935344934463501e-01 6.416068226099014282e-02 1.363691538572311401e-01 -5.687083117663860321e-03 -6.717049330472946167e-02 -2.531749606132507324e-01 -3.554684668779373169e-02 6.680703908205032349e-02 2.259205132722854614e-01 3.311995044350624084e-02 -1.640848442912101746e-02 -3.326811790466308594e-01 2.366993427276611328e-01 1.780477315187454224e-01 8.826251327991485596e-02 9.794443845748901367e-02 1.588010340929031372e-01 2.762381136417388916e-01 2.238504141569137573e-01 1.093423813581466675e-01
-2.591767907142639160e-01 -3.059814274311065674e-01 5.091006401926279068e-03 2.308917343616485596e-01 4.850255697965621948e-02 1.783038675785064697e-01 1.569684147834777832e-01 1.475031971931457520e-01 2.887812256813049316e-02 -2.329178154468536377e-01 -5.164700001478195190e-02 -3.217744231224060059e-01 -3.962266258895397186e-03 -2.685593664646148682e-01 1.568229645490646362e-01 1.848911941051483154e-01 1.387694180011749268e-01 -1.336392313241958618e-01 -6.961610913276672363e-02 -4.721189662814140320e-02 -1.795130372047424316e-01 -1.894531846046447754e-01 -8.232645690441131592e-02 2.290439233183860779e-02 3.178980574011802673e-02 -2.569352984428405762e-01 9.628326445817947388e-02 2.439884543418884277e-01 3.193356096744537354e-01 -4.592713713645935059e-02 1.518506854772567749e-01 1.747398525476455688e-01
-5.946846213191747665e-03 -3.268418014049530029e-01 -3.955538943409919739e-02 1.030315309762954712e-01 7.602706551551818848e-02 -1.107352077960968018e-01 8.781065046787261963e-02 1.016465127468109131e-01 -2.456155717372894287e-01 -1.509708166122436523e-01 1.304308176040649414e-01 -2.332090139389038086e-01 -2.409817278385162354e-01 -4.411600157618522644e-02 -2.786614298820495605e-01 -4.364902153611183167e-02 7.619941234588623047e-02 -7.740885764360427856e-02 4.186816513538360596e-02 4.973784834146499634e-02 -2.128334045410156250e-01 4.162497445940971375e-02 1.577963083982467651e-01 -3.427582979202270508e-01 1.126937940716743469e-01 2.851823568344116211e-01 -8.399011194705963135e-02 2.426005201414227486e-03 3.560318648815155029e-01 2.094886749982833862e-01 -2.190882107242941856e-03 2.712990343570709229e-01
-2.368598431348800659e-01 -2.505051195621490479e-01 -1.468129307031631470e-01 -5.103826150298118591e-02 4.327029883861541748e-01 3.149431943893432617e-02 -1.971527189016342163e-01 -2.659654431045055389e-02 -5.095828324556350708e-03 6.010678783059120178e-02 -4.319054633378982544e-02 -3.334273695945739746e-01 -1.171532366424798965e-02 -7.306982576847076416e-02 6.846425682306289673e-02 9.777728468179702759e-02 6.305300444364547729e-02 -2.565231323242187500e-01 -6.899195164442062378e-02 -1.642810404300689697e-01 1.882629841566085815e-01 -1.812391355633735657e-02 3.567878156900405884e-02 -9.881915152072906494e-02 6.509317457675933838e-02 7.929489016532897949e-02 1.284566055983304977e-02 2.198954969644546509e-01 4.242129921913146973e-01 -9.712418913841247559e-02 2.056813985109329224e-01 2.317481935024261475e-01
-2.685813605785369873e-01 -2.613314986228942871e-01 1.218921616673469543e-01 1.234759688377380371e-01 -1.082698553800582886e-01 2.764827907085418701e-01 1.865950375795364380e-01 -1.311870962381362915e-01 -3.278876543045043945e-01 6.058609858155250549e-02 2.624141275882720947e-01 -1.826196461915969849e-01 -1.383796483278274536e-01 2.605112828314304352e-02 3.426721692085266113e-02 3.190917894244194031e-02 3.109069764614105225e-01 2.782603353261947632e-02 -5.147845670580863953e-02 -2.880175039172172546e-02 -2.451912611722946167e-01 -1.225121542811393738e-01 -1.326142698526382446e-01 -1.779014468193054199e-01 1.959910690784454346e-01 4.237942397594451904e-03 -1.819669157266616821e-01 -3.851061314344406128e-02 1.748206615447998047e-01 1.960964202880859375e-01 1.399938464164733887e-01 2.587287425994873047e-01
2.105553597211837769e-01 -3.769532740116119385e-01 -8.832488209009170532e-02 2.952127754688262939e-01 1.639922410249710083e-01 -2.727285325527191162e-01 4.857939481735229492e-02 1.403904259204864502e-01 -1.868691593408584595e-01 1.008638516068458557e-01 -5.284830927848815918e-02 -7.462471723556518555e-02 -1.392885744571685791e-01 9.335503727197647095e-02 2.379513084888458252e-01 1.329129785299301147e-01 8.583122491836547852e-02 -1.885957270860671997e-01 1.230366453528404236e-01 -1.139798238873481750e-01 8.061191439628601074e-02 2.320858836174011230e-01 -1.654785424470901489e-01 -1.791401654481887817e-01 -2.448912337422370911e-02 -1.958935111761093140e-01 -1.388183888047933578e-02 -5.028453841805458069e-02 3.670838177204132080e-01 -7.761794328689575195e-02 9.601210057735443115e-02 2.383882701396942139e-01
-2.630136013031005859e-01 -3.030253946781158447e-01 1.278144270181655884e-01 2.897229790687561035e-01 1.359958387911319733e-02 2.864670157432556152e-01 1.797124743461608887e-01 -3.857313841581344604e-02 8.814643323421478271e-02 -8.098746836185455322e-02 -1.448033303022384644e-01 -5.212626457214355469e-01 -2.794311754405498505e-02 -2.124258428812026978e-01 5.312066525220870972e-02 1.304171681404113770e-01 1.558279693126678467e-01 -1.589419543743133545e-01 1.885127127170562744e-01 4.376027360558509827e-02 2.644836902618408203e-03 -1.010779477655887604e-02 -1.138737201690673828e-01 3.330775350332260132e-02 4.972425848245620728e-02 -1.543592810630798340e-01 9.833644330501556396e-02 1.316602826118469238e-01 2.620483636856079102e-01 9.446451812982559204e-02 1.123206987977027893e-01 7.244322448968887329e-02
-2.981047332286834717e-01 -2.760013043880462646e-01 -3.377352654933929443e-02 9.555263072252273560e-02 1.936164200305938721e-01 1.848605424165725708e-01 8.805157989263534546e-02 -4.099405929446220398e-02 -2.667405009269714355e-01 8.717574179172515869e-02 2.380739152431488037e-02 4.676178842782974243e-02 -1.558607369661331177e-01 5.445856135338544846e-03 1.674775034189224243e-01 -6.160463392734527588e-02 -1.437945850193500519e-02 -2.729699611663818359e-01 -3.086070902645587921e-02 -6.699032336473464966e-02 9.519875794649124146e-02 1.794841513037681580e-02 -1.672814339399337769e-01 -4.775510132312774658e-01 2.514244914054870605e-01 3.030036985874176025e-01 7.921236753463745117e-02 1.586856991052627563e-01 -5.682379007339477539e-02 -1.933888532221317291e-02 7.037335634231567383e-02 2.555441558361053467e-01
-4.296825081110000610e-02 -1.836953163146972656e-01 -1.910512149333953857e-01 -5.201992392539978027e-02 -1.002992019057273865e-01 1.952848583459854126e-02 2.436693757772445679e-02 -7.857295125722885132e-02 -2.266295254230499268e-01 2.877885997295379639e-01 1.472132354974746704e-01 -1.666099429130554199e-01 -1.250871717929840088e-01 -3.961292803287506104e-01 6.858139485120773315e-02 3.676092028617858887e-01 9.669909626245498657e-02 -3.977243229746818542e-02 -2.255893647670745850e-01 -1.250984221696853638e-01 -2.872582525014877319e-02 -1.122005432844161987e-01 2.342854738235473633e-01 -2.537443637847900391e-01 1.601775884628295898e-01 -9.524033963680267334e-02 1.995740979909896851e-01 -1.121069397777318954e-02 3.051872253417968750e-01 1.358328014612197876e-01 3.909114003181457520e-02 -1.183707639575004578e-01
-8.360268920660018921e-02 -2.571065127849578857e-01 -8.072011172771453857e-02 -4.404483363032341003e-02 4.058941733092069626e-03 1.709437370300292969e-01 2.524711787700653076e-01 -3.556539490818977356e-02 3.995916992425918579e-02 1.558158099651336670e-01 3.153078556060791016e-01 -1.876925975084304810e-01 -1.314299181103706360e-02 -3.596889078617095947e-01 2.869884371757507324e-01 1.570803225040435791e-01 2.672743797302246094e-01 -1.436067968606948853e-01 -4.112199414521455765e-03 1.611057482659816742e-02 -2.973036468029022217e-01 2.190074622631072998e-01 -9.671214967966079712e-02 -4.065987095236778259e-02 -1.352653056383132935e-01 2.944587767124176025e-01 -6.605643033981323242e-02 2.146716415882110596e-01 1.132005974650382996e-01 -1.655603758990764618e-02 -1.087368801236152649e-01 8.390806615352630615e-02
-2.515363991260528564e-01 -1.781244575977325439e-01 -7.566682249307632446e-02 9.259960055351257324e-02 -1.933773746713995934e-03 8.691208809614181519e-02 1.178602501749992371e-01 1.615844480693340302e-02 1.251181066036224365e-01 -1.659969091415405273e-01 3.883570898324251175e-03 -3.274811506271362305e-01 -2.744617164134979248e-01 3.097578585147857666e-01 1.059287693351507187e-03 2.778092026710510254e-01 1.467156261205673218e-01 -2.154583632946014404e-01 2.076607048511505127e-01 -1.178012788295745850e-01 8.808881789445877075e-02 1.070939525961875916e-01 8.738384395837783813e-02 -3.407176434993743896e-01 5.438683927059173584e-02 -6.495472043752670288e-02 -1.436972022056579590e-01 -3.303401172161102295e-02 3.518549501895904541e-01 1.230929866433143616e-01 1.836020052433013916e-01 -2.414421178400516510e-02
-1.799522191286087036e-01 -4.388798773288726807e-01 -1.472354829311370850e-01 2.624353766441345215e-01 -4.831219092011451721e-02 1.424653921276330948e-02 -7.483288645744323730e-02 -3.035060465335845947e-01 -3.426023721694946289e-01 -1.459941081702709198e-02 2.454453893005847931e-02 -1.892777234315872192e-01 -2.271917164325714111e-01 2.423584312200546265e-01 1.081433966755867004e-01 1.281880289316177368e-01 -1.007384806871414185e-01 -1.903248280286788940e-01 -8.560478687286376953e-02 -3.011955022811889648e-01 -3.476102277636528015e-02 1.080249994993209839e-01 -1.721483655273914337e-02 -9.695155918598175049e-02 -8.759543299674987793e-02 1.240567043423652649e-01 -3.062388673424720764e-02 -1.813261359930038452e-01 -3.656980022788047791e-02 -5.940458551049232483e-02 2.486576884984970093e-01 3.361705318093299866e-02
-5.042000208050012589e-03 -3.429580032825469971e-01 -3.041456341743469238e-01 1.539750993251800537e-01 -5.320038646459579468e-02 3.051635324954986572e-01 -2.512348592281341553e-01 8.312948793172836304e-02 -2.065711095929145813e-02 1.818349510431289673e-01 1.618063896894454956e-01 -2.663152515888214111e-01 -1.368898153305053711e-02 -1.350563317537307739e-01 -2.974928170442581177e-02 -2.768585681915283203e-01 -2.856063656508922577e-02 -2.551850676536560059e-01 1.033149436116218567e-01 -9.792895615100860596e-02 -1.653752028942108154e-01 -7.498705387115478516e-02 2.587064635008573532e-03 -2.999155223369598389e-01 2.128580510616302490e-01 1.395286321640014648e-01 9.105961024761199951e-02 1.033388599753379822e-01 2.760750986635684967e-02 -9.930880367755889893e-02 -1.313105970621109009e-01 2.299050092697143555e-01
-7.044757157564163208e-02 -3.774712085723876953e-01 -2.829326093196868896e-01 2.066635340452194214e-01 -9.216865897178649902e-02 -1.856459118425846100e-02 -6.477563083171844482e-02 1.825597584247589111e-01 -4.574495181441307068e-02 -4.304522648453712463e-02 1.762565076351165771e-01 -3.025266826152801514e-01 -2.401590347290039062e-01 -4.176635295152664185e-02 2.693384587764739990e-01 -2.381807280471548438e-04 2.317139804363250732e-01 -5.796942859888076782e-02 6.371843069791793823e-02 -7.475796341896057129e-02 -2.615438997745513916e-01 -9.339237958192825317e-02 -2.884500026702880859e-01 -1.915718019008636475e-01 -3.363125324249267578e-01 -2.564775757491588593e-02 1.439765393733978271e-01 7.218434009701013565e-03 1.213667020201683044e-01 6.572613865137100220e-02 8.207649737596511841e-02 2.944874577224254608e-02
7.206927239894866943e-02 -2.163943052291870117e-01 -1.257926523685455322e-01 9.523327648639678955e-02 1.681946516036987305e-01 3.599500283598899841e-02 -1.369352936744689941e-01 -2.473045885562896729e-01 -9.978625178337097168e-02 -1.481486205011606216e-02 -1.392121165990829468e-01 -1.501689106225967407e-01 -5.691102147102355957e-02 1.365760266780853271e-01 1.862880736589431763e-01 2.390912622213363647e-01 9.071504324674606323e-02 -2.003195732831954956e-01 3.703696653246879578e-02 -1.999164968729019165e-01 -1.310069710016250610e-01 2.281707227230072021e-01 -4.161480069160461426e-02 4.439932480454444885e-02 3.548093736171722412e-01 2.605293989181518555e-01 -3.158617997542023659e-03 7.147746160626411438e-03 3.473834991455078125e-01 3.928589820861816406e-01 -1.082202792167663574e-01 6.744355708360671997e-02
-3.001219630241394043e-01 -2.717953622341156006e-01 -1.347475498914718628e-01 8.024249970912933350e-02 1.495194733142852783e-01 -1.652650237083435059e-01 1.361963152885437012e-01 1.436459720134735107e-01 -3.929984197020530701e-02 1.373552083969116211e-01 -2.483500093221664429e-01 -8.526857942342758179e-02 1.731594442389905453e-03 -1.812546513974666595e-02 1.997866630554199219e-01 -4.981640726327896118e-02 2.373221330344676971e-02 -4.085127711296081543e-01 1.384754925966262817e-01 -2.616780996322631836e-01 8.079461753368377686e-02 2.536346912384033203e-01 -4.636359587311744690e-02 -2.519601583480834961e-01 2.934911847114562988e-01 6.313803791999816895e-02 -5.008243490010499954e-03 1.122150942683219910e-01 7.907918840646743774e-02 -2.748999893665313721e-01 1.105261519551277161e-01 4.636772349476814270e-02
-1.369429230690002441e-01 1.979558495804667473e-03 1.871505752205848694e-02 4.676997289061546326e-02 9.197679348289966583e-03 1.136688292026519775e-01 -1.025728881359100342e-01 -2.742575705051422119e-01 -7.480669766664505005e-02 7.973378151655197144e-02 1.143240649253129959e-02 -1.615575700998306274e-01 -1.912353336811065674e-01 -3.873474597930908203e-01 2.921600639820098877e-01 1.800358146429061890e-01 4.478327929973602295e-01 -9.462094306945800781e-02 1.460597664117813110e-01 -1.430384218692779541e-01 -1.047897115349769592e-01 1.367238759994506836e-01 1.653594672679901123e-01 -2.923583090305328369e-01 -5.874524638056755066e-02 2.045654505491256714e-02 -3.279709517955780029e-01 -1.506642997264862061e-01 -5.757222324609756470e-02 -4.182172939181327820e-02 6.359750032424926758e-02 -1.903717406094074249e-02
-1.230010762810707092e-01 -9.468377381563186646e-02 -3.277201056480407715e-01 -7.176794111728668213e-02 1.361087411642074585e-01 2.614473998546600342e-01 1.637863963842391968e-01 -1.280897110700607300e-01 -1.295005530118942261e-01 2.059198021888732910e-01 -7.872564345598220825e-02 -2.720848917961120605e-01 1.825446784496307373e-01 3.490185365080833435e-02 4.582966119050979614e-02 1.715099215507507324e-01 1.250353753566741943e-01 -2.307497113943099976e-01 -5.182977020740509033e-02 -2.878978848457336426e-01 2.873760759830474854e-01 1.716174557805061340e-02 1.064133048057556152e-01 -3.434976041316986084e-01 -2.898024395108222961e-02 9.010987728834152222e-02 -1.944049596786499023e-01 4.702663421630859375e-02 1.847380548715591431e-01 -3.445010259747505188e-02 2.670463323593139648e-01 -7.446780800819396973e-02
-8.961179107427597046e-02 -1.966613829135894775e-01 6.456931680440902710e-02 3.292425721883773804e-02 -1.208579391241073608e-01 1.156396642327308655e-01 -5.657237768173217773e-02 7.835272699594497681e-02 -1.947560012340545654e-01 3.193922042846679688e-01 1.036311909556388855e-01 -3.554427921772003174e-01 -1.489413827657699585e-01 6.335863377898931503e-03 2.507593631744384766e-01 2.005862742662429810e-01 1.076466441154479980e-01 1.740536838769912720e-01 1.416030377149581909e-01 -2.668714709579944611e-02 -1.357190608978271484e-01 1.658753603696823120e-01 3.610545098781585693e-01 -3.137195408344268799e-01 -7.022059708833694458e-02 2.420322299003601074e-01 1.749326586723327637e-01 1.706114560365676880e-01 7.406204938888549805e-02 -1.278807502239942551e-02 -9.155882149934768677e-02 1.837127208709716797e-01
-4.265581667423248291e-01 -1.257110983133316040e-01 -1.264670304954051971e-02 1.385524962097406387e-02 3.641946315765380859e-01 1.712450534105300903e-01 -3.227042555809020996e-01 -3.479616716504096985e-02 -2.240169346332550049e-01 4.098193254321813583e-03 -1.281401067972183228e-01 -1.703100204467773438e-01 -4.711668193340301514e-02 3.067431040108203888e-02 1.813864111900329590e-01 2.067580819129943848e-01 1.444347500801086426e-01 -1.184400245547294617e-01 -1.773951798677444458e-01 -1.451348960399627686e-01 1.597582697868347168e-01 2.316156402230262756e-02 5.085981637239456177e-02 -2.839919626712799072e-01 1.530195772647857666e-01 8.168985694646835327e-02 2.692673727869987488e-02 1.047662720084190369e-01 1.815779507160186768e-01 2.048985660076141357e-02 2.135936319828033447e-01 2.064536809921264648e-01
-2.538059651851654053e-01 -1.669525653123855591e-01 -2.687431275844573975e-01 1.506209000945091248e-02 3.379486501216888428e-01 1.250441819429397583e-01 -3.569331765174865723e-02 -7.948617450892925262e-03 1.979222334921360016e-02 2.775928378105163574e-02 -1.887054145336151123e-01 -3.249335289001464844e-01 -4.272025078535079956e-02 -7.738133519887924194e-02 6.477305293083190918e-02 2.797162830829620361e-01 3.609788417816162109e-02 -1.085577681660652161e-01 -1.478148698806762695e-01 -2.515991628170013428e-01 2.224387973546981812e-01 -3.447154536843299866e-02 1.742433011531829834e-01 -1.123359501361846924e-01 7.895031571388244629e-02 1.972766071557998657e-01 -4.451424255967140198e-02 5.981173738837242126e-02 2.307312637567520142e-01 4.283620219212025404e-04 3.463577330112457275e-01 2.359574735164642334e-01
-1.865486055612564087e-01 -2.591783106327056885e-01 7.962428033351898193e-02 3.748174011707305908e-02 -1.633719801902770996e-01 3.127788603305816650e-01 2.680556774139404297e-01 -1.155055239796638489e-01 -1.444981098175048828e-01 -1.234282329678535461e-01 2.275093644857406616e-02 -2.496248334646224976e-01 -1.071589663624763489e-01 -1.698284447193145752e-01 1.636023670434951782e-01 1.957144290208816528e-01 1.444489955902099609e-01 -1.357426773756742477e-02 -7.056147791445255280e-03 -1.243338286876678467e-01 1.993973180651664734e-02 -6.589690595865249634e-02 -2.459656745195388794e-01 -1.548838615417480469e-01 -3.663101792335510254e-02 -7.225994020700454712e-02 -3.010141253471374512e-01 6.503048539161682129e-02 2.391817867755889893e-01 3.758228421211242676e-01 4.873129725456237793e-02 2.195719480514526367e-01
-1.874921321868896484e-01 -1.338884681463241577e-01 -3.710445761680603027e-01 1.129156500101089478e-01 2.357052266597747803e-01 -2.375484257936477661e-02 -1.070749312639236450e-01 -5.267947912216186523e-02 1.468363683670759201e-02 -6.454216688871383667e-02 1.597474068403244019e-01 -1.771180480718612671e-01 -9.026548266410827637e-02 1.216104999184608459e-02 -1.918472498655319214e-01 3.130972385406494141e-01 1.137299314141273499e-01 -8.580742776393890381e-02 4.185459390282630920e-02 -6.638527661561965942e-02 -5.580105260014533997e-02 7.516475766897201538e-02 -2.624573558568954468e-02 -1.038608402013778687e-01 8.541731536388397217e-02 6.535844504833221436e-02 1.505031734704971313e-01 1.271804869174957275e-01 3.837125003337860107e-01 2.358430176973342896e-01 4.454123675823211670e-01 -1.529502272605895996e-01
-2.421091645956039429e-01 -1.993021816015243530e-01 -1.201644763350486755e-01 -6.689084228128194809e-03 9.917075186967849731e-02 7.106104493141174316e-02 1.175991445779800415e-01 9.431172907352447510e-02 1.204551532864570618e-01 -9.868938475847244263e-02 1.833751052618026733e-02 -2.359222918748855591e-01 -1.315485835075378418e-01 3.132910728454589844e-01 1.168263182044029236e-01 3.314404189586639404e-01 5.663395673036575317e-02 -1.614944934844970703e-01 1.214809119701385498e-01 -2.042142599821090698e-01 8.601163327693939209e-02 6.249945238232612610e-02 2.313572317361831665e-01 -3.258888721466064453e-01 1.147855743765830994e-01 -1.100145801901817322e-01 5.156847462058067322e-02 8.219800144433975220e-02 3.619080781936645508e-01 2.152907997369766235e-01 1.809045970439910889e-01 1.698088943958282471e-01
-1.744240671396255493e-01 -2.163407057523727417e-01 -1.736487597227096558e-01 -6.571805477142333984e-02 3.247475326061248779e-01 6.956485658884048462e-02 -2.112270295619964600e-01 -8.192567527294158936e-02 -3.894227370619773865e-02 8.063644170761108398e-02 -1.214959844946861267e-01 -2.854419052600860596e-01 8.409547619521617889e-03 -8.629149943590164185e-02 1.289309263229370117e-01 1.611055731773376465e-01 -1.055322065949440002e-01 -2.758179008960723877e-01 2.868927083909511566e-02 -2.094254046678543091e-01 1.079229488968849182e-01 -1.503414511680603027e-01 5.404492840170860291e-02 -7.990042120218276978e-02 2.016062848269939423e-02 6.443040817975997925e-02 5.659017711877822876e-02 1.389563679695129395e-01 3.760082721710205078e-01 -2.002924494445323944e-02 3.593695461750030518e-01 3.144370317459106445e-01
-3.824165463447570801e-02 -1.876542419195175171e-01 -1.576469391584396362e-01 1.708116978406906128e-01 -1.955852806568145752e-01 1.684702485799789429e-01 3.560326099395751953e-01 8.353251614607870579e-04 -4.369986802339553833e-02 -4.160892590880393982e-02 1.345035433769226074e-01 -1.751774251461029053e-01 -7.375903893262147903e-03 -1.923129856586456299e-01 3.541496694087982178e-01 2.074611335992813110e-01 1.176004931330680847e-01 -7.621768862009048462e-02 3.285567834973335266e-02 -8.109551668167114258e-02 1.941626518964767456e-02 1.055621579289436340e-01 -2.040084302425384521e-01 -1.666601300239562988e-01 -6.888583302497863770e-02 -2.111296802759170532e-01 -3.390327095985412598e-01 -1.290536858141422272e-02 9.497158974409103394e-02 1.886469274759292603e-01 -7.072772830724716187e-02 3.684120774269104004e-01
-3.462995886802673340e-01 -1.663820147514343262e-01 -1.299544423818588257e-01 2.378703355789184570e-01 4.938806965947151184e-02 2.533731162548065186e-01 1.178686767816543579e-01 2.060230821371078491e-01 -6.195459887385368347e-02 -8.646520227193832397e-02 1.216429397463798523e-01 -2.612560987472534180e-01 2.295414917171001434e-03 -2.990486919879913330e-01 7.566884160041809082e-03 -1.839668303728103638e-02 3.521076142787933350e-01 -1.595928966999053955e-01 2.714187800884246826e-01 -2.228290773928165436e-02 -1.969591677188873291e-01 -3.505563735961914062e-02 1.432279050350189209e-01 -2.262916266918182373e-01 -5.063646286725997925e-02 -1.997580379247665405e-01 -5.601247027516365051e-02 5.945773422718048096e-02 2.171484380960464478e-01 -1.695002764463424683e-01 -4.565211012959480286e-02 9.635354578495025635e-02
-2.350143343210220337e-01 -2.074674218893051147e-01 -1.771219670772552490e-01 2.947280108928680420e-01 2.161231487989425659e-01 2.394863516092300415e-01 5.535736680030822754e-02 -1.192755401134490967e-01 -1.419231146574020386e-01 5.810036882758140564e-02 1.346138119697570801e-01 -9.462670981884002686e-02 -7.943226373754441738e-04 -2.194813489913940430e-01 2.765503525733947754e-01 -9.250820614397525787e-03 -3.197043389081954956e-02 -1.850005537271499634e-01 2.136039733886718750e-01 -3.583051264286041260e-01 3.635841012001037598e-01 9.279847145080566406e-02 2.415349781513214111e-01 -7.938933372497558594e-02 -2.864887379109859467e-02 1.506615728139877319e-01 -3.698605298995971680e-02 6.673711538314819336e-02 -8.889271877706050873e-03 6.604263931512832642e-02 -1.368201375007629395e-01 1.399942785501480103e-01
-9.898524731397628784e-03 -8.670694380998611450e-02 -6.775064021348953247e-02 4.577725380659103394e-02 9.358014911413192749e-02 1.626674830913543701e-01 1.144920885562896729e-01 3.125207424163818359e-01 -3.477116525173187256e-01 -3.429480493068695068e-01 9.176523983478546143e-02 -1.495019048452377319e-01 -3.638122975826263428e-02 -2.083214670419692993e-01 3.246148675680160522e-02 2.868468761444091797e-01 1.997031867504119873e-01 -4.198163747787475586e-02 -6.227634102106094360e-02 -3.337418437004089355e-01 4.444308578968048096e-02 -8.642226457595825195e-02 -2.041567265987396240e-01 -1.577130407094955444e-01 4.994095489382743835e-02 2.394701838493347168e-01 -1.297751367092132568e-01 1.479633897542953491e-01 1.750186681747436523e-01 -1.633410453796386719e-01 7.353787869215011597e-02 2.194542735815048218e-01
-2.750154137611389160e-01 -4.465728104114532471e-01 -6.164342164993286133e-02 2.083528041839599609e-01 -1.669800430536270142e-01 3.682311475276947021e-01 9.549251757562160492e-03 7.650909572839736938e-02 6.546325981616973877e-02 -2.530430629849433899e-02 -2.042811065912246704e-01 -2.308377921581268311e-01 2.497953921556472778e-02 -1.584208011627197266e-01 1.798635572195053101e-01 3.205848038196563721e-01 1.642340719699859619e-01 1.973477751016616821e-01 -6.905663013458251953e-02 -1.386247761547565460e-02 -8.008467964828014374e-03 -4.820415377616882324e-02 -2.934903837740421295e-02 7.048580795526504517e-02 1.180206090211868286e-01 3.531270325183868408e-01 2.841341495513916016e-02 7.254771143198013306e-02 3.423364832997322083e-02 -1.112433820962905884e-01 7.852005958557128906e-02 -6.332569569349288940e-02
-4.572216793894767761e-02 -2.854266166687011719e-01 -2.610646188259124756e-01 3.851444274187088013e-02 2.375353425741195679e-01 -5.843696370720863342e-02 -1.877658069133758545e-01 3.129518926143646240e-01 1.762721389532089233e-01 -5.249916575849056244e-03 -1.827451735734939575e-01 -3.096193075180053711e-01 -6.501258909702301025e-02 2.510691806674003601e-02 1.580573767423629761e-01 3.089770674705505371e-01 1.535265296697616577e-01 -1.433942168951034546e-01 1.349013894796371460e-01 -1.007575169205665588e-01 2.455522492527961731e-02 -3.609918430447578430e-02 1.023821383714675903e-01 -6.266276538372039795e-02 -1.899365894496440887e-02 -2.060358040034770966e-02 1.494257599115371704e-01 -1.216167025268077850e-02 2.484277933835983276e-01 -3.924716711044311523e-01 1.970449835062026978e-01 -3.832992911338806152e-02
-1.065539494156837463e-01 -4.045903384685516357e-01 -1.806090772151947021e-01 5.071141198277473450e-02 -1.348858028650283813e-01 -5.496380105614662170e-02 -1.411586627364158630e-02 1.588031351566314697e-01 1.238162964582443237e-01 1.814687997102737427e-02 -7.217115163803100586e-02 -3.995405435562133789e-01 -2.836604416370391846e-01 -1.131825074553489685e-01 1.564089357852935791e-01 1.774373799562454224e-01 2.750054001808166504e-01 2.128570675849914551e-01 1.268452554941177368e-01 -2.131937146186828613e-01 1.175583228468894958e-01 2.994866482913494110e-02 -1.794444583356380463e-02 -3.122883439064025879e-01 -1.726445108652114868e-01 1.653519719839096069e-01 1.391603499650955200e-01 1.334238145500421524e-02 -5.947466939687728882e-02 -1.439592987298965454e-01 1.173904463648796082e-01 -6.027542427182197571e-02
-1.205338910222053528e-01 -3.422711193561553955e-01 1.909914053976535797e-02 1.917248517274856567e-01 -1.342693567276000977e-01 -1.612248271703720093e-01 5.397430155426263809e-03 5.625625606626272202e-03 -1.240887343883514404e-01 -9.269522875547409058e-02 4.471553862094879150e-02 -2.078674584627151489e-01 -1.415065228939056396e-01 -2.048525512218475342e-01 2.344207614660263062e-01 3.617535531520843506e-02 5.448136329650878906e-01 2.858511731028556824e-02 1.497368216514587402e-01 -1.807652860879898071e-01 -7.473335415124893188e-02 -1.679418385028839111e-01 3.069366216659545898e-01 -1.545378416776657104e-01 3.356194868683815002e-02 -9.556177258491516113e-02 4.796151816844940186e-02 1.462295800447463989e-01 1.780258566141128540e-01 -1.440728902816772461e-01 -4.712363332509994507e-02 8.022956550121307373e-02
-1.201527640223503113e-01 -6.193219870328903198e-02 -1.027375310513889417e-05 4.054354429244995117e-01 2.460767179727554321e-01 9.199858456850051880e-02 -2.360467314720153809e-01 -1.332152783870697021e-01 -2.408026754856109619e-01 -4.588025435805320740e-02 -5.742128938436508179e-02 -3.408528566360473633e-01 1.689954660832881927e-02 -3.128407150506973267e-02 3.017332255840301514e-01 1.463227421045303345e-01 8.930464833974838257e-02 -1.343532800674438477e-01 2.101310044527053833e-01 -1.239479258656501770e-01 -2.751788683235645294e-02 7.659896463155746460e-02 2.005408555269241333e-01 -1.295350641012191772e-01 -1.086643338203430176e-01 1.936608403921127319e-01 8.700139820575714111e-02 -3.966837003827095032e-02 5.906072258949279785e-02 3.955578505992889404e-01 1.605747640132904053e-02 -1.172581166028976440e-01
-2.036952078342437744e-01 -2.362633198499679565e-01 -2.791551500558853149e-02 -1.383282616734504700e-02 1.064697131514549255e-01 5.410661548376083374e-02 -1.737473905086517334e-01 -1.316041499376296997e-02 -1.902987957000732422e-01 2.555079758167266846e-02 -1.470748633146286011e-01 -3.555904626846313477e-01 -2.420560121536254883e-01 -3.692191839218139648e-01 1.436436474323272705e-01 2.608573436737060547e-01 3.404727578163146973e-01 -2.086585760116577148e-01 -1.138455793261528015e-02 -2.266477197408676147e-01 7.108290214091539383e-03 2.448096685111522675e-02 5.879304185509681702e-02 5.742554739117622375e-02 1.298158317804336548e-01 -1.701004505157470703e-01 -1.146596074104309082e-01 7.241124752908945084e-03 -1.280070394277572632e-01 2.584748268127441406e-01 1.152379065752029419e-01 -1.213804855942726135e-01
-3.785143792629241943e-01 -2.884861826896667480e-01 2.029970884323120117e-01 -5.665182322263717651e-02 5.344601348042488098e-02 2.342877089977264404e-01 1.240099519491195679e-01 -3.843111917376518250e-02 1.620346866548061371e-02 -1.399524658918380737e-01 5.216366425156593323e-02 -3.179213702678680420e-01 -8.322431892156600952e-02 -1.344648748636245728e-01 3.196940422058105469e-01 2.914913929998874664e-02 1.102453917264938354e-01 -1.763925403356552124e-01 3.054399490356445312e-01 -1.114282906055450439e-01 -2.096395939588546753e-01 3.279725834727287292e-02 -2.445095628499984741e-01 -1.882640719413757324e-01 -2.231391845270991325e-03 -1.600498259067535400e-01 -3.228074684739112854e-02 -2.835092321038246155e-02 1.515619158744812012e-01 5.609941855072975159e-02 1.747741252183914185e-01 1.715094149112701416e-01
-1.467589139938354492e-01 -4.773968756198883057e-01 4.310107603669166565e-02 -3.243951126933097839e-02 -2.337328791618347168e-01 -2.456307411193847656e-01 -1.284348219633102417e-01 4.687982611358165741e-03 7.310889661312103271e-02 -2.058788686990737915e-01 3.302947734482586384e-04 4.078966379165649414e-02 -3.604422882199287415e-02 -2.268903553485870361e-01 8.715843409299850464e-02 2.525650560855865479e-01 1.086659133434295654e-01 -2.650127978995442390e-03 1.514555662870407104e-01 -3.623029291629791260e-01 -7.390524446964263916e-02 8.631518483161926270e-02 -2.168250083923339844e-02 -3.403633534908294678e-01 1.086081489920616150e-01 -9.798343479633331299e-02 9.245302528142929077e-02 6.569257006049156189e-03 1.712725758552551270e-01 1.931592077016830444e-01 1.816212087869644165e-01 1.331779956817626953e-01
-2.956126928329467773e-01 -2.234993875026702881e-01 -2.920229136943817139e-01 -5.372389033436775208e-02 8.512398600578308105e-02 -7.902917265892028809e-02 -8.536158502101898193e-02 2.447065897285938263e-02 8.096837252378463745e-02 -1.253978759050369263e-01 -2.221957594156265259e-01 -6.621372699737548828e-02 1.638686954975128174e-01 7.325597107410430908e-02 1.734025180339813232e-01 -9.236951172351837158e-02 1.865941584110260010e-01 -4.263955652713775635e-01 1.475034654140472412e-01 -2.586818337440490723e-01 -4.305290430784225464e-02 1.964272558689117432e-01 1.102587673813104630e-02 -2.848587930202484131e-01 2.214523851871490479e-01 8.225530385971069336e-02 9.565646946430206299e-02 -1.096874102950096130e-02 1.449293196201324463e-01 -2.187059372663497925e-01 1.866427063941955566e-01 1.025067493319511414e-01
-1.531197428703308105e-01 -3.487440049648284912e-01 -1.711736768484115601e-01 -8.633531630039215088e-02 2.189318239688873291e-01 1.676798015832901001e-01 -6.971266865730285645e-02 2.944423854351043701e-01 -9.268161654472351074e-02 9.071626514196395874e-02 1.292471587657928467e-01 -5.077984184026718140e-02 1.811748445034027100e-01 -2.061103582382202148e-01 2.554918266832828522e-02 2.027357667684555054e-01 1.320893913507461548e-01 -1.104959398508071899e-01 6.524015218019485474e-02 -3.798789530992507935e-02 1.891713738441467285e-01 1.282996218651533127e-02 -1.682347804307937622e-01 6.751803308725357056e-02 1.221116781234741211e-01 -5.438965559005737305e-02 8.041203767061233521e-02 -1.988204866647720337e-01 4.738210141658782959e-01 2.679481208324432373e-01 3.627454116940498352e-02 1.782099455595016479e-01
-4.506453871726989746e-02 -4.093247056007385254e-01 -2.775994539260864258e-01 -4.555657133460044861e-02 -1.136917173862457275e-01 -8.505221456289291382e-02 2.213180959224700928e-01 1.036078706383705139e-01 -2.568356096744537354e-01 3.756417706608772278e-02 1.896173357963562012e-01 -1.306530684232711792e-01 -4.271300137042999268e-02 -2.728735804557800293e-01 2.108974307775497437e-01 4.269517585635185242e-02 -2.717606537044048309e-02 -2.924825847148895264e-01 -2.819305844604969025e-02 -7.498928904533386230e-02 -1.926845014095306396e-01 5.602295324206352234e-02 -1.488434821367263794e-01 -1.731790974736213684e-02 2.010571807622909546e-01 -1.051349714398384094e-01 -1.567246913909912109e-01 -1.764485538005828857e-01 1.765797883272171021e-01 -2.481753528118133545e-01 -1.346979588270187378e-01 2.343332618474960327e-01
-2.484624385833740234e-01 -1.818326488137245178e-02 -2.011039853096008301e-01 1.844915002584457397e-01 1.765857487916946411e-01 1.147348731756210327e-01 -5.781717970967292786e-02 -1.695251464843750000e-01 -7.351718097925186157e-02 -1.564238816499710083e-01 2.139745205640792847e-01 -3.825763761997222900e-01 -3.137423843145370483e-02 -1.006510406732559204e-01 3.104695975780487061e-01 9.008008241653442383e-02 8.018978405743837357e-04 1.552017033100128174e-01 3.064740300178527832e-01 -2.555198371410369873e-01 2.946557011455297470e-03 1.359413117170333862e-01 6.007546931505203247e-02 2.241298109292984009e-01 2.241358906030654907e-01 2.773025073111057281e-02 1.199647560715675354e-01 -5.130475014448165894e-02 1.804061233997344971e-01 1.486700773239135742e-01 -1.925916671752929688e-01 1.843281388282775879e-01
-9.155234694480895996e-02 -4.697836190462112427e-02 -2.240007519721984863e-01 3.155221045017242432e-01 2.614800333976745605e-01 3.651262521743774414e-01 -1.964884102344512939e-01 2.568232640624046326e-02 -1.167236268520355225e-01 -1.230338364839553833e-01 -1.127097457647323608e-01 6.358927488327026367e-02 -2.334046959877014160e-01 -5.802365019917488098e-02 -5.783311650156974792e-02 -3.410622011870145798e-03 2.686673402786254883e-01 -1.897406578063964844e-01 3.568319678306579590e-01 -8.990771323442459106e-02 -6.775774061679840088e-02 -1.572198048233985901e-02 1.435130089521408081e-01 -2.437097579240798950e-01 2.770463526248931885e-01 9.041272848844528198e-02 -8.131801337003707886e-02 -1.501577626913785934e-02 1.523359715938568115e-01 -1.147582530975341797e-01 1.440719962120056152e-01 1.212030127644538879e-01
6.013467907905578613e-02 -2.291415929794311523e-01 -1.068133562803268433e-01 1.016008928418159485e-01 1.919095218181610107e-01 -1.410208195447921753e-01 -2.710564807057380676e-02 -2.501254081726074219e-01 -5.877619609236717224e-02 -4.663066647481173277e-04 8.360628038644790649e-02 -1.955022364854812622e-01 -1.296460181474685669e-01 1.462457925081253052e-01 -5.295600369572639465e-02 3.740593492984771729e-01 3.355870246887207031e-01 -4.290545880794525146e-01 3.358513489365577698e-02 4.999270662665367126e-02 -2.717171236872673035e-02 1.119458116590976715e-02 -1.276277154684066772e-01 -6.435971241444349289e-03 1.755793541669845581e-01 1.854417026042938232e-01 1.081247553229331970e-01 2.115985751152038574e-01 1.918228864669799805e-01 2.502175867557525635e-01 -9.846587479114532471e-02 1.556800454854965210e-01
-2.878738343715667725e-01 -1.770564764738082886e-01 -5.143765360116958618e-02 2.221152633428573608e-01 -4.461152479052543640e-02 3.224666118621826172e-01 4.399676248431205750e-02 1.260754466056823730e-01 -2.998565435409545898e-01 7.781606167554855347e-02 -4.592294991016387939e-02 -8.591693639755249023e-02 -4.134593605995178223e-01 -1.457088887691497803e-01 -3.639920800924301147e-02 2.995165884494781494e-01 -1.689800769090652466e-01 2.189311571419239044e-02 9.206885099411010742e-02 -9.902518242597579956e-02 2.215583808720111847e-02 -5.293823778629302979e-02 -9.072604775428771973e-02 -3.274630289524793625e-03 -3.956186026334762573e-02 1.882109344005584717e-01 6.428544968366622925e-02 -4.045791625976562500e-01 7.751663029193878174e-02 1.470581293106079102e-01 1.535406708717346191e-01 8.032256364822387695e-02
-2.512668967247009277e-01 -4.293274581432342529e-01 -7.970546931028366089e-02 7.459340989589691162e-02 1.566646993160247803e-01 1.740312874317169189e-01 -1.894990950822830200e-01 -5.433828756213188171e-02 -8.335658907890319824e-02 -8.714140206575393677e-02 4.501836374402046204e-02 -2.567361891269683838e-01 -4.545245319604873657e-02 -2.338244616985321045e-01 3.350586593151092529e-01 3.331315815448760986e-01 1.301426887512207031e-01 -7.881034910678863525e-02 -1.448457390069961548e-01 1.133361086249351501e-01 3.823778405785560608e-02 3.237189650535583496e-01 1.604518145322799683e-01 -1.816320717334747314e-01 1.242391988635063171e-01 -9.759581089019775391e-02 8.570293337106704712e-02 -1.505116932094097137e-02 -7.890862971544265747e-02 -1.120658963918685913e-01 6.964986771345138550e-02 -7.960350066423416138e-02
-2.459866404533386230e-01 -1.821521371603012085e-01 -4.234910607337951660e-01 1.803134828805923462e-01 3.458204120397567749e-02 7.858779281377792358e-02 -2.357951700687408447e-01 1.349111348390579224e-01 -5.818856135010719299e-02 -3.930493444204330444e-02 7.566835731267929077e-02 -2.622444331645965576e-01 -2.429807484149932861e-01 -5.241949483752250671e-02 1.767239570617675781e-01 -1.862750649452209473e-01 2.081745564937591553e-01 -1.116061359643936157e-01 2.942259050905704498e-02 -2.014641612768173218e-01 -2.642484009265899658e-01 -9.255934506654739380e-03 -2.639922201633453369e-01 -5.339360982179641724e-02 -2.068668454885482788e-01 2.574249207973480225e-01 1.117583289742469788e-01 7.596513722091913223e-03 1.283829212188720703e-01 6.336871534585952759e-02 -1.409880667924880981e-01 6.670203059911727905e-02
-3.287010192871093750e-01 -3.374437987804412842e-01 1.981723308563232422e-01 -1.348051279783248901e-01 -2.457103691995143890e-02 2.133936434984207153e-01 1.422089487314224243e-01 1.010169312357902527e-01 -4.306731000542640686e-02 -1.937788426876068115e-01 9.743441641330718994e-02 -2.908811867237091064e-01 3.916771709918975830e-02 -1.633036285638809204e-01 2.052791118621826172e-01 5.383622273802757263e-02 7.102169841527938843e-02 -1.555620729923248291e-01 4.215945899486541748e-01 -8.071048557758331299e-02 1.007907092571258545e-01 1.387496851384639740e-02 -2.495380491018295288e-01 -2.429440617561340332e-01 4.045919701457023621e-02 -3.452604636549949646e-02 -3.811296075582504272e-02 -3.733344376087188721e-02 1.275083981454372406e-02 4.954124242067337036e-02 1.936735361814498901e-01 2.153603285551071167e-01
-1.544057875871658325e-01 -4.053570628166198730e-01 -2.967364490032196045e-01 -1.887293905019760132e-01 -1.004755496978759766e-01 -8.413063734769821167e-02 9.592056274414062500e-02 -1.843702346086502075e-01 1.122993528842926025e-01 -1.772865951061248779e-01 -1.606575846672058105e-01 -2.311155386269092560e-02 6.629410386085510254e-02 -9.561914950609207153e-02 2.252031117677688599e-01 1.153529584407806396e-01 4.378326237201690674e-01 -1.622561961412429810e-01 -3.782867267727851868e-02 -2.679543495178222656e-01 -1.914440542459487915e-01 -2.892018109560012817e-02 -1.945788040757179260e-02 -1.454898416996002197e-01 1.467456668615341187e-02 1.382655501365661621e-01 7.083129882812500000e-02 1.118358671665191650e-01 1.350310295820236206e-01 2.091618478298187256e-01 -1.363595873117446899e-01 1.101739332079887390e-01
-2.166245579719543457e-01 -3.164612054824829102e-01 -5.087669566273689270e-02 -5.770123377442359924e-02 2.512799799442291260e-01 1.785855591297149658e-01 -8.687858283519744873e-02 -9.418792277574539185e-02 -2.125165760517120361e-01 4.509671777486801147e-02 8.454935252666473389e-02 -2.559948265552520752e-01 -2.166941910982131958e-01 -3.109599947929382324e-01 2.917011976242065430e-01 -1.695149987936019897e-01 1.961110830307006836e-01 6.697019189596176147e-02 1.564661264419555664e-01 -2.579226791858673096e-01 -2.474734634160995483e-01 -1.603069603443145752e-01 -7.685206085443496704e-02 -9.637030214071273804e-02 -2.140522897243499756e-01 -1.283552683889865875e-02 1.168029084801673889e-01 1.220063343644142151e-01 2.099127173423767090e-01 8.116075769066810608e-03 3.276199102401733398e-02 -4.897775501012802124e-02
-2.123495340347290039e-01 -2.893898785114288330e-01 -7.103594392538070679e-02 3.911143839359283447e-01 -5.661994218826293945e-02 1.675255298614501953e-01 1.811542361974716187e-01 1.722366809844970703e-01 -6.573478132486343384e-02 1.860688924789428711e-01 -2.135253250598907471e-01 3.564501926302909851e-02 -1.979000121355056763e-01 -5.368608236312866211e-02 -2.788189239799976349e-02 3.644733130931854248e-01 6.862376630306243896e-02 1.256413310766220093e-01 1.561662405729293823e-01 -2.991803362965583801e-02 -1.469225138425827026e-01 4.506037011742591858e-02 -2.551458179950714111e-01 -5.146630108356475830e-02 2.841690182685852051e-01 1.727086305618286133e-01 1.309465616941452026e-01 7.308851182460784912e-02 8.220591396093368530e-02 -9.451542049646377563e-02 2.420488893985748291e-01 -1.158872097730636597e-01
-1.086064651608467102e-01 -2.421316653490066528e-01 7.986967265605926514e-02 2.449785731732845306e-02 1.461529582738876343e-01 5.372397601604461670e-03 2.462034113705158234e-02 1.353256255388259888e-01 7.780992984771728516e-02 -1.712151020765304565e-01 1.665723174810409546e-01 -2.935727536678314209e-01 -2.011977881193161011e-01 -4.037971794605255127e-01 3.835107982158660889e-01 1.663306802511215210e-01 2.477403283119201660e-01 3.211898356676101685e-02 -1.293904930353164673e-01 -1.885655671358108521e-01 -3.358926624059677124e-02 1.124373544007539749e-02 5.906711518764495850e-02 2.410998567938804626e-03 1.656150072813034058e-01 2.592392563819885254e-01 -6.401413679122924805e-02 1.429468989372253418e-01 -9.384192526340484619e-02 1.781791448593139648e-01 2.705870270729064941e-01 -4.814210534095764160e-02
-4.447948932647705078e-02 -2.263205051422119141e-01 -1.469764560461044312e-01 -2.406008541584014893e-02 2.837575413286685944e-02 1.727274507284164429e-01 1.135743111371994019e-01 -1.086831092834472656e-02 1.620329320430755615e-01 -7.783691585063934326e-02 1.503428369760513306e-01 -2.049486041069030762e-01 -1.920584589242935181e-01 1.814224869012832642e-01 1.060160472989082336e-01 2.479566335678100586e-01 -2.384705096483230591e-02 -2.636626958847045898e-01 -4.873681068420410156e-02 -2.663888931274414062e-01 -2.255553379654884338e-03 -1.355365216732025146e-01 8.403104543685913086e-02 -3.452545106410980225e-01 -9.063229709863662720e-02 9.793972223997116089e-02 -2.055528908967971802e-01 7.115963846445083618e-02 4.770856499671936035e-01 2.051729150116443634e-02 2.425402104854583740e-01 -3.844765573740005493e-02
-1.722608506679534912e-02 -2.916781306266784668e-01 -3.762756586074829102e-01 5.315655469894409180e-02 -1.393153816461563110e-01 -2.078675627708435059e-01 1.640565842390060425e-01 7.166673243045806885e-02 2.128121629357337952e-02 -1.049936115741729736e-01 7.196015119552612305e-02 -4.108370542526245117e-01 -1.586139947175979614e-01 -2.964702993631362915e-02 1.763028353452682495e-01 1.973737776279449463e-01 2.174928188323974609e-01 -1.812410801649093628e-01 1.136981621384620667e-01 -2.352657467126846313e-01 -1.480803191661834717e-01 2.132618725299835205e-01 -8.861774206161499023e-02 -1.904190778732299805e-01 -9.152787178754806519e-02 -6.808175146579742432e-02 4.907399788498878479e-02 -2.745692133903503418e-01 1.525125093758106232e-02 -1.790179610252380371e-01 5.869872868061065674e-02 -8.687517791986465454e-02
-1.142671108245849609e-01 -2.200872600078582764e-01 -5.415643379092216492e-02 6.034094467759132385e-02 2.220034599304199219e-02 -9.368658997118473053e-03 2.323833554983139038e-01 -1.350952237844467163e-01 -9.675154089927673340e-02 -1.096704080700874329e-01 2.842322923243045807e-02 -1.436028927564620972e-01 -3.443458378314971924e-01 -2.495889663696289062e-01 1.324680149555206299e-01 1.611209660768508911e-01 2.580274939537048340e-01 6.633399985730648041e-03 -8.450066298246383667e-02 -2.337045520544052124e-01 1.245184615254402161e-01 -1.665748469531536102e-02 -5.752737075090408325e-02 3.349775820970535278e-02 3.786242008209228516e-01 -4.833047464489936829e-02 3.672779724001884460e-02 1.825079470872879028e-01 1.391320377588272095e-01 4.085679054260253906e-01 2.708557248115539551e-01 5.753254890441894531e-02
-2.233808785676956177e-01 -2.087242901325225830e-01 -2.890712320804595947e-01 1.098721325397491455e-01 1.174904182553291321e-01 -5.448453873395919800e-02 -1.322916150093078613e-01 2.149879038333892822e-01 -1.286455988883972168e-01 1.237751767039299011e-01 3.932037204504013062e-02 -2.162801027297973633e-01 2.556161880493164062e-01 -2.165189944207668304e-02 5.022765323519706726e-02 1.857293695211410522e-01 2.687010467052459717e-01 -2.116235643625259399e-01 2.071825861930847168e-01 -1.392882037907838821e-02 1.727129817008972168e-01 8.343331515789031982e-02 4.952103272080421448e-02 -6.705750524997711182e-02 9.547214955091476440e-02 1.205118000507354736e-01 -1.590778380632400513e-01 -2.510966658592224121e-01 2.819807529449462891e-01 3.742800951004028320e-01 1.130429841578006744e-02 1.087419465184211731e-01
-8.137692511081695557e-02 -1.045056656002998352e-01 -9.378956258296966553e-02 1.830154508352279663e-01 2.605201676487922668e-02 1.086627617478370667e-01 1.153093874454498291e-01 1.981258094310760498e-01 -3.542017042636871338e-01 -2.852425277233123779e-01 -5.104187293909490108e-04 -3.023576140403747559e-01 3.964832425117492676e-02 -2.409534305334091187e-01 9.604657441377639771e-02 1.190865114331245422e-01 3.526157736778259277e-01 -1.399980112910270691e-02 -1.459774672985076904e-01 -3.467017114162445068e-01 -1.243775486946105957e-01 -1.250979751348495483e-01 -1.823078393936157227e-01 -1.292231976985931396e-01 -9.126896411180496216e-02 2.444254457950592041e-01 -1.371148973703384399e-01 -4.297148436307907104e-02 8.099555969238281250e-02 -1.205587387084960938e-01 3.056193701922893524e-02 1.897372901439666748e-01
-1.767962425947189331e-01 -5.480600520968437195e-02 -3.379902541637420654e-01 2.822501659393310547e-01 2.041572183370590210e-01 3.149756193161010742e-01 7.620560377836227417e-02 3.604228794574737549e-02 -1.989770084619522095e-01 -2.387127727270126343e-01 9.473011642694473267e-02 -2.762099541723728180e-02 -2.131426520645618439e-02 -2.528552711009979248e-01 1.661899387836456299e-01 -1.171492114663124084e-01 2.928012311458587646e-01 -1.669702678918838501e-01 6.903986632823944092e-02 -2.482293546199798584e-01 -1.964458376169204712e-01 -1.756695955991744995e-01 -1.858865916728973389e-01 -7.662234455347061157e-02 1.969403922557830811e-01 -1.605945639312267303e-02 -2.518047019839286804e-02 -1.639749705791473389e-01 1.779193282127380371e-01 -3.974668309092521667e-02 -1.211897209286689758e-01 8.623392134904861450e-02
1.926370561122894287e-01 -3.072492778301239014e-01 -3.581443130970001221e-01 -6.464559584856033325e-02 2.077053636312484741e-01 -5.715001374483108521e-02 -1.654779538512229919e-02 6.153870746493339539e-02 4.337940737605094910e-02 4.901865869760513306e-02 1.576288789510726929e-01 -2.342482507228851318e-01 -2.442206889390945435e-01 5.773063749074935913e-02 1.931905150413513184e-01 3.859232068061828613e-01 2.284490168094635010e-01 -1.537728011608123779e-01 -7.906965911388397217e-02 6.677798926830291748e-02 -2.717068418860435486e-02 1.285600513219833374e-01 -1.220580711960792542e-01 -2.355984300374984741e-01 3.357643187046051025e-01 3.059713914990425110e-02 1.431375294923782349e-01 3.685903176665306091e-02 8.999402634799480438e-03 -1.217133626341819763e-01 -1.155077144503593445e-01 -1.198306307196617126e-01
-1.939087659120559692e-01 -2.380314320325851440e-01 -2.793531417846679688e-01 -3.987763542681932449e-03 1.557832062244415283e-01 1.015730947256088257e-01 -4.852356761693954468e-02 9.908216446638107300e-02 1.389744430780410767e-01 -3.694934397935867310e-02 -6.269423663616180420e-02 -2.969134449958801270e-01 -6.933894008398056030e-02 1.379170361906290054e-02 3.347245976328849792e-02 2.325739264488220215e-01 3.752030432224273682e-02 -4.002141058444976807e-01 -1.612838059663772583e-01 4.319478198885917664e-02 3.895413130521774292e-02 1.313780099153518677e-01 2.066777348518371582e-01 -3.619274199008941650e-01 1.758926063776016235e-01 -3.210053965449333191e-02 -1.400123350322246552e-03 -3.739870339632034302e-02 1.120787933468818665e-01 2.748232185840606689e-01 3.232822716236114502e-01 6.351701449602842331e-03
-1.614198386669158936e-01 -1.653569191694259644e-01 -1.231604069471359253e-01 9.032477438449859619e-02 -1.987305581569671631e-01 2.304603606462478638e-01 2.843885123729705811e-01 -1.914511024951934814e-01 -2.672101557254791260e-01 -5.398914590477943420e-02 2.623922526836395264e-01 -3.239074647426605225e-01 -2.309503406286239624e-01 -6.607624143362045288e-02 -1.430702768266201019e-02 -7.997488230466842651e-02 1.719504445791244507e-01 6.595095992088317871e-02 -2.446793392300605774e-02 -6.280752271413803101e-02 -1.028163507580757141e-01 -1.329282522201538086e-01 -7.345692068338394165e-02 -2.639427483081817627e-01 2.318671494722366333e-01 1.324311196804046631e-01 6.768210977315902710e-02 1.877683252096176147e-01 3.862206265330314636e-02 -1.217358466237783432e-02 2.868236303329467773e-01 2.528681755065917969e-01
7.839553058147430420e-02 -3.725148439407348633e-01 -3.147324621677398682e-01 -1.528090704232454300e-02 1.785380542278289795e-01 1.983714252710342407e-01 1.700345426797866821e-01 2.480599656701087952e-02 1.209350526332855225e-01 7.430718094110488892e-02 2.079094648361206055e-01 -2.471086680889129639e-01 -1.097464412450790405e-01 -5.703155323863029480e-02 1.630276590585708618e-01 1.779408603906631470e-01 -5.790656432509422302e-03 4.007083773612976074e-01 8.181317150592803955e-02 -9.026749432086944580e-02 -1.325173228979110718e-01 1.203863099217414856e-01 1.349221915006637573e-01 -5.347579345107078552e-02 3.257663547992706299e-01 2.069208212196826935e-02 5.655658617615699768e-02 5.521454289555549622e-02 2.226148098707199097e-01 -2.201323062181472778e-01 9.159832447767257690e-02 9.645795822143554688e-02
-2.390072941780090332e-01 2.168391458690166473e-02 -1.963361501693725586e-01 1.469987481832504272e-01 5.986116081476211548e-02 -4.675372317433357239e-02 1.304967515170574188e-02 -3.062704391777515411e-02 2.234839797019958496e-01 -3.599823638796806335e-02 4.770177602767944336e-02 4.129751177970319986e-04 -1.126378402113914490e-01 -1.658746302127838135e-01 3.233320116996765137e-01 3.038469552993774414e-01 2.633622288703918457e-01 -2.169405817985534668e-01 -1.248925551772117615e-01 3.881450369954109192e-02 1.713819354772567749e-01 1.431656926870346069e-01 4.835488647222518921e-02 -1.604865342378616333e-01 1.397231221199035645e-01 1.565210372209548950e-01 -2.485093176364898682e-01 1.251819580793380737e-01 4.230045974254608154e-01 -2.135558724403381348e-01 1.496768891811370850e-01 7.004000991582870483e-02
-3.525028377771377563e-02 -2.748119831085205078e-01 -4.626112431287765503e-02 3.575000464916229248e-01 2.436849921941757202e-01 2.804492712020874023e-01 4.406414553523063660e-02 -8.325897157192230225e-02 -1.865412592887878418e-01 -1.059069931507110596e-01 -8.499673008918762207e-02 -1.131362468004226685e-01 -1.530452072620391846e-01 8.593871444463729858e-02 -1.398968696594238281e-01 3.796921074390411377e-01 1.400262266397476196e-01 -7.715439796447753906e-02 -7.198102772235870361e-03 -1.186896860599517822e-01 -4.808911681175231934e-02 7.460807263851165771e-02 7.942836731672286987e-02 -3.606811761856079102e-01 2.757176160812377930e-01 3.886432945728302002e-02 -7.397513836622238159e-02 1.428901106119155884e-01 1.236798092722892761e-01 -2.824084646999835968e-02 2.146642655134201050e-01 -1.903271079063415527e-01
-1.269327849149703979e-02 -1.683845669031143188e-01 -3.879845514893531799e-02 -2.322634495794773102e-02 1.544029712677001953e-01 7.427333295345306396e-02 3.738602995872497559e-02 1.288123130798339844e-01 -3.911544680595397949e-01 -3.638893961906433105e-01 -1.168324947357177734e-01 -2.324203550815582275e-01 -8.316255360841751099e-02 -8.930435031652450562e-02 -1.226884871721267700e-02 5.747911334037780762e-02 1.933899223804473877e-01 1.137822866439819336e-01 -1.563459038734436035e-01 -4.062022268772125244e-01 -1.266650259494781494e-01 3.938906639814376831e-02 -1.744455099105834961e-01 -2.848044037818908691e-01 -3.208297491073608398e-02 9.628741443157196045e-02 -5.022629164159297943e-03 1.894981116056442261e-01 2.180890142917633057e-01 -1.942585781216621399e-02 2.534439563751220703e-01 1.527139991521835327e-01
-8.277664333581924438e-02 -3.935599327087402344e-01 -1.596157252788543701e-01 -2.792917191982269287e-02 2.066754549741744995e-01 3.258547484874725342e-01 -8.350901305675506592e-02 -7.292993366718292236e-02 -2.121450304985046387e-01 1.325124800205230713e-01 6.723208725452423096e-02 -6.251800060272216797e-02 8.132112771272659302e-02 -2.367882579565048218e-01 4.371294081211090088e-01 3.732445240020751953e-01 1.728030443191528320e-01 -1.444800347089767456e-01 -5.660082772374153137e-02 1.323976218700408936e-01 1.115822494029998779e-01 1.126628741621971130e-01 6.620502471923828125e-02 -7.478933036327362061e-02 1.419453769922256470e-01 -2.745576016604900360e-02 -6.015479192137718201e-02 4.415375739336013794e-02 -1.226370707154273987e-01 2.313042059540748596e-02 -9.707823395729064941e-02 -1.693689823150634766e-01
1.956477016210556030e-01 -3.332420885562896729e-01 1.140167340636253357e-01 1.719785928726196289e-01 1.898887008428573608e-01 -6.992666516453027725e-03 2.711535990238189697e-02 4.203965142369270325e-02 -5.985543876886367798e-02 -1.178186386823654175e-01 9.117149747908115387e-03 2.295133844017982483e-02 5.058836191892623901e-02 -2.091811299324035645e-01 2.118425220251083374e-01 2.044517397880554199e-01 1.579482108354568481e-01 -3.330962359905242920e-01 1.673879623413085938e-01 -1.307734847068786621e-01 9.620907902717590332e-02 2.233333289623260498e-01 -2.483572810888290405e-01 2.777189388871192932e-02 -3.179135173559188843e-02 -3.518267348408699036e-02 1.962248235940933228e-01 -7.327349483966827393e-02 4.559787511825561523e-01 2.048133313655853271e-01 9.706141427159309387e-03 1.404623836278915405e-01
-6.801928579807281494e-02 -3.119871318340301514e-01 -2.098480463027954102e-01 2.827780842781066895e-01 -1.219072937965393066e-01 4.592989683151245117e-01 3.337146714329719543e-02 2.705917321145534515e-02 -1.190880686044692993e-01 -7.271146029233932495e-02 -1.185028105974197388e-01 5.331425461918115616e-03 6.522706896066665649e-02 -1.344501525163650513e-01 1.831206381320953369e-01 3.186143338680267334e-01 6.208528205752372742e-02 1.363657861948013306e-01 -6.381904333829879761e-02 5.316307768225669861e-02 4.580184444785118103e-02 4.586501792073249817e-02 7.286058366298675537e-02 -1.016836985945701599e-01 -1.211365610361099243e-01 4.366299211978912354e-01 1.388504952192306519e-01 8.290384709835052490e-02 3.104767017066478729e-02 -1.604606397449970245e-02 1.251202523708343506e-01 2.406391650438308716e-01
2.414015978574752808e-01 -1.734752953052520752e-01 -1.352287530899047852e-01 1.038537994027137756e-01 2.129725813865661621e-01 -2.079181969165802002e-01 -1.001587212085723877e-01 -2.382358163595199585e-01 -1.549023091793060303e-01 -2.917492296546697617e-03 6.694398075342178345e-02 -2.717590630054473877e-01 -1.206217259168624878e-01 -1.828343421220779419e-01 9.477475285530090332e-02 4.328627288341522217e-01 1.441851258277893066e-01 -2.718778252601623535e-01 -3.986638411879539490e-02 -8.522851020097732544e-02 -1.105259954929351807e-01 2.155256569385528564e-01 -4.609738662838935852e-02 -3.785832226276397705e-01 -1.112010255455970764e-01 7.707727700471878052e-02 1.902001798152923584e-01 -8.906053844839334488e-04 2.502511953935027122e-03 8.643805980682373047e-02 7.280320674180984497e-02 7.467623054981231689e-02
-2.150844037532806396e-01 -2.705837488174438477e-01 4.686296358704566956e-02 2.938215434551239014e-01 -1.375849824398756027e-02 1.727160662412643433e-01 1.686148345470428467e-01 2.501775920391082764e-01 -1.253334730863571167e-01 2.250157743692398071e-01 -2.598807215690612793e-02 2.093669176101684570e-01 -2.302057445049285889e-01 -1.291576772928237915e-01 -3.319821879267692566e-02 3.460183441638946533e-01 1.045491099357604980e-01 -4.649077076464891434e-03 2.581866085529327393e-01 3.672473132610321045e-02 1.109096570871770382e-03 6.989033520221710205e-02 -3.008712641894817352e-02 -8.583355695009231567e-02 1.673159748315811157e-01 1.504497081041336060e-01 2.163584828376770020e-01 -5.852112546563148499e-02 1.345644146203994751e-01 -2.166289985179901123e-01 2.879189848899841309e-01 -1.693522334098815918e-01
-2.305785864591598511e-01 -2.682302296161651611e-01 -2.929742336273193359e-01 2.169750481843948364e-01 -1.555721014738082886e-01 1.891535818576812744e-01 2.948350608348846436e-01 -2.219074219465255737e-01 -1.575634032487869263e-01 3.384241089224815369e-02 1.397252827882766724e-01 -3.211804032325744629e-01 -4.744556732475757599e-03 -4.014618992805480957e-01 1.307666897773742676e-01 7.999107986688613892e-02 8.885299414396286011e-02 -1.460134387016296387e-01 -1.605808138847351074e-01 9.527995437383651733e-02 -1.572921574115753174e-01 -3.759510070085525513e-02 -1.795007735490798950e-01 -1.247276924550533295e-02 -9.473895281553268433e-02 1.563984751701354980e-01 -9.632492437958717346e-03 -2.143557555973529816e-02 1.388989984989166260e-01 -4.832512885332107544e-02 -6.880602240562438965e-02 1.718062162399291992e-01
1.257303804159164429e-01 -3.165458440780639648e-01 -4.124853312969207764e-01 1.517862174659967422e-02 1.836326122283935547e-01 2.827099524438381195e-03 1.097212657332420349e-01 1.999230980873107910e-01 -4.024640917778015137e-01 -2.230017185211181641e-01 2.035110592842102051e-01 -9.726594388484954834e-02 -1.131106633692979813e-02 9.029454737901687622e-02 -9.419886022806167603e-02 2.222045660018920898e-01 1.456494331359863281e-01 -1.123679503798484802e-01 1.512378007173538208e-01 -1.212422326207160950e-01 -8.225937187671661377e-02 7.357504963874816895e-02 -7.117804884910583496e-02 -4.538764804601669312e-02 -2.108235061168670654e-01 2.333395183086395264e-01 2.104257792234420776e-01 -1.065349355340003967e-01 1.201773807406425476e-01 -3.627091273665428162e-02 -1.312539912760257721e-03 1.943287402391433716e-01
-1.918921768665313721e-01 -1.502459049224853516e-01 -4.652137868106365204e-03 -2.356141209602355957e-01 1.029716506600379944e-01 -5.017840117216110229e-02 4.340507835149765015e-02 1.139623522758483887e-01 -3.001479208469390869e-01 8.795648068189620972e-02 5.343513563275337219e-02 -1.942593008279800415e-01 -1.877706944942474365e-01 1.086344867944717407e-01 -1.541709452867507935e-01 3.043439686298370361e-01 4.544523656368255615e-01 -2.891721725463867188e-01 -2.268999256193637848e-02 -1.875902563333511353e-01 -1.789589524269104004e-01 2.348070219159126282e-02 -2.789412811398506165e-02 1.074153110384941101e-01 3.843558579683303833e-02 2.767867147922515869e-01 -1.454806029796600342e-01 1.723723113536834717e-01 2.126870751380920410e-01 -1.861870102584362030e-02 -6.787753105163574219e-02 7.282880693674087524e-02
-1.359557267278432846e-02 -2.123106718063354492e-01 -2.032443881034851074e-01 -9.633003920316696167e-02 6.034681200981140137e-02 2.280498594045639038e-01 1.862427741289138794e-01 -1.111863926053047180e-01 -2.001810073852539062e-02 2.175374925136566162e-01 -1.461249887943267822e-01 -1.086510866880416870e-01 9.398125112056732178e-02 -8.814705908298492432e-02 1.010466590523719788e-01 9.697600454092025757e-02 2.507837414741516113e-01 -2.358351200819015503e-01 3.678171336650848389e-02 -9.732775390148162842e-02 2.311865687370300293e-01 -1.476932615041732788e-01 2.332017198204994202e-02 -3.054391443729400635e-01 1.920912861824035645e-01 -2.748573757708072662e-02 -1.031470075249671936e-01 1.961742788553237915e-01 4.108145534992218018e-01 -1.328212469816207886e-01 3.275784850120544434e-01 -7.366532832384109497e-02
2.359458617866039276e-02 -4.103114008903503418e-01 8.654139935970306396e-02 1.951711177825927734e-01 -1.787882298231124878e-01 1.166326031088829041e-01 2.139168381690979004e-01 2.645457722246646881e-02 -3.171760961413383484e-02 1.524841189384460449e-01 9.675222635269165039e-02 -2.904969155788421631e-01 -1.514205336570739746e-01 -4.030196741223335266e-02 -8.312141872011125088e-04 1.895004808902740479e-01 3.427302241325378418e-01 2.301349490880966187e-01 -1.024490073323249817e-01 3.845754638314247131e-02 -1.339153200387954712e-01 3.525183349847793579e-02 4.327382147312164307e-02 -1.097718551754951477e-01 -7.519945502281188965e-02 2.300877273082733154e-01 -2.095174416899681091e-02 1.291311830282211304e-01 3.504952490329742432e-01 -2.277541011571884155e-01 1.762001216411590576e-01 1.342898607254028320e-01
-1.640509516000747681e-01 -2.407384067773818970e-01 -3.062036354094743729e-03 7.296458352357149124e-03 1.882347017526626587e-01 2.299430817365646362e-01 -8.650972694158554077e-02 -4.012596979737281799e-02 -2.629178166389465332e-01 3.382014930248260498e-01 7.438759505748748779e-02 -1.151366531848907471e-01 1.813836544752120972e-01 -2.711742520332336426e-01 -1.225087270140647888e-01 2.892643772065639496e-02 2.237138301134109497e-01 -4.933626577258110046e-02 2.519585788249969482e-01 -5.043139308691024780e-02 4.719639196991920471e-02 -1.895535290241241455e-01 -7.935892045497894287e-02 -1.746692955493927002e-01 8.825185894966125488e-02 1.209087595343589783e-01 -1.720177233219146729e-01 3.479731380939483643e-01 1.650880575180053711e-01 -9.843111038208007812e-02 -4.052178561687469482e-02 2.965668141841888428e-01
-1.100607402622699738e-02 -3.226161897182464600e-01 -2.943396866321563721e-01 6.346780806779861450e-02 1.183245852589607239e-01 3.409411609172821045e-01 -2.461791187524795532e-01 -1.893688440322875977e-01 -1.463663130998611450e-01 1.779968589544296265e-01 -1.349999159574508667e-01 -3.270101547241210938e-02 -5.292316526174545288e-02 1.498895436525344849e-01 8.377754688262939453e-02 2.484228760004043579e-01 1.699549555778503418e-01 -9.258019924163818359e-02 -8.779484778642654419e-02 -4.684045538306236267e-02 1.218572910875082016e-02 2.506001293659210205e-01 1.284665912389755249e-01 -3.324155509471893311e-01 1.456307023763656616e-01 -5.441675335168838501e-02 -1.317850649356842041e-01 2.076186537742614746e-01 1.686001271009445190e-01 -1.101355254650115967e-01 2.224907577037811279e-01 4.008291754871606827e-03
-2.528800666332244873e-01 -2.427089065313339233e-01 -1.623702645301818848e-01 7.945107668638229370e-02 1.391685456037521362e-01 1.448463201522827148e-01 2.058832347393035889e-01 -1.140454635024070740e-01 -2.401352524757385254e-01 -2.593854367733001709e-01 3.050151169300079346e-01 -2.513396143913269043e-01 9.513426572084426880e-03 8.399727195501327515e-02 -1.300522685050964355e-02 -6.325874477624893188e-02 9.036149084568023682e-02 -1.052796021103858948e-01 1.683242619037628174e-01 -3.111690580844879150e-01 -2.295925319194793701e-01 -6.058666482567787170e-02 -5.725362524390220642e-02 -3.345302641391754150e-01 1.926920861005783081e-01 2.076291739940643311e-01 -7.324504852294921875e-02 -4.465069621801376343e-02 -1.434037685394287109e-01 1.472896784543991089e-01 -9.729792922735214233e-02 3.085410036146640778e-02
1.959619522094726562e-01 -2.462038397789001465e-01 -9.599239379167556763e-02 3.108322024345397949e-01 5.621457844972610474e-02 4.596277698874473572e-02 9.634865820407867432e-02 6.297852843999862671e-02 -2.976680397987365723e-01 8.590362966060638428e-02 5.048629269003868103e-02 -4.082364439964294434e-01 -1.905248761177062988e-01 -1.481808125972747803e-01 3.791560605168342590e-02 3.651966452598571777e-01 1.980592906475067139e-01 -5.716288089752197266e-02 -1.930513381958007812e-01 1.855333894491195679e-02 1.791737228631973267e-01 -1.138679981231689453e-01 2.569591067731380463e-02 1.255293725989758968e-03 1.913674920797348022e-01 1.148406267166137695e-01 4.206249024718999863e-03 2.810274660587310791e-01 3.136619925498962402e-02 6.113030761480331421e-02 2.429212331771850586e-01 -1.152165132225491107e-04
-9.724530577659606934e-02 -1.483259350061416626e-01 1.455999165773391724e-01 1.836169809103012085e-01 1.624892204999923706e-01 2.784157395362854004e-01 1.649613082408905029e-01 1.488203257322311401e-01 -3.409485518932342529e-01 2.417235374450683594e-01 1.016787663102149963e-01 -2.107089944183826447e-02 1.204986646771430969e-01 -2.304926663637161255e-01 -1.376267820596694946e-01 1.173658818006515503e-01 3.830616176128387451e-01 7.914189994335174561e-02 1.000804379582405090e-01 -7.267293334007263184e-02 9.036225825548171997e-02 3.616322949528694153e-02 -1.967687532305717468e-02 -1.803551465272903442e-01 9.410987049341201782e-02 1.886924728751182556e-02 5.218116939067840576e-02 1.386802196502685547e-01 2.357158660888671875e-01 6.978898495435714722e-02 1.406972110271453857e-01 3.904452919960021973e-01
8.764617145061492920e-02 -3.701408207416534424e-01 -2.500299215316772461e-01 3.798268362879753113e-02 -5.668802186846733093e-02 -1.147907413542270660e-02 1.578451246023178101e-01 2.925766631960868835e-02 -2.240737229585647583e-01 4.517821073532104492e-01 1.004579365253448486e-01 -5.222877487540245056e-02 -2.753574252128601074e-01 5.259611830115318298e-02 2.254991531372070312e-01 1.760921329259872437e-01 2.911617420613765717e-02 -1.443298161029815674e-01 1.693907976150512695e-01 1.558105088770389557e-02 2.205778956413269043e-01 -1.917382515966892242e-02 -1.587911695241928101e-01 -1.309116184711456299e-01 -1.549900695681571960e-02 -7.343811541795730591e-02 -7.306374609470367432e-02 -9.078568220138549805e-02 2.089806646108627319e-01 -4.932210594415664673e-02 -1.327853649854660034e-01 3.312354981899261475e-01
5.727384611964225769e-02 -2.646574974060058594e-01 -1.299820989370346069e-01 3.200175464153289795e-01 8.464011549949645996e-02 5.895674973726272583e-02 -1.088870242238044739e-01 -1.679313629865646362e-01 -1.336559355258941650e-01 -9.727660566568374634e-02 2.441791631281375885e-02 -1.229635998606681824e-01 4.458931460976600647e-02 1.604827344417572021e-01 2.696662545204162598e-01 -8.078810572624206543e-02 2.308663278818130493e-01 -1.228458508849143982e-01 2.758698463439941406e-01 -3.409059345722198486e-01 3.769100457429885864e-02 2.012318372726440430e-01 2.884830832481384277e-01 -1.804234087467193604e-02 -7.327505946159362793e-02 1.715714931488037109e-01 1.802343525923788548e-03 6.061958521604537964e-02 2.590767443180084229e-01 3.077677786350250244e-01 -3.492836654186248779e-02 1.375501602888107300e-01
-2.615589201450347900e-01 -6.017312034964561462e-02 -2.420536577701568604e-01 8.780902624130249023e-02 2.061285525560379028e-01 1.258887350559234619e-01 9.990908950567245483e-02 2.685047127306461334e-02 1.390122324228286743e-01 1.339824497699737549e-01 -3.717293590307235718e-02 -1.472579687833786011e-01 -1.706559956073760986e-02 -1.791958957910537720e-01 8.381913602352142334e-02 2.244946211576461792e-01 2.358600497245788574e-01 -3.423808515071868896e-01 1.081310808658599854e-01 -1.032272428274154663e-01 1.342228055000305176e-01 -1.138002052903175354e-01 1.446243524551391602e-01 -2.071343362331390381e-02 2.426633983850479126e-01 4.584020003676414490e-02 -1.074795871973037720e-01 1.943807154893875122e-01 1.161809563636779785e-01 1.115080043673515320e-01 4.833450913429260254e-01 1.583230644464492798e-01
1.037284210324287415e-01 -1.801057606935501099e-01 -2.344888895750045776e-01 1.645346134901046753e-01 6.666993349790573120e-02 -2.073817551136016846e-01 -9.903760999441146851e-02 -3.124350868165493011e-02 -9.757122024893760681e-03 -2.318475954234600067e-02 -8.422841131687164307e-02 -2.915462851524353027e-01 2.118535935878753662e-01 -5.583170428872108459e-02 3.602916598320007324e-01 3.257900476455688477e-01 1.064356267452239990e-01 -2.027743458747863770e-01 1.029670517891645432e-02 -9.150735288858413696e-02 6.667675822973251343e-02 3.908848166465759277e-01 -1.894295662641525269e-01 -2.154486030340194702e-01 2.017831504344940186e-01 7.629715651273727417e-02 1.308633387088775635e-01 -1.194323301315307617e-01 1.481457352638244629e-01 1.446342915296554565e-01 8.539744466543197632e-02 1.062277406454086304e-01
-1.293826401233673096e-01 -1.923906356096267700e-01 -8.744282275438308716e-02 1.196325942873954773e-01 7.077332586050033569e-02 3.521412312984466553e-01 -4.732793942093849182e-02 4.969999194145202637e-02 -2.608894407749176025e-01 -1.731759682297706604e-02 1.648200601339340210e-01 -9.340062737464904785e-02 -2.486078739166259766e-01 1.028518602252006531e-01 -2.908205986022949219e-02 4.191146045923233032e-02 -3.356502857059240341e-04 -2.268381565809249878e-01 -8.709856867790222168e-02 1.945294067263603210e-02 9.658548235893249512e-02 -2.148634791374206543e-01 -2.243835031986236572e-01 -3.859051764011383057e-01 3.290147483348846436e-01 7.435230910778045654e-02 -4.109558090567588806e-02 6.298183649778366089e-02 1.191025897860527039e-01 2.366775088012218475e-02 4.526523873209953308e-02 4.011374413967132568e-01
-2.136726081371307373e-01 -7.992397993803024292e-02 -4.294061958789825439e-01 2.157431989908218384e-01 -4.613266140222549438e-02 3.176223933696746826e-01 1.452630162239074707e-01 -1.588910967111587524e-01 -2.969373762607574463e-01 -4.219139367341995239e-02 2.674455344676971436e-01 -7.716300338506698608e-02 6.633229553699493408e-02 -2.751488089561462402e-01 -4.655439406633377075e-02 -6.273227743804454803e-03 8.188400417566299438e-02 -2.874765992164611816e-01 2.188321016728878021e-02 -1.670082211494445801e-01 -1.034783422946929932e-01 -1.290227919816970825e-01 -2.192883491516113281e-01 -1.446648240089416504e-01 5.198058485984802246e-02 2.259408682584762573e-02 9.171187132596969604e-02 -1.296115070581436157e-01 2.192871868610382080e-01 1.632001996040344238e-02 -1.399318575859069824e-01 8.642672002315521240e-02
-3.259259760379791260e-01 -1.882087886333465576e-01 5.954696983098983765e-02 2.258030464872717857e-03 1.041703820228576660e-01 3.111571371555328369e-01 2.801918685436248779e-01 -2.962694317102432251e-02 -5.940411612391471863e-02 -3.020392544567584991e-02 1.978833526372909546e-01 -2.132071703672409058e-01 -2.399000525474548340e-01 -2.281748801469802856e-01 4.123519659042358398e-01 2.946046926081180573e-02 1.053724735975265503e-01 -2.684239149093627930e-01 3.336773514747619629e-01 -4.692868515849113464e-02 -7.969726622104644775e-02 -1.036605462431907654e-01 -1.454300135374069214e-01 -4.833141341805458069e-03 -1.030857414007186890e-01 6.529343128204345703e-02 7.909068837761878967e-03 8.942084759473800659e-02 8.767630904912948608e-02 5.847938731312751770e-02 1.662618070840835571e-01 3.876338899135589600e-02
-3.233794495463371277e-02 -4.883873164653778076e-01 -1.985608935356140137e-01 -4.861048236489295959e-02 1.489771455526351929e-01 1.991197615861892700e-01 1.777244359254837036e-02 -4.540581628680229187e-02 1.309736967086791992e-01 1.494191884994506836e-01 -1.008988637477159500e-02 -5.325228348374366760e-02 -1.987908929586410522e-01 -2.212282419204711914e-01 -5.164924263954162598e-02 3.751585781574249268e-01 4.510799422860145569e-02 2.062115818262100220e-02 -1.598620116710662842e-01 -1.551602035760879517e-01 -2.670398913323879242e-03 -1.997761279344558716e-01 1.411567628383636475e-01 -1.193892955780029297e-01 2.695755958557128906e-01 7.108298689126968384e-02 3.206097185611724854e-01 -1.855234950780868530e-01 1.339811384677886963e-01 6.631537526845932007e-02 2.439913712441921234e-02 -1.267623454332351685e-01
-1.728745102882385254e-01 -1.791318356990814209e-01 3.020600974559783936e-02 6.255026161670684814e-02 5.432653799653053284e-02 1.614126563072204590e-01 3.667177259922027588e-01 7.746932655572891235e-02 -1.409331858158111572e-01 -1.112420950084924698e-02 -1.800353974103927612e-01 -1.611082255840301514e-01 -1.118150800466537476e-01 -2.344905585050582886e-01 2.333678156137466431e-01 2.588858902454376221e-01 3.058092594146728516e-01 -8.909070491790771484e-02 4.697972442954778671e-03 -1.709013730287551880e-01 -3.414777293801307678e-02 -1.211346462368965149e-01 -3.326462209224700928e-01 -1.833223551511764526e-01 1.900798454880714417e-02 -4.061602056026458740e-02 -1.739225983619689941e-01 1.483794301748275757e-01 1.070510894060134888e-01 3.481635451316833496e-01 -5.291347578167915344e-02 1.258844882249832153e-01
1.608015154488384724e-03 -3.386723101139068604e-01 -3.473799526691436768e-01 1.294503454118967056e-02 1.090397313237190247e-01 1.440391689538955688e-01 -1.584144681692123413e-01 -1.704544574022293091e-01 -6.675282865762710571e-02 -1.830498874187469482e-01 2.686274647712707520e-01 -2.188093066215515137e-01 3.292672708630561829e-02 -2.297486066818237305e-01 3.023588657379150391e-02 7.204157300293445587e-03 3.552219271659851074e-01 5.591275915503501892e-02 4.434904456138610840e-02 -6.163999065756797791e-02 -6.997378170490264893e-02 -1.148697510361671448e-01 -1.399727761745452881e-01 -1.173862069845199585e-01 -3.041792213916778564e-01 1.601979881525039673e-01 -2.896031141281127930e-01 -1.911848336458206177e-01 1.431217491626739502e-01 -2.264338172972202301e-02 1.362596601247787476e-01 1.111587043851613998e-02
-8.324117958545684814e-02 -2.997638583183288574e-01 4.527452960610389709e-02 -5.878039821982383728e-02 -1.748799830675125122e-01 5.766573548316955566e-01 2.456770092248916626e-02 -2.401782758533954620e-02 3.530653426423668861e-03 -6.844570487737655640e-02 -2.539292350411415100e-02 -3.102803230285644531e-01 -2.728104591369628906e-01 -7.380715012550354004e-02 2.617207169532775879e-01 2.724654227495193481e-02 1.425992697477340698e-01 -1.032878533005714417e-01 1.856010556221008301e-01 5.908388271927833557e-02 -3.939088061451911926e-02 1.503894478082656860e-01 4.181488603353500366e-02 -7.718902081251144409e-02 1.229471713304519653e-01 3.162016719579696655e-02 4.723503440618515015e-02 -1.887901425361633301e-01 1.690095365047454834e-01 2.529049217700958252e-01 1.380334645509719849e-01 1.276610940694808960e-01
2.202293276786804199e-01 -2.700822949409484863e-01 5.186359584331512451e-02 3.025383949279785156e-01 2.383533269166946411e-01 -6.487130653113126755e-03 1.190549582242965698e-01 -2.344918996095657349e-02 -1.418813467025756836e-01 9.480725973844528198e-02 2.736761793494224548e-02 1.099566835910081863e-02 -1.862594932317733765e-01 1.589691191911697388e-01 5.454065278172492981e-02 8.300266414880752563e-02 2.135991156101226807e-01 -1.136946678161621094e-01 3.780418038368225098e-01 -2.108879387378692627e-01 -1.445670574903488159e-01 -2.624172484502196312e-03 -1.558002382516860962e-01 -1.289001554250717163e-01 -9.852164983749389648e-02 1.916019767522811890e-01 -3.873508656397461891e-03 6.078523769974708557e-02 3.277382850646972656e-01 -2.020587772130966187e-01 -1.131368651986122131e-01 3.066543638706207275e-01
-2.234766036272048950e-01 -2.591367363929748535e-01 6.135865300893783569e-02 1.387841403484344482e-01 -1.926008760929107666e-01 2.806735038757324219e-01 1.191855370998382568e-01 6.228766590356826782e-02 -1.561438888311386108e-01 -1.479050070047378540e-01 1.834841519594192505e-01 -1.030468642711639404e-01 -3.229440152645111084e-01 -1.720744557678699493e-02 -9.998811781406402588e-02 2.519124746322631836e-01 2.641914188861846924e-01 -3.623795136809349060e-02 5.836699530482292175e-02 -3.902330622076988220e-02 -2.633577287197113037e-01 -9.524798020720481873e-03 -8.821962028741836548e-02 -3.572439402341842651e-02 2.678625583648681641e-01 2.345543913543224335e-02 -3.528723716735839844e-01 -1.930728256702423096e-01 1.450311094522476196e-01 1.579168140888214111e-01 -3.479458391666412354e-02 1.466586440801620483e-01
-2.807329893112182617e-01 -2.047212868928909302e-01 -3.267819583415985107e-01 -6.302380934357643127e-03 1.249767839908599854e-01 -6.260584294795989990e-02 -2.248932570219039917e-01 2.058256268501281738e-01 2.173791378736495972e-01 1.932048052549362183e-01 1.336012594401836395e-02 -3.434565365314483643e-01 8.833353221416473389e-02 5.319428816437721252e-02 2.726005911827087402e-01 1.803782433271408081e-01 7.339841872453689575e-02 -1.863974034786224365e-01 8.493801206350326538e-02 -1.980955898761749268e-02 -6.797790527343750000e-02 -2.202720753848552704e-02 -7.047306746244430542e-02 -2.398197948932647705e-01 2.905979752540588379e-01 7.196389138698577881e-02 7.360612042248249054e-03 -4.597024619579315186e-02 2.509893178939819336e-01 2.462460845708847046e-01 -9.472116082906723022e-02 -6.858759559690952301e-03
-1.775626093149185181e-01 -4.959287047386169434e-01 -4.022440407425165176e-03 4.388196468353271484e-01 -1.270217001438140869e-01 -1.811794564127922058e-02 -1.538600120693445206e-02 -1.345698982477188110e-01 -1.098725497722625732e-01 3.617599233984947205e-02 -2.338789254426956177e-01 -1.977574527263641357e-01 1.182976588606834412e-01 -9.211709350347518921e-02 2.033681869506835938e-01 2.851925194263458252e-01 1.181412488222122192e-01 1.273084729909896851e-01 -1.520363241434097290e-01 -1.467969715595245361e-01 -1.405919194221496582e-01 1.366505026817321777e-01 -6.262944638729095459e-02 -1.183597818017005920e-01 -4.067477770149707794e-03 1.684227883815765381e-01 -6.533802021294832230e-03 -3.244640305638313293e-02 1.635769754648208618e-01 -1.495296210050582886e-01 -1.086457446217536926e-01 -1.455291658639907837e-01
-3.304663598537445068e-01 -2.332905232906341553e-01 -4.038021564483642578e-01 -1.875267773866653442e-01 3.601741194725036621e-01 -1.518920212984085083e-01 1.242700889706611633e-01 -1.297625433653593063e-02 2.595072053372859955e-02 5.620805919170379639e-02 -2.951410785317420959e-02 -2.761530131101608276e-02 8.209141902625560760e-03 -4.065457731485366821e-02 2.292126119136810303e-01 3.587871491909027100e-01 1.788333356380462646e-01 4.507492110133171082e-02 1.283168345689773560e-01 -6.351360678672790527e-02 -1.586755737662315369e-02 -1.359333693981170654e-01 2.313477247953414917e-01 -2.520899772644042969e-01 1.916618668474256992e-03 1.751272752881050110e-02 -1.171537488698959351e-01 -6.378430128097534180e-02 2.677133381366729736e-01 -5.150059238076210022e-03 -2.872145920991897583e-02 1.857257820665836334e-02
1.195570230484008789e-01 -1.910113543272018433e-01 -1.550672203302383423e-01 2.273910045623779297e-01 -6.369437277317047119e-02 1.690037548542022705e-01 -8.231005072593688965e-02 4.052484631538391113e-01 -3.664337694644927979e-01 2.147935777902603149e-01 1.575939059257507324e-01 -1.344213932752609253e-01 4.411254823207855225e-02 -1.588857024908065796e-01 1.254277676343917847e-01 2.769660949707031250e-01 -9.221591055393218994e-02 -4.681262746453285217e-02 -8.275696076452732086e-03 -1.349022090435028076e-01 -6.782276183366775513e-02 9.781053289771080017e-03 -2.279234975576400757e-01 -1.841026097536087036e-01 -2.490259408950805664e-01 6.266532838344573975e-02 -7.639645040035247803e-02 -2.823286354541778564e-01 1.678831726312637329e-01 -7.963429391384124756e-02 1.432878673076629639e-01 -2.923254854977130890e-02
-2.023615837097167969e-01 -1.136940494179725647e-01 -3.294027745723724365e-01 4.723595455288887024e-02 -7.560711354017257690e-02 -3.653997555375099182e-02 -1.016852725297212601e-02 4.896905645728111267e-02 -3.053860664367675781e-01 2.433378249406814575e-01 1.574602872133255005e-01 -2.906515002250671387e-01 -3.203191095963120461e-03 8.398433774709701538e-02 2.459969669580459595e-01 2.415998131036758423e-01 2.226513028144836426e-01 2.926504313945770264e-01 4.408341273665428162e-02 -1.818675398826599121e-01 -2.328305095434188843e-01 -8.627904206514358521e-02 1.811621636152267456e-01 -1.336191892623901367e-01 -9.371694177389144897e-02 -2.403510734438896179e-02 -2.628584206104278564e-01 1.291136741638183594e-01 1.877887696027755737e-01 7.645858079195022583e-02 2.468474581837654114e-02 -1.368505805730819702e-01
-1.757376044988632202e-01 -4.422478675842285156e-01 -3.095729053020477295e-01 9.789944626390933990e-03 -1.548940837383270264e-01 -9.091736376285552979e-02 7.893446087837219238e-02 8.894751220941543579e-02 1.839225739240646362e-02 1.151472777128219604e-01 6.299015134572982788e-02 -2.511073648929595947e-01 -3.585690855979919434e-01 -1.343696713447570801e-01 8.825299143791198730e-02 2.432644218206405640e-01 -4.870371147990226746e-02 3.124117292463779449e-02 1.937943994998931885e-01 -4.734494537115097046e-02 1.440327018499374390e-01 5.267781019210815430e-02 7.303907722234725952e-02 -3.789213597774505615e-01 -1.077674925327301025e-01 -2.746856957674026489e-02 1.593859344720840454e-01 -1.919802278280258179e-02 -1.595605313777923584e-01 -7.450173795223236084e-02 1.359192132949829102e-01 -1.837963014841079712e-01
-2.858075797557830811e-01 -2.584628462791442871e-01 1.585191786289215088e-01 1.617248058319091797e-01 4.650081321597099304e-02 2.058367580175399780e-01 1.567669361829757690e-01 -1.504014898091554642e-02 -1.350293122231960297e-02 -1.314010322093963623e-01 7.127887755632400513e-02 -3.947010934352874756e-01 1.013009548187255859e-01 -2.682455778121948242e-01 1.901800781488418579e-01 8.945244364440441132e-03 1.020311340689659119e-01 -3.256846964359283447e-01 2.109165638685226440e-01 -3.154393285512924194e-02 -1.067971694283187389e-03 -1.617624610662460327e-02 -8.966327644884586334e-03 -1.423522233963012695e-01 1.742274016141891479e-01 -1.578788608312606812e-01 9.548650681972503662e-02 1.864985823631286621e-01 2.727178037166595459e-01 -2.230767905712127686e-02 1.780797541141510010e-01 2.139532715082168579e-01
-1.855030059814453125e-01 -1.614371836185455322e-01 -2.985424697399139404e-01 2.651903778314590454e-02 1.212261989712715149e-01 -1.934791505336761475e-01 -1.675820201635360718e-01 2.774834036827087402e-01 1.848266720771789551e-01 1.251510232686996460e-01 1.170351058244705200e-01 -2.139820307493209839e-01 -8.133988082408905029e-02 6.665560603141784668e-02 2.337254732847213745e-01 1.605325192213058472e-01 2.696802653372287750e-02 -1.104298308491706848e-01 6.497391313314437866e-02 -1.051883846521377563e-01 -6.086515262722969055e-02 1.690422147512435913e-01 2.008757740259170532e-02 -3.220684528350830078e-01 1.359189450740814209e-01 8.279161900281906128e-02 3.038397133350372314e-01 8.179496228694915771e-02 3.706257343292236328e-01 1.331527531147003174e-01 -1.873031705617904663e-01 1.121862754225730896e-01
-2.128113210201263428e-01 -2.383773773908615112e-01 -1.141010671854019165e-01 -9.716565907001495361e-02 1.417646408081054688e-01 -1.307221055030822754e-01 -1.008213311433792114e-01 1.431049555540084839e-01 -1.493704319000244141e-02 2.129334211349487305e-01 3.268263638019561768e-01 -1.857313811779022217e-01 -5.688095837831497192e-02 3.742232173681259155e-02 5.962680280208587646e-02 3.859927058219909668e-01 3.681306242942810059e-01 -3.372794985771179199e-01 -1.101446617394685745e-02 9.296770393848419189e-02 9.474848955869674683e-02 -1.040225755423307419e-02 -5.882059782743453979e-02 -2.148730158805847168e-01 1.940054446458816528e-01 2.962703630328178406e-02 2.700127661228179932e-01 -4.817407578229904175e-02 5.437283590435981750e-02 -7.898861914873123169e-02 -1.232880577445030212e-01 -9.297499805688858032e-02
-2.847137451171875000e-01 -9.016875922679901123e-02 -3.053343296051025391e-02 -1.471811085939407349e-01 9.278580546379089355e-02 2.618509829044342041e-01 2.307131141424179077e-01 -9.693807363510131836e-02 -2.985849976539611816e-01 -1.322021782398223877e-01 1.062264889478683472e-01 -1.005806326866149902e-01 1.307305996306240559e-03 -1.561951041221618652e-01 2.609799802303314209e-01 7.050475478172302246e-02 1.116454154253005981e-01 -2.861497998237609863e-01 2.821148633956909180e-01 -1.464802175760269165e-01 -1.019482985138893127e-01 1.334361135959625244e-01 -1.340899020433425903e-01 -9.763241559267044067e-02 1.989044994115829468e-01 -1.362816095352172852e-01 -9.939954429864883423e-02 1.094133481383323669e-01 3.035158812999725342e-01 2.834011316299438477e-01 1.389036774635314941e-01 8.908480405807495117e-03
-1.838909275829792023e-02 -2.382103651762008667e-01 -2.990988790988922119e-01 -5.362963769584894180e-03 -2.303106337785720825e-01 2.115991860628128052e-01 1.442161574959754944e-02 3.403833135962486267e-02 -2.378515712916851044e-02 3.848450183868408203e-01 1.138559803366661072e-01 -7.986368983983993530e-02 -7.890624552965164185e-02 -2.508250176906585693e-01 1.180532798171043396e-01 2.758676707744598389e-01 4.746510833501815796e-02 5.482787266373634338e-02 -7.404439896345138550e-02 -2.348882257938385010e-01 -7.722759246826171875e-02 1.075914409011602402e-02 3.145714402198791504e-01 -2.171326875686645508e-01 3.611705005168914795e-01 -1.870954968035221100e-02 -1.824995502829551697e-02 -1.827453523874282837e-01 8.742710947990417480e-02 9.381680190563201904e-02 1.606826186180114746e-01 -4.658701643347740173e-02
-1.773614883422851562e-01 -3.503570556640625000e-01 -1.754489988088607788e-01 1.370564848184585571e-01 -1.530241221189498901e-02 -5.344231054186820984e-02 -1.256968230009078979e-01 2.781423628330230713e-01 -1.740362793207168579e-01 3.968529030680656433e-02 1.374107748270034790e-01 -2.508075833320617676e-01 -2.419897615909576416e-01 -5.852688848972320557e-02 2.385727018117904663e-01 -2.512825094163417816e-02 3.008080720901489258e-01 -1.037370711565017700e-01 -5.502331256866455078e-02 1.983270421624183655e-02 -3.074913620948791504e-01 -1.456311251968145370e-02 -2.649038434028625488e-01 -2.206159383058547974e-01 -3.087921142578125000e-01 5.846676975488662720e-02 -2.475141780450940132e-03 5.912055261433124542e-03 1.200663894414901733e-01 1.629636734724044800e-01 4.913905635476112366e-02 -7.946285605430603027e-02
-1.998455375432968140e-01 -9.918305277824401855e-02 -3.258352279663085938e-01 2.610327899456024170e-01 2.048438042402267456e-01 2.347386330366134644e-01 1.046941429376602173e-01 1.668976619839668274e-02 -1.342218816280364990e-01 4.186502471566200256e-02 2.832095324993133545e-01 -2.177265938371419907e-03 9.290087968111038208e-02 -4.394645988941192627e-01 -1.207311898469924927e-01 1.653812974691390991e-01 3.310695588588714600e-01 1.482080668210983276e-02 1.632067412137985229e-01 7.214311510324478149e-02 -1.103110015392303467e-01 3.219060599803924561e-02 8.920281380414962769e-02 -2.318767458200454712e-01 7.343529164791107178e-02 -2.528604865074157715e-02 6.360878236591815948e-03 9.279879182577133179e-02 1.175562217831611633e-01 -6.215877830982208252e-02 2.086614072322845459e-02 2.730359137058258057e-01
-4.967354238033294678e-02 -5.939714908599853516e-01 -1.695415675640106201e-01 2.632354795932769775e-01 1.568909734487533569e-01 2.202498912811279297e-01 3.919676691293716431e-02 -4.980956669896841049e-03 1.370690856128931046e-02 8.210363239049911499e-02 5.294405296444892883e-02 -3.367799520492553711e-02 -2.020573318004608154e-01 -1.679041832685470581e-01 -8.058293163776397705e-02 3.794238865375518799e-01 -1.293489933013916016e-01 1.859544366598129272e-01 -1.919783651828765869e-01 -1.385248601436614990e-01 -1.941042393445968628e-02 -4.700581729412078857e-02 -4.914668574929237366e-02 -7.520277798175811768e-02 1.682066358625888824e-02 2.138459980487823486e-01 1.833322495222091675e-01 -8.132689446210861206e-02 9.692735970020294189e-02 -9.440482407808303833e-02 -1.380068212747573853e-01 -7.925040088593959808e-03
-2.323606908321380615e-01 -1.319871563464403152e-02 -1.554300785064697266e-01 4.329681769013404846e-02 1.070131286978721619e-01 4.218355193734169006e-02 9.403911232948303223e-02 1.357966959476470947e-01 -2.466751933097839355e-01 8.789514750242233276e-02 3.275042027235031128e-02 -3.792983666062355042e-02 2.939918637275695801e-02 -2.679452896118164062e-01 -1.147290095686912537e-01 1.581698060035705566e-01 6.071767807006835938e-01 -1.247737631201744080e-01 2.676182091236114502e-01 -7.223722059279680252e-04 -2.472103834152221680e-01 1.182858124375343323e-01 -7.969145476818084717e-02 2.005476690828800201e-02 1.560014300048351288e-02 1.625247299671173096e-01 7.822544127702713013e-02 2.253529578447341919e-01 1.203880459070205688e-01 7.606600970029830933e-02 -2.051575668156147003e-02 2.353514134883880615e-01
-6.931913644075393677e-02 -2.067826390266418457e-01 -2.769665122032165527e-01 2.988535165786743164e-01 4.262507334351539612e-02 2.919960021972656250e-01 1.006531640887260437e-01 -1.263033151626586914e-01 -2.289672642946243286e-01 -1.042403802275657654e-01 1.597248911857604980e-01 -8.862295001745223999e-02 -1.854907274246215820e-01 -1.770122200250625610e-01 5.588198825716972351e-02 -1.552568525075912476e-01 1.175887063145637512e-01 -2.778520584106445312e-01 9.520659223198890686e-03 -2.959448099136352539e-01 -2.220164239406585693e-01 -8.143677562475204468e-02 -2.949644923210144043e-01 -4.105948656797409058e-02 5.940365139394998550e-03 1.203292086720466614e-01 8.831352740526199341e-02 -1.509432941675186157e-01 2.110444158315658569e-01 2.019817978143692017e-01 -8.725077658891677856e-02 1.492019444704055786e-01
-1.223704963922500610e-01 -4.347694218158721924e-01 -1.251933127641677856e-01 -1.347689777612686157e-01 4.025394022464752197e-01 1.954639703035354614e-01 -5.101218819618225098e-02 -8.652368187904357910e-02 -2.730225026607513428e-01 -2.110170125961303711e-01 2.079085260629653931e-01 -3.761171996593475342e-01 -1.443689465522766113e-01 -1.899926662445068359e-01 1.789450086653232574e-02 -9.461724758148193359e-02 5.276729539036750793e-02 5.187502875924110413e-02 -6.588868051767349243e-02 -1.410891115665435791e-02 -2.345276623964309692e-01 -6.660268455743789673e-02 -2.740610577166080475e-02 -2.225072309374809265e-02 2.118039131164550781e-02 -7.777827978134155273e-02 1.602599024772644043e-01 -5.911004170775413513e-02 2.302404046058654785e-01 3.662475943565368652e-02 7.466831058263778687e-02 1.247257143259048462e-01
-3.603818714618682861e-01 -4.187549948692321777e-01 -1.568190455436706543e-01 7.821974158287048340e-02 3.782247379422187805e-02 3.945808857679367065e-02 -1.314386576414108276e-01 2.318781316280364990e-01 2.510072849690914154e-02 -1.205665338784456253e-02 -4.198545124381780624e-03 -2.535516023635864258e-01 1.988015323877334595e-01 5.402798205614089966e-02 2.587863206863403320e-01 4.901197180151939392e-02 2.914286591112613678e-02 -2.434064894914627075e-01 2.830802798271179199e-01 -3.471568226814270020e-02 1.130924522876739502e-01 -2.021664939820766449e-02 7.712861150503158569e-02 -4.947566241025924683e-02 2.676135599613189697e-01 1.393367499113082886e-01 -1.550429165363311768e-01 -9.990940988063812256e-02 2.174455225467681885e-01 1.344978064298629761e-01 8.773621916770935059e-02 -2.279908955097198486e-01
-3.965158388018608093e-02 -4.120095372200012207e-01 -8.562621474266052246e-02 1.117713972926139832e-01 1.596425324678421021e-01 3.070727586746215820e-01 -5.682903900742530823e-02 6.880486756563186646e-02 -1.124585568904876709e-01 -3.512049913406372070e-01 7.106746733188629150e-02 -1.560062915086746216e-01 -2.647524774074554443e-01 1.127610430121421814e-01 -1.024363115429878235e-01 2.470930516719818115e-01 7.207545638084411621e-02 1.720837354660034180e-01 1.296608895063400269e-01 -2.719646692276000977e-01 -1.735294610261917114e-01 -1.698972880840301514e-01 -4.538549482822418213e-02 -2.085384428501129150e-01 8.585069328546524048e-02 7.712499052286148071e-02 -7.546876370906829834e-02 -1.137518808245658875e-01 -8.686596527695655823e-03 1.160417683422565460e-02 2.859348617494106293e-02 3.134950101375579834e-01
1.171930730342864990e-01 -4.498985111713409424e-01 -5.775179341435432434e-02 9.214679896831512451e-02 -2.614272534847259521e-01 1.070064827799797058e-01 -3.412725403904914856e-02 2.229095697402954102e-01 -2.875412106513977051e-01 1.590890735387802124e-01 1.005437448620796204e-01 -2.356431335210800171e-01 1.879128962755203247e-01 -1.673662066459655762e-01 2.171474397182464600e-01 6.581084430217742920e-02 4.819344356656074524e-02 9.414365142583847046e-02 9.161069989204406738e-02 -2.728295922279357910e-01 -1.525350511074066162e-01 7.220998406410217285e-02 -4.555550962686538696e-02 -2.043062150478363037e-01 -2.743091583251953125e-01 1.822000443935394287e-01 -7.241486757993698120e-02 -1.151456534862518311e-01 5.784954875707626343e-02 -1.135564446449279785e-01 1.994188427925109863e-01 6.069594249129295349e-02
1.143529191613197327e-01 -2.770840227603912354e-01 -2.921325266361236572e-01 1.100966855883598328e-01 -3.837147727608680725e-02 -4.248027876019477844e-02 9.846194088459014893e-02 -1.657594144344329834e-01 5.594843253493309021e-02 -4.567383602261543274e-02 3.620019555091857910e-01 -3.999468684196472168e-01 -5.533370375633239746e-02 9.116771817207336426e-02 1.317911297082901001e-01 3.802398741245269775e-01 3.075700998306274414e-01 -9.056531637907028198e-02 -1.596210002899169922e-01 -1.924600452184677124e-01 -7.020109891891479492e-02 -9.541568160057067871e-02 8.416099008172750473e-04 -1.777455359697341919e-01 -2.354162931442260742e-02 1.088379397988319397e-01 8.929636329412460327e-02 -1.714305281639099121e-01 -9.279001504182815552e-02 1.228762441314756870e-03 8.029915392398834229e-02 -1.640855520963668823e-01
-1.709428727626800537e-01 -1.120783612132072449e-01 -8.759695338085293770e-04 1.474282145500183105e-01 -1.002458482980728149e-01 2.263290621340274811e-02 -8.335653692483901978e-02 9.964247047901153564e-02 -7.822953164577484131e-02 -1.471966058015823364e-01 -2.386546880006790161e-02 -1.966115534305572510e-01 -2.979091107845306396e-01 -1.260504871606826782e-01 2.783888578414916992e-01 1.552014797925949097e-01 4.380667507648468018e-01 3.018163144588470459e-01 2.250371873378753662e-01 -2.442213445901870728e-01 -5.809412524104118347e-02 -4.939901176840066910e-03 1.954231411218643188e-01 -7.406633347272872925e-02 2.263556122779846191e-01 -1.165544241666793823e-01 1.425615996122360229e-01 5.341555457562208176e-03 2.844896316528320312e-01 -1.341531574726104736e-01 4.525810107588768005e-02 9.640167653560638428e-02
-3.024540245532989502e-01 -1.476802974939346313e-01 1.746053099632263184e-01 2.132141143083572388e-01 1.606794148683547974e-01 1.079030781984329224e-01 -3.276433050632476807e-01 -3.215806782245635986e-01 -2.279119044542312622e-01 -3.686434775590896606e-02 2.384546697139739990e-01 -7.971928268671035767e-02 -1.965709030628204346e-01 -1.521895229816436768e-01 2.465483993291854858e-01 2.177841067314147949e-01 -3.490230441093444824e-02 4.504792392253875732e-02 1.338735073804855347e-01 -8.821657299995422363e-02 1.085770577192306519e-01 1.251642107963562012e-01 -2.838090434670448303e-02 4.880094900727272034e-03 1.023453697562217712e-01 1.452841609716415405e-01 -4.347965121269226074e-02 8.230000734329223633e-02 2.450392842292785645e-01 3.238542079925537109e-01 2.619850449264049530e-02 1.136173307895660400e-01
-8.057627826929092407e-02 -5.228457450866699219e-01 -1.600335985422134399e-01 1.498541235923767090e-01 1.747724264860153198e-01 -1.607576012611389160e-02 -3.008535876870155334e-02 -2.415418326854705811e-01 2.969849854707717896e-02 5.727927014231681824e-02 -1.385293155908584595e-02 -8.985063433647155762e-02 -7.520352303981781006e-02 3.712026402354240417e-02 5.342257767915725708e-02 1.672315150499343872e-01 -3.000447526574134827e-03 -1.845499724149703979e-01 4.393343925476074219e-01 -1.008511781692504883e-01 -2.146299332380294800e-01 1.330438703298568726e-01 2.721107900142669678e-01 4.821135476231575012e-02 -2.884753514081239700e-03 3.009273707866668701e-01 3.308830782771110535e-02 2.272994369268417358e-01 5.658589303493499756e-02 -8.841193281114101410e-03 5.906026437878608704e-02 -6.524813920259475708e-02
-2.858277857303619385e-01 -2.626319825649261475e-01 -8.541458100080490112e-02 8.956414461135864258e-02 -5.878489091992378235e-02 5.281421542167663574e-02 2.833882868289947510e-01 -4.678870365023612976e-02 -3.089083358645439148e-02 -9.787258505821228027e-02 2.513412237167358398e-01 -1.824842542409896851e-01 -3.204292804002761841e-02 -2.618697583675384521e-01 2.591195106506347656e-01 3.005138970911502838e-02 -1.376537084579467773e-01 -2.309032082557678223e-01 3.828837573528289795e-01 -1.258887499570846558e-01 -1.874916106462478638e-01 3.877319768071174622e-02 -1.453598290681838989e-01 -1.299336254596710205e-01 1.399856209754943848e-01 1.835197210311889648e-01 8.962527662515640259e-02 -2.764357253909111023e-02 -3.108192002400755882e-03 3.590473234653472900e-01 -2.527014352381229401e-03 1.506487745791673660e-02
-3.597961366176605225e-01 -2.155767679214477539e-01 -4.131025075912475586e-02 1.803573071956634521e-01 -1.995266228914260864e-01 2.925031781196594238e-01 1.836105883121490479e-01 7.646381855010986328e-02 -1.779487431049346924e-01 1.799838989973068237e-02 8.853658288717269897e-02 -1.930180490016937256e-01 -3.447726070880889893e-01 6.143013387918472290e-02 -7.318830583244562149e-03 5.330688506364822388e-02 3.531450927257537842e-01 -2.370275929570198059e-02 5.861773714423179626e-02 -2.468891441822052002e-01 4.943285509943962097e-02 5.840070173144340515e-02 1.737749576568603516e-02 -8.354662358760833740e-02 2.154954671859741211e-01 7.587104290723800659e-02 1.853921450674533844e-02 -3.506900072097778320e-01 5.240066349506378174e-02 1.520420312881469727e-01 1.345488280057907104e-01 -8.006901480257511139e-04
3.680336102843284607e-02 -2.463194578886032104e-01 -1.970417201519012451e-01 -5.829568207263946533e-02 1.853438317775726318e-01 3.942766785621643066e-01 -1.220772638916969299e-01 -1.303796172142028809e-01 -1.964951455593109131e-01 2.842155992984771729e-01 -1.137364506721496582e-01 -1.274256557226181030e-01 -8.143427222967147827e-02 9.394896775484085083e-02 4.518447816371917725e-02 2.996405363082885742e-01 1.616517305374145508e-01 -1.383010596036911011e-01 -5.275461357086896896e-03 -5.358471348881721497e-02 7.846199721097946167e-02 6.141386181116104126e-02 4.158894065767526627e-03 -2.720116078853607178e-01 1.976200491189956665e-01 3.531641885638237000e-02 -1.875035762786865234e-01 2.230453342199325562e-01 1.013213098049163818e-01 -1.679350584745407104e-01 3.497350215911865234e-01 -1.051086653023958206e-02
-1.580732166767120361e-01 -2.298038005828857422e-01 -2.464381605386734009e-01 2.063024938106536865e-01 -2.050084918737411499e-01 -9.185560047626495361e-02 -7.344546914100646973e-02 -2.506185472011566162e-01 -2.065980136394500732e-01 8.496420830488204956e-02 -1.312884539365768433e-01 -3.007073104381561279e-01 -2.315627634525299072e-01 -1.411098986864089966e-01 1.055056303739547729e-01 2.941681146621704102e-01 -1.583355665206909180e-01 -2.127577960491180420e-01 1.617521196603775024e-01 3.581705689430236816e-02 -6.833181530237197876e-02 2.133928388357162476e-01 1.883604079484939575e-01 4.617459699511528015e-02 1.886380165815353394e-01 1.205788701772689819e-01 -8.130991458892822266e-02 1.704019904136657715e-01 1.606716811656951904e-01 -2.417128533124923706e-01 4.211797565221786499e-02 1.187087297439575195e-01
1.150891836732625961e-02 -2.695971727371215820e-01 -9.166140109300613403e-02 -1.911601722240447998e-01 8.674991130828857422e-02 -8.848553407005965710e-04 1.396739184856414795e-01 -5.936115607619285583e-02 -3.290866911411285400e-01 5.386063829064369202e-02 1.239665448665618896e-01 -6.309782154858112335e-03 -3.121243417263031006e-01 -2.031304873526096344e-02 3.594985902309417725e-01 2.364535816013813019e-02 6.249567121267318726e-02 -6.341522932052612305e-02 1.399915814399719238e-01 1.247502192854881287e-01 -2.024554461240768433e-01 -1.135735064744949341e-01 -4.733882099390029907e-02 2.273015445098280907e-03 3.929094672203063965e-01 2.193748652935028076e-01 -2.445847839117050171e-01 7.250666618347167969e-02 1.919459402561187744e-01 1.789514534175395966e-02 8.848800510168075562e-02 2.926542460918426514e-01
9.878884255886077881e-02 -3.134051859378814697e-01 -2.579889073967933655e-02 8.297339826822280884e-02 1.618563830852508545e-01 2.159177958965301514e-01 -2.497927546501159668e-01 -1.895197853446006775e-02 1.303949803113937378e-01 1.666678190231323242e-01 2.598395943641662598e-01 -1.499503701925277710e-01 3.467864543199539185e-02 -2.844627574086189270e-02 3.078526556491851807e-01 1.581304967403411865e-01 1.456518471240997314e-01 -3.225424885749816895e-01 -2.632394805550575256e-02 -2.180753350257873535e-01 6.960855424404144287e-02 3.518301248550415039e-01 -8.386028558015823364e-02 6.015164777636528015e-02 6.370937079191207886e-02 -8.259622007608413696e-02 1.256257444620132446e-01 -1.482298672199249268e-01 3.233262300491333008e-01 5.361492931842803955e-02 1.386248469352722168e-01 6.539302319288253784e-02
-3.055783510208129883e-01 -4.296327531337738037e-01 -4.547484219074249268e-02 1.565824598073959351e-01 -1.696785539388656616e-01 2.495851367712020874e-01 -1.631699353456497192e-01 9.895164519548416138e-03 -4.125402495265007019e-02 -3.675710037350654602e-02 -2.372263520956039429e-01 -1.584140658378601074e-01 5.062190443277359009e-02 -2.844655215740203857e-01 1.198222339153289795e-01 2.950913310050964355e-01 1.514498591423034668e-01 2.160632610321044922e-01 -8.145710825920104980e-02 -1.967513710260391235e-01 -4.647560045123100281e-02 3.655884042382240295e-02 -9.356129169464111328e-02 -1.083172261714935303e-01 5.771774798631668091e-02 3.550438880920410156e-01 1.677021756768226624e-02 6.051181629300117493e-02 1.898799277842044830e-02 -6.775537133216857910e-02 -3.589865565299987793e-02 -1.725746840238571167e-01
-1.130532845854759216e-01 -2.349712699651718140e-01 -2.620692253112792969e-01 1.472653239034116268e-03 -1.107193063944578171e-02 8.251843973994255066e-04 6.603837758302688599e-02 -7.553029060363769531e-02 2.293622195720672607e-01 2.944536507129669189e-01 4.104344919323921204e-02 -8.503378927707672119e-02 8.378601819276809692e-02 1.141086593270301819e-01 -1.053309515118598938e-01 1.640302389860153198e-01 3.281658887863159180e-01 -4.831781238317489624e-02 -4.481478780508041382e-02 -1.532742977142333984e-01 7.529567927122116089e-02 -4.511740431189537048e-02 -5.813154578208923340e-02 -1.777158081531524658e-01 2.938043177127838135e-01 1.844685822725296021e-01 -4.590150713920593262e-02 1.784769892692565918e-01 4.222873747348785400e-01 1.357716023921966553e-01 1.113889515399932861e-01 3.243366777896881104e-01
-2.276588380336761475e-01 -3.434566855430603027e-01 9.092213958501815796e-02 2.761614322662353516e-01 2.347008734941482544e-01 8.127252012491226196e-02 -2.330095693469047546e-02 -1.683060377836227417e-01 -1.609905995428562164e-02 -1.656314730644226074e-01 1.691170632839202881e-01 -1.432658135890960693e-01 -1.561072915792465210e-01 -2.436450272798538208e-01 2.582016289234161377e-01 1.113791987299919128e-01 -1.543131470680236816e-02 -1.963248401880264282e-01 -5.792227759957313538e-02 1.501123905181884766e-01 2.942065596580505371e-01 8.468116074800491333e-02 -3.938864171504974365e-02 -3.954836428165435791e-01 2.447059005498886108e-01 8.819460868835449219e-02 -8.642230182886123657e-02 -6.267582625150680542e-02 8.262822031974792480e-02 5.192388780415058136e-03 -1.098753958940505981e-01 -3.394201397895812988e-02
-2.535645663738250732e-01 -1.159827932715415955e-01 -2.227359861135482788e-01 -1.265060454607009888e-01 8.010261505842208862e-02 1.326572299003601074e-01 -1.047894358634948730e-01 1.364213526248931885e-01 1.220435053110122681e-01 8.108941465616226196e-02 -2.101919800043106079e-01 -1.170108988881111145e-01 -3.029223531484603882e-02 -3.667834773659706116e-02 3.696118295192718506e-02 5.191605687141418457e-01 1.448606252670288086e-01 -1.284554749727249146e-01 -1.773350089788436890e-01 -1.932639032602310181e-01 7.559119910001754761e-02 -5.287523940205574036e-02 -6.884899735450744629e-02 -2.345181852579116821e-01 9.312108904123306274e-02 -6.714630126953125000e-02 1.309366077184677124e-01 1.354332268238067627e-01 2.680095732212066650e-01 2.554959952831268311e-01 2.159129977226257324e-01 2.088243514299392700e-01
-2.034825235605239868e-01 -7.954926788806915283e-02 -1.694283634424209595e-01 -1.196225080639123917e-02 2.210077941417694092e-01 8.625160902738571167e-02 1.318050026893615723e-01 4.274686798453330994e-02 -1.405332237482070923e-01 7.942039519548416138e-02 1.314582675695419312e-01 -2.525548934936523438e-01 -4.477821057662367821e-04 1.706425249576568604e-01 -4.264102783054113388e-03 2.963252663612365723e-01 -2.259946428239345551e-03 -1.608627140522003174e-01 7.801910489797592163e-02 -2.539197504520416260e-01 2.130160778760910034e-01 1.809990704059600830e-01 2.142161577939987183e-01 -2.161858081817626953e-01 -3.020412847399711609e-02 9.008696675300598145e-02 -2.909325063228607178e-01 1.754163354635238647e-01 3.607798516750335693e-01 1.181795671582221985e-01 2.967980802059173584e-01 -1.372405327856540680e-03
3.464189649093896151e-04 -1.143352836370468140e-01 -3.866889746859669685e-03 2.546500563621520996e-01 -1.468191742897033691e-01 3.668844401836395264e-01 -3.301339689642190933e-03 6.853909790515899658e-02 -1.447423696517944336e-01 -1.316265612840652466e-01 1.527553647756576538e-01 -1.422446817159652710e-01 -1.335432231426239014e-01 8.231521397829055786e-02 1.036235466599464417e-01 1.579101979732513428e-01 2.629279494285583496e-01 -7.874136418104171753e-02 1.009812504053115845e-01 -1.091507673263549805e-01 9.840734302997589111e-02 -2.123970687389373779e-01 -2.263321280479431152e-01 -2.251544743776321411e-01 1.431043297052383423e-01 4.035145342350006104e-01 1.913273520767688751e-02 -3.038170933723449707e-01 7.873755693435668945e-02 6.715381145477294922e-02 -1.539416611194610596e-01 2.335159927606582642e-01
1.442395001649856567e-01 -2.230362892150878906e-01 -2.659844160079956055e-01 2.098505645990371704e-01 -3.996570035815238953e-02 3.151627182960510254e-01 -3.068251609802246094e-01 1.779531240463256836e-01 -4.584800601005554199e-01 1.060174871236085892e-02 1.590704917907714844e-01 -1.839776337146759033e-01 -1.548974663019180298e-01 2.615579962730407715e-02 2.062334269285202026e-01 2.604454457759857178e-01 -7.096517831087112427e-02 -1.521911025047302246e-01 2.214683778584003448e-02 -1.166715472936630249e-01 2.088465690612792969e-01 -3.510575741529464722e-02 1.234931498765945435e-01 -1.012618467211723328e-01 5.446937866508960724e-03 -5.824680998921394348e-02 -1.313589513301849365e-01 -7.822981476783752441e-02 1.005346849560737610e-01 1.370336413383483887e-01 -8.040333539247512817e-02 -9.284290671348571777e-02
-1.511514484882354736e-01 -1.447968930006027222e-01 -2.284778207540512085e-01 -6.714017689228057861e-02 1.762063652276992798e-01 2.974521815776824951e-01 -5.251697823405265808e-02 -2.308772355318069458e-01 -7.133322209119796753e-02 6.619612872600555420e-02 -8.238448202610015869e-02 -2.299768775701522827e-01 4.752730950713157654e-03 2.776872180402278900e-02 8.629828691482543945e-02 1.916678994894027710e-01 2.568072974681854248e-01 -2.246874719858169556e-01 -5.737419798970222473e-02 -2.528130114078521729e-01 2.691807150840759277e-01 -7.640514522790908813e-02 -2.254628762602806091e-02 -1.400736123323440552e-01 -2.549974247813224792e-02 5.378313362598419189e-02 -2.709088623523712158e-01 2.137369960546493530e-01 3.394016325473785400e-01 -1.180967092514038086e-01 2.559171915054321289e-01 1.022076308727264404e-01
-1.149044856429100037e-01 -1.160213053226470947e-01 -2.580620907247066498e-02 2.170432209968566895e-01 2.014636695384979248e-01 6.788245588541030884e-02 4.908791277557611465e-03 4.830513894557952881e-02 -1.210265010595321655e-01 -2.682890370488166809e-02 -1.471121907234191895e-01 -2.962279915809631348e-01 -2.741425931453704834e-01 2.399026155471801758e-01 -1.559133175760507584e-02 3.859247267246246338e-01 1.232803240418434143e-01 -1.344566643238067627e-01 1.997819244861602783e-01 -1.031902655959129333e-01 -1.385840773582458496e-01 -3.488964587450027466e-02 7.009954750537872314e-02 -3.594231605529785156e-01 8.282548747956752777e-03 1.634676307439804077e-01 3.153064474463462830e-02 -1.440947502851486206e-01 2.839669585227966309e-01 -2.112563848495483398e-01 2.431904226541519165e-01 6.730617489665746689e-03
[truncated: 3,271,182 more chars]
