# Supplementary material for: The Language of Innovation
Source: PLoS One. 2020 Apr 30;15(4):e0230107. doi: 10.1371/journal.pone.0230107 (PMC7194493; doi:10.1371/journal.pone.0230107)
Supplement: S13 File — (GZ) [file pone.0230107.s013.tar.gz › 1991-1995/V2Run_0_VS_4500_embeddings1991-1995ED32.txt]

-1.191120445728302002e-01 4.108405858278274536e-02 -1.098743304610252380e-01 -6.945024430751800537e-02 -3.741531819105148315e-02 1.585938930511474609e-01 -1.354144960641860962e-01 -1.564012467861175537e-01 -2.562713027000427246e-01 -3.544246852397918701e-01 3.098619580268859863e-01 2.201579511165618896e-01 1.013377830386161804e-01 1.818837970495223999e-01 3.966816887259483337e-02 2.128376998007297516e-02 8.449683338403701782e-02 1.945090591907501221e-01 2.565021067857742310e-02 -3.874586254823952913e-04 -3.144805431365966797e-01 -5.569177214056253433e-03 1.503938287496566772e-01 5.266730114817619324e-02 2.455822080373764038e-01 1.378032118082046509e-01 -1.142778396606445312e-01 1.749844253063201904e-01 9.980659186840057373e-02 6.062061712145805359e-02 2.970011234283447266e-01 3.492088615894317627e-01
2.259318530559539795e-02 -1.926714740693569183e-02 8.524075895547866821e-02 -2.818018198013305664e-01 -2.197185009717941284e-01 1.489810049533843994e-01 -9.185706079006195068e-02 -2.443324923515319824e-01 1.586901023983955383e-02 -3.035082221031188965e-01 -5.186169594526290894e-02 1.467156261205673218e-01 -6.142519414424896240e-03 1.730686575174331665e-01 -4.518084526062011719e-01 3.471880257129669189e-01 3.828693926334381104e-02 -5.768732354044914246e-02 1.866272091865539551e-01 -8.830963820219039917e-02 -1.940679922699928284e-02 -2.607686221599578857e-01 1.075024753808975220e-01 -2.305439263582229614e-01 3.192796409130096436e-01 -7.508624810725450516e-03 -1.942967064678668976e-02 -6.578011065721511841e-02 -9.006509929895401001e-02 -6.218766048550605774e-02 -5.873746238648891449e-03 5.802775919437408447e-02
2.732067406177520752e-01 1.487500518560409546e-01 1.435637176036834717e-01 8.558911830186843872e-02 -7.549124211072921753e-02 3.427229225635528564e-01 -1.745983958244323730e-01 7.797281444072723389e-02 -2.323702722787857056e-01 -1.361000090837478638e-01 1.742884069681167603e-01 -1.218378469347953796e-01 8.866927772760391235e-02 1.374368220567703247e-01 -3.788522481918334961e-01 -1.283150315284729004e-01 -1.202448010444641113e-01 -1.918905787169933319e-02 1.124050617218017578e-01 -1.051171347498893738e-01 -1.499700695276260376e-01 -2.535783648490905762e-01 1.966801583766937256e-01 -3.980169445276260376e-02 2.822052538394927979e-01 -6.694092601537704468e-02 1.691877692937850952e-01 2.690559253096580505e-02 2.623367905616760254e-01 2.004380077123641968e-01 1.454670876264572144e-01 4.347803443670272827e-02
2.917667925357818604e-01 1.677406877279281616e-01 8.390461653470993042e-02 1.507617998868227005e-02 -3.910586833953857422e-01 2.511651813983917236e-01 -2.846592068672180176e-01 1.193748041987419128e-01 4.286990966647863388e-03 -2.222397327423095703e-01 1.502381116151809692e-01 4.785387963056564331e-02 9.545550495386123657e-02 3.503236919641494751e-02 -2.834542393684387207e-01 4.411699995398521423e-02 8.159960806369781494e-02 2.136705070734024048e-01 3.034466505050659180e-01 -8.439515531063079834e-02 -1.291552633047103882e-01 -1.989890038967132568e-01 2.520155310630798340e-01 -9.566821157932281494e-03 9.767111390829086304e-02 -2.816190384328365326e-02 -1.128756478428840637e-01 -2.172176688909530640e-01 1.558164786547422409e-02 1.255638599395751953e-01 -2.026651799678802490e-01 -5.037445947527885437e-02
1.015560179948806763e-01 9.814394265413284302e-02 2.273923754692077637e-01 -1.462908238172531128e-01 -2.610743939876556396e-01 1.193934008479118347e-01 -9.172458946704864502e-02 -5.536814406514167786e-02 2.274916172027587891e-01 -8.452117443084716797e-02 2.219538241624832153e-01 2.303011864423751831e-01 -4.150417447090148926e-02 -2.144505642354488373e-02 -2.990614473819732666e-01 5.395010113716125488e-02 -6.672981660813093185e-03 2.194558829069137573e-01 4.552028328180313110e-02 -1.392807215452194214e-01 -3.271931111812591553e-01 -1.772382855415344238e-01 3.327396214008331299e-01 1.992566734552383423e-01 2.639243602752685547e-01 4.093385767191648483e-03 -9.727103263139724731e-02 -6.485523283481597900e-02 -9.784509986639022827e-02 1.871234476566314697e-01 1.414424777030944824e-01 -2.254399657249450684e-01
-1.394002437591552734e-01 2.701117694377899170e-01 -2.161326557397842407e-01 1.185831949114799500e-01 -9.175652265548706055e-02 1.948643126524984837e-03 -2.802322506904602051e-01 5.199829488992691040e-02 3.941770270466804504e-02 -1.854893565177917480e-01 1.018252894282341003e-01 -7.185635715723037720e-02 6.801124662160873413e-02 -1.576676405966281891e-02 -2.098774164915084839e-01 1.196903735399246216e-02 8.725279569625854492e-02 -1.436374336481094360e-01 2.124284356832504272e-01 -3.473528027534484863e-01 -3.282398581504821777e-01 1.171508952975273132e-01 1.378643363714218140e-01 1.513662487268447876e-01 1.718417368829250336e-02 1.405040025711059570e-01 -3.151929080486297607e-01 -1.122902408242225647e-01 1.953539252281188965e-01 -6.367116421461105347e-02 2.691328823566436768e-01 2.292742282152175903e-01
-8.019768446683883667e-02 2.452609837055206299e-01 -2.728234604001045227e-02 -7.372150663286447525e-03 9.728946723043918610e-03 1.325175911188125610e-01 -3.361589014530181885e-01 -2.001064270734786987e-01 1.389667689800262451e-01 -1.617961227893829346e-01 2.455026805400848389e-01 7.700318843126296997e-02 -1.906137764453887939e-01 2.733914647251367569e-03 -5.274384021759033203e-01 3.640736639499664307e-02 8.945420384407043457e-02 -1.922273077070713043e-02 1.320571452379226685e-01 -1.017258763313293457e-01 1.264396216720342636e-02 -2.046992629766464233e-02 1.908769160509109497e-01 -1.572805792093276978e-01 2.624091207981109619e-01 1.281075477600097656e-01 7.080097682774066925e-03 -6.037528440356254578e-02 3.366675972938537598e-01 1.537083089351654053e-01 -7.153052836656570435e-02 -7.351864129304885864e-02
3.039279878139495850e-01 3.164241015911102295e-01 1.026838198304176331e-01 -9.109614044427871704e-02 -8.222238719463348389e-02 1.901826709508895874e-01 -2.339921593666076660e-01 1.738018095493316650e-01 -2.070937603712081909e-01 -4.758558869361877441e-01 1.106464415788650513e-01 3.004772067070007324e-01 4.928782209753990173e-02 5.547718331217765808e-02 -5.819506943225860596e-02 -2.026451677083969116e-01 1.225985363125801086e-01 4.105623438954353333e-02 6.103422865271568298e-02 -2.061028778553009033e-02 -1.392851620912551880e-01 -2.883658111095428467e-01 1.661646813154220581e-01 -9.555906057357788086e-02 2.162858992815017700e-01 -8.648948371410369873e-02 1.144800484180450439e-01 2.190962200984358788e-03 1.020152866840362549e-01 2.793981507420539856e-02 -1.171128451824188232e-02 9.912732057273387909e-03
-9.051317721605300903e-02 4.107996225357055664e-01 -2.885546684265136719e-01 -4.482995718717575073e-02 -9.628714621067047119e-02 9.915601462125778198e-02 -7.056774199008941650e-02 6.175768747925758362e-02 8.683530986309051514e-02 -3.450551927089691162e-01 1.172009259462356567e-01 1.209516525268554688e-01 2.659552544355392456e-02 1.321712136268615723e-01 -3.551772534847259521e-01 7.885871827602386475e-02 6.870830059051513672e-02 -2.253177613019943237e-01 4.456529766321182251e-02 -1.344152390956878662e-01 -1.447366923093795776e-01 -7.019872963428497314e-02 2.833313047885894775e-01 -1.170134246349334717e-01 3.515838086605072021e-01 -7.213234901428222656e-02 -4.778468608856201172e-02 2.427689284086227417e-01 1.268774420022964478e-01 -2.080753073096275330e-02 -4.906076192855834961e-02 -2.385944593697786331e-03
1.671450287103652954e-01 -1.557273417711257935e-01 -1.376887708902359009e-01 -3.060652315616607666e-01 -1.128988787531852722e-01 4.332994297146797180e-02 5.113694071769714355e-02 -1.861340180039405823e-02 -8.301352150738239288e-03 -2.027823477983474731e-01 2.615036666393280029e-01 2.738082110881805420e-01 2.570027299225330353e-02 4.591194093227386475e-01 -2.320453971624374390e-01 2.240848690271377563e-01 -2.527091465890407562e-02 1.494412571191787720e-01 1.200637221336364746e-02 1.192839723080396652e-02 -1.173414289951324463e-01 -1.296575367450714111e-01 2.081994414329528809e-01 -1.410453319549560547e-01 2.707752585411071777e-01 -4.909198358654975891e-02 -1.587978005409240723e-01 7.762561738491058350e-02 2.398759573698043823e-01 2.173132821917533875e-02 1.854188740253448486e-01 -3.307889029383659363e-02
5.001243203878402710e-02 1.475841999053955078e-01 5.583865195512771606e-02 -1.023535281419754028e-01 -8.826657384634017944e-02 1.176920682191848755e-01 -1.131198778748512268e-01 1.820542514324188232e-01 7.674542069435119629e-02 -2.783883213996887207e-01 2.397464960813522339e-02 1.878951191902160645e-01 -1.479457467794418335e-01 4.175497591495513916e-01 -3.313786089420318604e-01 2.106425464153289795e-01 -1.897802054882049561e-01 1.687736213207244873e-01 -1.683589629828929901e-02 -1.778983026742935181e-01 -1.351939439773559570e-01 4.029956087470054626e-02 3.243801891803741455e-01 -2.063399553298950195e-01 8.693239092826843262e-02 -2.435461878776550293e-01 -2.643422596156597137e-02 7.875376939773559570e-02 1.737326085567474365e-01 -1.976702958345413208e-01 2.689487114548683167e-02 1.302643120288848877e-01
-1.597770601511001587e-01 3.198871910572052002e-01 -2.236900329589843750e-01 -1.856023631989955902e-02 -3.653900623321533203e-01 2.264849394559860229e-01 -2.293439507484436035e-01 -8.550927042961120605e-02 -2.838887870311737061e-01 -2.947132289409637451e-01 2.236302942037582397e-01 1.275523751974105835e-01 -8.706006407737731934e-02 2.201290428638458252e-01 -1.068482473492622375e-01 -6.371545046567916870e-02 -8.541576564311981201e-02 -1.641820371150970459e-01 1.063508391380310059e-01 -1.703751981258392334e-01 5.299036949872970581e-02 -1.485009044408798218e-01 2.282896786928176880e-01 -1.776838153600692749e-01 1.215491443872451782e-01 -2.552415244281291962e-02 -5.530739575624465942e-02 1.778472512960433960e-01 8.018539100885391235e-02 -1.205092817544937134e-01 -5.203763023018836975e-02 1.220335662364959717e-01
2.931579947471618652e-01 7.824052870273590088e-02 1.873784959316253662e-01 1.502468716353178024e-02 -1.330456137657165527e-01 3.226891756057739258e-01 -1.933425068855285645e-01 4.199933260679244995e-02 -4.776493087410926819e-02 -3.511992990970611572e-01 1.250130087137222290e-01 2.336471676826477051e-01 -1.956263333559036255e-01 1.596371382474899292e-01 -2.788321077823638916e-01 -2.697259485721588135e-01 6.725035607814788818e-02 2.959418669342994690e-02 -1.790899783372879028e-01 -2.518327720463275909e-02 -9.383350610733032227e-02 -1.753041893243789673e-01 2.328446507453918457e-01 -1.507470756769180298e-01 1.306699067354202271e-01 2.048163115978240967e-01 -1.782408803701400757e-01 1.181357875466346741e-01 1.301791518926620483e-01 1.888058148324489594e-02 -1.486646533012390137e-01 5.284818261861801147e-02
3.633803427219390869e-01 1.035738587379455566e-01 -2.155507802963256836e-01 -2.820778451859951019e-02 -1.220017671585083008e-01 2.878781259059906006e-01 1.154989376664161682e-01 -1.833103597164154053e-02 -1.018084865063428879e-02 -2.387891411781311035e-01 5.837806686758995056e-02 -2.042827196419239044e-02 -2.216871827840805054e-02 -2.932917885482311249e-02 -3.171504437923431396e-01 -5.272540450096130371e-02 2.435324043035507202e-01 9.199544787406921387e-02 5.895914509892463684e-02 -3.359766900539398193e-01 -1.261477023363113403e-01 -2.374214529991149902e-01 1.350203752517700195e-01 2.695488370954990387e-02 3.147311210632324219e-01 1.385419815778732300e-01 -5.585894733667373657e-02 1.365723609924316406e-01 1.955434381961822510e-01 1.917285472154617310e-01 1.753635108470916748e-01 -1.083129048347473145e-01
1.759188771247863770e-01 2.635195851325988770e-01 -1.581714302301406860e-02 -1.250051856040954590e-01 -1.681719720363616943e-01 4.313901066780090332e-02 -3.735345602035522461e-01 -1.325472444295883179e-01 4.085677862167358398e-02 -2.530703246593475342e-01 1.808114498853683472e-01 1.842307001352310181e-01 1.076198518276214600e-01 2.065578550100326538e-01 -3.616380989551544189e-01 -1.016090437769889832e-02 -5.342624336481094360e-02 1.184435412287712097e-01 -1.489701420068740845e-01 -7.559537142515182495e-02 -2.507061362266540527e-01 -1.243375167250633240e-01 1.397304236888885498e-01 7.773948460817337036e-02 -1.090528909116983414e-02 -2.211377918720245361e-01 -1.343180388212203979e-01 -1.089137867093086243e-01 -2.283567935228347778e-01 2.672778367996215820e-01 3.352500870823860168e-02 1.634286791086196899e-01
5.038229748606681824e-03 5.599610134959220886e-02 1.679697036743164062e-01 -2.282413244247436523e-01 -3.288765847682952881e-01 1.077355146408081055e-01 -1.415247917175292969e-01 5.124245956540107727e-02 -1.111122518777847290e-01 -1.052508652210235596e-01 -2.620396902784705162e-03 1.959172189235687256e-01 8.045826107263565063e-02 -9.235824644565582275e-02 -2.855385243892669678e-01 -1.282134950160980225e-01 -8.078694343566894531e-03 -1.203314065933227539e-01 -4.828171432018280029e-02 -2.398531585931777954e-01 -4.955565631389617920e-01 7.006173580884933472e-02 -1.253979355096817017e-01 -2.653221786022186279e-01 4.675225913524627686e-02 1.915135234594345093e-02 -1.658429801464080811e-01 1.538353562355041504e-01 3.541872203350067139e-01 3.337635472416877747e-02 8.918365091085433960e-02 8.464634418487548828e-03
2.364415079355239868e-01 4.956801608204841614e-02 -6.842218339443206787e-02 -1.299521178007125854e-01 -4.462397098541259766e-02 2.747788131237030029e-01 -4.134108871221542358e-02 -1.381398290395736694e-01 -3.634862229228019714e-02 -3.696978390216827393e-01 2.552594542503356934e-01 8.171270787715911865e-02 1.735202074050903320e-01 -9.653161466121673584e-02 -4.374194741249084473e-01 -3.574002385139465332e-01 1.312816739082336426e-01 -4.068293608725070953e-03 -6.022168695926666260e-02 -1.917746365070343018e-01 -1.724998801946640015e-01 -2.020110338926315308e-01 1.926427334547042847e-01 5.569178238511085510e-02 8.945579081773757935e-02 -8.429452776908874512e-02 -7.366582006216049194e-02 2.642150782048702240e-02 1.455984115600585938e-01 -5.797873437404632568e-02 -1.605448424816131592e-01 1.159814670681953430e-01
1.670490652322769165e-01 1.455979943275451660e-01 -1.504590362310409546e-01 -1.065325960516929626e-01 -3.181620240211486816e-01 5.278590694069862366e-02 -2.323990613222122192e-01 -7.092870771884918213e-02 -4.626269638538360596e-02 -1.185893341898918152e-01 1.232006698846817017e-01 1.894388198852539062e-01 -9.173259884119033813e-02 3.628526031970977783e-01 -3.464579582214355469e-01 1.081037223339080811e-01 -1.496838033199310303e-01 1.156183704733848572e-01 -8.756921440362930298e-02 1.239453628659248352e-01 -2.007318288087844849e-02 6.359048932790756226e-02 3.507477939128875732e-01 -1.078666895627975464e-01 2.352859079837799072e-01 9.661380946636199951e-02 1.047500967979431152e-01 -4.601293429732322693e-02 2.803389132022857666e-01 -2.446776628494262695e-01 2.547360723838210106e-03 2.515909448266029358e-02
1.148776113986968994e-01 1.118070855736732483e-01 6.347626447677612305e-02 -1.505048274993896484e-01 -3.102210462093353271e-01 1.883623600006103516e-01 -7.905671745538711548e-02 -1.327634751796722412e-01 1.020045578479766846e-01 -1.751108318567276001e-01 3.071234524250030518e-01 1.246149241924285889e-01 2.388601750135421753e-02 -8.080826699733734131e-02 -3.500255048274993896e-01 4.766084253787994385e-02 4.133542627096176147e-02 4.814593493938446045e-02 -3.297257702797651291e-03 1.994315832853317261e-01 -3.356089591979980469e-01 -2.468050271272659302e-01 2.870666980743408203e-01 2.538285851478576660e-01 1.357650756835937500e-01 1.953723728656768799e-01 1.143669150769710541e-02 -2.157346457242965698e-01 -7.625967264175415039e-02 1.481122821569442749e-01 -3.515806049108505249e-02 1.129556000232696533e-01
1.969793587923049927e-01 2.553590834140777588e-01 1.485362052917480469e-01 1.913123577833175659e-01 -1.164044216275215149e-01 2.935540378093719482e-01 -1.804852336645126343e-01 1.776767969131469727e-01 3.050147555768489838e-02 -4.576231539249420166e-01 9.935831278562545776e-02 1.149802654981613159e-01 7.707982510328292847e-02 3.393357619643211365e-02 -1.870582997798919678e-01 -1.412599533796310425e-01 5.425705015659332275e-02 3.014410473406314850e-02 -3.960603103041648865e-02 -1.206314004957675934e-02 -3.895203024148941040e-02 -1.365502923727035522e-01 5.861244723200798035e-02 -6.014023721218109131e-02 4.913411438465118408e-01 2.226461321115493774e-01 -1.507306843996047974e-01 8.378935605287551880e-02 5.270112305879592896e-02 1.245346143841743469e-01 -2.575488202273845673e-02 7.429756224155426025e-02
2.047784924507141113e-01 8.524904400110244751e-02 -1.560145616531372070e-01 7.183169946074485779e-03 -8.518159389495849609e-02 3.345284461975097656e-01 1.169411465525627136e-01 -1.146950423717498779e-01 1.576697221025824547e-03 -6.277615576982498169e-02 2.447948902845382690e-01 3.801925182342529297e-01 7.163272053003311157e-02 1.529105156660079956e-01 -2.802819013595581055e-01 6.423115730285644531e-02 -1.887713186442852020e-02 1.476688832044601440e-01 2.604756504297256470e-02 -1.711164414882659912e-02 -1.681621223688125610e-01 9.949582815170288086e-02 3.537349402904510498e-02 -1.852847635746002197e-01 1.277382075786590576e-01 9.499554336071014404e-02 1.025381982326507568e-01 -9.748139977455139160e-02 -2.140862867236137390e-02 9.671095013618469238e-02 4.494170844554901123e-01 3.267444968223571777e-01
3.275491893291473389e-01 4.967535380274057388e-03 1.610581949353218079e-02 -4.335152357816696167e-02 -8.550360053777694702e-02 2.354544252157211304e-01 -1.213253512978553772e-01 -3.942056559026241302e-03 -2.286676615476608276e-01 -5.601248145103454590e-01 1.149478405714035034e-01 -2.936230041086673737e-02 -3.552246838808059692e-02 2.307304888963699341e-01 -1.355956494808197021e-01 -3.077376633882522583e-02 -3.738566488027572632e-02 1.155493482947349548e-01 5.729805678129196167e-02 1.836947798728942871e-01 -3.972548991441726685e-02 -3.114952743053436279e-01 1.528491526842117310e-01 2.679544873535633087e-02 2.632130384445190430e-01 1.724006235599517822e-01 -2.554825544357299805e-01 5.175974220037460327e-02 2.725502476096153259e-02 -8.356846868991851807e-02 2.399477874860167503e-03 9.988652169704437256e-02
-7.248376309871673584e-02 -1.075225472450256348e-01 1.618950664997100830e-01 2.555386424064636230e-01 2.426473945379257202e-01 6.258882582187652588e-02 -3.319282829761505127e-01 -1.724183410406112671e-01 1.589053124189376831e-01 -1.231189370155334473e-01 -5.815610662102699280e-02 1.406438350677490234e-01 2.958009839057922363e-01 1.321975886821746826e-01 -3.012425601482391357e-01 -2.996253781020641327e-02 7.060074061155319214e-02 -9.777469187974929810e-02 2.666324973106384277e-01 -3.132212162017822266e-02 -3.040132820606231689e-01 1.425327640026807785e-02 1.297574490308761597e-01 -1.660903245210647583e-01 5.789356306195259094e-02 1.012184917926788330e-01 -3.012610077857971191e-01 6.026713550090789795e-02 -1.255169957876205444e-01 -4.025022312998771667e-02 2.378440797328948975e-01 1.522633880376815796e-01
-1.257971376180648804e-01 1.531518846750259399e-01 -1.077539026737213135e-01 2.090652585029602051e-01 -1.397999525070190430e-01 1.516022235155105591e-01 -1.324351578950881958e-01 -1.389812827110290527e-01 3.920711949467658997e-02 -2.258578985929489136e-01 -8.733703196048736572e-02 5.015312433242797852e-01 1.559042781591415405e-01 8.709894865751266479e-02 -2.467084079980850220e-01 2.378126680850982666e-01 -8.619264513254165649e-02 1.377170085906982422e-01 3.104314208030700684e-01 5.031457170844078064e-02 -1.868347376585006714e-01 2.167438417673110962e-01 4.999709129333496094e-02 -2.870575524866580963e-02 1.097461953759193420e-01 -2.586923912167549133e-02 9.339200705289840698e-02 -1.125451922416687012e-01 2.776266336441040039e-01 1.301622539758682251e-01 1.461845040321350098e-01 7.072361558675765991e-02
6.140767782926559448e-02 -2.918389812111854553e-02 -1.109073832631111145e-01 6.827613711357116699e-02 -1.425769645720720291e-02 5.123553052544593811e-02 -2.458222359418869019e-01 -2.843079715967178345e-02 -1.214841264300048351e-03 1.633655093610286713e-02 -1.262481361627578735e-01 3.769985139369964600e-01 1.047106906771659851e-01 2.077281102538108826e-02 -3.847121596336364746e-01 -2.171075791120529175e-01 3.260770142078399658e-01 1.883322298526763916e-01 3.044994361698627472e-02 1.512578129768371582e-02 2.094074711203575134e-02 2.499922066926956177e-01 1.068080365657806396e-01 1.352522615343332291e-02 1.187950894236564636e-01 2.479031123220920563e-02 1.857155561447143555e-01 1.803943961858749390e-01 2.128600925207138062e-01 -1.121371686458587646e-01 2.960240840911865234e-01 3.236202597618103027e-01
2.227408140897750854e-01 -2.120067737996578217e-02 -1.267654448747634888e-01 6.703812628984451294e-02 -1.076028216630220413e-02 4.272841215133666992e-01 -1.567556113004684448e-01 -3.299064040184020996e-01 -1.155263334512710571e-01 -3.619765862822532654e-02 -4.758488014340400696e-02 1.438064575195312500e-01 -4.549147188663482666e-02 5.071728825569152832e-01 -1.361361443996429443e-01 1.377258896827697754e-01 1.525226682424545288e-01 3.851652517914772034e-02 2.521156519651412964e-02 -1.257979720830917358e-01 -9.407492727041244507e-02 -8.799875527620315552e-02 6.998875737190246582e-02 7.794668525457382202e-02 2.382481247186660767e-01 -4.488763213157653809e-02 -2.405597828328609467e-02 -1.545130461454391479e-01 2.999548912048339844e-01 -1.838969588279724121e-01 -4.849668592214584351e-02 2.703067474067211151e-02
1.375539600849151611e-02 1.331011652946472168e-01 -1.743581295013427734e-01 -3.014279603958129883e-01 -1.583518385887145996e-01 3.204123349860310555e-03 -1.912143528461456299e-01 2.943267859518527985e-02 -3.313116729259490967e-01 2.853953838348388672e-02 1.355138272047042847e-01 -7.672425708733499050e-04 -2.098199576139450073e-01 1.161010041832923889e-01 -3.622396886348724365e-01 4.183660075068473816e-02 -8.710545301437377930e-02 2.505441308021545410e-01 -3.912968188524246216e-02 -6.244062632322311401e-02 -1.402530670166015625e-01 -1.793271601200103760e-01 1.942315325140953064e-02 -2.386946082115173340e-01 3.921149671077728271e-01 -2.201355248689651489e-01 7.010066509246826172e-02 -3.594414889812469482e-02 1.332600265741348267e-01 1.811062842607498169e-01 1.855294406414031982e-01 2.306920476257801056e-02
2.858068048954010010e-01 2.404745668172836304e-02 1.804420351982116699e-01 1.080084815621376038e-01 -1.730707287788391113e-01 9.031819552183151245e-02 -2.953121960163116455e-01 -1.514313817024230957e-01 -1.089117452502250671e-01 -6.042668819427490234e-01 -1.397087983787059784e-02 7.730433344841003418e-02 6.411398202180862427e-02 1.723282188177108765e-01 -2.080238610506057739e-01 -1.872354596853256226e-01 1.472273766994476318e-01 -6.875634193420410156e-02 1.925932243466377258e-02 1.045840233564376831e-01 -1.104297861456871033e-01 -1.599787920713424683e-01 8.018652349710464478e-02 2.806696109473705292e-02 3.173857629299163818e-01 1.369875296950340271e-02 -1.931338608264923096e-01 -2.859878353774547577e-02 -1.798632182180881500e-02 4.653444886207580566e-02 -9.497866034507751465e-03 -7.491761445999145508e-02
-1.944428086280822754e-01 1.084761992096900940e-01 -1.552860587835311890e-01 1.719634085893630981e-01 -3.852621912956237793e-01 -4.257364943623542786e-02 -3.827140033245086670e-01 -8.320775628089904785e-02 -1.173543632030487061e-01 -2.259271033108234406e-02 -2.345765568315982819e-02 1.369488090276718140e-01 -1.210251823067665100e-01 2.690977156162261963e-01 -3.151741921901702881e-01 2.426116727292537689e-02 4.517584666609764099e-02 1.277763098478317261e-01 2.411480396986007690e-01 -2.817325876094400883e-04 -9.608092904090881348e-02 1.579418331384658813e-01 -4.979067295789718628e-02 7.036173343658447266e-02 5.663489177823066711e-02 -5.044296011328697205e-02 -3.805176913738250732e-01 -1.014441773295402527e-01 1.936258226633071899e-01 -1.880518347024917603e-02 2.327701300382614136e-01 -3.930124640464782715e-02
1.985555738210678101e-01 1.546903103590011597e-01 -1.415755320340394974e-02 -1.384367421269416809e-02 -8.669325709342956543e-02 1.710265725851058960e-01 -5.186378583312034607e-02 -6.419065594673156738e-02 7.524655759334564209e-02 -2.226430326700210571e-01 2.908505685627460480e-02 3.332144618034362793e-01 -1.914188414812088013e-01 8.996034413576126099e-02 -3.987163007259368896e-01 5.361069459468126297e-03 -1.822730898857116699e-01 -1.662466078996658325e-01 1.662566214799880981e-01 -3.186641335487365723e-01 -1.856383085250854492e-01 1.379024535417556763e-01 2.268280088901519775e-01 -2.284175753593444824e-01 1.037829965353012085e-01 -3.121546283364295959e-02 -1.234115883708000183e-01 -4.290171712636947632e-02 1.896017789840698242e-01 2.830272018909454346e-01 -1.704688519239425659e-01 2.735463716089725494e-02
-2.653251215815544128e-02 1.046063974499702454e-01 -1.340514719486236572e-01 5.653994157910346985e-02 -3.663209676742553711e-01 2.209101021289825439e-01 -1.410458981990814209e-01 2.796301245689392090e-01 -7.250944525003433228e-02 -1.345250904560089111e-01 -4.121700674295425415e-02 1.916573792695999146e-01 -5.454518646001815796e-02 5.198673531413078308e-02 -1.740284264087677002e-01 2.540254034101963043e-02 1.686728447675704956e-01 -2.248354069888591766e-02 -2.345660142600536346e-02 -7.336587458848953247e-02 -4.971268773078918457e-01 1.245925948023796082e-01 6.689109653234481812e-02 -7.412976026535034180e-02 8.858851343393325806e-02 3.091590404510498047e-01 -3.446321189403533936e-01 4.909464344382286072e-02 1.350400000810623169e-01 5.680792033672332764e-02 1.845319122076034546e-01 -8.487109094858169556e-03
-1.290250942111015320e-02 -5.438804626464843750e-02 -4.324328899383544922e-02 2.902017347514629364e-02 -1.827031821012496948e-01 1.529313176870346069e-01 -2.544445693492889404e-01 -4.573993012309074402e-02 -1.195940300822257996e-01 -4.779067039489746094e-01 7.573903352022171021e-02 -2.273636497557163239e-02 1.236545145511627197e-01 2.142189294099807739e-01 -1.475502550601959229e-01 -1.541901230812072754e-01 3.460942953824996948e-02 7.128177583217620850e-02 1.281188130378723145e-01 9.606968611478805542e-02 -2.314081043004989624e-01 -8.172175288200378418e-02 -1.111859530210494995e-01 -3.755778372287750244e-01 3.468937873840332031e-01 -7.740435749292373657e-02 5.813124403357505798e-02 1.779786199331283569e-01 1.987402886152267456e-01 -1.757838129997253418e-01 -2.128669060766696930e-02 -1.925590485334396362e-01
1.782234609127044678e-01 1.617261320352554321e-01 -4.048465937376022339e-02 1.878394782543182373e-01 -1.673766076564788818e-01 1.963060945272445679e-01 -2.739517688751220703e-01 4.047378152608871460e-02 -2.171133607625961304e-01 -4.417251050472259521e-01 3.960551321506500244e-02 1.239570509642362595e-02 1.878345757722854614e-02 8.880861848592758179e-02 -3.045322895050048828e-01 -2.516703009605407715e-01 7.262380421161651611e-02 2.170663475990295410e-01 -1.037392839789390564e-01 -2.008701562881469727e-01 9.012200683355331421e-02 7.655814290046691895e-02 3.247259557247161865e-02 1.424310356378555298e-01 4.228945076465606689e-01 8.314028382301330566e-02 -8.313509821891784668e-02 -8.371224254369735718e-02 2.821860462427139282e-02 -6.609718501567840576e-02 3.377974778413772583e-02 -9.389428049325942993e-02
1.259564887732267380e-02 1.047272328287363052e-02 -9.459574520587921143e-02 -1.504770815372467041e-01 -1.472176909446716309e-01 2.539562880992889404e-01 4.609995335340499878e-02 -1.113735362887382507e-01 -2.480037659406661987e-01 -2.876852154731750488e-01 1.839923411607742310e-01 -4.003278166055679321e-02 -3.823218867182731628e-02 2.088385671377182007e-01 -3.919473588466644287e-01 -2.631559073925018311e-01 5.492807831615209579e-03 2.392171323299407959e-01 1.460977494716644287e-01 -6.828769296407699585e-02 -4.542059600353240967e-01 -6.142995133996009827e-02 -6.344655901193618774e-02 -2.825409770011901855e-01 -9.218679368495941162e-02 6.196530908346176147e-02 3.543139994144439697e-02 1.920955069363117218e-02 8.353252708911895752e-02 8.972562849521636963e-02 -1.082652732729911804e-01 4.317420721054077148e-02
-4.153373185545206070e-03 1.187758892774581909e-01 6.037409603595733643e-02 1.584507524967193604e-02 -2.594665288925170898e-01 8.702085167169570923e-02 -1.475836187601089478e-01 1.862088292837142944e-01 -1.366593092679977417e-01 -6.486342102289199829e-02 1.424656808376312256e-01 -4.617258906364440918e-03 -6.807191763073205948e-03 1.300800740718841553e-01 -1.927971690893173218e-01 -2.442796947434544563e-03 -2.161458320915699005e-02 1.056788712739944458e-01 1.191371977329254150e-01 -2.162789851427078247e-01 -5.138208270072937012e-01 6.480623781681060791e-02 4.080583155155181885e-02 6.294209510087966919e-03 1.491411216557025909e-02 6.648908555507659912e-02 -3.442794978618621826e-01 -1.433361470699310303e-01 2.427942603826522827e-01 -3.070373833179473877e-01 3.029042482376098633e-01 1.485713422298431396e-01
2.690474987030029297e-01 3.167388737201690674e-01 9.028628468513488770e-02 -9.126149863004684448e-02 -1.652487367391586304e-01 3.935931622982025146e-01 -1.508703678846359253e-01 -3.938712179660797119e-02 -2.957341670989990234e-01 -4.714922308921813965e-01 -3.231910616159439087e-02 8.307874947786331177e-02 4.688591882586479187e-02 8.166065812110900879e-02 -1.403463482856750488e-01 9.765450656414031982e-02 1.416688114404678345e-01 -1.965267583727836609e-02 -7.209847867488861084e-02 1.394573897123336792e-01 -8.494146168231964111e-02 -4.649360105395317078e-02 4.252031445503234863e-02 -1.762778125703334808e-02 3.825648725032806396e-01 -9.008012712001800537e-03 -1.295429617166519165e-01 8.238910883665084839e-02 9.593535959720611572e-02 -1.661738753318786621e-02 -7.605042308568954468e-02 8.121044933795928955e-02
7.057663798332214355e-02 2.569673024117946625e-02 4.180975258350372314e-02 8.044026046991348267e-02 -3.284178376197814941e-01 1.407685130834579468e-01 -1.864591240882873535e-01 5.721808597445487976e-02 -5.181646347045898438e-02 -1.026290580630302429e-01 1.172683946788311005e-02 1.406918372958898544e-02 -1.983623057603836060e-01 2.717236876487731934e-01 -3.127282485365867615e-02 9.138851612806320190e-02 1.153967827558517456e-01 2.190402336418628693e-02 1.209862232208251953e-01 -1.785990446805953979e-01 -5.314404368400573730e-01 1.313736736774444580e-01 -3.102029487490653992e-02 -1.385128358379006386e-03 6.253337115049362183e-02 1.286962181329727173e-01 -3.311182558536529541e-01 -1.229211501777172089e-02 2.238787710666656494e-01 1.614703983068466187e-01 2.188429236412048340e-01 2.627295553684234619e-01
-1.515841018408536911e-02 1.303401142358779907e-01 8.892884105443954468e-02 2.803694307804107666e-01 -1.279123276472091675e-01 1.181319206953048706e-01 8.653368800878524780e-02 -2.217654436826705933e-01 1.018410772085189819e-01 -7.915892452001571655e-02 2.269075065851211548e-01 2.579330205917358398e-01 2.207915186882019043e-01 9.065615385770797729e-02 -1.473481208086013794e-01 -7.586502283811569214e-02 1.162856444716453552e-02 -9.118974208831787109e-02 1.824413836002349854e-01 -9.898470342159271240e-02 -1.329274773597717285e-01 1.585285738110542297e-02 4.078412950038909912e-01 -1.136591732501983643e-01 4.104010462760925293e-01 -6.808028370141983032e-02 9.309361875057220459e-02 -1.492476463317871094e-01 2.990691363811492920e-01 -2.151850014925003052e-01 1.034638728015124798e-03 4.161807894706726074e-02
1.362944245338439941e-01 3.572802543640136719e-01 1.767628453671932220e-02 1.083366274833679199e-01 -5.476292222738265991e-02 3.391354382038116455e-01 -2.542380392551422119e-01 -2.086076587438583374e-01 -1.362027972936630249e-01 -7.931935787200927734e-02 -9.007504209876060486e-03 2.125730365514755249e-01 -1.087325904518365860e-02 1.127471327781677246e-01 -2.546756267547607422e-01 1.163355559110641479e-01 1.120308879762887955e-02 1.556098759174346924e-01 1.013573333621025085e-01 -3.906258344650268555e-01 -7.085198909044265747e-02 3.973261453211307526e-03 -1.002855598926544189e-01 -9.273970872163772583e-02 3.099737465381622314e-01 -2.147548347711563110e-01 3.691355884075164795e-02 -1.354079842567443848e-01 2.180421650409698486e-01 1.473422907292842865e-02 -1.830615997314453125e-01 1.252134237438440323e-02
-1.817005127668380737e-01 -2.019545882940292358e-01 3.197752833366394043e-01 -1.502280980348587036e-01 -2.982287481427192688e-02 6.430909037590026855e-02 -2.612637281417846680e-01 -5.904562026262283325e-02 -1.671482473611831665e-01 -1.547450870275497437e-01 1.479035019874572754e-01 9.089552611112594604e-02 -4.796103015542030334e-02 6.101272534579038620e-03 -3.649007976055145264e-01 -1.886059641838073730e-01 -1.267073154449462891e-01 -5.870089400559663773e-03 1.937307119369506836e-01 2.610997557640075684e-01 -3.758290708065032959e-01 -1.539942920207977295e-01 2.412802726030349731e-01 -4.013957455754280090e-02 -2.778259292244911194e-02 -5.704689305275678635e-03 -1.016654968261718750e-01 -3.531358018517494202e-02 5.641460418701171875e-02 -1.425573825836181641e-01 2.983701229095458984e-01 4.488596227020025253e-03
1.490848660469055176e-01 2.233060449361801147e-01 9.890371561050415039e-02 -1.378409191966056824e-02 -3.329695165157318115e-01 2.527039349079132080e-01 -1.179160177707672119e-01 -1.004119962453842163e-01 1.107944454997777939e-02 -5.399428009986877441e-01 -2.228420972824096680e-02 6.814190745353698730e-02 -8.292853832244873047e-02 1.647400856018066406e-02 -2.152125388383865356e-01 -1.204204484820365906e-01 -1.070714816451072693e-01 4.712884873151779175e-02 -7.691311091184616089e-02 -1.457975506782531738e-01 -3.878453746438026428e-02 -2.452401518821716309e-01 -5.161319300532341003e-02 3.977435082197189331e-02 3.440561890602111816e-01 1.195869296789169312e-01 -1.877791136503219604e-01 6.419200450181961060e-02 1.859109401702880859e-01 -1.004680171608924866e-01 4.517640545964241028e-02 -1.701429933309555054e-01
7.341545075178146362e-02 1.294624358415603638e-01 8.826077729463577271e-02 1.228265017271041870e-01 -3.354338705539703369e-01 1.486518830060958862e-01 1.566208153963088989e-01 -1.644822210073471069e-01 -3.391709327697753906e-01 1.508668158203363419e-02 1.864721775054931641e-01 3.357841074466705322e-01 -5.414706841111183167e-02 -5.234538763761520386e-02 -2.337263822555541992e-01 -6.526978220790624619e-03 -2.249667197465896606e-01 1.468047648668289185e-01 1.074449196457862854e-01 -5.568925663828849792e-02 -2.490639686584472656e-02 -8.550439774990081787e-02 2.485625743865966797e-01 -2.875222265720367432e-01 2.388126552104949951e-01 -8.634071052074432373e-02 6.055194884538650513e-02 -1.475843936204910278e-01 1.786196231842041016e-01 -1.077165752649307251e-01 1.986577659845352173e-01 1.831607520580291748e-01
-6.869971402920782566e-04 -1.776237636804580688e-01 -1.556788384914398193e-01 -1.273286193609237671e-01 -2.241116017103195190e-01 2.437931448221206665e-01 -1.507489383220672607e-01 -2.069130688905715942e-01 -8.249902725219726562e-02 -1.086136922240257263e-01 7.857843488454818726e-02 8.683716505765914917e-02 1.396028250455856323e-01 2.689498364925384521e-01 -2.757194638252258301e-01 -3.117299675941467285e-01 1.512859612703323364e-01 9.657345712184906006e-02 4.019286110997200012e-02 -4.454145953059196472e-02 -2.115646004676818848e-01 -7.229279726743698120e-02 1.600305736064910889e-01 -1.873758882284164429e-01 3.689292371273040771e-01 3.636926412582397461e-02 -6.002495065331459045e-02 -1.529475953429937363e-02 3.055341541767120361e-02 2.765599787235260010e-01 -2.597098052501678467e-01 1.510233432054519653e-01
2.425568401813507080e-01 6.563191860914230347e-02 -9.124546498060226440e-02 3.332230746746063232e-01 -2.038985192775726318e-01 1.564169526100158691e-01 -1.854932010173797607e-01 2.832958698272705078e-01 -1.152400970458984375e-01 -1.803378909826278687e-01 -6.514489650726318359e-02 5.666773021221160889e-02 -3.949842974543571472e-02 1.793487370014190674e-01 -2.546100318431854248e-01 2.663679479155689478e-04 1.270599067211151123e-01 1.578016430139541626e-01 -3.080126829445362091e-02 -2.113333046436309814e-01 5.305401235818862915e-02 -3.396731913089752197e-01 1.263187229633331299e-01 -1.379257440567016602e-01 2.837266921997070312e-01 1.833458542823791504e-01 -9.104675054550170898e-02 -5.710617452859878540e-02 2.442876845598220825e-01 -8.100458234548568726e-02 4.271470382809638977e-02 2.267642617225646973e-01
3.507348522543907166e-02 -8.136821538209915161e-02 -3.845022246241569519e-02 -5.169069766998291016e-02 -5.603302717208862305e-01 9.808067232370376587e-03 1.768655516207218170e-02 -1.489181220531463623e-01 -6.060686707496643066e-02 -3.359295725822448730e-01 9.525784105062484741e-02 8.300796896219253540e-02 2.103937566280364990e-01 5.137363448739051819e-02 -2.899142801761627197e-01 5.714564397931098938e-02 -5.742044374346733093e-02 -3.593449294567108154e-02 8.691053837537765503e-02 -6.643674522638320923e-02 -2.966296672821044922e-02 2.456899732351303101e-01 -8.517421782016754150e-02 1.090068519115447998e-01 7.237859815359115601e-02 3.377091288566589355e-01 -2.217521816492080688e-01 -4.383336380124092102e-02 1.723101735115051270e-01 -2.537130564451217651e-02 2.249459177255630493e-01 1.910056471824645996e-01
1.055470295250415802e-02 -6.028993427753448486e-02 1.971606910228729248e-02 5.320733413100242615e-02 -2.436526566743850708e-01 1.756982207298278809e-01 -2.021586596965789795e-01 1.137759312987327576e-01 -9.176137857139110565e-03 -1.450707856565713882e-02 1.433781348168849945e-02 3.825492784380912781e-02 8.075221627950668335e-02 -2.742134593427181244e-02 -1.362046748399734497e-01 3.437348306179046631e-01 1.466231793165206909e-01 8.928081393241882324e-02 1.177102029323577881e-01 -2.299888990819454193e-02 -4.680229723453521729e-01 1.006459519267082214e-01 1.537984609603881836e-01 -9.499798715114593506e-02 1.809908300638198853e-01 1.515723019838333130e-01 -5.033107399940490723e-01 -1.015758235007524490e-02 1.004508137702941895e-01 4.244889691472053528e-02 1.973212659358978271e-01 1.932617574930191040e-01
1.989287286996841431e-01 1.612495034933090210e-01 -2.058033049106597900e-01 3.093624711036682129e-01 -5.063868314027786255e-02 4.622645974159240723e-01 -1.223564743995666504e-01 1.835756003856658936e-02 1.168940030038356781e-02 -2.116394042968750000e-01 -8.947001397609710693e-02 1.582418940961360931e-02 5.814143642783164978e-02 2.043992131948471069e-01 -1.613751649856567383e-01 -7.700077444314956665e-02 1.263443827629089355e-01 5.739003885537385941e-03 1.124739646911621094e-02 1.087766662240028381e-01 -1.622745841741561890e-01 -2.568808495998382568e-01 2.039379440248012543e-02 -5.217660218477249146e-02 2.659877538681030273e-01 -1.545062150398734957e-05 -2.209087461233139038e-01 -7.755335420370101929e-02 3.545713424682617188e-01 2.094815820455551147e-01 -6.431189924478530884e-02 1.085054725408554077e-01
-2.628113329410552979e-01 1.195291578769683838e-01 -1.611644625663757324e-01 1.070123538374900818e-01 -9.036705642938613892e-02 -9.439480304718017578e-02 -1.467069238424301147e-01 -8.276874572038650513e-02 1.437775976955890656e-02 6.577713042497634888e-02 1.052001416683197021e-01 3.976856768131256104e-01 4.882160201668739319e-02 9.324456006288528442e-02 -3.776870369911193848e-01 1.096495776437222958e-03 -3.095581233501434326e-01 -6.540179997682571411e-02 -1.612569987773895264e-01 -3.321429342031478882e-02 -3.966230750083923340e-01 -2.253184020519256592e-01 -3.034163825213909149e-02 -1.632038354873657227e-01 1.709822267293930054e-01 5.325054377317428589e-02 -3.475343808531761169e-02 2.324282424524426460e-03 -1.249143183231353760e-01 -4.171124473214149475e-02 1.806096881628036499e-01 2.453448027372360229e-01
2.728948295116424561e-01 1.163703575730323792e-01 -2.676732242107391357e-01 2.785099744796752930e-01 -2.432711869478225708e-01 -7.483982294797897339e-02 -1.760997921228408813e-01 9.785589575767517090e-02 -1.565447896718978882e-01 -2.622331082820892334e-01 1.555954217910766602e-01 -6.232180073857307434e-02 -7.009834051132202148e-02 1.049420684576034546e-01 -2.846488356590270996e-01 -7.447783648967742920e-02 1.910108476877212524e-01 1.335594803094863892e-01 -1.012803241610527039e-01 -4.975404590368270874e-02 -1.196887940168380737e-01 -2.294016182422637939e-01 1.563907116651535034e-01 1.882002800703048706e-01 2.523706257343292236e-01 3.600012362003326416e-01 -1.050626263022422791e-01 -6.788980960845947266e-02 1.308675706386566162e-01 -5.107216909527778625e-02 6.453635543584823608e-02 8.254072815179824829e-02
-2.980050630867481232e-02 2.132620513439178467e-01 -4.657950252294540405e-02 6.749649345874786377e-02 -1.907680928707122803e-01 1.790796965360641479e-02 -1.106259375810623169e-01 -2.087712138891220093e-01 -1.101042479276657104e-01 -6.054518371820449829e-02 1.130249798297882080e-01 3.253009915351867676e-01 2.145479023456573486e-01 2.130708992481231689e-01 -3.464246392250061035e-01 1.357551962137222290e-01 -2.916655242443084717e-01 1.085211336612701416e-01 1.117762401700019836e-01 9.694423526525497437e-02 -2.642925977706909180e-01 -1.125581376254558563e-02 1.226014792919158936e-01 8.769996464252471924e-02 6.701428443193435669e-02 -9.085421264171600342e-02 1.438945233821868896e-01 -1.350454092025756836e-01 2.231049984693527222e-01 2.655464410781860352e-02 3.912501037120819092e-01 1.530764102935791016e-01
2.892031371593475342e-01 2.254994809627532959e-01 3.393936529755592346e-02 1.195828840136528015e-01 -3.911844640970230103e-02 2.028935700654983521e-01 -2.443838864564895630e-01 -7.300321757793426514e-02 -1.216717883944511414e-01 -3.502187132835388184e-01 1.818294227123260498e-01 1.955209225416183472e-01 9.895178675651550293e-02 -4.848068207502365112e-02 -2.987290322780609131e-01 -1.132118981331586838e-02 1.602180004119873047e-01 3.480984643101692200e-02 1.226787641644477844e-01 2.830092236399650574e-02 -1.066190376877784729e-01 -2.511319518089294434e-01 2.082046568393707275e-01 9.142471104860305786e-02 2.224886417388916016e-01 -1.576920412480831146e-02 -1.106530204415321350e-01 3.085490465164184570e-01 1.850618869066238403e-01 2.004374414682388306e-01 -1.775422990322113037e-01 6.173005793243646622e-03
-3.295554965734481812e-02 1.075194403529167175e-01 1.645089536905288696e-01 -4.378170147538185120e-02 -2.747053802013397217e-01 3.827798366546630859e-02 -2.533704936504364014e-01 -2.352978438138961792e-01 -1.402618736028671265e-01 6.839372962713241577e-02 8.451492339372634888e-02 2.810731232166290283e-01 -5.472099408507347107e-02 1.820053160190582275e-02 -2.164670974016189575e-01 1.146914139389991760e-01 2.048483490943908691e-01 -1.106152459979057312e-01 1.361479908227920532e-01 -2.989697158336639404e-01 -1.917547434568405151e-01 2.459609955549240112e-01 -3.797962889075279236e-02 2.796494774520397186e-02 1.702896803617477417e-01 7.332040369510650635e-02 -3.922128379344940186e-01 -1.611138284206390381e-01 1.645059436559677124e-01 -1.072825863957405090e-01 2.667521834373474121e-01 5.049139261245727539e-02
1.658779233694076538e-01 2.136532515287399292e-01 7.002431899309158325e-02 4.624630138278007507e-02 -2.437850981950759888e-01 3.348694145679473877e-01 -2.245827168226242065e-01 9.744653850793838501e-02 2.990012429654598236e-02 -3.730005025863647461e-01 2.132965326309204102e-01 1.219914555549621582e-01 1.863323152065277100e-01 1.411042511463165283e-01 -1.749463081359863281e-01 -7.377328351140022278e-03 1.542560309171676636e-01 -6.987559050321578979e-02 -2.404633760452270508e-01 1.983239948749542236e-01 -2.641671337187290192e-02 -1.258060038089752197e-01 1.387309134006500244e-01 3.829124942421913147e-02 3.648538589477539062e-01 8.797758072614669800e-02 9.368552267551422119e-02 2.113440632820129395e-02 1.985631734132766724e-01 -1.413195729255676270e-01 3.854317963123321533e-02 1.690121740102767944e-01
2.205749507993459702e-03 8.264505118131637573e-02 -7.003098726272583008e-03 8.123613148927688599e-02 -5.837415158748626709e-02 3.021046221256256104e-01 -2.822065912187099457e-02 8.444130420684814453e-02 -1.627166718244552612e-01 -5.273616313934326172e-02 -4.806549288332462311e-03 2.937273085117340088e-01 2.158700674772262573e-01 2.086471766233444214e-01 -2.413708120584487915e-01 6.690101325511932373e-02 -3.512887656688690186e-01 2.096431702375411987e-01 1.798921823501586914e-01 -1.074976623058319092e-01 -2.198563069105148315e-01 1.199508830904960632e-01 1.368298977613449097e-01 -1.838774383068084717e-01 1.242661774158477783e-01 1.163090467453002930e-01 1.041793450713157654e-01 -2.167230993509292603e-01 1.870782375335693359e-01 -3.560074791312217712e-02 2.675741314888000488e-01 3.070930838584899902e-01
3.535560891032218933e-02 6.054967269301414490e-02 4.118359833955764771e-02 -1.527643054723739624e-01 -1.488069593906402588e-01 2.362113595008850098e-01 -2.485537827014923096e-01 8.006270974874496460e-03 -5.384508147835731506e-02 -4.612958431243896484e-01 6.310016661882400513e-02 2.198963612318038940e-01 -1.545884758234024048e-01 2.509742677211761475e-01 -6.424336135387420654e-02 -2.359964549541473389e-01 1.863675862550735474e-01 1.668060570955276489e-01 3.172253966331481934e-01 -1.551829278469085693e-01 1.444930881261825562e-01 -7.099738717079162598e-02 1.490988433361053467e-01 9.876132756471633911e-02 2.411498427391052246e-01 2.203504443168640137e-01 -7.670474052429199219e-02 3.554785251617431641e-02 2.120789885520935059e-02 -1.248827278614044189e-01 -1.946314871311187744e-01 5.075821653008460999e-02
6.513912975788116455e-02 -1.914042830467224121e-01 1.328355520963668823e-01 -1.146753653883934021e-01 -1.558989435434341431e-01 2.153509557247161865e-01 -7.884681969881057739e-02 -8.347754925489425659e-02 7.890859246253967285e-02 -5.112582445144653320e-01 1.266248822212219238e-01 1.227681860327720642e-01 -1.925542503595352173e-01 -3.732793405652046204e-02 -1.264474242925643921e-01 -1.009780466556549072e-01 7.194007188081741333e-02 3.052439689636230469e-01 1.806109547615051270e-01 -1.188830360770225525e-01 -1.448508501052856445e-01 8.271735906600952148e-02 6.599155813455581665e-02 -2.057964354753494263e-01 3.754466772079467773e-02 -8.899572491645812988e-02 -1.407028585672378540e-01 1.276564667932689190e-03 1.450149863958358765e-01 -2.258599698543548584e-01 -1.398195177316665649e-01 3.751428127288818359e-01
6.537936627864837646e-02 2.197046726942062378e-01 6.987302913330495358e-04 8.748738467693328857e-02 -6.019624695181846619e-02 -2.109901607036590576e-01 -4.880619049072265625e-02 5.107420310378074646e-02 2.143695652484893799e-01 -3.282949924468994141e-01 -5.929942056536674500e-02 5.704473331570625305e-02 7.535650581121444702e-02 2.567051649093627930e-01 -4.696418344974517822e-01 2.468112856149673462e-02 3.615659195929765701e-03 2.731248438358306885e-01 -1.062483862042427063e-01 1.280062049627304077e-01 -1.521938443183898926e-01 -8.632474392652511597e-02 1.028264462947845459e-01 -2.063157223165035248e-02 3.315442502498626709e-01 -5.447661131620407104e-02 1.136081852018833160e-02 7.698309421539306641e-02 4.075863957405090332e-01 -2.490530535578727722e-02 -1.647898927330970764e-02 5.964006483554840088e-02
9.169956296682357788e-02 3.420106172561645508e-01 -3.395365476608276367e-01 5.470940843224525452e-02 1.603235751390457153e-01 4.308570921421051025e-02 -1.001522615551948547e-01 -3.183809220790863037e-01 8.327704668045043945e-02 -1.178320422768592834e-01 1.246590986847877502e-01 3.246132135391235352e-01 1.148071363568305969e-01 1.634847372770309448e-01 -4.438110291957855225e-01 -4.813256859779357910e-02 -2.303141057491302490e-01 7.243869453668594360e-02 1.355191972106695175e-02 1.063694059848785400e-02 -1.624229848384857178e-01 -2.919969265349209309e-04 -3.143159672617912292e-02 1.168572381138801575e-01 3.872333094477653503e-02 4.456471651792526245e-02 -4.561573266983032227e-02 2.694539353251457214e-02 2.641247212886810303e-01 -1.799561828374862671e-02 2.405492365360260010e-01 5.102094635367393494e-02
-6.053375080227851868e-03 6.337496638298034668e-02 -2.991018593311309814e-01 -4.746925830841064453e-02 -1.249707415699958801e-01 1.032679677009582520e-01 -1.755601167678833008e-01 -2.710165977478027344e-01 -2.571181654930114746e-01 -1.488765776157379150e-01 2.490414232015609741e-01 2.408733814954757690e-01 -3.810490295290946960e-02 7.566931843757629395e-02 -3.045670688152313232e-01 7.128785829991102219e-03 8.117952197790145874e-02 -6.023889407515525818e-03 -3.762268275022506714e-02 -1.531675904989242554e-01 -1.455015838146209717e-01 -2.038790136575698853e-01 2.140920758247375488e-01 -2.144189774990081787e-01 1.169837266206741333e-01 -7.928185164928436279e-02 2.146278321743011475e-01 -2.129759341478347778e-01 1.934266090393066406e-01 3.268514573574066162e-01 1.438305526971817017e-01 5.472785979509353638e-02
1.800850331783294678e-01 3.190387785434722900e-01 5.163748934864997864e-02 3.010815382003784180e-01 6.358126550912857056e-02 7.271174341440200806e-02 -5.521628633141517639e-02 2.481188923120498657e-01 -9.490565955638885498e-02 -3.394619524478912354e-01 9.491098672151565552e-02 1.242719069123268127e-01 1.487980186939239502e-01 -1.168831437826156616e-01 -5.284481048583984375e-01 1.591368392109870911e-02 7.089035958051681519e-02 2.741317749023437500e-01 -1.109643876552581787e-01 2.441896870732307434e-02 -1.310581807047128677e-02 -1.341070085763931274e-01 1.577281802892684937e-01 2.812437154352664948e-02 2.556296288967132568e-01 6.314393132925033569e-02 1.624780520796775818e-02 -1.615815982222557068e-02 4.536630585789680481e-02 -1.289233863353729248e-01 9.330248087644577026e-02 1.916718482971191406e-02
2.442121505737304688e-01 3.826065063476562500e-01 1.234211474657058716e-01 -2.040140144526958466e-02 -3.168970942497253418e-01 1.567833125591278076e-01 -2.560681700706481934e-01 -1.363913416862487793e-01 9.944219142198562622e-02 -2.562216222286224365e-01 3.008803129196166992e-01 1.701811850070953369e-01 -1.161571219563484192e-01 7.419030368328094482e-02 -1.133838668465614319e-01 1.047535911202430725e-01 1.215341463685035706e-01 2.484453022480010986e-01 6.376051902770996094e-02 1.321339309215545654e-01 -2.436928153038024902e-01 -9.230399504303932190e-03 1.899283975362777710e-01 1.418641358613967896e-01 2.729853689670562744e-01 -1.841529272496700287e-02 -7.542630285024642944e-02 1.072909459471702576e-01 -2.741644345223903656e-02 1.350635737180709839e-01 -7.165741920471191406e-02 -3.756806626915931702e-02
2.820120453834533691e-01 3.069587051868438721e-01 -1.463128626346588135e-01 1.323592364788055420e-01 -2.070261687040328979e-01 4.763185977935791016e-02 -1.934570521116256714e-01 1.691101789474487305e-01 -2.380610555410385132e-01 -3.906862735748291016e-01 -1.606205403804779053e-01 -3.715162724256515503e-02 1.500285714864730835e-01 1.527149379253387451e-01 -4.093686640262603760e-01 -5.962819978594779968e-02 -2.210050635039806366e-02 1.159178614616394043e-01 -4.828214272856712341e-02 8.104301989078521729e-02 4.144224151968955994e-02 3.932243585586547852e-02 1.546502560377120972e-01 8.666254580020904541e-02 2.298536002635955811e-01 2.999092936515808105e-01 -7.373737543821334839e-02 1.279284898191690445e-02 7.094856351613998413e-02 9.993907809257507324e-02 2.987563237547874451e-02 3.002606891095638275e-02
2.187375724315643311e-01 2.398744821548461914e-01 -1.096958816051483154e-01 1.619504690170288086e-01 -2.347088754177093506e-01 1.717830151319503784e-01 -1.270556896924972534e-01 8.802871406078338623e-02 -2.123203128576278687e-01 -4.368151128292083740e-01 4.657305032014846802e-02 -9.789707511663436890e-02 2.112397551536560059e-01 9.435465186834335327e-02 -1.628135144710540771e-01 -3.029194474220275879e-01 2.552767097949981689e-02 2.843068838119506836e-01 -1.481569111347198486e-01 -1.525767892599105835e-01 -1.371233761310577393e-01 -3.550025634467601776e-03 1.977363377809524536e-01 8.204637467861175537e-02 2.023027092218399048e-01 2.090387046337127686e-01 -3.498522564768791199e-02 1.041310653090476990e-01 3.279836103320121765e-02 1.881982199847698212e-02 1.914608031511306763e-01 4.788064956665039062e-02
3.149865567684173584e-02 1.249990612268447876e-01 -2.619799077510833740e-01 -7.206524163484573364e-02 -2.033820189535617828e-02 2.146439701318740845e-01 -9.972346574068069458e-02 -1.530918926000595093e-01 -8.378045260906219482e-02 -2.277328222990036011e-01 1.228488758206367493e-01 2.009590715169906616e-01 -2.054548263549804688e-01 2.245173901319503784e-01 -2.503979504108428955e-01 -3.426635637879371643e-02 -1.988316476345062256e-01 -2.016821503639221191e-01 4.942261148244142532e-03 1.903225854039192200e-02 -4.081884026527404785e-01 1.883475296199321747e-02 5.948541220277547836e-04 -2.472340464591979980e-01 4.068588912487030029e-01 -2.355495840311050415e-02 2.142150253057479858e-01 -7.852643611840903759e-04 -4.238181561231613159e-02 -1.562504097819328308e-03 4.919945076107978821e-02 1.842473298311233521e-01
9.875325858592987061e-02 3.660739958286285400e-01 1.652191579341888428e-01 1.043364703655242920e-01 -8.693731576204299927e-02 3.985301405191421509e-02 -3.776953741908073425e-02 -1.486892700195312500e-01 -1.130626648664474487e-01 -9.820127487182617188e-02 -5.618965253233909607e-02 3.199367225170135498e-01 -1.702485680580139160e-01 1.321150064468383789e-01 -1.361948698759078979e-01 1.823735237121582031e-01 -2.210784405469894409e-01 1.991762518882751465e-01 1.798185259103775024e-01 1.741495728492736816e-01 -2.470006644725799561e-01 2.611713111400604248e-01 1.038717105984687805e-01 1.565069332718849182e-02 1.589942127466201782e-01 4.859971627593040466e-02 1.088140979409217834e-01 -1.226476505398750305e-01 5.596335604786872864e-02 8.160953223705291748e-02 3.043527603149414062e-01 3.328224718570709229e-01
6.405702978372573853e-02 2.231837809085845947e-01 -1.327086705714464188e-02 -1.491815894842147827e-01 -5.019206553697586060e-02 6.971305608749389648e-02 -2.051551640033721924e-01 7.257749885320663452e-02 -5.893048271536827087e-02 -1.043892428278923035e-01 9.836098551750183105e-02 -8.700800687074661255e-02 -1.175084263086318970e-01 -1.629239171743392944e-01 -4.836422502994537354e-01 1.371209770441055298e-01 -9.928632527589797974e-02 -4.981653392314910889e-02 4.933936297893524170e-01 1.621117293834686279e-01 -3.220706284046173096e-01 -7.357978820800781250e-02 2.643022872507572174e-02 2.113041728734970093e-01 1.374497860670089722e-01 1.041528284549713135e-01 -1.728704720735549927e-01 -4.419855307787656784e-03 1.387827843427658081e-01 -4.740210250020027161e-02 1.515838354825973511e-01 5.967976897954940796e-02
-1.010033935308456421e-01 1.754503995180130005e-01 1.052701994776725769e-01 1.899584829807281494e-01 -4.207447171211242676e-02 3.882996439933776855e-01 -6.691367831081151962e-03 -4.127487540245056152e-02 2.493508309125900269e-01 -3.753986060619354248e-01 2.879786789417266846e-01 1.664884686470031738e-01 2.648831158876419067e-02 1.741147637367248535e-01 -1.167008206248283386e-01 -1.643996089696884155e-01 1.791862547397613525e-01 1.097096875309944153e-01 1.542531233280897141e-02 7.526601850986480713e-02 -9.373748302459716797e-02 2.968465685844421387e-01 5.813274532556533813e-02 -2.106666266918182373e-01 2.435730695724487305e-01 -3.572990372776985168e-02 -1.412638723850250244e-01 -1.878153979778289795e-01 1.331892758607864380e-01 -1.069932058453559875e-01 1.305620670318603516e-01 1.239385753870010376e-01
1.365050524473190308e-01 1.850088834762573242e-01 1.310637337155640125e-03 -2.035215944051742554e-01 -2.462818920612335205e-01 1.824709922075271606e-01 -1.318389177322387695e-01 -4.987549409270286560e-02 -1.559987068176269531e-01 3.264401853084564209e-02 1.877671778202056885e-01 8.963433653116226196e-02 1.943546980619430542e-01 4.021129310131072998e-01 -2.458956986665725708e-01 -1.304044723510742188e-01 4.449895024299621582e-01 -5.791749432682991028e-02 1.702499017119407654e-02 -2.189248949289321899e-01 -2.018948793411254883e-01 1.143492907285690308e-01 -1.913105882704257965e-02 8.085232973098754883e-02 1.670628786087036133e-01 1.805785298347473145e-01 -2.637073770165443420e-02 1.530566811561584473e-01 2.163613587617874146e-01 -4.590795934200286865e-02 2.753820084035396576e-02 4.022632911801338196e-02
2.626010477542877197e-01 2.149846404790878296e-01 -1.565685272216796875e-01 1.043947413563728333e-01 -6.905591487884521484e-02 4.022722542285919189e-01 -1.456996351480484009e-01 -3.558904165402054787e-03 -2.294417321681976318e-01 -9.696166962385177612e-02 2.073531039059162140e-02 1.085291206836700439e-01 -1.527758985757827759e-01 1.875870861113071442e-02 -3.370162844657897949e-01 -1.510453782975673676e-02 -3.048804402351379395e-02 7.255396991968154907e-02 2.130152732133865356e-01 -1.279576420783996582e-01 -5.965579301118850708e-02 -3.478271067142486572e-01 2.460358440876007080e-01 3.504905477166175842e-02 2.200943380594253540e-01 -7.371537387371063232e-02 6.287851929664611816e-02 1.581783145666122437e-01 1.326428353786468506e-01 2.869194746017456055e-01 -6.576982885599136353e-02 9.211290627717971802e-02
3.865529596805572510e-01 6.146536674350500107e-03 1.453396379947662354e-01 -1.177468821406364441e-01 2.117424756288528442e-01 1.725851744413375854e-01 -2.915796637535095215e-01 1.726840808987617493e-02 8.504435420036315918e-02 -4.160264730453491211e-01 -3.492059931159019470e-02 5.081308260560035706e-02 2.309922315180301666e-02 1.271928548812866211e-01 -2.655938267707824707e-01 -2.246912717819213867e-01 6.693306565284729004e-02 2.217618227005004883e-01 2.140812948346138000e-02 -1.447099000215530396e-01 -1.727341711521148682e-01 3.061766736209392548e-02 -3.629357740283012390e-02 8.615567535161972046e-02 3.186338245868682861e-01 1.405740976333618164e-01 -1.822835355997085571e-01 2.228420525789260864e-01 9.013639390468597412e-02 -2.463677525520324707e-02 7.508065551519393921e-02 2.546536363661289215e-02
1.671927981078624725e-02 2.429692447185516357e-01 -1.237124651670455933e-01 2.073505520820617676e-01 -3.169112205505371094e-01 -1.012600865215063095e-02 -2.123453468084335327e-01 1.603167317807674408e-02 -1.092603951692581177e-01 -1.339987218379974365e-01 1.274157464504241943e-01 5.022519268095493317e-03 -2.951457351446151733e-02 -6.853709369897842407e-02 -2.126055210828781128e-01 1.462415456771850586e-01 8.750701695680618286e-02 -5.749293044209480286e-02 2.623453736305236816e-01 -2.558159828186035156e-01 -2.787544131278991699e-01 1.488427221775054932e-01 -3.918216750025749207e-02 -1.512915939092636108e-01 8.006726950407028198e-02 2.279272079467773438e-01 -3.400586545467376709e-01 -6.088402122259140015e-02 2.710479199886322021e-01 -1.851591318845748901e-01 1.600740849971771240e-01 1.939056217670440674e-01
-2.454611472785472870e-02 -3.020542301237583160e-02 -4.338658750057220459e-01 1.308093070983886719e-01 -1.187505722045898438e-01 2.271855622529983521e-01 6.743810325860977173e-02 6.535695493221282959e-02 -1.679917573928833008e-01 -2.436362504959106445e-01 -1.439384277909994125e-02 3.610072731971740723e-01 9.784002602100372314e-02 5.659028887748718262e-02 -2.330409735441207886e-01 1.298534497618675232e-02 -5.726983770728111267e-02 7.913661748170852661e-02 1.777283996343612671e-01 -7.418668270111083984e-02 -3.767385780811309814e-01 -7.507869601249694824e-02 -1.121982187032699585e-01 1.096346601843833923e-01 2.243814617395401001e-01 -3.994087502360343933e-02 1.566896885633468628e-01 2.522151358425617218e-02 -1.382552534341812134e-01 -3.394485116004943848e-01 5.177187174558639526e-02 1.655533351004123688e-02
1.865842044353485107e-01 2.173007428646087646e-01 -2.585040628910064697e-01 -1.534204632043838501e-01 4.098815098404884338e-02 2.896220088005065918e-01 -3.661349117755889893e-01 -1.568144410848617554e-01 -3.786271438002586365e-02 -2.974217236042022705e-01 1.630263328552246094e-01 4.248024821281433105e-01 -1.447332743555307388e-02 -1.134916245937347412e-01 -2.910845540463924408e-02 4.092060774564743042e-02 -2.069718763232231140e-02 4.167181253433227539e-02 5.771869048476219177e-02 7.369232922792434692e-02 -2.692525386810302734e-01 7.222243398427963257e-02 8.390740305185317993e-02 -1.683160662651062012e-01 1.389985233545303345e-01 -1.985633186995983124e-02 -8.911418914794921875e-02 -3.022941052913665771e-01 9.337528795003890991e-02 9.649780392646789551e-02 7.184650003910064697e-02 -6.794919073581695557e-02
-1.156429722905158997e-01 9.635436534881591797e-02 1.443287637084722519e-02 5.875032767653465271e-02 -1.341411769390106201e-01 -6.292009353637695312e-02 -1.827508807182312012e-01 -3.678968250751495361e-01 -3.184329569339752197e-01 -3.147052824497222900e-01 -1.343502998352050781e-01 2.266918271780014038e-01 -5.615422874689102173e-02 -3.926542587578296661e-03 -2.062617391347885132e-01 -3.063012361526489258e-01 1.571494042873382568e-01 -5.816935095936059952e-03 7.769523561000823975e-02 -1.866438239812850952e-01 -1.955243647098541260e-01 -2.341142296791076660e-01 -1.389001682400703430e-02 1.195780113339424133e-01 9.361151605844497681e-02 2.450591325759887695e-01 9.180203080177307129e-02 -1.460557132959365845e-01 -3.543356433510780334e-02 -1.847071349620819092e-01 2.023541331291198730e-01 -1.598212718963623047e-01
-4.553123190999031067e-02 2.427078783512115479e-01 1.805597357451915741e-02 9.554511308670043945e-02 -7.859385758638381958e-02 1.478748768568038940e-01 1.198680326342582703e-01 -2.616977393627166748e-01 7.308941334486007690e-02 -1.065190881490707397e-01 2.425043582916259766e-01 3.115781843662261963e-01 -6.418495625257492065e-02 -5.103666707873344421e-02 -3.159378096461296082e-02 -2.181669883430004120e-02 -1.960890293121337891e-01 2.306376099586486816e-01 6.488614529371261597e-02 -1.117183733731508255e-02 -1.134981065988540649e-01 -4.459654912352561951e-02 2.326320409774780273e-01 -2.618800997734069824e-01 4.650504887104034424e-01 -1.758024692535400391e-01 7.045029103755950928e-02 1.219582259654998779e-01 1.401873379945755005e-01 -1.439500004053115845e-01 2.329841405153274536e-01 2.065676450729370117e-01
1.002573892474174500e-01 1.944002658128738403e-01 -1.601966023445129395e-01 -5.642256885766983032e-02 -1.457433402538299561e-01 1.280982494354248047e-01 -2.763141095638275146e-01 1.101604178547859192e-01 -1.488127112388610840e-01 -4.799689948558807373e-01 1.282025873661041260e-01 -1.747750863432884216e-02 -1.095517501235008240e-01 1.647498309612274170e-01 -2.422864884138107300e-01 8.546505868434906006e-02 -7.262305170297622681e-02 -7.129769027233123779e-02 -7.678728550672531128e-03 -1.436513215303421021e-01 -2.694437978789210320e-03 -3.048534095287322998e-01 1.114255711436271667e-01 -3.558508586138486862e-03 1.126057282090187073e-01 -1.147118583321571350e-02 -9.619332849979400635e-03 8.515556156635284424e-02 3.742235302925109863e-01 2.505049109458923340e-01 -1.610775664448738098e-02 2.512632012367248535e-01
7.731163501739501953e-02 2.129602134227752686e-01 1.031176745891571045e-02 3.641464188694953918e-02 -5.929647758603096008e-02 -1.441767662763595581e-01 -1.260553896427154541e-01 -1.785578578710556030e-01 2.470956295728683472e-01 -4.066793322563171387e-01 4.810134693980216980e-02 1.712532490491867065e-01 8.384563028812408447e-03 3.214061856269836426e-01 -2.773658037185668945e-01 -1.455620229244232178e-01 4.521697759628295898e-02 2.073495835065841675e-01 -2.235767245292663574e-02 1.363631933927536011e-01 -3.726892545819282532e-02 -2.874460220336914062e-01 2.866652607917785645e-01 -1.290259510278701782e-01 2.466435432434082031e-01 1.345198228955268860e-02 1.481563746929168701e-01 3.700948134064674377e-02 3.946414962410926819e-02 -5.363453179597854614e-03 2.872394323348999023e-01 -1.363166980445384979e-02
5.792760476469993591e-02 5.689330771565437317e-02 -1.305787544697523117e-02 5.116816610097885132e-02 -2.223904132843017578e-01 2.800807654857635498e-01 -2.182924598455429077e-01 1.455762833356857300e-01 -9.398473054170608521e-02 -7.614306360483169556e-02 7.462376356124877930e-02 1.379045099020004272e-01 -3.819829225540161133e-02 -1.370952557772397995e-02 -2.022958993911743164e-01 1.833013445138931274e-01 5.915373191237449646e-02 -6.152325496077537537e-02 -7.600171118974685669e-02 7.683987170457839966e-02 -3.255516290664672852e-01 8.556620776653289795e-02 -1.123375147581100464e-01 -1.046272218227386475e-01 8.573533594608306885e-02 2.249335497617721558e-01 -4.563419520854949951e-01 2.737006172537803650e-02 2.983869016170501709e-01 -6.902361661195755005e-02 1.068639308214187622e-01 3.879254758358001709e-01
9.199694544076919556e-02 2.088329941034317017e-01 -2.532869279384613037e-01 9.678788483142852783e-02 -2.394633144140243530e-01 7.817108929157257080e-02 -2.869199030101299286e-02 3.032899796962738037e-01 -1.768540740013122559e-01 -4.544056057929992676e-01 8.816285431385040283e-02 1.712798327207565308e-01 1.489829272031784058e-01 -5.357338115572929382e-02 -2.571089565753936768e-01 -1.716958880424499512e-01 2.393542788922786713e-02 3.865607455372810364e-02 -6.876041740179061890e-02 -1.692579537630081177e-01 -6.858576089143753052e-03 -2.115849107503890991e-01 1.514313668012619019e-01 -1.510816514492034912e-01 2.670184075832366943e-01 2.790279984474182129e-01 -6.348742544651031494e-02 -1.595133095979690552e-01 8.913454413414001465e-02 -7.868243753910064697e-02 5.986554548144340515e-02 1.593273133039474487e-02
-1.605204190127551556e-03 -1.640407443046569824e-01 4.950636997818946838e-03 3.175568282604217529e-01 -1.712098270654678345e-01 1.763895153999328613e-01 1.112700700759887695e-01 -2.824815809726715088e-01 1.808009482920169830e-02 -1.629166901111602783e-01 -8.914665877819061279e-02 2.961053848266601562e-01 4.267811030149459839e-02 8.842001669108867645e-03 -1.853233575820922852e-01 1.151673644781112671e-01 -1.140455603599548340e-01 7.086400687694549561e-02 1.049728170037269592e-01 -3.314753472805023193e-01 -9.568872302770614624e-02 1.567744277417659760e-02 1.560036391019821167e-01 -2.622314095497131348e-01 3.920484781265258789e-01 -1.819144487380981445e-01 1.190786734223365784e-01 -1.404743790626525879e-01 2.191640734672546387e-01 -4.344210028648376465e-02 1.640056967735290527e-01 9.307312220335006714e-02
3.069559484720230103e-02 -3.772616013884544373e-02 -1.375561654567718506e-01 1.308290660381317139e-01 -9.313779324293136597e-02 1.171204596757888794e-01 -5.942759662866592407e-02 -2.561076283454895020e-01 -3.419421240687370300e-02 -2.477962821722030640e-01 1.911636590957641602e-01 1.033515408635139465e-01 -1.153876855969429016e-01 1.002539768815040588e-01 -3.374634683132171631e-01 -1.355308741331100464e-01 3.905408978462219238e-01 -6.121665984392166138e-02 6.042412668466567993e-02 -8.440218865871429443e-02 -2.753185629844665527e-01 -2.542093694210052490e-01 2.196314334869384766e-01 -7.922044396400451660e-02 2.518209218978881836e-01 -1.434301733970642090e-01 1.588153392076492310e-01 -2.135431766510009766e-01 -1.131710968911647797e-02 2.804764509201049805e-01 1.493751164525747299e-02 9.413225203752517700e-02
-7.590704411268234253e-02 -1.645047068595886230e-01 -4.907533898949623108e-02 -3.057704865932464600e-01 -1.677574515342712402e-01 2.401559799909591675e-01 -1.672665327787399292e-01 -5.197202414274215698e-02 -1.086148098111152649e-01 -1.304965466260910034e-01 1.321951299905776978e-01 -4.825051128864288330e-02 8.554720133543014526e-02 2.060128003358840942e-01 -2.985176146030426025e-01 -1.445252150297164917e-01 -1.794549375772476196e-01 9.292031079530715942e-02 -1.968729943037033081e-01 -2.231731079518795013e-03 -5.436963438987731934e-01 -1.529982388019561768e-01 -8.611799776554107666e-02 -7.395444810390472412e-02 1.331237703561782837e-01 1.541072726249694824e-01 -5.732582509517669678e-02 1.385185867547988892e-01 4.300609603524208069e-02 -1.098654419183731079e-01 2.373852729797363281e-01 2.583179809153079987e-02
8.680182695388793945e-02 1.728543937206268311e-01 -2.316062003374099731e-01 3.213292732834815979e-02 7.366168498992919922e-02 1.520503126084804535e-02 -1.889460086822509766e-01 -9.922838211059570312e-02 -7.240500301122665405e-02 -2.571186721324920654e-01 2.161495685577392578e-01 1.452981531620025635e-01 -1.363491117954254150e-01 7.617019861936569214e-02 -3.787946701049804688e-01 -1.620779037475585938e-01 1.859867423772811890e-01 -1.652201414108276367e-01 1.838356070220470428e-02 -1.722580790519714355e-01 -7.989697903394699097e-02 -2.673498094081878662e-01 2.124392390251159668e-01 -6.461347639560699463e-02 2.915522754192352295e-01 -1.264279931783676147e-01 7.465104106813669205e-03 -1.817062497138977051e-01 1.575210541486740112e-01 3.513104021549224854e-01 -8.555199205875396729e-02 1.212496757507324219e-01
2.484011203050613403e-01 9.261111915111541748e-02 9.303779155015945435e-02 -8.950915932655334473e-02 -2.706134133040904999e-02 1.356347352266311646e-01 -4.599785804748535156e-02 -1.374746859073638916e-01 -1.164411753416061401e-01 -3.386740088462829590e-01 7.573051005601882935e-02 -1.172605082392692566e-01 1.391765326261520386e-01 -1.511179748922586441e-02 -4.546462297439575195e-01 -2.027796357870101929e-01 2.392337024211883545e-01 4.700865596532821655e-02 4.954848065972328186e-02 -1.411702483892440796e-01 -3.370694518089294434e-01 -1.111201271414756775e-01 3.214134871959686279e-01 -1.126864999532699585e-01 1.681211143732070923e-01 1.495485426858067513e-03 -1.604546457529067993e-01 5.988738313317298889e-02 1.786540895700454712e-01 -2.764508873224258423e-02 -2.066912353038787842e-01 -3.076076321303844452e-02
-1.600355058908462524e-01 -7.571940869092941284e-02 -3.676403686404228210e-02 -1.065994724631309509e-01 3.352913632988929749e-02 2.369123511016368866e-02 -3.394368290901184082e-01 3.405093029141426086e-02 -3.766437619924545288e-02 -2.603207528591156006e-01 -4.436816275119781494e-02 8.807359635829925537e-02 7.181525230407714844e-02 5.948854982852935791e-02 -3.539817035198211670e-01 4.006557762622833252e-01 1.724507510662078857e-01 -2.430178597569465637e-02 -2.587686777114868164e-01 2.069698721170425415e-01 -1.904867589473724365e-01 -1.622970849275588989e-01 3.935862705111503601e-02 1.678269654512405396e-01 3.080291450023651123e-01 -1.547243166714906693e-02 2.347667701542377472e-02 -1.993645578622817993e-01 1.452864557504653931e-01 -1.465663611888885498e-01 2.123190462589263916e-01 9.426744282245635986e-02
-1.263052504509687424e-02 1.384216248989105225e-01 7.809206843376159668e-02 -2.438704483211040497e-02 -1.901871562004089355e-01 -3.791351243853569031e-02 1.020404398441314697e-01 1.136884689331054688e-01 -8.446747809648513794e-02 5.478311702609062195e-02 -3.436098340898752213e-03 1.631295830011367798e-01 -4.552435502409934998e-02 2.101697027683258057e-01 -5.322306156158447266e-01 -6.388185918331146240e-02 3.336980044841766357e-01 4.031665623188018799e-03 -4.423084482550621033e-02 -3.865210413932800293e-01 -1.202470511198043823e-01 3.117618034593760967e-04 -1.671625524759292603e-01 1.635803878307342529e-01 1.986308544874191284e-01 -1.904138363897800446e-02 -1.047352030873298645e-01 -1.564227789640426636e-01 1.627432405948638916e-01 1.282017827033996582e-01 4.128596931695938110e-02 3.015315532684326172e-01
2.448906898498535156e-01 1.598352491855621338e-01 -1.645791083574295044e-01 6.379313766956329346e-02 -1.542705148458480835e-01 2.732371985912322998e-01 -2.239466905593872070e-01 9.853308647871017456e-02 -1.903444528579711914e-01 -4.524520635604858398e-01 -2.548338100314140320e-02 1.080701500177383423e-01 5.289015546441078186e-02 7.150103896856307983e-02 -2.617839276790618896e-01 -7.843336462974548340e-02 1.069948449730873108e-01 9.402548521757125854e-02 -1.789336204528808594e-01 -9.170101955533027649e-03 -1.205360144376754761e-01 -2.280558943748474121e-01 -7.923262566328048706e-02 1.491259038448333740e-01 3.232615888118743896e-01 2.819381654262542725e-01 -1.023434475064277649e-01 -1.026456877589225769e-01 -1.053561270236968994e-01 8.179239928722381592e-02 1.353108882904052734e-01 -2.450312301516532898e-02
1.080558896064758301e-01 -1.029885783791542053e-01 -1.019229926168918610e-02 -6.045819446444511414e-02 -2.419498711824417114e-01 1.264046281576156616e-01 -1.253923475742340088e-01 5.618764460086822510e-02 -1.691070199012756348e-01 -1.923764944076538086e-01 -5.813282728195190430e-02 1.657695025205612183e-01 1.889379471540451050e-01 2.798754535615444183e-02 -3.094769716262817383e-01 1.836312860250473022e-01 1.374650895595550537e-01 -4.313396289944648743e-02 -3.271694993600249290e-03 -3.005315661430358887e-01 -5.511053800582885742e-01 -1.045117899775505066e-01 -1.596401780843734741e-01 -1.150546520948410034e-01 -1.225638166069984436e-01 1.815980523824691772e-01 -1.895313560962677002e-01 -3.620502352714538574e-02 1.919838935136795044e-01 2.621207013726234436e-02 1.335385441780090332e-01 1.142729371786117554e-01
2.655842900276184082e-01 -3.709661774337291718e-03 7.409538328647613525e-02 -1.616698354482650757e-01 -5.512522533535957336e-02 2.910556793212890625e-01 -1.399691849946975708e-01 1.671832799911499023e-02 -2.195711433887481689e-01 -4.027095139026641846e-01 3.568018972873687744e-01 8.438875526189804077e-02 2.536096423864364624e-02 4.581741243600845337e-02 -2.196085304021835327e-01 -2.158281207084655762e-01 1.108792051672935486e-01 1.297319680452346802e-01 5.549812689423561096e-02 5.285264179110527039e-02 -1.794344633817672729e-01 -9.533171355724334717e-02 1.718880385160446167e-01 1.572820097208023071e-01 1.038155108690261841e-01 -1.250680387020111084e-01 -1.622216105461120605e-01 2.130868881940841675e-01 3.119561076164245605e-01 1.213511005043983459e-01 -6.357182562351226807e-02 5.515017732977867126e-02
-1.464176625013351440e-01 7.014819234609603882e-02 -1.990334987640380859e-01 -8.876276016235351562e-02 -4.865854606032371521e-02 1.532473266124725342e-01 -2.286574244499206543e-01 -3.936527073383331299e-01 -1.993394494056701660e-01 -4.497712850570678711e-02 -2.165949344635009766e-02 1.747366636991500854e-01 1.599881500005722046e-01 1.328717321157455444e-01 -2.978588938713073730e-01 9.726995974779129028e-02 -8.226808160543441772e-02 -9.422428905963897705e-02 2.583763599395751953e-01 9.082696586847305298e-02 -2.860120236873626709e-01 2.029094398021697998e-01 9.938935935497283936e-02 -7.273109257221221924e-02 -1.945636817254126072e-03 -5.505885556340217590e-02 9.584913402795791626e-02 -3.234382718801498413e-02 1.415288150310516357e-01 -9.607366472482681274e-02 3.370514214038848877e-01 3.064723312854766846e-01
1.723029613494873047e-01 -3.396880254149436951e-02 1.578116044402122498e-02 7.816542685031890869e-02 -2.939074933528900146e-01 2.313215434551239014e-01 -1.145997121930122375e-01 1.170588359236717224e-01 -1.324931681156158447e-01 -1.151081249117851257e-01 1.140343472361564636e-01 1.982744485139846802e-01 -1.713643223047256470e-01 2.814209461212158203e-02 -9.242185205221176147e-02 3.272431716322898865e-02 1.620500534772872925e-01 -1.257909089326858521e-02 5.247880890965461731e-02 -2.318705171346664429e-01 -5.115236043930053711e-01 4.246772825717926025e-02 1.108253598213195801e-01 7.972097396850585938e-02 -7.595783472061157227e-02 1.075637564063072205e-01 -3.946538269519805908e-01 9.197849780321121216e-02 2.487867772579193115e-01 -6.555839627981185913e-02 2.131069451570510864e-01 1.224248781800270081e-01
2.264389954507350922e-02 1.309716105461120605e-01 -5.570962280035018921e-02 1.431832313537597656e-01 -1.014050841331481934e-01 7.419630885124206543e-02 -1.470004916191101074e-01 -3.158317878842353821e-02 -2.952844500541687012e-01 -1.908242553472518921e-01 2.609294839203357697e-02 1.697694361209869385e-01 6.686411332339048386e-03 2.609341740608215332e-01 -1.645122468471527100e-01 7.470489293336868286e-02 3.990648780018091202e-03 1.446589976549148560e-01 1.480594724416732788e-01 -3.702792525291442871e-01 -2.006658911705017090e-01 2.579450011253356934e-01 -8.397979289293289185e-02 -3.262983262538909912e-02 4.470371454954147339e-02 1.155722215771675110e-01 -3.777338862419128418e-01 -8.802951872348785400e-02 2.195178568363189697e-01 -1.444115787744522095e-01 3.487553298473358154e-01 1.228721812367439270e-01
-4.417852498590946198e-03 2.254425436258316040e-01 -6.341496855020523071e-02 5.443907529115676880e-02 -1.728315353393554688e-01 2.682532370090484619e-01 -1.370711624622344971e-01 -1.221880018711090088e-01 -1.473630368709564209e-01 -3.047002293169498444e-02 1.191648766398429871e-01 3.508145809173583984e-01 1.575320065021514893e-01 2.428925782442092896e-01 -2.238696068525314331e-01 5.848100408911705017e-02 -2.318386286497116089e-01 3.561726212501525879e-02 1.346542835235595703e-01 6.079731881618499756e-02 -2.884627580642700195e-01 1.748532503843307495e-01 1.815414130687713623e-01 -3.177091106772422791e-02 5.842748284339904785e-02 4.714990779757499695e-02 -2.537409402430057526e-02 -1.544983536005020142e-01 3.962350487709045410e-01 1.068944856524467468e-01 2.063370943069458008e-01 2.088177055120468140e-01
2.238864302635192871e-01 1.811265349388122559e-01 -3.849484771490097046e-02 2.097139060497283936e-01 -8.589126169681549072e-02 4.239210784435272217e-01 -1.580290496349334717e-01 -2.338975518941879272e-01 1.658093929290771484e-02 -3.014942705631256104e-01 -2.236731052398681641e-01 1.812193691730499268e-01 2.810206711292266846e-01 1.339920014142990112e-01 -1.365435272455215454e-01 -5.888444557785987854e-02 1.158506721258163452e-01 5.018117278814315796e-02 4.687476530671119690e-02 -1.198383420705795288e-01 -1.399747431278228760e-01 -2.256120294332504272e-01 8.338887244462966919e-02 1.828041300177574158e-02 2.451294511556625366e-01 -7.478520274162292480e-02 -6.196944415569305420e-02 -8.031282573938369751e-02 2.198633998632431030e-01 2.385501712560653687e-01 1.397080123424530029e-01 -2.722662314772605896e-02
-2.355242818593978882e-01 8.683428913354873657e-02 -2.565713822841644287e-01 -1.359799057245254517e-01 -1.585929840803146362e-02 1.342765688896179199e-01 1.227849721908569336e-02 -1.229951009154319763e-01 -1.491914503276348114e-02 -2.019957602024078369e-01 1.220347285270690918e-01 2.378438860177993774e-01 -1.706057339906692505e-01 3.060748241841793060e-02 -3.141137659549713135e-01 -3.797484561800956726e-02 -1.963442265987396240e-01 -2.730167210102081299e-01 1.385568380355834961e-01 -1.313941366970539093e-02 -4.146715700626373291e-01 -1.084856241941452026e-01 1.249085366725921631e-01 -2.244871109724044800e-01 3.773355782032012939e-01 -1.398512274026870728e-01 4.651231318712234497e-02 9.095564484596252441e-03 -7.141971588134765625e-02 -9.418829530477523804e-02 1.126139312982559204e-01 5.873566493391990662e-02
-6.319333612918853760e-02 5.412685871124267578e-02 -1.975594311952590942e-01 -9.063104540109634399e-02 3.205415233969688416e-02 -1.446774005889892578e-01 -2.661734521389007568e-01 7.030919939279556274e-02 -1.650834381580352783e-01 -3.285840749740600586e-01 -1.401930674910545349e-02 2.927396893501281738e-01 -5.148110538721084595e-02 -6.795781850814819336e-02 -3.365823328495025635e-01 8.242271840572357178e-02 -4.612886160612106323e-02 -1.955913752317428589e-01 3.971116840839385986e-01 2.599543929100036621e-01 -2.140386849641799927e-01 1.815387979149818420e-02 6.381150335073471069e-02 1.093924194574356079e-01 1.308884173631668091e-01 2.767918705940246582e-01 -1.545780804008245468e-02 1.809746772050857544e-01 1.451802253723144531e-01 -3.961825370788574219e-02 1.308603435754776001e-01 7.261846959590911865e-02
-2.295634895563125610e-02 -1.323329508304595947e-01 -1.595241390168666840e-02 2.122070640325546265e-01 -3.403724730014801025e-01 2.106096297502517700e-01 -1.902528405189514160e-01 1.372451782226562500e-01 -2.227894067764282227e-01 -1.454661637544631958e-01 1.206045448780059814e-01 -9.823244065046310425e-03 -1.549453735351562500e-01 5.463774874806404114e-02 -2.553092837333679199e-01 1.877594590187072754e-01 5.294482409954071045e-02 1.022524461150169373e-01 1.102711632847785950e-01 -1.610501557588577271e-01 -3.444199860095977783e-01 1.309352219104766846e-01 3.652634099125862122e-02 -6.149701401591300964e-02 8.789619803428649902e-02 1.330153644084930420e-01 -3.593330979347229004e-01 -1.374856755137443542e-02 3.535306751728057861e-01 1.018233969807624817e-01 8.298075944185256958e-02 1.391347348690032959e-01
-3.288468718528747559e-01 -1.740921847522258759e-02 2.085980214178562164e-02 -9.526701644062995911e-03 -1.429276764392852783e-01 7.708278298377990723e-02 -4.082331955432891846e-01 1.745998412370681763e-01 -1.098061427474021912e-01 -2.210505306720733643e-01 1.490936614573001862e-02 -8.546277880668640137e-02 -1.293697115033864975e-02 2.941593825817108154e-01 -7.333502173423767090e-02 1.061871722340583801e-01 -3.154919296503067017e-02 2.400741875171661377e-01 1.188404113054275513e-01 5.241162329912185669e-02 -3.119545280933380127e-01 -1.881015151739120483e-01 3.774240911006927490e-01 1.542372908443212509e-02 3.195095956325531006e-01 1.037263870239257812e-01 3.394895419478416443e-02 1.286371350288391113e-01 8.240623027086257935e-02 -5.130325630307197571e-02 4.978010430932044983e-02 4.890268668532371521e-02
4.025691002607345581e-02 6.543108075857162476e-02 -2.282272465527057648e-02 -1.630201935768127441e-02 3.512968868017196655e-02 3.391760885715484619e-01 -3.420175518840551376e-03 3.264677897095680237e-02 1.125265844166278839e-02 3.800672665238380432e-02 2.276604808866977692e-02 4.370143413543701172e-01 -1.209112349897623062e-02 4.981287289410829544e-03 -3.405412435531616211e-01 -8.493805676698684692e-02 -4.134311527013778687e-02 8.168103545904159546e-02 6.687294691801071167e-02 9.881020523607730865e-03 -1.532675791531801224e-02 7.139481138437986374e-03 2.390410453081130981e-01 -2.360711544752120972e-01 1.961913853883743286e-01 1.449376046657562256e-01 3.981032222509384155e-02 -2.457273006439208984e-01 1.534514576196670532e-01 -1.386038959026336670e-01 4.171817004680633545e-01 3.084871768951416016e-01
-1.266129910945892334e-01 9.170601516962051392e-02 4.283357411623001099e-02 6.797833740711212158e-02 -1.791695654392242432e-01 1.879428327083587646e-01 3.149348497390747070e-02 -3.057520687580108643e-01 8.322114497423171997e-02 -2.694680094718933105e-01 2.247400134801864624e-01 2.099269479513168335e-01 1.617415226064622402e-03 7.469600439071655273e-02 -2.052597552537918091e-01 -5.368345230817794800e-02 7.925686240196228027e-02 -1.709417998790740967e-01 -1.709679812192916870e-01 -4.447712376713752747e-02 -9.363547712564468384e-02 2.718445360660552979e-01 1.109851747751235962e-01 -1.016059294342994690e-01 3.407078385353088379e-01 1.097882464528083801e-01 -9.018660336732864380e-02 -2.316676825284957886e-01 1.461413688957691193e-02 1.565273106098175049e-01 4.040268659591674805e-01 1.805019080638885498e-01
9.830668568611145020e-02 1.622704416513442993e-01 -8.922875672578811646e-02 -2.945366688072681427e-02 1.539791822433471680e-01 1.607128083705902100e-01 6.156966835260391235e-02 4.333715769462287426e-04 5.237912759184837341e-02 -2.419665455818176270e-01 7.207200676202774048e-02 5.453660488128662109e-01 -4.903229419142007828e-03 3.023116290569305420e-01 -3.169221580028533936e-01 -1.270046532154083252e-01 -3.652303293347358704e-02 4.811202734708786011e-02 7.588032633066177368e-02 -9.577417746186256409e-03 -3.673997893929481506e-02 8.356549590826034546e-02 1.599195897579193115e-01 -7.353606075048446655e-02 2.464528232812881470e-01 9.199866652488708496e-02 2.494357973337173462e-01 -1.171381026506423950e-01 -7.719700038433074951e-02 -1.156414225697517395e-01 2.558543980121612549e-01 2.262744754552841187e-01
2.215094119310379028e-01 4.029285907745361328e-02 -3.524677082896232605e-02 -3.275853116065263748e-03 -1.061288565397262573e-01 -3.654910251498222351e-02 -3.153643906116485596e-01 -1.335948109626770020e-01 -2.916368544101715088e-01 -3.487169444561004639e-01 2.270762063562870026e-02 -2.218704111874103546e-02 5.612463876605033875e-02 -1.408612877130508423e-01 -1.463039070367813110e-01 -2.230232805013656616e-01 3.655482828617095947e-01 2.581741511821746826e-01 2.064454257488250732e-01 -1.528448984026908875e-02 -7.435251772403717041e-02 -2.945111095905303955e-01 -4.270569421350955963e-03 -2.525142729282379150e-01 8.515214920043945312e-02 1.496503502130508423e-01 -1.000282391905784607e-01 6.758081167936325073e-02 2.184947282075881958e-01 3.965022973716259003e-03 -3.424509242177009583e-02 1.550134569406509399e-01
1.345408856868743896e-01 1.960621625185012817e-01 6.142209842801094055e-02 3.370776772499084473e-01 5.949015915393829346e-02 3.611678779125213623e-01 -5.825654044747352600e-02 -2.487815618515014648e-01 7.299079746007919312e-02 -3.086711764335632324e-01 -1.981649920344352722e-02 2.591497004032135010e-01 9.817364625632762909e-03 1.196188032627105713e-01 -7.277432829141616821e-02 2.692423760890960693e-03 2.006831169128417969e-01 1.621706038713455200e-01 -6.763074547052383423e-02 -7.575388252735137939e-02 -3.852335810661315918e-01 -3.471045196056365967e-01 -2.008521929383277893e-02 -3.701379522681236267e-02 1.830638051033020020e-01 -1.114681437611579895e-01 -2.911361120641231537e-02 -1.278763860464096069e-01 1.567836254835128784e-01 -1.418275292962789536e-02 -6.656728684902191162e-03 5.850009992718696594e-02
-1.754726916551589966e-01 1.671580225229263306e-02 -1.212770268321037292e-01 1.288604885339736938e-01 6.469660252332687378e-02 2.472358047962188721e-01 -3.766028583049774170e-01 1.022912338376045227e-01 -6.016724184155464172e-02 -3.193866610527038574e-01 9.245364367961883545e-02 7.026468962430953979e-02 -1.708035916090011597e-02 1.221835538744926453e-01 -2.876060903072357178e-01 -7.697280962020158768e-03 2.439517527818679810e-02 -2.302705496549606323e-02 -1.264021247625350952e-01 -1.233187168836593628e-01 -1.954888552427291870e-01 -5.950462445616722107e-02 2.660169899463653564e-01 -3.497788608074188232e-01 3.292447328567504883e-01 -1.088064163923263550e-01 2.867258787155151367e-01 5.580957978963851929e-02 -3.774621710181236267e-02 3.381600975990295410e-02 8.927676081657409668e-02 1.400683075189590454e-01
-2.004119800403714180e-03 2.569351792335510254e-01 5.629548430442810059e-02 8.236304670572280884e-02 -2.324052453041076660e-01 3.981116414070129395e-01 -1.671452671289443970e-01 7.649643719196319580e-02 -8.863678574562072754e-02 -4.037724435329437256e-01 2.368235215544700623e-02 1.164769008755683899e-01 2.005751989781856537e-02 2.545715570449829102e-01 -1.471627801656723022e-01 9.798676520586013794e-02 -2.171040512621402740e-02 -2.914913892745971680e-01 -8.413783460855484009e-02 -1.281304210424423218e-01 -1.034326627850532532e-01 -2.294378280639648438e-01 3.062910437583923340e-01 -1.580257713794708252e-01 1.493117660284042358e-01 -1.852868124842643738e-02 -2.416563034057617188e-01 1.710837706923484802e-02 4.232461005449295044e-02 -1.144293248653411865e-01 9.104045480489730835e-02 2.619872055947780609e-02
4.114525765180587769e-02 3.319080546498298645e-02 3.002307936549186707e-02 3.089953958988189697e-01 -1.050243750214576721e-01 2.574772834777832031e-01 -8.422382920980453491e-02 1.529933325946331024e-02 6.957415491342544556e-02 -2.463910877704620361e-01 7.780268043279647827e-02 2.321391925215721130e-02 1.982383280992507935e-01 4.805544018745422363e-02 -2.164130210876464844e-01 5.979857221245765686e-02 1.801496595144271851e-01 3.887822479009628296e-02 1.694023609161376953e-01 -3.272100985050201416e-01 -1.056108772754669189e-01 -1.677876710891723633e-01 1.458276063203811646e-01 6.580954045057296753e-02 3.388063311576843262e-01 -3.047092258930206299e-01 5.751381069421768188e-02 -1.360706835985183716e-01 -3.732645511627197266e-02 3.632577061653137207e-01 5.883270502090454102e-02 2.260770499706268311e-01
-1.057883128523826599e-01 -4.220359399914741516e-02 1.357866972684860229e-01 1.556243002414703369e-01 -1.124421060085296631e-01 1.765946000814437866e-01 6.225654855370521545e-02 -2.711268961429595947e-01 -1.202998906373977661e-01 -8.331172913312911987e-02 1.173483729362487793e-01 3.142645657062530518e-01 2.984660491347312927e-02 1.136190891265869141e-01 -1.721964031457901001e-01 -1.149198934435844421e-01 -1.318509727716445923e-01 2.938108742237091064e-01 4.137436449527740479e-01 -5.804019421339035034e-02 -1.703620254993438721e-01 9.933457523584365845e-02 9.857379645109176636e-02 -2.491250783205032349e-01 2.380302101373672485e-01 5.720061436295509338e-02 1.380904763936996460e-01 -2.062246054410934448e-01 1.943047046661376953e-01 -1.273488104343414307e-01 8.044614642858505249e-02 2.482901811599731445e-01
1.005672514438629150e-01 2.466590255498886108e-01 -1.505601406097412109e-01 1.692016422748565674e-01 -2.783128321170806885e-01 1.006518676877021790e-01 -4.287157207727432251e-02 -8.091275580227375031e-03 -2.181185334920883179e-01 -2.353299260139465332e-01 -3.536339476704597473e-02 -5.672724917531013489e-02 2.350764162838459015e-02 -7.909876853227615356e-02 -2.185187637805938721e-01 1.951914578676223755e-01 2.330003306269645691e-02 -1.136577203869819641e-01 2.524969279766082764e-01 -1.253352314233779907e-01 -3.890094757080078125e-01 4.931754246354103088e-02 -1.337863504886627197e-01 9.154615551233291626e-02 1.074989736080169678e-01 1.038945466279983521e-01 -3.511505424976348877e-01 -5.871454998850822449e-02 1.890127956867218018e-01 -8.736494183540344238e-02 3.476428389549255371e-01 4.346188157796859741e-02
1.736152321100234985e-01 2.295324653387069702e-01 -1.168602481484413147e-01 -4.875399544835090637e-02 -3.977484628558158875e-02 5.210210755467414856e-02 -2.991206943988800049e-01 -4.504502937197685242e-02 2.473568543791770935e-02 -4.353698492050170898e-01 1.015020310878753662e-01 1.154070068150758743e-02 -3.202568367123603821e-02 1.003161743283271790e-01 -4.054278731346130371e-01 1.114437282085418701e-01 -4.464286565780639648e-02 -4.300933331251144409e-02 1.125110499560832977e-02 -3.099936991930007935e-02 7.784281391650438309e-03 -2.491711974143981934e-01 1.457453519105911255e-01 -1.826124191284179688e-01 9.989720582962036133e-02 9.415729902684688568e-03 1.305617243051528931e-01 4.888236522674560547e-02 3.209003806114196777e-01 2.682937383651733398e-01 -1.208823919296264648e-02 3.009823262691497803e-01
1.396861672401428223e-01 6.010125204920768738e-02 -1.128229200839996338e-01 -1.208478063344955444e-01 -7.390901446342468262e-02 2.841103076934814453e-01 1.580436341464519501e-02 -1.018265187740325928e-01 -3.441584855318069458e-02 -8.263301104307174683e-02 2.950381040573120117e-01 3.481408357620239258e-01 -6.568097509443759918e-03 1.715149581432342529e-01 -3.215707838535308838e-01 -1.393583118915557861e-01 2.131500095129013062e-02 1.341601908206939697e-01 2.803993038833141327e-02 1.635152660310268402e-02 -1.305622756481170654e-01 1.216838806867599487e-01 3.539898991584777832e-02 -1.489669382572174072e-01 1.091393232345581055e-01 1.099545583128929138e-01 3.056285381317138672e-01 -2.196543067693710327e-01 1.826915144920349121e-01 -3.609669953584671021e-02 2.867430150508880615e-01 3.561289906501770020e-01
-2.162769064307212830e-02 7.772198319435119629e-02 4.947580024600028992e-02 4.201781377196311951e-02 1.991889774799346924e-01 4.871415346860885620e-02 -1.228117868304252625e-01 -1.404682695865631104e-01 9.324673563241958618e-03 -1.822095662355422974e-01 -6.984040141105651855e-02 2.890325486660003662e-01 -2.427163869142532349e-01 1.535539627075195312e-01 -3.420486450195312500e-01 1.264878809452056885e-01 -3.091540336608886719e-01 1.048404350876808167e-01 2.854315936565399170e-01 -2.124521583318710327e-01 -1.657554805278778076e-01 -6.343081593513488770e-02 1.997167170047760010e-01 -2.453029528260231018e-02 5.685270205140113831e-02 6.479626987129449844e-03 -3.117493987083435059e-01 -2.255263775587081909e-01 1.696670651435852051e-01 1.867011487483978271e-01 1.506481170654296875e-01 1.799965053796768188e-01
-8.429115638136863708e-03 2.013174891471862793e-01 -4.057188332080841064e-02 1.432884186506271362e-01 -1.081597730517387390e-01 1.852742135524749756e-01 -1.921868622303009033e-01 -4.769230261445045471e-02 -1.085889115929603577e-01 -5.116012692451477051e-01 -2.257791310548782349e-01 2.844417933374643326e-03 -9.200774878263473511e-02 6.330718100070953369e-02 -1.715724468231201172e-01 -1.340745836496353149e-01 1.631746739149093628e-01 2.721552550792694092e-01 -6.615968793630599976e-02 -1.087228730320930481e-01 7.614527642726898193e-02 -1.445714533329010010e-01 1.810846477746963501e-01 -8.207041025161743164e-02 2.759798467159271240e-01 2.831992208957672119e-01 1.357788890600204468e-01 2.001965492963790894e-01 4.508108273148536682e-02 1.560621857643127441e-01 2.017725855112075806e-01 4.989690333604812622e-02
1.025327295064926147e-01 9.707696735858917236e-02 -2.790186740458011627e-02 1.237498670816421509e-01 -5.665192753076553345e-02 3.560917079448699951e-01 -1.786978393793106079e-01 -2.050375640392303467e-01 -8.457472175359725952e-02 -1.739174574613571167e-01 2.776604294776916504e-01 1.669479906558990479e-01 -1.412553787231445312e-01 -1.532871183007955551e-02 -3.043280839920043945e-01 -5.046042613685131073e-03 -8.285774290561676025e-02 -7.222250103950500488e-02 1.322183609008789062e-01 -3.100392818450927734e-01 -1.757576614618301392e-01 -7.398655265569686890e-02 -8.356707543134689331e-02 -3.445868939161300659e-02 5.984891206026077271e-02 -3.252761438488960266e-02 -8.500992506742477417e-02 -5.238457322120666504e-01 1.426092684268951416e-01 -4.732739925384521484e-02 1.440155655145645142e-01 -7.048626989126205444e-02
6.918057054281234741e-02 9.602847695350646973e-02 3.673158213496208191e-02 -2.303460836410522461e-01 -3.148693591356277466e-02 -1.593528874218463898e-02 1.222064718604087830e-01 1.172705441713333130e-01 -8.754490315914154053e-02 -1.161186322569847107e-01 -3.523734956979751587e-02 1.326201409101486206e-01 -8.097451180219650269e-02 1.329952925443649292e-01 -4.954997077584266663e-02 -3.330708742141723633e-01 -1.354843825101852417e-01 2.283850461244583130e-01 1.257357187569141388e-02 9.303212165832519531e-02 -3.117803037166595459e-01 -2.343727946281433105e-01 2.597829699516296387e-01 1.892413944005966187e-01 6.948386132717132568e-02 -2.201089113950729370e-01 1.698207706212997437e-01 -9.445785731077194214e-02 3.318837285041809082e-01 -9.407109767198562622e-02 2.859039604663848877e-01 3.122468590736389160e-01
-1.508872359991073608e-01 2.111702412366867065e-01 1.083952002227306366e-02 3.353751078248023987e-02 -4.033128619194030762e-01 2.597706858068704605e-03 -3.092704415321350098e-01 -1.609999984502792358e-01 -2.265896052122116089e-01 -2.494488507509231567e-01 3.577874973416328430e-02 4.683495685458183289e-02 -1.403847485780715942e-01 1.422560513019561768e-01 -2.855862975120544434e-01 2.697178721427917480e-01 2.402159199118614197e-02 -4.935928620398044586e-03 1.375364214181900024e-01 -2.307656686753034592e-03 -5.975097417831420898e-02 1.814075559377670288e-01 -1.879737526178359985e-02 1.111383549869060516e-02 -6.067119166254997253e-02 -3.649675473570823669e-02 -2.666336894035339355e-01 -1.330895721912384033e-01 -9.313430637121200562e-03 -1.039731130003929138e-01 3.202173709869384766e-01 2.685758769512176514e-01
1.238434016704559326e-01 3.766509890556335449e-01 -2.844249606132507324e-01 -5.560940504074096680e-02 -1.307652294635772705e-01 2.093685790896415710e-02 -2.675708383321762085e-03 -2.524195611476898193e-01 -3.953981399536132812e-02 -1.315050665289163589e-02 -1.877617985010147095e-01 1.614137142896652222e-01 -8.667118102312088013e-02 -7.486102730035781860e-02 -2.886616885662078857e-01 1.325265169143676758e-01 -3.088327348232269287e-01 -8.965427428483963013e-02 2.270446866750717163e-01 2.757775038480758667e-02 -1.504616886377334595e-01 1.155479401350021362e-01 2.489854246377944946e-01 -1.091877371072769165e-01 8.511698246002197266e-02 -2.070178650319576263e-02 -9.730755537748336792e-02 -1.658080369234085083e-01 1.217166632413864136e-01 1.787815541028976440e-01 2.470829188823699951e-01 2.870585620403289795e-01
-1.042452305555343628e-01 8.938105404376983643e-02 7.531278301030397415e-03 -9.304725378751754761e-02 -1.794985383749008179e-01 -7.202372699975967407e-02 -1.832647621631622314e-01 -1.208081543445587158e-01 -1.623082906007766724e-01 -3.410451710224151611e-01 -1.340946406126022339e-01 1.695489734411239624e-01 6.714466214179992676e-02 -9.813816845417022705e-02 -6.481675803661346436e-02 -2.791388332843780518e-01 7.955622673034667969e-02 -3.686495125293731689e-02 1.427654922008514404e-01 -2.760409414768218994e-01 -1.234872043132781982e-01 -3.040577769279479980e-01 -7.711892575025558472e-02 -5.910226702690124512e-02 4.254030883312225342e-01 2.005206346511840820e-01 1.979182660579681396e-02 -4.597493447363376617e-03 1.263802647590637207e-01 -2.283798754215240479e-01 2.565400898456573486e-01 -1.557496637105941772e-01
1.803404651582241058e-02 2.692565321922302246e-01 -1.829928010702133179e-01 1.565061211585998535e-01 -2.862999141216278076e-01 -1.266897097229957581e-02 -2.566843330860137939e-01 7.965520024299621582e-02 -1.105392351746559143e-01 -2.157311886548995972e-01 2.823917008936405182e-02 -8.535073697566986084e-02 9.056549519300460815e-02 1.437688320875167847e-01 -4.201361238956451416e-01 -4.315843433141708374e-02 1.138915568590164185e-01 1.650910526514053345e-01 1.909076720476150513e-01 -1.169687658548355103e-01 -6.020428147166967392e-03 -2.899977862834930420e-01 -1.313077211380004883e-01 -1.695635169744491577e-01 3.934546709060668945e-01 4.558484256267547607e-02 5.555649474263191223e-02 -9.333755075931549072e-02 -8.624837547540664673e-02 2.065393477678298950e-01 2.476701140403747559e-02 2.948863245546817780e-02
4.000541269779205322e-01 3.629849851131439209e-01 5.262104049324989319e-02 -4.233071580529212952e-02 2.169017940759658813e-01 7.820229977369308472e-02 -3.855222761631011963e-01 -6.764391809701919556e-02 1.496655046939849854e-01 -1.906036436557769775e-01 6.042539328336715698e-02 2.132242321968078613e-01 1.228763684630393982e-01 1.535194516181945801e-01 -1.057821437716484070e-01 -7.960632443428039551e-02 -1.239849627017974854e-01 7.946493476629257202e-02 6.217206828296184540e-03 -1.083604842424392700e-01 -1.460698246955871582e-01 3.117160685360431671e-02 1.342002302408218384e-01 -2.010208666324615479e-01 2.917540967464447021e-01 1.822181940078735352e-01 -1.579137146472930908e-01 -1.859369277954101562e-01 -4.078688565641641617e-03 5.462880805134773254e-02 1.306264698505401611e-01 1.454004496335983276e-01
1.982742995023727417e-01 3.885000571608543396e-02 1.984295696020126343e-01 3.755353018641471863e-02 -1.828343272209167480e-01 1.537424176931381226e-01 2.131948769092559814e-01 5.478583648800849915e-02 -6.533570587635040283e-02 -1.476952880620956421e-01 1.252543926239013672e-01 3.929734528064727783e-01 -1.817253082990646362e-01 1.026439387351274490e-02 -1.764255017042160034e-01 -8.900602161884307861e-02 1.358300894498825073e-01 1.370262652635574341e-01 2.550200819969177246e-01 1.278615382034331560e-04 -1.365213990211486816e-01 3.374318405985832214e-02 2.298009246587753296e-01 -3.798897862434387207e-01 3.168027400970458984e-01 -1.240091677755117416e-02 1.421172767877578735e-01 -2.624562382698059082e-01 7.721722126007080078e-02 -2.389654517173767090e-03 9.722997993230819702e-02 1.425306797027587891e-01
-7.767753303050994873e-02 3.124820590019226074e-01 -1.722743385471403599e-03 1.408669948577880859e-01 -1.697092801332473755e-01 1.729171425104141235e-01 -1.319360882043838501e-01 1.887712813913822174e-02 -7.149296998977661133e-02 -3.801235556602478027e-01 3.146910965442657471e-01 -8.944182097911834717e-02 -3.930724412202835083e-02 1.557658016681671143e-01 -1.859158575534820557e-01 -9.810070693492889404e-02 3.368002548813819885e-02 1.012039557099342346e-01 1.236070394515991211e-01 -9.160844981670379639e-02 -1.833783835172653198e-01 -3.481895327568054199e-01 6.782262772321701050e-02 -2.222385704517364502e-01 3.637830018997192383e-01 -6.344977766275405884e-02 1.003945171833038330e-01 2.417950332164764404e-01 7.360119838267564774e-03 -1.460738778114318848e-01 4.349778965115547180e-02 3.585022687911987305e-02
-1.515353620052337646e-01 1.663834154605865479e-01 -1.984735131263732910e-01 -3.125581145286560059e-02 5.509057082235813141e-03 3.841368481516838074e-02 -3.259567618370056152e-01 1.071999743580818176e-01 -2.145398641005158424e-03 -1.488524228334426880e-01 2.528005838394165039e-01 6.690256297588348389e-02 4.697584360837936401e-02 2.658181078732013702e-02 -3.246760070323944092e-01 -1.375330537557601929e-01 2.402840182185173035e-02 -1.248810514807701111e-01 3.834211081266403198e-02 -4.393765330314636230e-02 -2.204452753067016602e-01 -2.556497156620025635e-01 1.503731906414031982e-01 -3.554961085319519043e-01 4.989253580570220947e-01 -5.611004307866096497e-02 3.890049457550048828e-02 -1.559637337923049927e-01 -1.800818741321563721e-02 2.356009557843208313e-02 -6.248263269662857056e-02 8.208832144737243652e-02
1.473388224840164185e-01 1.573434844613075256e-02 1.462184451520442963e-02 -4.371548537164926529e-03 -2.078699618577957153e-01 -4.797046631574630737e-02 -1.701914817094802856e-01 -1.524172723293304443e-01 3.008160553872585297e-02 -1.541439145803451538e-01 -1.945279985666275024e-01 -1.040016710758209229e-01 -7.077604532241821289e-02 4.701622575521469116e-02 -2.167575210332870483e-01 -2.170452326536178589e-01 3.756837919354438782e-02 -2.158890813589096069e-01 3.647923171520233154e-01 -2.798067927360534668e-01 -2.569100856781005859e-01 -2.804743945598602295e-01 1.492217481136322021e-01 2.292461842298507690e-01 1.698647588491439819e-01 -7.598733063787221909e-03 5.454264581203460693e-02 3.789936378598213196e-02 -2.554959356784820557e-01 -6.943775713443756104e-02 3.044779002666473389e-01 1.745412200689315796e-01
4.028892815113067627e-01 2.209731638431549072e-01 -1.484218537807464600e-01 9.250745177268981934e-02 -4.182061180472373962e-02 1.452972888946533203e-01 -2.995294332504272461e-01 -2.627546489238739014e-01 1.018923074007034302e-01 -3.927519917488098145e-01 1.725494563579559326e-01 2.844275906682014465e-02 1.551111787557601929e-01 2.363782078027725220e-01 -1.773348003625869751e-01 4.951246082782745361e-02 -6.816956400871276855e-02 1.328124701976776123e-01 -4.511430487036705017e-02 -1.714269965887069702e-01 -1.468735933303833008e-01 -1.748785078525543213e-01 -1.019853353500366211e-02 -1.665216982364654541e-01 1.440013796091079712e-01 1.025716811418533325e-01 -5.075141787528991699e-02 -1.346756517887115479e-01 1.085786893963813782e-01 -1.762633621692657471e-01 1.094203721731901169e-02 1.973567157983779907e-01
-7.439456135034561157e-02 1.239871680736541748e-01 8.906278759241104126e-02 9.910877048969268799e-02 -2.969914674758911133e-01 1.280048489570617676e-01 -1.807285249233245850e-01 8.079948276281356812e-02 -4.095586538314819336e-01 -4.780270531773567200e-02 7.979128509759902954e-02 5.462365597486495972e-02 5.974750220775604248e-02 9.693025052547454834e-02 -2.462732791900634766e-02 -1.829771138727664948e-02 2.283071540296077728e-02 4.393573850393295288e-02 8.472547680139541626e-02 -2.730941772460937500e-01 -4.879651963710784912e-01 2.867841161787509918e-02 1.210878342390060425e-01 -7.550317049026489258e-02 -1.782243512570858002e-02 1.743151247501373291e-01 -3.193951845169067383e-01 -2.240035869181156158e-02 1.611645966768264771e-01 4.800976067781448364e-02 3.089086115360260010e-01 1.544320136308670044e-01
1.308021545410156250e-01 1.512187570333480835e-01 -3.033445682376623154e-03 1.674395948648452759e-01 -9.232429414987564087e-02 5.120760947465896606e-02 -3.704870045185089111e-01 -7.053726166486740112e-02 7.704125344753265381e-02 -1.603940129280090332e-01 -1.634964197874069214e-01 3.497765064239501953e-01 -3.713664785027503967e-02 -1.053543388843536377e-01 -2.460118830204010010e-01 -2.564214169979095459e-01 7.064350694417953491e-02 8.379626274108886719e-02 -1.286858916282653809e-01 -6.030666828155517578e-02 -9.638001024723052979e-02 4.854520410299301147e-02 2.541856765747070312e-01 -1.848928332328796387e-01 -5.866257473826408386e-02 -2.349149435758590698e-01 9.811946749687194824e-02 6.647220999002456665e-02 4.573969542980194092e-02 -6.947576999664306641e-02 3.241631686687469482e-01 3.630205094814300537e-01
-3.407704085111618042e-02 3.034959733486175537e-01 -1.820041835308074951e-01 -1.366191506385803223e-01 -5.688642337918281555e-02 2.313549257814884186e-02 -2.931567132472991943e-01 -4.423716664314270020e-02 -3.222411870956420898e-02 -6.384558975696563721e-02 -3.539765626192092896e-02 4.056689441204071045e-01 2.092598080635070801e-01 1.704976707696914673e-01 -2.114869356155395508e-01 2.136167883872985840e-01 -3.174864649772644043e-01 1.986568048596382141e-02 2.567603886127471924e-01 -7.180598378181457520e-02 -1.262110285460948944e-02 1.240899488329887390e-01 1.863614618778228760e-01 -6.186407804489135742e-02 3.182056248188018799e-01 2.659742720425128937e-02 -1.751523166894912720e-01 3.350362181663513184e-02 1.963795572519302368e-01 4.980060830712318420e-02 1.661331504583358765e-01 1.785117387771606445e-02
2.681987881660461426e-01 -3.296793252229690552e-02 2.488721460103988647e-01 -1.248268559575080872e-01 1.137745007872581482e-01 1.652584075927734375e-01 -8.792195469141006470e-02 -5.801949650049209595e-03 -1.266451776027679443e-01 -5.458903908729553223e-01 2.827671468257904053e-01 1.389287263154983521e-01 -8.410599082708358765e-03 4.657462984323501587e-02 -1.805844753980636597e-01 -1.802303269505500793e-02 3.357789814472198486e-01 6.426122039556503296e-02 -1.953305490314960480e-02 -2.166126221418380737e-01 -2.122971415519714355e-01 -1.336539089679718018e-01 -6.665921211242675781e-02 4.520637169480323792e-02 2.246217876672744751e-01 1.273273229598999023e-01 -1.419605761766433716e-01 7.630256563425064087e-02 8.049946278333663940e-02 -1.227576807141304016e-01 1.325956545770168304e-02 7.076528668403625488e-02
-1.554793445393443108e-03 2.637224793434143066e-01 -2.542505264282226562e-01 1.491619944572448730e-01 -2.396673113107681274e-01 -6.492984294891357422e-02 -8.382172882556915283e-02 1.030517816543579102e-01 -9.413367137312889099e-03 -1.414478719234466553e-01 1.784521043300628662e-01 2.432510443031787872e-02 -1.553931683301925659e-01 -8.850277215242385864e-02 -2.911752164363861084e-01 8.945229649543762207e-02 3.449201211333274841e-02 -2.369475737214088440e-02 1.962474286556243896e-01 -2.323344498872756958e-01 -3.491721749305725098e-01 1.107057183980941772e-01 -1.729454100131988525e-01 7.199183851480484009e-02 1.745310127735137939e-01 1.716094762086868286e-01 -3.783360123634338379e-01 -4.444691911339759827e-02 2.127190381288528442e-01 -1.550694406032562256e-01 1.577102839946746826e-01 1.557223796844482422e-01
1.335141807794570923e-01 5.714922770857810974e-02 -8.147832006216049194e-02 -8.683616667985916138e-02 -7.606687396764755249e-02 1.691529303789138794e-01 -5.502174794673919678e-02 1.285385191440582275e-01 9.371783584356307983e-03 -9.985098242759704590e-02 -1.288979798555374146e-01 1.883660256862640381e-01 -9.750563651323318481e-02 -2.393232733011245728e-01 -4.572384655475616455e-01 -3.291446268558502197e-01 6.491807848215103149e-02 1.116449385881423950e-01 -2.140037119388580322e-01 -5.130797252058982849e-02 2.419754676520824432e-02 2.839566953480243683e-02 2.526631951332092285e-01 -3.392833471298217773e-02 1.811961680650711060e-01 3.967803716659545898e-02 -1.435924619436264038e-01 5.643304437398910522e-03 -6.192968785762786865e-02 -1.599516272544860840e-01 7.851539179682731628e-03 4.984079599380493164e-01
1.278459727764129639e-01 1.923920363187789917e-01 -1.011614575982093811e-01 1.548803895711898804e-01 1.174153089523315430e-01 4.528372287750244141e-01 -4.824170842766761780e-02 -1.171094551682472229e-01 1.301151514053344727e-01 -2.869176268577575684e-01 -6.645845621824264526e-02 2.542430162429809570e-02 -5.096637643873691559e-03 1.165679767727851868e-01 -2.686286568641662598e-01 -1.521015316247940063e-01 6.967201828956604004e-02 3.069235384464263916e-01 1.015662401914596558e-01 -1.326746642589569092e-01 -1.270640641450881958e-01 -3.108828067779541016e-01 -3.488245978951454163e-02 2.149947136640548706e-01 1.617205440998077393e-01 -2.673711776733398438e-01 6.557021290063858032e-02 -3.541585803031921387e-02 1.919949203729629517e-01 -3.885773196816444397e-02 2.181900106370449066e-02 1.872269660234451294e-01
-1.026432216167449951e-01 3.257498890161514282e-02 1.549089848995208740e-01 -3.711508214473724365e-01 -1.673506945371627808e-01 5.174540728330612183e-02 8.555313199758529663e-02 -3.764226334169507027e-03 9.528724104166030884e-02 -2.884835898876190186e-01 3.887010365724563599e-02 1.961472332477569580e-01 7.587615400552749634e-02 2.836227416992187500e-01 -2.661876380443572998e-01 -1.995762437582015991e-02 2.534772455692291260e-02 3.578769862651824951e-01 -2.947016805410385132e-02 -1.973942220211029053e-01 -4.491992667317390442e-02 7.483877241611480713e-02 9.103722870349884033e-02 -1.832063943147659302e-01 3.961487412452697754e-01 8.149099349975585938e-02 -4.678455367684364319e-02 1.421082299202680588e-02 1.607685536146163940e-01 -5.510761588811874390e-02 -1.103747412562370300e-01 2.717396616935729980e-01
2.692398428916931152e-01 -1.255973279476165771e-01 -2.624774575233459473e-01 -5.121212825179100037e-02 -9.158629924058914185e-02 1.742501258850097656e-01 -1.068872734904289246e-01 -1.882829517126083374e-01 4.876904562115669250e-02 1.663507334887981415e-02 7.058008923195302486e-04 2.482068687677383423e-01 -2.310411632061004639e-01 2.791241109371185303e-01 -4.753812849521636963e-01 -1.735066622495651245e-01 -1.967673003673553467e-01 1.017113104462623596e-01 1.006914377212524414e-01 -8.058448880910873413e-02 -3.251445293426513672e-02 1.754366606473922729e-01 8.499837666749954224e-02 4.901816323399543762e-02 2.454469650983810425e-01 -8.256362378597259521e-02 -7.064043730497360229e-02 -1.774032711982727051e-01 1.355514377355575562e-01 -4.740130156278610229e-02 2.672459483146667480e-01 -1.498688198626041412e-02
-7.742243260145187378e-02 1.041314005851745605e-01 -8.625320345163345337e-02 1.178638264536857605e-01 -3.860496357083320618e-02 1.851469576358795166e-01 -1.081335991621017456e-01 -2.399805188179016113e-01 -1.433715075254440308e-01 -4.433170557022094727e-01 3.030330240726470947e-01 9.757489897310733795e-03 -1.991764642298221588e-02 -7.504526525735855103e-02 -2.974225282669067383e-01 -2.694306336343288422e-02 -1.135469004511833191e-01 2.239128798246383667e-01 7.180256396532058716e-02 -2.009254246950149536e-01 -1.867686659097671509e-01 -1.466049998998641968e-01 3.021337091922760010e-01 -6.761084776371717453e-03 1.916327476501464844e-01 -1.140998005867004395e-01 -1.157941669225692749e-01 -1.673045009374618530e-01 -3.181613981723785400e-02 2.766983509063720703e-01 -1.611219495534896851e-01 4.019097238779067993e-02
8.537549525499343872e-02 -6.870389729738235474e-02 -2.996546626091003418e-01 5.236020684242248535e-02 -2.601775228977203369e-01 -1.234999205917119980e-02 2.191754132509231567e-01 4.610242694616317749e-02 9.765490144491195679e-02 -1.072371155023574829e-01 -7.095302641391754150e-02 2.611067593097686768e-01 -1.294408291578292847e-01 -4.183471668511629105e-03 -4.607255458831787109e-01 1.329576373100280762e-01 3.384807705879211426e-02 -1.336857862770557404e-02 1.968611478805541992e-01 -9.857752919197082520e-02 -1.334529072046279907e-01 -1.732791513204574585e-01 -1.083648018538951874e-02 2.973804175853729248e-01 3.217506706714630127e-01 2.410477586090564728e-02 -1.012052148580551147e-01 -4.985079541802406311e-02 -2.624057233333587646e-01 -1.868028789758682251e-01 -7.581840455532073975e-02 1.548092812299728394e-01
3.304914534091949463e-01 1.524224132299423218e-01 2.986355498433113098e-02 9.898553788661956787e-02 -2.153962105512619019e-01 2.024781517684459686e-02 -2.558955848217010498e-01 2.738407254219055176e-01 -1.701321154832839966e-01 -2.070548683404922485e-01 1.738381013274192810e-02 -1.283462252467870712e-02 1.512368619441986084e-01 -1.759043522179126740e-02 -3.497820198535919189e-01 2.445095591247081757e-02 1.077256053686141968e-01 1.550416052341461182e-01 -1.900632530450820923e-01 -1.644138246774673462e-01 -1.261062920093536377e-01 -1.328882277011871338e-01 1.143968105316162109e-01 -5.481532774865627289e-03 3.964914679527282715e-01 9.844452142715454102e-02 -7.009994238615036011e-02 -3.662769496440887451e-02 2.947055101394653320e-01 -3.192101791501045227e-02 2.110151499509811401e-01 -1.172847114503383636e-02
-2.577223479747772217e-01 3.629123046994209290e-02 -2.963371276855468750e-01 -1.112090945243835449e-01 3.516974300146102905e-02 3.746044337749481201e-01 -2.694456279277801514e-02 -1.047930270433425903e-01 -1.570935845375061035e-01 -2.555678784847259521e-01 -7.221902161836624146e-02 2.212470322847366333e-01 -6.059537082910537720e-02 2.985317260026931763e-02 -1.834484040737152100e-01 -1.691951602697372437e-02 1.342906206846237183e-01 -2.401109188795089722e-01 -9.623016230762004852e-03 -2.899195551872253418e-01 -3.150759637355804443e-01 -2.105134427547454834e-01 2.987958490848541260e-01 -1.752555370330810547e-01 1.409446597099304199e-01 5.125322565436363220e-02 -1.284756809473037720e-01 -5.096498876810073853e-03 -1.637901179492473602e-02 -1.810879409313201904e-01 6.601168774068355560e-03 -2.449164725840091705e-02
-1.204357221722602844e-01 -7.931778579950332642e-02 -3.069443814456462860e-02 -2.934213168919086456e-02 -2.698669433593750000e-01 1.046687066555023193e-01 -9.569766372442245483e-02 2.832942008972167969e-01 -2.297926247119903564e-01 -3.593516722321510315e-02 -9.800555557012557983e-02 7.378034293651580811e-02 -7.337597757577896118e-02 2.333139181137084961e-01 -1.490621864795684814e-01 9.708628058433532715e-02 2.058451175689697266e-01 -5.841495841741561890e-02 2.430581301450729370e-02 -1.085705533623695374e-01 -4.705441594123840332e-01 7.322690635919570923e-02 -8.498158305883407593e-03 7.253621006384491920e-04 1.325130611658096313e-01 7.603962719440460205e-02 -3.420135080814361572e-01 -1.673844754695892334e-01 3.388405442237854004e-01 -4.399907961487770081e-02 1.435633003711700439e-01 2.299844920635223389e-01
1.875305734574794769e-02 -2.371496707201004028e-01 3.983337804675102234e-02 -1.575075387954711914e-01 -2.482701689004898071e-01 2.606816291809082031e-01 -5.443067476153373718e-02 -8.672495931386947632e-02 -4.164888709783554077e-02 -1.268643289804458618e-01 -4.618997499346733093e-02 1.495274454355239868e-01 -8.116971701383590698e-02 7.110498100519180298e-02 -4.245285689830780029e-01 -1.861416399478912354e-01 1.581927835941314697e-01 -6.947568804025650024e-02 1.145776361227035522e-01 -1.701194196939468384e-01 -4.900715649127960205e-01 6.066493317484855652e-02 -1.609677076339721680e-01 -2.686406075954437256e-01 1.361335217952728271e-01 1.014478621073067188e-03 -1.917838305234909058e-01 1.241885274648666382e-01 -9.306860715150833130e-02 9.754236787557601929e-02 7.190755754709243774e-02 1.280910521745681763e-02
-6.609580665826797485e-02 3.250475227832794189e-01 -9.068598598241806030e-02 1.294064074754714966e-01 -1.353619694709777832e-01 3.704739212989807129e-01 -9.470948576927185059e-02 -5.129616335034370422e-02 -1.276037991046905518e-01 -3.081076405942440033e-02 9.419298917055130005e-02 3.308323621749877930e-01 1.393052637577056885e-01 1.736164391040802002e-01 -1.541240513324737549e-01 5.850675702095031738e-02 -3.029488027095794678e-01 1.011443138122558594e-01 2.468691468238830566e-01 3.594537451863288879e-02 -1.611950844526290894e-01 1.877679824829101562e-01 1.806719899177551270e-01 9.868809580802917480e-02 2.085031270980834961e-01 -7.979723811149597168e-02 -2.360250242054462433e-02 -9.663457423448562622e-02 1.585969030857086182e-01 1.446490436792373657e-01 2.221195101737976074e-01 2.500670850276947021e-01
-1.143519580364227295e-01 -1.318334639072418213e-01 -2.761854231357574463e-02 -1.054536774754524231e-01 -3.156399130821228027e-01 1.845064312219619751e-01 -8.573216199874877930e-02 -1.635623872280120850e-01 -3.355200886726379395e-01 -4.382533580064773560e-02 5.039598420262336731e-02 9.317723661661148071e-02 4.801907762885093689e-02 6.873361766338348389e-02 -5.581206828355789185e-02 -1.012364681810140610e-02 1.340674906969070435e-01 3.621647655963897705e-01 1.112931370735168457e-01 -9.666109830141067505e-02 1.803605109453201294e-01 -3.788638412952423096e-01 2.493377029895782471e-01 -8.270598202943801880e-02 1.515689343214035034e-01 2.069140225648880005e-01 4.323820769786834717e-02 -9.603960812091827393e-02 1.795297563076019287e-01 -6.512378156185150146e-02 5.623649433255195618e-02 3.485171794891357422e-01
-1.793961971998214722e-02 2.855905890464782715e-01 -1.263493150472640991e-01 6.484130024909973145e-02 -2.729695737361907959e-01 1.007120031863451004e-02 -7.131361961364746094e-02 1.251116096973419189e-01 -1.761737167835235596e-01 -1.955386847257614136e-01 8.115353435277938843e-02 2.977590821683406830e-02 -9.344905614852905273e-02 -8.690295368432998657e-02 -2.712969481945037842e-01 1.948645710945129395e-01 3.406913205981254578e-02 3.242920618504285812e-03 1.880662441253662109e-01 -3.590710461139678955e-01 -3.518126606941223145e-01 1.049947645515203476e-02 -8.437725156545639038e-02 -1.759759522974491119e-02 9.883955121040344238e-02 1.545874029397964478e-01 -4.195653200149536133e-01 8.172262459993362427e-03 1.849236339330673218e-01 -4.250008985400199890e-02 2.204280346632003784e-01 8.274952322244644165e-02
1.660137772560119629e-01 -9.932783246040344238e-02 1.447817832231521606e-01 1.757921576499938965e-01 -1.172329634428024292e-01 2.879832126200199127e-02 -2.236420512199401855e-01 4.239740222692489624e-02 -2.562326788902282715e-01 -2.073049098253250122e-01 -1.172455325722694397e-01 2.795347273349761963e-01 -1.390240043401718140e-01 1.248524188995361328e-01 -4.423101246356964111e-01 1.716223210096359253e-01 -9.379918873310089111e-02 -1.550381630659103394e-01 -5.656332522630691528e-02 2.475084066390991211e-01 -3.341665863990783691e-01 -1.937581598758697510e-01 -3.722054185345768929e-03 1.197582408785820007e-01 1.493730843067169189e-01 4.513975605368614197e-02 8.315204083919525146e-02 -2.702476084232330322e-01 4.473674111068248749e-03 -3.264215588569641113e-02 9.532128274440765381e-02 -9.201952815055847168e-02
-5.236550420522689819e-02 3.112745583057403564e-01 -1.903332024812698364e-01 1.962337046861648560e-01 -3.194926381111145020e-01 -4.673380404710769653e-02 -7.758758962154388428e-02 4.179621115326881409e-02 -1.551085561513900757e-01 -1.787830144166946411e-01 1.723232269287109375e-01 8.067073673009872437e-02 -3.289507329463958740e-02 -1.043436825275421143e-01 -2.231016904115676880e-01 3.477932140231132507e-02 3.854119218885898590e-03 -1.668653101660311222e-03 2.804211974143981934e-01 -2.860720455646514893e-01 -3.416710197925567627e-01 -1.188992988318204880e-02 -8.769526332616806030e-02 2.218478545546531677e-02 7.054229080677032471e-02 1.243918612599372864e-01 -4.385404884815216064e-01 -8.895982801914215088e-02 6.144244968891143799e-02 -1.162018626928329468e-01 1.683078557252883911e-01 8.115260303020477295e-02
-1.646549701690673828e-01 -2.697201259434223175e-02 1.357968151569366455e-01 1.899411380290985107e-01 -2.470783442258834839e-01 8.518590033054351807e-02 -3.996375203132629395e-02 1.336663663387298584e-01 -4.288268461823463440e-02 2.390618436038494110e-02 -5.991070717573165894e-02 2.864341996610164642e-02 -3.329599797725677490e-01 9.876175969839096069e-02 -3.884358406066894531e-01 -2.256814837455749512e-01 2.728278338909149170e-01 1.849959194660186768e-01 1.656189262866973877e-01 1.844022572040557861e-01 -9.156475961208343506e-02 -6.443632394075393677e-02 2.100860327482223511e-01 -1.508490592241287231e-01 1.959807574748992920e-01 -2.679056487977504730e-02 -8.208920806646347046e-02 1.515563577413558960e-01 1.008616089820861816e-01 -2.660928666591644287e-01 3.062756955623626709e-01 8.652433007955551147e-02
-2.451274245977401733e-01 6.419745832681655884e-02 1.467614173889160156e-01 6.201512739062309265e-02 -1.744666248559951782e-01 5.360265448689460754e-02 -1.553217917680740356e-01 4.466724395751953125e-02 6.234043464064598083e-02 -1.728368550539016724e-01 3.531341254711151123e-01 2.176841795444488525e-01 -8.179608732461929321e-03 2.478697896003723145e-01 -3.432059288024902344e-01 -3.497837781906127930e-01 -1.346835345029830933e-01 -5.739606171846389771e-02 5.809844657778739929e-02 1.708769500255584717e-01 -4.930396378040313721e-02 -1.017930656671524048e-01 3.127262890338897705e-01 9.476444870233535767e-02 1.020210329443216324e-02 5.155180394649505615e-02 1.822055429220199585e-01 -3.518664836883544922e-02 -1.461300067603588104e-02 -4.787227511405944824e-02 6.424101442098617554e-02 3.550638258457183838e-01
-1.082562729716300964e-01 2.668797671794891357e-01 -1.476128548383712769e-01 6.578560918569564819e-02 4.841857403516769409e-02 4.486614838242530823e-02 -2.739349305629730225e-01 -1.068268716335296631e-02 -1.750878691673278809e-01 -1.939159929752349854e-01 2.219551056623458862e-01 2.564650774002075195e-01 5.668420717120170593e-02 -2.151305042207241058e-02 -1.715085059404373169e-01 -1.667808145284652710e-01 2.063084542751312256e-01 1.381505876779556274e-01 2.372851036489009857e-02 -1.727794706821441650e-01 -3.891570866107940674e-01 -8.514141291379928589e-02 2.581232190132141113e-01 -3.636711835861206055e-02 2.209781110286712646e-01 -1.825863718986511230e-01 2.386628985404968262e-01 -1.017176881432533264e-01 1.493434011936187744e-01 1.672911047935485840e-01 -2.205370962619781494e-01 1.064276695251464844e-02
2.676084339618682861e-01 1.586074009537696838e-02 -1.759329140186309814e-01 -5.593946948647499084e-02 7.491262257099151611e-02 9.337376058101654053e-02 -9.798954427242279053e-02 -5.317092314362525940e-02 2.689772285521030426e-02 -1.522034555673599243e-01 1.601456105709075928e-01 5.089891552925109863e-01 -1.371498107910156250e-01 -8.495751023292541504e-02 -3.746593594551086426e-01 -2.552073001861572266e-01 8.961096405982971191e-02 1.279661059379577637e-01 7.782471179962158203e-02 1.962610036134719849e-01 -9.488671272993087769e-02 8.636369556188583374e-02 -1.242091692984104156e-02 -1.491167992353439331e-01 -3.931833431124687195e-02 -1.686663031578063965e-01 5.509340763092041016e-02 2.761994302272796631e-02 1.848567724227905273e-01 -1.733988374471664429e-01 2.116486877202987671e-01 2.765847146511077881e-01
-6.259826570749282837e-02 2.274690717458724976e-01 -1.989655643701553345e-01 4.487352818250656128e-02 -2.210499346256256104e-01 -2.156594395637512207e-01 -1.602443903684616089e-01 -1.018019160255789757e-03 9.732148051261901855e-02 -1.772462278604507446e-01 2.512682974338531494e-01 2.252753078937530518e-01 1.650260388851165771e-02 2.758620381355285645e-01 -3.446338772773742676e-01 -9.917791932821273804e-02 6.046916171908378601e-02 3.804257512092590332e-01 -3.529674187302589417e-02 2.441734820604324341e-01 -1.408027261495590210e-01 -9.062948822975158691e-02 3.327264264225959778e-02 -9.595573693513870239e-02 2.260244041681289673e-01 -1.949575692415237427e-01 -4.367426037788391113e-02 5.915416777133941650e-02 2.111860960721969604e-01 -1.785047203302383423e-01 2.947391569614410400e-02 4.998679459095001221e-02
6.560219079256057739e-02 4.147957265377044678e-02 9.754194878041744232e-03 -8.869303017854690552e-02 -3.126630485057830811e-01 -1.894004456698894501e-02 -5.043886974453926086e-02 -6.632752716541290283e-02 -8.718085289001464844e-02 -2.312177568674087524e-01 1.604892686009407043e-02 9.808842837810516357e-02 -1.258893460035324097e-01 3.157301992177963257e-02 -1.984225809574127197e-01 -5.754156783223152161e-02 1.599334031343460083e-01 2.431136667728424072e-01 3.363810479640960693e-02 3.680194914340972900e-01 5.498622544109821320e-03 -4.314298033714294434e-01 5.913336947560310364e-02 -4.286194592714309692e-02 4.286814630031585693e-01 2.054545134305953979e-01 2.279922813177108765e-01 -9.867343306541442871e-02 1.402666568756103516e-01 -2.982761897146701813e-02 -2.929391106590628624e-03 1.716603338718414307e-01
-1.393768042325973511e-01 -1.572540998458862305e-01 4.098574072122573853e-02 -1.042229011654853821e-01 1.399200316518545151e-02 -3.601652011275291443e-02 -6.103633344173431396e-02 -1.168379783630371094e-01 2.541691809892654419e-02 -9.831012785434722900e-02 1.719350069761276245e-01 3.115665912628173828e-01 -2.461439371109008789e-01 -1.459984332323074341e-01 -2.472621947526931763e-01 -2.310555130243301392e-01 2.126740515232086182e-01 1.011357679963111877e-01 2.198268622159957886e-01 1.640905588865280151e-01 -2.770271003246307373e-01 -1.165347173810005188e-01 2.008705632761120796e-03 1.864492744207382202e-01 3.164727687835693359e-01 2.962708771228790283e-01 -1.004776507616043091e-01 1.191672831773757935e-01 1.436495482921600342e-01 -2.497722506523132324e-01 1.793406754732131958e-01 -8.858384191989898682e-02
9.706025570631027222e-02 1.599884182214736938e-01 -6.296963244676589966e-02 2.260816469788551331e-02 -3.308716416358947754e-01 -7.843226939439773560e-02 -1.374179683625698090e-02 -1.425574868917465210e-01 -2.454964369535446167e-01 -3.072534799575805664e-01 7.387287914752960205e-02 1.294624209403991699e-01 -1.717696338891983032e-02 -1.648657768964767456e-01 1.899413764476776123e-02 -3.530010282993316650e-01 5.824269726872444153e-03 -1.764141470193862915e-01 6.039089709520339966e-02 -1.329857483506202698e-02 -1.580458134412765503e-01 -1.455020308494567871e-01 -9.131260216236114502e-02 3.614298701286315918e-01 2.287385612726211548e-01 7.723303139209747314e-02 2.964677102863788605e-02 9.971474111080169678e-02 3.045101165771484375e-01 -1.114255487918853760e-01 2.297706902027130127e-02 3.164700567722320557e-01
4.514641314744949341e-02 7.878022640943527222e-02 -1.277787536382675171e-01 -5.462392419576644897e-02 -3.584475517272949219e-01 1.641951352357864380e-01 -1.458956003189086914e-01 4.840515181422233582e-02 -2.109419256448745728e-01 -4.560321196913719177e-02 -6.491129845380783081e-02 -2.651819214224815369e-02 -2.442797645926475525e-03 6.304603070020675659e-02 -1.972796916961669922e-01 1.213592663407325745e-01 -2.615569531917572021e-02 1.051008403301239014e-01 5.708120763301849365e-02 -2.076588720083236694e-01 -5.388081073760986328e-01 1.437784731388092041e-01 3.360526636242866516e-02 5.752310156822204590e-02 5.723922699689865112e-02 1.266864240169525146e-01 -2.900631427764892578e-01 2.216873764991760254e-01 2.194214314222335815e-01 -1.050474215298891068e-02 2.372012287378311157e-01 2.314873486757278442e-01
3.748793601989746094e-01 2.417787909507751465e-01 -9.220471978187561035e-02 2.558052306994795799e-03 -7.426881790161132812e-02 3.761600852012634277e-01 -6.745082139968872070e-02 9.087806195020675659e-02 -8.054708689451217651e-02 -2.183543741703033447e-01 -3.099619597196578979e-02 -4.428628459572792053e-02 1.720605641603469849e-01 1.516834944486618042e-01 -3.931820094585418701e-01 -2.532178759574890137e-01 1.317193955183029175e-01 1.872799545526504517e-02 1.790382117033004761e-01 1.253868639469146729e-02 -2.665385603904724121e-01 -1.506297737360000610e-01 3.059258460998535156e-01 5.288144946098327637e-02 1.441649794578552246e-01 -1.371046714484691620e-02 -1.086575984954833984e-01 7.922847568988800049e-02 -9.168148785829544067e-02 1.062702685594558716e-01 -1.435615774244070053e-02 7.262927293777465820e-02
-1.639481075108051300e-02 2.160810679197311401e-01 -1.241947263479232788e-01 5.146843940019607544e-02 -2.138631641864776611e-01 -5.172785371541976929e-03 -3.226852416992187500e-02 -2.324324250221252441e-01 -2.486346364021301270e-01 -1.504016220569610596e-01 9.126746654510498047e-02 -3.169450536370277405e-02 -1.859821528196334839e-01 2.575961947441101074e-01 -4.115511476993560791e-01 1.705066412687301636e-01 6.624694168567657471e-02 1.069921329617500305e-01 2.428888231515884399e-01 3.069407939910888672e-01 -3.144124448299407959e-01 8.266307413578033447e-02 1.461378186941146851e-01 -6.018721684813499451e-02 -1.996454447507858276e-01 5.574328079819679260e-02 -2.542416155338287354e-01 -5.915218964219093323e-02 1.145840808749198914e-01 3.098821826279163361e-02 1.137180402874946594e-01 5.598755180835723877e-02
1.681672185659408569e-01 4.078384935855865479e-01 -6.788463890552520752e-02 2.075146287679672241e-01 -5.695423483848571777e-02 3.964499533176422119e-01 -1.139824688434600830e-01 -1.182718351483345032e-01 -2.801356017589569092e-01 -1.870952993631362915e-01 5.785106122493743896e-02 -1.327214241027832031e-01 1.048199087381362915e-01 -4.259069636464118958e-02 -2.487551122903823853e-01 -2.910774946212768555e-01 1.993172466754913330e-01 -1.149135455489158630e-02 9.811573475599288940e-02 -2.816987596452236176e-02 -2.022990286350250244e-01 -1.930005997419357300e-01 1.861201673746109009e-01 -1.248715817928314209e-02 2.046655118465423584e-01 4.037616029381752014e-02 -2.426608949899673462e-01 7.464998960494995117e-02 -3.794535063207149506e-03 -2.788932621479034424e-02 3.045937791466712952e-02 -5.938126519322395325e-02
-1.430054455995559692e-01 1.257697343826293945e-01 6.189905479550361633e-02 6.693947315216064453e-02 -1.895681172609329224e-01 3.120317682623863220e-02 -2.451593577861785889e-01 -5.408833967521786690e-04 -2.562156915664672852e-01 -4.813087284564971924e-01 -1.461058408021926880e-01 -2.291910536587238312e-02 -6.683104671537876129e-03 8.886858820915222168e-02 -2.492578178644180298e-01 1.130823642015457153e-01 3.596722334623336792e-02 1.588000059127807617e-01 -2.306887656450271606e-01 7.623961567878723145e-02 -2.449726760387420654e-01 -1.725471019744873047e-01 1.470311135053634644e-01 6.633231788873672485e-02 1.965088397264480591e-01 -5.180369131267070770e-03 2.210768163204193115e-01 -1.173244416713714600e-01 2.499201595783233643e-01 -1.503477692604064941e-01 2.277241647243499756e-01 -1.296963095664978027e-01
-1.989635229110717773e-01 1.393256783485412598e-01 -1.736419647932052612e-01 -1.268874481320381165e-02 -5.724882334470748901e-02 -1.011266857385635376e-01 -1.992935538291931152e-01 1.050132662057876587e-01 -3.433533906936645508e-01 -2.485630810260772705e-01 1.270954608917236328e-01 1.167258098721504211e-01 -4.921180754899978638e-02 2.328052222728729248e-01 -2.945793271064758301e-01 4.612686485052108765e-02 1.259678900241851807e-01 -7.074035704135894775e-02 -7.851823419332504272e-02 -2.755451798439025879e-01 -2.091826796531677246e-01 -1.376025378704071045e-01 1.659100651741027832e-01 -3.416067063808441162e-01 2.711584270000457764e-01 3.540122509002685547e-02 6.930628418922424316e-02 -2.069861143827438354e-01 6.066684797406196594e-02 2.110646218061447144e-01 -5.831129103899002075e-02 8.677913248538970947e-02
-1.699656806886196136e-02 -1.781655102968215942e-01 2.067835032939910889e-01 1.249295324087142944e-01 -1.663610786199569702e-01 2.433354109525680542e-01 -1.612580716609954834e-01 -7.051750272512435913e-02 -2.150939851999282837e-01 -2.134341746568679810e-01 -1.136524751782417297e-01 3.623552024364471436e-01 9.613063186407089233e-02 -1.700460612773895264e-01 -4.075154662132263184e-01 3.729797154664993286e-02 -8.209489285945892334e-02 -1.141525954008102417e-01 1.864367723464965820e-01 2.363707274198532104e-01 8.905982971191406250e-02 1.284584850072860718e-01 -2.219566144049167633e-02 -3.836969286203384399e-02 1.295450925827026367e-01 -1.192742511630058289e-01 -2.259226590394973755e-01 1.251928210258483887e-01 1.082182973623275757e-01 -3.080173954367637634e-02 -7.980157621204853058e-03 3.206827342510223389e-01
1.571134626865386963e-01 3.710870742797851562e-01 -2.976941131055355072e-02 2.272847108542919159e-02 -1.768981516361236572e-01 3.222866952419281006e-01 5.078294873237609863e-02 7.808309048414230347e-02 1.816057860851287842e-01 -3.243737816810607910e-01 -1.683650314807891846e-01 2.620781771838665009e-02 1.766625232994556427e-02 1.974389255046844482e-01 -1.104522496461868286e-01 4.575813561677932739e-02 1.308079063892364502e-01 2.596742212772369385e-01 -2.142214216291904449e-02 3.216851875185966492e-02 -2.218770533800125122e-01 -1.684396415948867798e-01 3.202363103628158569e-02 -1.832278370857238770e-01 2.623317539691925049e-01 -1.299595981836318970e-01 1.089853718876838684e-01 -9.340658783912658691e-02 2.291885018348693848e-01 1.847283691167831421e-01 2.709153294563293457e-01 8.341153711080551147e-02
6.000617146492004395e-02 2.468287050724029541e-01 -2.255864813923835754e-02 5.973189696669578552e-02 1.981116235256195068e-01 4.064747095108032227e-01 -1.810434311628341675e-01 -3.218113780021667480e-01 5.503426119685173035e-02 -1.368421316146850586e-01 -1.696275323629379272e-01 1.313112825155258179e-01 5.051601305603981018e-02 5.280335620045661926e-02 -1.867939382791519165e-01 -1.335620731115341187e-01 4.671670868992805481e-02 9.398940950632095337e-02 4.550076276063919067e-02 -2.144151553511619568e-02 -3.054036200046539307e-01 -3.972387313842773438e-01 3.782980144023895264e-02 3.491090377792716026e-03 1.934638619422912598e-01 -4.080855473875999451e-02 -9.599032998085021973e-02 -2.289865314960479736e-01 2.740920186042785645e-01 -1.070697903633117676e-01 -7.520045340061187744e-02 7.549457997083663940e-02
2.016749978065490723e-01 2.038634121417999268e-01 -2.290867865085601807e-01 7.675831764936447144e-02 -1.271390169858932495e-01 -1.586440801620483398e-01 -2.488390803337097168e-01 -6.732418388128280640e-02 -8.591971546411514282e-02 -2.715771496295928955e-01 -1.931210011243820190e-01 1.386690139770507812e-01 1.275158822536468506e-01 -1.300013065338134766e-01 -2.501800656318664551e-01 1.682407855987548828e-01 4.494034871459007263e-02 -1.630670726299285889e-01 7.344593107700347900e-02 1.102256774902343750e-01 -2.996279895305633545e-01 1.055119335651397705e-01 -1.514155119657516479e-01 -1.273965649306774139e-02 3.580965846776962280e-02 1.287532597780227661e-01 -2.407367676496505737e-01 -3.356014490127563477e-01 3.099019229412078857e-01 1.130613032728433609e-02 1.547469347715377808e-01 1.057479903101921082e-01
1.937586963176727295e-01 2.184043824672698975e-01 9.474799036979675293e-02 3.710217773914337158e-02 -1.422656625509262085e-01 -2.940515615046024323e-02 -3.142866119742393494e-02 -1.126586645841598511e-01 7.023727148771286011e-02 -4.045647084712982178e-01 2.732740342617034912e-01 2.254355847835540771e-01 -1.266300827264785767e-01 -1.310743093490600586e-01 -8.569516986608505249e-02 1.393013000488281250e-01 5.900289118289947510e-02 2.425055801868438721e-01 5.021975561976432800e-02 -1.023853756487369537e-02 -4.615692496299743652e-01 -2.694890797138214111e-01 9.050616621971130371e-02 2.548999153077602386e-02 1.464599668979644775e-01 -1.012224927544593811e-01 -2.198594659566879272e-01 -1.040332242846488953e-01 -1.400746256113052368e-01 1.579819917678833008e-01 -7.805429399013519287e-02 1.207948848605155945e-01
-5.724008195102214813e-03 1.760010868310928345e-01 1.939785629510879517e-01 -3.942601755261421204e-02 -7.586947083473205566e-02 4.308290407061576843e-02 -7.979208230972290039e-02 -1.187907457351684570e-01 -2.245341613888740540e-02 -4.182174205780029297e-01 5.756467953324317932e-02 1.128252521157264709e-01 -1.058501824736595154e-01 -9.422405809164047241e-02 -1.785048842430114746e-01 6.543177366256713867e-02 -1.786178648471832275e-01 2.946437895298004150e-01 -1.326180398464202881e-01 -5.564113706350326538e-02 -5.160830616950988770e-01 9.798800200223922729e-02 2.607667744159698486e-01 1.154299080371856689e-02 1.880109608173370361e-01 -2.049061655998229980e-01 3.054867498576641083e-02 -1.665877550840377808e-01 6.356051564216613770e-02 8.891776204109191895e-02 -1.460544466972351074e-01 1.768082976341247559e-01
1.209714114665985107e-01 -6.253460049629211426e-02 -1.112286299467086792e-01 6.444133073091506958e-02 -8.741474896669387817e-02 -1.713071763515472412e-02 -2.051345258951187134e-01 1.267913281917572021e-01 -2.202092558145523071e-01 -1.246230304241180420e-01 3.255640864372253418e-01 1.560862809419631958e-01 -1.609159260988235474e-01 1.831724643707275391e-01 -3.666765391826629639e-01 1.812064498662948608e-01 5.806133616715669632e-03 -7.369898259639739990e-02 4.224377274513244629e-01 -7.992125302553176880e-02 -9.866954386234283447e-02 8.113202452659606934e-02 -4.078222811222076416e-02 2.184773534536361694e-01 7.597719877958297729e-02 1.131647229194641113e-01 -1.878430396318435669e-01 -8.998236060142517090e-02 3.613961040973663330e-01 7.746125012636184692e-02 1.118676736950874329e-01 1.030822470784187317e-01
4.725720267742872238e-03 4.288167059421539307e-01 -1.595843434333801270e-01 -1.298971027135848999e-01 9.598461911082267761e-03 1.211157441139221191e-01 -2.384285479784011841e-01 7.807340443832799792e-05 -1.632341891527175903e-01 -7.854480296373367310e-02 -6.119736656546592712e-02 1.228435486555099487e-01 -7.425045967102050781e-02 2.221767455339431763e-01 -3.817872405052185059e-01 -1.161769703030586243e-01 -1.521916012279689312e-03 7.792294491082429886e-03 -4.946688935160636902e-02 -2.247345298528671265e-01 -3.598035871982574463e-01 -2.291626930236816406e-01 -3.114967644214630127e-01 8.768877945840358734e-03 1.060416400432586670e-01 1.152417287230491638e-01 -8.323343098163604736e-02 2.159045338630676270e-01 4.285956919193267822e-02 -2.775583043694496155e-02 -1.100082769989967346e-01 1.071701571345329285e-01
4.645735770463943481e-02 8.200590498745441437e-03 -7.575090229511260986e-02 -6.258750706911087036e-02 8.557017147541046143e-02 -8.931605843827128410e-04 -8.719957619905471802e-02 -1.305565703660249710e-02 -1.012842431664466858e-01 -2.195601165294647217e-01 1.767293959856033325e-01 3.603290021419525146e-01 9.518559277057647705e-02 2.386804819107055664e-01 -3.074263334274291992e-01 -7.966978475451469421e-03 2.012508958578109741e-01 1.386233419179916382e-01 2.926384806632995605e-01 -1.273582577705383301e-01 -1.516083925962448120e-01 5.485956743359565735e-02 7.463792711496353149e-02 -1.813698559999465942e-01 4.478928446769714355e-01 -1.769505441188812256e-01 8.913356810808181763e-02 7.987806946039199829e-02 -2.984442412853240967e-01 8.383288234472274780e-02 -1.455608457326889038e-01 5.759664997458457947e-02
-2.333848625421524048e-01 1.868248432874679565e-01 -1.911589354276657104e-01 -1.824074611067771912e-02 -2.198058515787124634e-01 3.523767367005348206e-02 -3.853745460510253906e-01 -8.118578791618347168e-02 -1.613658480346202850e-02 -2.525979280471801758e-01 1.811501830816268921e-01 6.835128366947174072e-02 -6.505979597568511963e-02 -4.741334542632102966e-02 -2.540808320045471191e-01 9.112352132797241211e-02 2.561675757169723511e-02 2.178140357136726379e-02 -2.877638116478919983e-02 9.661658108234405518e-02 -9.908288717269897461e-02 -2.298408374190330505e-02 4.372256398200988770e-01 -3.137151598930358887e-01 3.315833508968353271e-01 -1.225681677460670471e-01 6.268557161092758179e-02 -1.884842664003372192e-02 1.348396837711334229e-01 1.598228961229324341e-01 5.726380273699760437e-02 -2.675253339111804962e-02
2.963812649250030518e-01 1.095106527209281921e-01 -5.245812609791755676e-02 -3.146073967218399048e-02 -1.987882107496261597e-01 2.127713859081268311e-01 -1.617635786533355713e-01 -2.050418406724929810e-01 6.646792590618133545e-02 -1.095557659864425659e-01 1.287133693695068359e-01 2.457308173179626465e-01 -2.918569445610046387e-01 -1.216190233826637268e-01 -3.250306546688079834e-01 -8.894465863704681396e-02 2.379852086305618286e-01 1.377007812261581421e-01 1.913889199495315552e-01 5.311373388394713402e-04 -6.408630311489105225e-02 2.611042745411396027e-02 1.060989350080490112e-01 -3.159986808896064758e-02 -1.008052825927734375e-01 -7.229316979646682739e-02 2.185318171977996826e-01 1.511606127023696899e-01 -7.723249495029449463e-02 -1.024373844265937805e-01 2.278393805027008057e-01 3.910134732723236084e-01
1.217402145266532898e-01 2.218210250139236450e-01 1.459727585315704346e-01 -1.885450333356857300e-01 -1.861956715583801270e-01 -1.928564626723527908e-03 -7.252594828605651855e-02 -2.061600685119628906e-01 -9.524612128734588623e-02 -4.893665015697479248e-01 -4.033259302377700806e-02 2.719633048400282860e-03 -2.128253877162933350e-01 -1.379930973052978516e-01 -2.520876228809356689e-01 2.531565842218697071e-04 -1.435843408107757568e-01 1.242721155285835266e-01 -6.087598577141761780e-02 -7.198878377676010132e-02 -3.360083997249603271e-01 6.175018101930618286e-02 2.986757755279541016e-01 8.932670205831527710e-02 9.923740476369857788e-02 -2.080632895231246948e-01 -6.797096133232116699e-02 -2.939633429050445557e-01 5.470795091241598129e-03 -4.406585916876792908e-02 -6.772960722446441650e-02 9.503170102834701538e-02
1.673301160335540771e-01 1.831464171409606934e-01 -2.018053531646728516e-01 2.745567560195922852e-01 -1.616823822259902954e-01 1.438314467668533325e-01 -2.824134230613708496e-01 1.353251338005065918e-01 -1.205839142203330994e-01 -2.436137348413467407e-01 -8.696950972080230713e-02 -4.069445282220840454e-02 1.623459160327911377e-01 5.829604715108871460e-02 -3.234601020812988281e-01 -1.621744930744171143e-01 -1.203557010740041733e-03 8.346871286630630493e-02 -3.020938485860824585e-02 -1.093580201268196106e-01 2.172990515828132629e-02 -3.312084972858428955e-01 7.830034941434860229e-02 -5.494790896773338318e-02 3.960600495338439941e-01 1.538535505533218384e-01 -2.202874869108200073e-01 -1.732838004827499390e-01 -9.260659664869308472e-02 5.727921798825263977e-02 1.465952843427658081e-01 4.545083642005920410e-02
2.158005349338054657e-02 1.911344379186630249e-02 -9.962200373411178589e-02 3.037588596343994141e-01 7.371785491704940796e-02 4.808419570326805115e-02 -2.514660060405731201e-01 -2.509573101997375488e-01 -8.243308961391448975e-02 -2.281805127859115601e-02 -7.944002747535705566e-02 4.722194373607635498e-01 -1.135741025209426880e-01 -1.886669546365737915e-01 -3.873591125011444092e-01 -1.434678491204977036e-02 4.960431158542633057e-02 4.236802831292152405e-02 -1.314099580049514771e-01 -6.278730928897857666e-03 -2.890790402889251709e-01 3.621661663055419922e-02 2.078291624784469604e-01 -2.426369488239288330e-01 2.765082567930221558e-02 -1.068413108587265015e-01 -1.223538815975189209e-01 9.704333543777465820e-02 2.059608399868011475e-01 -1.136571615934371948e-01 1.016688719391822815e-01 1.299977898597717285e-01
2.707107961177825928e-01 2.235711216926574707e-01 -6.020747497677803040e-02 -1.434345394372940063e-01 4.961996898055076599e-02 1.551861763000488281e-01 -1.499857380986213684e-02 -5.119871720671653748e-02 -7.318860292434692383e-02 -3.706939518451690674e-01 2.283744364976882935e-01 -1.008119583129882812e-01 2.625594437122344971e-01 1.000092476606369019e-01 -3.772231936454772949e-01 -9.001981467008590698e-02 1.562439054250717163e-01 1.966733783483505249e-01 -1.258506532758474350e-02 1.019847020506858826e-02 -3.260227441787719727e-01 -1.637147367000579834e-01 1.722829602658748627e-02 5.978057533502578735e-02 2.167256772518157959e-01 7.660996168851852417e-02 -2.334934324026107788e-01 2.772464789450168610e-02 6.559153646230697632e-02 5.740160867571830750e-02 -1.877966225147247314e-01 1.933978796005249023e-01
2.965141832828521729e-02 2.089238911867141724e-01 -2.623616158962249756e-01 -1.686505377292633057e-01 -2.393457293510437012e-01 7.214774191379547119e-02 -1.573896855115890503e-01 -1.135710626840591431e-01 1.202706806361675262e-02 -7.181038707494735718e-02 -1.149789318442344666e-01 -6.004858016967773438e-02 -1.073663830757141113e-01 1.914809793233871460e-01 -2.041491270065307617e-01 -3.049692809581756592e-01 9.721392393112182617e-02 5.949593335390090942e-02 1.774418950080871582e-01 -2.687447369098663330e-01 -3.370982408523559570e-01 -4.311079382896423340e-01 1.169440448284149170e-01 -5.680805072188377380e-02 2.753528654575347900e-01 -8.708344399929046631e-02 -3.872442618012428284e-02 9.784640371799468994e-02 1.070040166378021240e-01 -8.618534356355667114e-02 -7.377462834119796753e-02 3.379166498780250549e-02
-3.945068269968032837e-02 1.517746895551681519e-01 1.046817377209663391e-01 1.459721773862838745e-01 -1.498969346284866333e-01 1.806960441172122955e-02 -1.810917705297470093e-01 -9.489000774919986725e-03 1.715555042028427124e-01 -9.865274280309677124e-02 -2.023272812366485596e-01 2.917025983333587646e-01 1.324631720781326294e-01 1.948184072971343994e-01 -2.033190876245498657e-01 -1.617452204227447510e-01 2.677053213119506836e-01 7.125089317560195923e-02 2.806137502193450928e-01 1.861674040555953979e-01 -3.304704427719116211e-01 -2.143498957157135010e-01 -1.113998293876647949e-01 2.697240933775901794e-02 3.656941354274749756e-01 -1.910655945539474487e-01 1.636409014463424683e-01 -6.715142726898193359e-02 1.537616401910781860e-01 2.397016994655132294e-02 1.221394762396812439e-01 1.306015904992818832e-02
-9.983135759830474854e-02 -1.064950674772262573e-01 -1.207551434636116028e-01 1.125923246145248413e-01 -9.324606508016586304e-02 -7.034158706665039062e-02 -2.633711099624633789e-01 -7.070975005626678467e-02 4.883160814642906189e-02 -1.768747121095657349e-01 5.881654843688011169e-02 -8.414312452077865601e-02 2.131595015525817871e-01 -1.865566670894622803e-01 -5.180673003196716309e-01 -1.695362478494644165e-01 -3.604640066623687744e-02 1.770144999027252197e-01 1.074523925781250000e-01 -6.558409333229064941e-02 -4.222512617707252502e-02 -2.420347183942794800e-01 8.171400427818298340e-02 -5.614664405584335327e-02 1.462930142879486084e-01 -2.507290542125701904e-01 1.123371571302413940e-01 -1.418279260396957397e-01 2.899338901042938232e-01 1.256471872329711914e-01 2.973244488239288330e-01 1.338470280170440674e-01
-3.420746028423309326e-01 2.628475725650787354e-01 3.863104060292243958e-02 1.844967156648635864e-01 -3.277094662189483643e-01 4.858540743589401245e-02 -2.267424017190933228e-01 -1.798231154680252075e-01 -1.797240525484085083e-01 -3.358222842216491699e-01 -8.542589843273162842e-02 8.312599360942840576e-02 -1.199706122279167175e-01 9.831252694129943848e-02 -3.310710489749908447e-01 1.559733152389526367e-01 1.241109222173690796e-01 1.384943574666976929e-01 1.041248217225074768e-01 -1.174055784940719604e-01 -1.680404841899871826e-01 2.020251750946044922e-01 1.321007777005434036e-02 2.446979656815528870e-02 -1.279322355985641479e-01 2.315979078412055969e-02 -1.306937485933303833e-01 -2.324822694063186646e-01 1.175085231661796570e-01 -6.468188762664794922e-02 1.075360849499702454e-01 1.447760611772537231e-01
1.099343150854110718e-01 2.883369326591491699e-01 -1.583988368511199951e-01 9.632616303861141205e-03 1.462118923664093018e-01 1.457054764032363892e-01 -1.130922138690948486e-01 -1.603210419416427612e-01 -8.430150896310806274e-02 -5.645643919706344604e-02 1.499837916344404221e-02 1.835067719221115112e-01 3.863242268562316895e-02 3.419684767723083496e-01 -3.957649469375610352e-01 4.105169326066970825e-02 -1.579295992851257324e-01 3.616866841912269592e-02 5.228478834033012390e-02 5.325958132743835449e-02 -4.496647417545318604e-01 -3.483489900827407837e-02 1.036118157207965851e-02 2.733921706676483154e-01 5.055370926856994629e-02 -1.044815755449235439e-03 -9.542896412312984467e-03 1.193087100982666016e-01 5.919552594423294067e-02 -2.763248383998870850e-01 -1.577118188142776489e-01 2.141290158033370972e-01
7.955690473318099976e-02 6.725749466568231583e-03 1.809130609035491943e-02 1.339098066091537476e-01 -8.770260214805603027e-02 -8.739794045686721802e-02 -1.816988140344619751e-01 5.083792284131050110e-02 -4.603411629796028137e-02 2.502628788352012634e-02 1.933656334877014160e-01 8.882960677146911621e-02 1.589079946279525757e-01 -1.217215787619352341e-02 -3.117869794368743896e-01 -2.170942872762680054e-01 2.701038122177124023e-01 1.164116561412811279e-01 1.399314701557159424e-01 -3.067062795162200928e-01 -2.192883044481277466e-01 -5.841176509857177734e-01 1.746730506420135498e-01 -1.377542018890380859e-01 1.146187707781791687e-01 8.972581475973129272e-02 -1.345309466123580933e-01 -4.920299351215362549e-02 2.544564753770828247e-02 -1.177127733826637268e-01 -2.996450103819370270e-02 1.031283810734748840e-01
-1.170449852943420410e-01 -7.402291893959045410e-02 -1.670297980308532715e-01 -5.554466042667627335e-03 1.021867319941520691e-01 1.327176988124847412e-01 -2.128889411687850952e-01 -1.488526761531829834e-01 -8.263559639453887939e-02 -5.369297415018081665e-02 1.257565617561340332e-01 5.439376831054687500e-01 -5.981134623289108276e-02 2.576926946640014648e-01 -3.894836008548736572e-01 -4.984866455197334290e-02 -1.265166699886322021e-01 -7.972320169210433960e-02 -1.154203638434410095e-01 -4.657444078475236893e-03 -2.337035685777664185e-01 -7.551889121532440186e-02 1.275208592414855957e-01 -1.740702986717224121e-01 1.705981642007827759e-01 -3.605519980192184448e-02 1.013517286628484726e-02 1.144872903823852539e-01 7.632994651794433594e-02 -1.001821160316467285e-01 1.106792315840721130e-01 3.122206032276153564e-01
5.586557462811470032e-02 1.446719616651535034e-01 -1.210612207651138306e-01 5.674125999212265015e-02 -2.130568325519561768e-01 -5.968654528260231018e-02 -2.116478234529495239e-01 8.320524543523788452e-02 6.755550205707550049e-02 -1.163887158036231995e-01 1.009312123060226440e-01 2.290044352412223816e-02 7.684401422739028931e-02 1.825221627950668335e-01 -2.487399429082870483e-01 -2.495758384466171265e-01 3.625897690653800964e-02 4.010441005229949951e-01 8.223935216665267944e-02 2.333206087350845337e-01 7.475324720144271851e-02 1.113894060254096985e-01 -1.445895731449127197e-01 -2.018557786941528320e-01 3.864363431930541992e-01 -5.479963123798370361e-02 4.162823408842086792e-02 1.880701631307601929e-01 2.220777124166488647e-01 -1.347607374191284180e-01 2.312792986631393433e-01 2.275757789611816406e-01
-2.905214764177799225e-02 -2.098255157470703125e-01 1.331349909305572510e-01 3.400559425354003906e-01 5.501765757799148560e-03 1.238557323813438416e-01 3.464672714471817017e-03 1.124531030654907227e-01 -1.602345518767833710e-02 -6.378360837697982788e-02 -2.129021137952804565e-01 6.195758283138275146e-02 2.928738482296466827e-02 6.127950269728899002e-03 -3.422968685626983643e-01 -8.992780745029449463e-02 -1.381251662969589233e-01 -8.685111999511718750e-02 1.410678029060363770e-01 5.582752451300621033e-02 -3.610147237777709961e-01 -2.147277295589447021e-01 7.956776022911071777e-02 -3.724112734198570251e-02 -4.118534736335277557e-03 4.709608480334281921e-02 -4.320817589759826660e-01 8.607441186904907227e-02 1.834333389997482300e-01 3.885388001799583435e-02 2.666360437870025635e-01 2.787661850452423096e-01
6.908165663480758667e-02 3.901603445410728455e-02 -1.242369189858436584e-01 2.140193991363048553e-02 7.457739114761352539e-02 4.362035691738128662e-01 4.676222428679466248e-02 -2.772845327854156494e-01 -9.138251841068267822e-02 -1.238897070288658142e-01 1.610633581876754761e-01 3.287814557552337646e-01 -1.279358118772506714e-01 2.484868317842483521e-01 -4.009829461574554443e-01 7.170265913009643555e-02 -7.253064960241317749e-02 2.857426181435585022e-02 1.177089586853981018e-01 -6.445562094449996948e-02 -1.539580672979354858e-01 2.243019193410873413e-01 4.721625894308090210e-02 -6.131722778081893921e-02 2.220860123634338379e-01 8.188682049512863159e-02 7.352042943239212036e-02 -1.843258440494537354e-01 2.121166735887527466e-01 1.026596799492835999e-01 1.577128916978836060e-01 1.456648856401443481e-01
1.139475256204605103e-01 1.485014855861663818e-01 -8.902774751186370850e-02 -7.354051619768142700e-02 -1.574759185314178467e-01 -7.751458883285522461e-02 -1.081163715571165085e-02 -8.830523490905761719e-02 -2.353058606386184692e-01 -2.125620245933532715e-01 1.045562792569398880e-02 4.095747768878936768e-01 -8.637510472908616066e-04 -2.440666034817695618e-02 -2.008770679822191596e-04 -1.192326694726943970e-01 8.442380279302597046e-02 -5.814797431230545044e-02 -2.734169550240039825e-02 -4.277937859296798706e-02 -2.776390612125396729e-01 -1.411463916301727295e-01 1.800272315740585327e-01 2.714464664459228516e-01 3.326088488101959229e-01 1.079218313097953796e-01 -2.239822223782539368e-02 7.597168534994125366e-02 1.894322484731674194e-01 -5.789667740464210510e-02 4.049137532711029053e-01 -2.859304845333099365e-01
6.017270311713218689e-02 1.057923957705497742e-01 -1.411889400333166122e-02 8.170540630817413330e-02 5.188377574086189270e-02 1.490028351545333862e-01 1.720523238182067871e-01 3.369541093707084656e-02 -1.529119014739990234e-01 2.822456881403923035e-03 6.458044052124023438e-02 3.646961152553558350e-01 8.703152835369110107e-02 -2.648479118943214417e-02 -2.652743458747863770e-01 1.900225691497325897e-02 -1.750788241624832153e-01 1.887226998805999756e-01 1.153040528297424316e-01 1.356656011193990707e-02 -1.103039383888244629e-01 -2.270643226802349091e-02 4.061938524246215820e-01 -1.278853565454483032e-01 4.298310875892639160e-01 9.237501770257949829e-02 4.952019825577735901e-02 -1.343963295221328735e-01 1.424219459295272827e-01 -2.357549071311950684e-01 2.274235039949417114e-01 2.606582939624786377e-01
-3.328162245452404022e-03 7.917667180299758911e-02 -1.051262840628623962e-01 -1.864688545465469360e-01 -3.001203835010528564e-01 1.808599084615707397e-01 -2.406657487154006958e-01 -2.880718708038330078e-01 -1.029151156544685364e-01 -2.183434180915355682e-02 -1.917283087968826294e-01 1.294684559106826782e-01 2.225698530673980713e-02 2.760245203971862793e-01 -9.242843091487884521e-02 -1.741178780794143677e-01 6.180668994784355164e-02 3.149931132793426514e-02 -1.669899076223373413e-01 -1.049883887171745300e-01 -4.305064082145690918e-01 -2.470448464155197144e-01 1.655286252498626709e-01 3.987603634595870972e-02 3.716484904289245605e-01 -2.115508355200290680e-02 -4.425463825464248657e-02 2.993192523717880249e-02 8.331303484737873077e-03 6.866163760423660278e-02 -1.347509324550628662e-01 1.436361670494079590e-01
1.582372933626174927e-01 -4.097247868776321411e-02 -3.669897317886352539e-01 2.535120546817779541e-01 -1.716608405113220215e-01 7.695999741554260254e-02 9.929656982421875000e-02 1.462501734495162964e-01 2.078252146020531654e-03 -1.824996173381805420e-01 5.826067924499511719e-02 1.452757269144058228e-01 -6.741459667682647705e-02 2.394669800996780396e-01 -2.939005792140960693e-01 -1.554739922285079956e-01 -1.316953748464584351e-01 -8.443869650363922119e-03 3.434822559356689453e-01 -1.831407546997070312e-01 -1.675926893949508667e-01 -1.319742798805236816e-01 4.829389974474906921e-02 2.803420126438140869e-01 2.339581698179244995e-01 1.570445019751787186e-03 -2.884637750685214996e-02 7.624774426221847534e-02 -1.298705637454986572e-01 -2.884805500507354736e-01 5.852472037076950073e-02 1.310851871967315674e-01
1.195570901036262512e-01 -3.036580979824066162e-02 -2.474865019321441650e-01 6.258911639451980591e-02 -2.604127824306488037e-01 -1.322084851562976837e-02 -1.870607286691665649e-01 -1.501679569482803345e-01 -3.392094001173973083e-02 -3.712382167577743530e-02 -5.683079361915588379e-02 -6.014861539006233215e-02 -8.079546689987182617e-02 4.171631038188934326e-01 -2.763232588768005371e-01 1.788272410631179810e-01 -1.454556435346603394e-01 2.922869324684143066e-01 1.470835059881210327e-01 1.837550699710845947e-01 -3.544759750366210938e-01 -1.920045614242553711e-01 9.000097960233688354e-02 9.384462982416152954e-02 2.104911059141159058e-01 1.910617649555206299e-01 1.061633676290512085e-01 1.983928382396697998e-01 -7.629008498042821884e-03 -7.626609504222869873e-02 5.251680314540863037e-02 1.197220459580421448e-01
-2.717897593975067139e-01 2.523459196090698242e-01 -6.758060306310653687e-02 2.605528831481933594e-01 1.256930292584002018e-03 2.368754595518112183e-01 -3.658186495304107666e-01 7.972174882888793945e-02 -5.776848271489143372e-02 -3.644158542156219482e-01 1.408560276031494141e-01 4.308235645294189453e-02 -1.234364416450262070e-02 1.844327598810195923e-01 -1.368103772401809692e-01 9.002950787544250488e-02 -1.506887469440698624e-02 1.501934379339218140e-01 3.030371619388461113e-03 -2.475632540881633759e-02 -1.820671260356903076e-01 -1.373607516288757324e-01 2.886224389076232910e-01 1.129754558205604553e-01 3.331499695777893066e-01 -6.953421980142593384e-03 9.608965367078781128e-02 2.228906154632568359e-01 6.636391626670956612e-04 -1.410611718893051147e-01 -9.002676606178283691e-02 7.375375926494598389e-02
7.707678526639938354e-02 1.854595541954040527e-02 -1.749771684408187866e-01 -9.691962599754333496e-02 -2.173433303833007812e-01 8.955074101686477661e-02 1.045944616198539734e-01 -5.887297540903091431e-02 -1.524644624441862106e-02 -1.825490891933441162e-01 1.981610208749771118e-01 4.300652444362640381e-01 -4.108730852603912354e-01 3.554827347397804260e-02 -2.731987535953521729e-01 6.472755968570709229e-02 -3.397107869386672974e-02 1.118612810969352722e-01 9.354813396930694580e-02 2.217604666948318481e-01 -2.253998070955276489e-01 -5.136004462838172913e-02 -1.820819973945617676e-01 -1.642597615718841553e-01 1.955035179853439331e-01 -9.064758569002151489e-02 5.692241340875625610e-02 8.516182750463485718e-02 3.336463868618011475e-01 -2.028256282210350037e-02 -1.451636552810668945e-01 4.943781346082687378e-02
1.004274487495422363e-01 -5.106479674577713013e-02 7.103265076875686646e-02 2.500039935111999512e-01 -2.718837857246398926e-01 1.809215694665908813e-01 -2.519766241312026978e-02 1.034164875745773315e-01 7.205056399106979370e-02 -2.109474688768386841e-01 -2.843916788697242737e-02 1.789901554584503174e-01 -2.139097601175308228e-01 1.736440658569335938e-01 -2.746737003326416016e-01 -1.555530875921249390e-01 2.199474275112152100e-01 -2.360008284449577332e-02 8.898637443780899048e-02 1.513777226209640503e-01 -1.128346100449562073e-01 8.663871884346008301e-02 3.116034269332885742e-01 8.822070807218551636e-02 1.381434649229049683e-01 7.205919176340103149e-02 -7.850836263969540596e-04 2.204333543777465820e-01 1.301121860742568970e-01 -1.313006039708852768e-03 4.856849014759063721e-01 -1.145162358880043030e-01
-7.984331995248794556e-02 3.292805254459381104e-01 5.005497485399246216e-02 1.347933262586593628e-01 9.687206149101257324e-02 2.241609692573547363e-01 2.615284323692321777e-01 -3.983654454350471497e-02 -1.259790658950805664e-01 5.823919177055358887e-02 1.130039915442466736e-01 2.275010496377944946e-01 -9.408792108297348022e-02 1.118245571851730347e-01 -4.368984103202819824e-01 7.104728370904922485e-02 1.828871369361877441e-01 1.338092833757400513e-01 4.816423356533050537e-02 -3.028529584407806396e-01 -2.326298356056213379e-01 6.890458613634109497e-02 -1.084468327462673187e-03 -1.711439192295074463e-01 1.763864159584045410e-01 -2.131593376398086548e-01 -1.914416849613189697e-01 7.726914435625076294e-02 1.276695430278778076e-01 -1.970673054456710815e-01 1.208245530724525452e-01 1.066886782646179199e-01
3.296045064926147461e-01 3.736061975359916687e-02 2.939248643815517426e-02 4.923618584871292114e-02 -4.465550184249877930e-02 1.527057886123657227e-01 2.477338910102844238e-02 -7.415863871574401855e-02 -1.496535092592239380e-01 -1.598913036286830902e-02 1.251041293144226074e-01 3.093714118003845215e-01 7.654245197772979736e-02 4.177375230938196182e-03 -2.037430852651596069e-01 6.003342941403388977e-02 -1.709255129098892212e-01 1.835053712129592896e-01 1.626575142145156860e-01 -6.814312934875488281e-02 -1.166217029094696045e-01 9.694860875606536865e-02 9.497935324907302856e-02 -2.457940429449081421e-01 4.639933407306671143e-01 7.460544258356094360e-02 1.162958368659019470e-01 -2.507448494434356689e-01 6.762621551752090454e-02 -4.579658433794975281e-02 2.810597717761993408e-01 3.176486492156982422e-01
-1.241668909788131714e-01 1.868509352207183838e-01 -5.677818134427070618e-02 7.603373378515243530e-02 -1.843450367450714111e-01 2.668653130531311035e-01 -2.608025074005126953e-01 -1.344085950404405594e-02 -2.190253734588623047e-01 -3.258927762508392334e-01 1.013290584087371826e-01 -1.023925747722387314e-02 1.028224900364875793e-01 3.201135098934173584e-01 -2.080793976783752441e-01 -3.748363256454467773e-02 -1.324308365583419800e-01 -1.404466480016708374e-01 -1.531007885932922363e-01 -8.064431697130203247e-02 4.778989125043153763e-03 -2.517770528793334961e-01 1.328141093254089355e-01 -3.274308517575263977e-02 3.565110564231872559e-01 -1.843309402465820312e-02 -2.748715579509735107e-01 2.693391740322113037e-01 3.717024624347686768e-02 -9.115976095199584961e-02 9.176851063966751099e-02 4.454236105084419250e-02
1.920695006847381592e-01 2.923896014690399170e-01 -2.024941742420196533e-01 1.343001127243041992e-01 -1.838853061199188232e-01 3.563500344753265381e-01 -3.443791866302490234e-01 1.398512870073318481e-01 -2.756272554397583008e-01 -1.762285232543945312e-01 3.026381321251392365e-02 -5.225598812103271484e-02 -1.102526262402534485e-01 3.106115013360977173e-02 -1.283924579620361328e-01 -1.402334962040185928e-02 1.025214567780494690e-01 1.358591616153717041e-01 -5.924618616700172424e-02 -5.758167803287506104e-02 -3.300799755379557610e-03 -2.684713602066040039e-01 2.233710139989852905e-02 -8.645332604646682739e-02 4.215125441551208496e-01 6.571484357118606567e-02 -2.069810181856155396e-01 -5.784552078694105148e-03 -6.452911347150802612e-02 -2.018983941525220871e-03 1.763771474361419678e-01 5.612239241600036621e-02
-1.652955859899520874e-01 -8.042865246534347534e-02 3.078823350369930267e-02 -1.316179186105728149e-01 -1.155115514993667603e-01 2.240361869335174561e-01 8.328884094953536987e-02 -1.706220507621765137e-01 -1.530244350433349609e-01 -2.315721660852432251e-01 9.980019181966781616e-02 1.713978052139282227e-01 -2.398649752140045166e-01 2.413985133171081543e-02 -4.838099777698516846e-01 3.410414978861808777e-02 -3.016629815101623535e-01 -2.181182354688644409e-01 1.850864738225936890e-01 -4.734149947762489319e-02 -2.921510636806488037e-01 -1.255195867270231247e-02 1.933439634740352631e-02 -1.357981711626052856e-01 2.018900662660598755e-01 2.141750454902648926e-01 -1.494823247194290161e-01 1.141257509589195251e-01 1.018646731972694397e-01 6.837897002696990967e-02 1.430216729640960693e-01 4.140087217092514038e-02
7.539777457714080811e-02 1.232968717813491821e-01 -1.079238206148147583e-01 5.352474749088287354e-02 1.419835239648818970e-01 4.613203704357147217e-01 -2.137079387903213501e-01 -9.379425644874572754e-02 -8.785908669233322144e-02 -6.701397895812988281e-02 -6.618984043598175049e-02 2.207856774330139160e-01 6.398817151784896851e-02 1.076251864433288574e-01 -2.619835436344146729e-01 1.338872611522674561e-01 9.202530980110168457e-02 1.629209369421005249e-01 4.894797131419181824e-02 -1.636007279157638550e-01 -2.899469435214996338e-01 -2.603880167007446289e-01 -5.816764384508132935e-02 -2.453364878892898560e-01 2.044914364814758301e-01 -2.823643982410430908e-01 -5.253309756517410278e-02 -1.797223538160324097e-01 2.386663258075714111e-01 -7.897788286209106445e-02 -3.068464063107967377e-02 9.599783271551132202e-02
-7.929909974336624146e-02 1.138652265071868896e-01 -2.515262365341186523e-01 6.385526806116104126e-02 -1.539907753467559814e-01 -3.436302766203880310e-02 -2.368404716253280640e-01 1.691882126033306122e-02 6.209498643875122070e-02 -1.441506743431091309e-01 1.057313233613967896e-01 1.802911162376403809e-01 -3.721570670604705811e-01 1.383229494094848633e-01 -2.632345259189605713e-01 2.139657549560070038e-02 -1.875756978988647461e-01 -2.923363745212554932e-01 8.877749741077423096e-02 -3.097976185381412506e-02 -3.126071989536285400e-01 -2.810594141483306885e-01 -4.345575813204050064e-03 -2.999733686447143555e-01 2.174206227064132690e-01 -1.540213078260421753e-01 -1.545307338237762451e-01 -8.379534631967544556e-02 -3.208547085523605347e-02 -1.882544159889221191e-02 -4.498073365539312363e-03 1.921443492174148560e-01
-2.257352620363235474e-01 1.966947466135025024e-01 -3.802037611603736877e-02 4.570191726088523865e-02 -2.871139943599700928e-01 1.100621670484542847e-01 -1.994809955358505249e-01 -3.789794445037841797e-01 -5.658538639545440674e-02 -9.105807542800903320e-02 1.053597107529640198e-01 1.083375290036201477e-01 -1.640537679195404053e-01 2.758809328079223633e-01 -3.206628859043121338e-01 2.002018392086029053e-01 -1.391532272100448608e-01 1.651179194450378418e-01 2.843429148197174072e-01 -5.994845181703567505e-02 -6.155110150575637817e-02 2.441395521163940430e-01 2.107825577259063721e-01 1.427483558654785156e-01 4.433330893516540527e-02 3.388873487710952759e-02 5.444274842739105225e-02 -5.012151598930358887e-02 9.716287255287170410e-02 -8.253899216651916504e-02 6.751161813735961914e-02 2.447880506515502930e-01
-1.452609151601791382e-02 8.475779742002487183e-02 -6.376674026250839233e-02 -6.679446995258331299e-02 3.599578514695167542e-02 -4.699389263987541199e-02 -1.421224325895309448e-01 2.233070731163024902e-01 -8.068837225437164307e-02 -2.957802116870880127e-01 1.701109576970338821e-03 3.077941536903381348e-01 -6.057469174265861511e-02 -1.304770261049270630e-01 -3.986112475395202637e-01 2.228879630565643311e-01 -8.747544884681701660e-02 -1.165601909160614014e-01 5.412973165512084961e-01 -2.234114892780780792e-02 -2.332821935415267944e-01 5.179856345057487488e-02 9.524085372686386108e-02 1.668460518121719360e-01 3.591877967119216919e-02 8.696323633193969727e-02 -1.210948005318641663e-01 -3.614667057991027832e-02 1.253814995288848877e-01 4.663185030221939087e-02 1.798635721206665039e-01 9.320244193077087402e-02
-2.950835041701793671e-02 -4.577713087201118469e-03 1.468006893992424011e-02 -4.226066917181015015e-02 -2.675981633365154266e-02 -3.927958384156227112e-02 -1.252195984125137329e-01 -1.419935077428817749e-01 -2.670506834983825684e-01 -2.353921234607696533e-01 3.769496828317642212e-02 3.068113029003143311e-01 8.992359042167663574e-02 -3.356167674064636230e-02 -1.598280519247055054e-01 -2.024334222078323364e-01 -1.237999275326728821e-01 5.326637253165245056e-02 2.414234429597854614e-01 -5.404598638415336609e-02 -2.911292612552642822e-01 -5.027624964714050293e-02 5.380528792738914490e-02 2.732934951782226562e-01 2.533876299858093262e-01 2.169143557548522949e-01 -8.434236049652099609e-03 1.796157956123352051e-01 1.924617961049079895e-02 -2.993258237838745117e-01 3.885586857795715332e-01 -1.794900298118591309e-01
1.456781923770904541e-01 2.072394937276840210e-01 -1.224261894822120667e-01 3.863386064767837524e-02 -2.622404992580413818e-01 -5.674055777490139008e-03 -1.884510815143585205e-01 -9.381247311830520630e-02 1.679894924163818359e-01 -1.314317882061004639e-01 1.237581745954230428e-04 3.378470242023468018e-01 -1.712437346577644348e-02 2.492190152406692505e-01 -2.883180975914001465e-01 2.691662311553955078e-01 -3.338442146778106689e-01 2.745799534022808075e-02 2.907939255237579346e-01 3.342852368950843811e-02 -2.576767280697822571e-02 3.710699453949928284e-02 2.809506952762603760e-01 4.720260575413703918e-02 1.786589175462722778e-01 -1.348438579589128494e-02 -3.706895560026168823e-02 -5.872530117630958557e-02 9.637852013111114502e-02 9.401077777147293091e-02 2.623853087425231934e-01 1.537274420261383057e-01
4.954355210065841675e-02 2.178078740835189819e-01 -1.868656277656555176e-01 3.097483702003955841e-02 -2.803965806961059570e-01 2.317793853580951691e-02 -2.131156921386718750e-01 4.857740178704261780e-02 -1.153295785188674927e-01 -1.516850143671035767e-01 1.011943221092224121e-01 -9.199155122041702271e-02 -1.130289137363433838e-01 -3.423165529966354370e-03 -1.642311215400695801e-01 1.446176767349243164e-01 5.748985335230827332e-02 5.793333426117897034e-02 2.609869837760925293e-01 -2.517896592617034912e-01 -3.012826144695281982e-01 6.366132199764251709e-02 6.595949642360210419e-03 -2.434919821098446846e-03 1.294845342636108398e-01 6.895522773265838623e-02 -5.269484519958496094e-01 1.879911683499813080e-02 2.062046229839324951e-01 -7.796677201986312866e-02 2.937484979629516602e-01 6.419274210929870605e-02
-3.890697658061981201e-02 3.775512799620628357e-02 3.975052759051322937e-02 1.392329037189483643e-01 -1.115903779864311218e-01 4.760887846350669861e-02 -1.436420083045959473e-01 4.614645615220069885e-03 -1.002194657921791077e-01 -8.620847761631011963e-02 1.438276469707489014e-01 6.844300031661987305e-02 -7.645939290523529053e-02 1.473244875669479370e-01 -2.510881423950195312e-01 3.215034678578376770e-02 1.916349232196807861e-01 1.005960255861282349e-02 6.132540758699178696e-03 -2.398218661546707153e-01 -3.346658945083618164e-01 2.196528166532516479e-01 1.475936546921730042e-02 2.122599445283412933e-02 9.816095232963562012e-02 1.675451844930648804e-01 -5.210186839103698730e-01 1.773926913738250732e-01 2.318426072597503662e-01 -1.091636866331100464e-01 3.469717800617218018e-01 1.557513028383255005e-01
9.160359203815460205e-02 1.219031810760498047e-01 4.104825854301452637e-02 -1.102186962962150574e-01 -1.565916538238525391e-01 1.136306449770927429e-01 -2.339281886816024780e-02 -4.502793028950691223e-02 9.462258219718933105e-02 2.482057921588420868e-02 -9.485325217247009277e-02 2.591809332370758057e-01 1.236890181899070740e-01 2.376059591770172119e-01 -2.182965576648712158e-01 -5.889695510268211365e-02 5.712932348251342773e-02 -1.647885590791702271e-01 3.438100963830947876e-02 8.707104250788688660e-03 -3.497647941112518311e-01 -1.010990440845489502e-01 1.481817215681076050e-01 3.789215385913848877e-01 2.739583849906921387e-01 -2.011871486902236938e-01 1.542088240385055542e-01 -2.452584356069564819e-01 2.089357078075408936e-01 -2.429854273796081543e-01 -1.359322015196084976e-02 2.866595089435577393e-01
-1.593635976314544678e-01 8.242677897214889526e-03 3.046926669776439667e-02 -1.208040863275527954e-01 -7.287807762622833252e-02 2.249006479978561401e-01 -1.825956851243972778e-01 -4.214529413729906082e-03 -7.119672000408172607e-02 3.632128983736038208e-02 -5.106074735522270203e-02 2.715911865234375000e-01 -3.801530227065086365e-02 -2.822797745466232300e-03 -4.400557577610015869e-01 -1.724914647638797760e-02 -1.144970655441284180e-01 -1.086957231163978577e-01 1.564974486827850342e-01 2.065228819847106934e-01 -2.926184535026550293e-01 -2.560164965689182281e-02 -1.532159894704818726e-01 -4.922016710042953491e-02 1.198798492550849915e-01 1.597051620483398438e-01 -2.033393681049346924e-01 1.322608888149261475e-01 1.262016147375106812e-01 6.252607703208923340e-02 5.084071159362792969e-01 1.016322225332260132e-01
-1.010148152709007263e-01 -6.008474156260490417e-02 7.914441078901290894e-02 1.260641515254974365e-01 -1.008789986371994019e-02 6.812669336795806885e-03 -2.099472433328628540e-01 -1.659588068723678589e-01 -1.581500470638275146e-01 -2.657774686813354492e-01 -8.926979452371597290e-02 1.889390312135219574e-02 2.048853188753128052e-01 2.964333593845367432e-01 -3.294312655925750732e-01 1.186390519142150879e-01 5.421173200011253357e-02 1.974966377019882202e-01 -2.356008440256118774e-01 2.950070798397064209e-01 -4.659783095121383667e-02 -9.346957318484783173e-03 2.401484102010726929e-01 4.102949425578117371e-02 3.832494020462036133e-01 -2.529018674977123737e-04 1.081871166825294495e-01 -2.704941630363464355e-01 1.116717606782913208e-01 -7.859241217374801636e-02 1.978845000267028809e-01 1.356262061744928360e-02
1.550148278474807739e-01 -1.235182769596576691e-02 5.584597587585449219e-02 -2.811598591506481171e-02 -2.894909977912902832e-01 1.536491513252258301e-01 -3.148631751537322998e-01 -8.728401362895965576e-02 2.821239233016967773e-01 -3.423140645027160645e-01 -9.336756169795989990e-02 1.014532987028360367e-02 -8.931284397840499878e-02 1.649592965841293335e-01 -7.940454408526420593e-03 -2.969069778919219971e-01 8.079081773757934570e-02 9.980446845293045044e-02 -7.735370658338069916e-03 -1.991561949253082275e-01 -7.063009589910507202e-02 2.732557058334350586e-01 3.303670585155487061e-01 -7.320171594619750977e-02 1.651336699724197388e-01 7.474319636821746826e-02 -7.834156602621078491e-02 -6.238711997866630554e-02 2.264251559972763062e-01 -1.126556918025016785e-01 -7.303205877542495728e-02 2.572778463363647461e-01
1.207920983433723450e-01 -7.918649911880493164e-02 -1.344738900661468506e-01 -3.860857104882597923e-03 5.016196891665458679e-02 2.530539333820343018e-01 -9.988196194171905518e-02 -2.748994231224060059e-01 -4.426836594939231873e-02 -1.202719006687402725e-02 1.444760411977767944e-01 2.489041090011596680e-01 -1.021036505699157715e-01 3.259265124797821045e-01 -4.475926160812377930e-01 -2.083744555711746216e-01 -1.943754255771636963e-01 -3.039444983005523682e-02 1.669008880853652954e-01 4.454844817519187927e-02 -6.070553325116634369e-03 3.902170062065124512e-02 1.986581981182098389e-01 2.737061306834220886e-02 3.129628002643585205e-01 -1.436723023653030396e-01 -2.425197511911392212e-01 -1.639828830957412720e-01 3.380737826228141785e-02 1.123619824647903442e-01 1.730713993310928345e-01 7.255068421363830566e-02
3.038307651877403259e-02 6.905733793973922729e-02 -1.776226237416267395e-02 -3.113731741905212402e-02 -2.250963747501373291e-01 1.300663948059082031e-01 2.761645615100860596e-02 -2.798109948635101318e-01 9.249573945999145508e-02 1.740526556968688965e-01 -1.983863413333892822e-01 3.151470422744750977e-01 -8.971928060054779053e-02 7.065826654434204102e-02 -1.259168088436126709e-01 -4.797609895467758179e-02 4.936021566390991211e-02 -1.370427608489990234e-01 2.434860318899154663e-01 -7.997857406735420227e-03 -3.512519598007202148e-01 -1.097190007567405701e-01 -5.162269994616508484e-02 -8.714522235095500946e-03 3.175231814384460449e-01 -1.650118678808212280e-01 7.187175750732421875e-02 3.832160308957099915e-02 1.984106600284576416e-01 -3.001955151557922363e-01 2.533569633960723877e-01 3.009575009346008301e-01
2.136850655078887939e-01 1.871701180934906006e-01 1.155862491577863693e-02 -8.448043465614318848e-02 -2.789959311485290527e-02 -1.562702655792236328e-01 -2.803199589252471924e-01 -1.464287936687469482e-01 -3.186444342136383057e-01 -1.428093016147613525e-01 7.637773454189300537e-02 5.379443615674972534e-02 1.570864766836166382e-01 -2.546174451708793640e-02 -2.178962230682373047e-01 -2.150621861219406128e-01 1.313394755125045776e-01 1.491698175668716431e-01 -4.893419891595840454e-02 1.389818917959928513e-02 5.232760310173034668e-02 -1.750758737325668335e-01 8.545183390378952026e-02 5.712626501917839050e-02 4.323194026947021484e-01 1.592625826597213745e-01 -9.681063890457153320e-02 1.223871782422065735e-01 2.651278376579284668e-01 2.071457505226135254e-01 -1.070080026984214783e-01 2.996529340744018555e-01
7.420384138822555542e-02 2.845873497426509857e-02 1.393033415079116821e-01 -1.709475927054882050e-02 2.208754718303680420e-01 2.130978740751743317e-02 -6.226894259452819824e-02 6.072824820876121521e-02 -7.725939899682998657e-02 -1.530344039201736450e-01 -6.729986518621444702e-02 1.848969608545303345e-01 -1.898996978998184204e-01 1.095347292721271515e-02 -3.642055988311767578e-01 2.411775290966033936e-01 -2.540081143379211426e-01 2.922487556934356689e-01 3.499548733234405518e-01 -1.639609783887863159e-01 -2.327280044555664062e-01 -1.002820581197738647e-01 3.786183148622512817e-02 7.338868826627731323e-02 2.353236079216003418e-02 1.762369722127914429e-01 -1.186350807547569275e-01 -1.175578907132148743e-01 3.811680972576141357e-01 -6.520127505064010620e-02 6.360301375389099121e-02 1.966457366943359375e-01
1.035136803984642029e-01 1.100890114903450012e-01 -2.638452947139739990e-01 -6.262200325727462769e-02 4.582975804805755615e-02 1.168210059404373169e-01 -7.145828008651733398e-02 -3.144093453884124756e-01 1.182453632354736328e-01 -8.122777938842773438e-02 1.977264881134033203e-01 2.803985178470611572e-01 -6.232630088925361633e-02 8.331329375505447388e-02 -2.751696109771728516e-01 8.337287604808807373e-02 -1.592638045549392700e-01 2.656487226486206055e-01 1.454367190599441528e-01 1.824825257062911987e-02 -3.785966038703918457e-01 -2.592237293720245361e-01 -2.334341593086719513e-02 6.047599017620086670e-02 2.670831084251403809e-01 -4.244135692715644836e-02 6.645960360765457153e-02 2.813337743282318115e-01 4.734933003783226013e-02 -2.444458901882171631e-01 -2.643568441271781921e-02 2.407938800752162933e-02
-9.289427101612091064e-02 3.639533743262290955e-02 5.473325774073600769e-02 1.433469653129577637e-01 4.137341678142547607e-02 1.531421989202499390e-01 1.831436306238174438e-01 -3.549785166978836060e-02 5.536452680826187134e-02 -1.478213164955377579e-02 6.831054389476776123e-02 3.137401938438415527e-01 1.255826056003570557e-01 1.264886697754263878e-03 -3.964422643184661865e-01 1.179048344492912292e-01 -5.918873939663171768e-03 7.351105660200119019e-02 3.335023522377014160e-01 3.281732276082038879e-02 -3.024318516254425049e-01 2.087305486202239990e-01 2.020415961742401123e-01 -1.568783223628997803e-01 3.297831863164901733e-02 7.169774174690246582e-02 6.073162704706192017e-02 -1.192340478301048279e-01 3.316358029842376709e-01 2.646247483789920807e-02 2.134115397930145264e-01 3.387437462806701660e-01
1.628637686371803284e-02 2.659528329968452454e-02 -1.684679090976715088e-01 -1.747739762067794800e-01 -1.935293525457382202e-01 1.743069142103195190e-01 2.398547343909740448e-02 -2.411906123161315918e-01 -1.918619573116302490e-01 -1.531860083341598511e-01 -2.985259890556335449e-01 1.587904989719390869e-02 7.416654378175735474e-02 1.713444888591766357e-01 -1.669145822525024414e-01 -2.113036662340164185e-01 6.195588037371635437e-02 1.446623802185058594e-01 -3.795666620135307312e-02 -1.056746318936347961e-01 -4.421542584896087646e-01 -2.633286416530609131e-01 2.394997179508209229e-01 -1.047943383455276489e-01 3.182188272476196289e-01 -6.606258451938629150e-02 -1.037642657756805420e-01 -4.720114171504974365e-02 -4.583938047289848328e-03 5.885819345712661743e-02 -1.861931681632995605e-01 1.707794368267059326e-01
-1.799668520689010620e-01 2.080037146806716919e-01 -5.581788718700408936e-02 1.568985879421234131e-01 1.448580622673034668e-02 4.192675352096557617e-01 6.138900294899940491e-02 9.503369033336639404e-02 6.307921558618545532e-02 7.249053567647933960e-02 -3.630832210183143616e-02 2.976826429367065430e-01 1.502689719200134277e-02 1.154297217726707458e-01 -2.867729663848876953e-01 1.584353111684322357e-02 -7.261364907026290894e-02 1.989160329103469849e-01 2.465824186801910400e-01 5.749962851405143738e-02 -2.343415170907974243e-01 -3.050690889358520508e-02 1.313099414110183716e-01 9.047301113605499268e-02 3.032607398927211761e-02 2.494056075811386108e-01 -1.458265036344528198e-01 -3.445606231689453125e-01 3.354777395725250244e-02 -1.109775975346565247e-01 8.788643032312393188e-02 3.132287859916687012e-01
-1.651064902544021606e-01 -1.225673854351043701e-01 -1.984806954860687256e-01 5.089636519551277161e-02 1.400727033615112305e-01 7.016463577747344971e-02 1.010719090700149536e-01 4.391341656446456909e-02 -1.770111322402954102e-01 -2.853341996669769287e-01 -1.075964570045471191e-01 3.137640953063964844e-01 -8.711707592010498047e-02 1.750188767910003662e-01 -2.445501834154129028e-01 -8.045556396245956421e-02 2.844217419624328613e-01 2.445968538522720337e-01 6.914054602384567261e-02 1.542882062494754791e-02 -1.802967339754104614e-01 -9.981261938810348511e-02 2.510260343551635742e-01 -7.626264542341232300e-02 4.360101222991943359e-01 -7.349137216806411743e-03 4.833256080746650696e-02 6.685623526573181152e-02 -2.670300006866455078e-01 -1.212564185261726379e-01 -3.008503280580043793e-02 1.041787490248680115e-01
4.621734842658042908e-02 -1.168630048632621765e-01 -3.629593923687934875e-02 1.631331443786621094e-01 -1.458847820758819580e-01 -1.600164105184376240e-03 8.183187991380691528e-02 -9.846784919500350952e-02 -1.979165524244308472e-01 -1.958430707454681396e-01 8.257254958152770996e-02 -2.159992605447769165e-02 3.404779732227325439e-02 3.579365313053131104e-01 -4.141736924648284912e-01 -2.344774603843688965e-01 -6.072746589779853821e-03 -8.399237692356109619e-02 1.820615231990814209e-01 6.038302183151245117e-02 -2.608831524848937988e-01 9.433551132678985596e-02 4.038606584072113037e-01 -3.157436549663543701e-01 1.083528436720371246e-02 -1.395326554775238037e-01 -1.983751803636550903e-01 -1.184309124946594238e-01 1.192715577781200409e-02 -1.061307564377784729e-01 2.099495381116867065e-03 9.987726062536239624e-02
-1.144714653491973877e-01 5.142433196306228638e-02 6.561556458473205566e-02 7.814799994230270386e-02 -1.436511129140853882e-01 2.807914316654205322e-01 -1.454487722367048264e-02 -1.987833380699157715e-01 -1.174965277314186096e-01 -1.009351238608360291e-01 5.403562914580106735e-03 3.563382625579833984e-01 4.168326035141944885e-02 1.684950739145278931e-01 -2.846161127090454102e-01 1.628372669219970703e-01 -3.461840152740478516e-01 1.163137629628181458e-01 2.630625069141387939e-01 7.389144971966743469e-03 -2.066483348608016968e-01 1.489772796630859375e-01 1.396841853857040405e-01 6.207566708326339722e-02 5.357106402516365051e-02 2.004808001220226288e-02 -1.415025442838668823e-01 -1.076629906892776489e-01 3.809823393821716309e-01 -1.483150944113731384e-02 2.189540416002273560e-01 1.640044748783111572e-01
1.759420633316040039e-01 1.111336499452590942e-01 1.034434884786605835e-02 -1.376208662986755371e-01 -9.081685543060302734e-02 3.500197529792785645e-01 -7.724446803331375122e-02 7.954706996679306030e-02 -1.202086582779884338e-01 -2.358825504779815674e-01 3.111757934093475342e-01 1.199133396148681641e-01 1.516757160425186157e-02 1.675243489444255829e-02 -3.657805919647216797e-01 -2.497987449169158936e-01 2.385387718677520752e-01 4.170158132910728455e-02 4.497363418340682983e-02 -2.401499077677726746e-02 -3.398228585720062256e-01 -2.234366238117218018e-01 3.445850610733032227e-01 8.725088834762573242e-02 6.797387450933456421e-02 9.497944265604019165e-02 -8.551236987113952637e-02 -3.489312157034873962e-02 1.168286353349685669e-01 1.027692928910255432e-01 -1.257201880216598511e-01 3.746655955910682678e-02
1.970695108175277710e-01 3.379882574081420898e-01 9.047622233629226685e-02 5.160020291805267334e-02 -1.815106868743896484e-01 -3.169022500514984131e-02 -1.278731673955917358e-01 -5.481902137398719788e-02 1.715749949216842651e-01 -3.156508505344390869e-01 1.900114864110946655e-01 2.976515330374240875e-02 3.920179232954978943e-02 2.481424063444137573e-01 -3.637870252132415771e-01 1.507218554615974426e-02 1.952776163816452026e-01 1.954665631055831909e-01 -1.343305557966232300e-01 1.336625069379806519e-01 -3.957142680883407593e-02 -1.125587224960327148e-01 2.841603457927703857e-01 -4.318677634000778198e-02 2.817179560661315918e-01 -7.137665897607803345e-02 2.070186734199523926e-01 -4.512741416692733765e-02 9.137007594108581543e-02 -1.272753030061721802e-01 2.303225696086883545e-01 7.057893276214599609e-02
7.555022090673446655e-02 2.048303782939910889e-01 -2.114414274692535400e-01 1.273941695690155029e-01 -2.118642628192901611e-01 7.568058371543884277e-02 -1.462971121072769165e-01 2.097882777452468872e-01 -2.514858543872833252e-01 -3.082574605941772461e-01 1.093246508389711380e-02 -1.327963471412658691e-01 1.646161377429962158e-01 3.742000088095664978e-02 -3.157624304294586182e-01 1.111068297177553177e-02 1.940255761146545410e-01 4.725560173392295837e-02 8.080022782087326050e-02 -2.962152473628520966e-02 -6.762989610433578491e-02 -1.257504820823669434e-01 1.451459974050521851e-01 -1.031856238842010498e-01 4.344840049743652344e-01 2.791826725006103516e-01 -2.311335206031799316e-01 -2.001758217811584473e-01 -9.783560037612915039e-02 1.885900273919105530e-02 3.550681099295616150e-02 -1.531018503010272980e-02
1.405512243509292603e-01 2.676379382610321045e-01 -3.366510942578315735e-02 1.147990822792053223e-01 -5.827407538890838623e-02 9.092231839895248413e-02 -5.391018837690353394e-02 -2.011530287563800812e-02 -2.306592762470245361e-01 -6.605108082294464111e-02 1.550581157207489014e-01 3.089262545108795166e-02 -2.245703712105751038e-02 4.031053483486175537e-01 -4.995710849761962891e-01 -2.730049490928649902e-01 2.620256841182708740e-01 4.606631398200988770e-02 -2.436016220599412918e-03 -2.543950974941253662e-01 -2.048480361700057983e-01 6.906215846538543701e-02 1.722131222486495972e-01 -2.362694591283798218e-02 -2.231154590845108032e-02 -1.830037385225296021e-01 -4.180104658007621765e-02 1.215610504150390625e-01 -2.281947992742061615e-02 1.496285200119018555e-01 6.885453313589096069e-02 1.380260437726974487e-01
-9.291550144553184509e-03 -1.429633945226669312e-01 -3.841154873371124268e-01 -9.496334940195083618e-03 -6.683968473225831985e-03 2.930702269077301025e-01 -1.907037794589996338e-01 -2.628399133682250977e-01 -1.549199521541595459e-01 -1.922417432069778442e-01 -2.480995282530784607e-02 1.473767906427383423e-01 1.492771357297897339e-01 1.226521804928779602e-01 -3.745184242725372314e-01 9.658557176589965820e-02 -7.888856530189514160e-02 1.518980320543050766e-02 2.311639338731765747e-01 -1.905932426452636719e-01 -7.612937688827514648e-02 -1.839620992541313171e-02 1.990934759378433228e-01 2.407527714967727661e-02 2.680834829807281494e-01 4.277960956096649170e-02 1.013455912470817566e-01 3.003484904766082764e-01 1.639946550130844116e-01 6.716369092464447021e-02 -9.727998822927474976e-02 1.123561263084411621e-01
-7.485011219978332520e-02 2.313043922185897827e-01 -3.645074367523193359e-02 2.035211771726608276e-01 -2.686772942543029785e-01 -7.405614107847213745e-02 -8.372532576322555542e-02 2.101211622357368469e-02 1.528895273804664612e-02 -2.545139789581298828e-01 1.973493099212646484e-01 1.680346876382827759e-01 4.673445597290992737e-02 -1.653877116041257977e-04 -2.099551707506179810e-01 1.970193535089492798e-01 3.438039124011993408e-02 -3.452255390584468842e-03 2.524003982543945312e-01 -2.265573889017105103e-01 -2.556728124618530273e-01 1.034913361072540283e-01 -5.917484313249588013e-02 7.389938831329345703e-02 1.115669086575508118e-01 2.945016883313655853e-02 -5.113523602485656738e-01 2.206287160515785217e-02 2.420054525136947632e-01 -1.517784595489501953e-01 1.757690012454986572e-01 8.183504641056060791e-02
-8.128657191991806030e-02 2.080823928117752075e-01 9.375898540019989014e-02 9.126117825508117676e-02 -5.797192454338073730e-03 1.521125137805938721e-01 -2.097856700420379639e-01 -2.582010626792907715e-01 -1.457632035017013550e-01 1.457318104803562164e-02 -2.248129108920693398e-03 3.803138434886932373e-01 9.212327189743518829e-03 2.485387325286865234e-01 -2.744883596897125244e-01 6.977119296789169312e-02 -1.584565490484237671e-01 1.720604151487350464e-01 1.329958438873291016e-01 -2.486129105091094971e-02 -1.884531229734420776e-01 8.429843187332153320e-02 2.608640491962432861e-01 4.266241192817687988e-02 5.591394379734992981e-02 -1.040757745504379272e-01 -9.275458008050918579e-02 -1.563461869955062866e-01 3.008151352405548096e-01 2.057935297489166260e-01 2.901145517826080322e-01 2.035456299781799316e-01
2.239896357059478760e-01 2.114374041557312012e-01 2.107658982276916504e-01 1.797173619270324707e-01 -9.607373923063278198e-02 1.502110660076141357e-01 -2.673840709030628204e-02 -1.480041891336441040e-01 1.118790358304977417e-02 -1.862276345491409302e-01 -9.716980904340744019e-02 -1.160066947340965271e-01 -1.356965452432632446e-01 -8.346173912286758423e-02 -3.447915315628051758e-01 7.185780256986618042e-02 1.388726085424423218e-01 1.748231798410415649e-01 8.566830307245254517e-02 -3.644121810793876648e-02 -8.539521694183349609e-02 -2.548786401748657227e-01 -4.818775691092014313e-03 9.822242707014083862e-02 1.267491281032562256e-01 1.323639601469039917e-01 1.323783546686172485e-01 -7.238229736685752869e-04 1.708503626286983490e-02 -1.863154172897338867e-01 1.428552865982055664e-01 5.655915737152099609e-01
2.227911651134490967e-01 1.013094931840896606e-01 6.702492386102676392e-02 1.970927603542804718e-02 -1.110324338078498840e-01 3.751555383205413818e-01 6.900820881128311157e-03 -1.469514816999435425e-01 1.708323657512664795e-01 -1.896584779024124146e-01 -1.567076444625854492e-01 1.479841172695159912e-01 7.832656800746917725e-02 1.464215815067291260e-01 -1.090887039899826050e-01 -7.293160539120435715e-03 -6.023564934730529785e-02 7.435528188943862915e-02 -1.418021619319915771e-01 -2.555445432662963867e-01 -1.147094890475273132e-01 -2.306462526321411133e-01 1.076825801283121109e-02 -1.814420074224472046e-01 3.248147964477539062e-01 -8.507172018289566040e-02 -5.114495754241943359e-02 -3.555026650428771973e-01 2.426309287548065186e-01 1.278109848499298096e-01 1.478373259305953979e-01 2.767797112464904785e-01
6.177545338869094849e-02 2.284754365682601929e-01 7.789228856563568115e-02 -1.333200484514236450e-01 -1.984305232763290405e-01 -1.789994724094867706e-02 1.051428494974970818e-03 -2.093175426125526428e-02 -1.039783656597137451e-01 -4.923917651176452637e-01 2.044791281223297119e-01 3.062418289482593536e-02 -6.902027130126953125e-02 -4.597451165318489075e-02 -9.764108061790466309e-02 4.659533035010099411e-03 -1.885970979928970337e-01 2.928786873817443848e-01 2.542633935809135437e-02 -1.157913655042648315e-01 -3.129946291446685791e-01 1.371490508317947388e-01 3.249388337135314941e-01 5.482915416359901428e-02 2.778069376945495605e-01 -3.959757462143898010e-02 -1.424201875925064087e-01 -1.954390555620193481e-01 -1.159642823040485382e-02 -2.034268714487552643e-02 -1.640766412019729614e-01 2.051864266395568848e-01
-1.216328814625740051e-01 9.938614070415496826e-02 9.951370954513549805e-02 1.414516866207122803e-01 -1.660442799329757690e-01 6.376286037266254425e-03 -4.183865785598754883e-01 -2.391909435391426086e-02 -5.347114428877830505e-02 -1.519658863544464111e-01 1.738193817436695099e-02 1.398361325263977051e-01 4.881903529167175293e-02 6.869788467884063721e-02 -7.836028933525085449e-02 3.945574909448623657e-02 1.983972191810607910e-01 1.319268345832824707e-01 2.541526556015014648e-01 -1.350963115692138672e-01 -9.486686438322067261e-02 2.192995548248291016e-01 3.974754363298416138e-03 3.526150435209274292e-02 4.587594792246818542e-02 3.082200884819030762e-01 -4.412259459495544434e-01 -2.011119015514850616e-02 1.622079163789749146e-01 -2.294589281082153320e-01 2.728383541107177734e-01 1.949929744005203247e-01
9.664176404476165771e-02 1.781019568443298340e-01 1.677334308624267578e-01 -4.444512724876403809e-02 -1.586734652519226074e-01 9.008701890707015991e-02 -4.463147744536399841e-02 -1.248822957277297974e-01 4.172202572226524353e-02 -4.795771837234497070e-01 7.304311543703079224e-02 2.268693894147872925e-01 7.519780844449996948e-02 1.314730942249298096e-02 -2.397385388612747192e-01 -1.247698143124580383e-01 1.023079827427864075e-01 1.242954432964324951e-01 -1.543395519256591797e-01 -2.842252328991889954e-02 -6.101666390895843506e-02 1.388366520404815674e-01 -1.317293792963027954e-01 -1.777958571910858154e-01 1.913117766380310059e-01 -6.556264311075210571e-02 -3.696163883432745934e-03 -3.933125138282775879e-01 1.373947877436876297e-02 -1.134679466485977173e-02 3.973971307277679443e-01 1.848876327276229858e-01
3.275253474712371826e-01 7.215339690446853638e-02 2.203686088323593140e-01 -1.396252363920211792e-01 -7.638961076736450195e-02 1.359805762767791748e-01 -1.866917759180068970e-01 -8.032249659299850464e-02 4.588758945465087891e-02 -5.440380573272705078e-01 1.662048138678073883e-02 1.445569843053817749e-01 1.722850054502487183e-01 4.023436456918716431e-02 -2.437198609113693237e-01 -1.180875077843666077e-01 1.429313719272613525e-01 1.483609974384307861e-01 -9.029394388198852539e-02 -1.101159304380416870e-01 -1.884474307298660278e-01 -5.234747752547264099e-02 8.780737966299057007e-02 9.117916971445083618e-02 2.297241538763046265e-01 2.689458429813385010e-01 -2.284291386604309082e-01 1.173597499728202820e-01 9.654732793569564819e-02 -7.229563593864440918e-02 -2.685832232236862183e-02 8.128828555345535278e-02
5.114259943366050720e-02 -6.347884982824325562e-02 4.357069358229637146e-02 9.496063739061355591e-02 -8.268756419420242310e-02 1.515682935714721680e-01 7.259949296712875366e-02 -1.940784007310867310e-01 -1.691914349794387817e-01 -9.998183697462081909e-02 2.188554108142852783e-01 4.139046072959899902e-01 1.568240374326705933e-01 4.455050453543663025e-02 -1.824070811271667480e-01 -1.520600169897079468e-02 -1.566630750894546509e-01 2.419758588075637817e-01 1.799189746379852295e-01 -1.125153675675392151e-01 -1.008981689810752869e-01 -3.979161754250526428e-02 3.704518079757690430e-01 -1.886747479438781738e-01 3.244245946407318115e-01 -9.383381158113479614e-02 2.312090434134006500e-02 -1.761624962091445923e-01 5.908327549695968628e-02 -2.198603153228759766e-01 2.057463079690933228e-01 1.981546729803085327e-01
1.948864161968231201e-01 -1.603721678256988525e-01 1.956954412162303925e-02 -9.441654197871685028e-03 -1.307960301637649536e-01 6.405489891767501831e-02 -1.059386283159255981e-01 -1.525805890560150146e-01 3.110279701650142670e-02 8.769939839839935303e-02 2.058103978633880615e-01 1.490976959466934204e-01 -1.292251795530319214e-01 -1.315477043390274048e-01 -1.965594142675399780e-01 4.200529307126998901e-02 1.818490922451019287e-01 3.167144358158111572e-01 1.461035758256912231e-01 8.427857607603073120e-02 1.002968568354845047e-02 -1.694436371326446533e-01 1.616141498088836670e-01 8.943705260753631592e-02 2.336431294679641724e-01 6.083622947335243225e-02 1.400451660156250000e-01 -2.127980142831802368e-01 3.504993319511413574e-01 -1.924742162227630615e-01 2.616499364376068115e-01 3.951760530471801758e-01
2.892830371856689453e-01 9.076137095689773560e-02 1.843297481536865234e-01 -1.904360204935073853e-02 -1.317843943834304810e-01 2.068929076194763184e-01 -3.182599842548370361e-01 -1.134420931339263916e-01 -9.768991917371749878e-02 -4.816963970661163330e-01 2.961836159229278564e-01 1.523132175207138062e-01 1.216467544436454773e-01 -1.223982274532318115e-01 -1.661868542432785034e-01 6.190251559019088745e-02 1.313023567199707031e-01 1.155844107270240784e-01 -9.643966704607009888e-02 1.440287232398986816e-01 -2.024862468242645264e-01 -4.990430921316146851e-02 2.090664952993392944e-01 2.625547349452972412e-02 7.886686921119689941e-02 -2.009183466434478760e-01 -2.447164654731750488e-01 5.183645710349082947e-02 1.253789216279983521e-01 7.895872741937637329e-02 -6.191113963723182678e-03 7.740195840597152710e-02
8.849401026964187622e-03 -1.698997318744659424e-01 7.169101387262344360e-02 2.026955783367156982e-01 -4.493276178836822510e-01 2.437833100557327271e-01 1.167025715112686157e-01 -7.613024115562438965e-02 7.437776029109954834e-02 -9.388434141874313354e-02 -1.093063354492187500e-01 2.983370125293731689e-01 -1.616213768720626831e-01 1.477698516100645065e-02 -1.489863246679306030e-01 -1.132199466228485107e-01 1.219591498374938965e-01 1.139239501208066940e-02 1.345171928405761719e-01 1.929897367954254150e-01 -3.394196331501007080e-01 -1.880793422460556030e-01 -1.914494931697845459e-01 -7.033830042928457260e-03 1.986284554004669189e-01 -2.025337070226669312e-01 1.158517450094223022e-01 1.072901934385299683e-01 2.394734770059585571e-01 -5.203317850828170776e-02 1.547024995088577271e-01 1.428831070661544800e-01
-2.096047997474670410e-01 1.913935542106628418e-01 -1.206752657890319824e-02 1.678517013788223267e-01 -6.690375506877899170e-02 1.814394444227218628e-01 -2.608157098293304443e-01 1.263609528541564941e-01 -1.462651938199996948e-01 -4.915740489959716797e-01 1.618919707834720612e-02 -7.373584061861038208e-02 -3.657625243067741394e-02 1.560121327638626099e-01 -1.864910721778869629e-01 1.176372021436691284e-01 -1.440529618412256241e-02 1.544005125761032104e-01 1.272622346878051758e-01 1.287672817707061768e-01 -3.057481348514556885e-01 -3.112768530845642090e-01 1.836437433958053589e-01 -7.247902452945709229e-02 2.712596356868743896e-01 -3.877914324402809143e-02 5.597933009266853333e-02 2.229978591203689575e-01 -7.487926632165908813e-02 -7.358816266059875488e-02 -4.394743125885725021e-03 3.908556699752807617e-02
3.252672553062438965e-01 9.433905780315399170e-02 -1.419772207736968994e-01 2.945055961608886719e-01 -1.849878579378128052e-01 2.439551800489425659e-01 -2.312097698450088501e-01 9.456002712249755859e-02 -1.132404059171676636e-01 -2.446419596672058105e-01 -1.417267173528671265e-01 -2.830306068062782288e-02 -9.332716464996337891e-02 1.225122213363647461e-01 -2.106749415397644043e-01 -2.017185389995574951e-01 1.299299001693725586e-01 1.092576012015342712e-01 -8.493964374065399170e-02 1.304086856544017792e-02 -1.536614298820495605e-01 -1.041164249181747437e-01 5.409557372331619263e-02 -1.259929537773132324e-01 4.997211992740631104e-01 1.526835560798645020e-01 -1.228834837675094604e-01 9.069678932428359985e-02 -5.666898936033248901e-02 3.153617307543754578e-02 1.473347544670104980e-01 -9.051138162612915039e-02
-3.444441780447959900e-02 1.044088602066040039e-01 -2.645550370216369629e-01 1.780229508876800537e-01 -1.373431980609893799e-01 -9.948277473449707031e-02 -2.460337281227111816e-01 1.771888509392738342e-02 -2.467416524887084961e-01 -1.999060362577438354e-01 2.404827475547790527e-01 2.188881933689117432e-01 1.873119175434112549e-02 -1.736640334129333496e-01 -1.065463945269584656e-01 9.503574110567569733e-03 4.587961360812187195e-02 2.953662350773811340e-02 2.726726233959197998e-01 -1.246862113475799561e-01 -4.363552033901214600e-01 1.061703935265541077e-01 -1.160533651709556580e-01 4.317208006978034973e-02 1.154604628682136536e-01 4.213442280888557434e-02 -2.394917458295822144e-01 -2.888941466808319092e-01 2.224805802106857300e-01 4.684604238718748093e-03 5.030488967895507812e-02 1.738583594560623169e-01
3.683782368898391724e-02 1.295497175306081772e-02 -7.128114253282546997e-02 1.050828620791435242e-01 -1.415326744318008423e-01 1.947700083255767822e-01 2.504476904869079590e-01 -1.009236183017492294e-02 -1.553610116243362427e-01 -1.862606219947338104e-02 6.462700664997100830e-02 1.344348490238189697e-01 -5.299067124724388123e-02 1.927440464496612549e-01 -1.997634023427963257e-01 -2.930280566215515137e-01 9.484926611185073853e-02 3.774521946907043457e-01 -1.480339914560317993e-01 -5.150141939520835876e-02 -2.982558608055114746e-01 -2.656789124011993408e-01 3.004546463489532471e-01 -8.422986418008804321e-02 3.289217129349708557e-02 2.194148488342761993e-02 6.545239686965942383e-02 2.986604161560535431e-02 1.539983898401260376e-01 -1.045708581805229187e-01 4.178469777107238770e-01 1.296491175889968872e-02
3.890528529882431030e-02 2.560106217861175537e-01 1.215757280588150024e-01 -1.356747448444366455e-01 2.592439949512481689e-02 1.349267512559890747e-01 -6.823324412107467651e-02 4.927976429462432861e-02 -2.950767278671264648e-01 1.140895858407020569e-01 9.441003203392028809e-02 2.541298866271972656e-01 2.326952069997787476e-01 1.967021226882934570e-01 -3.491514325141906738e-01 -1.938444562256336212e-02 1.204779297113418579e-01 1.964514702558517456e-01 1.128919273614883423e-01 -9.500441700220108032e-02 3.408609703183174133e-02 1.534855216741561890e-01 4.969846457242965698e-02 -7.416900992393493652e-02 1.524759829044342041e-01 3.948932886123657227e-02 -3.186316490173339844e-01 -2.596226036548614502e-01 3.513272851705551147e-02 -1.221941858530044556e-01 2.588165104389190674e-01 3.172266185283660889e-01
1.936487108469009399e-01 9.639481455087661743e-02 -1.602677702903747559e-01 3.207715451717376709e-01 -4.456126317381858826e-02 -1.765553802251815796e-01 -2.850388884544372559e-01 -6.939298659563064575e-02 -7.221357524394989014e-02 -6.576169282197952271e-02 -6.466772407293319702e-02 1.444973945617675781e-01 -5.207186564803123474e-02 8.643662184476852417e-02 -1.961045712232589722e-01 4.007141664624214172e-02 1.651326715946197510e-01 3.985260725021362305e-01 -1.441479623317718506e-01 -2.355350106954574585e-01 -2.119969278573989868e-01 -1.203180998563766479e-01 4.018370211124420166e-01 -1.104820743203163147e-01 1.796781718730926514e-01 1.319596916437149048e-01 8.285462111234664917e-02 6.329364329576492310e-02 2.148303836584091187e-01 -8.866348862648010254e-02 1.008189991116523743e-01 1.923008821904659271e-02
3.334651887416839600e-01 7.547815889120101929e-02 1.240654066205024719e-01 1.177878454327583313e-01 -2.749727964401245117e-01 -3.958882391452789307e-02 -8.499345928430557251e-02 6.918346881866455078e-02 1.338128186762332916e-02 5.116330087184906006e-02 1.090579852461814880e-01 1.969091594219207764e-01 -6.050605699419975281e-02 5.654876679182052612e-02 -2.611477375030517578e-01 -2.457913309335708618e-01 -3.763215150684118271e-03 -5.289255455136299133e-02 1.413439661264419556e-01 6.826919317245483398e-02 3.520575538277626038e-02 -1.190925985574722290e-01 1.714979708194732666e-01 -6.905675679445266724e-02 1.887763887643814087e-01 -1.410863846540451050e-01 -3.151655197143554688e-01 2.969768345355987549e-01 -2.014743983745574951e-01 5.771450698375701904e-02 3.143515884876251221e-01 3.359413743019104004e-01
1.159954667091369629e-01 7.946922443807125092e-03 -2.174194306135177612e-01 4.023828357458114624e-02 -6.256510317325592041e-02 5.549180507659912109e-02 -7.313758879899978638e-02 -3.585172444581985474e-02 -1.747029088437557220e-02 -1.241377070546150208e-01 1.398911476135253906e-01 4.143296778202056885e-01 -1.529785096645355225e-01 -2.564786970615386963e-01 -4.532185792922973633e-01 -1.249542832374572754e-01 1.089413538575172424e-01 6.441473960876464844e-02 -5.646670237183570862e-02 5.295028164982795715e-02 -6.026504933834075928e-02 1.805881410837173462e-01 2.072481364011764526e-01 -6.760901212692260742e-02 6.313154101371765137e-02 2.558389492332935333e-02 1.031205281615257263e-01 7.260245829820632935e-02 4.392297193408012390e-02 -2.015622258186340332e-01 3.713501989841461182e-01 3.162686824798583984e-01
2.388166077435016632e-02 3.730672597885131836e-01 -7.004278898239135742e-02 -2.249357551336288452e-01 -1.524676680564880371e-01 1.423214226961135864e-01 -8.535059541463851929e-02 -6.541863083839416504e-02 1.084961071610450745e-01 -1.404397934675216675e-01 1.733066290616989136e-01 5.453732609748840332e-01 -1.226642429828643799e-01 2.059451341629028320e-01 -1.752488017082214355e-01 -1.420218050479888916e-01 -6.161943078041076660e-03 1.129878833889961243e-01 2.329755276441574097e-01 -1.250103712081909180e-01 4.805807396769523621e-02 1.660403609275817871e-01 5.898024514317512512e-02 -1.341955214738845825e-01 -5.587207619100809097e-03 1.039248257875442505e-01 -5.089294537901878357e-02 -1.149749159812927246e-01 1.322987526655197144e-01 1.690748184919357300e-01 1.181848868727684021e-01 2.482030987739562988e-01
-5.376378446817398071e-02 2.314044088125228882e-01 -1.301590651273727417e-01 1.262932270765304565e-01 -3.148876428604125977e-01 1.110848318785429001e-02 -1.245310753583908081e-01 5.226496234536170959e-02 -1.231663674116134644e-01 -1.209567114710807800e-01 6.257005780935287476e-02 -2.743849344551563263e-02 -5.589009448885917664e-02 -1.428645700216293335e-01 -2.492717504501342773e-01 1.519748475402593613e-02 1.565464027225971222e-02 6.324473023414611816e-02 2.915101945400238037e-01 -2.416254729032516479e-01 -3.364680111408233643e-01 2.144823819398880005e-01 -1.082714349031448364e-01 -4.280140623450279236e-02 6.992442160844802856e-02 1.142819076776504517e-01 -3.387064635753631592e-01 -2.559590525925159454e-02 2.422028481960296631e-01 -8.466923236846923828e-02 2.652503550052642822e-01 2.879118025302886963e-01
1.018668040633201599e-01 1.220126673579216003e-01 -1.068634167313575745e-01 -2.067593336105346680e-01 -4.724239930510520935e-02 1.494318246841430664e-01 -9.302677959203720093e-02 -2.092412412166595459e-01 -1.678684800863265991e-01 -2.620655000209808350e-01 2.255193293094635010e-01 3.466796576976776123e-01 8.319580554962158203e-02 1.346377134323120117e-01 -3.161427676677703857e-01 -1.042150929570198059e-01 -6.093464419245719910e-02 -1.602935343980789185e-01 -1.519884616136550903e-01 -2.820085585117340088e-01 -6.915287673473358154e-02 2.695500478148460388e-02 2.817648351192474365e-01 -1.502834558486938477e-01 2.872109711170196533e-01 -1.349562779068946838e-02 -2.603195011615753174e-01 -1.168866083025932312e-02 1.021397337317466736e-01 1.629400402307510376e-01 -1.018145382404327393e-01 4.862830042839050293e-02
-7.482849061489105225e-02 1.895548552274703979e-01 -2.798248231410980225e-01 -1.749501563608646393e-02 -3.216311931610107422e-01 -8.518791943788528442e-02 1.951118111610412598e-01 -1.573398262262344360e-01 -1.568410098552703857e-01 -2.216097712516784668e-01 -6.439371407032012939e-02 1.507328897714614868e-01 -8.540119975805282593e-02 -1.269492954015731812e-01 -1.159740537405014038e-01 -1.432885080575942993e-01 3.464200794696807861e-01 -1.317096687853336334e-02 2.082087695598602295e-01 1.487446427345275879e-01 -2.648358941078186035e-01 -3.340299800038337708e-02 -1.844308897852897644e-02 3.118528723716735840e-01 1.624611467123031616e-01 2.600086107850074768e-02 8.723613619804382324e-02 -1.812680959701538086e-01 2.472668141126632690e-01 -5.940379202365875244e-02 8.533326908946037292e-03 2.481588870286941528e-01
2.101069986820220947e-01 1.309917271137237549e-01 1.029725894331932068e-01 7.061120867729187012e-02 -1.854421943426132202e-01 1.803688853979110718e-01 -1.431324891746044159e-02 -2.291470170021057129e-01 9.774197638034820557e-02 -3.430437743663787842e-01 1.287607401609420776e-01 6.167504563927650452e-02 -2.804314019158482552e-03 1.640764027833938599e-01 -2.056661546230316162e-01 -1.376721262931823730e-01 9.416703879833221436e-02 -2.427951246500015259e-02 -1.619188860058784485e-02 1.060572192072868347e-01 -9.298790246248245239e-02 9.297808259725570679e-02 -6.457774341106414795e-02 -2.119666635990142822e-01 3.150813579559326172e-01 -1.650784760713577271e-01 -1.175137013196945190e-01 -3.400764465332031250e-01 -1.215309202671051025e-01 -2.876960486173629761e-02 3.605956733226776123e-01 2.805368304252624512e-01
3.172053694725036621e-01 5.739808082580566406e-02 -1.205464452505111694e-01 4.460554569959640503e-02 -3.957414254546165466e-02 8.130142092704772949e-02 -8.297757059335708618e-02 6.973667070269584656e-03 3.767240047454833984e-02 -3.159183859825134277e-01 -1.459183990955352783e-01 2.347817569971084595e-01 2.542223967611789703e-02 -4.222115501761436462e-02 -2.995553612709045410e-01 -3.578687012195587158e-01 2.029993385076522827e-01 2.221085727214813232e-01 1.126771196722984314e-01 -1.882443577051162720e-02 -6.270233541727066040e-02 -8.946081995964050293e-02 1.448008567094802856e-01 -1.340365111827850342e-01 -2.166380435228347778e-01 -1.402314845472574234e-02 -9.934156201779842377e-03 2.104968726634979248e-01 -4.999699816107749939e-02 4.589148610830307007e-02 3.896692991256713867e-01 2.532605230808258057e-01
-7.107312232255935669e-02 1.741468161344528198e-02 -1.003434956073760986e-01 -3.367984294891357422e-02 -2.783253788948059082e-01 7.143260538578033447e-02 -1.791131049394607544e-01 -2.217681407928466797e-01 -4.957802221179008484e-02 -2.248714268207550049e-01 1.028930544853210449e-01 -5.140453204512596130e-02 1.222853362560272217e-01 7.762970030307769775e-02 -5.184623599052429199e-01 -8.254817873239517212e-02 2.120226472616195679e-01 2.990984544157981873e-02 3.267513215541839600e-02 -3.140053153038024902e-01 -2.861562371253967285e-01 -1.110855638980865479e-01 2.092747092247009277e-01 -1.951068192720413208e-01 1.481474488973617554e-01 3.712081164121627808e-02 2.966436743736267090e-01 6.810824573040008545e-02 -3.454893082380294800e-02 1.034993380308151245e-01 8.455360680818557739e-02 -1.183964870870113373e-02
-4.441297054290771484e-02 2.075515538454055786e-01 1.452564168721437454e-02 5.015274044126272202e-03 -1.471688002347946167e-01 1.944255083799362183e-02 -4.909181967377662659e-02 -2.070633023977279663e-01 -8.201669901609420776e-02 2.936239168047904968e-02 1.724178493022918701e-01 2.133337259292602539e-01 -1.817907989025115967e-01 4.366160035133361816e-01 -2.410950958728790283e-01 1.914952695369720459e-01 -1.951091736555099487e-01 1.175607740879058838e-01 5.881242454051971436e-02 1.513882428407669067e-01 -1.527170240879058838e-01 -2.335860626772046089e-03 2.735411748290061951e-02 -4.586590081453323364e-02 2.266301959753036499e-01 1.257080137729644775e-01 5.415004864335060120e-02 2.260193079710006714e-01 3.745149374008178711e-01 -1.851724088191986084e-02 2.501767128705978394e-02 3.452949523925781250e-01
-3.589645028114318848e-02 -5.159875378012657166e-02 1.473151296377182007e-01 6.883025914430618286e-02 -1.767137944698333740e-01 1.842290312051773071e-01 5.652771517634391785e-02 9.261056780815124512e-02 -1.017049178481101990e-01 -2.924707531929016113e-01 -6.349515169858932495e-02 -4.718406498432159424e-02 -3.609699308872222900e-01 1.233849525451660156e-01 -4.114632308483123779e-01 -1.817557662725448608e-01 1.406994014978408813e-01 3.096526721492409706e-03 -1.496816705912351608e-02 4.620824381709098816e-02 -1.869194954633712769e-01 -1.155050247907638550e-01 6.205377355217933655e-02 8.655912429094314575e-02 2.156116813421249390e-01 2.438693642616271973e-01 2.345166653394699097e-01 2.893041670322418213e-01 1.691945195198059082e-01 2.016839385032653809e-01 1.897579431533813477e-01 1.044636145234107971e-01
2.073532640933990479e-01 -1.709228456020355225e-01 1.382702738046646118e-01 -2.599217928946018219e-02 3.453505691140890121e-03 1.862948983907699585e-01 -1.871205121278762817e-01 -1.270734518766403198e-01 2.136028558015823364e-02 -5.677969455718994141e-01 -6.766401976346969604e-02 1.909161806106567383e-01 8.094707131385803223e-02 -5.543451756238937378e-02 -2.055695950984954834e-01 -1.454967558383941650e-01 1.424013227224349976e-01 1.844139397144317627e-01 1.337499730288982391e-02 -2.002646625041961670e-01 -8.147490024566650391e-02 1.390481442213058472e-01 7.387485355138778687e-02 3.005032427608966827e-02 2.440469712018966675e-01 2.124117612838745117e-01 -9.314167499542236328e-02 3.030941076576709747e-02 2.732744812965393066e-01 -1.619995683431625366e-01 -1.844409555196762085e-01 9.522717446088790894e-02
1.616313755512237549e-01 -7.388259470462799072e-02 -4.051835536956787109e-01 2.185718389227986336e-03 2.502746134996414185e-02 1.944742500782012939e-01 -3.293009102344512939e-01 -9.846208244562149048e-02 -8.512146770954132080e-03 -1.328585296869277954e-01 -2.756996080279350281e-02 1.030057743191719055e-01 -5.552839115262031555e-02 3.221983015537261963e-01 -4.163228273391723633e-01 -2.646776847541332245e-02 4.200775176286697388e-02 -1.579427123069763184e-01 2.661656141281127930e-01 -1.586287096142768860e-02 -1.387631893157958984e-01 -1.987667083740234375e-01 3.051484823226928711e-01 1.662708818912506104e-01 6.411688774824142456e-02 -2.070984244346618652e-02 -6.843082956038415432e-04 1.029859706759452820e-01 1.832675337791442871e-01 8.773098140954971313e-02 3.153690323233604431e-02 -5.373152345418930054e-02
-5.598773062229156494e-02 -1.329247802495956421e-01 8.774460107088088989e-02 -7.136197388172149658e-02 -1.487785130739212036e-01 -2.020958438515663147e-02 2.887819521129131317e-02 -2.836129665374755859e-01 -5.282356869429349899e-03 -1.422769725322723389e-01 -4.869592934846878052e-02 1.397048383951187134e-01 -1.652294099330902100e-01 5.224938318133354187e-02 -3.568523228168487549e-01 -2.191389501094818115e-01 -4.809157457202672958e-03 2.141617238521575928e-01 1.715527474880218506e-01 3.712863028049468994e-01 -2.820928990840911865e-01 -7.596747577190399170e-02 3.623439669609069824e-01 -1.245142072439193726e-01 8.483939617872238159e-02 2.362364977598190308e-01 -1.106215789914131165e-01 2.033582180738449097e-01 5.638178065419197083e-02 2.422737702727317810e-02 2.218305021524429321e-01 1.213250681757926941e-02
4.107445478439331055e-01 2.767657041549682617e-01 -1.122695580124855042e-01 7.071807235479354858e-02 -9.423682466149330139e-03 1.214275285601615906e-01 -2.872264981269836426e-01 -5.532754957675933838e-02 1.635109186172485352e-01 -4.412896335124969482e-01 2.236458286643028259e-02 6.718981266021728516e-02 1.729836314916610718e-01 2.588582038879394531e-01 -8.738917112350463867e-02 3.497502766549587250e-03 2.413828857243061066e-02 2.521360218524932861e-01 -2.615335211157798767e-02 -1.562085151672363281e-01 -1.968384534120559692e-01 -1.409322768449783325e-01 1.290627103298902512e-02 -4.864624142646789551e-02 2.294230908155441284e-01 1.127092987298965454e-01 -1.413122713565826416e-01 -3.908317536115646362e-02 1.227019503712654114e-01 -1.305695176124572754e-01 -6.498614698648452759e-02 1.791108846664428711e-01
8.513133227825164795e-02 2.851079106330871582e-01 7.352641224861145020e-02 5.660090968012809753e-02 -1.589411795139312744e-01 6.681443005800247192e-02 -6.753755360841751099e-02 -3.160983026027679443e-01 4.015199467539787292e-02 -1.006183121353387833e-02 1.835423707962036133e-01 -6.182979792356491089e-02 -1.908715581521391869e-03 -1.044411677867174149e-02 -1.552563309669494629e-01 -7.242741435766220093e-02 8.430024981498718262e-02 3.824254870414733887e-01 3.204725980758666992e-01 -4.249140620231628418e-02 1.567191211506724358e-03 -1.016129553318023682e-01 2.980964481830596924e-01 -1.601579226553440094e-02 1.940135359764099121e-01 1.100703105330467224e-01 1.213927865028381348e-01 9.983862191438674927e-02 1.509639620780944824e-01 -2.503852248191833496e-01 2.167131304740905762e-01 3.684365451335906982e-01
3.994310200214385986e-01 1.499584168195724487e-01 5.664239171892404556e-03 -1.615505367517471313e-01 -1.398163586854934692e-01 2.921828627586364746e-01 -1.731175333261489868e-01 -1.329547762870788574e-01 -1.750023961067199707e-01 -3.255268335342407227e-01 1.446092873811721802e-01 7.563125342130661011e-02 -3.150800988078117371e-02 -2.417993173003196716e-02 -2.992257475852966309e-01 -1.849367618560791016e-01 1.859603822231292725e-01 -3.117485716938972473e-02 7.639002054929733276e-02 -3.134162724018096924e-02 -2.641304135322570801e-01 -2.473020553588867188e-01 2.655454576015472412e-01 4.299801960587501526e-02 7.905106991529464722e-02 -8.345542848110198975e-02 -1.194011569023132324e-01 1.011287942528724670e-01 1.190580204129219055e-01 2.170859277248382568e-01 -5.320550873875617981e-02 5.694977194070816040e-02
2.177204191684722900e-01 2.069194852083455771e-05 5.074827000498771667e-03 -9.260948002338409424e-02 -1.340925693511962891e-01 6.379897147417068481e-02 -2.522433362901210785e-02 1.501748524606227875e-02 -2.829841673374176025e-01 -4.591868072748184204e-02 -1.735229343175888062e-01 1.734080910682678223e-02 -6.249282881617546082e-02 -1.870950162410736084e-01 -1.598511785268783569e-01 -1.061453521251678467e-01 1.449257880449295044e-01 -8.252764493227005005e-02 1.374376416206359863e-01 9.566296637058258057e-02 -2.029749900102615356e-01 -2.197249084711074829e-01 3.917495012283325195e-01 2.227044701576232910e-01 3.352557718753814697e-01 6.248331069946289062e-02 1.139206588268280029e-01 4.065761342644691467e-02 1.617637127637863159e-01 -2.065159380435943604e-01 -3.014492802321910858e-02 4.286022484302520752e-01
-3.604766726493835449e-02 -1.026190891861915588e-01 6.801925133913755417e-03 9.975537657737731934e-02 -3.952898681163787842e-01 4.709124937653541565e-02 6.854794174432754517e-02 -6.166682019829750061e-02 4.982546344399452209e-02 -2.361303418874740601e-01 -1.497195661067962646e-01 -4.944464564323425293e-02 -2.736370861530303955e-01 3.536471724510192871e-02 -1.601283699274063110e-01 -2.771326899528503418e-02 1.335058081895112991e-02 -1.009196639060974121e-01 1.317520439624786377e-01 -3.506578877568244934e-02 -1.365605145692825317e-01 -2.704188823699951172e-01 3.246951699256896973e-01 7.856259495019912720e-02 2.384876012802124023e-01 4.829454421997070312e-02 2.467477321624755859e-01 1.037415564060211182e-01 3.069335818290710449e-01 -6.307013332843780518e-02 3.759730160236358643e-01 1.511244028806686401e-01
-3.095350414514541626e-02 2.126236632466316223e-02 -1.585084646940231323e-01 -1.530785858631134033e-01 -2.125159502029418945e-01 -9.882166981697082520e-02 -1.039994582533836365e-01 1.096547991037368774e-01 1.470859944820404053e-01 -2.635782659053802490e-01 -2.313402108848094940e-02 2.664977014064788818e-01 1.050894409418106079e-01 2.450658828020095825e-01 -2.843991816043853760e-01 -1.707508787512779236e-02 2.289007604122161865e-02 4.435080885887145996e-01 5.460853129625320435e-02 1.132363155484199524e-01 -1.794968992471694946e-01 -1.667227149009704590e-01 -5.821382999420166016e-02 -2.361851185560226440e-01 2.935623824596405029e-01 -6.197431311011314392e-02 -3.872298821806907654e-02 -1.183914914727210999e-01 1.918257027864456177e-01 -2.791634500026702881e-01 -2.058436349034309387e-02 6.647504121065139771e-02
1.252385079860687256e-01 8.515948429703712463e-03 7.034806907176971436e-02 2.972677350044250488e-02 -8.292854577302932739e-02 1.465403586626052856e-01 -3.490042388439178467e-01 4.330676794052124023e-02 2.314208149909973145e-01 -7.869179546833038330e-02 1.503760218620300293e-01 3.120653629302978516e-01 -1.891650259494781494e-01 3.028855323791503906e-01 -3.055101931095123291e-01 2.007505744695663452e-01 -1.761036068201065063e-01 1.291541904211044312e-01 6.358147412538528442e-02 -2.468848414719104767e-02 -2.793523371219635010e-01 -2.317923866212368011e-02 1.312911063432693481e-01 -1.351334899663925171e-01 2.806521058082580566e-01 2.509824931621551514e-01 1.183467954397201538e-01 1.414470970630645752e-01 9.049898386001586914e-02 -1.567853987216949463e-01 -3.377308696508407593e-02 9.680631011724472046e-02
-1.542498767375946045e-01 3.799539804458618164e-01 -1.160503476858139038e-01 1.292207539081573486e-01 -5.551992356777191162e-02 1.255614906549453735e-01 -8.783504366874694824e-02 -8.558644354343414307e-02 -2.484343051910400391e-01 -1.684764623641967773e-01 6.965092569589614868e-02 -3.040662501007318497e-03 -4.520055651664733887e-02 1.833642125129699707e-01 -3.034184873104095459e-01 5.484033375978469849e-02 -1.170391100458800793e-03 8.043763786554336548e-02 -3.530922578647732735e-03 -1.518994718790054321e-01 -8.770393580198287964e-02 -3.697268068790435791e-01 2.019882500171661377e-01 -2.154187113046646118e-01 3.722188770771026611e-01 1.594908386468887329e-01 -1.422818303108215332e-01 1.666248291730880737e-01 1.905775070190429688e-01 -1.542828828096389771e-01 3.108609467744827271e-02 -8.862610906362533569e-02
1.353615820407867432e-01 -2.163805067539215088e-03 6.321975588798522949e-02 -5.531020089983940125e-02 7.124420255422592163e-02 2.112204134464263916e-01 -1.463878154754638672e-01 -1.510591059923171997e-01 -8.354575932025909424e-02 -1.131216883659362793e-01 -2.649908512830734253e-02 2.344282120466232300e-01 -1.281435191631317139e-01 1.186350882053375244e-01 -3.071801960468292236e-01 2.472537755966186523e-01 -3.509789407253265381e-01 1.416037231683731079e-01 2.971430718898773193e-01 -1.511228233575820923e-01 -2.724444270133972168e-01 -3.364413976669311523e-03 4.496829584240913391e-02 6.131514161825180054e-02 5.829796195030212402e-02 7.401812821626663208e-02 -1.546890735626220703e-01 -1.264749318361282349e-01 2.560414373874664307e-01 1.463351994752883911e-01 3.180951178073883057e-01 2.188779413700103760e-01
1.759674698114395142e-01 -2.290487289428710938e-02 1.835217773914337158e-01 1.368950009346008301e-01 -2.335091994609683752e-04 2.497660741209983826e-02 -5.444466136395931244e-03 -4.791963472962379456e-02 -3.714324533939361572e-02 -1.682180315256118774e-01 2.875820919871330261e-02 3.214312195777893066e-01 1.428297460079193115e-01 1.821648478507995605e-01 -3.552239015698432922e-02 -2.662305235862731934e-01 7.339780777692794800e-02 -1.070047467947006226e-01 2.598495781421661377e-01 2.740757167339324951e-01 -3.222393095493316650e-01 -3.034037649631500244e-01 1.599465012550354004e-01 -1.560449451208114624e-01 3.226440772414207458e-02 4.248463734984397888e-02 -2.571557462215423584e-01 1.462531089782714844e-01 -1.358138173818588257e-01 -7.575107365846633911e-02 2.413478195667266846e-01 2.747630178928375244e-01
-8.314184099435806274e-02 1.828280538320541382e-01 -4.539724811911582947e-02 2.290911376476287842e-01 -7.490423321723937988e-02 1.623829454183578491e-01 -2.120835781097412109e-01 -1.309159100055694580e-01 -2.510773539543151855e-01 -1.866216063499450684e-01 -7.864791154861450195e-02 -5.491072684526443481e-02 7.331689447164535522e-02 2.787263095378875732e-01 -4.815543889999389648e-01 1.849033683538436890e-01 6.941675394773483276e-02 -3.307595150545239449e-03 2.814600765705108643e-01 1.471017748117446899e-01 -1.340514123439788818e-01 3.041943311691284180e-01 1.638626456260681152e-01 -1.174362152814865112e-01 2.778513915836811066e-02 3.247028961777687073e-02 -2.525989413261413574e-01 -6.841253489255905151e-02 5.150666087865829468e-02 -9.398619085550308228e-02 -4.107303917407989502e-02 1.203491762280464172e-01
3.390647470951080322e-02 -1.142726466059684753e-01 1.369684040546417236e-01 1.365240961313247681e-01 -8.355500549077987671e-02 4.380198568105697632e-02 -1.698429286479949951e-01 1.169201880693435669e-01 -5.189298465847969055e-02 -3.617909550666809082e-02 -5.414845421910285950e-02 3.491267561912536621e-01 1.245074532926082611e-02 2.628924250602722168e-01 -3.595548570156097412e-01 -3.232487291097640991e-02 -1.766227781772613525e-01 -1.884508877992630005e-02 9.900130331516265869e-02 -1.712785959243774414e-01 -3.347546160221099854e-01 -5.890117213129997253e-02 1.528061088174581528e-02 1.725955605506896973e-01 3.017638623714447021e-01 5.585801601409912109e-02 -2.048653662204742432e-01 8.871128410100936890e-02 -1.467615216970443726e-01 -2.884204685688018799e-01 -2.687117457389831543e-01 1.771076321601867676e-01
-3.993542119860649109e-02 1.168181896209716797e-01 -8.923627436161041260e-02 -1.075379848480224609e-01 -2.138838917016983032e-01 -1.148499920964241028e-01 8.724949508905410767e-02 -1.364453434944152832e-01 -2.804716117680072784e-02 -7.918735593557357788e-02 -9.650936722755432129e-02 -1.706847548484802246e-02 4.954621195793151855e-03 -9.547725319862365723e-02 -2.353399246931076050e-01 8.030670881271362305e-02 2.548196315765380859e-01 3.065122365951538086e-01 2.485659718513488770e-01 8.299390971660614014e-02 -9.583964198827743530e-02 -1.133806481957435608e-01 3.014187514781951904e-01 -7.954351603984832764e-02 2.930475175380706787e-01 6.373668462038040161e-02 1.029718816280364990e-01 -1.813396662473678589e-01 1.940569430589675903e-01 -3.476884365081787109e-01 3.112407326698303223e-01 2.383443564176559448e-01
2.446758449077606201e-01 1.557388454675674438e-01 -2.102511227130889893e-01 2.721088565886020660e-02 -2.040704786777496338e-01 1.815714985132217407e-01 -2.835654914379119873e-01 -1.001767348498106003e-03 4.146774858236312866e-02 -5.458616465330123901e-02 8.219490200281143188e-02 2.477487921714782715e-01 -1.643543243408203125e-01 3.652910292148590088e-01 -3.063397109508514404e-01 5.853505339473485947e-03 -1.213063076138496399e-01 2.176217436790466309e-01 -2.728951275348663330e-01 1.026280522346496582e-01 -1.307143718004226685e-01 -2.210687845945358276e-01 1.628764122724533081e-01 -1.411384791135787964e-01 1.219790726900100708e-01 -1.182483322918415070e-02 1.627415567636489868e-01 7.173576205968856812e-02 1.102937534451484680e-01 -1.113857701420783997e-01 2.161047011613845825e-01 1.064871102571487427e-01
7.079795747995376587e-02 -1.606113165616989136e-01 -5.466645210981369019e-02 9.621424227952957153e-02 -1.016500666737556458e-01 -2.269545942544937134e-02 -4.141808673739433289e-02 -1.940001398324966431e-01 -2.863895893096923828e-01 -3.011784255504608154e-01 -5.599708482623100281e-02 -1.768584251403808594e-01 -1.016156300902366638e-01 1.520262956619262695e-01 -1.288729161024093628e-01 -2.235462218523025513e-01 3.240201771259307861e-01 3.395223915576934814e-01 1.174492090940475464e-01 1.056564040482044220e-02 -1.746798455715179443e-01 -4.069000482559204102e-02 6.257984042167663574e-02 4.305336996912956238e-02 3.589885234832763672e-01 1.872712969779968262e-01 -3.474021330475807190e-02 7.544165849685668945e-02 2.209139913320541382e-01 1.616705954074859619e-01 -2.183507829904556274e-01 1.844387948513031006e-01
3.976185023784637451e-01 1.895286291837692261e-01 -3.294198960065841675e-02 -1.347606815397739410e-02 2.056358382105827332e-02 1.204973235726356506e-01 -2.902662456035614014e-01 -1.474961042404174805e-01 1.304616779088973999e-01 -2.381804138422012329e-01 4.430885240435600281e-02 -6.300583481788635254e-02 2.390794605016708374e-01 2.196018546819686890e-01 -2.498724013566970825e-01 -3.067787550389766693e-02 5.918367207050323486e-02 2.149430513381958008e-01 -8.962587267160415649e-02 -2.082258760929107666e-01 -3.264980912208557129e-01 -1.543449461460113525e-01 1.219472587108612061e-01 -1.197192966938018799e-01 3.682478070259094238e-01 1.867311261594295502e-02 -7.039930671453475952e-02 -8.163718879222869873e-02 1.231582760810852051e-01 -4.063216969370841980e-02 -4.451669752597808838e-02 9.065033495426177979e-02
-9.118380956351757050e-03 2.727054953575134277e-01 -1.828378587961196899e-01 9.856459498405456543e-02 -2.748548686504364014e-01 -1.532258689403533936e-01 -1.091692373156547546e-01 -1.592350006103515625e-01 -1.575031429529190063e-01 -1.586517393589019775e-01 2.361280769109725952e-01 2.036668919026851654e-02 2.069555595517158508e-02 -1.092492695897817612e-02 -2.438481748104095459e-01 8.738815039396286011e-02 8.300293982028961182e-02 -7.562046498060226440e-02 1.878409534692764282e-01 -2.441663891077041626e-01 -2.959674298763275146e-01 4.005280509591102600e-02 4.351712763309478760e-03 2.266115136444568634e-02 9.299423545598983765e-02 1.353929489850997925e-01 -4.415813982486724854e-01 -3.979696705937385559e-02 2.138242870569229126e-01 -1.719597131013870239e-01 2.494297325611114502e-01 1.183454692363739014e-01
-3.141879662871360779e-02 1.689556539058685303e-01 -1.618974506855010986e-01 2.198686599731445312e-01 -1.191166862845420837e-01 2.746946513652801514e-01 -1.151965465396642685e-02 4.354919120669364929e-02 8.361798711121082306e-03 5.514499917626380920e-02 1.639816164970397949e-01 2.649488151073455811e-01 1.309903804212808609e-02 1.965319365262985229e-01 -2.814169526100158691e-01 2.423551380634307861e-01 -1.567165255546569824e-01 -4.964185133576393127e-02 2.587952017784118652e-01 -7.057581841945648193e-02 -1.101447194814682007e-01 1.566362082958221436e-01 1.532170474529266357e-01 1.362022012472152710e-01 3.478949368000030518e-01 2.265008836984634399e-01 -1.980239003896713257e-01 -2.042270004749298096e-01 1.322941035032272339e-01 1.607871204614639282e-01 9.258533269166946411e-02 2.108473777770996094e-01
-4.976149648427963257e-02 1.607316136360168457e-01 6.921286229044198990e-03 2.389082312583923340e-02 -3.507159883156418800e-03 -9.331186115741729736e-02 -2.234417647123336792e-01 -1.716769933700561523e-01 1.743769198656082153e-01 -1.095022484660148621e-01 -7.991551607847213745e-02 2.860014438629150391e-01 -1.396301537752151489e-01 2.120470106601715088e-01 -3.105918467044830322e-01 1.145425904542207718e-02 -1.600106209516525269e-01 4.648743271827697754e-01 -4.735689982771873474e-02 -5.210315436124801636e-02 -1.828073859214782715e-01 3.711537644267082214e-02 -1.022434756159782410e-01 2.683480829000473022e-02 2.971489429473876953e-01 1.060336157679557800e-01 2.199276387691497803e-01 -2.854252979159355164e-02 3.356205224990844727e-01 9.640724398195743561e-03 7.898438721895217896e-02 1.760011315345764160e-01
2.365075051784515381e-01 9.749577194452285767e-02 -7.213562726974487305e-02 1.550203114748001099e-01 -1.005778908729553223e-01 2.892979383468627930e-01 1.280414462089538574e-01 -1.148186773061752319e-01 -1.594855934381484985e-01 -1.128660701215267181e-02 1.510133594274520874e-01 3.822698593139648438e-01 1.592144690221175551e-04 2.235447755083441734e-03 -1.649747043848037720e-01 1.686861515045166016e-01 -1.833342611789703369e-01 2.372043430805206299e-01 1.169817373156547546e-01 1.367818098515272141e-02 -1.999439597129821777e-01 8.634854853153228760e-02 4.252301994711160660e-03 -1.038560643792152405e-01 4.501016438007354736e-01 1.462738662958145142e-01 -1.317954249680042267e-02 -2.006093561649322510e-01 7.709576934576034546e-02 9.405482560396194458e-02 1.863830387592315674e-01 2.363063693046569824e-01
-9.170475602149963379e-02 -7.092115283012390137e-02 1.056037917733192444e-01 -6.983455270528793335e-02 1.157016307115554810e-01 1.342969983816146851e-01 -7.791398465633392334e-02 -1.221790835261344910e-01 4.618692770600318909e-02 -3.824827671051025391e-01 -1.252673119306564331e-01 2.673189640045166016e-01 -1.915765926241874695e-02 1.026728525757789612e-01 -1.983176320791244507e-01 -2.299878448247909546e-01 2.502313852310180664e-01 8.872964233160018921e-02 8.710028976202011108e-02 -2.140127718448638916e-01 -1.033790409564971924e-01 1.610853075981140137e-01 2.629762589931488037e-01 1.681851148605346680e-01 4.934484660625457764e-01 -1.412415504455566406e-01 9.224635432474315166e-04 7.269884645938873291e-02 1.092698276042938232e-01 3.230012580752372742e-02 -1.875852793455123901e-01 6.743264943361282349e-02
3.201701119542121887e-02 1.319022178649902344e-01 3.959282860159873962e-02 4.846297577023506165e-02 1.876470260322093964e-02 1.251261383295059204e-01 -1.568562686443328857e-01 -1.253601163625717163e-01 -1.061014533042907715e-01 -2.160768024623394012e-02 1.204814985394477844e-01 2.328227506950497627e-03 1.364455521106719971e-01 1.021792814135551453e-01 -4.822925031185150146e-01 -2.618740200996398926e-01 3.617811203002929688e-01 7.614415884017944336e-02 2.499034702777862549e-01 -2.343364953994750977e-01 -7.551510632038116455e-02 -1.469852179288864136e-01 -3.796596080064773560e-02 5.595172569155693054e-02 1.844809353351593018e-01 -2.306020706892013550e-01 4.701318964362144470e-02 6.497771292924880981e-02 1.575893163681030273e-01 3.502613902091979980e-01 5.313899740576744080e-02 1.869037151336669922e-01
8.692386746406555176e-02 1.121237799525260925e-01 9.536185115575790405e-02 7.828564196825027466e-02 -2.428342849016189575e-01 -2.892859466373920441e-02 -1.039559096097946167e-01 -2.186830192804336548e-01 -1.239829584956169128e-01 -2.444194555282592773e-01 1.814211718738079071e-02 -2.238211221992969513e-02 3.075166419148445129e-02 2.323023825883865356e-01 -2.112934887409210205e-01 -2.168997824192047119e-01 1.024255752563476562e-01 1.220330148935317993e-01 1.879450827836990356e-01 8.053825795650482178e-02 -4.826800897717475891e-02 1.479921638965606689e-01 -1.692518889904022217e-01 -1.367926448583602905e-01 2.375824600458145142e-01 -2.771946974098682404e-02 -2.321257591247558594e-01 -4.643220305442810059e-01 -2.329287528991699219e-01 1.505937725305557251e-01 1.382998675107955933e-01 2.492737323045730591e-01
-2.187163233757019043e-01 2.739597260951995850e-01 -1.962350606918334961e-01 -4.684321209788322449e-02 -3.448103368282318115e-02 4.373503923416137695e-01 -7.304841279983520508e-02 -1.546021997928619385e-01 -1.394402533769607544e-01 3.073898144066333771e-02 7.195612043142318726e-02 1.723329722881317139e-01 -7.042411714792251587e-02 -5.763123556971549988e-02 -4.430381655693054199e-01 6.470325589179992676e-02 -3.107745572924613953e-02 2.810974419116973877e-01 -1.406508870422840118e-02 2.158552855253219604e-01 -1.152874007821083069e-01 -3.682573512196540833e-02 1.250406503677368164e-01 2.657719701528549194e-02 3.407948836684226990e-02 1.628099232912063599e-01 -2.252863198518753052e-01 -1.746026277542114258e-01 8.100982010364532471e-02 -1.661709845066070557e-01 2.086056172847747803e-01 7.954598963260650635e-02
-1.316289156675338745e-01 4.785594716668128967e-02 3.056346476078033447e-01 1.566477417945861816e-01 -3.835196495056152344e-01 -6.725068390369415283e-02 -2.381877303123474121e-01 -3.868497163057327271e-02 1.268010437488555908e-01 -3.015376627445220947e-01 2.625586688518524170e-01 4.608865827322006226e-02 -1.562904268503189087e-01 1.262022852897644043e-01 -1.980019062757492065e-01 -3.962239027023315430e-01 -1.055877879261970520e-01 1.249311771243810654e-02 1.643265187740325928e-01 1.831196621060371399e-02 -2.065015584230422974e-01 -1.840039938688278198e-01 1.132209226489067078e-01 -6.610053032636642456e-02 1.383642554283142090e-01 7.739468663930892944e-02 1.175837516784667969e-01 8.038473874330520630e-02 -1.189768835902214050e-01 1.614523679018020630e-01 9.805204719305038452e-02 1.019073873758316040e-01
6.115423515439033508e-02 2.491388767957687378e-01 -7.008669525384902954e-02 1.801989376544952393e-01 -2.328147888183593750e-01 2.500976622104644775e-01 -6.074294820427894592e-02 1.003022566437721252e-01 -2.853786386549472809e-02 -1.368902027606964111e-01 1.320801558904349804e-03 4.611154273152351379e-02 3.398517146706581116e-02 1.423086524009704590e-01 -3.654045760631561279e-01 -2.305724620819091797e-01 1.244923174381256104e-01 2.828073203563690186e-01 -1.182046951726078987e-03 -1.680585928261280060e-02 -9.405547380447387695e-02 -1.838340908288955688e-01 9.298333525657653809e-02 -8.355103433132171631e-02 3.922913074493408203e-01 2.768009305000305176e-01 -5.791937466710805893e-03 1.335910409688949585e-01 2.289999276399612427e-01 7.523220498114824295e-03 1.335682272911071777e-01 -2.525321841239929199e-01
2.343405969440937042e-02 1.101863831281661987e-01 7.325045764446258545e-02 -2.356289420276880264e-03 -2.371133863925933838e-01 1.311157494783401489e-01 1.196691542863845825e-01 -8.281907439231872559e-02 -3.641421347856521606e-02 -1.576514691114425659e-01 -1.816612035036087036e-01 1.942716687917709351e-01 1.368728466331958771e-02 -2.154588848352432251e-01 2.502393908798694611e-04 1.134474202990531921e-01 2.293575704097747803e-01 8.406474441289901733e-02 8.092930167913436890e-02 -1.730921715497970581e-01 -2.874887548387050629e-02 -2.798986732959747314e-01 3.251007497310638428e-01 -1.773097962141036987e-01 1.921560913324356079e-01 -1.485202759504318237e-01 -1.279062777757644653e-01 1.140275821089744568e-01 4.543118178844451904e-01 -8.858910202980041504e-02 2.185538411140441895e-01 2.609665989875793457e-01
4.866397976875305176e-01 2.570977807044982910e-01 -2.334849350154399872e-02 1.235886141657829285e-01 -9.658385068178176880e-02 5.017523467540740967e-02 -1.053423359990119934e-01 -1.462720781564712524e-01 1.279625296592712402e-01 -4.731363654136657715e-01 5.604022182524204254e-03 -6.064744293689727783e-02 2.165707200765609741e-01 1.621089130640029907e-01 -6.889311224222183228e-02 -3.694557771086692810e-02 1.564135402441024780e-02 1.391499340534210205e-01 6.945127993822097778e-02 -2.314654141664505005e-01 -2.874709665775299072e-01 2.555784210562705994e-02 6.493472307920455933e-02 -2.357566263526678085e-03 2.553877532482147217e-01 4.441976919770240784e-02 -1.595740169286727905e-01 -3.143304726108908653e-03 9.642783552408218384e-02 -1.300214380025863647e-01 2.089653536677360535e-02 1.698738932609558105e-01
7.533150166273117065e-02 1.627381704747676849e-02 -1.505357027053833008e-01 -1.956160813570022583e-01 -1.548315584659576416e-01 4.847371950745582581e-02 4.527276009321212769e-02 -3.155875205993652344e-01 2.502791285514831543e-01 -2.304020524024963379e-01 -1.456446498632431030e-01 2.263972312211990356e-01 -1.446746438741683960e-01 7.485312223434448242e-02 -2.188117206096649170e-01 -2.515355050563812256e-01 6.887941062450408936e-02 3.047006428241729736e-01 -9.148827753961086273e-03 -6.956555694341659546e-02 -1.314721554517745972e-01 3.855520114302635193e-02 2.090241611003875732e-01 6.919927895069122314e-02 3.342524468898773193e-01 -1.018197014927864075e-01 -1.613545268774032593e-01 3.441074118018150330e-02 1.280330419540405273e-01 -3.202968239784240723e-01 -1.248193532228469849e-01 1.601748019456863403e-01
3.662529215216636658e-02 3.284547477960586548e-02 -1.437310725450515747e-01 -2.384398877620697021e-01 -1.959018856287002563e-01 2.428195998072624207e-02 4.202532023191452026e-02 -4.427529871463775635e-02 -1.686210557818412781e-02 -4.455753564834594727e-01 -3.008335828781127930e-01 -1.300580501556396484e-01 -1.783939450979232788e-01 -2.087699770927429199e-01 -1.203857213258743286e-01 -9.192588925361633301e-02 2.287612408399581909e-01 1.612014323472976685e-01 1.331028640270233154e-01 5.734793096780776978e-02 -1.195359230041503906e-01 -1.928848330862820148e-03 2.379578649997711182e-01 -5.230283830314874649e-03 4.040361344814300537e-01 7.176145166158676147e-02 4.633682966232299805e-02 9.849882125854492188e-02 6.370105594396591187e-02 4.615637939423322678e-03 9.928352385759353638e-02 3.291456997394561768e-01
-2.364518344402313232e-01 2.166787534952163696e-01 -8.305573463439941406e-02 2.266450375318527222e-01 -2.866053283214569092e-01 8.546122908592224121e-02 -1.737104505300521851e-01 -8.624903112649917603e-02 -2.432741820812225342e-01 -2.116815298795700073e-01 4.581525549292564392e-02 -6.438606977462768555e-02 -7.172990590333938599e-02 1.164891943335533142e-01 -1.846449524164199829e-01 1.510467380285263062e-01 1.117460578680038452e-01 2.766821347177028656e-02 2.779415845870971680e-01 -1.266340464353561401e-01 -2.060464769601821899e-01 2.017446309328079224e-01 -3.115285001695156097e-02 9.549621492624282837e-02 9.459312260150909424e-02 1.586205363273620605e-01 -3.192504346370697021e-01 -9.012524783611297607e-02 2.526445686817169189e-01 -2.052492797374725342e-01 1.699213832616806030e-01 2.172243148088455200e-01
7.434164732694625854e-02 -2.136963978409767151e-02 6.892349570989608765e-02 2.933818660676479340e-02 3.380637615919113159e-02 -5.013317614793777466e-02 -1.423006951808929443e-01 2.331140823662281036e-02 6.606596056371927261e-03 -1.557569950819015503e-01 4.461910203099250793e-02 5.764265060424804688e-01 -1.584962159395217896e-01 -1.596170216798782349e-01 -3.069983422756195068e-01 -3.187821507453918457e-01 4.468768462538719177e-02 1.441291570663452148e-01 5.654741451144218445e-02 1.825041770935058594e-01 9.488210827112197876e-02 -1.332082320004701614e-02 2.722863554954528809e-01 7.375694066286087036e-02 -1.342717674560844898e-03 -8.352413773536682129e-02 5.929801613092422485e-02 7.232410367578268051e-03 1.676979809999465942e-01 1.153878495097160339e-01 2.888006865978240967e-01 2.747732400894165039e-01
2.323644906282424927e-01 6.692013144493103027e-02 -1.179381683468818665e-01 2.761222124099731445e-01 -1.425703614950180054e-01 1.983173489570617676e-01 -1.991036087274551392e-01 5.694585293531417847e-02 -1.630602180957794189e-01 -3.847857192158699036e-02 -1.256398707628250122e-01 -1.227186918258666992e-01 -1.185715794563293457e-01 1.552273035049438477e-01 -4.154185354709625244e-01 4.553743079304695129e-02 1.108788028359413147e-01 7.699552178382873535e-02 -7.175394147634506226e-02 -7.507447153329849243e-02 -1.066356748342514038e-01 -3.314993083477020264e-01 1.109177712351083755e-02 3.223651647567749023e-02 4.483114778995513916e-01 2.156706303358078003e-01 -2.259626090526580811e-01 -1.222890764474868774e-01 1.072253212332725525e-01 -2.276816591620445251e-02 6.483907345682382584e-03 1.087360642850399017e-02
-5.239034071564674377e-02 1.773755699396133423e-01 1.671272814273834229e-01 -1.019534990191459656e-01 1.832202449440956116e-02 1.118844673037528992e-01 -2.736922353506088257e-02 -6.270435173064470291e-03 -7.895249873399734497e-02 -6.549870222806930542e-02 1.595802977681159973e-02 -3.380876732990145683e-03 7.052701711654663086e-02 2.348786145448684692e-01 -4.687052071094512939e-01 -1.368214040994644165e-01 3.984341919422149658e-01 1.703049689531326294e-01 -1.804748317226767540e-03 -3.125348687171936035e-01 -1.582680046558380127e-01 2.797115445137023926e-01 4.919480904936790466e-02 -4.272856563329696655e-02 2.432006001472473145e-01 -1.801927238702774048e-01 -1.399807333946228027e-01 -3.537916345521807671e-03 1.276894807815551758e-01 1.691233813762664795e-01 2.137864828109741211e-01 9.841416031122207642e-02
-8.763445913791656494e-02 -1.201167851686477661e-01 8.511418849229812622e-02 1.259605772793292999e-02 -8.767083287239074707e-02 2.010686099529266357e-01 -6.650388240814208984e-02 1.065175309777259827e-01 -2.596040070056915283e-01 -5.013010650873184204e-02 3.952638432383537292e-02 2.784539163112640381e-01 2.025200873613357544e-01 1.930561959743499756e-01 -2.708857953548431396e-01 -3.012009561061859131e-01 3.484442532062530518e-01 2.213274985551834106e-01 -1.033111289143562317e-01 -2.421102076768875122e-01 -4.119059443473815918e-01 -1.873641759157180786e-01 8.081915974617004395e-02 -1.457508206367492676e-01 1.380056589841842651e-01 -8.669584989547729492e-02 -2.393720671534538269e-02 -4.874384030699729919e-02 -6.126827374100685120e-02 -8.707968890666961670e-02 3.464964032173156738e-02 -3.047033771872520447e-02
2.354240268468856812e-01 -5.013453587889671326e-02 -1.550637781620025635e-01 2.636132836341857910e-01 -5.248501151800155640e-02 -8.418597280979156494e-02 -8.778788894414901733e-02 -2.358980923891067505e-01 -1.479705721139907837e-01 -1.912440955638885498e-01 1.450836509466171265e-01 -5.705633386969566345e-02 1.355274766683578491e-01 4.685640707612037659e-02 -2.304089516401290894e-01 -1.439787894487380981e-01 1.959578692913055420e-01 2.118351906538009644e-01 -9.825273603200912476e-02 -2.167338579893112183e-01 -2.803080976009368896e-01 -4.138892889022827148e-01 -2.846736647188663483e-02 -1.398670375347137451e-01 3.073099255561828613e-01 1.048729494214057922e-01 -1.194260194897651672e-01 7.253132760524749756e-02 1.719174534082412720e-01 -1.044152826070785522e-01 3.415778279304504395e-03 1.503039896488189697e-01
-6.898674648255109787e-03 -8.749999850988388062e-02 -2.825443074107170105e-02 1.655103117227554321e-01 -8.094967156648635864e-02 3.260741233825683594e-01 -1.452135108411312103e-02 -1.370944678783416748e-01 1.690106540918350220e-01 -3.620196878910064697e-01 -3.628532588481903076e-02 1.445816904306411743e-01 -9.218716621398925781e-02 5.734509602189064026e-02 -3.343684077262878418e-01 -2.478692084550857544e-01 1.800193488597869873e-01 2.630970999598503113e-02 -1.207302976399660110e-02 1.180370822548866272e-01 -4.621165245771408081e-02 5.852381512522697449e-02 2.721806466579437256e-01 -1.368622630834579468e-01 7.535328716039657593e-02 2.899828366935253143e-02 -9.345980733633041382e-02 3.791786432266235352e-01 1.028483882546424866e-01 -2.136073261499404907e-01 3.179184794425964355e-01 -5.907249823212623596e-02
2.578876614570617676e-01 1.187315024435520172e-02 4.553703591227531433e-02 -4.498880822211503983e-03 -2.652128338813781738e-01 -1.050342991948127747e-01 -2.605121433734893799e-01 1.620819792151451111e-02 -8.170893788337707520e-02 -3.758222460746765137e-01 2.500407397747039795e-01 1.792352050542831421e-01 3.880068287253379822e-02 1.015747711062431335e-02 -1.884053577668964863e-03 1.171864196658134460e-01 1.926836790516972542e-03 1.894460469484329224e-01 4.877151548862457275e-02 -7.797205448150634766e-02 -3.466477394104003906e-01 -2.810747921466827393e-02 3.601669669151306152e-01 1.323181688785552979e-01 1.161086410284042358e-01 -1.871879696846008301e-01 -1.710696518421173096e-01 3.550228103995323181e-02 -1.633893549442291260e-01 2.206911593675613403e-01 -2.077387832105159760e-02 2.375663220882415771e-01
-6.280074268579483032e-02 -7.328447699546813965e-02 -1.708959192037582397e-01 2.712903358042240143e-02 -2.009920030832290649e-01 -1.449205074459314346e-02 -1.838270574808120728e-01 -2.418104745447635651e-02 2.023270586505532265e-03 -8.828260004520416260e-02 2.266826182603836060e-01 -8.530756086111068726e-02 9.177898988127708435e-03 -1.358870416879653931e-01 -1.824587583541870117e-01 -1.123185455799102783e-01 1.064939200878143311e-01 2.288108021020889282e-01 2.849825024604797363e-01 -2.673838734626770020e-01 1.254581473767757416e-02 -3.739397525787353516e-01 6.879521161317825317e-02 -3.808621689677238464e-02 3.340636491775512695e-01 -1.601253151893615723e-01 1.648004353046417236e-01 6.422052532434463501e-02 3.297181427478790283e-01 -1.632581464946269989e-02 1.569076180458068848e-01 3.002394437789916992e-01
4.398487880825996399e-02 2.272908240556716919e-01 -1.243973821401596069e-01 -5.049315840005874634e-02 -7.449137978255748749e-03 -9.680980443954467773e-02 -2.469876855611801147e-01 -1.428239792585372925e-01 -1.243146285414695740e-01 -1.369941681623458862e-01 4.911599680781364441e-02 1.657299995422363281e-01 1.530137211084365845e-01 4.381114244461059570e-02 -3.972731530666351318e-01 -7.683586329221725464e-03 2.083764970302581787e-02 1.956632919609546661e-02 -1.646828055381774902e-01 2.563788294792175293e-01 -3.275932669639587402e-01 3.241653144359588623e-01 -9.477680549025535583e-03 1.851608306169509888e-01 4.570603836327791214e-03 6.216227635741233826e-02 -2.419529855251312256e-01 -1.186729744076728821e-01 9.185444563627243042e-02 2.609875611960887909e-02 3.551632761955261230e-01 1.949910819530487061e-01
-4.775872454047203064e-02 2.569749057292938232e-01 1.245015934109687805e-01 1.952136307954788208e-01 -9.382893890142440796e-02 -6.114380806684494019e-02 -2.132707536220550537e-01 -1.528456211090087891e-01 5.951136350631713867e-02 -1.924406737089157104e-01 -1.824299991130828857e-01 1.137203499674797058e-01 2.821500971913337708e-02 5.201716721057891846e-02 -3.020679950714111328e-02 -1.238063499331474304e-01 2.587085068225860596e-01 7.403193414211273193e-02 1.659928113222122192e-01 1.775727421045303345e-02 -5.592593550682067871e-01 -2.716341316699981689e-01 -2.646764740347862244e-02 5.559138953685760498e-02 1.649771481752395630e-01 -2.179791927337646484e-01 1.342247724533081055e-01 -1.823616325855255127e-01 1.747584789991378784e-01 -8.311469852924346924e-02 8.122427761554718018e-02 1.716915965080261230e-01
7.395262271165847778e-02 2.925429940223693848e-01 1.281022876501083374e-01 1.433296352624893188e-01 -9.700017049908638000e-03 3.675173819065093994e-01 -1.905983239412307739e-01 -1.186479628086090088e-01 9.022296965122222900e-02 -1.873638629913330078e-01 -6.350250542163848877e-02 1.445849537849426270e-01 8.803521841764450073e-02 2.537756264209747314e-01 3.607767447829246521e-02 -1.971510350704193115e-01 -1.521828351542353630e-03 1.440743952989578247e-01 -1.239171251654624939e-01 -1.060862466692924500e-01 -3.058291375637054443e-01 -1.343265622854232788e-01 2.221233025193214417e-02 -1.125786080956459045e-02 2.790403664112091064e-01 -1.867529004812240601e-01 -1.763622164726257324e-01 -2.146277874708175659e-01 3.593057096004486084e-01 4.688658192753791809e-02 4.802145436406135559e-02 1.511420309543609619e-01
-1.321960836648941040e-01 -2.004291745834052563e-04 2.175542265176773071e-01 -3.720696270465850830e-02 -2.675671279430389404e-01 -1.727929152548313141e-02 -5.848378688097000122e-02 3.634886071085929871e-02 1.017608717083930969e-01 -2.941353321075439453e-01 2.852833569049835205e-01 6.236435845494270325e-02 1.349790114909410477e-02 1.606409251689910889e-01 -3.834148049354553223e-01 -8.290376514196395874e-02 -6.396470963954925537e-02 -8.212377317249774933e-03 -3.884205594658851624e-02 1.036878302693367004e-01 -1.621947586536407471e-01 1.387721449136734009e-01 2.904006838798522949e-02 -9.429541230201721191e-02 7.128408551216125488e-02 2.391959130764007568e-01 -2.540320158004760742e-01 -1.528496593236923218e-01 2.723548412322998047e-01 -4.041369631886482239e-02 4.225373864173889160e-01 1.374949067831039429e-01
1.907145977020263672e-01 -5.637167021632194519e-02 -1.117087304592132568e-01 -1.433837711811065674e-01 -1.321279257535934448e-01 1.561412066221237183e-01 -2.392170205712318420e-02 -3.063110411167144775e-01 2.317472100257873535e-01 -2.780837714672088623e-01 2.552150562405586243e-02 3.059119284152984619e-01 -4.962562024593353271e-02 5.545008182525634766e-02 -2.064260393381118774e-01 -2.831802666187286377e-01 2.973690927028656006e-01 2.758572101593017578e-01 1.120957955718040466e-01 -3.110625781118869781e-02 -8.497086167335510254e-02 3.753304854035377502e-02 2.100457549095153809e-01 -6.310645956546068192e-03 3.013779222965240479e-01 -9.081138297915458679e-03 -4.332705587148666382e-02 4.375837743282318115e-02 9.175277501344680786e-02 -2.970005273818969727e-01 -8.607803285121917725e-02 8.932007104158401489e-02
8.447248488664627075e-02 1.173692420125007629e-01 -8.588429540395736694e-02 1.542759239673614502e-01 4.072901606559753418e-02 2.044807188212871552e-02 -9.304822236299514771e-02 -1.900857090950012207e-01 -1.357560306787490845e-01 -1.852544695138931274e-01 1.589139997959136963e-01 -7.457400858402252197e-02 1.311686187982559204e-01 1.773647665977478027e-01 -2.134364545345306396e-01 -1.090876385569572449e-01 3.299873769283294678e-01 -6.626133341342210770e-03 3.119114935398101807e-01 -1.210751086473464966e-01 -1.076018288731575012e-01 -1.005064100027084351e-01 3.533985018730163574e-01 5.558376759290695190e-02 3.697126209735870361e-01 -2.735321521759033203e-01 1.646469533443450928e-02 -1.182864010334014893e-01 -1.383794099092483521e-01 2.154226154088973999e-01 4.078847542405128479e-02 2.186979502439498901e-01
-6.517731398344039917e-02 3.073068261146545410e-01 -2.232917957007884979e-02 5.528357252478599548e-02 -4.082779586315155029e-01 -7.795042544603347778e-02 -1.705187261104583740e-01 -2.326311171054840088e-01 -2.250591367483139038e-01 -2.899448946118354797e-02 -4.749835282564163208e-02 -6.551880389451980591e-02 9.885951131582260132e-02 1.001600101590156555e-01 1.248418819159269333e-02 -3.188537955284118652e-01 -8.429823792539536953e-04 -3.417981415987014771e-02 2.055147290229797363e-01 7.117399573326110840e-02 -1.094446107745170593e-01 -3.278259336948394775e-01 9.226184338331222534e-03 1.124553903937339783e-01 4.437595307826995850e-01 7.000229507684707642e-02 -1.443546563386917114e-01 1.050153002142906189e-02 1.675830483436584473e-01 2.738871239125728607e-02 1.145322714000940323e-02 1.724578440189361572e-01
-2.522061392664909363e-02 6.941765546798706055e-02 6.762742996215820312e-02 -1.278398185968399048e-01 -2.591735124588012695e-01 -2.233162149786949158e-02 -2.441116571426391602e-01 1.127498298883438110e-01 -2.711603939533233643e-01 -9.237063676118850708e-02 9.584749490022659302e-02 1.473316103219985962e-01 -1.165635045617818832e-02 1.504436135292053223e-01 -1.736171245574951172e-01 1.154602244496345520e-01 -1.236611083149909973e-01 1.132815703749656677e-02 1.121513172984123230e-01 -1.935816854238510132e-01 -5.469868779182434082e-01 8.241699635982513428e-02 5.554242804646492004e-02 -3.017374686896800995e-02 -1.300356350839138031e-02 2.269363403320312500e-01 -3.753421306610107422e-01 1.053696200251579285e-01 2.112054824829101562e-01 -1.708264276385307312e-02 8.382324874401092529e-02 1.530515104532241821e-01
1.297336220741271973e-01 3.438229262828826904e-01 1.071852594614028931e-01 6.780545227229595184e-04 -1.115441247820854187e-01 1.419624388217926025e-01 -2.499821782112121582e-02 -1.827092766761779785e-01 -1.465868502855300903e-01 2.146402373909950256e-02 -3.949980437755584717e-02 3.854115903377532959e-01 -1.365867406129837036e-01 2.159201949834823608e-01 -2.077293843030929565e-01 1.210284978151321411e-01 -2.003456503152847290e-01 1.119502857327461243e-01 1.699501574039459229e-01 1.494391262531280518e-01 -3.253382444381713867e-01 1.775461137294769287e-01 2.251158952713012695e-01 1.007257029414176941e-01 1.024088636040687561e-01 -9.983966499567031860e-02 3.786649554967880249e-02 -1.147952005267143250e-01 3.128445446491241455e-01 -6.971337832510471344e-03 1.669201850891113281e-01 1.697302758693695068e-01
5.438817664980888367e-03 2.447067648172378540e-01 -8.067066967487335205e-02 -1.210990026593208313e-01 -2.593071758747100830e-01 -3.545392304658889771e-02 -1.331958025693893433e-01 1.904800347983837128e-02 -3.416146636009216309e-01 -2.985626757144927979e-01 -2.178631164133548737e-02 1.640548557043075562e-01 -1.214498355984687805e-01 -1.367231756448745728e-01 -3.255819901823997498e-02 -2.109782546758651733e-01 1.764641106128692627e-01 -2.047739550471305847e-02 1.815774291753768921e-01 -2.184924781322479248e-01 -2.008309820666909218e-03 -2.713344395160675049e-01 -6.256218254566192627e-02 2.515617311000823975e-01 2.403219789266586304e-01 -1.870450098067522049e-03 1.225214749574661255e-01 -5.474327504634857178e-02 2.828336358070373535e-01 -2.370765209197998047e-01 4.302210360765457153e-02 2.305679619312286377e-01
-1.286651752889156342e-02 1.006768643856048584e-01 -2.070015063509345055e-03 -2.352708019316196442e-02 3.692368417978286743e-02 -4.812798276543617249e-02 -2.712536156177520752e-01 1.506819128990173340e-01 -1.589556932449340820e-01 -2.529269456863403320e-01 2.377270162105560303e-02 1.936217099428176880e-01 -6.533642858266830444e-02 -1.373563110828399658e-01 -3.652695715427398682e-01 7.280163466930389404e-02 -1.513009965419769287e-01 -1.968380957841873169e-01 5.357640385627746582e-01 8.370454609394073486e-02 -1.832119077444076538e-01 3.658825904130935669e-02 1.250166893005371094e-01 9.822209179401397705e-02 1.674416810274124146e-01 1.897019445896148682e-01 -6.909944862127304077e-02 7.986766099929809570e-02 2.375382184982299805e-01 -7.867385447025299072e-02 2.125980108976364136e-01 3.418671339750289917e-02
-1.418153941631317139e-01 -2.872038818895816803e-02 -3.311293423175811768e-01 -2.807566337287425995e-02 -2.643141448497772217e-01 4.911409318447113037e-02 2.121415734291076660e-01 4.457521066069602966e-02 3.487538918852806091e-02 -2.662008106708526611e-01 1.070591360330581665e-01 1.858767122030258179e-01 -1.733747720718383789e-01 8.437488228082656860e-02 -3.239246904850006104e-01 7.893484830856323242e-02 -1.000861972570419312e-01 -6.503383070230484009e-02 1.357847750186920166e-01 -1.216599866747856140e-01 -1.840698570013046265e-01 -1.357568148523569107e-02 1.122582852840423584e-01 3.263045847415924072e-01 2.761046886444091797e-01 4.093405231833457947e-02 -1.347490996122360229e-01 3.472793102264404297e-02 -1.361857652664184570e-01 -2.959711253643035889e-01 -7.918171584606170654e-02 2.694825828075408936e-01
2.488707192242145538e-02 2.311227321624755859e-01 1.659158319234848022e-01 -3.533339798450469971e-01 -3.460281789302825928e-01 1.190085113048553467e-01 1.144528668373823166e-02 1.132906004786491394e-01 -5.689248442649841309e-02 3.580032661557197571e-02 3.438497195020318031e-03 1.012806221842765808e-01 1.982521116733551025e-01 1.374801248311996460e-01 -8.621545135974884033e-02 -1.366921216249465942e-01 8.222874999046325684e-02 7.072973996400833130e-02 2.199068367481231689e-01 4.958740901201963425e-03 -5.638630688190460205e-02 -1.244131922721862793e-01 3.260406255722045898e-01 2.220721691846847534e-01 3.118319213390350342e-01 -9.294497221708297729e-02 4.663849994540214539e-02 -3.947036340832710266e-03 2.401132136583328247e-01 -1.033827429637312889e-03 3.042121231555938721e-01 2.343536019325256348e-01
-3.003530576825141907e-02 2.606953978538513184e-01 1.838481873273849487e-01 4.702042415738105774e-02 -8.045639097690582275e-02 4.736640304327011108e-02 -9.998058527708053589e-02 -2.195646017789840698e-01 -3.351326286792755127e-02 -1.048398539423942566e-01 -2.377577424049377441e-01 3.669817745685577393e-01 1.099599152803421021e-01 2.355196177959442139e-01 -2.691025137901306152e-01 1.741004884243011475e-01 -1.498468369245529175e-01 2.641252577304840088e-01 1.084649264812469482e-01 -1.358389556407928467e-01 -1.811457872390747070e-01 1.176129374653100967e-02 1.086718961596488953e-01 1.848970651626586914e-01 8.850198239088058472e-02 4.717931523919105530e-02 1.844163425266742706e-02 -2.522348463535308838e-01 1.366944015026092529e-01 1.987778842449188232e-01 2.781523764133453369e-01 2.088706791400909424e-01
3.177606686949729919e-02 2.017474174499511719e-01 -5.604031682014465332e-02 -3.854595497250556946e-02 -1.042301431298255920e-01 -7.933367043733596802e-02 -2.050307840108871460e-01 9.350784868001937866e-02 1.846249103546142578e-01 -3.466876149177551270e-01 4.366113245487213135e-02 2.303941100835800171e-01 1.263431906700134277e-01 2.907960414886474609e-01 -2.496946454048156738e-01 2.840999886393547058e-02 6.266875565052032471e-02 4.047082066535949707e-01 4.210284724831581116e-02 2.099591046571731567e-01 -1.021586731076240540e-01 -1.571956127882003784e-01 1.933403611183166504e-01 -1.921466290950775146e-01 1.087927445769309998e-01 -4.819409921765327454e-02 -1.142235100269317627e-01 3.155105561017990112e-02 3.018473684787750244e-01 -2.037552446126937866e-01 -5.821128934621810913e-02 1.598131805658340454e-01
-1.198723763227462769e-01 5.397553741931915283e-02 -1.355783343315124512e-01 9.729300625622272491e-03 -4.704267904162406921e-02 5.607536807656288147e-02 -2.933954000473022461e-01 1.808612421154975891e-02 -5.171462520956993103e-02 -2.158027589321136475e-01 2.959482185542583466e-02 4.494534432888031006e-01 7.716582715511322021e-02 4.195351600646972656e-01 -3.074829578399658203e-01 1.753894388675689697e-01 -1.745339781045913696e-01 8.253759890794754028e-02 -7.831411063671112061e-02 1.733871549367904663e-01 -2.157321125268936157e-01 -1.587812788784503937e-02 8.035591989755630493e-02 -2.695281244814395905e-02 1.279496848583221436e-01 1.024777814745903015e-01 1.249290704727172852e-01 -8.367221802473068237e-02 2.526238858699798584e-01 7.008206099271774292e-02 1.652115955948829651e-02 2.591210007667541504e-01
-1.714881360530853271e-01 1.260390877723693848e-01 -1.656201332807540894e-01 3.403915092349052429e-03 3.368848189711570740e-02 3.229147195816040039e-01 -1.437824070453643799e-01 -7.154658436775207520e-02 -1.559403240680694580e-01 -7.059735059738159180e-02 -3.112580254673957825e-02 2.971658408641815186e-01 -4.775599390268325806e-02 2.041221410036087036e-02 -4.352294504642486572e-01 1.076669469475746155e-01 4.274450615048408508e-02 3.290553390979766846e-01 1.731347143650054932e-01 5.354943498969078064e-02 -8.626068383455276489e-02 1.003302447497844696e-02 1.681555211544036865e-01 -5.102383438497781754e-03 -1.118968129158020020e-01 4.193425923585891724e-02 -1.791978180408477783e-01 -3.704170584678649902e-01 7.669410109519958496e-02 -1.344623565673828125e-01 2.573880851268768311e-01 1.454952657222747803e-01
4.862208664417266846e-02 3.558892309665679932e-01 -1.766206622123718262e-01 2.766396105289459229e-02 -1.990647912025451660e-01 1.750050336122512817e-01 -1.468033492565155029e-01 -1.789871007204055786e-01 -2.066551297903060913e-01 -2.269617468118667603e-01 1.218403875827789307e-01 2.241340875625610352e-01 -3.028196990489959717e-01 -4.905239865183830261e-02 -3.451396226882934570e-01 -3.734668716788291931e-02 -3.082079589366912842e-01 5.501176416873931885e-02 1.318702250719070435e-01 -8.823498338460922241e-02 -2.614410519599914551e-01 7.096046209335327148e-02 4.998837411403656006e-02 4.983939230442047119e-02 8.819392323493957520e-02 -4.749325290322303772e-02 -1.389865763485431671e-02 -1.566736847162246704e-01 2.609268762171268463e-03 9.838367998600006104e-02 -3.183629736304283142e-02 -3.069525957107543945e-01
-1.618559807538986206e-01 7.984942942857742310e-02 1.789859086275100708e-01 1.555043905973434448e-01 -2.794925570487976074e-01 2.034897059202194214e-01 -3.113327026367187500e-01 1.258227974176406860e-01 2.781934849917888641e-02 -3.725900352001190186e-01 -8.435830473899841309e-02 -6.979726254940032959e-02 -6.019873172044754028e-02 1.373745352029800415e-01 -2.408677637577056885e-01 8.984776586294174194e-02 4.640042781829833984e-02 1.678389161825180054e-01 1.336279511451721191e-01 -2.554501220583915710e-02 -3.368167281150817871e-01 -1.926835626363754272e-01 8.742801845073699951e-02 -3.696497529745101929e-03 2.659907639026641846e-01 3.102782554924488068e-02 2.503026723861694336e-01 1.544567197561264038e-01 1.924564242362976074e-01 -1.901665478944778442e-01 -1.385986991226673126e-02 -8.729013614356517792e-03
1.498055160045623779e-01 1.480175256729125977e-01 1.903553120791912079e-02 -1.238571554422378540e-01 -2.584720849990844727e-01 9.353610128164291382e-02 -1.478740572929382324e-01 -1.075405701994895935e-01 1.968609541654586792e-02 -4.273417592048645020e-01 9.422273188829421997e-02 5.451481789350509644e-02 -1.388018280267715454e-01 -1.547666341066360474e-01 -1.135412231087684631e-01 -1.495102941989898682e-01 -1.458700448274612427e-01 2.764407098293304443e-01 -8.685968816280364990e-02 -1.997676491737365723e-01 -4.643841385841369629e-01 -2.264901101589202881e-01 1.152292862534523010e-01 -9.028530120849609375e-02 1.233615055680274963e-01 -5.792626738548278809e-02 -1.469390690326690674e-01 -1.871750652790069580e-01 -7.870168983936309814e-02 6.554111838340759277e-02 -1.154069453477859497e-01 1.584278047084808350e-01
-1.042391452938318253e-02 2.719539403915405273e-01 1.541619002819061279e-01 3.142398223280906677e-02 -2.031849622726440430e-01 3.490074723958969116e-02 -1.053826510906219482e-01 3.062515147030353546e-02 -2.432242408394813538e-02 -3.712257444858551025e-01 1.138253584504127502e-01 6.138170138001441956e-02 -2.634451091289520264e-01 -1.164778992533683777e-01 -1.191742122173309326e-01 -1.226717382669448853e-01 -3.928128629922866821e-02 2.388714849948883057e-01 -1.995604783296585083e-01 -2.091315090656280518e-01 -4.076907932758331299e-01 1.055263057351112366e-01 2.676067054271697998e-01 -5.303649976849555969e-02 1.144574731588363647e-01 -1.155169010162353516e-01 -7.844194024801254272e-02 -2.419151514768600464e-01 4.708798974752426147e-02 5.466728657484054565e-02 -1.454543769359588623e-01 2.605147659778594971e-01
1.249015927314758301e-01 1.533971428871154785e-01 6.991496682167053223e-02 7.838328182697296143e-02 7.818062603473663330e-02 3.666510879993438721e-01 7.266838103532791138e-03 7.578689604997634888e-02 -2.670034468173980713e-01 -4.534330368041992188e-01 -4.165048897266387939e-02 1.821552366018295288e-01 1.112568303942680359e-01 7.338710129261016846e-02 -1.635164171457290649e-01 -1.470375359058380127e-01 2.971557676792144775e-01 2.355774790048599243e-01 -6.585004925727844238e-02 -4.633209481835365295e-02 -1.161683723330497742e-01 -2.879615128040313721e-01 8.093483746051788330e-02 -9.660646319389343262e-02 2.707577869296073914e-02 1.195267438888549805e-01 3.775253891944885254e-02 -1.851653903722763062e-01 2.765447795391082764e-01 4.221679270267486572e-02 1.787870377302169800e-01 4.505013674497604370e-02
-1.568087637424468994e-01 -7.352472841739654541e-02 1.583060771226882935e-01 1.900512874126434326e-01 -1.641615629196166992e-01 5.276909098029136658e-02 -6.739838421344757080e-02 1.925883144140243530e-01 -1.265278756618499756e-01 -3.043808937072753906e-01 7.669465243816375732e-02 1.708263754844665527e-01 -2.055299468338489532e-02 2.105512171983718872e-01 -2.134345471858978271e-01 -2.122617363929748535e-01 2.151094190776348114e-02 7.235757261514663696e-02 2.259421944618225098e-01 -7.659169286489486694e-02 3.761017322540283203e-02 -1.732840538024902344e-01 9.623442590236663818e-02 6.214697659015655518e-02 9.168136864900588989e-02 1.910745203495025635e-01 2.570720203220844269e-02 1.778839379549026489e-01 -2.655859887599945068e-01 -2.501978725194931030e-02 3.898359835147857666e-01 3.883834481239318848e-01
8.936918526887893677e-02 -8.068745583295822144e-02 -4.677035659551620483e-02 -5.310151353478431702e-02 -2.330407127737998962e-02 1.755548417568206787e-01 -2.086074464023113251e-02 3.229980543255805969e-02 -1.790692657232284546e-02 -1.474264562129974365e-01 2.327662110328674316e-01 4.578159749507904053e-01 3.441177308559417725e-02 4.153824702370911837e-04 -2.303582578897476196e-01 -1.132439300417900085e-01 1.302590966224670410e-01 1.479110419750213623e-01 8.192238211631774902e-02 9.861994534730911255e-02 -1.281252596527338028e-02 5.933655798435211182e-02 4.909182339906692505e-02 -2.518212497234344482e-01 2.317072600126266479e-01 1.076037809252738953e-01 1.465885043144226074e-01 -2.087449580430984497e-01 1.188439577817916870e-01 -2.138212174177169800e-01 4.663190841674804688e-01 2.496651858091354370e-01
-9.238442033529281616e-02 -1.013143658638000488e-01 -2.323650717735290527e-01 1.837706416845321655e-01 -2.278592884540557861e-01 1.923162043094635010e-01 -9.847358614206314087e-02 -1.289872229099273682e-01 -8.735609054565429688e-02 -3.445306792855262756e-02 -3.246232122182846069e-02 2.426301091909408569e-01 -2.336094379425048828e-01 1.637828648090362549e-01 -5.475686118006706238e-02 -1.169481351971626282e-01 1.077412143349647522e-01 -2.007871121168136597e-02 2.303729020059108734e-02 2.215519249439239502e-01 -3.833952546119689941e-01 7.561180245829746127e-05 1.194124445319175720e-01 3.665827214717864990e-01 3.679647147655487061e-01 -1.916051208972930908e-01 5.503790453076362610e-02 1.047584563493728638e-01 5.910642445087432861e-02 2.079970538616180420e-01 1.372826397418975830e-01 4.901199042797088623e-02
2.152945697307586670e-01 1.381772905588150024e-01 1.294438093900680542e-01 1.464734524488449097e-01 -1.010378077626228333e-01 2.445859462022781372e-02 -3.505402430891990662e-02 4.870988428592681885e-02 -1.346222907304763794e-01 -2.270923368632793427e-02 -3.762016817927360535e-02 1.761475801467895508e-01 1.797278411686420441e-02 2.321920394897460938e-01 -1.899604052305221558e-01 -1.652808040380477905e-01 3.014100715517997742e-02 -1.365803778171539307e-01 2.832719981670379639e-01 -3.185388445854187012e-02 2.036333233118057251e-01 -3.043638542294502258e-03 4.307646155357360840e-01 -1.373109072446823120e-01 -1.068392097949981689e-01 1.561793237924575806e-01 -2.076547890901565552e-01 1.062008515000343323e-01 -2.166262269020080566e-02 -5.414620041847229004e-02 2.474399656057357788e-01 4.600803554058074951e-01
2.499735653400421143e-01 1.268064826726913452e-01 -1.133707016706466675e-01 2.469810657203197479e-02 -1.798845976591110229e-01 -5.791558418422937393e-03 -2.565663456916809082e-01 1.596431732177734375e-01 -1.346117407083511353e-01 -3.212732449173927307e-02 -2.066297978162765503e-01 1.307581961154937744e-01 -9.008830040693283081e-02 -1.144331470131874084e-01 -4.602057337760925293e-01 -1.893234997987747192e-01 1.004352495074272156e-01 -6.744221597909927368e-02 2.216777205467224121e-01 2.762076556682586670e-01 -5.675085261464118958e-02 3.669680282473564148e-02 4.026308357715606689e-01 -7.908402383327484131e-02 1.414055004715919495e-02 -1.076022535562515259e-01 1.537183672189712524e-01 6.072632968425750732e-02 1.395435072481632233e-02 -1.723282039165496826e-01 1.337889134883880615e-01 1.912835687398910522e-01
-3.384802117943763733e-02 2.701085060834884644e-02 4.246377199888229370e-02 1.869362294673919678e-01 6.998626887798309326e-02 -3.052432462573051453e-02 1.331953257322311401e-01 -2.326818108558654785e-01 3.451117873191833496e-02 -1.082128733396530151e-01 1.556473672389984131e-01 2.815960049629211426e-01 6.359565258026123047e-02 -8.229456096887588501e-02 -2.930156588554382324e-01 1.014353632926940918e-01 -7.116600126028060913e-02 8.763474971055984497e-02 1.186032816767692566e-01 -8.094539493322372437e-02 -9.522662311792373657e-02 -4.520563781261444092e-02 4.864305257797241211e-01 -2.328365892171859741e-01 3.002767264842987061e-01 -7.442080974578857422e-02 2.387439645826816559e-02 -2.030592709779739380e-01 2.497416436672210693e-01 -1.020304337143898010e-01 2.015267908573150635e-01 2.721639573574066162e-01
-3.751397132873535156e-02 1.916485726833343506e-01 2.268011271953582764e-01 6.016194075345993042e-02 -9.071163088083267212e-02 2.287910431623458862e-01 3.946171700954437256e-02 -1.975888758897781372e-01 5.599499493837356567e-02 -3.159050345420837402e-01 2.380208671092987061e-02 1.353684067726135254e-01 3.331154584884643555e-02 1.285537332296371460e-01 -2.417796850204467773e-01 7.688308507204055786e-02 -5.907345563173294067e-02 2.630257047712802887e-02 5.051270499825477600e-02 -6.827143579721450806e-02 -1.415744889527559280e-02 2.206373065710067749e-01 -8.518448472023010254e-02 -4.432842880487442017e-02 4.145057797431945801e-01 -4.300808906555175781e-02 -2.536698244512081146e-02 -3.227666020393371582e-01 -7.696573436260223389e-02 -9.897814691066741943e-02 4.602827131748199463e-01 1.619948744773864746e-01
-2.125866264104843140e-01 -7.159796357154846191e-02 -1.038595102727413177e-02 2.971124053001403809e-01 -2.079050093889236450e-01 2.077601850032806396e-01 2.221060097217559814e-01 1.200836673378944397e-01 7.850863784551620483e-02 -3.159154653549194336e-01 3.106560111045837402e-01 1.184559315443038940e-01 3.309665992856025696e-02 2.222709804773330688e-01 -4.410931468009948730e-01 -1.329607963562011719e-01 -1.387467980384826660e-01 8.423667401075363159e-02 5.022130906581878662e-02 -7.754055410623550415e-02 -1.458463072776794434e-01 4.290648922324180603e-02 2.105796709656715393e-02 -1.531824236735701561e-04 1.822985112667083740e-01 1.655196100473403931e-01 1.053126454353332520e-01 8.704729378223419189e-02 6.858020089566707611e-03 -9.450651705265045166e-02 2.832934842444956303e-04 2.918861210346221924e-01
-3.260023519396781921e-02 -2.098653018474578857e-01 -1.765702217817306519e-01 6.929052621126174927e-02 -6.162588670849800110e-02 -1.266152560710906982e-01 -1.190424780361354351e-03 -1.947928965091705322e-01 -1.012062430381774902e-01 -4.621706157922744751e-02 5.101225525140762329e-02 3.149396777153015137e-01 1.332215666770935059e-01 7.220770418643951416e-02 -3.776862025260925293e-01 1.060156077146530151e-01 -1.433073133230209351e-01 4.705386236310005188e-02 1.108031049370765686e-01 -5.639605224132537842e-02 -3.320779800415039062e-01 -2.409855872392654419e-01 -1.517379563301801682e-02 8.915354311466217041e-02 2.666248679161071777e-01 -4.329447448253631592e-02 3.511750325560569763e-02 2.091013453900814056e-02 -1.501168869435787201e-02 -3.820192813873291016e-01 -9.552430361509323120e-03 3.667402565479278564e-01
1.888953149318695068e-01 1.180064678192138672e-01 2.310325801372528076e-01 2.862106561660766602e-01 -1.111573874950408936e-01 2.386772185564041138e-01 1.157865077257156372e-01 4.705703631043434143e-02 -6.933624297380447388e-02 -1.412906199693679810e-01 2.467418611049652100e-01 1.804658621549606323e-01 1.075252965092658997e-01 -1.129293292760848999e-01 -1.186004951596260071e-01 2.847053483128547668e-02 -2.471823692321777344e-01 -5.609311535954475403e-02 2.002553492784500122e-01 -2.364776656031608582e-02 -2.490615099668502808e-01 5.875462293624877930e-02 1.190852280706167221e-02 -1.401931792497634888e-01 3.613066971302032471e-01 -1.110369265079498291e-01 1.677257716655731201e-01 -1.186169385910034180e-01 1.448186635971069336e-01 -1.365555077791213989e-01 2.771009802818298340e-01 2.847456336021423340e-01
2.227292209863662720e-01 1.570707559585571289e-01 1.228051111102104187e-01 1.063687503337860107e-01 -1.869752705097198486e-01 3.121198117733001709e-01 1.133250594139099121e-01 -9.124800562858581543e-02 -2.851627171039581299e-01 -3.336279988288879395e-01 -1.355555653572082520e-01 1.153272017836570740e-01 -4.346692189574241638e-02 2.209564596414566040e-01 -1.900485754013061523e-01 4.643993079662322998e-02 1.343522965908050537e-01 3.891935199499130249e-02 -1.129890903830528259e-01 2.681079208850860596e-01 -1.873419880867004395e-01 -3.848071694374084473e-01 1.274975389242172241e-01 -1.207413747906684875e-01 -1.701262407004833221e-02 1.219785585999488831e-01 2.604797948151826859e-03 -1.028357520699501038e-01 1.839387267827987671e-01 1.168967336416244507e-01 1.048682928085327148e-01 1.732719987630844116e-01
4.222406446933746338e-01 1.783547252416610718e-01 3.000425696372985840e-01 1.680850423872470856e-02 -1.863484680652618408e-01 -4.805215075612068176e-02 1.086864620447158813e-01 3.606305690482258797e-03 9.399515390396118164e-02 -3.865840733051300049e-01 5.041956901550292969e-02 1.067609786987304688e-01 2.832490019500255585e-03 1.013856604695320129e-01 -2.107241302728652954e-01 6.880058348178863525e-02 5.811636894941329956e-02 2.357920706272125244e-01 -1.170909330248832703e-01 -9.443227946758270264e-02 -3.944092094898223877e-01 3.131741657853126526e-02 2.001134902238845825e-01 1.225644201040267944e-01 6.658127903938293457e-02 1.728415787220001221e-01 -1.491252779960632324e-01 -2.977859228849411011e-03 1.009294912219047546e-01 -4.911174625158309937e-02 -7.598622143268585205e-02 2.257190197706222534e-01
4.857479035854339600e-02 6.432817876338958740e-02 1.719944626092910767e-01 -6.179175688885152340e-04 -1.819551140069961548e-01 2.691795825958251953e-01 -1.934401877224445343e-02 -2.607956826686859131e-01 1.948177255690097809e-02 -3.473325967788696289e-01 2.088931649923324585e-01 1.071579232811927795e-01 -3.977071493864059448e-02 8.205243945121765137e-02 -7.772718369960784912e-02 -4.968062415719032288e-02 8.480294048786163330e-02 -6.224188208580017090e-02 5.561545491218566895e-02 9.979128092527389526e-02 -1.200620532035827637e-01 1.019268929958343506e-01 -9.242708981037139893e-02 -2.408437877893447876e-01 2.740647494792938232e-01 1.603647023439407349e-01 -1.671571135520935059e-01 -3.489844799041748047e-01 -1.070720702409744263e-01 8.587751537561416626e-03 4.154007136821746826e-01 2.165129631757736206e-01
1.505809277296066284e-01 1.658220142126083374e-01 1.576756127178668976e-02 1.128824651241302490e-01 4.716757312417030334e-02 3.201569318771362305e-01 2.189790904521942139e-01 -1.187155116349458694e-02 -1.888511180877685547e-01 -1.246745660901069641e-01 1.777524501085281372e-01 4.122868776321411133e-01 -3.460748121142387390e-02 1.902640908956527710e-01 -7.354357838630676270e-02 1.848265528678894043e-02 -1.393454521894454956e-01 6.546059250831604004e-02 2.310390621423721313e-01 2.588558197021484375e-02 -2.121486663818359375e-01 7.552080601453781128e-02 8.514049649238586426e-02 4.048997536301612854e-03 3.802182376384735107e-01 1.677411496639251709e-01 3.305237740278244019e-02 -2.665964663028717041e-01 1.241690665483474731e-01 1.436088234186172485e-01 1.491700708866119385e-01 2.218030989170074463e-01
5.820543691515922546e-02 2.940506935119628906e-01 -1.873888671398162842e-01 2.128121405839920044e-01 -2.115413919091224670e-02 -3.096051048487424850e-03 -2.705623209476470947e-01 -3.715403750538825989e-02 -3.717308863997459412e-02 -2.813003361225128174e-01 3.141967654228210449e-01 1.149043962359428406e-01 9.143579751253128052e-02 -1.696510165929794312e-01 -2.140327244997024536e-01 1.357440054416656494e-01 -6.321184337139129639e-02 9.289317578077316284e-02 2.473634630441665649e-01 -1.612889617681503296e-01 -3.727752864360809326e-01 6.568886339664459229e-02 -1.290275901556015015e-01 -1.316096354275941849e-02 1.236698925495147705e-01 1.649823635816574097e-01 -2.084456533193588257e-01 -1.243099868297576904e-01 2.328453958034515381e-01 -3.029974550008773804e-02 1.326286792755126953e-01 1.637732833623886108e-01
-2.157513052225112915e-01 6.375428289175033569e-02 4.576567560434341431e-02 -9.834592789411544800e-02 -9.312955662608146667e-03 3.916057646274566650e-01 -1.995030231773853302e-02 -4.729097336530685425e-02 -2.248909771442413330e-01 6.523069925606250763e-03 -4.717813059687614441e-02 3.878822326660156250e-01 6.572396494448184967e-03 -2.879881113767623901e-02 -3.039622604846954346e-01 7.432618737220764160e-02 1.050150468945503235e-01 2.774817347526550293e-01 7.303449325263500214e-03 2.155205607414245605e-01 -1.438656002283096313e-01 -1.265670061111450195e-01 1.004522964358329773e-01 -1.822409182786941528e-01 7.722552865743637085e-02 8.756005764007568359e-02 -1.277854144573211670e-01 -2.397193610668182373e-01 2.267073094844818115e-02 -6.310309469699859619e-02 3.352985680103302002e-01 2.461005449295043945e-01
8.461862802505493164e-02 2.564865052700042725e-01 -2.065377384424209595e-01 1.570321172475814819e-01 -1.802826486527919769e-02 -5.439316108822822571e-02 -3.871418833732604980e-01 4.181062802672386169e-02 -1.855896711349487305e-01 -2.242116779088973999e-01 3.546601533889770508e-01 1.131962612271308899e-01 -6.216173991560935974e-02 -8.316496014595031738e-02 -1.865037828683853149e-01 5.583797395229339600e-02 9.623333066701889038e-02 5.276221409440040588e-02 4.172907173633575439e-01 -1.601383648812770844e-02 -3.261528909206390381e-01 6.237496435642242432e-02 -3.148344159126281738e-02 -1.580334082245826721e-02 7.152740657329559326e-02 6.451573967933654785e-02 -1.374914646148681641e-01 -1.691432148218154907e-01 2.346012741327285767e-01 -3.650579228997230530e-02 1.218526288866996765e-01 8.296430855989456177e-02
2.536267414689064026e-02 6.318970024585723877e-02 -2.142300158739089966e-01 -1.864826232194900513e-01 -7.553923130035400391e-02 6.669680774211883545e-02 -2.347267270088195801e-01 -1.100459769368171692e-01 -2.220118790864944458e-01 -2.095698118209838867e-01 1.496192365884780884e-01 1.140278056263923645e-01 5.275979638099670410e-02 -4.196931608021259308e-03 -2.174329608678817749e-01 3.037969172000885010e-01 -1.035373508930206299e-01 4.242402687668800354e-02 2.553764581680297852e-01 -1.410969048738479614e-01 -4.411306083202362061e-01 1.643608510494232178e-01 -5.216019600629806519e-02 1.826179474592208862e-01 8.189491182565689087e-02 7.872606068849563599e-02 -1.929909735918045044e-01 -7.731933891773223877e-02 1.105072647333145142e-01 -8.704721927642822266e-02 3.329449594020843506e-01 1.557837724685668945e-01
-1.093400195240974426e-01 1.402164101600646973e-01 3.112796843051910400e-01 -3.156648948788642883e-02 -5.398751795291900635e-02 1.382539272308349609e-01 1.174178794026374817e-01 -1.277318038046360016e-02 -2.219878137111663818e-01 2.460538223385810852e-02 5.390855669975280762e-02 1.838987618684768677e-01 8.474983274936676025e-02 4.163679480552673340e-01 -2.747921049594879150e-01 -8.241347223520278931e-02 2.778653204441070557e-01 -4.073705989867448807e-03 2.061169892549514771e-01 -8.172980695962905884e-02 -2.401414513587951660e-01 1.728904992341995239e-01 -2.217445224523544312e-01 -5.239384248852729797e-02 1.857136040925979614e-01 1.190180629491806030e-01 -1.223475337028503418e-01 2.324714511632919312e-01 1.733468770980834961e-01 -8.164053410291671753e-02 1.549717783927917480e-01 2.019791305065155029e-01
5.450083687901496887e-02 -9.549309313297271729e-02 7.387390825897455215e-03 1.874769330024719238e-01 -1.061101779341697693e-01 1.530055701732635498e-01 9.231709688901901245e-02 -2.378282099962234497e-01 -1.538283377885818481e-01 -7.128810882568359375e-02 1.652557849884033203e-01 2.653951942920684814e-01 -2.455584518611431122e-02 -2.239643223583698273e-02 -3.080891072750091553e-01 1.147468984127044678e-01 -1.292171776294708252e-01 2.639475464820861816e-01 1.365716457366943359e-01 -2.234029322862625122e-01 -4.198710247874259949e-02 1.774942278861999512e-01 3.369070291519165039e-01 -1.294293105602264404e-01 5.151777863502502441e-01 8.561760187149047852e-03 -5.434717983007431030e-02 -6.240506470203399658e-02 6.666295230388641357e-02 -7.873158156871795654e-02 1.195137128233909607e-01 -3.958431631326675415e-02
1.479103863239288330e-01 -2.316895723342895508e-01 -3.198077157139778137e-02 4.309459030628204346e-02 6.121668592095375061e-02 4.218351840972900391e-01 -1.006069332361221313e-01 2.868640236556529999e-03 2.679943852126598358e-02 -2.495023012161254883e-01 -7.247600704431533813e-02 3.938309848308563232e-02 -9.572312235832214355e-02 1.006506383419036865e-01 -2.336822748184204102e-01 -1.145859062671661377e-02 1.989738196134567261e-01 5.182988941669464111e-02 -1.362087279558181763e-01 1.111502274870872498e-01 -9.323032200336456299e-02 3.474231362342834473e-01 2.758843600749969482e-01 1.631757915019989014e-01 1.270690709352493286e-01 -6.719381362199783325e-02 -7.923688739538192749e-02 -4.768638312816619873e-02 2.556285262107849121e-01 -2.093467265367507935e-01 3.320161700248718262e-01 1.788754463195800781e-01
-1.872007250785827637e-01 9.416403621435165405e-02 -2.117682844400405884e-01 2.058499120175838470e-02 1.958586834371089935e-02 -1.059227213263511658e-01 -2.934645712375640869e-01 7.714952807873487473e-03 -7.315744459629058838e-02 -2.101342380046844482e-01 2.586173415184020996e-01 1.950717717409133911e-01 -1.270405501127243042e-01 5.237756669521331787e-02 -2.862046360969543457e-01 2.985789775848388672e-01 -8.707328140735626221e-02 1.033637449145317078e-01 3.635634779930114746e-01 -9.883705526590347290e-02 -2.822650969028472900e-01 7.144272327423095703e-02 -1.132891476154327393e-01 -5.837827920913696289e-03 2.912582270801067352e-02 -1.028469130396842957e-01 -1.210818290710449219e-01 -2.071928828954696655e-01 2.031980156898498535e-01 -7.947981357574462891e-02 1.294660419225692749e-01 2.782140970230102539e-01
1.263769865036010742e-01 1.315934211015701294e-01 2.121224701404571533e-01 1.154201999306678772e-01 -9.757044166326522827e-02 1.403883993625640869e-01 -1.397152841091156006e-01 -2.124605327844619751e-01 -8.128552883863449097e-02 -8.745195716619491577e-02 -2.054026275873184204e-01 3.641120195388793945e-01 1.516404747962951660e-01 1.700997650623321533e-01 -2.973826527595520020e-01 1.071487218141555786e-01 -1.752993166446685791e-01 1.810319572687149048e-01 2.635495364665985107e-01 1.350228558294475079e-03 -2.414450049400329590e-01 1.479295045137405396e-01 1.900100111961364746e-01 1.051854565739631653e-01 1.021990478038787842e-01 4.914379864931106567e-02 7.662333548069000244e-02 -2.341593205928802490e-01 1.299476474523544312e-01 2.587125003337860107e-01 1.999932229518890381e-01 1.262933313846588135e-01
1.394483000040054321e-01 1.566041111946105957e-01 5.490921437740325928e-02 3.985325619578361511e-02 -3.142754435539245605e-01 3.504005074501037598e-01 -1.268155723810195923e-01 1.282585412263870239e-01 8.684667199850082397e-02 -3.623358309268951416e-01 6.245252490043640137e-02 2.498264983296394348e-02 -3.430724143981933594e-02 2.762632966041564941e-01 -1.267353445291519165e-01 1.468989253044128418e-01 -1.123234480619430542e-01 -2.835391461849212646e-01 1.122542563825845718e-02 -1.533247679471969604e-01 -1.225401535630226135e-01 -6.998056173324584961e-02 2.191588729619979858e-01 -2.549367956817150116e-02 3.795871138572692871e-01 4.742744192481040955e-02 -1.674464195966720581e-01 1.524010449647903442e-01 3.037417493760585785e-02 -8.031035959720611572e-02 -1.337421592324972153e-02 2.201356589794158936e-01
-4.697927460074424744e-02 -3.246681019663810730e-02 1.006292477250099182e-01 -1.472280025482177734e-01 -1.596564501523971558e-01 1.691889762878417969e-01 -7.207041233777999878e-02 -2.128418087959289551e-01 -1.361133605241775513e-01 -9.340772032737731934e-02 1.810284554958343506e-01 -4.869890585541725159e-02 7.493837177753448486e-02 -3.283360600471496582e-02 -3.761605322360992432e-01 -2.897280752658843994e-01 1.448070853948593140e-01 -1.375908255577087402e-01 -1.403402686119079590e-01 -2.537237107753753662e-01 -2.974894940853118896e-01 -2.062018662691116333e-01 1.469774544239044189e-01 1.139992475509643555e-02 2.126470655202865601e-01 1.451283991336822510e-01 -1.763128489255905151e-02 1.706011742353439331e-01 -1.232747510075569153e-01 -3.448296785354614258e-01 1.853961795568466187e-01 1.578050255775451660e-01
7.990909367799758911e-02 6.406959891319274902e-02 -1.735785156488418579e-01 -3.660675138235092163e-02 -8.014395833015441895e-02 1.844293624162673950e-02 -8.628255873918533325e-02 -5.792974680662155151e-02 -6.891583651304244995e-02 -2.487228810787200928e-01 -6.415146589279174805e-02 1.514319926500320435e-01 7.288125157356262207e-02 2.179456204175949097e-01 -2.228827178478240967e-01 9.526923298835754395e-03 -2.776357233524322510e-01 -6.741755455732345581e-02 2.043297439813613892e-01 -2.543884143233299255e-02 -3.014589250087738037e-01 1.517647057771682739e-01 -2.021112889051437378e-01 3.109915554523468018e-01 3.284392356872558594e-01 -2.495992779731750488e-01 -2.721282839775085449e-02 9.871720522642135620e-02 3.232088685035705566e-01 1.173529475927352905e-01 2.641237974166870117e-01 -9.127725847065448761e-03
-9.193493425846099854e-02 -1.905674673616886139e-02 9.174980968236923218e-02 8.992008119821548462e-02 6.385237909853458405e-03 1.431458890438079834e-01 -1.581007689237594604e-01 -2.479703128337860107e-01 -8.317450992763042450e-03 -3.317214548587799072e-01 -1.657858490943908691e-01 1.850885301828384399e-01 -1.079042851924896240e-01 2.019782662391662598e-01 -1.116751357913017273e-01 -3.018804192543029785e-01 1.908326745033264160e-01 1.095258966088294983e-01 1.137357577681541443e-01 -1.092188283801078796e-01 -2.069451808929443359e-01 -1.438296437263488770e-01 4.213962852954864502e-01 5.191893130540847778e-02 3.424820005893707275e-01 2.294370159506797791e-02 2.607039734721183777e-02 -1.972292177379131317e-02 3.998717665672302246e-02 1.805446594953536987e-01 -2.572715878486633301e-01 5.863010883331298828e-02
-2.734685130417346954e-02 6.008473411202430725e-02 8.418558537960052490e-02 2.038874328136444092e-01 -1.751462668180465698e-01 1.799452602863311768e-01 8.122359961271286011e-02 1.672862321138381958e-01 -1.354199051856994629e-01 -1.098550483584403992e-01 4.715800285339355469e-02 1.479936391115188599e-01 1.282887300476431847e-03 2.056032568216323853e-01 -2.804964184761047363e-01 -4.346916824579238892e-02 2.695178389549255371e-01 4.089485406875610352e-01 -2.147097736597061157e-01 -2.027920931577682495e-01 -6.963895261287689209e-02 -2.354015260934829712e-01 3.291828036308288574e-01 -1.106799021363258362e-01 5.436495319008827209e-02 -9.010443091392517090e-02 -4.159247130155563354e-02 -1.427825987339019775e-01 2.585278749465942383e-01 2.692392282187938690e-02 2.486277073621749878e-01 3.774122893810272217e-02
2.603005766868591309e-01 1.355071365833282471e-01 -6.058243289589881897e-02 8.189602941274642944e-02 1.042396575212478638e-01 -2.278156578540802002e-02 -1.895435005426406860e-01 3.715118020772933960e-02 -9.791070967912673950e-02 -1.815015673637390137e-01 -2.050094455480575562e-01 2.197736799716949463e-01 -5.109157785773277283e-02 -9.748606383800506592e-02 -2.158664762973785400e-01 -2.941251099109649658e-01 2.020475827157497406e-02 8.469439297914505005e-02 -1.743829995393753052e-01 2.421016991138458252e-02 -1.648089587688446045e-01 1.075833588838577271e-01 -3.455444797873497009e-02 -1.869366616010665894e-01 8.190207928419113159e-02 5.783801525831222534e-02 -2.595355510711669922e-01 1.430251002311706543e-01 1.880063489079475403e-02 -3.152585029602050781e-01 1.741023063659667969e-01 4.851375818252563477e-01
-5.295396223664283752e-02 -1.638843417167663574e-01 -4.595718532800674438e-02 -1.455084793269634247e-02 -2.474693208932876587e-01 -1.568180173635482788e-01 2.591314539313316345e-02 -4.914667923003435135e-03 -1.065089181065559387e-01 -3.125303387641906738e-01 7.810365408658981323e-02 4.556276798248291016e-01 -3.291837498545646667e-02 3.565293252468109131e-01 -3.683584034442901611e-01 -9.035491943359375000e-02 2.233789563179016113e-01 4.666613414883613586e-02 8.118541538715362549e-02 1.191147789359092712e-01 -1.712148636579513550e-01 3.428181633353233337e-02 2.005069851875305176e-01 -2.071069628000259399e-01 2.246105074882507324e-01 8.174850791692733765e-02 1.159462183713912964e-01 -3.690089657902717590e-02 -1.414141356945037842e-01 -7.841347157955169678e-02 -9.118230082094669342e-03 -4.594993591308593750e-02
7.540432363748550415e-02 1.006814762949943542e-01 -1.117049604654312134e-01 2.360821068286895752e-01 -1.506004780530929565e-01 -1.915821433067321777e-01 -2.751489579677581787e-01 -1.278508603572845459e-01 6.749399006366729736e-02 -1.747949421405792236e-02 6.430315226316452026e-02 1.732704639434814453e-01 -3.044671611860394478e-03 3.483221530914306641e-01 -4.018545150756835938e-01 5.799828097224235535e-02 -5.334557220339775085e-02 -6.458503752946853638e-02 -8.520419150590896606e-02 -2.231163084506988525e-01 -1.320299804210662842e-01 -2.513221502304077148e-01 1.727347075939178467e-01 -9.763821214437484741e-02 3.287229239940643311e-01 2.324284464120864868e-01 -4.621408134698867798e-02 1.764016002416610718e-01 2.140478044748306274e-01 -6.336315535008907318e-03 1.125497370958328247e-01 -3.792996332049369812e-02
-1.109860539436340332e-01 1.893148720264434814e-01 -3.590287268161773682e-02 1.390297561883926392e-01 -2.468401938676834106e-01 2.362563759088516235e-01 -1.068244278430938721e-01 -1.151307374238967896e-01 -1.323349326848983765e-01 -2.360304445028305054e-02 -5.812814086675643921e-02 3.577644228935241699e-01 1.733926683664321899e-01 2.176243066787719727e-01 -2.780626118183135986e-01 2.537655234336853027e-01 -2.836852967739105225e-01 1.158182844519615173e-01 6.664144247770309448e-02 9.448716044425964355e-02 -2.355901896953582764e-01 6.138566881418228149e-02 2.143190950155258179e-01 3.302976861596107483e-02 1.818810850381851196e-01 -5.057563260197639465e-02 7.342212647199630737e-02 -1.575606316328048706e-01 2.260113358497619629e-01 5.336950533092021942e-03 1.620244234800338745e-01 2.538777589797973633e-01
-8.391180634498596191e-02 -2.138578742742538452e-01 1.736333966255187988e-01 1.065000593662261963e-01 -1.004657745361328125e-01 -6.689770519733428955e-02 -7.390814274549484253e-02 1.098913326859474182e-01 1.812129467725753784e-01 -3.901037871837615967e-01 2.134254276752471924e-01 1.612143665552139282e-01 6.380300968885421753e-02 2.731327414512634277e-01 -2.585016191005706787e-01 -1.587333977222442627e-01 -1.316290497779846191e-01 -8.096832782030105591e-02 -1.389934122562408447e-01 -1.840155571699142456e-01 3.637055680155754089e-02 -1.023854240775108337e-01 -6.391637772321701050e-02 8.885781466960906982e-02 2.201528698205947876e-01 4.314427450299263000e-02 -1.909507215023040771e-01 -3.299860283732414246e-02 7.051704078912734985e-02 2.741030789911746979e-02 3.237483203411102295e-01 3.835466206073760986e-01
1.326743658864870667e-04 1.881938576698303223e-01 -6.967900786548852921e-03 3.694291785359382629e-02 1.708972454071044922e-02 9.295344352722167969e-02 -4.009744226932525635e-01 8.182062208652496338e-02 -8.118631690740585327e-02 -1.332876384258270264e-01 1.891370117664337158e-01 1.060603559017181396e-01 1.119106560945510864e-01 -2.250120788812637329e-02 -4.145359992980957031e-01 1.514181345701217651e-01 -2.285928651690483093e-02 -5.627401173114776611e-02 4.626995623111724854e-01 -9.047853201627731323e-02 -1.059131175279617310e-01 2.487498521804809570e-02 1.701488345861434937e-02 2.308397591114044189e-01 6.579286605119705200e-02 1.783446669578552246e-01 -1.783603876829147339e-01 6.648322194814682007e-02 1.137197762727737427e-01 9.905186295509338379e-02 3.204920589923858643e-01 1.355732530355453491e-01
1.130732148885726929e-02 -3.693131729960441589e-02 7.911098748445510864e-02 -3.042878955602645874e-02 -1.979319006204605103e-01 3.027430474758148193e-01 -6.607074290513992310e-02 -6.917988508939743042e-02 5.572606809437274933e-03 -2.623290717601776123e-01 2.481145262718200684e-01 3.389652669429779053e-01 -6.904741376638412476e-02 1.651922762393951416e-01 -1.812084391713142395e-02 -2.767432294785976410e-02 -1.327210385352373123e-02 4.900252446532249451e-02 1.928734406828880310e-02 3.964673727750778198e-02 -1.251450628042221069e-01 1.870570033788681030e-01 6.182329356670379639e-02 -1.524835526943206787e-01 1.990917474031448364e-01 6.582202762365341187e-02 -5.245174467563629150e-02 -4.324306845664978027e-01 1.761284768581390381e-01 4.082924127578735352e-02 4.525915980339050293e-01 1.392654478549957275e-01
1.830790191888809204e-01 -2.285528928041458130e-01 1.671277731657028198e-01 1.297254264354705811e-01 -1.140406653285026550e-01 1.498007476329803467e-01 1.413885504007339478e-01 -1.817939132452011108e-01 -1.118004694581031799e-01 -6.559780240058898926e-02 5.677131004631519318e-03 2.488990724086761475e-01 1.384120285511016846e-01 1.726706922054290771e-01 -1.382402926683425903e-01 -2.006663084030151367e-01 -4.837482795119285583e-02 -2.848074771463871002e-02 3.392139077186584473e-01 1.376524567604064941e-01 -2.346329540014266968e-01 -2.068302184343338013e-01 1.921864002943038940e-01 -8.602423220872879028e-02 1.486502774059772491e-02 1.681222319602966309e-01 -2.943525314331054688e-01 1.768899410963058472e-01 1.306816339492797852e-01 -1.975518763065338135e-01 1.877289712429046631e-01 2.770654857158660889e-01
-3.488907814025878906e-01 -9.032543748617172241e-02 2.400876022875308990e-02 2.755141071975231171e-02 -2.188879624009132385e-02 2.089466154575347900e-01 -1.617311984300613403e-01 -1.548287719488143921e-01 -2.048136740922927856e-01 -2.312488704919815063e-01 1.102656275033950806e-01 2.127662897109985352e-01 -2.699823677539825439e-02 2.311045676469802856e-02 -4.146191477775573730e-01 4.092212766408920288e-02 -2.156687378883361816e-01 -2.087592929601669312e-01 1.453628540039062500e-01 2.423583418130874634e-01 -3.266742527484893799e-01 6.419727951288223267e-02 -3.578872233629226685e-02 -8.675112575292587280e-02 2.625603079795837402e-01 9.437054395675659180e-02 1.134764775633811951e-01 -4.818044230341911316e-02 1.342919766902923584e-01 -1.241844743490219116e-01 7.381956279277801514e-02 1.589415669441223145e-01
-1.885941177606582642e-01 1.494495868682861328e-01 2.825191915035247803e-01 -1.407424211502075195e-01 7.887699455022811890e-02 1.869798898696899414e-01 -1.486456394195556641e-01 1.089775785803794861e-01 -2.851046919822692871e-01 9.337536990642547607e-02 3.352715075016021729e-02 2.997496724128723145e-01 3.796983510255813599e-02 2.689696289598941803e-02 -2.432383596897125244e-01 -4.678016901016235352e-02 2.788590788841247559e-01 9.794843941926956177e-02 -4.498577862977981567e-02 -2.593335807323455811e-01 2.783308271318674088e-03 1.698101609945297241e-01 1.856069415807723999e-01 -1.724416203796863556e-02 3.145856261253356934e-01 -1.373555362224578857e-01 -1.744842827320098877e-01 -9.577663987874984741e-02 4.054057970643043518e-02 7.009114325046539307e-02 3.415290713310241699e-01 1.481532752513885498e-01
-2.875845134258270264e-01 2.709144726395606995e-02 -2.927283942699432373e-01 1.688900738954544067e-01 -9.619189053773880005e-02 1.505547463893890381e-01 -5.502409767359495163e-03 9.936885535717010498e-02 -6.131045147776603699e-02 -3.666729927062988281e-01 2.358064502477645874e-01 -1.476207971572875977e-01 9.066139906644821167e-02 6.042939797043800354e-02 -4.719521999359130859e-01 1.171237826347351074e-01 6.327352952212095261e-03 1.572395414113998413e-01 1.114632189273834229e-01 3.114869073033332825e-02 -1.820679754018783569e-01 -1.674143373966217041e-01 2.578450441360473633e-01 1.487066149711608887e-01 1.128685399889945984e-01 2.722851373255252838e-02 1.823095679283142090e-01 6.690721213817596436e-02 1.770491898059844971e-01 3.520888090133666992e-02 2.500541880726814270e-02 1.557326316833496094e-01
-1.829143613576889038e-01 1.799491643905639648e-01 -1.118479520082473755e-01 5.919698998332023621e-02 -1.986077427864074707e-01 2.169867306947708130e-01 -2.869009077548980713e-01 2.259686775505542755e-02 -8.997637033462524414e-02 -3.713767230510711670e-01 7.057839538902044296e-03 1.093883998692035675e-02 -5.817182362079620361e-02 1.249129548668861389e-01 -3.851914405822753906e-01 -9.910671412944793701e-02 3.384948521852493286e-02 1.184673458337783813e-01 -7.523532211780548096e-02 4.581842944025993347e-02 -2.307844161987304688e-01 -3.714193701744079590e-01 -5.482066795229911804e-02 -2.360124327242374420e-02 1.834074556827545166e-01 -1.267225146293640137e-01 -8.527836948633193970e-02 2.882562875747680664e-01 1.057715266942977905e-01 -2.031512558460235596e-01 5.693576298654079437e-03 -1.231264472007751465e-01
1.346682310104370117e-01 1.797657757997512817e-01 -1.747156828641891479e-01 1.706638634204864502e-01 -1.647164225578308105e-01 4.119673669338226318e-01 -2.088643908500671387e-01 8.014610409736633301e-02 1.887703128159046173e-02 -1.281751394271850586e-01 -6.911137700080871582e-02 -4.485084488987922668e-02 -3.651705756783485413e-02 1.837593913078308105e-01 -3.022604882717132568e-01 -1.312935650348663330e-01 4.763884842395782471e-02 1.586387306451797485e-01 -4.691905528306961060e-02 -8.249425143003463745e-02 -3.863559663295745850e-02 -2.985343337059020996e-01 1.107724606990814209e-01 -7.571498304605484009e-02 4.573558866977691650e-01 2.464414983987808228e-01 -1.714086830615997314e-01 -2.434267848730087280e-02 -1.317242532968521118e-02 -1.156502142548561096e-01 1.266980767250061035e-01 -3.440559282898902893e-02
3.402122855186462402e-02 6.486476212739944458e-02 2.181912064552307129e-01 9.830498695373535156e-02 -1.462677270174026489e-01 1.752045750617980957e-01 2.492291852831840515e-02 -2.001293301582336426e-01 1.806897483766078949e-02 -3.273751959204673767e-02 2.227400392293930054e-01 1.543407589197158813e-01 2.248136252164840698e-01 -1.684737764298915863e-02 -1.298302859067916870e-01 -3.756990423426032066e-03 -1.451907753944396973e-01 1.224930807948112488e-01 2.697892189025878906e-01 -1.634326279163360596e-01 -1.118334606289863586e-01 3.708955273032188416e-02 -2.262891270220279694e-02 -1.461841464042663574e-01 5.477250814437866211e-01 -5.553216487169265747e-02 6.028393283486366272e-02 -1.266271322965621948e-01 1.474743336439132690e-02 -6.913400441408157349e-02 3.913375735282897949e-01 2.232255935668945312e-01
5.803748220205307007e-02 3.747631311416625977e-01 -2.504979372024536133e-01 1.074150130152702332e-01 1.702392473816871643e-02 3.450894728302955627e-02 -2.412072867155075073e-01 2.538812533020973206e-02 -1.762086600065231323e-01 -2.392917424440383911e-01 1.503116637468338013e-01 1.664544343948364258e-01 5.035075172781944275e-02 1.245803311467170715e-01 -2.606230974197387695e-01 2.064944952726364136e-01 1.378027372993528843e-03 -8.371556550264358521e-02 4.355643987655639648e-01 -1.078099012374877930e-01 3.123584389686584473e-02 -1.444065570831298828e-01 1.538885198533535004e-02 -7.909839972853660583e-03 4.378003999590873718e-02 -1.635487005114555359e-02 -1.600631885230541229e-02 -3.120778501033782959e-01 2.884779870510101318e-01 7.289907336235046387e-02 1.735692471265792847e-01 7.341326028108596802e-02
1.357320994138717651e-01 1.707332581281661987e-01 3.115058690309524536e-02 1.196280047297477722e-01 -2.311472743749618530e-01 2.491718977689743042e-01 -1.381030380725860596e-01 -1.214720457792282104e-01 4.260739311575889587e-02 -4.913158118724822998e-01 7.607965171337127686e-02 -8.924556523561477661e-02 9.091631323099136353e-02 1.045579612255096436e-01 -2.824257612228393555e-01 9.631288796663284302e-02 -4.983262717723846436e-02 -3.526110947132110596e-01 -2.059331908822059631e-02 -1.135254860855638981e-03 -1.599480211734771729e-01 -1.449253857135772705e-01 2.568618953227996826e-01 -1.697947680950164795e-01 1.995914131402969360e-01 8.063130825757980347e-02 -1.149721816182136536e-01 9.084325283765792847e-02 9.429907798767089844e-02 -2.164833843708038330e-01 6.794386543333530426e-03 1.742208749055862427e-01
-2.021784335374832153e-02 9.051015228033065796e-02 9.566961228847503662e-02 2.584008499979972839e-02 -2.023952007293701172e-01 1.020899340510368347e-01 1.006260327994823456e-02 -2.149626016616821289e-01 -1.746290177106857300e-02 -7.570203393697738647e-02 1.166462376713752747e-01 2.258262783288955688e-01 1.830347925424575806e-01 -7.269982248544692993e-02 1.536968629807233810e-02 1.230025291442871094e-01 2.064484953880310059e-01 -2.264488115906715393e-02 -2.318965643644332886e-02 -1.358217447996139526e-01 1.002017594873905182e-02 -1.588063389062881470e-01 5.531416535377502441e-01 -8.954428881406784058e-02 1.401803046464920044e-01 -1.164043918251991272e-01 -1.517623215913772583e-01 1.409345418214797974e-01 2.637843787670135498e-01 5.063740536570549011e-03 3.764781057834625244e-01 2.650071382522583008e-01
-8.348545432090759277e-02 2.342997491359710693e-01 -6.542739272117614746e-02 1.775848306715488434e-02 1.291213780641555786e-01 1.534642726182937622e-01 -3.033825457096099854e-01 -1.438649892807006836e-01 -1.416952461004257202e-01 -3.852859139442443848e-02 -4.939777404069900513e-02 3.106976151466369629e-01 -1.377901583909988403e-01 3.948096558451652527e-02 -2.893421649932861328e-01 1.222714558243751526e-01 -1.796423345804214478e-01 7.560834288597106934e-02 2.656629681587219238e-01 -2.464450299739837646e-01 -1.544377356767654419e-01 1.172637101262807846e-02 3.724012523889541626e-02 -1.062302440404891968e-01 3.888420015573501587e-02 5.340345203876495361e-02 -2.163654714822769165e-01 -8.291795849800109863e-03 2.804133296012878418e-01 3.130680322647094727e-01 1.671196669340133667e-01 2.811543345451354980e-01
4.278466105461120605e-02 3.757728636264801025e-02 1.446493119001388550e-01 1.162370219826698303e-01 -3.378438353538513184e-01 -6.981576234102249146e-02 -2.555516958236694336e-01 3.563594445586204529e-02 -1.055685728788375854e-01 -4.432820081710815430e-01 1.519469916820526123e-01 4.908502101898193359e-02 7.001535594463348389e-02 2.556611895561218262e-01 -2.726490795612335205e-01 9.472816437482833862e-02 1.483165472745895386e-01 2.672966122627258301e-01 4.632637277245521545e-02 4.835685342550277710e-02 -3.442392870783805847e-02 -2.553829550743103027e-01 9.185013361275196075e-03 4.887926951050758362e-02 5.236053094267845154e-02 -1.662378460168838501e-01 2.143667787313461304e-01 1.354821175336837769e-01 1.507878899574279785e-01 -6.652542948722839355e-02 1.489622145891189575e-01 2.813726067543029785e-01
-1.104052066802978516e-01 -2.540160119533538818e-01 1.754599362611770630e-01 1.534145474433898926e-01 -1.711277961730957031e-01 4.083266481757164001e-02 -1.091984212398529053e-01 6.308683753013610840e-02 -2.152490019798278809e-01 -2.207493484020233154e-01 -1.879317611455917358e-01 3.066486120223999023e-01 1.838294863700866699e-01 -6.420753896236419678e-02 -2.390042394399642944e-01 -1.270601600408554077e-01 -1.250576227903366089e-01 -6.744778156280517578e-02 2.529180943965911865e-01 2.140411436557769775e-01 -2.037857621908187866e-01 -8.831413835287094116e-02 3.990840539336204529e-02 -2.096705734729766846e-01 6.217066943645477295e-02 -3.163253515958786011e-02 -3.837376832962036133e-01 1.490210182964801788e-02 1.330558657646179199e-01 5.463751405477523804e-02 2.899063937366008759e-02 2.962876260280609131e-01
8.551874011754989624e-02 4.578062798827886581e-03 -7.465550303459167480e-02 1.011343672871589661e-01 -2.593477964401245117e-01 3.444080650806427002e-01 -2.457558512687683105e-01 2.751222997903823853e-02 -2.495917677879333496e-02 -5.344328880310058594e-01 7.141584064811468124e-04 1.287882626056671143e-01 -1.720436499454081059e-03 9.434019774198532104e-02 -3.346570730209350586e-01 2.628809399902820587e-02 4.047789424657821655e-02 -1.674488931894302368e-01 -1.731960177421569824e-01 4.669123794883489609e-03 -2.618510834872722626e-02 -4.318872839212417603e-02 8.528784662485122681e-02 -9.919293969869613647e-02 2.261185199022293091e-01 -8.014425635337829590e-02 -1.440482139587402344e-01 2.217435240745544434e-01 -1.306700333952903748e-02 -2.381577342748641968e-01 -6.280238926410675049e-02 1.942884474992752075e-01
1.320059150457382202e-01 1.477146893739700317e-01 -1.933614909648895264e-01 8.878383040428161621e-02 -7.174919545650482178e-02 1.231348812580108643e-01 -5.712975561618804932e-02 7.640013005584478378e-03 -8.697038143873214722e-02 -3.472601771354675293e-01 1.379120647907257080e-01 1.524930894374847412e-01 -2.947791293263435364e-02 3.113031154498457909e-03 -3.676922917366027832e-01 6.324563175439834595e-02 2.872807346284389496e-02 7.228321582078933716e-02 1.724206954240798950e-01 -1.327333748340606689e-01 -1.786022260785102844e-02 -2.024583667516708374e-01 2.881004512310028076e-01 2.694630436599254608e-02 8.574625104665756226e-02 -1.277218014001846313e-01 4.563960805535316467e-02 -1.342362165451049805e-01 3.426910042762756348e-01 4.610267579555511475e-01 -5.601541697978973389e-02 1.613256037235260010e-01
-5.859105661511421204e-02 -1.679334342479705811e-01 -1.196404844522476196e-01 1.008654311299324036e-01 -1.099029257893562317e-01 -1.505396068096160889e-01 -3.468621522188186646e-02 2.362041920423507690e-02 -3.085665106773376465e-01 -1.804940551519393921e-01 6.888283044099807739e-02 4.536359608173370361e-01 1.523363292217254639e-01 1.967854797840118408e-01 -3.346675336360931396e-01 3.828047960996627808e-02 -1.424527913331985474e-01 -1.337453275918960571e-01 -2.886462956666946411e-02 -7.593778520822525024e-02 -3.325424492359161377e-01 -2.173500657081604004e-01 -8.061007410287857056e-02 1.317938864231109619e-01 1.820605546236038208e-01 -6.440767087042331696e-03 1.457301378250122070e-01 -8.080296963453292847e-02 7.779204845428466797e-02 -1.780337095260620117e-01 -5.288844928145408630e-03 2.616341412067413330e-01
-1.129826232790946960e-01 1.315685827285051346e-02 2.759767174720764160e-01 4.468667507171630859e-02 -3.623798862099647522e-02 3.371493816375732422e-01 -2.238896704511716962e-04 6.556189619004726410e-03 3.130787238478660583e-02 -4.037829041481018066e-01 3.013258986175060272e-02 1.436327248811721802e-01 -1.044743210077285767e-01 1.396583616733551025e-01 -1.940172016620635986e-01 -3.571313321590423584e-01 1.035452038049697876e-01 -4.589820746332406998e-03 1.903006881475448608e-01 1.546155847609043121e-02 -1.488306820392608643e-01 -2.683574557304382324e-01 1.417411565780639648e-01 1.899624764919281006e-01 2.501750588417053223e-01 2.731414437294006348e-01 -4.319015145301818848e-02 7.235732674598693848e-02 4.541219770908355713e-02 -6.157222762703895569e-02 -2.153957784175872803e-01 1.364912986755371094e-01
-6.275577470660209656e-03 2.288794070482254028e-01 1.271968185901641846e-01 5.479770898818969727e-02 -2.533610761165618896e-01 1.735834330320358276e-01 -1.316537559032440186e-01 -1.358924061059951782e-01 5.967335309833288193e-03 5.259286239743232727e-02 -8.450905978679656982e-02 3.568616211414337158e-01 1.590560525655746460e-01 3.436779975891113281e-01 -2.577921450138092041e-01 1.928026080131530762e-01 -1.254935562610626221e-01 8.593989163637161255e-02 2.634749710559844971e-01 9.486086666584014893e-02 -1.593647897243499756e-01 1.230632215738296509e-01 2.228043526411056519e-01 1.607498377561569214e-01 2.480212897062301636e-01 1.065053343772888184e-01 7.148037198930978775e-03 -2.254730761051177979e-01 1.820243299007415771e-01 7.678217440843582153e-02 1.068252548575401306e-01 1.488978117704391479e-01
1.999194473028182983e-01 -6.907494738698005676e-03 6.094367429614067078e-02 1.822804659605026245e-02 -1.045119538903236389e-01 1.276657432317733765e-01 1.945587247610092163e-01 -8.700364828109741211e-02 -8.369677513837814331e-02 1.049718484282493591e-01 -4.339862242341041565e-02 1.128592640161514282e-01 -1.465525925159454346e-01 -1.903262361884117126e-02 -2.841608524322509766e-01 -3.949910402297973633e-01 -2.381266094744205475e-02 4.194502159953117371e-02 1.681094467639923096e-01 -1.316768527030944824e-01 -2.181205451488494873e-01 -5.525908246636390686e-02 1.918498575687408447e-01 -1.636261492967605591e-01 5.163171887397766113e-01 5.960940942168235779e-02 -3.341806679964065552e-02 2.005415111780166626e-01 -1.184218898415565491e-01 -4.944085329771041870e-02 2.705067992210388184e-01 1.696926355361938477e-01
9.915740042924880981e-02 2.189135253429412842e-01 1.080666407942771912e-01 -1.968691647052764893e-01 3.857632726430892944e-02 -1.185851544141769409e-01 -2.167893797159194946e-01 8.117233216762542725e-02 -5.587321519851684570e-02 -2.107674330472946167e-01 3.892871737480163574e-02 4.780272766947746277e-02 2.002209424972534180e-01 -8.236503601074218750e-02 -1.223543062806129456e-01 -2.818188965320587158e-01 1.139884069561958313e-01 2.308034747838973999e-01 4.875099658966064453e-02 -3.696230798959732056e-02 -5.670525506138801575e-02 -1.932741254568099976e-01 1.318307071924209595e-01 -1.682524010539054871e-02 2.763226032257080078e-01 2.139434814453125000e-01 -2.411433011293411255e-01 -3.416014462709426880e-02 4.112982749938964844e-01 3.358267545700073242e-01 6.028283387422561646e-02 1.865457892417907715e-01
-1.533338576555252075e-01 4.009581170976161957e-03 -3.044001944363117218e-02 1.816808618605136871e-02 -1.932976841926574707e-01 2.647855877876281738e-02 -1.721014827489852905e-01 -2.066800147294998169e-01 -4.040592908859252930e-01 -3.165753483772277832e-01 4.346613585948944092e-02 2.322880318388342857e-03 -2.308130031451582909e-03 -5.043154954910278320e-02 1.928424090147018433e-02 -3.806071877479553223e-01 1.520516872406005859e-01 1.367251724004745483e-01 1.138580366969108582e-01 -9.690314531326293945e-02 -2.159385830163955688e-01 -2.384240776300430298e-01 6.038613989949226379e-02 2.660643458366394043e-01 3.515664935111999512e-01 1.035939007997512817e-01 2.612923970445990562e-03 -6.787101924419403076e-02 1.753413975238800049e-01 -1.002191901206970215e-01 1.666024029254913330e-01 4.567302390933036804e-02
-8.111614733934402466e-02 1.036569923162460327e-01 -4.206641018390655518e-02 3.510086238384246826e-02 -1.383848786354064941e-01 9.215178899466991425e-03 1.113245114684104919e-01 -4.930482432246208191e-02 -1.780856251716613770e-01 -2.136217802762985229e-01 1.334287673234939575e-01 7.292244583368301392e-02 1.443284004926681519e-01 2.480051219463348389e-01 -5.474299788475036621e-01 -1.566833704710006714e-01 2.649032175540924072e-01 -1.446112096309661865e-01 1.486251410096883774e-02 7.569170743227005005e-02 -1.596760898828506470e-01 2.355941683053970337e-01 2.847050130367279053e-02 -1.245682314038276672e-01 -4.024568945169448853e-02 9.964744001626968384e-02 -1.196050047874450684e-01 6.485245376825332642e-02 1.904545128345489502e-01 2.130142450332641602e-01 3.528904914855957031e-01 8.929186314344406128e-02
2.499881088733673096e-01 -2.024693638086318970e-01 2.238798700273036957e-02 -3.012311086058616638e-02 2.306923083961009979e-02 3.436058461666107178e-01 -2.115335017442703247e-01 1.285457052290439606e-02 -6.259080767631530762e-02 -3.320192098617553711e-01 1.649085283279418945e-01 1.512668002396821976e-02 1.625315472483634949e-02 1.978154107928276062e-02 -3.066132068634033203e-01 -6.515365093946456909e-02 -2.418237477540969849e-01 -2.865662574768066406e-01 5.545933172106742859e-02 -1.060616821050643921e-01 -2.328284382820129395e-01 5.272766202688217163e-02 2.297089621424674988e-02 -4.472593218088150024e-02 8.005247265100479126e-02 -4.335441812872886658e-02 -1.303778737783432007e-01 -2.895023524761199951e-01 6.859262287616729736e-02 2.934251427650451660e-01 1.351673603057861328e-01 2.418508231639862061e-01
1.253425478935241699e-01 2.285355925559997559e-01 -1.106823906302452087e-01 -1.560494955629110336e-02 -1.165136545896530151e-01 9.940939955413341522e-03 -2.627935409545898438e-01 -1.481892019510269165e-01 6.634092330932617188e-02 -4.134877026081085205e-02 4.633167088031768799e-01 2.502660499885678291e-03 -2.899273298680782318e-02 2.333015501499176025e-01 -7.758499681949615479e-02 -1.145422235131263733e-01 3.854384273290634155e-02 -4.991113767027854919e-02 2.058191597461700439e-01 3.229616209864616394e-02 -3.914386034011840820e-01 -2.520298659801483154e-01 -8.956367522478103638e-02 1.148195564746856689e-01 2.877643704414367676e-01 7.851727306842803955e-03 1.254999041557312012e-01 4.005820304155349731e-02 -1.537500768899917603e-01 -1.202428489923477173e-01 -5.083744227886199951e-02 3.056899309158325195e-01
1.074244081974029541e-01 1.711105406284332275e-01 -4.612440764904022217e-01 4.159118980169296265e-02 2.781084366142749786e-02 2.290709167718887329e-01 2.059689164161682129e-02 -1.966860294342041016e-01 7.181516289710998535e-02 -1.378154102712869644e-02 -1.643220037221908569e-01 2.924067378044128418e-01 3.506581485271453857e-02 1.918368339538574219e-01 -3.648982644081115723e-01 -3.947421791963279247e-04 -1.260801255702972412e-01 7.797844707965850830e-02 2.007026672363281250e-01 -1.298954933881759644e-01 -1.555927693843841553e-01 1.531806737184524536e-01 -5.057980492711067200e-02 2.384500764310359955e-02 1.182190403342247009e-01 6.922283768653869629e-02 -1.265509426593780518e-01 3.509250702336430550e-03 3.074951767921447754e-01 1.102250814437866211e-01 8.273640275001525879e-02 2.916184067726135254e-01
2.325429916381835938e-01 -2.032195180654525757e-01 2.542490661144256592e-01 1.248956620693206787e-01 -7.498282194137573242e-02 7.269906997680664062e-02 -1.774790883064270020e-01 -1.389205604791641235e-01 5.966085009276866913e-04 -2.139384597539901733e-01 -2.737670578062534332e-02 2.820382118225097656e-01 -1.430056802928447723e-02 -6.891575455665588379e-02 -1.775053590536117554e-01 -9.608408063650131226e-02 -3.354617059230804443e-01 2.344118664041161537e-03 2.219616770744323730e-01 -2.283718883991241455e-01 -1.472271829843521118e-01 -2.466076910495758057e-01 1.129670664668083191e-01 6.514343619346618652e-02 2.741134762763977051e-01 -2.776132524013519287e-01 8.824940770864486694e-02 7.653862982988357544e-02 1.072178855538368225e-01 -2.833492755889892578e-01 4.122089594602584839e-02 1.346368640661239624e-01
-4.116806015372276306e-02 1.080078259110450745e-01 -1.143466755747795105e-01 8.617620915174484253e-02 9.196700155735015869e-02 2.476357519626617432e-01 -1.490602940320968628e-01 -2.241784334182739258e-01 -1.093048602342605591e-01 -1.742523629218339920e-03 6.433038413524627686e-02 2.148401588201522827e-01 -3.239990174770355225e-01 5.708681792020797729e-02 -4.650117456912994385e-01 1.433824449777603149e-01 7.689367048442363739e-03 9.427230688743293285e-04 1.967732012271881104e-01 -3.311767578125000000e-01 -1.431993991136550903e-01 -1.108103990554809570e-01 1.458738446235656738e-01 -1.851364225149154663e-01 8.285819739103317261e-02 -6.787236779928207397e-02 1.447830796241760254e-01 -1.923320591449737549e-01 2.744782567024230957e-01 1.197331473231315613e-01 1.179448664188385010e-01 8.245677500963211060e-02
-8.483243733644485474e-02 1.428849399089813232e-01 -2.434978038072586060e-01 4.388613626360893250e-03 -1.137661281973123550e-02 5.699920281767845154e-02 -4.073876142501831055e-02 -2.068678438663482666e-01 4.618797078728675842e-02 -1.777849197387695312e-01 -5.724891647696495056e-02 4.092544615268707275e-01 -1.578838229179382324e-01 7.682260870933532715e-02 -3.505236506462097168e-01 1.736257523298263550e-01 -1.780389249324798584e-01 1.006952077150344849e-01 9.430024772882461548e-02 -1.793013662099838257e-01 -1.460665613412857056e-01 1.872809231281280518e-02 2.257256209850311279e-01 -4.474352672696113586e-02 1.105387061834335327e-01 1.436178572475910187e-02 -1.165755465626716614e-01 -1.018111407756805420e-01 3.514033555984497070e-01 3.418048620223999023e-01 1.585915088653564453e-01 1.323997229337692261e-01
-2.367539405822753906e-01 5.107010900974273682e-02 1.285099089145660400e-01 1.326373368501663208e-01 -2.976941168308258057e-01 1.717331856489181519e-01 -3.345389068126678467e-01 8.039151132106781006e-02 -2.519432269036769867e-02 -4.060418307781219482e-01 6.987153738737106323e-02 6.215544417500495911e-02 1.012620106339454651e-01 1.628123670816421509e-01 -2.674769759178161621e-01 1.192077621817588806e-01 1.733787208795547485e-01 1.939554512500762939e-01 5.718380957841873169e-02 7.803862541913986206e-02 -2.402046024799346924e-01 -2.426595985889434814e-01 7.018363475799560547e-02 4.871788248419761658e-02 1.902023553848266602e-01 6.646797806024551392e-02 4.833298176527023315e-02 2.251437604427337646e-01 1.535367667675018311e-01 -2.346784472465515137e-01 2.437999006360769272e-03 2.789776213467121124e-02
-1.150291934609413147e-01 1.497181802988052368e-01 -2.176247090101242065e-01 1.110394597053527832e-01 -8.868686109781265259e-02 2.453085333108901978e-01 -1.829191148281097412e-01 -1.250012218952178955e-01 -2.146815061569213867e-01 -3.131138905882835388e-02 -6.959868967533111572e-02 2.494375258684158325e-01 -1.148215681314468384e-01 -3.355146944522857666e-02 -5.510731339454650879e-01 2.146228253841400146e-01 9.136846661567687988e-02 2.120658606290817261e-01 1.055556312203407288e-01 3.827747702598571777e-02 -1.093915998935699463e-01 9.374076128005981445e-02 1.697273105382919312e-01 4.879811778664588928e-02 -6.445181369781494141e-02 1.952774226665496826e-01 -1.529919058084487915e-01 -2.559370994567871094e-01 -3.099246416240930557e-03 -5.838924273848533630e-02 2.353820800781250000e-01 3.820468857884407043e-02
-1.034789830446243286e-01 1.550373584032058716e-01 5.784185603260993958e-02 1.105186194181442261e-01 -1.766998618841171265e-01 -2.497413009405136108e-02 -1.063811331987380981e-01 -4.504849389195442200e-02 -1.145181283354759216e-01 -5.494885519146919250e-02 3.379257395863533020e-02 2.098190933465957642e-01 2.316206991672515869e-01 3.402255177497863770e-01 -3.293201923370361328e-01 1.351822316646575928e-01 -2.834609150886535645e-01 1.628623753786087036e-01 7.730017602443695068e-02 3.694687783718109131e-02 -3.284783661365509033e-01 1.914125978946685791e-01 1.946203708648681641e-01 6.727634370326995850e-02 1.407572478055953979e-01 -4.114448558539152145e-03 3.739172220230102539e-02 -1.753594428300857544e-01 2.551977336406707764e-01 2.205804884433746338e-01 1.739811748266220093e-01 2.233627885580062866e-01
-3.127373754978179932e-02 1.349424570798873901e-01 -8.366045355796813965e-02 5.896801128983497620e-02 1.233839988708496094e-01 1.623955219984054565e-01 -1.858944296836853027e-01 -2.313694357872009277e-01 -1.319427341222763062e-01 -5.381065979599952698e-02 -6.930368393659591675e-02 3.200955092906951904e-01 -1.966772824525833130e-01 9.250082075595855713e-02 -2.854660749435424805e-01 1.630349010229110718e-01 -1.377771794795989990e-01 1.891387999057769775e-01 1.470157206058502197e-01 -2.018378227949142456e-01 -1.655455827713012695e-01 -3.178512677550315857e-02 -7.827137596905231476e-03 -1.803163141012191772e-01 1.606612838804721832e-02 1.169501468539237976e-01 -2.534707188606262207e-01 4.848491773009300232e-02 2.796740531921386719e-01 3.329860270023345947e-01 2.660137116909027100e-01 1.981927901506423950e-01
-2.069087326526641846e-01 2.586992979049682617e-01 1.238740086555480957e-01 1.213983371853828430e-01 -9.298194944858551025e-02 1.975233703851699829e-01 -2.886758148670196533e-01 1.273099333047866821e-01 -1.401918977499008179e-01 -4.939194321632385254e-01 9.916853159666061401e-02 2.091696560382843018e-01 -2.717768214643001556e-02 1.653286367654800415e-01 -1.772216111421585083e-01 5.278453603386878967e-02 1.388296335935592651e-01 1.572486609220504761e-01 -4.819977562874555588e-03 -1.756700128316879272e-02 -2.294312864542007446e-01 -1.009397953748703003e-01 1.910696155391633511e-03 1.937488019466400146e-01 2.104606926441192627e-01 1.747592389583587646e-01 2.240134477615356445e-01 2.203368842601776123e-01 2.191123738884925842e-02 -7.530191540718078613e-02 5.278090015053749084e-02 -7.945100963115692139e-02
4.162320196628570557e-01 3.146923184394836426e-01 8.607283234596252441e-02 1.236517131328582764e-01 -3.489730879664421082e-02 2.052005231380462646e-01 -1.057097017765045166e-01 3.079726733267307281e-02 3.575208783149719238e-02 -5.436905622482299805e-01 -6.265577673912048340e-02 3.651630133390426636e-02 -7.535615470260381699e-03 8.915157616138458252e-02 -1.692487597465515137e-01 -9.243936091661453247e-02 8.109205216169357300e-02 3.303194418549537659e-02 -3.321976214647293091e-02 -7.386665791273117065e-02 -1.275023221969604492e-01 -2.915754020214080811e-01 9.306260198354721069e-02 -1.631312305107712746e-03 3.006160557270050049e-01 9.821889549493789673e-02 -1.144897714257240295e-01 -7.356168329715728760e-02 8.978322148323059082e-03 -1.446533501148223877e-01 2.864075638353824615e-02 1.942074149847030640e-01
8.669771999120712280e-02 2.022065967321395874e-01 3.089701943099498749e-02 -1.605312824249267578e-01 -7.150727510452270508e-02 3.969741463661193848e-01 -1.211825087666511536e-01 1.181807145476341248e-01 -2.220899760723114014e-01 -1.034531295299530029e-01 9.130472689867019653e-02 1.451105028390884399e-01 -7.111380249261856079e-02 1.179868206381797791e-01 -4.648518562316894531e-01 1.044379640370607376e-02 3.403186202049255371e-01 -2.053743973374366760e-02 -8.651035279035568237e-02 -2.774215638637542725e-01 -1.196685731410980225e-01 1.556564122438430786e-01 1.841607540845870972e-01 1.462199538946151733e-01 1.498206108808517456e-01 -3.339889273047447205e-02 -8.114800602197647095e-02 9.306617826223373413e-02 8.245320618152618408e-02 8.909158408641815186e-02 -2.103265523910522461e-01 1.288858056068420410e-01
1.540609747171401978e-01 1.090224459767341614e-01 -1.252587586641311646e-01 2.148453332483768463e-02 -6.057258695363998413e-02 3.050317764282226562e-01 -2.414558380842208862e-01 8.990244567394256592e-02 -7.438978552818298340e-02 -1.841916888952255249e-01 -6.051952391862869263e-02 1.543990224599838257e-01 -1.494460999965667725e-01 -1.075810119509696960e-01 -2.833160161972045898e-01 -3.932869061827659607e-03 3.363476991653442383e-01 2.377624660730361938e-01 2.510907649993896484e-01 -4.076816141605377197e-02 -1.842292845249176025e-01 -9.312412887811660767e-02 1.690910160541534424e-01 -1.605266481637954712e-01 -7.925601303577423096e-02 -7.049390673637390137e-02 3.461336791515350342e-01 -9.265222586691379547e-03 -2.591133303940296173e-02 -1.225517392158508301e-01 2.429840713739395142e-01 2.583768963813781738e-01
1.801339967641979456e-04 5.616540834307670593e-02 -1.687959283590316772e-01 -3.033582866191864014e-01 -9.484831243753433228e-03 -1.441393513232469559e-02 -1.285537928342819214e-01 -1.002184003591537476e-01 1.620314568281173706e-01 -4.039571583271026611e-01 -1.138775274157524109e-01 3.017403483390808105e-01 -1.159746348857879639e-01 1.507373601198196411e-01 -5.282790958881378174e-02 -1.350522190332412720e-01 1.326306909322738647e-02 6.234112009406089783e-02 2.621865272521972656e-01 -1.102316752076148987e-01 -1.030795276165008545e-01 -1.034174710512161255e-01 3.042436838150024414e-01 -1.400201767683029175e-01 2.471305876970291138e-01 -2.491428107023239136e-01 -3.115519285202026367e-01 -6.553274393081665039e-02 -1.222948450595140457e-02 -2.058465778827667236e-01 -2.671446464955806732e-02 1.123408526182174683e-01
-4.153587855398654938e-03 1.992619633674621582e-01 2.454344630241394043e-01 -1.686396449804306030e-01 9.063035994768142700e-02 1.462918519973754883e-01 -4.023300483822822571e-03 -1.260319054126739502e-01 -8.869342505931854248e-03 -3.502123653888702393e-01 -1.568042300641536713e-02 3.744897544384002686e-01 -2.403975427150726318e-01 -9.179122745990753174e-02 -2.938843965530395508e-01 1.715759038925170898e-01 -1.111132055521011353e-01 2.229848206043243408e-01 4.455122053623199463e-01 -2.754634432494640350e-02 -1.704905927181243896e-01 -2.376052550971508026e-02 -1.132564619183540344e-01 1.715206354856491089e-02 4.037632420659065247e-02 6.639904528856277466e-02 -7.199240475893020630e-02 -1.200269237160682678e-01 3.541122004389762878e-02 2.182845957577228546e-02 2.132180184125900269e-01 6.296061724424362183e-02
1.211545392870903015e-01 7.929813861846923828e-02 3.939379006624221802e-02 -1.875855028629302979e-01 -2.042605876922607422e-01 -2.525267899036407471e-01 1.212183618918061256e-03 -6.327309529297053814e-04 -1.561048179864883423e-01 -2.314572483301162720e-01 -1.760582923889160156e-01 5.332946181297302246e-01 -2.543044686317443848e-01 9.285703301429748535e-02 -1.230017244815826416e-01 -3.025593757629394531e-01 2.899894490838050842e-02 -1.204369682818651199e-02 3.777761757373809814e-02 -1.044679954648017883e-01 -2.347591966390609741e-01 -1.627323031425476074e-01 1.229812800884246826e-01 2.768585085868835449e-01 1.673804819583892822e-01 9.980808012187480927e-03 1.733459345996379852e-02 -1.430949866771697998e-01 5.776697024703025818e-02 -1.164528951048851013e-01 9.440178424119949341e-02 4.577665030956268311e-02
6.126594915986061096e-02 6.720362603664398193e-02 -1.833585905842483044e-03 2.046978622674942017e-01 1.001424435526132584e-02 6.581778824329376221e-02 -2.759975194931030273e-01 2.079624868929386139e-02 6.595914065837860107e-02 1.950988359749317169e-02 -6.606415659189224243e-02 1.899446249008178711e-01 -9.284424036741256714e-02 2.530521154403686523e-01 -1.974642127752304077e-01 -9.162157773971557617e-02 2.552031278610229492e-01 7.684791833162307739e-02 3.183595836162567139e-01 -2.608455158770084381e-02 -4.858463108539581299e-01 -1.930491477251052856e-01 -5.928840488195419312e-02 3.208352997899055481e-02 2.377210855484008789e-01 -2.153892219066619873e-01 7.659152895212173462e-02 -1.386611610651016235e-01 1.874095648527145386e-01 -2.565667033195495605e-01 6.639924645423889160e-02 -1.388825327157974243e-01
1.008011475205421448e-01 2.557484209537506104e-01 1.414059698581695557e-01 -7.179326564073562622e-02 9.432475082576274872e-03 1.066420674324035645e-01 1.418494433164596558e-01 9.895556606352329254e-03 -1.142652630805969238e-01 7.869352400302886963e-02 2.076115757226943970e-01 3.046429157257080078e-02 -9.167129546403884888e-02 2.741709649562835693e-01 -5.149006247520446777e-01 -2.053535133600234985e-01 1.842021346092224121e-01 -3.542628511786460876e-02 4.147494956851005554e-02 -3.586236834526062012e-01 -1.471135020256042480e-01 1.151085421442985535e-01 2.423616871237754822e-02 9.950890392065048218e-02 2.039605379104614258e-01 2.722915075719356537e-02 -4.884815961122512817e-02 3.042102605104446411e-02 2.406094074249267578e-01 -1.514246761798858643e-01 1.590425372123718262e-01 2.253602743148803711e-01
4.625619854778051376e-03 1.491949856281280518e-01 3.837429359555244446e-02 -7.810804992914199829e-02 -1.052519753575325012e-01 -9.235721081495285034e-03 -1.785472035408020020e-01 -8.355251699686050415e-02 8.985313773155212402e-02 -1.118474453687667847e-01 2.799881994724273682e-01 1.285640448331832886e-01 -3.574678897857666016e-01 3.092049360275268555e-01 -3.349655270576477051e-01 -8.394238539040088654e-03 6.967088580131530762e-02 -1.626881510019302368e-01 4.864892363548278809e-02 3.078564628958702087e-02 -2.481923103332519531e-01 -2.488908171653747559e-01 -2.126800268888473511e-01 -1.342806518077850342e-01 2.775149047374725342e-01 3.445553407073020935e-02 -5.041244253516197205e-02 -1.020014472305774689e-02 1.603030562400817871e-01 -3.586335182189941406e-01 2.555555850267410278e-02 1.081303358078002930e-01
-8.196635544300079346e-02 1.665907204151153564e-01 -8.818230032920837402e-02 1.067469343543052673e-01 -5.967680364847183228e-02 3.297074735164642334e-01 -2.466147243976593018e-01 4.668070748448371887e-02 -1.191585510969161987e-01 -3.014920949935913086e-01 5.864209681749343872e-02 -1.826753653585910797e-02 -1.089758872985839844e-01 2.498076558113098145e-01 -1.531524807214736938e-01 9.679314680397510529e-04 1.139361038804054260e-01 -6.256368011236190796e-02 -6.206355988979339600e-02 -1.126138269901275635e-01 -4.223242029547691345e-02 -4.201029539108276367e-01 1.028821542859077454e-01 -4.843289963901042938e-03 4.755958616733551025e-01 -1.177685707807540894e-01 -2.379689216613769531e-01 1.126889809966087341e-01 2.770245075225830078e-02 -1.199937015771865845e-01 1.300796568393707275e-01 -2.652181312441825867e-02
-8.356468379497528076e-02 -1.800746321678161621e-01 -1.543522626161575317e-01 1.353557407855987549e-01 1.958330348134040833e-02 1.075280904769897461e-01 1.318397670984268188e-01 7.765798270702362061e-02 -1.743656769394874573e-02 -2.330831438302993774e-02 -6.613904982805252075e-02 1.745306998491287231e-01 -2.431866973638534546e-01 2.641490995883941650e-01 -1.128853186964988708e-01 -2.973748445510864258e-01 1.733729243278503418e-01 -2.437640354037284851e-02 1.493415981531143188e-01 1.533374488353729248e-01 -3.979969620704650879e-01 -1.224028542637825012e-01 1.173839718103408813e-01 2.749353349208831787e-01 3.932365477085113525e-01 -4.106025397777557373e-02 -1.629004254937171936e-02 -3.507585451006889343e-02 1.468521803617477417e-01 1.202020868659019470e-01 1.990296542644500732e-01 2.113061100244522095e-01
1.081673651933670044e-01 2.850631251931190491e-03 -1.588559150695800781e-01 1.263717114925384521e-01 6.949298083782196045e-03 3.307945728302001953e-01 -3.532665669918060303e-01 2.169344387948513031e-02 -5.140047986060380936e-03 -2.632173597812652588e-01 1.877073943614959717e-02 1.084126830101013184e-01 1.170548275113105774e-01 -1.993337422609329224e-01 -3.413332998752593994e-01 -9.914814680814743042e-02 -1.920040547847747803e-01 -6.548135727643966675e-02 1.084560900926589966e-01 -3.491336107254028320e-01 -1.038087308406829834e-01 1.951945722103118896e-01 -6.102794408798217773e-02 5.891776084899902344e-02 1.837028563022613525e-01 -1.330970972776412964e-01 -1.718549430370330811e-01 -2.424248307943344116e-01 9.639357030391693115e-02 2.016909569501876831e-01 1.693765074014663696e-01 -4.298066347837448120e-02
-6.402520835399627686e-02 6.755422800779342651e-02 -1.029606536030769348e-01 2.808616682887077332e-02 -2.339105159044265747e-01 2.555109858512878418e-01 -1.008731722831726074e-01 1.561205685138702393e-01 -1.933021098375320435e-01 -2.768884003162384033e-01 1.075328439474105835e-01 6.194343045353889465e-02 2.850631624460220337e-02 -2.760229632258415222e-02 -1.567056775093078613e-01 1.185285225510597229e-01 3.719258308410644531e-02 1.621281169354915619e-02 7.016582787036895752e-02 -1.527676582336425781e-01 -5.786989331245422363e-01 6.782805174589157104e-02 -1.165050417184829712e-01 -7.368826121091842651e-02 3.398855775594711304e-02 -1.075273081660270691e-01 -3.496126234531402588e-01 7.134661823511123657e-02 2.115634381771087646e-01 1.057662889361381531e-01 2.627716958522796631e-01 4.847654700279235840e-02
-1.034285649657249451e-01 -1.338177025318145752e-01 8.013565838336944580e-02 1.012660786509513855e-01 -3.655998110771179199e-01 1.011991947889328003e-01 -3.767621219158172607e-01 -5.169680342078208923e-02 -7.441224902868270874e-02 -2.916235327720642090e-01 -1.267842203378677368e-01 1.045012101531028748e-01 1.240165624767541885e-02 1.209328416734933853e-02 -2.968472838401794434e-01 -9.710636734962463379e-02 3.897090628743171692e-02 -3.213629871606826782e-02 1.895848065614700317e-01 -1.302266120910644531e-01 6.334058195352554321e-02 -1.408509910106658936e-01 5.192215740680694580e-02 6.849850714206695557e-02 2.240601778030395508e-01 3.354851305484771729e-01 2.067102491855621338e-01 2.774566225707530975e-02 -2.820436060428619385e-01 7.482183724641799927e-02 1.367380321025848389e-01 2.323352545499801636e-01
4.190010577440261841e-02 1.493869721889495850e-01 2.409029155969619751e-01 -2.079314552247524261e-02 -2.145787328481674194e-01 5.015663430094718933e-02 8.625248819589614868e-02 1.105982214212417603e-01 -3.194339871406555176e-01 6.831832975149154663e-02 3.005903363227844238e-01 2.181513160467147827e-01 8.568321913480758667e-02 1.534681171178817749e-01 -3.782840967178344727e-01 -7.709617167711257935e-02 2.907072007656097412e-01 1.433914154767990112e-01 1.814397051930427551e-02 -3.039591312408447266e-01 -3.042220771312713623e-01 -2.348641753196716309e-01 1.355911493301391602e-01 1.008390448987483978e-02 8.986197412014007568e-02 9.428469464182853699e-03 -7.949309796094894409e-02 1.906121671199798584e-01 4.823293536901473999e-02 -4.202327504754066467e-02 -1.233894936740398407e-02 7.477673143148422241e-02
4.103804826736450195e-01 3.443436026573181152e-01 -1.338984221220016479e-01 -1.766624599695205688e-01 -7.715695351362228394e-02 1.141815781593322754e-01 -2.261572629213333130e-01 -1.482545882463455200e-01 9.413292258977890015e-02 -1.269509345293045044e-01 2.956162393093109131e-01 7.408423721790313721e-02 6.457602232694625854e-02 1.878843605518341064e-01 -7.187717407941818237e-02 -1.292942166328430176e-01 8.545528352260589600e-02 2.860001623630523682e-01 5.326804518699645996e-02 -7.912665023468434811e-04 -1.147786080837249756e-01 1.063965484499931335e-01 4.152440000325441360e-03 -2.075791805982589722e-01 2.684831619262695312e-01 5.598709359765052795e-02 -1.383965462446212769e-02 -1.737462580204010010e-01 6.579054147005081177e-02 6.678653508424758911e-02 2.736582159996032715e-01 2.091370522975921631e-01
-1.988396197557449341e-01 7.519741356372833252e-02 1.685533076524734497e-01 4.922011122107505798e-02 7.926009595394134521e-02 1.690667718648910522e-01 -1.267759501934051514e-01 -1.488473415374755859e-01 -6.710489839315414429e-02 -2.291567325592041016e-01 1.125567555427551270e-01 6.762501597404479980e-02 -6.702271103858947754e-02 8.233026415109634399e-02 -4.666288197040557861e-01 -1.139331758022308350e-01 1.870489269495010376e-01 8.066286146640777588e-02 7.513150572776794434e-02 2.928158640861511230e-01 -2.744987374171614647e-03 1.456375271081924438e-01 1.119013130664825439e-01 -1.122720688581466675e-01 1.808700896799564362e-02 1.878823488950729370e-01 -2.029276788234710693e-01 1.910733059048652649e-02 2.053037434816360474e-01 -3.979843482375144958e-02 4.842511415481567383e-01 1.245086197741329670e-03
-6.987436860799789429e-02 -9.039363823831081390e-03 -1.415862888097763062e-01 1.867408049292862415e-03 -2.897697985172271729e-01 -1.377102583646774292e-01 -5.712886899709701538e-02 8.182307332754135132e-02 5.741350725293159485e-02 -3.627248853445053101e-02 -1.312755346298217773e-01 1.949823498725891113e-01 -1.629524230957031250e-01 1.104832217097282410e-01 -3.118970394134521484e-01 -1.073539033532142639e-01 1.197837442159652710e-01 3.588837981224060059e-01 -3.608654811978340149e-02 5.909271165728569031e-02 -1.178563311696052551e-01 3.927027806639671326e-02 -1.410191655158996582e-01 -2.371304482221603394e-01 4.887861013412475586e-01 -3.322625160217285156e-02 -6.287370622158050537e-02 4.720657318830490112e-02 2.513238489627838135e-01 1.997980624437332153e-01 -1.482724696397781372e-01 2.095559090375900269e-01
-1.425245106220245361e-01 5.238332971930503845e-02 -1.582474708557128906e-01 -2.390076592564582825e-02 -7.984755188226699829e-02 1.084588840603828430e-01 -4.131190106272697449e-02 -1.574415415525436401e-01 -2.260970026254653931e-01 -3.324415385723114014e-01 1.148407906293869019e-02 3.756812512874603271e-01 -1.765156686305999756e-01 7.975527644157409668e-02 -3.227045238018035889e-01 1.885203085839748383e-02 -9.861729294061660767e-02 -2.540194392204284668e-01 -1.048374362289905548e-02 -2.056313753128051758e-01 -2.650187611579895020e-01 -1.123549975454807281e-02 5.467634275555610657e-02 -2.873853743076324463e-01 3.946036994457244873e-01 -1.313524395227432251e-01 -5.527401715517044067e-02 8.484446257352828979e-02 -6.569126248359680176e-02 -3.235890343785285950e-02 -1.485753990709781647e-02 -1.972366310656070709e-02
3.298329561948776245e-02 1.253412663936614990e-01 4.213755950331687927e-02 -7.312779128551483154e-02 -2.867566607892513275e-02 -7.857041060924530029e-02 -3.081038221716880798e-02 -2.664168775081634521e-01 -3.182354271411895752e-01 -9.438914805650711060e-02 2.594664990901947021e-01 -1.232512518763542175e-01 1.911443471908569336e-01 -7.329189032316207886e-02 -1.500083208084106445e-01 -2.078621685504913330e-01 2.650013864040374756e-01 1.116265878081321716e-01 2.223107218742370605e-01 -4.474106803536415100e-02 -2.246945500373840332e-01 -2.787768542766571045e-01 1.199195906519889832e-01 1.350453794002532959e-01 3.674389123916625977e-01 2.396903485059738159e-01 9.732273221015930176e-02 8.108112215995788574e-02 2.386430948972702026e-01 -9.734833147376775742e-04 -2.067242190241813660e-02 1.897943913936614990e-01
7.862270623445510864e-02 1.065212711691856384e-01 -5.916474014520645142e-02 1.840845048427581787e-01 7.577272504568099976e-02 3.891847133636474609e-01 -4.085612595081329346e-01 5.113103613257408142e-02 -1.225742921233177185e-01 -9.161234647035598755e-02 5.425983667373657227e-02 4.530096892267465591e-03 -9.410927444696426392e-02 2.844646871089935303e-01 -2.383819371461868286e-01 8.155217766761779785e-02 1.884293705224990845e-01 -4.363229498267173767e-02 -6.714393198490142822e-02 -1.467727571725845337e-01 6.133636832237243652e-02 -3.479335904121398926e-01 1.905930638313293457e-01 5.668468400835990906e-02 3.342406749725341797e-01 8.794528990983963013e-02 -1.490777432918548584e-01 -3.277114406228065491e-02 -4.422953817993402481e-03 -9.970112144947052002e-02 2.385013103485107422e-01 3.598521649837493896e-02
-2.631286978721618652e-01 1.482370346784591675e-01 1.364006996154785156e-01 7.214027643203735352e-02 -9.434796124696731567e-02 2.614940889179706573e-02 -8.925316482782363892e-02 -9.038769453763961792e-02 5.969412624835968018e-02 -1.525650322437286377e-01 -2.257030308246612549e-01 -7.790189981460571289e-02 -1.840943694114685059e-01 2.781946659088134766e-01 -2.105887681245803833e-01 -1.167174950242042542e-01 7.140711694955825806e-02 -5.518618971109390259e-02 -1.340960618108510971e-02 -4.062468186020851135e-02 -3.933018445968627930e-01 1.031859740614891052e-01 3.083583414554595947e-01 1.972272247076034546e-01 2.700196504592895508e-01 3.962674178183078766e-03 3.577187657356262207e-02 1.995962262153625488e-01 1.393038183450698853e-01 1.332237124443054199e-01 3.629238903522491455e-01 1.181122586131095886e-01
-1.201848983764648438e-01 1.870820075273513794e-01 -1.200740411877632141e-01 -1.225172355771064758e-01 -2.259297966957092285e-01 1.030810400843620300e-01 -1.369350701570510864e-01 -2.672022283077239990e-01 -5.686355289071798325e-03 -1.368539035320281982e-02 -1.843221858143806458e-02 -7.403159886598587036e-02 1.388034522533416748e-01 1.455461233854293823e-01 -1.869772374629974365e-01 -2.672552764415740967e-01 1.137202009558677673e-01 1.213227957487106323e-01 3.310136497020721436e-02 -1.114954501390457153e-01 -2.912144660949707031e-01 -4.668370187282562256e-01 7.777561247348785400e-02 1.964464932680130005e-01 4.008981287479400635e-01 5.732837319374084473e-02 -1.575674675405025482e-02 1.924633607268333435e-02 1.341748684644699097e-01 6.482164561748504639e-02 -1.102260351181030273e-01 1.699799001216888428e-01
2.333525866270065308e-01 -6.477089971303939819e-02 -8.567703887820243835e-03 -1.443408429622650146e-01 -3.167339563369750977e-01 -1.320642679929733276e-01 -1.137756183743476868e-01 -6.588556617498397827e-02 -1.485864520072937012e-01 -3.973196446895599365e-01 9.746598452329635620e-02 3.850525915622711182e-01 -8.325354009866714478e-02 8.087424561381340027e-03 -2.267889864742755890e-02 -4.842672124505043030e-02 -1.304631084203720093e-01 2.603460252285003662e-01 1.436332613229751587e-01 -8.013009279966354370e-02 -2.311460673809051514e-02 2.992206998169422150e-02 -5.657600611448287964e-02 -3.277087807655334473e-01 2.438614815473556519e-01 -9.012892097234725952e-02 -2.394351363182067871e-01 -2.003377303481101990e-02 5.254513584077358246e-03 1.130007207393646240e-01 -5.138631165027618408e-02 2.705540657043457031e-01
-1.008046641945838928e-01 2.962214350700378418e-01 2.000639885663986206e-01 -4.359468445181846619e-02 -4.791650176048278809e-02 4.145959019660949707e-02 -1.210119426250457764e-01 -4.104544967412948608e-02 -1.350749731063842773e-01 5.302111431956291199e-02 2.074329107999801636e-01 2.845170199871063232e-01 -4.372655227780342102e-02 2.498851269483566284e-01 -9.690698981285095215e-02 7.284464687108993530e-02 9.948293864727020264e-02 -1.295251697301864624e-01 7.038120180368423462e-02 -2.820749767124652863e-02 -4.711595177650451660e-01 -3.116177618503570557e-01 3.912022113800048828e-01 -1.653176099061965942e-01 1.946703195571899414e-01 1.020843163132667542e-02 2.994866296648979187e-02 5.233989097177982330e-03 -2.198272198438644409e-02 -1.276161074638366699e-01 -1.265501976013183594e-01 1.101676523685455322e-01
2.367464452981948853e-01 2.065166980028152466e-01 1.579939424991607666e-01 2.299336192663758993e-04 -2.259265333414077759e-01 1.118417531251907349e-01 -2.006406709551811218e-02 -1.118232384324073792e-01 -7.589299231767654419e-02 -9.326148778200149536e-02 -8.941717445850372314e-02 4.558242559432983398e-01 2.060582395642995834e-03 2.595089748501777649e-02 -3.380042016506195068e-01 2.254968732595443726e-01 -2.273853272199630737e-01 1.865965276956558228e-01 1.542665958404541016e-01 8.836006373167037964e-02 -2.209947854280471802e-01 1.029747128486633301e-01 2.199227064847946167e-01 2.286531478166580200e-01 -5.840881541371345520e-02 -7.838763296604156494e-02 -7.136396318674087524e-02 -5.611072853207588196e-02 1.172943785786628723e-01 -4.178700223565101624e-02 2.874211966991424561e-01 9.873384237289428711e-02
4.484139382839202881e-02 -5.147324129939079285e-02 6.538800895214080811e-02 -1.417401880025863647e-01 -2.396834641695022583e-01 -5.251209810376167297e-02 -2.873677611351013184e-01 -1.563678830862045288e-01 -2.239908576011657715e-01 -1.093352362513542175e-01 -2.706454694271087646e-02 2.898386418819427490e-01 -6.781703233718872070e-02 -1.356181800365447998e-01 -4.015090316534042358e-02 -3.418575525283813477e-01 9.736900776624679565e-02 -1.996483094990253448e-02 2.110076993703842163e-01 1.566242426633834839e-01 -2.541101872920989990e-01 -8.497298508882522583e-02 9.376452863216400146e-02 5.756660178303718567e-02 3.847972452640533447e-01 3.187875449657440186e-01 -3.517530858516693115e-02 -9.495139122009277344e-02 4.684993531554937363e-03 -1.576755344867706299e-01 2.483691722154617310e-01 -7.778754830360412598e-02
-8.562021702527999878e-02 9.577038884162902832e-02 1.125094518065452576e-01 1.824785955250263214e-03 -3.382811248302459717e-01 1.175896078348159790e-01 -2.363446950912475586e-01 1.017294451594352722e-02 8.475957810878753662e-02 -2.830191887915134430e-02 2.604758143424987793e-01 4.730556011199951172e-01 -5.811953544616699219e-02 3.226651847362518311e-01 -2.347711473703384399e-01 1.690698266029357910e-01 1.580983698368072510e-01 5.238031502813100815e-03 8.881156891584396362e-02 1.380891948938369751e-01 -2.313157171010971069e-01 -1.547272549942135811e-03 1.625546813011169434e-01 -3.812702372670173645e-02 1.626735329627990723e-01 2.042586803436279297e-01 1.471199840307235718e-01 2.274010479450225830e-01 7.563883066177368164e-02 6.103813648223876953e-02 -6.864149868488311768e-02 8.210131525993347168e-02
5.044364184141159058e-02 2.204393446445465088e-01 -1.888028979301452637e-01 1.201398372650146484e-01 -3.161849677562713623e-01 -6.987925618886947632e-02 -9.715915471315383911e-02 5.867740511894226074e-02 -1.176466867327690125e-01 -1.304240673780441284e-01 1.031161919236183167e-01 1.284298300743103027e-01 5.236588045954704285e-02 -3.422508388757705688e-02 -1.651445478200912476e-01 1.983109563589096069e-01 -6.179941352456808090e-03 8.444105833768844604e-02 3.065402507781982422e-01 -2.616307139396667480e-01 -4.012689292430877686e-01 4.841733351349830627e-02 -5.825841799378395081e-02 -7.152326405048370361e-02 1.641461974941194057e-03 1.203305944800376892e-01 -4.128582179546356201e-01 8.289910107851028442e-02 1.994868516921997070e-01 -6.664358824491500854e-02 1.678926646709442139e-01 2.164807617664337158e-01
3.194834105670452118e-03 1.598165333271026611e-01 1.933132708072662354e-01 1.000810489058494568e-01 -1.286499500274658203e-01 1.963459998369216919e-01 -2.720267772674560547e-01 1.698576658964157104e-02 -1.504273712635040283e-02 -1.798622906208038330e-01 -2.079269662499427795e-02 1.479421406984329224e-01 -7.752751559019088745e-02 -1.578203439712524414e-01 -8.779355883598327637e-02 -1.405767258256673813e-02 3.784955143928527832e-01 3.012124896049499512e-01 2.048977613449096680e-01 -1.676935404539108276e-01 -2.381616979837417603e-01 -1.815229207277297974e-01 2.122320830821990967e-01 -5.851912871003150940e-02 9.346699714660644531e-02 -2.770963311195373535e-02 2.895566821098327637e-01 2.116976529359817505e-01 2.062437497079372406e-02 -2.585133314132690430e-01 4.286273941397666931e-02 2.333843261003494263e-01
2.748350501060485840e-01 7.809333503246307373e-02 -1.486630886793136597e-01 7.953764498233795166e-02 -3.907927125692367554e-02 2.404816299676895142e-01 -9.334328025579452515e-02 -1.631917804479598999e-01 -1.077750697731971741e-01 -1.916614025831222534e-01 4.269959777593612671e-02 -9.833415597677230835e-02 3.023989498615264893e-01 1.139680072665214539e-01 -3.483963906764984131e-01 4.076963663101196289e-02 2.055433541536331177e-01 2.636592388153076172e-01 4.259856417775154114e-02 -2.868655323982238770e-01 -1.466515362262725830e-01 -1.560195684432983398e-01 -3.987617325037717819e-03 -2.761345356702804565e-02 2.041660845279693604e-01 8.360572159290313721e-02 1.996999382972717285e-01 1.345943212509155273e-01 -8.157531917095184326e-02 -4.862790927290916443e-02 1.109536085277795792e-02 3.867932260036468506e-01
-1.516476869583129883e-01 -2.092693746089935303e-01 3.018449060618877411e-02 -1.620082557201385498e-01 1.471798121929168701e-01 -6.825799494981765747e-02 -7.511213421821594238e-02 1.055781021714210510e-01 -1.474194228649139404e-01 -1.599638164043426514e-01 2.969915233552455902e-02 3.521774709224700928e-01 -1.949238963425159454e-02 -4.868374764919281006e-02 -5.533306002616882324e-01 -5.881436914205551147e-02 8.233088068664073944e-03 -9.920808486640453339e-03 3.106710910797119141e-01 5.135663598775863647e-02 -1.174700260162353516e-01 -8.524651825428009033e-02 9.250137209892272949e-02 7.244335114955902100e-02 1.763299554586410522e-01 2.300982475280761719e-01 -7.878098636865615845e-03 5.012351647019386292e-02 5.835273303091526031e-03 -1.964042931795120239e-01 3.402636647224426270e-01 5.599142611026763916e-02
-1.360902562737464905e-02 2.954684495925903320e-01 -1.806465983390808105e-01 -2.921555005013942719e-02 -1.069520115852355957e-01 2.228325419127941132e-02 -1.444252282381057739e-01 -2.351108193397521973e-02 -1.147935092449188232e-01 -1.293845623731613159e-01 7.636003196239471436e-02 1.992941349744796753e-01 2.303957380354404449e-02 3.253238201141357422e-01 -3.368119597434997559e-01 1.775072515010833740e-01 -3.106887340545654297e-01 -6.134128198027610779e-02 1.905135065317153931e-01 5.081885028630495071e-04 -1.590674668550491333e-01 5.854646489024162292e-02 1.142045110464096069e-01 -2.308993488550186157e-01 1.708510220050811768e-01 3.048760294914245605e-01 -1.095978021621704102e-01 -2.336639016866683960e-01 2.233975231647491455e-01 1.428423374891281128e-01 1.471054702997207642e-01 8.075906336307525635e-02
1.382197141647338867e-01 1.621676683425903320e-01 1.317356675863265991e-01 9.362642467021942139e-02 -3.606626391410827637e-01 -7.105365861207246780e-03 -3.083487972617149353e-03 -7.601051032543182373e-02 -1.396154761314392090e-01 -3.356048166751861572e-01 2.689119279384613037e-01 1.479553580284118652e-01 4.647373035550117493e-02 2.581801414489746094e-01 -1.882554441690444946e-01 5.517395958304405212e-02 -1.633950322866439819e-02 2.075219303369522095e-01 -1.424489468336105347e-01 -2.000289596617221832e-02 4.772896319627761841e-02 -1.687795668840408325e-01 1.484913825988769531e-01 6.746996939182281494e-02 1.610815078020095825e-01 -1.300839185714721680e-01 2.074579745531082153e-01 1.638331115245819092e-01 2.937882840633392334e-01 6.999317556619644165e-02 5.268178135156631470e-02 3.616729974746704102e-01
-5.623840913176536560e-02 -7.520204782485961914e-02 -1.914912909269332886e-01 1.249590739607810974e-01 -2.775683812797069550e-02 1.717925965785980225e-01 -2.187414560467004776e-03 3.108340203762054443e-01 -3.228087350726127625e-02 -2.304900884628295898e-01 -7.940324395895004272e-02 1.964267939329147339e-01 -1.128332093358039856e-01 1.944756954908370972e-01 -3.066250979900360107e-01 -5.283799394965171814e-02 -8.933226019144058228e-02 2.722544223070144653e-02 1.521960347890853882e-01 -1.326803714036941528e-01 -1.469489485025405884e-01 -1.215610429644584656e-01 -1.515383645892143250e-02 2.596814036369323730e-01 3.724812567234039307e-01 -2.031437605619430542e-01 -1.756968498229980469e-01 -2.851815223693847656e-01 -1.360510140657424927e-01 -2.061339020729064941e-01 -9.196888655424118042e-02 2.244599014520645142e-01
-3.440264239907264709e-02 2.265168577432632446e-01 -9.495668113231658936e-02 4.988215491175651550e-02 -3.120075762271881104e-01 2.200840562582015991e-01 -1.730275303125381470e-01 -2.857199609279632568e-01 -1.139783561229705811e-01 -1.240731105208396912e-01 1.415057629346847534e-01 3.253413140773773193e-01 -4.971636831760406494e-02 -5.350403860211372375e-02 -1.854974776506423950e-01 -1.310084946453571320e-02 -4.143132567405700684e-01 1.189984083175659180e-01 2.115180045366287231e-01 2.737818984314799309e-03 -3.843793272972106934e-01 -1.758818775415420532e-01 2.809729613363742828e-02 1.017650589346885681e-02 -1.253089457750320435e-01 -5.313413217663764954e-02 -1.473540216684341431e-01 -4.907915741205215454e-02 6.845017522573471069e-02 1.381829380989074707e-01 -7.593716681003570557e-02 4.623532295227050781e-02
2.403808683156967163e-01 -3.092684224247932434e-02 -1.300438791513442993e-01 -1.212421581149101257e-01 -1.676236242055892944e-01 1.996594518423080444e-01 2.460514381527900696e-02 5.514690186828374863e-03 -6.322385370731353760e-02 -4.610804840922355652e-02 2.495670765638351440e-01 4.803523421287536621e-01 2.052084356546401978e-02 9.303189814090728760e-02 -3.136442303657531738e-01 -1.238768771290779114e-01 -8.613643050193786621e-02 1.764695942401885986e-01 3.507350385189056396e-02 1.418691501021385193e-02 -2.458271011710166931e-02 1.183103546500205994e-01 1.432155966758728027e-01 -2.123906761407852173e-01 3.640425801277160645e-01 6.330008059740066528e-02 1.664244085550308228e-01 -1.794768124818801880e-01 1.258967518806457520e-01 -4.966202750802040100e-02 1.718829274177551270e-01 2.336557656526565552e-01
8.884397894144058228e-02 2.144529111683368683e-02 -6.077644415199756622e-03 4.901799187064170837e-02 -2.026052623987197876e-01 1.820470541715621948e-01 -1.910813152790069580e-01 -2.162200808525085449e-01 -4.505416378378868103e-02 6.520331650972366333e-02 1.173038184642791748e-01 1.354122310876846313e-01 -1.227839440107345581e-01 3.231411799788475037e-02 -1.513886004686355591e-01 3.694197162985801697e-02 2.276651412248611450e-01 1.207061782479286194e-01 3.863876461982727051e-01 -1.874921470880508423e-01 -9.030328691005706787e-02 -2.045810371637344360e-01 1.428078860044479370e-01 -1.915973722934722900e-01 6.650470197200775146e-02 -2.536723157390952110e-03 3.258131742477416992e-01 -1.292249280959367752e-02 2.926832735538482666e-01 -2.957974672317504883e-01 1.214061304926872253e-01 3.104209899902343750e-01
-1.491870284080505371e-01 -1.387614756822586060e-01 -3.668516576290130615e-01 -2.236139029264450073e-03 5.730062723159790039e-03 1.606723964214324951e-01 -2.231400907039642334e-01 -2.214358150959014893e-01 -1.592334657907485962e-01 -2.708163559436798096e-01 1.215222254395484924e-01 2.287851572036743164e-01 -3.115930557250976562e-01 4.954576119780540466e-02 -1.798491925001144409e-01 5.666780471801757812e-02 8.055767416954040527e-02 -1.147091239690780640e-01 -4.099025204777717590e-02 -7.019863277673721313e-02 -2.620423734188079834e-01 -3.962905332446098328e-02 1.249197572469711304e-01 -1.952722668647766113e-01 3.310510516166687012e-01 8.598773926496505737e-02 -9.164171665906906128e-02 2.680554091930389404e-01 -1.981834322214126587e-01 -3.702827915549278259e-02 8.836302906274795532e-02 -4.894404858350753784e-02
-1.445772498846054077e-01 -1.782782673835754395e-01 2.086432278156280518e-01 -3.945991396903991699e-02 -2.267971634864807129e-01 3.511050939559936523e-01 1.019904576241970062e-02 -2.322921296581625938e-03 7.027476280927658081e-02 -1.024526953697204590e-01 -5.352964997291564941e-02 1.546851247549057007e-01 8.721984922885894775e-02 -3.589632734656333923e-02 -3.614362776279449463e-01 -8.078493922948837280e-02 2.029234170913696289e-01 -9.616118669509887695e-02 1.193437278270721436e-01 3.326949104666709900e-02 -4.609244763851165771e-01 4.851270467042922974e-02 9.344688802957534790e-02 -1.269735097885131836e-01 7.866593450307846069e-02 8.585271984338760376e-02 -3.449804186820983887e-01 3.541862219572067261e-02 3.048665225505828857e-01 7.803475111722946167e-02 -1.456169877201318741e-02 -2.477276697754859924e-02
4.231084138154983521e-02 7.427874952554702759e-02 -3.826028853654861450e-02 -2.041690945625305176e-01 -1.183273270726203918e-01 1.017433255910873413e-01 -3.545422106981277466e-02 -1.454447805881500244e-01 2.565734088420867920e-01 -3.090626597404479980e-01 -1.325386762619018555e-01 2.761235535144805908e-01 -3.589057624340057373e-01 -5.943803861737251282e-02 -1.846037358045578003e-01 -1.264147907495498657e-01 6.396513432264328003e-02 1.261070817708969116e-01 1.149184256792068481e-01 -2.858985662460327148e-01 -1.217329576611518860e-01 1.572993546724319458e-01 3.410008251667022705e-01 9.255254408344626427e-04 2.603328526020050049e-01 -1.763074398040771484e-01 -1.833439320325851440e-01 1.071915328502655029e-01 8.257347345352172852e-02 -5.249985307455062866e-02 -1.679729223251342773e-01 1.125985383987426758e-01
-7.913187891244888306e-02 -1.511009484529495239e-01 1.281269490718841553e-01 7.058036047965288162e-03 3.884695470333099365e-02 1.773123592138290405e-01 4.260784015059471130e-02 -2.652413845062255859e-01 -1.517979055643081665e-01 -2.273798454552888870e-03 4.646950110327452421e-04 3.003494739532470703e-01 7.908215373754501343e-02 2.086279392242431641e-01 -3.091597259044647217e-01 -1.807659417390823364e-01 3.681461140513420105e-02 2.350161597132682800e-02 2.057471275329589844e-01 2.795707285404205322e-01 -2.510006427764892578e-01 -1.214895173907279968e-01 2.290355414152145386e-01 -9.768517315387725830e-02 -3.877437114715576172e-02 3.791479766368865967e-01 -1.446912437677383423e-01 2.567319199442863464e-02 3.962401300668716431e-02 -1.492837816476821899e-01 2.443970739841461182e-01 2.131490558385848999e-01
2.621016204357147217e-01 1.547812204807996750e-02 -1.687980443239212036e-01 -2.248180657625198364e-02 -3.776464760303497314e-01 -1.205667778849601746e-01 -1.571050733327865601e-01 -1.175866127014160156e-01 -2.012494057416915894e-01 -3.651613593101501465e-01 1.562597751617431641e-01 3.346415162086486816e-01 6.407826393842697144e-02 6.394471507519483566e-03 -1.014745887368917465e-02 -1.363156139850616455e-01 -1.417526304721832275e-01 2.302369773387908936e-01 1.619035750627517700e-01 3.530671820044517517e-02 -6.055542826652526855e-02 1.268454641103744507e-01 -1.653563827276229858e-01 -3.094068467617034912e-01 2.273364514112472534e-01 -1.114617660641670227e-01 -1.311277747154235840e-01 -5.497911944985389709e-02 -2.805689163506031036e-02 6.716267764568328857e-02 -7.391865551471710205e-02 1.866709589958190918e-01
7.464732229709625244e-02 -1.893658041954040527e-01 5.044231191277503967e-02 -7.266826182603836060e-02 -1.955000013113021851e-01 3.359110355377197266e-01 -2.393842935562133789e-01 -1.996697038412094116e-01 -1.164831370115280151e-01 -5.009575486183166504e-01 -1.309921145439147949e-01 1.353959590196609497e-01 -4.563128575682640076e-03 8.341454714536666870e-02 -1.624604016542434692e-01 -2.115529775619506836e-01 1.162994727492332458e-01 9.219462424516677856e-02 3.317528590559959412e-02 -3.474913071841001511e-03 -3.984475135803222656e-02 -1.688318252563476562e-01 -5.034976452589035034e-02 2.571749091148376465e-01 2.804517149925231934e-01 1.635188609361648560e-01 6.021339818835258484e-02 2.692912817001342773e-01 3.667522966861724854e-02 1.176403835415840149e-01 -1.314824540168046951e-02 7.465384155511856079e-02
-9.165696054697036743e-02 5.432543903589248657e-02 -1.351871639490127563e-01 2.168582007288932800e-02 -2.044684588909149170e-01 -8.527109771966934204e-02 -2.787167765200138092e-02 -1.131293848156929016e-01 -6.925898790359497070e-02 -2.355699092149734497e-01 -1.844787150621414185e-01 -2.324847280979156494e-01 4.907722398638725281e-02 -2.456809580326080322e-01 -1.998663246631622314e-01 -1.352846026420593262e-01 1.361393183469772339e-01 6.859219819307327271e-02 -1.151657756417989731e-02 4.597958642989397049e-03 -2.038489878177642822e-01 -1.020910963416099548e-02 3.702693283557891846e-01 -2.159614711999893188e-01 2.548662722110748291e-01 5.614599213004112244e-02 -1.354294866323471069e-01 -2.122730016708374023e-02 1.073424443602561951e-01 -1.966601908206939697e-01 3.387365341186523438e-01 3.704450428485870361e-01
-2.670834586024284363e-02 2.445930987596511841e-01 2.515542209148406982e-01 2.906201221048831940e-02 -1.724739223718643188e-01 -3.422845900058746338e-02 -6.722587160766124725e-03 5.917767435312271118e-02 3.443078398704528809e-01 -1.284985095262527466e-01 -9.082720428705215454e-02 3.629924729466438293e-02 3.687279298901557922e-02 -5.551384389400482178e-02 -4.170643687248229980e-01 -7.096852362155914307e-02 -6.624598056077957153e-02 -6.360708177089691162e-02 8.404356986284255981e-02 -8.972921967506408691e-02 -1.097375452518463135e-01 1.066665817052125931e-02 2.508234679698944092e-01 -1.846355348825454712e-01 1.724283844232559204e-01 1.933050900697708130e-01 8.476972579956054688e-02 3.164673969149589539e-02 2.204085290431976318e-01 -3.866733610630035400e-02 4.581509530544281006e-01 2.117832452058792114e-01
1.342166811227798462e-01 1.914492100477218628e-01 -2.866719961166381836e-01 4.995719343423843384e-02 1.004767939448356628e-01 2.903963625431060791e-01 -2.644961774349212646e-01 -3.123976290225982666e-01 7.024446874856948853e-02 -1.478354036808013916e-01 -3.729214519262313843e-02 2.965035140514373779e-01 1.316149532794952393e-01 2.783818244934082031e-01 -3.276487886905670166e-01 3.497295081615447998e-03 -1.828033626079559326e-01 5.056479945778846741e-03 2.222362309694290161e-01 6.653305143117904663e-02 -1.565671861171722412e-01 6.459603458642959595e-02 -1.239995583891868591e-01 6.352654844522476196e-02 3.782690316438674927e-02 -3.506755083799362183e-02 -1.772703528404235840e-01 -2.268421463668346405e-02 1.392455995082855225e-01 -5.437571555376052856e-02 5.865115299820899963e-02 2.909625172615051270e-01
4.676785692572593689e-02 -1.981351077556610107e-01 7.685368508100509644e-02 -1.497406959533691406e-01 -2.546075284481048584e-01 6.210452318191528320e-02 -9.519435465335845947e-02 -2.196786701679229736e-01 -2.849676609039306641e-01 -2.148437649011611938e-01 4.070762917399406433e-02 3.192213475704193115e-01 1.129880174994468689e-01 1.016052216291427612e-01 -2.351088449358940125e-02 1.390891373157501221e-01 -3.328356146812438965e-02 1.854782402515411377e-01 1.882093697786331177e-01 -1.514719426631927490e-01 -1.651418507099151611e-01 -1.705752685666084290e-02 2.174190282821655273e-01 -2.143662422895431519e-02 2.545058727264404297e-01 -4.033751189708709717e-01 -1.836484763771295547e-03 1.002243459224700928e-01 -6.747475266456604004e-02 -2.693580090999603271e-01 1.016176715493202209e-01 1.902000308036804199e-01
3.279463648796081543e-01 2.064299136400222778e-01 9.750784933567047119e-02 2.227199524641036987e-01 8.670513331890106201e-02 -1.680621132254600525e-02 5.601946264505386353e-02 -1.196427345275878906e-01 -9.976902604103088379e-02 -5.220519900321960449e-01 8.133541047573089600e-02 3.925210237503051758e-02 -9.400866925716400146e-02 8.356421440839767456e-02 5.379045754671096802e-02 -1.698062270879745483e-01 7.548279315233230591e-02 1.590152643620967865e-02 1.149646714329719543e-01 -2.040746212005615234e-01 -2.568453848361968994e-01 -8.107883855700492859e-03 9.737163037061691284e-02 -1.846620142459869385e-01 7.023668289184570312e-02 1.573594212532043457e-01 -5.018846690654754639e-02 -4.496125131845474243e-02 2.884427011013031006e-01 2.606939673423767090e-01 1.277510225772857666e-01 2.347973585128784180e-01
2.209130227565765381e-01 -9.688347578048706055e-02 -1.995743960142135620e-01 -2.688281238079071045e-02 5.972541868686676025e-02 2.287345528602600098e-01 4.347050189971923828e-02 -7.665055990219116211e-02 -2.399860136210918427e-02 -1.410405635833740234e-01 7.234027236700057983e-02 3.754488229751586914e-01 -1.882776618003845215e-01 1.954629868268966675e-01 -5.586150884628295898e-01 -5.948536470532417297e-02 -1.226725727319717407e-01 -2.267353236675262451e-02 1.667546331882476807e-01 1.327323913574218750e-02 -1.709225215017795563e-02 9.997213631868362427e-02 8.429499715566635132e-02 -1.332213729619979858e-02 2.690407335758209229e-01 -2.074095457792282104e-01 -1.477351486682891846e-01 -1.811392903327941895e-01 2.812551148235797882e-02 -6.922848057001829147e-03 2.226686477661132812e-01 1.118312124162912369e-02
1.860858201980590820e-01 9.523139148950576782e-02 1.365980412811040878e-02 1.263551414012908936e-01 -1.636322885751724243e-01 8.162330836057662964e-02 -1.206362619996070862e-03 4.627398028969764709e-02 8.477859199047088623e-02 -1.100734546780586243e-01 -7.850367575883865356e-02 6.715101003646850586e-02 5.922387912869453430e-02 2.956620603799819946e-02 -3.055065572261810303e-01 -6.089484319090843201e-02 2.563917636871337891e-01 2.165444046258926392e-01 -3.740766644477844238e-02 -6.857336312532424927e-02 8.340892195701599121e-02 -3.803615868091583252e-01 3.456402122974395752e-01 5.353830754756927490e-02 2.243943363428115845e-01 6.000617891550064087e-02 8.345217257738113403e-02 -8.450165390968322754e-02 4.849606752395629883e-01 -9.020853787660598755e-02 2.386783659458160400e-01 1.101136729121208191e-01
-7.151969522237777710e-02 2.095447108149528503e-02 6.528578698635101318e-02 1.690181940793991089e-01 1.245390847325325012e-01 -4.417383670806884766e-02 -2.262501865625381470e-01 -1.672227978706359863e-01 -1.100016385316848755e-01 -8.458559215068817139e-02 1.508489996194839478e-01 4.278942644596099854e-01 5.416301079094409943e-03 -3.407903388142585754e-02 -3.917194306850433350e-01 -9.006734937429428101e-02 -6.479030102491378784e-02 9.591972082853317261e-02 -2.460626810789108276e-01 -7.417407468892633915e-04 -1.625608503818511963e-01 5.119637027382850647e-02 8.603795617818832397e-02 -2.301716059446334839e-01 1.554370969533920288e-01 -1.042522564530372620e-01 -2.384386025369167328e-02 9.663500636816024780e-02 8.232909440994262695e-02 -2.881045639514923096e-01 1.268201917409896851e-01 4.037022888660430908e-01
3.227147459983825684e-01 -8.483760058879852295e-03 1.378212273120880127e-01 -1.147737074643373489e-02 -1.256057433784008026e-02 1.806311458349227905e-01 4.435591399669647217e-03 -8.033169060945510864e-02 1.972010731697082520e-02 -4.578013122081756592e-01 6.014074012637138367e-02 1.044109463691711426e-03 4.591387510299682617e-02 1.809309870004653931e-01 4.795853979885578156e-03 6.955020129680633545e-02 -5.232511833310127258e-02 2.840002253651618958e-02 5.848754569888114929e-02 -1.904146075248718262e-01 -2.519859671592712402e-01 -1.973676681518554688e-01 4.964837431907653809e-01 -1.187950968742370605e-01 7.993873208761215210e-03 1.511636823415756226e-01 5.354859307408332825e-02 -3.769525140523910522e-02 1.116078943014144897e-01 -6.268277764320373535e-02 1.415309011936187744e-01 3.379405438899993896e-01
-3.266876637935638428e-01 -7.766695320606231689e-02 1.960601955652236938e-01 1.180646568536758423e-01 -2.676984369754791260e-01 1.398153305053710938e-01 -3.749381005764007568e-01 -7.967860251665115356e-02 -1.917797178030014038e-01 -2.253867089748382568e-01 -2.620118483901023865e-02 2.820847630500793457e-01 -2.888200432062149048e-02 -2.692301273345947266e-01 -2.426396757364273071e-01 -3.438340872526168823e-02 -5.606823787093162537e-02 7.834176719188690186e-02 7.482462562620639801e-03 6.609902530908584595e-02 3.822720795869827271e-02 -4.220970347523689270e-02 7.418311387300491333e-02 1.233550012111663818e-01 2.199998348951339722e-01 1.242145597934722900e-01 -1.739523559808731079e-01 2.343915849924087524e-01 -9.195782989263534546e-02 1.102024242281913757e-01 6.268623471260070801e-02 2.903215289115905762e-01
4.800631199032068253e-03 1.643327772617340088e-01 3.788677752017974854e-01 1.895282603800296783e-02 -7.173671573400497437e-02 2.614100575447082520e-01 5.362876132130622864e-02 -2.736907079815864563e-02 -9.866933524608612061e-02 -4.425913468003273010e-02 3.211087733507156372e-02 1.140527948737144470e-01 7.141063362360000610e-02 1.507320404052734375e-01 -4.498372972011566162e-01 -7.993698120117187500e-02 3.062195777893066406e-01 -5.019362270832061768e-02 7.800262421369552612e-02 -2.633044123649597168e-01 -1.877021491527557373e-01 2.219036817550659180e-01 -1.649435609579086304e-01 1.447026431560516357e-01 2.819463014602661133e-01 -3.974956646561622620e-02 -1.783630549907684326e-01 1.371481269598007202e-01 -1.622652076184749603e-02 -8.966200053691864014e-02 1.706964373588562012e-01 1.273178458213806152e-01
1.728831678628921509e-01 1.142120659351348877e-01 -2.122634649276733398e-01 1.790358917787671089e-03 2.555437386035919189e-02 1.772277057170867920e-01 -4.188880324363708496e-01 -3.307824134826660156e-01 2.903065085411071777e-02 -6.568259000778198242e-02 9.656710922718048096e-02 3.974444866180419922e-01 1.535934582352638245e-02 1.629562079906463623e-01 -1.431511193513870239e-01 1.479566097259521484e-01 6.023444980382919312e-02 2.134886831045150757e-01 2.212849408388137817e-01 -5.939516425132751465e-02 -2.484445571899414062e-01 1.899689137935638428e-01 2.377152144908905029e-01 -2.757791802287101746e-02 3.139801695942878723e-02 7.204393297433853149e-02 -1.149406209588050842e-01 5.772598087787628174e-02 1.846102327108383179e-01 1.695888340473175049e-01 -7.101914286613464355e-02 -7.781961560249328613e-02
4.033057019114494324e-02 -4.720570519566535950e-02 4.316016659140586853e-02 -9.499536454677581787e-02 3.853405639529228210e-02 1.158391684293746948e-01 -1.581168547272682190e-02 3.445447981357574463e-02 -4.718256369233131409e-02 -1.058001667261123657e-01 1.704188063740730286e-02 1.407918035984039307e-01 2.460972517728805542e-01 3.000373840332031250e-01 -3.121555149555206299e-01 1.799924485385417938e-02 -6.236772239208221436e-02 -2.891482114791870117e-01 2.584455609321594238e-01 7.232023403048515320e-03 -3.672998845577239990e-01 -9.588451683521270752e-02 1.123949661850929260e-01 -1.137359589338302612e-01 1.120342761278152466e-01 2.510885894298553467e-01 -3.885909020900726318e-01 6.576392054557800293e-02 5.539143830537796021e-02 6.459352374076843262e-02 2.653962671756744385e-01 2.332774549722671509e-01
1.401248872280120850e-01 -2.385834790766239166e-02 -1.912125945091247559e-01 -6.341671943664550781e-02 1.414582598954439163e-02 5.719290580600500107e-03 -4.638163745403289795e-01 -2.786864340305328369e-02 7.957138121128082275e-02 -3.338707387447357178e-01 1.523006111383438110e-01 -1.216316875070333481e-02 4.827579110860824585e-02 -1.142269186675548553e-02 -2.758338749408721924e-01 -7.565785199403762817e-03 7.936905138194561005e-03 1.171655952930450439e-01 1.492734849452972412e-01 -8.500185608863830566e-02 1.200395226478576660e-01 -1.983865052461624146e-01 1.916361600160598755e-01 -2.243289053440093994e-01 1.227118968963623047e-01 1.740708760917186737e-02 1.986347287893295288e-01 -9.597775340080261230e-02 2.345421910285949707e-01 9.712682664394378662e-02 2.770119905471801758e-01 3.376510441303253174e-01
8.604105561971664429e-02 1.313241124153137207e-01 1.846758276224136353e-02 1.802717708051204681e-02 -1.089262366294860840e-01 1.635007262229919434e-01 -9.434348344802856445e-02 1.585662178695201874e-02 -2.750826179981231689e-01 -3.316487371921539307e-01 -7.129084318876266479e-02 -9.407335892319679260e-03 1.513377875089645386e-01 -1.239356175065040588e-01 -3.762277364730834961e-01 -6.685483455657958984e-02 2.765895724296569824e-01 3.783678710460662842e-01 3.037234535440802574e-03 -3.199507296085357666e-01 -7.290808856487274170e-02 -1.217167824506759644e-01 4.872336611151695251e-02 8.088730275630950928e-02 1.661887764930725098e-01 2.678125202655792236e-01 1.373523324728012085e-01 1.878331601619720459e-01 -9.787438809871673584e-02 2.143737673759460449e-02 1.088945418596267700e-01 1.592097431421279907e-01
-6.621466577053070068e-02 2.905436456203460693e-01 -3.723646327853202820e-02 9.251328557729721069e-02 -1.635777205228805542e-01 3.622313141822814941e-01 -1.752455979585647583e-01 -1.615061163902282715e-01 2.939175814390182495e-02 -1.064428091049194336e-01 4.513727035373449326e-03 3.812254592776298523e-02 1.084981039166450500e-01 2.566761076450347900e-01 -3.340193629264831543e-01 -1.266238093376159668e-01 2.303612232208251953e-01 -3.793796896934509277e-02 -7.398216426372528076e-02 3.049662522971630096e-02 -1.418785303831100464e-01 -4.333867728710174561e-01 1.561661660671234131e-01 3.154162690043449402e-02 2.942087054252624512e-01 1.248711198568344116e-01 -2.120004147291183472e-01 1.165327280759811401e-01 -4.008463025093078613e-02 1.015526354312896729e-01 2.030889503657817841e-02 -1.767791621387004852e-02
8.409962058067321777e-03 3.000906435772776604e-03 -1.750990450382232666e-01 8.007991313934326172e-02 -1.881203427910804749e-02 -1.161869093775749207e-01 -1.576326340436935425e-01 -6.889114156365394592e-03 -2.263934612274169922e-01 -2.760043740272521973e-01 6.936356425285339355e-02 4.439401924610137939e-01 4.113048315048217773e-02 4.704284667968750000e-01 -3.499318361282348633e-01 -2.189232409000396729e-01 -2.265566214919090271e-02 1.121853440999984741e-01 8.350932598114013672e-02 -3.408619016408920288e-02 -8.444474637508392334e-02 1.080081015825271606e-01 1.160268089734017849e-03 4.487746581435203552e-02 2.351908385753631592e-01 9.920322149991989136e-02 4.327926784753799438e-02 1.189867258071899414e-01 -1.724473685026168823e-01 -2.174945771694183350e-01 -4.464725963771343231e-03 3.320850059390068054e-02
-3.113927245140075684e-01 1.625483296811580658e-02 1.091076340526342392e-02 2.731511294841766357e-01 -8.636100590229034424e-02 1.169809326529502869e-01 -2.568120658397674561e-01 1.431425064802169800e-01 -1.246519908308982849e-01 -3.914051353931427002e-01 8.445331454277038574e-02 3.340704366564750671e-02 -6.656134966760873795e-03 3.075116574764251709e-01 -2.020094990730285645e-01 1.392123252153396606e-01 1.047201007604598999e-01 9.692043066024780273e-02 5.700250342488288879e-02 -4.162622615694999695e-02 -3.398938477039337158e-01 -3.122120201587677002e-01 2.704852819442749023e-01 1.131854951381683350e-01 1.153914555907249451e-01 8.974434435367584229e-02 1.199079770594835281e-02 1.649865210056304932e-01 6.534297019243240356e-02 -1.025816798210144043e-01 2.879392355680465698e-02 -2.823085815180093050e-04
-1.289205104112625122e-01 1.120520830154418945e-01 -1.296873539686203003e-01 -1.869437098503112793e-01 -1.586639434099197388e-01 2.368060797452926636e-01 2.087984234094619751e-01 -8.753795921802520752e-02 -1.705597043037414551e-01 -7.275073230266571045e-02 -7.821337878704071045e-02 -1.616841852664947510e-01 2.521621584892272949e-01 1.744294464588165283e-01 -4.060014709830284119e-02 -1.529338657855987549e-01 1.998247206211090088e-01 1.779410243034362793e-01 2.882552444934844971e-01 4.742508754134178162e-02 -1.947923153638839722e-01 -1.962909400463104248e-01 9.529590606689453125e-02 1.545961350202560425e-01 3.819010853767395020e-01 7.853498309850692749e-02 -6.618702411651611328e-02 1.330259144306182861e-01 1.911084204912185669e-01 -1.383111346513032913e-02 2.115671783685684204e-01 2.808901965618133545e-01
-1.612434089183807373e-01 1.741997003555297852e-01 -2.982267439365386963e-01 -2.660490199923515320e-02 -3.403420150279998779e-01 1.088668480515480042e-01 -1.559420228004455566e-01 -1.023282036185264587e-01 1.296292096376419067e-01 -3.199289143085479736e-01 5.430326610803604126e-02 1.868833005428314209e-01 -5.827675387263298035e-02 2.382097691297531128e-01 -3.787139058113098145e-01 -1.072797477245330811e-01 3.111086599528789520e-02 1.345988065004348755e-01 -1.381303519010543823e-01 4.791207611560821533e-02 -1.766383647918701172e-01 -2.587811648845672607e-01 6.793844699859619141e-02 -2.001765072345733643e-01 7.483275979757308960e-02 -1.001888141036033630e-01 -1.540033668279647827e-01 1.870699226856231689e-01 1.843072324991226196e-01 -1.226754412055015564e-01 -9.320664219558238983e-03 -1.125077679753303528e-01
1.223448440432548523e-01 8.317227661609649658e-02 1.852047741413116455e-01 2.472091913223266602e-01 -4.329133331775665283e-01 2.528832852840423584e-01 1.509270444512367249e-02 -1.173933073878288269e-01 -5.108277872204780579e-02 -2.177944779396057129e-01 8.358579874038696289e-02 -4.300248622894287109e-02 2.898862063884735107e-01 -1.581296771764755249e-01 -1.873461306095123291e-01 -6.278111785650253296e-02 7.170306146144866943e-02 3.323432058095932007e-02 7.399147748947143555e-02 2.154968827962875366e-01 -1.608418822288513184e-01 1.280094385147094727e-01 7.617432624101638794e-02 -3.109660744667053223e-01 1.394963115453720093e-01 -1.279669851064682007e-01 -1.379274278879165649e-01 9.522963315248489380e-02 -6.175031419843435287e-03 1.011145040392875671e-01 2.097481340169906616e-01 2.987755537033081055e-01
1.503002196550369263e-01 2.413979768753051758e-01 1.919662207365036011e-02 8.446856588125228882e-02 -3.598146438598632812e-01 -9.764172136783599854e-02 -1.921879351139068604e-01 6.189505010843276978e-02 1.977782100439071655e-01 -2.445227801799774170e-01 -1.052860766649246216e-01 -1.539842318743467331e-02 2.717897854745388031e-02 7.101306319236755371e-02 -4.772731661796569824e-01 1.211978793144226074e-01 8.571911603212356567e-02 1.888053715229034424e-01 -5.249599739909172058e-02 2.510073482990264893e-01 -9.397096931934356689e-02 -1.507872790098190308e-01 -1.117467656731605530e-01 -2.093629911541938782e-02 2.011826783418655396e-01 -1.022133678197860718e-01 1.042882129549980164e-01 1.713563054800033569e-01 1.233972012996673584e-01 -1.193173900246620178e-01 2.095898687839508057e-01 2.357425689697265625e-01
4.798764348379336298e-05 1.349990069866180420e-01 -1.257545202970504761e-01 1.065577790141105652e-01 -1.043976992368698120e-01 -3.366504982113838196e-02 -2.292691022157669067e-01 2.089406549930572510e-02 -2.338708192110061646e-02 -3.060315549373626709e-01 3.462250530719757080e-01 1.152930185198783875e-01 -5.933437123894691467e-02 -4.469344764947891235e-02 -2.847845852375030518e-01 1.946454495191574097e-01 -1.070647384040057659e-03 -6.220064312219619751e-02 3.999166488647460938e-01 -1.175098493695259094e-02 -3.888108134269714355e-01 1.784493327140808105e-01 -9.495946019887924194e-02 1.351792663335800171e-01 1.261060386896133423e-01 7.820176333189010620e-02 -1.795984357595443726e-01 -4.989466816186904907e-02 2.103879451751708984e-01 -1.567322202026844025e-02 2.116858512163162231e-01 1.317823082208633423e-01
-9.456340968608856201e-02 -5.337058007717132568e-02 -1.263286266475915909e-02 -2.012484371662139893e-01 -6.006600335240364075e-03 -2.046012133359909058e-01 -4.294893890619277954e-02 -1.306928396224975586e-01 3.256297856569290161e-02 -2.921464145183563232e-01 -2.695110738277435303e-01 3.425381779670715332e-01 3.142707049846649170e-01 2.397866398096084595e-01 -9.036131948232650757e-02 -9.326729178428649902e-02 1.622566580772399902e-01 4.749358817934989929e-02 3.244039416313171387e-01 3.175210952758789062e-02 -2.015351951122283936e-01 -3.652135608717799187e-03 2.416909337043762207e-01 -7.753420621156692505e-02 2.330353558063507080e-01 -1.654262542724609375e-01 -2.274484783411026001e-01 1.216719821095466614e-01 1.156170386821031570e-02 5.532928556203842163e-02 8.618655614554882050e-03 2.141436636447906494e-01
3.907361626625061035e-02 5.867068190127611160e-03 -9.728204458951950073e-02 -8.377905003726482391e-03 -7.211242616176605225e-02 -5.840661004185676575e-02 -8.040916919708251953e-02 -7.169104367494583130e-02 -9.540969133377075195e-02 -2.241770774126052856e-01 -1.310333013534545898e-01 3.069217316806316376e-03 7.183180004358291626e-02 2.898283004760742188e-01 -2.830704152584075928e-01 2.356933982810005546e-04 -2.124425768852233887e-01 -9.605074301362037659e-03 2.855789065361022949e-01 -5.402503535151481628e-02 -2.990062236785888672e-01 1.126827597618103027e-01 -1.840043216943740845e-01 3.526996970176696777e-01 3.191037178039550781e-01 -1.002319604158401489e-01 2.070945873856544495e-02 1.989888399839401245e-02 3.357013165950775146e-01 1.397344470024108887e-01 2.861888110637664795e-01 7.734890282154083252e-02
2.737917900085449219e-01 -2.316227555274963379e-01 -4.245190322399139404e-02 -8.515602350234985352e-02 -5.416252464056015015e-02 -9.783594869077205658e-03 -1.911770254373550415e-01 9.628390520811080933e-02 -3.840035796165466309e-01 -1.228646561503410339e-01 -3.392703533172607422e-01 5.345965921878814697e-02 -1.180201843380928040e-01 -2.199288457632064819e-01 -8.705260604619979858e-02 -8.672290295362472534e-02 1.958790421485900879e-01 -6.802212912589311600e-03 1.395826488733291626e-01 -7.484875619411468506e-03 -1.990734189748764038e-01 -7.618290185928344727e-02 1.572657823562622070e-01 8.713535219430923462e-02 2.844634354114532471e-01 -1.645951867103576660e-01 -1.795227825641632080e-01 3.543241322040557861e-02 2.496534287929534912e-01 -7.211905717849731445e-02 7.647269219160079956e-02 3.240202665328979492e-01
-1.342802196741104126e-01 3.344734907150268555e-01 -2.857098877429962158e-01 1.358920335769653320e-01 -1.193550676107406616e-01 -4.906743392348289490e-02 -1.706242412328720093e-01 -1.606346368789672852e-01 -2.921673236414790154e-03 -1.869030445814132690e-01 -1.244687587022781372e-01 1.311520040035247803e-01 1.934917271137237549e-01 1.613865643739700317e-01 1.894293539226055145e-02 -2.202262729406356812e-01 -2.924906648695468903e-02 -1.414758861064910889e-01 2.139589041471481323e-01 -9.181515872478485107e-02 -1.361341923475265503e-01 -2.079906463623046875e-01 2.300187051296234131e-01 1.935861706733703613e-01 8.874309808015823364e-02 -4.895275458693504333e-02 2.615039050579071045e-02 -1.544852256774902344e-01 -8.096656203269958496e-02 -2.870953679084777832e-01 1.899454593658447266e-01 3.623759746551513672e-01
1.231538951396942139e-01 -1.126411110162734985e-01 -1.128162443637847900e-01 -5.886636301875114441e-02 -1.190035864710807800e-01 -1.708045452833175659e-01 -1.989762187004089355e-01 3.501888364553451538e-03 -8.529594540596008301e-02 -1.854144781827926636e-01 -1.381370127201080322e-01 5.085366368293762207e-01 -9.868848323822021484e-02 3.001179546117782593e-02 -2.103341370820999146e-02 -1.319694370031356812e-01 5.844679102301597595e-02 -1.784764789044857025e-02 -2.079761400818824768e-02 -5.728732794523239136e-02 -3.125585615634918213e-01 -8.432463556528091431e-02 3.328669369220733643e-01 2.498999536037445068e-01 2.177191227674484253e-01 9.516892023384571075e-03 3.016070835292339325e-02 -3.851538151502609253e-02 7.475037127733230591e-02 -3.136627078056335449e-01 2.801973223686218262e-01 -8.542972058057785034e-02
1.105864197015762329e-01 3.208200335502624512e-01 -6.857004761695861816e-02 8.177046477794647217e-02 -1.871570497751235962e-01 4.364176392555236816e-01 -2.975636422634124756e-01 -5.871591344475746155e-02 -6.095094978809356689e-02 -3.948207497596740723e-01 1.871484704315662384e-02 -6.508369743824005127e-02 1.188288703560829163e-01 1.109564155340194702e-01 -2.053092569112777710e-01 -8.244076371192932129e-02 -3.963962569832801819e-02 -1.094394624233245850e-01 -1.308149844408035278e-02 -5.396249890327453613e-02 5.724621564149856567e-02 -1.320788115262985229e-01 2.297223806381225586e-01 -1.277916878461837769e-01 3.180719017982482910e-01 -9.903225302696228027e-02 -1.349182575941085815e-01 7.055471092462539673e-02 6.552307307720184326e-02 -1.976866722106933594e-01 -4.123620688915252686e-02 1.752833425998687744e-01
6.260268390178680420e-02 9.259445592761039734e-03 -6.828071922063827515e-02 5.510872229933738708e-02 -4.817422106862068176e-02 1.886166185140609741e-01 -2.158334255218505859e-01 1.650404334068298340e-01 9.500379860401153564e-02 -2.177549898624420166e-01 1.691421270370483398e-01 2.588009834289550781e-01 1.473598927259445190e-01 -1.925562322139739990e-02 -4.740220010280609131e-01 6.507612764835357666e-02 2.884609811007976532e-02 -1.072919368743896484e-01 5.268481373786926270e-01 1.076303794980049133e-02 -9.060880541801452637e-02 8.562846481800079346e-02 -1.686898805201053619e-02 2.054633349180221558e-01 -5.903501063585281372e-03 -7.485791295766830444e-02 -2.433874309062957764e-01 1.190965101122856140e-01 1.329201906919479370e-01 -1.084331944584846497e-01 1.283463984727859497e-01 -2.237191796302795410e-02
-5.280131939798593521e-03 1.270174682140350342e-01 4.717331379652023315e-03 -4.199783131480216980e-02 7.296948879957199097e-02 -4.702554270625114441e-02 -1.166297942399978638e-01 7.485886663198471069e-02 -2.514206171035766602e-01 -2.551673352718353271e-01 -4.034706950187683105e-02 1.683551520109176636e-01 -1.320022046566009521e-01 -8.183114230632781982e-02 -4.500154554843902588e-01 1.978683099150657654e-02 -1.028971001505851746e-01 -5.048613622784614563e-02 4.118549525737762451e-01 1.466242223978042603e-01 -1.460242420434951782e-01 1.430007815361022949e-02 2.451074682176113129e-02 9.255632758140563965e-04 1.455907076597213745e-01 4.274877607822418213e-01 9.370920062065124512e-02 2.494470030069351196e-01 1.124329641461372375e-01 2.715677767992019653e-02 2.325124144554138184e-01 3.482381999492645264e-02
-1.897348910570144653e-01 2.947846055030822754e-01 -6.675248034298419952e-03 2.537798583507537842e-01 -1.497870963066816330e-02 1.887140125036239624e-01 -2.249456048011779785e-01 -2.131727896630764008e-02 -1.251937299966812134e-01 -1.456085890531539917e-01 -5.761533230543136597e-02 -8.327809721231460571e-02 5.436295643448829651e-02 2.906930446624755859e-01 -3.179777562618255615e-01 -3.036369162146002054e-04 -5.779929459095001221e-02 1.406804472208023071e-01 9.312050789594650269e-02 -8.723846822977066040e-02 -6.867129355669021606e-02 -3.528831303119659424e-01 1.888886243104934692e-01 -2.188875526189804077e-01 2.677814662456512451e-01 7.736571878194808960e-02 -2.251884341239929199e-01 2.605669498443603516e-01 1.571032404899597168e-01 -4.153772816061973572e-02 1.205457523465156555e-01 2.411786839365959167e-02
1.027200371026992798e-02 -6.202546879649162292e-02 -2.181166708469390869e-01 1.357590407133102417e-01 -3.465016186237335205e-02 -1.574499160051345825e-01 1.054716035723686218e-01 9.617676585912704468e-02 -6.115939468145370483e-02 -4.210492372512817383e-01 1.448065787553787231e-01 3.611727952957153320e-01 -2.714261412620544434e-02 2.716238200664520264e-01 -2.921328842639923096e-01 -9.050390124320983887e-02 -8.593168109655380249e-02 5.224601551890373230e-02 -5.467453226447105408e-02 -1.045649051666259766e-01 -2.566462457180023193e-01 -1.434987634420394897e-01 -2.395658195018768311e-01 1.485775262117385864e-01 1.938811093568801880e-01 -7.282650470733642578e-02 8.358980715274810791e-02 -2.481358647346496582e-01 1.215549185872077942e-02 -2.585849463939666748e-01 4.423448070883750916e-02 1.131553947925567627e-01
-1.818145811557769775e-01 5.811098963022232056e-02 -1.434080749750137329e-01 5.611772835254669189e-02 -1.693278998136520386e-01 6.559119373559951782e-02 -3.250462934374809265e-02 -4.145621135830879211e-02 -3.202198445796966553e-01 -4.340497553348541260e-01 7.394551299512386322e-03 5.769003648310899734e-03 3.705300018191337585e-02 -1.107527911663055420e-01 9.406661987304687500e-02 -2.943212091922760010e-01 1.650587469339370728e-01 -5.664763040840625763e-03 8.129408955574035645e-02 -2.874573692679405212e-02 -1.645390242338180542e-01 -2.830991148948669434e-01 -7.905027270317077637e-02 2.633017897605895996e-01 3.132698833942413330e-01 9.835509210824966431e-02 2.391679771244525909e-02 -1.427261978387832642e-01 2.877517640590667725e-01 -1.365543305873870850e-01 1.297373771667480469e-01 1.985463500022888184e-01
4.333465695381164551e-01 2.427239269018173218e-01 2.851242125034332275e-01 -1.289196610450744629e-01 -1.572418510913848877e-01 1.027361974120140076e-01 -2.673165798187255859e-01 1.224685013294219971e-01 -1.485186517238616943e-01 -4.226256310939788818e-01 8.335219323635101318e-02 8.159255608916282654e-03 -1.885272748768329620e-02 1.420781463384628296e-01 -1.513635069131851196e-01 -7.117573404684662819e-04 -8.203933946788311005e-03 1.701633483171463013e-01 -4.817725159227848053e-03 -1.626307964324951172e-01 -3.036339282989501953e-01 -4.693302791565656662e-03 7.512659579515457153e-02 9.605813771486282349e-02 1.805582791566848755e-01 2.104743719100952148e-01 2.443538792431354523e-02 -5.195233970880508423e-02 1.340672969818115234e-01 -8.888391405344009399e-02 3.424881026148796082e-02 1.126062944531440735e-01
-1.750977188348770142e-01 -9.275312721729278564e-02 -2.558996379375457764e-01 -1.456866264343261719e-01 -3.437381237745285034e-02 -3.723574429750442505e-02 -1.723365485668182373e-01 8.949420601129531860e-02 -1.645812243223190308e-01 -1.936840415000915527e-01 9.498272091150283813e-03 3.341845870018005371e-01 -3.699718415737152100e-02 2.209081798791885376e-01 -2.207596600055694580e-01 -1.822950243949890137e-01 2.602109909057617188e-01 2.728472948074340820e-01 6.148377433419227600e-02 -3.094200976192951202e-02 1.421789638698101044e-02 1.298840343952178955e-01 1.636858433485031128e-01 7.330706715583801270e-02 4.162624180316925049e-01 1.175016909837722778e-02 -1.182816028594970703e-01 -1.200804021209478378e-02 -2.173744589090347290e-01 -2.081314027309417725e-01 -9.556427597999572754e-02 2.046062499284744263e-01
2.628160417079925537e-01 1.428570598363876343e-01 1.999966800212860107e-01 -1.172192674130201340e-02 -2.643174231052398682e-01 -6.570389494299888611e-03 -9.434389322996139526e-02 -5.726419389247894287e-02 2.957765460014343262e-01 -4.640583693981170654e-01 1.404988914728164673e-01 -3.404558449983596802e-02 -7.139298133552074432e-03 9.612717479467391968e-02 -1.240991577506065369e-01 5.882139131426811218e-02 1.184862386435270309e-02 1.210895832628011703e-02 -1.000362727791070938e-02 -3.605704009532928467e-01 -2.703367471694946289e-01 -1.658218167722225189e-02 6.063517928123474121e-02 8.794414252042770386e-02 7.565455138683319092e-02 1.255012303590774536e-01 5.350778996944427490e-02 6.809910386800765991e-02 7.592327147722244263e-02 -6.275562196969985962e-02 3.228799104690551758e-01 2.798517048358917236e-01
-9.582960046827793121e-03 4.860330000519752502e-02 1.062904074788093567e-01 -4.068706929683685303e-02 -3.076857030391693115e-01 8.197212964296340942e-02 -2.265844941139221191e-01 -1.332684755325317383e-01 -2.987466156482696533e-01 -2.460690140724182129e-01 -1.887563802301883698e-02 -9.589991718530654907e-02 2.273498475551605225e-01 -6.243022158741950989e-02 -4.079556465148925781e-01 -5.483689904212951660e-02 3.568241298198699951e-01 2.188846021890640259e-01 -6.579769402742385864e-02 -1.490983814001083374e-01 -1.330166459083557129e-01 -2.180278301239013672e-01 -4.384700208902359009e-02 -3.233813121914863586e-02 1.695692539215087891e-01 1.333139985799789429e-01 1.880963295698165894e-01 1.149354204535484314e-01 1.077165082097053528e-01 -3.349534701555967331e-03 1.022448614239692688e-01 2.062833011150360107e-01
-1.084369719028472900e-01 2.340166866779327393e-01 1.439005881547927856e-01 -8.109332621097564697e-02 -2.929204106330871582e-01 8.281309902667999268e-02 -2.086590975522994995e-02 -7.746583968400955200e-02 3.224971517920494080e-02 -6.150785461068153381e-02 1.562137901782989502e-02 1.424727961421012878e-03 -2.806650660932064056e-02 -9.082176536321640015e-02 -1.604817360639572144e-01 -1.261515915393829346e-01 -8.902054280042648315e-03 -1.512222923338413239e-02 9.092985838651657104e-02 -4.024466872215270996e-02 -2.348006367683410645e-01 -4.856198132038116455e-01 1.042786017060279846e-01 -3.009796738624572754e-01 3.554881513118743896e-01 -9.083250910043716431e-02 -6.720649451017379761e-02 2.372639924287796021e-01 2.579012215137481689e-01 -3.219049423933029175e-02 -1.013191863894462585e-01 2.746973633766174316e-01
5.360674858093261719e-02 3.602049127221107483e-02 -3.245956897735595703e-01 1.690415740013122559e-01 -1.954088956117630005e-01 -1.258630007505416870e-01 -2.475089728832244873e-01 -1.335853785276412964e-01 -7.150597870349884033e-02 -2.147656381130218506e-01 1.957872211933135986e-01 1.849857866764068604e-01 -6.554031372070312500e-02 -2.947341799736022949e-01 -2.373259067535400391e-01 4.431175068020820618e-02 1.117323040962219238e-01 2.605648012831807137e-03 2.280438393354415894e-01 -1.358573883771896362e-01 -3.738927543163299561e-01 1.596056520938873291e-01 -1.304057091474533081e-01 4.363523051142692566e-02 9.475583583116531372e-02 8.744324743747711182e-02 -2.081222087144851685e-01 -2.471580356359481812e-01 1.289421468973159790e-01 -8.160404860973358154e-02 7.853539288043975830e-02 1.946975439786911011e-01
1.238005980849266052e-01 1.377911418676376343e-01 -2.510048747062683105e-01 2.014873027801513672e-01 -2.966556549072265625e-01 6.286180764436721802e-02 -8.716193586587905884e-02 -5.962920561432838440e-02 1.794075071811676025e-01 -9.534597396850585938e-02 -6.822737399488687515e-03 1.759838014841079712e-01 -1.870636194944381714e-01 6.968851387500762939e-02 -1.963580548763275146e-01 -2.274945676326751709e-01 1.862478107213973999e-01 2.763576209545135498e-01 7.900128513574600220e-02 1.062475815415382385e-01 3.834544867277145386e-02 -1.789135634899139404e-01 1.985015571117401123e-01 -1.729310154914855957e-01 2.057337760925292969e-01 -1.858301013708114624e-01 9.291090071201324463e-02 -1.321367323398590088e-01 6.186624243855476379e-02 -2.387746423482894897e-01 1.811800152063369751e-01 3.585032820701599121e-01
2.196098119020462036e-01 -9.950268268585205078e-02 5.373163148760795593e-02 -1.235968768596649170e-01 -1.630065590143203735e-01 -3.529430925846099854e-02 -2.202113866806030273e-01 -8.858706802129745483e-02 -2.043614685535430908e-01 -1.619965881109237671e-01 -2.162175774574279785e-01 7.444283366203308105e-02 -1.129102036356925964e-01 -1.359691768884658813e-01 5.124839767813682556e-02 -3.909355401992797852e-02 3.327861428260803223e-01 -1.295348405838012695e-01 1.812286227941513062e-01 4.811380058526992798e-02 -2.844090461730957031e-01 -1.641667187213897705e-01 2.545818388462066650e-01 2.175864726305007935e-01 3.932769298553466797e-01 -8.802394568920135498e-02 -5.449964851140975952e-02 1.825998909771442413e-02 -1.574544310569763184e-01 -1.576659083366394043e-02 6.341210752725601196e-02 3.261912167072296143e-01
3.273445763625204563e-04 -1.231352910399436951e-01 -1.511715799570083618e-01 -5.937222391366958618e-02 -1.027068570256233215e-01 -7.856643944978713989e-02 1.853552609682083130e-01 4.497932270169258118e-02 -7.107828278094530106e-03 -5.205939058214426041e-03 -1.662964671850204468e-01 1.636029928922653198e-01 1.346637904644012451e-01 -5.128954350948333740e-02 -3.180556893348693848e-01 -1.962453722953796387e-01 -4.592877998948097229e-02 7.041046023368835449e-02 2.107792794704437256e-01 -1.266592461615800858e-02 -1.929976791143417358e-01 -2.467104792594909668e-02 1.031049340963363647e-01 1.733362376689910889e-01 4.369057416915893555e-01 2.056972831487655640e-01 -3.678626194596290588e-02 2.221768647432327271e-01 1.635327786207199097e-01 -3.115825951099395752e-01 3.753420412540435791e-01 -1.077660471200942993e-01
1.386630088090896606e-01 -1.834598369896411896e-02 -8.174237608909606934e-02 1.380086392164230347e-01 -2.096072137355804443e-01 3.656934574246406555e-02 -1.300738155841827393e-01 -1.289033889770507812e-01 1.554702371358871460e-01 -1.059827581048011780e-01 -1.069685593247413635e-01 1.502934992313385010e-01 -8.416140824556350708e-02 3.293223679065704346e-01 -9.313163161277770996e-02 6.301759928464889526e-02 8.442619442939758301e-02 2.091578096151351929e-01 3.496231734752655029e-01 2.590276859700679779e-02 -4.979431033134460449e-01 -1.798067986965179443e-01 -7.940894365310668945e-02 7.042051106691360474e-02 2.593063712120056152e-01 -2.103916704654693604e-01 1.279343217611312866e-01 -1.069249287247657776e-01 2.227453440427780151e-01 -1.532010287046432495e-01 -1.345464214682579041e-02 1.971893198788166046e-02
-1.352808624505996704e-01 2.817122340202331543e-01 -3.166460990905761719e-02 5.398358777165412903e-02 7.028082758188247681e-02 -1.599713414907455444e-01 -8.200419694185256958e-02 1.520469486713409424e-01 2.586846705526113510e-03 -9.815753996372222900e-02 8.281973749399185181e-02 1.015500873327255249e-01 -1.354288756847381592e-01 2.956978082656860352e-01 -5.634007453918457031e-01 -1.998823285102844238e-01 3.824753165245056152e-01 8.501925319433212280e-02 1.075286120176315308e-01 -2.634294629096984863e-01 -1.773924231529235840e-01 1.088840886950492859e-02 7.775971200317144394e-03 -1.176992990076541901e-02 4.456900060176849365e-02 -1.774983555078506470e-01 -1.416084021329879761e-01 -9.002425521612167358e-02 9.933673590421676636e-02 -5.613562837243080139e-02 -1.670156978070735931e-02 8.292555809020996094e-02
5.774027109146118164e-02 1.701809465885162354e-01 2.052203416824340820e-01 2.912145555019378662e-01 -1.580185890197753906e-01 4.145935922861099243e-02 4.097301885485649109e-02 -2.888331413269042969e-01 -1.302008628845214844e-01 -2.679504454135894775e-01 -1.155016757547855377e-02 3.617060557007789612e-02 -7.366766035556793213e-02 1.482797265052795410e-01 -2.570516765117645264e-01 -1.469600051641464233e-01 1.624337770044803619e-02 -9.729745797812938690e-03 1.185334548354148865e-01 1.389548331499099731e-01 -1.552677601575851440e-01 9.781003743410110474e-02 -1.287658959627151489e-01 -8.531531691551208496e-02 3.824291825294494629e-01 -5.199901759624481201e-02 -2.532456517219543457e-01 -2.939105033874511719e-01 -2.337840795516967773e-01 9.503363072872161865e-02 2.597703337669372559e-01 4.268342256546020508e-02
9.322182834148406982e-02 2.548613250255584717e-01 -3.346111625432968140e-02 1.442490965127944946e-01 -1.198928505182266235e-01 2.947697341442108154e-01 -3.096486069262027740e-02 3.154325857758522034e-02 -1.049618050456047058e-01 -5.220221728086471558e-02 6.023495644330978394e-02 1.676010489463806152e-01 1.052920743823051453e-01 1.698005944490432739e-01 -4.064669907093048096e-01 -2.888907790184020996e-01 2.248812764883041382e-01 1.202571541070938110e-01 4.137703683227300644e-03 -2.137830853462219238e-02 -1.294834632426500320e-02 -3.111736476421356201e-01 9.604080021381378174e-02 1.386211514472961426e-01 2.648396492004394531e-01 6.451496481895446777e-02 -1.889374703168869019e-01 2.170892059803009033e-01 2.646997869014739990e-01 -1.826298236846923828e-02 1.059879809617996216e-01 -1.935304701328277588e-01
7.640609145164489746e-02 9.439526498317718506e-02 -1.168647184967994690e-01 1.503045707941055298e-01 -2.552977502346038818e-01 -1.667052209377288818e-01 -1.706618815660476685e-01 1.335602253675460815e-01 2.899388968944549561e-01 -3.318616449832916260e-01 2.262734633404761553e-04 2.224780619144439697e-01 1.249690726399421692e-02 3.263655006885528564e-01 -2.949554324150085449e-01 -5.824976786971092224e-02 1.602987945079803467e-02 4.222502112388610840e-01 1.021251603960990906e-01 1.465227901935577393e-01 -1.337132304906845093e-01 -1.515160799026489258e-01 5.221650749444961548e-02 -3.945923224091529846e-02 2.301499992609024048e-01 2.025747671723365784e-02 -3.096851147711277008e-02 4.790917411446571350e-02 1.845481097698211670e-01 -1.006639897823333740e-01 9.679344296455383301e-02 -5.050963163375854492e-02
2.555035650730133057e-01 -1.971678063273429871e-02 -2.437956333160400391e-01 9.699891321361064911e-03 1.132161021232604980e-01 1.686606705188751221e-01 -3.982885181903839111e-02 -2.900006473064422607e-01 -1.720428764820098877e-01 -1.648078411817550659e-01 2.221549451351165771e-01 3.957931697368621826e-01 -1.227847859263420105e-01 2.405340373516082764e-01 -4.452829658985137939e-01 -1.792693883180618286e-01 -6.704264879226684570e-02 -3.919317200779914856e-02 8.087133616209030151e-02 -4.970809072256088257e-02 2.516822144389152527e-02 1.451781243085861206e-01 -8.063744753599166870e-03 1.887238211929798126e-02 1.359713971614837646e-01 -1.332217156887054443e-01 -3.788059949874877930e-02 -1.082559749484062195e-01 1.180701106786727905e-01 -1.837397809140384197e-03 2.334777265787124634e-01 1.634486168622970581e-01
1.933471709489822388e-01 -5.064335837960243225e-02 2.435583062469959259e-02 2.778151333332061768e-01 4.512826353311538696e-02 -1.266522109508514404e-01 -1.608989089727401733e-01 -2.404974997043609619e-01 -2.424250394105911255e-01 -1.910598874092102051e-01 9.473657608032226562e-02 -3.737434744834899902e-04 -6.080710142850875854e-02 2.167430818080902100e-01 -4.383734464645385742e-01 -3.062682151794433594e-01 -2.799282222986221313e-02 1.464536134153604507e-02 2.088688015937805176e-01 1.165565103292465210e-01 -7.646985352039337158e-02 -2.295907028019428253e-02 1.040011644363403320e-01 -8.016134053468704224e-02 1.406729370355606079e-01 -1.240757852792739868e-01 -2.027317732572555542e-01 -6.414432823657989502e-02 -3.511375784873962402e-01 -1.124319285154342651e-01 1.767824292182922363e-01 1.008062586188316345e-01
-1.863608956336975098e-01 -2.833372950553894043e-01 -3.935833461582660675e-03 1.195755302906036377e-01 -3.822198808193206787e-01 1.190079674124717712e-01 -3.692291444167494774e-03 1.685073375701904297e-01 1.207568347454071045e-01 -2.723105251789093018e-01 2.826923429965972900e-01 1.018143370747566223e-01 1.241402924060821533e-01 1.646195352077484131e-01 -3.590137064456939697e-01 -2.768195271492004395e-01 9.434806555509567261e-02 1.062706392258405685e-02 1.730094850063323975e-02 -9.883178770542144775e-02 6.303713470697402954e-02 -1.667162217199802399e-02 -6.394827272742986679e-03 1.462937444448471069e-01 2.324387878179550171e-01 2.171356379985809326e-01 7.959318347275257111e-03 -4.605719819664955139e-02 1.851273775100708008e-01 -6.968449801206588745e-02 2.468658424913883209e-02 2.590213418006896973e-01
-1.069047152996063232e-01 -3.443536534905433655e-02 1.887219995260238647e-01 -1.624834090471267700e-01 -1.930934190750122070e-01 3.118298649787902832e-01 -3.126666247844696045e-01 -1.014204919338226318e-01 -1.676398068666458130e-01 -6.009763106703758240e-02 -4.222373012453317642e-03 1.769700944423675537e-01 1.286816895008087158e-01 3.257058560848236084e-03 -3.196345865726470947e-01 -5.691134557127952576e-02 5.757066234946250916e-02 -1.772042065858840942e-01 2.324705123901367188e-01 -1.486077904701232910e-01 -4.757815301418304443e-01 3.551977872848510742e-02 -1.319517791271209717e-01 -2.368678003549575806e-01 -2.948239073157310486e-02 1.217419654130935669e-01 -6.234489846974611282e-03 1.848250627517700195e-01 5.933733284473419189e-02 5.677547678351402283e-02 1.439221948385238647e-01 9.184842556715011597e-02
-1.141187399625778198e-01 5.662403255701065063e-02 -1.064240336418151855e-01 -2.612824440002441406e-01 -5.778166931122541428e-03 -5.622398853302001953e-02 -1.084438562393188477e-01 -5.407998338341712952e-02 1.534493863582611084e-01 -2.718579173088073730e-01 -1.933311372995376587e-01 3.134506046772003174e-01 7.431629300117492676e-02 2.390419542789459229e-01 -3.414158150553703308e-02 -1.267676055431365967e-01 1.991894692182540894e-01 7.938698679208755493e-02 3.265673816204071045e-01 -1.057865694165229797e-01 -2.323393821716308594e-01 -8.290101587772369385e-02 3.998517990112304688e-01 -2.342855185270309448e-02 2.204088419675827026e-01 -2.019026875495910645e-01 -1.627170294523239136e-01 -1.774157434701919556e-01 9.854773432016372681e-02 -8.283775299787521362e-02 -1.169289723038673401e-01 1.033012941479682922e-01
-1.942922770977020264e-01 2.170818001031875610e-01 3.030855022370815277e-02 2.509960532188415527e-01 -3.398101329803466797e-01 1.768572032451629639e-01 -3.407533466815948486e-01 -2.983834445476531982e-01 -4.825519025325775146e-02 -2.544914186000823975e-01 8.653590083122253418e-02 1.653834730386734009e-01 -1.129839941859245300e-01 1.497397571802139282e-01 -2.788552641868591309e-01 7.797835022211074829e-02 -2.752319909632205963e-02 -2.803851850330829620e-02 2.244690656661987305e-01 -9.073379635810852051e-02 -8.244365453720092773e-02 1.797966659069061279e-01 -4.763639345765113831e-02 2.671973034739494324e-02 -8.920733630657196045e-02 -1.379100382328033447e-01 -1.805295944213867188e-01 -9.683141857385635376e-02 1.789186000823974609e-01 -1.952304691076278687e-01 1.840269118547439575e-01 5.607016012072563171e-02
1.205259487032890320e-01 4.524016380310058594e-02 -3.880695402622222900e-01 6.338730454444885254e-02 5.137253552675247192e-02 3.019133210182189941e-01 -4.162693917751312256e-01 -8.268605917692184448e-02 -7.166562974452972412e-02 -2.180822640657424927e-01 -1.396867725998163223e-02 1.024460867047309875e-01 -5.861447378993034363e-02 -6.210817024111747742e-02 -3.267692625522613525e-01 -4.856006428599357605e-02 -6.090227980166673660e-03 -1.056898161768913269e-01 2.294703572988510132e-01 -1.167169064283370972e-01 -1.875681877136230469e-01 -2.081815600395202637e-01 3.514864742755889893e-01 -1.934811100363731384e-02 2.603495866060256958e-02 2.119115591049194336e-01 1.283610165119171143e-01 9.808594733476638794e-02 9.425403922796249390e-02 1.365312188863754272e-02 -8.079641312360763550e-02 8.878190070390701294e-02
-3.479457795619964600e-01 1.543400287628173828e-01 -2.110244333744049072e-01 -8.623055182397365570e-04 -1.902289837598800659e-01 1.009478121995925903e-01 -1.570336073637008667e-01 -2.755600214004516602e-01 -1.562930196523666382e-01 -1.306013464927673340e-01 1.632299572229385376e-01 2.498113960027694702e-01 -1.162188723683357239e-01 2.174752205610275269e-01 -4.452447295188903809e-01 1.588485687971115112e-01 -1.990902870893478394e-01 7.741890102624893188e-02 3.051124513149261475e-01 -6.629232317209243774e-02 -7.962262630462646484e-02 1.486130207777023315e-01 5.757055804133415222e-02 1.503541879355907440e-02 1.109922155737876892e-01 6.540454924106597900e-02 -1.083546318113803864e-03 -5.248621478676795959e-02 1.938054710626602173e-01 4.112190380692481995e-02 4.724184796214103699e-02 1.134776920080184937e-01
6.953979283571243286e-02 2.303969264030456543e-01 -1.354843825101852417e-01 1.034537404775619507e-01 3.471205756068229675e-02 5.765005946159362793e-02 -7.209061086177825928e-02 -3.632786571979522705e-01 1.263187676668167114e-01 6.600563228130340576e-02 -1.574602723121643066e-01 2.881151139736175537e-01 1.477832943201065063e-01 5.687891691923141479e-02 -3.575718402862548828e-01 1.245305612683296204e-01 -6.674754619598388672e-02 1.400511264801025391e-01 2.874900102615356445e-01 5.842182785272598267e-02 -2.940905690193176270e-01 1.257701516151428223e-01 3.040604889392852783e-01 5.939511209726333618e-02 9.802382439374923706e-02 1.260038465261459351e-02 -1.254455093294382095e-02 -1.482046693563461304e-01 1.128529533743858337e-01 1.201961413025856018e-01 2.081971466541290283e-01 2.528409361839294434e-01
-5.078300461173057556e-02 -8.626053482294082642e-02 -2.617334127426147461e-01 9.706814773380756378e-03 -7.547366619110107422e-02 -1.756593585014343262e-02 -1.924989223480224609e-01 2.382282614707946777e-01 1.940705627202987671e-01 -2.859863340854644775e-01 4.293639957904815674e-02 1.726106368005275726e-02 9.955762885510921478e-03 -3.878065571188926697e-02 -3.373143374919891357e-01 -2.364733666181564331e-01 1.434179693460464478e-01 3.069441616535186768e-01 1.975315995514392853e-02 3.155791386961936951e-02 -6.436381489038467407e-02 -2.466275691986083984e-01 1.538619166240096092e-03 1.273900270462036133e-01 1.324305087327957153e-01 -3.193678855895996094e-01 -1.128703355789184570e-02 -5.036300048232078552e-02 2.360475361347198486e-01 1.328204423189163208e-01 2.710036635398864746e-01 2.496063560247421265e-01
1.130533963441848755e-01 9.329404681921005249e-03 -1.044514626264572144e-01 1.667800098657608032e-01 8.905278891324996948e-02 2.006034404039382935e-01 -1.279068887233734131e-01 4.930640384554862976e-02 -3.239071965217590332e-01 -3.299357742071151733e-02 -3.038273453712463379e-01 3.043581545352935791e-01 -1.524479240179061890e-01 -1.206181198358535767e-01 -2.048675715923309326e-01 -2.918943166732788086e-01 1.066216230392456055e-01 1.276483386754989624e-01 -1.893054246902465820e-01 -1.077099293470382690e-01 -2.147596925497055054e-01 8.720804005861282349e-03 -3.660024330019950867e-02 -8.996111899614334106e-02 1.638046503067016602e-01 -1.306741088628768921e-01 -1.387377977371215820e-01 -1.568548232316970825e-01 6.178260222077369690e-02 -7.544071972370147705e-02 -1.861862279474735260e-02 4.440565705299377441e-01
1.498501747846603394e-01 1.340472549200057983e-01 -1.965931057929992676e-01 1.045173406600952148e-02 1.183848902583122253e-01 2.665150165557861328e-01 -2.262226045131683350e-01 -2.638252377510070801e-01 -1.913621090352535248e-02 -5.382267385721206665e-02 -2.211834788322448730e-01 2.819411456584930420e-01 -1.046998947858810425e-01 3.289054334163665771e-01 -3.640450239181518555e-01 1.075099781155586243e-01 -1.532130092382431030e-01 1.508769989013671875e-01 9.944598376750946045e-02 -1.966919004917144775e-01 6.631557364016771317e-03 1.336540579795837402e-01 9.548233449459075928e-02 4.707280546426773071e-02 5.635458230972290039e-02 -8.735393732786178589e-02 -1.517938524484634399e-01 4.427675902843475342e-02 2.032415270805358887e-01 1.211114302277565002e-01 2.668280899524688721e-01 1.818028837442398071e-01
8.831150829792022705e-02 3.526996076107025146e-02 1.217945069074630737e-01 1.266758143901824951e-01 -1.124624907970428467e-01 2.563317120075225830e-01 1.465582996606826782e-01 -1.376412957906723022e-01 -1.341831982135772705e-01 -7.377009838819503784e-02 1.625035107135772705e-01 3.333873748779296875e-01 -2.178827114403247833e-02 1.728087291121482849e-02 -2.073229551315307617e-01 1.451111584901809692e-01 -1.314323022961616516e-02 2.476209700107574463e-01 3.202789723873138428e-01 1.042248830199241638e-01 -1.090418994426727295e-01 1.951247900724411011e-01 6.864041090011596680e-02 -1.019355058670043945e-01 4.208492040634155273e-01 3.002277389168739319e-02 8.647691458463668823e-02 -1.827532500028610229e-01 2.341115027666091919e-01 -3.377569466829299927e-02 2.401014864444732666e-01 2.073555886745452881e-01
[truncated: 3,271,100 more chars]
