# Supplementary material for: The Language of Innovation
Source: PLoS One. 2020 Apr 30;15(4):e0230107. doi: 10.1371/journal.pone.0230107 (PMC7194493; doi:10.1371/journal.pone.0230107)
Supplement: S13 File — (GZ) [file pone.0230107.s013.tar.gz › 1991-1995/V2Run_20_VS_4500_embeddings1991-1995ED32.txt]

-4.691694676876068115e-02 1.897468864917755127e-01 3.520309627056121826e-01 -4.025777280330657959e-01 1.225841883569955826e-02 2.916725277900695801e-01 -5.534281954169273376e-02 -1.756473183631896973e-01 5.178448557853698730e-02 -7.608143240213394165e-02 -2.141377478837966919e-01 7.093760371208190918e-02 1.339744776487350464e-01 2.664380371570587158e-01 -2.324143797159194946e-01 -1.283277422189712524e-01 4.316474497318267822e-02 -9.579551219940185547e-02 -1.946713477373123169e-01 -1.727880388498306274e-01 -1.057278439402580261e-01 9.807382524013519287e-02 2.178521454334259033e-01 -1.353075504302978516e-01 -3.408297896385192871e-01 2.656478993594646454e-02 5.566728487610816956e-02 -7.161642611026763916e-02 1.853812932968139648e-01 -1.841248385608196259e-02 -1.055786907672882080e-01 -3.968458995223045349e-02
-1.451617944985628128e-02 -1.773712188005447388e-01 3.179518282413482666e-01 -2.214602380990982056e-01 -9.175426512956619263e-02 4.059892594814300537e-01 4.367897659540176392e-02 1.957364007830619812e-02 -9.686127305030822754e-02 -1.755525022745132446e-01 -4.431455731391906738e-01 -1.709001660346984863e-01 -2.088337093591690063e-01 2.364038974046707153e-01 2.199695557355880737e-01 -1.384656876325607300e-01 8.328830450773239136e-02 -4.326625913381576538e-02 2.394160442054271698e-02 1.522884517908096313e-02 2.573949098587036133e-02 6.558828800916671753e-02 1.735530495643615723e-01 1.667703539133071899e-01 1.069625243544578552e-01 -3.103094734251499176e-02 -6.181355938315391541e-02 8.084696531295776367e-02 -1.530663371086120605e-01 1.611170619726181030e-01 -1.891635358333587646e-01 1.713675409555435181e-01
-1.808930933475494385e-01 -2.480129599571228027e-01 1.773599535226821899e-02 -3.003746867179870605e-01 2.018074132502079010e-02 7.231126725673675537e-02 -1.507699936628341675e-01 -1.386951953172683716e-01 1.422447711229324341e-01 -3.324381411075592041e-01 1.528689544647932053e-02 -2.395969927310943604e-01 -1.711647585034370422e-02 2.824382781982421875e-01 -1.822723150253295898e-01 -2.735038101673126221e-01 1.889788359403610229e-01 1.604003086686134338e-02 -6.890994310379028320e-02 4.576827213168144226e-02 6.059358641505241394e-02 1.235063895583152771e-01 2.785648405551910400e-01 2.871822193264961243e-02 -2.771162390708923340e-01 1.561261713504791260e-01 -8.380917459726333618e-02 -1.268753558397293091e-01 -3.131523430347442627e-01 2.516895346343517303e-02 1.665568798780441284e-01 1.584826223552227020e-02
-6.207160279154777527e-02 -1.180348470807075500e-01 1.456103324890136719e-01 -3.440093100070953369e-01 2.584249675273895264e-01 1.895719319581985474e-01 -1.213543415069580078e-01 -2.474165707826614380e-01 2.446367032825946808e-02 -1.290067732334136963e-01 -3.294810187071561813e-03 -5.490521341562271118e-02 -1.530015096068382263e-02 4.866043329238891602e-01 1.184866875410079956e-01 -1.095256209373474121e-01 8.155475556850433350e-02 -1.459459364414215088e-01 2.488321438431739807e-02 -1.833672523498535156e-01 -1.059791520237922668e-01 1.706052571535110474e-01 2.387914359569549561e-01 -1.283425390720367432e-01 4.646351560950279236e-02 -3.656699880957603455e-02 -5.329146981239318848e-02 -9.455001913011074066e-03 -2.747798562049865723e-01 3.294978737831115723e-01 8.953054249286651611e-02 7.841514050960540771e-02
-3.108678162097930908e-01 -2.528255283832550049e-01 3.070293962955474854e-01 -2.939280271530151367e-01 1.723742485046386719e-01 5.089888349175453186e-02 1.718579977750778198e-01 -9.718224406242370605e-02 -2.686111927032470703e-01 -1.493481397628784180e-01 -9.753226186148822308e-04 -1.365530639886856079e-01 -1.858597397804260254e-01 1.566350311040878296e-01 -2.909356541931629181e-02 -5.366874486207962036e-02 -1.840948760509490967e-01 -4.754023253917694092e-02 -4.988651722669601440e-02 -2.008978426456451416e-01 -2.930487990379333496e-01 1.238055974245071411e-01 1.892731636762619019e-01 -1.786779761314392090e-01 -1.628497838973999023e-01 1.975697726011276245e-01 -4.832701012492179871e-02 2.037768810987472534e-01 -3.202030807733535767e-02 2.044770419597625732e-01 1.019582226872444153e-01 3.139651194214820862e-02
-2.757323086261749268e-01 2.037611752748489380e-01 -3.818258643150329590e-02 -3.842656910419464111e-01 2.152037024497985840e-01 2.931491434574127197e-01 1.794510632753372192e-01 -7.446919102221727371e-03 -3.085060790181159973e-02 -1.959153711795806885e-01 -1.712672598659992218e-02 -6.485802005045115948e-04 8.279535919427871704e-03 1.475459486246109009e-01 -2.964970096945762634e-02 1.803717575967311859e-02 6.096842885017395020e-02 -1.049939170479774475e-02 1.243218556046485901e-01 -2.139802575111389160e-01 -3.955470863729715347e-03 3.901404887437820435e-02 2.862672209739685059e-01 3.538258671760559082e-01 -5.732712149620056152e-02 2.619363665580749512e-01 1.807930618524551392e-01 -7.651169598102569580e-02 1.568184606730937958e-02 2.980693578720092773e-01 -1.382243186235427856e-01 1.173542067408561707e-01
-1.339720338582992554e-01 -5.769868195056915283e-02 2.746174037456512451e-01 -2.729342579841613770e-01 -1.473059207201004028e-01 -5.956485122442245483e-02 1.394208818674087524e-01 7.280413061380386353e-02 -1.339163184165954590e-01 -3.917214646935462952e-02 -6.280573457479476929e-02 -1.663869172334671021e-01 -1.939995959401130676e-02 9.680208563804626465e-02 7.662310451269149780e-02 8.197385817766189575e-02 3.706878721714019775e-01 -3.506494462490081787e-01 -2.233289480209350586e-01 -1.634091585874557495e-01 -1.296837907284498215e-02 1.114261150360107422e-01 4.669278562068939209e-01 2.077445536851882935e-01 -8.790902048349380493e-02 -2.486686967313289642e-02 -1.030509844422340393e-01 -1.166040524840354919e-01 -1.800172477960586548e-01 1.391887366771697998e-01 1.014524400234222412e-01 7.268681190907955170e-03
-1.468224264681339264e-02 -2.819546163082122803e-01 4.525929316878318787e-02 -1.510215252637863159e-01 2.655621170997619629e-01 2.322349995374679565e-01 -3.000210523605346680e-01 -1.862991899251937866e-01 9.683860093355178833e-02 -6.999145448207855225e-02 -3.175849020481109619e-01 -1.823552399873733521e-01 -8.084704726934432983e-02 7.132573425769805908e-02 9.773828834295272827e-02 -6.565268337726593018e-02 2.003624439239501953e-01 1.732427030801773071e-01 -2.180969528853893280e-02 -3.272192925214767456e-02 -9.557864814996719360e-02 2.533260583877563477e-01 3.244681656360626221e-01 -1.928042471408843994e-01 -2.498729377985000610e-01 1.190197765827178955e-01 8.192985504865646362e-02 1.811134628951549530e-02 -2.147967070341110229e-01 2.310334295034408569e-01 -2.562778070569038391e-02 3.311156481504440308e-02
-2.106297463178634644e-01 -1.577312797307968140e-01 3.038810789585113525e-01 -2.673632502555847168e-01 -1.331484317779541016e-01 1.095074713230133057e-01 1.790544092655181885e-01 5.069052334874868393e-03 -6.621244549751281738e-02 -1.873054653406143188e-01 -4.335195720195770264e-01 -5.616852547973394394e-03 1.980545967817306519e-01 3.010756918229162693e-04 5.214018374681472778e-02 2.834599465131759644e-02 5.710588395595550537e-02 -1.903139352798461914e-01 -1.438620388507843018e-01 9.936983883380889893e-02 -4.209832474589347839e-02 1.184977293014526367e-01 3.394067585468292236e-01 2.184836007654666901e-02 -5.607874318957328796e-02 2.983572483062744141e-01 9.818391501903533936e-02 -1.288655847311019897e-01 -3.060174286365509033e-01 1.162730827927589417e-01 -7.455112785100936890e-02 -4.758989810943603516e-02
-9.342603385448455811e-02 -1.490859836339950562e-01 5.956489443778991699e-01 -2.108385413885116577e-01 1.629791557788848877e-01 1.479731500148773193e-01 -4.939693957567214966e-02 1.938400715589523315e-01 1.672014892101287842e-01 -7.771465182304382324e-02 -2.620121240615844727e-01 -9.829628467559814453e-02 -2.233353853225708008e-01 4.804649949073791504e-02 2.378734797239303589e-01 -1.072482764720916748e-02 2.356825163587927818e-03 -3.029779531061649323e-02 -4.075533524155616760e-02 4.463321343064308167e-02 1.518649905920028687e-01 1.116896569728851318e-01 2.756871581077575684e-01 3.508538007736206055e-02 -8.582486212253570557e-02 5.406519398093223572e-02 9.591752290725708008e-02 3.282504975795745850e-01 -1.083299517631530762e-01 2.140351757407188416e-02 1.749198883771896362e-02 -5.515586957335472107e-02
-7.516764104366302490e-02 -2.414253503084182739e-01 5.532695651054382324e-01 -3.854208588600158691e-01 -2.692159079015254974e-02 9.130889549851417542e-03 2.241881340742111206e-01 1.598101705312728882e-01 2.334625273942947388e-01 -1.691225469112396240e-01 -2.290656566619873047e-01 -4.291630536317825317e-02 1.117569766938686371e-02 1.637002825736999512e-01 7.584495842456817627e-02 -2.021300047636032104e-02 1.519926637411117554e-01 -1.072970777750015259e-01 6.037737801671028137e-02 -4.371742904186248779e-02 -1.814985461533069611e-02 -1.736846119165420532e-01 2.121378630399703979e-01 1.185668259859085083e-01 5.535128060728311539e-03 -3.405796736478805542e-02 2.730397880077362061e-02 8.505716174840927124e-02 -1.093768104910850525e-01 7.463052123785018921e-02 2.767358422279357910e-01 3.579978644847869873e-02
-2.320513278245925903e-01 6.394614279270172119e-02 3.303242325782775879e-01 -2.150970548391342163e-01 4.497508704662322998e-02 1.109383106231689453e-01 6.428059935569763184e-02 -8.669896423816680908e-02 3.045649230480194092e-01 -2.514308989048004150e-01 -4.625900983810424805e-01 -7.405913621187210083e-02 2.164970189332962036e-01 2.706246376037597656e-01 4.611942917108535767e-02 1.854487657546997070e-01 -4.600351676344871521e-02 -8.263260871171951294e-02 -1.438902616500854492e-01 -7.316806167364120483e-02 3.867980092763900757e-02 2.036719769239425659e-01 1.467544138431549072e-01 8.212948590517044067e-02 -1.924896091222763062e-01 9.989485144615173340e-02 -5.752225872129201889e-03 -8.977648394647985697e-05 -2.690532505512237549e-01 3.430731222033500671e-02 3.477066755294799805e-02 -2.284528687596321106e-02
5.425648018717765808e-02 -1.704346984624862671e-01 2.205849289894104004e-01 -1.716501414775848389e-01 1.530807763338088989e-01 2.303541898727416992e-01 2.463792264461517334e-02 -4.112359583377838135e-01 6.000793725252151489e-02 -1.081013828516006470e-01 -2.183869481086730957e-02 2.859041839838027954e-02 4.131161794066429138e-02 1.175932064652442932e-01 -4.358064010739326477e-02 -1.526644453406333923e-02 3.699886500835418701e-01 1.726501137018203735e-01 -1.148245781660079956e-01 2.670084312558174133e-02 -1.437162905931472778e-01 3.927834331989288330e-02 4.052819609642028809e-01 -7.473717909306287766e-03 -2.768669128417968750e-01 -1.186838299036026001e-01 1.020107939839363098e-01 4.949031397700309753e-02 -3.601663708686828613e-01 1.206975895911455154e-02 -9.303749352693557739e-02 1.405938155949115753e-02
-3.699747100472450256e-02 -2.102395892143249512e-01 1.155604273080825806e-01 -2.490683197975158691e-01 2.711114883422851562e-01 8.186776190996170044e-02 6.957800686359405518e-02 -1.782638207077980042e-02 4.026231914758682251e-02 -7.209920138120651245e-02 -7.656028121709823608e-02 -7.494977116584777832e-02 1.424963325262069702e-01 5.665818601846694946e-02 -1.360964179039001465e-01 -1.964098215103149414e-01 3.550646007061004639e-01 -1.297298073768615723e-01 2.007629722356796265e-01 1.271208077669143677e-01 2.873346768319606781e-02 8.014799654483795166e-02 5.081515312194824219e-01 2.010699594393372536e-03 -6.162724923342466354e-03 1.309977769851684570e-01 -2.203580141067504883e-01 -2.338117659091949463e-01 -2.019371837377548218e-01 2.609811425209045410e-01 7.623440120369195938e-03 2.359076216816902161e-02
-1.140532717108726501e-01 -3.388663828372955322e-01 2.483857572078704834e-01 -1.388253867626190186e-01 1.868897676467895508e-01 -1.027764286845922470e-02 2.711850106716156006e-01 -1.389083564281463623e-01 1.447569876909255981e-01 -1.405138149857521057e-02 -8.680959790945053101e-02 -1.442207545042037964e-01 -3.825728595256805420e-02 8.601624518632888794e-02 2.726616561412811279e-01 -2.396658658981323242e-01 1.544338762760162354e-01 -2.604831568896770477e-02 -6.700608879327774048e-02 -1.977031379938125610e-01 -1.117627471685409546e-01 1.881027519702911377e-01 3.364674448966979980e-01 -1.643932312726974487e-01 1.143026798963546753e-01 2.854786813259124756e-01 1.817235946655273438e-01 -3.499168902635574341e-02 -1.272173970937728882e-01 2.157321274280548096e-01 4.665844514966011047e-02 1.525216400623321533e-01
-9.963227063417434692e-02 -3.920732066035270691e-02 2.853540778160095215e-01 -5.514273047447204590e-02 -1.556513831019401550e-02 2.231992930173873901e-01 -7.683425396680831909e-02 -1.428988426923751831e-01 1.415319591760635376e-01 4.929136857390403748e-02 -6.762137636542320251e-04 -1.936250552535057068e-02 9.154365211725234985e-02 1.093550324440002441e-01 2.012327872216701508e-02 -6.346333771944046021e-02 1.308067739009857178e-01 -2.115468494594097137e-02 1.737650036811828613e-01 -5.748214945197105408e-02 -2.629902660846710205e-01 1.066759377717971802e-01 2.950299680233001709e-01 2.871137559413909912e-01 -2.189361006021499634e-01 1.761034280061721802e-01 -3.258166313171386719e-01 2.848300933837890625e-01 1.222500950098037720e-01 1.888177990913391113e-01 -3.147158920764923096e-01 2.512502372264862061e-01
4.312919825315475464e-02 -2.523941099643707275e-01 3.581078648567199707e-01 -2.421609163284301758e-01 1.193477436900138855e-01 1.252911537885665894e-01 -3.583431988954544067e-02 -1.007443442940711975e-01 6.056294590234756470e-02 -5.282358452677726746e-02 -3.537770733237266541e-02 6.439431011676788330e-02 -6.821601092815399170e-02 1.113962158560752869e-01 -1.273541897535324097e-01 -2.537603378295898438e-01 3.608949780464172363e-01 4.503509774804115295e-02 5.105664953589439392e-02 4.562501981854438782e-02 -3.469333648681640625e-01 2.739949226379394531e-01 3.662264347076416016e-01 7.281771302223205566e-02 -8.555968105792999268e-02 2.150204628705978394e-01 -5.475248023867607117e-02 -9.694927185773849487e-02 -1.771753132343292236e-01 1.069096475839614868e-01 -7.596804946660995483e-02 -1.013959348201751709e-01
-6.181440874934196472e-02 -1.040438860654830933e-01 5.033824443817138672e-01 -3.572824001312255859e-01 -5.220367759466171265e-02 1.750255748629570007e-02 3.429013118147850037e-02 2.132965028285980225e-01 -8.209461718797683716e-02 -2.300091683864593506e-01 -2.489803135395050049e-01 -1.582176387310028076e-01 -1.382114887237548828e-01 9.374490380287170410e-02 4.434165731072425842e-02 -1.652049571275711060e-01 3.384397923946380615e-01 1.313108019530773163e-02 -1.604278013110160828e-02 4.528021439909934998e-02 5.616495618596673012e-04 -7.432528585195541382e-02 3.001699447631835938e-01 -3.430029749870300293e-02 -2.717249989509582520e-01 2.886492945253849030e-02 1.865715086460113525e-01 -8.802910894155502319e-02 9.833299368619918823e-02 -6.105431914329528809e-02 6.650589406490325928e-02 4.380641877651214600e-02
-1.509561985731124878e-01 -2.965731620788574219e-01 3.926557600498199463e-01 -1.124625429511070251e-01 2.875322401523590088e-01 3.262292444705963135e-01 1.868187487125396729e-01 -1.179551258683204651e-01 -6.174593046307563782e-02 -2.953096665441989899e-02 7.812743633985519409e-02 -1.692113094031810760e-02 -2.601843774318695068e-01 2.205449640750885010e-01 3.596438840031623840e-02 -3.727920055389404297e-01 -2.636806853115558624e-02 -1.301146298646926880e-02 -5.665935948491096497e-02 -1.521701067686080933e-01 -1.461810618638992310e-01 -8.537233807146549225e-03 1.105705872178077698e-01 3.293600166216492653e-03 -1.364701539278030396e-01 1.824759691953659058e-01 3.940285183489322662e-03 -5.718101281672716141e-03 -1.275687068700790405e-01 1.987225562334060669e-01 2.195037603378295898e-01 -3.423985093832015991e-03
8.808837085962295532e-02 -1.082083135843276978e-01 1.342641413211822510e-01 -1.776608973741531372e-01 2.958066947758197784e-02 2.010130733251571655e-01 1.047005131840705872e-01 -2.563633024692535400e-01 -1.297485679388046265e-01 -9.820922464132308960e-02 -3.002535402774810791e-01 -2.807910088449716568e-03 4.249484837055206299e-02 1.764915287494659424e-01 -9.668099880218505859e-02 -8.576639741659164429e-02 1.802743375301361084e-01 -1.951891928911209106e-02 1.470030248165130615e-01 -5.805302038788795471e-02 -1.171902120113372803e-01 6.443972885608673096e-02 4.380451142787933350e-01 -1.792473047971725464e-01 -4.329973757266998291e-01 1.008672714233398438e-01 -3.180866828188300133e-03 8.204782009124755859e-02 -2.117073535919189453e-01 2.565443813800811768e-01 1.532649844884872437e-01 9.159943461418151855e-02
-2.560212612152099609e-01 -3.191969171166419983e-02 2.439462691545486450e-01 -2.954686880111694336e-01 -1.003423109650611877e-01 1.068166568875312805e-01 1.447744388133287430e-02 -1.477082669734954834e-01 2.523875236511230469e-01 -9.779010713100433350e-02 1.574422866106033325e-01 -3.097463846206665039e-01 -1.485856026411056519e-01 1.339191198348999023e-01 1.925254426896572113e-02 -3.057354390621185303e-01 2.101453952491283417e-02 -9.344531595706939697e-02 -1.671220064163208008e-01 3.632314130663871765e-02 2.004193365573883057e-01 -2.564476989209651947e-02 1.465706676244735718e-01 -3.919014334678649902e-02 -2.506826221942901611e-01 2.235709130764007568e-02 4.581084251403808594e-01 5.675925686955451965e-02 9.353222697973251343e-02 6.276281177997589111e-02 -1.306794285774230957e-01 -8.251392096281051636e-02
-3.101332485675811768e-02 -2.724904417991638184e-01 1.917175501585006714e-01 -1.786019653081893921e-01 1.049871072173118591e-01 3.114531040191650391e-01 1.568776518106460571e-01 -1.332229226827621460e-01 1.942446380853652954e-01 -1.252398490905761719e-01 -2.151457071304321289e-01 1.601601839065551758e-01 9.813225269317626953e-02 2.175869047641754150e-01 5.461861565709114075e-02 9.078083932399749756e-02 3.581349253654479980e-01 9.647760540246963501e-02 5.089030787348747253e-02 -8.747597783803939819e-02 -1.317531708627939224e-02 2.109533995389938354e-01 2.908155024051666260e-01 -1.502982527017593384e-01 -2.415795028209686279e-01 -3.157795965671539307e-02 4.608628526329994202e-02 9.541685134172439575e-02 -1.746312975883483887e-01 2.271846979856491089e-01 2.002939581871032715e-01 -1.404778510332107544e-01
-3.710347786545753479e-02 -3.586861118674278259e-02 3.459722995758056641e-01 -2.303779572248458862e-01 -1.255773901939392090e-01 3.109446465969085693e-01 1.729802638292312622e-01 -2.535487711429595947e-02 9.806491434574127197e-03 -3.201702376827597618e-03 -6.257869303226470947e-02 1.473154872655868530e-01 1.319528818130493164e-01 -1.675368547439575195e-01 8.094639517366886139e-03 4.606393165886402130e-03 3.464939594268798828e-01 -2.551460564136505127e-01 1.921111494302749634e-01 -1.264906376600265503e-01 3.074255287647247314e-01 1.017332449555397034e-01 3.152601793408393860e-02 2.062266916036605835e-01 -1.093128845095634460e-01 -7.531997561454772949e-02 2.274185568094253540e-01 -2.569516003131866455e-01 7.853569835424423218e-02 7.663798332214355469e-02 -2.716121375560760498e-01 -5.124188587069511414e-02
-1.588844209909439087e-01 1.816935241222381592e-01 3.854286074638366699e-01 -7.185199856758117676e-02 -7.165062241256237030e-03 1.339355409145355225e-01 3.212783038616180420e-01 3.786110877990722656e-02 2.107913196086883545e-01 -1.486082077026367188e-01 -3.381732478737831116e-02 -3.391557037830352783e-01 -2.523509562015533447e-01 3.302359720692038536e-03 -9.533508867025375366e-02 5.537592805922031403e-03 -3.058718331158161163e-02 -4.745227098464965820e-02 -8.069387078285217285e-02 -8.500961959362030029e-02 7.726357132196426392e-02 2.489551752805709839e-01 2.797965705394744873e-01 3.368889912962913513e-02 -3.064665794372558594e-01 1.975851058959960938e-01 2.477828115224838257e-01 3.911005705595016479e-02 9.034673124551773071e-02 1.167235001921653748e-01 -1.662636846303939819e-01 1.643832772970199585e-02
-1.220346093177795410e-01 -8.067701011896133423e-03 1.557934284210205078e-01 -1.634536683559417725e-01 8.069827407598495483e-02 2.331032752990722656e-01 -3.480584174394607544e-02 -1.154126077890396118e-01 -3.505263477563858032e-02 1.544155478477478027e-01 -2.153363525867462158e-01 -1.252315938472747803e-01 -1.849548965692520142e-01 1.471582334488630295e-03 -1.143259033560752869e-01 -3.970859646797180176e-01 8.319730311632156372e-02 -5.635265726596117020e-03 -5.548203736543655396e-02 -1.054316163063049316e-01 4.361731708049774170e-01 -2.301960587501525879e-01 1.346753388643264771e-01 8.366126567125320435e-02 -4.747033715248107910e-01 -1.856958419084548950e-01 5.540958419442176819e-02 -4.537154920399188995e-03 7.145294547080993652e-02 1.063008606433868408e-02 2.889351733028888702e-02 8.998447656631469727e-02
-3.067245185375213623e-01 -1.658957451581954956e-01 2.723103165626525879e-01 -1.054386720061302185e-01 1.525048762559890747e-01 1.193276792764663696e-01 1.872644573450088501e-02 1.071838587522506714e-01 2.974633686244487762e-02 7.758031040430068970e-02 -3.703780844807624817e-02 -1.631599217653274536e-01 -2.501706182956695557e-01 1.710677742958068848e-01 1.284215301275253296e-01 1.285151690244674683e-01 2.434837371110916138e-01 -4.340116307139396667e-02 1.811395436525344849e-01 2.213918603956699371e-02 2.046529948711395264e-01 -2.850013375282287598e-01 2.745006680488586426e-01 -1.750207990407943726e-01 -2.712902426719665527e-01 1.960328519344329834e-01 -1.125586703419685364e-01 -8.289977908134460449e-02 -2.725968062877655029e-01 -5.027742311358451843e-02 -2.233886867761611938e-01 4.656841605901718140e-02
-1.223873198032379150e-01 -2.316259145736694336e-01 1.675793677568435669e-01 -1.476698368787765503e-01 2.149929851293563843e-01 -1.424011308699846268e-02 -1.581684798002243042e-01 -5.924822296947240829e-03 -1.088932272978127003e-03 -7.206770777702331543e-02 -3.395746648311614990e-01 -3.121620714664459229e-01 -7.722236961126327515e-02 1.010659262537956238e-01 2.397203147411346436e-01 -1.124399080872535706e-01 -2.204532176256179810e-01 -2.726276218891143799e-01 2.504529245197772980e-02 -6.716767698526382446e-02 -7.349512539803981781e-03 6.689304485917091370e-03 4.392012655735015869e-01 1.323070526123046875e-01 -3.096815347671508789e-01 2.698589302599430084e-02 -4.097620397806167603e-02 7.040163874626159668e-02 8.923187851905822754e-02 -4.524555429816246033e-02 -1.999642997980117798e-01 1.180668100714683533e-01
3.629966080188751221e-02 -3.574076890945434570e-01 1.824900805950164795e-01 -8.310871198773384094e-03 -5.609765648841857910e-02 3.225492835044860840e-01 -9.687298536300659180e-02 -2.304057478904724121e-01 -1.298918575048446655e-01 -5.284712836146354675e-02 -1.936713457107543945e-01 1.171039640903472900e-01 1.546733528375625610e-01 2.271860986948013306e-01 -6.713343411684036255e-02 -9.416469372808933258e-03 2.568867206573486328e-01 1.546893119812011719e-01 4.436150938272476196e-02 -6.553958356380462646e-02 9.098947048187255859e-02 6.119898706674575806e-02 3.477673828601837158e-01 -1.839935081079602242e-03 -3.362185060977935791e-01 -8.855794370174407959e-02 -1.464460138231515884e-02 -4.721188917756080627e-03 -2.508574724197387695e-01 2.890622019767761230e-01 2.432069741189479828e-02 -1.397919803857803345e-01
-3.667198717594146729e-01 1.247902438044548035e-01 2.168557643890380859e-01 -1.213713735342025757e-01 -8.199673891067504883e-02 3.130704164505004883e-01 5.624224990606307983e-02 -8.779475837945938110e-02 4.723179936408996582e-01 -3.211478888988494873e-01 5.572398379445075989e-02 1.117484122514724731e-01 -3.642972186207771301e-02 1.586030125617980957e-01 -1.741719543933868408e-01 -6.658657453954219818e-03 -7.509055733680725098e-02 -1.212709620594978333e-01 9.479131549596786499e-02 -2.011151313781738281e-01 1.657734364271163940e-01 1.254868358373641968e-01 1.945692747831344604e-01 7.365404814481735229e-02 2.461845870129764080e-04 3.065573573112487793e-01 1.136829555034637451e-01 -1.709062792360782623e-02 1.395849604159593582e-02 6.719827651977539062e-02 -6.230216845870018005e-02 4.278213530778884888e-02
-4.183031246066093445e-02 -6.920474022626876831e-02 4.237817823886871338e-01 -3.022083044052124023e-01 -6.651475280523300171e-02 -1.312896609306335449e-01 1.709615439176559448e-01 -9.480343014001846313e-02 -4.446768015623092651e-02 4.985482618212699890e-02 3.422604873776435852e-02 -1.778920888900756836e-01 -4.956935346126556396e-02 2.877162694931030273e-01 -3.031313046813011169e-02 -4.724925756454467773e-02 1.663295477628707886e-01 -2.735584676265716553e-01 -6.126065552234649658e-02 -2.037484943866729736e-01 -4.560915008187294006e-02 1.570842266082763672e-01 2.744690179824829102e-01 2.362775057554244995e-01 7.549935579299926758e-02 2.635786533355712891e-01 1.238796934485435486e-01 2.558077275753021240e-01 -2.097291052341461182e-01 5.809020996093750000e-02 -1.644800007343292236e-01 -3.066239878535270691e-02
-4.170627295970916748e-01 -2.810430154204368591e-02 1.268566101789474487e-01 -2.434562742710113525e-01 -1.666269749402999878e-01 2.048477828502655029e-01 1.606148481369018555e-01 -1.923635452985763550e-01 7.422700524330139160e-02 -2.166426368057727814e-02 -7.330457121133804321e-02 2.705526053905487061e-01 8.257130533456802368e-02 2.351568490266799927e-01 -7.497873902320861816e-02 -8.242153376340866089e-02 1.260381788015365601e-01 5.933810770511627197e-02 2.814346551895141602e-01 -1.504314839839935303e-01 -2.055122852325439453e-01 1.571281999349594116e-01 2.860761284828186035e-01 1.365009993314743042e-01 -2.371937483549118042e-01 -8.090290240943431854e-03 -2.275181934237480164e-03 -9.842381626367568970e-02 7.107640802860260010e-02 2.000113949179649353e-02 -2.860085070133209229e-01 1.280010044574737549e-01
-5.866127833724021912e-02 -5.108263716101646423e-02 3.486316204071044922e-01 -1.084118857979774475e-01 2.543049491941928864e-02 2.047382853925228119e-02 -2.339740842580795288e-01 -7.576011121273040771e-02 1.023392938077449799e-02 -2.587321996688842773e-01 -4.512715935707092285e-01 7.258857041597366333e-02 1.222235113382339478e-01 1.835174411535263062e-01 -8.598592877388000488e-02 2.193490602076053619e-02 2.452749311923980713e-01 -1.131633520126342773e-01 -8.354670554399490356e-02 7.693719118833541870e-02 -1.700336635112762451e-01 4.735682904720306396e-02 2.264888584613800049e-01 7.549665123224258423e-02 -2.241723239421844482e-01 1.295716017484664917e-01 -2.956407144665718079e-02 3.722951412200927734e-01 -1.931836009025573730e-01 1.946377307176589966e-01 -3.831037133932113647e-02 9.716790914535522461e-02
-5.216373130679130554e-02 -1.981611251831054688e-01 1.257784217596054077e-01 -1.137078851461410522e-01 1.745843887329101562e-01 2.690525949001312256e-01 -1.547514647245407104e-01 4.838063567876815796e-02 4.707949236035346985e-02 5.260622128844261169e-02 -1.429180353879928589e-01 4.944310709834098816e-02 1.900572031736373901e-01 9.760978072881698608e-02 -1.566021144390106201e-01 7.333277910947799683e-02 -3.583994880318641663e-02 -7.234925776720046997e-02 4.977273941040039062e-02 -9.735093265771865845e-02 4.719490930438041687e-02 -5.055746436119079590e-02 5.579719543457031250e-01 -1.694775521755218506e-01 -4.321280121803283691e-01 7.797416299581527710e-02 -3.819043561816215515e-02 3.192663192749023438e-02 -2.892949283123016357e-01 9.241955727338790894e-02 1.940173804759979248e-01 -9.065288305282592773e-02
1.374709159135818481e-01 -2.346394509077072144e-01 2.985430359840393066e-01 -2.641312479972839355e-01 5.531623959541320801e-02 2.289009839296340942e-01 8.879218995571136475e-02 -1.334421932697296143e-01 -4.913119226694107056e-02 -5.724003538489341736e-02 1.545025557279586792e-01 -4.413016512989997864e-02 1.904027312994003296e-01 3.063551485538482666e-01 6.667068600654602051e-02 -1.764706075191497803e-01 8.830450475215911865e-02 -8.351174741983413696e-02 -1.950855702161788940e-01 1.497812867164611816e-01 -3.516874834895133972e-02 2.350897639989852905e-01 2.190245687961578369e-01 1.209603697061538696e-01 -3.347246646881103516e-01 5.207435041666030884e-02 -9.394563734531402588e-02 8.237864822149276733e-02 1.054174005985260010e-01 -3.501678630709648132e-02 -3.789393305778503418e-01 -9.018772095441818237e-02
-1.950743049383163452e-01 1.381641328334808350e-01 1.122057214379310608e-01 -3.296961784362792969e-01 4.874460771679878235e-02 3.009698987007141113e-01 5.861272662878036499e-02 -2.006362825632095337e-01 -6.350294221192598343e-03 -1.732605099678039551e-01 1.280551850795745850e-01 2.577576972544193268e-02 6.167220696806907654e-02 1.680760085582733154e-01 -2.203453630208969116e-01 -5.806974321603775024e-02 2.766629755496978760e-01 -9.636272490024566650e-02 1.841633170843124390e-01 -2.816367447376251221e-01 -1.407589912414550781e-01 -1.199084073305130005e-01 4.278320372104644775e-01 2.226232588291168213e-01 -5.962039530277252197e-02 4.722809826489537954e-04 -4.565021768212318420e-02 -9.386668913066387177e-03 3.786462172865867615e-02 3.262084349989891052e-02 -2.049718797206878662e-01 1.942274421453475952e-01
-4.421421885490417480e-02 -2.600112259387969971e-01 1.432614475488662720e-01 -3.123725764453411102e-02 -4.376103356480598450e-02 2.231082320213317871e-01 1.223362088203430176e-01 -9.828688949346542358e-02 1.485629081726074219e-01 -8.339210599660873413e-02 -3.153318464756011963e-01 -5.968569591641426086e-02 4.888721182942390442e-02 1.339182108640670776e-01 1.287241429090499878e-01 -5.987050011754035950e-02 2.472770363092422485e-01 9.865651279687881470e-02 1.351203322410583496e-01 5.851012468338012695e-02 1.710316352546215057e-02 2.478942275047302246e-02 4.312781989574432373e-01 -3.307361304759979248e-01 -2.649781107902526855e-01 4.998758062720298767e-02 6.647984683513641357e-02 -3.702445700764656067e-02 -3.025989234447479248e-01 3.167576491832733154e-01 -1.207385957241058350e-02 -2.676776237785816193e-02
-2.102208584547042847e-01 -9.286876767873764038e-02 -2.429346553981304169e-02 -2.956160008907318115e-01 6.487458199262619019e-02 3.882516324520111084e-01 2.384625971317291260e-01 -8.077929168939590454e-02 1.297333389520645142e-01 -3.269282355904579163e-02 2.754230611026287079e-02 1.744345873594284058e-01 1.466577593237161636e-02 2.778327465057373047e-01 1.342384517192840576e-02 1.002767533063888550e-01 1.824468672275543213e-01 -1.446003764867782593e-01 1.908556520938873291e-01 -1.829445064067840576e-01 -1.851276010274887085e-01 -7.860307395458221436e-02 3.311983644962310791e-01 1.293849050998687744e-01 -2.492845207452774048e-01 -7.744890451431274414e-02 2.170734293758869171e-02 1.471311002969741821e-01 1.046994552016258240e-01 1.362559944391250610e-01 -2.766309976577758789e-01 1.298154592514038086e-01
-1.282063573598861694e-01 -1.708733290433883667e-01 3.142665326595306396e-01 -1.836184114217758179e-01 -1.482979655265808105e-01 3.811731934547424316e-02 7.647547125816345215e-02 -7.569069974124431610e-03 9.883154183626174927e-03 -5.561025440692901611e-02 -1.150549203157424927e-01 -2.197861224412918091e-01 -6.998579204082489014e-02 1.187570542097091675e-01 -2.417618632316589355e-01 1.412914991378784180e-01 1.530584394931793213e-01 -2.400940954685211182e-01 7.941398769617080688e-03 -5.819881707429885864e-02 7.895326614379882812e-02 2.614068426191806793e-02 1.674888730049133301e-01 -5.372855812311172485e-02 -1.183398738503456116e-01 -1.528417468070983887e-01 3.784854710102081299e-01 2.339532822370529175e-01 -3.567395508289337158e-01 1.663819998502731323e-01 -9.988364577293395996e-02 -3.282326161861419678e-01
-1.192375943064689636e-01 -2.689858712255954742e-02 2.305517345666885376e-01 -1.899065524339675903e-01 -3.177791461348533630e-02 1.656906604766845703e-01 1.138904541730880737e-01 -1.476209312677383423e-01 -1.425020694732666016e-01 4.134917259216308594e-02 -1.196208968758583069e-01 -3.443012833595275879e-01 -2.305798977613449097e-01 2.112644761800765991e-01 1.897320151329040527e-03 -1.346301101148128510e-02 2.310816645622253418e-01 -1.701263487339019775e-01 3.152847588062286377e-01 -2.073651403188705444e-01 2.764589898288249969e-02 1.165167912840843201e-01 2.654720246791839600e-01 -6.693824380636215210e-02 -1.464677304029464722e-01 7.691768556833267212e-02 5.134563148021697998e-02 -2.255489528179168701e-01 -3.302888870239257812e-01 -6.670077890157699585e-02 -1.616067588329315186e-01 2.125628292560577393e-01
-3.033682107925415039e-01 -7.881920039653778076e-02 2.410354763269424438e-01 1.478687822818756104e-01 -3.672427963465452194e-03 3.029853403568267822e-01 -6.246712990105152130e-03 -1.290295571088790894e-01 1.217257454991340637e-01 -1.932804435491561890e-01 -3.416366875171661377e-02 6.261598318815231323e-02 2.771759331226348877e-01 -3.455096483230590820e-02 1.833355873823165894e-01 -1.828548498451709747e-02 5.181035771965980530e-02 2.347495965659618378e-02 -9.408173710107803345e-02 -3.132721781730651855e-01 3.731333836913108826e-02 -7.044351659715175629e-03 -9.334706515073776245e-02 -4.113756120204925537e-03 -2.935540974140167236e-01 -6.227685883641242981e-02 2.303720116615295410e-01 6.305582821369171143e-02 -1.205622032284736633e-01 3.417017459869384766e-01 -3.643105924129486084e-01 -1.120077371597290039e-01
-1.147517934441566467e-02 -2.728080153465270996e-01 1.922010183334350586e-01 -2.389913648366928101e-01 1.331199705600738525e-01 2.863540649414062500e-01 1.017966866493225098e-01 -9.194563329219818115e-02 -1.168376803398132324e-01 -4.804020375013351440e-02 -3.351118266582489014e-01 -5.433333106338977814e-03 1.910816133022308350e-01 5.867209658026695251e-02 -4.137743264436721802e-02 3.588018566370010376e-02 3.516715168952941895e-01 2.643160149455070496e-02 1.678229272365570068e-01 -2.137681245803833008e-01 -9.238429367542266846e-02 5.857603158801794052e-03 3.859076797962188721e-01 -2.585050165653228760e-01 -2.163865715265274048e-01 -7.689374685287475586e-02 -6.493577361106872559e-02 2.451025182381272316e-03 -2.252977490425109863e-01 9.257157146930694580e-02 1.745301531627774239e-03 5.259067192673683167e-02
8.838199824094772339e-02 -8.504190295934677124e-02 4.010572135448455811e-01 -1.476791799068450928e-01 -1.746335029602050781e-01 7.386612705886363983e-03 1.319065392017364502e-01 -1.992444992065429688e-01 1.470709294080734253e-01 -1.814363598823547363e-01 -1.396356374025344849e-01 -2.806283235549926758e-01 -1.963338404893875122e-01 -6.358795613050460815e-02 -2.054954022169113159e-01 -5.028100311756134033e-02 2.519211545586585999e-02 -6.054167076945304871e-02 -7.454720884561538696e-02 -2.359599471092224121e-01 -1.229912415146827698e-01 -5.506918579339981079e-02 1.635608524084091187e-01 -2.361586242914199829e-01 -2.039159238338470459e-01 -6.685560941696166992e-02 3.111109733581542969e-01 -2.897642180323600769e-02 -1.777328103780746460e-01 3.577136695384979248e-01 -7.077363878488540649e-02 -7.076670881360769272e-03
-1.962053030729293823e-02 -4.113342463970184326e-01 2.370395213365554810e-01 -1.202002093195915222e-01 2.033634334802627563e-01 -1.867567934095859528e-02 -5.989602208137512207e-02 -3.246373832225799561e-01 2.105630338191986084e-01 -3.508116677403450012e-02 -2.444094605743885040e-02 -9.729156643152236938e-02 1.113411039113998413e-02 2.615216672420501709e-01 -1.737721711397171021e-01 -1.621557474136352539e-01 3.091034591197967529e-01 -1.796621382236480713e-01 -2.254907190799713135e-01 1.425458788871765137e-01 3.869142010807991028e-02 1.364977955818176270e-01 1.897830218076705933e-01 1.772867739200592041e-01 1.490137726068496704e-02 -6.582307070493698120e-02 -5.974647030234336853e-02 1.432360112667083740e-01 -1.967099308967590332e-01 6.450708955526351929e-02 -2.333228737115859985e-01 1.263313889503479004e-01
-1.598095446825027466e-01 -6.117472425103187561e-02 1.462573744356632233e-02 -2.123635709285736084e-01 -4.594523925334215164e-03 1.169453710317611694e-01 9.270657598972320557e-02 1.297338604927062988e-01 5.899389088153839111e-02 -1.907663345336914062e-01 -1.782438606023788452e-01 6.104297563433647156e-02 -5.830485746264457703e-02 3.105513378977775574e-02 -1.720249205827713013e-01 -2.187261879444122314e-01 3.260968029499053955e-01 -3.185120820999145508e-01 2.406306415796279907e-01 1.722447276115417480e-01 3.321547806262969971e-02 9.399753063917160034e-03 4.197786152362823486e-01 2.948804199695587158e-02 -2.734471261501312256e-01 1.260453462600708008e-01 9.637691080570220947e-02 1.202201247215270996e-01 -1.786633580923080444e-01 2.264739722013473511e-01 2.305883169174194336e-01 6.853520870208740234e-02
-2.927118241786956787e-01 3.176880255341529846e-02 1.566584110260009766e-01 -3.231941163539886475e-01 -5.631543323397636414e-02 4.320755004882812500e-01 -5.527178570628166199e-02 -1.050698943436145782e-02 1.888137757778167725e-01 9.799341671168804169e-03 2.235951572656631470e-01 8.553905040025711060e-02 -9.713392704725265503e-03 -4.215649887919425964e-02 -2.789781987667083740e-02 9.366765618324279785e-02 -1.123211532831192017e-02 9.072401374578475952e-02 4.736786335706710815e-02 3.180331364274024963e-02 -1.432062834501266479e-01 7.538794726133346558e-02 2.060349583625793457e-01 -1.855427324771881104e-01 8.520501852035522461e-02 2.114356122910976410e-02 2.544076740741729736e-01 -7.602724432945251465e-02 7.605550438165664673e-02 3.023991584777832031e-01 -3.456512093544006348e-01 2.778696119785308838e-01
-2.345225960016250610e-01 -1.114307716488838196e-01 -5.346539895981550217e-03 -1.722223907709121704e-01 -1.174062937498092651e-01 2.797429859638214111e-01 2.618032097816467285e-01 -2.510913014411926270e-01 3.798920661211013794e-02 -1.068645045161247253e-01 1.170810684561729431e-02 2.477973550558090210e-01 8.095933496952056885e-02 2.381552606821060181e-01 -9.963453561067581177e-02 8.799326419830322266e-02 -2.483938820660114288e-02 1.009519696235656738e-01 8.522125333547592163e-02 -1.855949461460113525e-01 -1.456268783658742905e-02 -6.380778551101684570e-02 3.254402279853820801e-01 1.230176389217376709e-01 -3.213972449302673340e-01 6.426542997360229492e-02 2.641739137470722198e-02 -2.732419669628143311e-01 6.267143040895462036e-02 2.041864693164825439e-01 -2.155461907386779785e-01 2.668504118919372559e-01
4.764732345938682556e-02 -1.035169214010238647e-01 5.259099230170249939e-02 -1.967851370573043823e-01 1.578676998615264893e-01 2.022375762462615967e-01 -2.538292482495307922e-02 1.693578623235225677e-02 3.198565542697906494e-02 -7.980935275554656982e-02 1.225022692233324051e-02 1.012929081916809082e-01 -3.001043386757373810e-02 1.977991908788681030e-01 -6.169749051332473755e-02 -5.493701621890068054e-02 4.038638174533843994e-01 -2.256980985403060913e-01 1.433553993701934814e-01 -3.699412941932678223e-02 1.299655809998512268e-02 3.174309432506561279e-02 1.940779089927673340e-01 -2.151133418083190918e-01 -3.413829505443572998e-01 2.839748263359069824e-01 1.897466182708740234e-01 -1.091496944427490234e-01 -4.133242368698120117e-01 1.842903941869735718e-01 -1.926479041576385498e-01 -7.759834825992584229e-02
-1.533542871475219727e-01 -1.258967071771621704e-01 2.413271218538284302e-01 1.082871556282043457e-01 -8.091867715120315552e-02 2.089720070362091064e-01 -1.956801488995552063e-02 -1.474001407623291016e-01 1.908644586801528931e-01 -3.956920206546783447e-01 -1.842776834964752197e-01 -1.128659248352050781e-01 4.367581009864807129e-02 5.529113486409187317e-02 -8.865201473236083984e-02 -4.538206756114959717e-02 -2.802983857691287994e-02 -8.006235957145690918e-02 -3.425017595291137695e-01 -1.139959096908569336e-01 7.163285464048385620e-02 -2.504620850086212158e-01 5.384975299239158630e-02 -9.929221123456954956e-03 -1.320693939924240112e-01 1.569123268127441406e-01 1.462938636541366577e-01 2.399611920118331909e-01 -6.215920671820640564e-02 2.012250125408172607e-01 -1.349988579750061035e-01 4.144552946090698242e-01
-1.606112271547317505e-01 -1.253967732191085815e-01 -3.763846307992935181e-02 -9.793707728385925293e-02 2.163799554109573364e-01 2.371751219034194946e-01 -1.046923547983169556e-01 6.890805810689926147e-02 -5.719412118196487427e-02 -2.182022929191589355e-01 -1.797195225954055786e-01 7.319261133670806885e-02 4.419058933854103088e-02 1.112414076924324036e-01 -1.791185438632965088e-01 -1.254642307758331299e-01 1.946974843740463257e-01 -1.456567943096160889e-01 1.435474902391433716e-01 6.253893673419952393e-02 1.798886060714721680e-01 9.547261893749237061e-02 6.058291196823120117e-01 9.240254014730453491e-02 -6.070193648338317871e-02 -5.817031115293502808e-02 1.681055128574371338e-01 1.516312211751937866e-01 -7.312218099832534790e-02 2.915485799312591553e-01 1.530590206384658813e-01 -7.226133346557617188e-02
-3.699988871812820435e-02 4.381146281957626343e-02 2.646721899509429932e-01 -1.677838116884231567e-01 -1.501998156309127808e-01 2.190047949552536011e-01 2.626343071460723877e-01 -7.620541006326675415e-02 8.053592592477798462e-02 -1.378182917833328247e-01 -1.756392121315002441e-01 -2.931109964847564697e-01 -1.467629969120025635e-01 2.098696380853652954e-01 -1.511504650115966797e-01 -1.616024225950241089e-01 -9.605245292186737061e-02 6.037507951259613037e-02 -4.174295067787170410e-02 -9.677094221115112305e-02 6.168884038925170898e-02 -1.068730279803276062e-01 1.855037063360214233e-01 -9.580472251400351524e-04 -4.127101600170135498e-01 1.769189089536666870e-01 3.528198599815368652e-01 1.038238257169723511e-01 1.880767345428466797e-01 -1.727053895592689514e-02 -1.371297091245651245e-01 1.772762984037399292e-01
-1.061050668358802795e-01 -2.181313782930374146e-01 1.713185757398605347e-01 -2.077662348747253418e-01 5.642139911651611328e-02 3.505771979689598083e-02 -1.683543175458908081e-01 -4.693521186709403992e-03 5.742843449115753174e-02 9.635008126497268677e-02 2.071353420615196228e-02 -7.216572016477584839e-02 1.290883570909500122e-01 2.465955615043640137e-01 8.355046808719635010e-02 2.348092943429946899e-02 2.302424013614654541e-01 6.567949801683425903e-02 -1.530870888382196426e-02 -2.716371975839138031e-02 -2.350974231958389282e-01 1.056660339236259460e-01 4.936074912548065186e-01 -7.610167562961578369e-02 -3.664263784885406494e-01 1.752948313951492310e-01 -1.316072344779968262e-01 2.606279216706752777e-02 -2.808243036270141602e-01 2.977535724639892578e-01 -1.374374725855886936e-03 -8.917044103145599365e-02
-3.418300747871398926e-01 1.795283555984497070e-01 3.262563049793243408e-02 -1.581159979104995728e-01 3.373697027564048767e-02 4.337787032127380371e-01 -2.251221798360347748e-02 -1.729473918676376343e-01 2.694910168647766113e-01 -7.908869534730911255e-03 6.925927847623825073e-02 1.611106842756271362e-02 2.230240218341350555e-02 4.746198654174804688e-02 -9.484799578785896301e-03 3.294786810874938965e-02 -1.516511887311935425e-01 -4.657230153679847717e-02 -1.596356481313705444e-01 -1.325731873512268066e-01 8.665950596332550049e-02 5.746535956859588623e-03 4.199357330799102783e-01 2.289245873689651489e-01 -3.302232921123504639e-02 8.918757736682891846e-02 1.548413336277008057e-01 2.374817728996276855e-01 1.012776512652635574e-02 6.905950605869293213e-02 -3.264542520046234131e-01 1.344733834266662598e-01
2.926648035645484924e-02 -2.374205738306045532e-01 1.796383857727050781e-01 -2.308563739061355591e-01 1.637989626033231616e-04 1.239899992942810059e-01 -9.240542352199554443e-02 -1.295259147882461548e-01 -2.730012871325016022e-02 -2.568576037883758545e-01 -2.667959630489349365e-01 6.438454985618591309e-02 2.248706854879856110e-02 6.966628879308700562e-02 -1.124270539730787277e-02 -1.071306243538856506e-01 2.483531236648559570e-01 -1.908750645816326141e-02 9.007204324007034302e-02 -1.325677987188100815e-02 -1.082339584827423096e-01 -1.277091447263956070e-02 2.574348449707031250e-01 -1.062311232089996338e-01 -4.215556383132934570e-01 6.659296154975891113e-02 3.175488114356994629e-01 -4.775276407599449158e-02 -3.183618485927581787e-01 2.221221029758453369e-01 2.147942930459976196e-01 1.251149922609329224e-01
-8.342886716127395630e-02 -5.067360587418079376e-03 2.143313288688659668e-01 -2.644056081771850586e-01 -6.591489911079406738e-02 5.480604246258735657e-03 1.501532793045043945e-01 -7.947280257940292358e-02 1.731058210134506226e-01 -4.002678394317626953e-01 -5.545974522829055786e-02 -2.814837992191314697e-01 -2.324107140302658081e-01 1.228106841444969177e-01 5.693222209811210632e-02 -1.215026900172233582e-02 4.237857460975646973e-02 -6.772004067897796631e-02 -3.721727058291435242e-02 -1.757546365261077881e-01 1.469399333000183105e-01 -1.134673357009887695e-01 2.839904725551605225e-01 3.035614732652902603e-03 -3.019742369651794434e-01 1.024603191763162613e-02 4.231500923633575439e-01 8.280783146619796753e-02 3.593098372220993042e-02 1.806715130805969238e-01 -1.789387315511703491e-01 4.486033320426940918e-02
-8.966305851936340332e-02 -2.696326673030853271e-01 3.666082322597503662e-01 -2.286689579486846924e-01 5.577359348535537720e-02 1.653727591037750244e-01 -1.136318147182464600e-01 -1.087390258908271790e-02 1.221153512597084045e-01 3.082720935344696045e-02 -1.688051670789718628e-01 2.477685809135437012e-01 -2.128641903400421143e-01 9.276678413152694702e-02 -2.591167986392974854e-01 -1.807001084089279175e-01 2.807412147521972656e-01 1.236443147063255310e-01 3.008233755826950073e-02 -1.224770992994308472e-01 -1.277052313089370728e-01 1.143042277544736862e-02 2.599257826805114746e-01 -2.669008970260620117e-01 -1.663210429251194000e-02 -1.861908435821533203e-01 -1.129858419299125671e-01 8.770962059497833252e-02 -2.949422597885131836e-01 -3.341779112815856934e-03 1.747201755642890930e-02 1.471896320581436157e-01
5.744069814682006836e-02 -1.180706843733787537e-01 4.456620514392852783e-01 -2.173334658145904541e-01 1.703931242227554321e-01 1.632120162248611450e-01 1.976715773344039917e-01 -7.970195263624191284e-02 3.403304144740104675e-02 4.072303697466850281e-02 -1.359417289495468140e-01 1.329247951507568359e-01 2.898433059453964233e-02 1.453556120395660400e-01 -1.767493188381195068e-01 -9.189567714929580688e-02 -5.915670096874237061e-02 7.555110752582550049e-02 -2.471016719937324524e-02 2.688474357128143311e-01 2.213304489850997925e-01 2.095843553543090820e-01 3.059907257556915283e-01 -9.369108080863952637e-02 1.630830317735671997e-01 5.105555430054664612e-02 2.401537001132965088e-01 -1.181021183729171753e-01 -1.944964379072189331e-01 1.978828161954879761e-01 -1.892761886119842529e-01 2.100927978754043579e-01
-1.632557064294815063e-01 1.172593086957931519e-01 4.587334096431732178e-01 -2.703391611576080322e-01 2.514582574367523193e-01 -1.589998789131641388e-02 -4.058028012514114380e-02 1.739540994167327881e-01 -9.687206894159317017e-02 -1.101689040660858154e-01 -3.175970911979675293e-01 -1.400940567255020142e-01 1.959272772073745728e-01 7.720673084259033203e-02 6.597069650888442993e-02 -1.056954488158226013e-01 3.031079769134521484e-01 -2.481174468994140625e-01 1.924053281545639038e-01 2.624716237187385559e-02 -5.799770355224609375e-02 -3.703936561942100525e-02 1.630743294954299927e-01 -9.277044236660003662e-02 -1.401885002851486206e-01 2.825230732560157776e-02 2.307731658220291138e-01 8.384759724140167236e-02 2.535384148359298706e-02 2.530367076396942139e-01 -4.759675264358520508e-02 6.737588904798030853e-03
-1.273363679647445679e-01 -2.568384073674678802e-02 1.906930506229400635e-01 -2.101335376501083374e-01 -7.226609438657760620e-02 2.440518140792846680e-01 -3.127646446228027344e-02 -1.124195847660303116e-02 2.912875711917877197e-01 -2.800718648359179497e-03 8.194244652986526489e-02 -2.194405049085617065e-01 -1.639806628227233887e-01 2.599731981754302979e-01 7.671149820089340210e-02 -1.832865178585052490e-01 3.064891695976257324e-01 -3.419874012470245361e-01 -2.970488555729389191e-02 -1.313516795635223389e-01 1.105073764920234680e-01 -1.000089645385742188e-01 1.474020034074783325e-01 -9.581267088651657104e-02 -2.329733520746231079e-01 2.507176995277404785e-01 1.060478687286376953e-01 1.701714098453521729e-01 1.481007784605026245e-01 5.795662850141525269e-02 9.552792459726333618e-02 2.985493838787078857e-01
-1.548229455947875977e-01 -1.600464731454849243e-01 3.134158849716186523e-01 -1.285057365894317627e-01 -9.704859554767608643e-02 -7.658380270004272461e-02 -1.488765478134155273e-01 5.761568248271942139e-02 2.252040654420852661e-01 6.401195377111434937e-02 -9.562461823225021362e-02 -2.188165336847305298e-01 -1.839293539524078369e-01 1.814488172531127930e-01 2.070459425449371338e-01 -2.871778905391693115e-01 3.638615831732749939e-02 -2.725162506103515625e-01 -1.262243539094924927e-01 -1.015177071094512939e-01 9.696145355701446533e-02 1.567050218582153320e-01 4.446075558662414551e-01 1.054000630974769592e-01 -3.000726997852325439e-01 3.253316506743431091e-02 -5.092898756265640259e-02 -1.087494418025016785e-01 -1.933850646018981934e-01 -3.753953427076339722e-02 -3.174913674592971802e-02 3.263347595930099487e-02
-1.654545366764068604e-01 2.683109343051910400e-01 2.276348918676376343e-01 -1.602031141519546509e-01 2.459353357553482056e-01 2.184585779905319214e-01 -1.350241620093584061e-02 -6.040425226092338562e-02 5.733973905444145203e-02 -1.635720729827880859e-01 -1.537398695945739746e-01 -7.919155806303024292e-02 1.644070446491241455e-01 -4.306100308895111084e-02 -1.637854427099227905e-01 -9.544616192579269409e-02 1.137643083930015564e-01 -1.626874357461929321e-01 1.358796507120132446e-01 -5.746659636497497559e-02 -8.900649845600128174e-02 1.320313215255737305e-01 4.155092239379882812e-01 -5.374468117952346802e-02 -1.784535348415374756e-01 6.541851162910461426e-02 2.974543869495391846e-01 8.755216747522354126e-02 -2.823263704776763916e-01 1.212438493967056274e-01 2.965683937072753906e-01 -9.820723533630371094e-02
-2.049200087785720825e-01 -2.719571292400360107e-01 4.140647947788238525e-01 -1.506610959768295288e-01 1.126583218574523926e-01 6.437319517135620117e-02 -6.919533479958772659e-04 -8.899909257888793945e-02 -9.466769546270370483e-02 3.584764152765274048e-02 3.943837061524391174e-02 -6.088000256568193436e-03 5.418239533901214600e-02 2.865964770317077637e-01 1.352507770061492920e-01 -7.512714713811874390e-02 2.635615132749080658e-02 4.119908437132835388e-02 -9.297225042246282101e-04 -2.254080027341842651e-01 -1.554175913333892822e-01 2.441966980695724487e-01 3.507388830184936523e-01 -2.681961059570312500e-01 -1.780492961406707764e-01 -5.744041875004768372e-03 2.569916844367980957e-01 -4.344953969120979309e-02 -9.305354207754135132e-02 2.507060766220092773e-01 1.828922331333160400e-01 8.790697902441024780e-02
-7.941036671400070190e-02 5.248033255338668823e-02 1.816305220127105713e-01 -1.027494221925735474e-01 3.210070431232452393e-01 3.322204649448394775e-01 -7.715900987386703491e-02 -2.417535930871963501e-01 1.926137655973434448e-01 -7.783314585685729980e-02 -2.502382099628448486e-01 1.363207250833511353e-01 9.939689934253692627e-02 9.012482129037380219e-03 6.255625933408737183e-02 -9.590481221675872803e-02 5.728665366768836975e-02 -2.655406594276428223e-01 1.810184419155120850e-01 -1.051365658640861511e-01 -3.739192709326744080e-02 1.356571353971958160e-02 4.164155423641204834e-01 -4.496805369853973389e-02 -2.452251166105270386e-01 4.316104203462600708e-02 -6.260515749454498291e-02 2.254529595375061035e-01 -1.580590158700942993e-01 2.247058302164077759e-01 1.865850389003753662e-01 2.210559509694576263e-02
-2.142293006181716919e-01 -6.351643800735473633e-02 1.201187893748283386e-01 -8.749989420175552368e-02 2.208153009414672852e-01 5.186659842729568481e-02 -1.826691031455993652e-01 -1.494105160236358643e-01 9.353693574666976929e-02 -3.425591439008712769e-02 -7.161467522382736206e-02 2.229990959167480469e-01 1.532422602176666260e-01 4.680354893207550049e-02 -1.635752171277999878e-01 -6.137925758957862854e-02 1.467138677835464478e-01 -1.046611741185188293e-01 1.535660028457641602e-01 -1.214830391108989716e-02 7.172021269798278809e-02 1.984157264232635498e-01 5.418257117271423340e-01 -2.662149965763092041e-01 -3.545569479465484619e-01 1.620020270347595215e-01 -9.869679808616638184e-02 1.586446166038513184e-01 -1.260072365403175354e-02 1.415583193302154541e-01 1.377295702695846558e-01 -9.310816973447799683e-02
-1.279231011867523193e-01 -3.884740769863128662e-01 3.475233316421508789e-01 -4.754356145858764648e-01 -1.930853277444839478e-01 -3.226542845368385315e-03 9.522294253110885620e-02 -3.898359090089797974e-02 2.352019585669040680e-02 -2.231731414794921875e-01 -1.951443254947662354e-01 -1.575639545917510986e-01 -1.391846034675836563e-02 1.327106058597564697e-01 1.694709807634353638e-02 5.105737224221229553e-02 3.486444801092147827e-02 -1.921201497316360474e-01 -1.863910555839538574e-01 -2.175054103136062622e-01 1.154756620526313782e-01 6.247645244002342224e-02 3.937859460711479187e-02 -1.863226890563964844e-01 -1.335995942354202271e-01 1.355100125074386597e-01 -8.732788264751434326e-03 -2.333762682974338531e-02 -2.624751254916191101e-02 -4.174883291125297546e-02 -1.679965406656265259e-01 2.507934868335723877e-01
1.032688617706298828e-01 -3.807968273758888245e-02 2.317838817834854126e-01 -2.618511319160461426e-01 -6.231235712766647339e-02 6.825742870569229126e-02 3.052963614463806152e-01 3.795783966779708862e-02 2.350957393646240234e-01 -4.879854619503021240e-02 1.461660861968994141e-01 -3.200133144855499268e-01 -2.288812249898910522e-01 1.028624996542930603e-01 -1.115395352244377136e-01 -2.209302484989166260e-01 6.435374915599822998e-02 -5.239292979240417480e-02 1.067122817039489746e-01 -1.225655078887939453e-01 1.329079866409301758e-01 -6.857404112815856934e-02 3.266313970088958740e-01 -1.328089833259582520e-02 -2.746058404445648193e-01 -4.416345804929733276e-02 1.906329691410064697e-01 7.357247918844223022e-02 1.824011653661727905e-01 2.446733415126800537e-01 -1.537344306707382202e-01 2.415665090084075928e-01
-1.152084693312644958e-01 2.633791044354438782e-02 1.189513429999351501e-01 1.422480344772338867e-01 1.272891461849212646e-02 2.048371285200119019e-01 1.053006127476692200e-01 1.089227125048637390e-01 6.805387884378433228e-02 -7.869520783424377441e-02 2.652446040883660316e-03 -8.624687790870666504e-02 2.901544980704784393e-02 1.465109437704086304e-01 5.901422724127769470e-02 -4.717218130826950073e-02 1.327485293149948120e-01 1.709469556808471680e-01 -2.279681116342544556e-01 -2.502200305461883545e-01 5.439244955778121948e-02 3.330007428303360939e-03 4.055790305137634277e-01 3.195803761482238770e-01 -3.217966854572296143e-01 1.795607656240463257e-01 3.736354038119316101e-02 -1.212223097681999207e-01 -1.841255575418472290e-01 3.909976780414581299e-01 -2.549201250076293945e-01 -7.496554404497146606e-02
-2.067184895277023315e-01 -5.724614858627319336e-02 3.118121922016143799e-01 -5.404062867164611816e-01 -9.442039579153060913e-02 -9.786242991685867310e-02 -5.414079129695892334e-02 -2.516938447952270508e-01 -9.719806164503097534e-02 -2.628215774893760681e-02 1.340791285037994385e-01 -1.796000264585018158e-02 9.477389603853225708e-02 2.104286551475524902e-01 -4.986288398504257202e-02 -1.540662813931703568e-02 -9.879864752292633057e-02 9.820383042097091675e-02 2.561631612479686737e-02 9.229952096939086914e-02 2.463499754667282104e-01 1.060133799910545349e-01 1.454227864742279053e-01 1.815522275865077972e-02 -3.413512408733367920e-01 -8.578531444072723389e-02 3.048687279224395752e-01 1.445727944374084473e-01 -1.000381484627723694e-01 -1.695819385349750519e-02 -1.544799059629440308e-01 -4.070358723402023315e-02
-4.209805428981781006e-01 -1.897990852594375610e-01 2.025784403085708618e-01 -2.195965945720672607e-01 1.244393810629844666e-01 4.294773042201995850e-01 4.911526292562484741e-02 -1.601824909448623657e-01 1.529480814933776855e-01 -9.280614554882049561e-02 9.340510517358779907e-02 -3.348039090633392334e-01 1.139098778367042542e-01 -1.007037311792373657e-01 -1.167835965752601624e-01 -8.895929902791976929e-03 2.579143047332763672e-01 -4.444519057869911194e-02 1.526150703430175781e-01 2.324914932250976562e-02 -2.650420367717742920e-01 1.640137634240090847e-05 2.189315259456634521e-01 7.735977321863174438e-02 -1.969924941658973694e-02 -1.256773769855499268e-01 -1.494389772415161133e-01 5.144214257597923279e-02 -1.106664389371871948e-01 -5.571713298559188843e-02 -1.687785424292087555e-02 8.086130768060684204e-02
-3.118715584278106689e-01 -1.393453925848007202e-01 -5.300522595643997192e-02 -3.271867036819458008e-01 7.463310658931732178e-02 1.084017232060432434e-01 6.948257982730865479e-02 -7.530602812767028809e-02 -2.102533355355262756e-03 -1.520786881446838379e-01 -5.103873834013938904e-02 -1.137484088540077209e-01 -1.034812405705451965e-01 1.640108227729797363e-01 5.867213010787963867e-03 -8.342842757701873779e-02 1.484474688768386841e-01 -1.221833452582359314e-01 -1.494402140378952026e-01 1.059265732765197754e-01 6.822023540735244751e-02 2.196768075227737427e-01 3.535948097705841064e-01 -6.164376810193061829e-02 -1.004789993166923523e-01 4.238131642341613770e-01 -8.920840173959732056e-02 -4.879354685544967651e-02 -3.748590648174285889e-01 2.366223484277725220e-01 -5.659805610775947571e-03 1.162164732813835144e-01
6.785667967051267624e-03 -1.142512112855911255e-01 3.004565536975860596e-01 -1.119899079203605652e-01 -4.142813384532928467e-02 3.263708651065826416e-01 -1.340989023447036743e-01 -1.891765296459197998e-01 1.652979254722595215e-01 8.503258973360061646e-02 -1.907539367675781250e-01 1.872126199305057526e-02 1.869442611932754517e-01 1.559647917747497559e-01 -2.168197035789489746e-01 -1.108205020427703857e-01 1.199943721294403076e-01 2.817787230014801025e-01 1.378871947526931763e-01 1.678583621978759766e-01 7.231445633806288242e-04 3.110270798206329346e-01 4.289122521877288818e-01 -4.893630370497703552e-02 -2.514326572418212891e-01 8.827910572290420532e-02 1.267364174127578735e-01 4.475833475589752197e-02 -2.015257067978382111e-02 1.417870726436376572e-02 1.264264285564422607e-01 -4.969608783721923828e-02
-2.778727710247039795e-01 1.898199468851089478e-01 8.020246028900146484e-02 -2.621991038322448730e-01 1.579659730195999146e-01 3.535847067832946777e-01 3.846357390284538269e-02 -4.683541879057884216e-02 1.609926223754882812e-01 -5.832730978727340698e-02 1.557377576828002930e-01 1.387643218040466309e-01 -2.718686312437057495e-02 2.763443887233734131e-01 -7.604255527257919312e-02 6.754937767982482910e-02 -2.857902459800243378e-02 2.001074887812137604e-02 1.307061761617660522e-01 -1.798653453588485718e-01 -1.883549243211746216e-02 2.846151217818260193e-02 5.164566040039062500e-01 2.604646682739257812e-01 -7.740574330091476440e-02 1.348139047622680664e-01 1.113280467689037323e-02 -1.882282644510269165e-02 -7.628285093232989311e-04 2.673023343086242676e-01 -1.216499209403991699e-01 -1.905755326151847839e-02
-2.655617147684097290e-02 -2.902421057224273682e-01 1.075552105903625488e-01 -2.525864243507385254e-01 -2.097186744213104248e-01 -6.561715155839920044e-02 -1.405043452978134155e-01 8.889780938625335693e-02 2.379699945449829102e-01 -1.359190642833709717e-01 -1.900452971458435059e-01 -3.888347446918487549e-01 1.283960044384002686e-01 1.281937956809997559e-01 -3.507633507251739502e-01 -1.263354718685150146e-01 1.957263797521591187e-01 1.479005813598632812e-01 -7.735986262559890747e-02 -2.337930798530578613e-01 6.410809606313705444e-02 -1.046389490365982056e-01 7.094109058380126953e-02 -3.700858354568481445e-02 -1.367770284414291382e-01 2.832539379596710205e-01 -1.000758409500122070e-01 -1.848429813981056213e-02 -1.523255091160535812e-02 1.816336810588836670e-01 -6.389655172824859619e-03 2.111314535140991211e-01
-3.805813491344451904e-01 -1.537210941314697266e-01 2.778021097183227539e-01 -3.362606093287467957e-02 -1.351271867752075195e-01 -4.986301437020301819e-02 -2.514857240021228790e-02 -1.712399274110794067e-01 4.936289414763450623e-02 1.165226474404335022e-02 7.107042521238327026e-02 -5.097243189811706543e-02 -1.824690103530883789e-01 2.128527760505676270e-01 2.572166025638580322e-01 1.828848123550415039e-01 2.523421049118041992e-01 -1.624921411275863647e-01 -9.703354537487030029e-02 -1.724863648414611816e-01 1.557359397411346436e-01 2.189148366451263428e-01 3.663228154182434082e-01 -1.441410630941390991e-01 -1.217588409781455994e-01 1.645213961601257324e-01 9.830418974161148071e-02 8.169747143983840942e-02 7.893727719783782959e-02 2.854295372962951660e-01 2.676958777010440826e-02 -1.051163002848625183e-01
-9.733402729034423828e-02 -2.016606628894805908e-01 2.023019641637802124e-01 -4.489919915795326233e-02 1.337573677301406860e-02 1.574606448411941528e-01 1.825453341007232666e-01 2.931353151798248291e-01 1.223579272627830505e-01 -2.260818034410476685e-01 -1.524177938699722290e-01 1.521689891815185547e-01 6.924882531166076660e-02 1.499705910682678223e-01 -3.179461061954498291e-01 -2.620819583535194397e-02 6.222182139754295349e-02 -1.034007370471954346e-01 2.280176430940628052e-01 1.162521094083786011e-01 -1.910839378833770752e-01 7.108231633901596069e-02 6.286452710628509521e-02 -1.384137719869613647e-01 -3.184462189674377441e-01 7.098058611154556274e-02 2.783820778131484985e-02 6.512942723929882050e-03 -1.945895552635192871e-01 2.565097212791442871e-01 -4.056024849414825439e-01 -3.120246343314647675e-02
-2.995596267282962799e-02 1.290121823549270630e-01 5.033969283103942871e-01 -2.998628318309783936e-01 -1.966568082571029663e-02 3.446267545223236084e-02 4.797633364796638489e-02 -1.086547747254371643e-01 1.961904764175415039e-01 -7.068477571010589600e-02 -9.180782735347747803e-02 -2.391872853040695190e-01 7.103467214619740844e-05 1.238809078931808472e-01 -2.677426040172576904e-01 -5.500365048646926880e-02 8.149480819702148438e-02 -2.003495693206787109e-01 1.569644175469875336e-02 -1.304311156272888184e-01 -9.044212102890014648e-02 -4.972469061613082886e-02 8.374013006687164307e-02 -1.693813204765319824e-01 -2.105757147073745728e-01 -2.056445777416229248e-01 3.754732906818389893e-01 -3.492356464266777039e-02 -1.325846761465072632e-01 -2.164890291169285774e-03 -2.480911463499069214e-02 -2.585358619689941406e-01
-1.157380566000938416e-01 -1.245657801628112793e-01 8.857621252536773682e-02 -3.179828524589538574e-01 -1.048602983355522156e-01 5.065583065152168274e-02 3.340092301368713379e-02 -1.793213374912738800e-02 1.780183799564838409e-02 -2.142040804028511047e-02 -1.731962114572525024e-01 -5.247963592410087585e-02 8.627571165561676025e-02 8.529106527566909790e-02 1.443970948457717896e-01 -2.650737464427947998e-01 -5.356098059564828873e-03 -1.422688458114862442e-02 -2.164415419101715088e-01 2.639912068843841553e-02 -6.567949894815683365e-03 2.841713130474090576e-01 3.257954418659210205e-01 -1.362708117812871933e-02 -2.971802651882171631e-01 1.778291165828704834e-01 1.142444089055061340e-01 -4.200012236833572388e-02 -4.483501911163330078e-01 2.380978018045425415e-01 1.164936944842338562e-01 2.585286200046539307e-01
-4.148182459175586700e-03 4.864785820245742798e-03 3.414707779884338379e-01 -4.112311601638793945e-01 3.093326389789581299e-01 1.422676295042037964e-01 -1.257949769496917725e-01 -2.115571312606334686e-02 -2.400886565446853638e-01 -2.750862538814544678e-01 -2.249243557453155518e-01 -1.009390503168106079e-01 1.964221522212028503e-02 1.208291798830032349e-01 2.748428285121917725e-02 -1.693185120820999146e-01 2.006172984838485718e-01 -1.299555450677871704e-01 -1.458327770233154297e-01 1.082949414849281311e-01 1.336710602045059204e-01 -5.470673087984323502e-03 3.993788361549377441e-02 1.195064410567283630e-01 -3.033962547779083252e-01 -1.578758358955383301e-01 2.026200443506240845e-01 3.031734377145767212e-02 -6.675903499126434326e-02 2.047129422426223755e-01 1.160869747400283813e-01 -2.913384698331356049e-02
-3.122645616531372070e-01 -5.628048256039619446e-02 1.705740094184875488e-01 -2.191860675811767578e-01 3.733995184302330017e-02 -5.068116006441414356e-04 1.638380885124206543e-01 -1.633526533842086792e-01 1.908013671636581421e-01 -2.344717830419540405e-02 8.616150915622711182e-02 3.114015758037567139e-01 1.108349636197090149e-01 1.930186897516250610e-01 -1.096509248018264771e-01 2.298318594694137573e-02 1.263510733842849731e-01 1.143971458077430725e-01 7.410391420125961304e-02 -2.645421624183654785e-01 -1.315313279628753662e-01 4.927239939570426941e-02 1.611963808536529541e-01 2.375455349683761597e-01 -2.315289676189422607e-01 -1.267603505402803421e-02 1.570933014154434204e-01 1.633594743907451630e-02 1.804976165294647217e-01 2.591117918491363525e-01 -1.243475899100303650e-01 4.040595591068267822e-01
1.129461601376533508e-01 7.230662275105714798e-03 1.283829510211944580e-01 -2.245055437088012695e-01 2.526572644710540771e-01 1.344007402658462524e-01 -1.313008815050125122e-01 2.347964094951748848e-03 1.272455751895904541e-01 -2.728582620620727539e-01 -2.606768012046813965e-01 -8.407393097877502441e-02 1.890910863876342773e-01 9.821239858865737915e-02 -1.241699010133743286e-01 9.510565549135208130e-03 3.850986063480377197e-02 -1.846851855516433716e-01 1.845849156379699707e-01 -1.942698955535888672e-01 7.243826403282582760e-04 2.143765687942504883e-01 4.616535305976867676e-01 -1.472942978143692017e-01 -2.931081354618072510e-01 1.079585626721382141e-01 -2.778410213068127632e-03 8.702846616506576538e-02 -4.760500742122530937e-04 2.151834964752197266e-01 1.789649724960327148e-01 1.514085680246353149e-01
-8.607779629528522491e-03 1.289197150617837906e-02 2.751760780811309814e-01 -1.488281190395355225e-01 -1.113297417759895325e-01 2.829777896404266357e-01 -4.405066370964050293e-02 -5.571283027529716492e-02 3.483497500419616699e-01 -9.513142704963684082e-02 -7.985518872737884521e-02 -2.091727256774902344e-01 -9.912952035665512085e-02 2.853396832942962646e-01 -1.418820023536682129e-01 -8.778416085988283157e-04 -1.270772237330675125e-02 -2.527509033679962158e-01 9.403748065233230591e-02 -2.415616363286972046e-01 4.104095324873924255e-02 -3.794122114777565002e-02 2.036782652139663696e-01 -3.140116930007934570e-01 -5.374380946159362793e-02 -2.449533045291900635e-01 2.900720536708831787e-01 1.384073197841644287e-01 -2.355153709650039673e-01 2.052168548107147217e-02 -1.102389842271804810e-01 -6.153750419616699219e-02
-2.574216723442077637e-01 -2.649068832397460938e-01 1.737775057554244995e-01 -1.803552210330963135e-01 1.741963624954223633e-01 5.013837013393640518e-03 -1.521825492382049561e-01 2.796910516917705536e-02 -9.269307553768157959e-02 9.936534613370895386e-02 -1.118340343236923218e-01 -9.386797249317169189e-02 -9.450323134660720825e-02 1.733927726745605469e-01 7.365780882537364960e-03 -1.777553409337997437e-01 1.623069196939468384e-01 -2.798300981521606445e-01 -2.255427688360214233e-01 -6.855474930489435792e-05 3.532466664910316467e-02 8.107689023017883301e-02 3.876929581165313721e-01 2.005210220813751221e-01 -1.671594530344009399e-01 6.509514898061752319e-02 9.360520169138908386e-03 -1.494548320770263672e-01 -2.853780090808868408e-01 4.670273885130882263e-02 -2.862482368946075439e-01 -2.491436600685119629e-01
-7.013928145170211792e-02 -2.253629118204116821e-01 3.596764206886291504e-01 -1.926132738590240479e-01 5.168519169092178345e-02 4.009363949298858643e-01 -2.335529774427413940e-02 -1.443347036838531494e-01 8.374292403459548950e-02 -1.163785532116889954e-01 -1.054120510816574097e-01 1.311793457716703415e-03 -2.561844186857342720e-03 1.904420852661132812e-01 -2.465645782649517059e-02 -3.221055865287780762e-02 2.614364027976989746e-01 3.249054402112960815e-02 -1.140317469835281372e-01 7.360159605741500854e-02 -2.080277651548385620e-01 4.164436459541320801e-02 -7.237528264522552490e-02 2.855897843837738037e-01 -4.287862479686737061e-01 4.834847524762153625e-03 -1.434846818447113037e-01 1.310179382562637329e-01 1.461828649044036865e-01 -6.358007341623306274e-02 -1.847887784242630005e-01 1.503575444221496582e-01
-1.155211627483367920e-01 -1.581930071115493774e-01 2.705928087234497070e-01 -2.634169161319732666e-01 1.092484965920448303e-01 -3.383459895849227905e-02 -1.645010709762573242e-01 -6.399054825305938721e-02 9.197059273719787598e-02 1.305714845657348633e-01 -9.845486283302307129e-02 -2.554061114788055420e-01 -3.364310786128044128e-02 1.005259603261947632e-01 -5.263349041342735291e-02 -8.947337418794631958e-02 5.442259460687637329e-02 -2.860502600669860840e-01 -1.645244359970092773e-01 -1.130242422223091125e-01 -5.044652149081230164e-02 3.856406211853027344e-01 3.765007853507995605e-01 2.174693793058395386e-01 -1.605430245399475098e-01 5.313203483819961548e-02 2.714565768837928772e-02 -2.057094722986221313e-01 -3.203707933425903320e-01 -1.699237711727619171e-02 -7.931698113679885864e-02 -8.082701265811920166e-02
-3.643353283405303955e-02 -3.640496432781219482e-01 3.487748801708221436e-01 -2.502534687519073486e-01 7.269395142793655396e-02 1.053041517734527588e-01 8.305195719003677368e-02 -1.473535597324371338e-01 2.113640457391738892e-01 -1.367707252502441406e-01 -2.524792216718196869e-03 4.990271478891372681e-02 -1.515322551131248474e-02 1.492276638746261597e-01 -1.745160520076751709e-01 -1.214981004595756531e-01 1.336172521114349365e-01 -8.678235858678817749e-02 7.190045714378356934e-02 1.959067881107330322e-01 -2.654858827590942383e-01 1.862496137619018555e-01 3.770001530647277832e-01 -1.167778372764587402e-01 -9.410210698843002319e-02 -4.331083036959171295e-03 -1.697779446840286255e-01 -8.225337415933609009e-02 -2.015722990036010742e-01 1.268942207098007202e-01 -2.032947689294815063e-01 -1.757656484842300415e-01
-1.428935676813125610e-01 -7.769544422626495361e-02 1.290161609649658203e-01 -2.111932635307312012e-01 9.331320412456989288e-03 1.863279342651367188e-01 1.852492615580558777e-02 3.231309652328491211e-01 2.678643763065338135e-01 -5.786890164017677307e-02 -3.242848515510559082e-01 1.634374409914016724e-01 6.021508201956748962e-02 7.746277004480361938e-02 2.722496092319488525e-01 1.510555595159530640e-01 1.902866959571838379e-01 1.239073872566223145e-01 -4.079391807317733765e-02 -2.442463673651218414e-02 -1.166334468871355057e-02 -1.978391595184803009e-02 2.857403159141540527e-01 8.536832034587860107e-02 -1.556930541992187500e-01 -3.279235363006591797e-01 2.208403348922729492e-01 1.656532585620880127e-01 4.547728225588798523e-02 2.034901380538940430e-01 -1.236422210931777954e-01 2.217288613319396973e-01
-2.460146397352218628e-01 -8.501613885164260864e-02 -1.535866409540176392e-02 -3.708116710186004639e-01 1.003855168819427490e-01 2.150130122900009155e-01 5.075342580676078796e-02 -8.493941277265548706e-02 2.564268112182617188e-01 8.246979862451553345e-02 -1.334641575813293457e-01 -3.231351077556610107e-01 3.646966442465782166e-02 -1.296158879995346069e-01 1.044293940067291260e-01 -1.687973141670227051e-01 6.218251585960388184e-02 2.200687527656555176e-01 1.685356497764587402e-01 -8.706002682447433472e-02 -3.397628664970397949e-02 -2.361955195665359497e-01 3.431287109851837158e-01 2.442799061536788940e-01 -3.289705887436866760e-02 -1.237478405237197876e-01 -2.071732729673385620e-01 1.085789203643798828e-01 -1.226793825626373291e-01 4.319273307919502258e-02 -2.512118816375732422e-01 -4.834760725498199463e-02
1.349834948778152466e-01 -1.947794705629348755e-01 1.460445225238800049e-01 -1.881637722253799438e-01 2.686676979064941406e-01 3.080932796001434326e-01 -2.670469135046005249e-02 -9.514831006526947021e-02 3.621674701571464539e-02 -1.263999938964843750e-01 -2.515579462051391602e-01 6.290488690137863159e-02 1.040989533066749573e-01 2.893618308007717133e-02 -1.053195446729660034e-01 -2.467321753501892090e-01 1.835583299398422241e-01 -1.107477173209190369e-01 8.583702147006988525e-02 -1.008449047803878784e-01 9.978152811527252197e-02 -7.187272608280181885e-02 4.765079617500305176e-01 -1.932809799909591675e-01 -2.831019163131713867e-01 2.125025242567062378e-01 1.568251103162765503e-02 4.781511425971984863e-02 -1.153570190072059631e-01 1.353108584880828857e-01 1.987098753452301025e-01 9.577786549925804138e-03
-3.834463655948638916e-01 -1.169532462954521179e-01 1.638422757387161255e-01 3.448296710848808289e-02 9.464375674724578857e-02 2.112076580524444580e-01 2.309351265430450439e-01 -1.257914900779724121e-01 1.124290376901626587e-01 -1.782244443893432617e-01 1.428435593843460083e-01 3.108183294534683228e-02 3.372523933649063110e-02 7.975679636001586914e-02 -9.634414315223693848e-02 9.780248254537582397e-02 1.560029238462448120e-01 5.225263535976409912e-02 1.085394844412803650e-01 -1.208532825112342834e-01 -1.282576173543930054e-01 2.208910286426544189e-01 3.374521136283874512e-01 1.699124723672866821e-01 -2.430140227079391479e-01 2.474849671125411987e-02 -1.503575742244720459e-01 -3.610523045063018799e-02 6.740636378526687622e-02 1.991626024246215820e-01 -3.662538528442382812e-01 2.702684104442596436e-01
-1.136070396751165390e-02 -2.555372416973114014e-01 2.563432455062866211e-01 -1.628441661596298218e-01 8.783037960529327393e-02 1.542849987745285034e-01 -4.975320026278495789e-02 -1.143594756722450256e-01 -2.479160018265247345e-02 -5.612568184733390808e-02 1.512402892112731934e-01 -2.472319751977920532e-01 1.174334511160850525e-01 8.224393427371978760e-02 -1.090552881360054016e-01 -4.633847996592521667e-02 3.319437801837921143e-01 9.233389049768447876e-02 1.404337137937545776e-01 -9.782384149730205536e-03 -1.542723029851913452e-01 3.500508069992065430e-01 4.454174637794494629e-01 3.265452757477760315e-02 -1.478029340505599976e-01 -9.870801866054534912e-02 1.293705403804779053e-01 8.377213962376117706e-03 -2.411792427301406860e-01 2.728345394134521484e-01 -4.328211396932601929e-02 -7.556166499853134155e-02
-2.641113996505737305e-01 1.555903106927871704e-01 4.001685976982116699e-01 -1.380130648612976074e-01 8.512356877326965332e-02 1.551107876002788544e-02 1.956200748682022095e-01 -1.254970394074916840e-02 2.714005112648010254e-01 -7.273836433887481689e-02 -3.794860094785690308e-02 2.263855934143066406e-02 -2.159753590822219849e-01 8.042799681425094604e-02 1.124937906861305237e-01 1.788580231368541718e-02 1.477472335100173950e-01 -2.005019634962081909e-01 -1.504966467618942261e-01 -2.398048937320709229e-01 1.607308387756347656e-01 -1.636575013399124146e-01 3.090890869498252869e-02 2.510647773742675781e-01 -2.374902069568634033e-01 2.811495959758758545e-01 2.125204354524612427e-01 -1.104148700833320618e-01 3.479710593819618225e-02 1.124863028526306152e-01 -2.614307701587677002e-01 -1.209801994264125824e-02
-4.053874015808105469e-01 1.321738958358764648e-02 -1.884809695184230804e-02 -2.066071182489395142e-01 6.227590516209602356e-02 2.621324360370635986e-01 2.128923386335372925e-01 -2.342950701713562012e-01 1.636131554841995239e-01 -1.766717433929443359e-01 1.602372080087661743e-01 1.465425640344619751e-01 1.334415376186370850e-01 2.157009392976760864e-01 -8.814969658851623535e-02 -8.834166824817657471e-02 2.275358587503433228e-01 -8.543687313795089722e-02 2.786687947809696198e-02 -1.090859770774841309e-01 -2.568668127059936523e-01 -6.573444232344627380e-03 2.497986704111099243e-01 1.075723469257354736e-01 -3.156607151031494141e-01 -2.237217128276824951e-02 5.614532157778739929e-02 -4.867798089981079102e-02 4.512574151158332825e-02 1.364971548318862915e-01 -2.803151011466979980e-01 1.339505761861801147e-01
-2.824800908565521240e-01 9.055386483669281006e-02 1.179242953658103943e-01 -3.355030119419097900e-01 3.063055872917175293e-02 3.787735998630523682e-01 1.427222639322280884e-01 -1.724075227975845337e-01 3.096542060375213623e-01 9.127264469861984253e-02 1.692770123481750488e-01 -3.847029432654380798e-02 -1.459359675645828247e-01 2.117056399583816528e-02 -1.450702100992202759e-01 4.654155299067497253e-02 3.285234421491622925e-02 8.557628840208053589e-03 1.742540001869201660e-01 -2.477041631937026978e-01 -1.009892597794532776e-01 -1.147002354264259338e-01 2.813680768013000488e-01 2.281830012798309326e-01 -1.330372691154479980e-01 2.588599622249603271e-01 -1.098997890949249268e-01 4.646897315979003906e-02 2.490849606692790985e-02 1.529680788516998291e-01 -1.415433585643768311e-01 1.458194255828857422e-01
-2.029543817043304443e-01 7.210379093885421753e-02 3.597518205642700195e-01 -2.336484193801879883e-01 -1.716767102479934692e-01 8.343256264925003052e-02 1.650119870901107788e-01 -2.104407735168933868e-02 9.805116057395935059e-02 -1.398743838071823120e-01 3.082876652479171753e-02 -1.678767353296279907e-01 -3.222028315067291260e-01 2.183141708374023438e-01 -2.631524391472339630e-02 -4.731665551662445068e-02 1.416663639247417450e-02 -7.657646387815475464e-02 2.618909580633044243e-03 -9.437887370586395264e-02 8.748582750558853149e-02 -3.906046226620674133e-02 3.182996511459350586e-01 5.275705829262733459e-02 -4.126666188240051270e-01 3.078843839466571808e-02 2.163332551717758179e-01 1.608430445194244385e-01 1.381753683090209961e-01 1.050450205802917480e-01 -1.863155215978622437e-01 2.361435145139694214e-01
-2.031976878643035889e-01 -2.535924911499023438e-01 7.059491425752639771e-02 -2.457430213689804077e-01 9.113144129514694214e-02 1.509077548980712891e-01 -2.247811704874038696e-01 -1.469410359859466553e-01 1.642116531729698181e-02 1.057623699307441711e-02 -7.661519199609756470e-02 -1.508041620254516602e-01 6.044546142220497131e-02 5.210386589169502258e-02 -3.591166809201240540e-02 2.453315630555152893e-02 4.053418338298797607e-01 -1.978431791067123413e-01 2.066406458616256714e-01 -5.940842628479003906e-02 8.739206194877624512e-02 7.006514072418212891e-02 1.256005764007568359e-01 -2.418761700391769409e-01 -2.945310771465301514e-01 2.763680517673492432e-01 -6.176345050334930420e-02 -4.992608353495597839e-02 -3.517771363258361816e-01 1.797473877668380737e-01 -1.400277465581893921e-01 -8.354472368955612183e-02
-3.814861923456192017e-02 -2.606998682022094727e-01 3.141932189464569092e-01 -3.354885280132293701e-01 -2.245959043502807617e-01 1.614181399345397949e-01 1.458232700824737549e-01 -1.577073633670806885e-01 1.062190830707550049e-01 -1.410304605960845947e-01 -2.233883589506149292e-01 -1.213420629501342773e-01 1.258743554353713989e-01 1.657420843839645386e-01 1.873123086988925934e-02 2.031878940761089325e-02 -4.626493901014328003e-02 -1.402911692857742310e-01 -3.766266107559204102e-01 -2.296729534864425659e-01 1.100802421569824219e-01 -7.319398969411849976e-02 -3.598555177450180054e-02 -3.467828407883644104e-02 -5.747133120894432068e-02 1.845041215419769287e-01 5.456590279936790466e-02 -7.999660074710845947e-02 -1.612307578325271606e-01 1.062376946210861206e-01 -3.443929255008697510e-01 1.334040015935897827e-01
-6.209859251976013184e-02 -4.622896388173103333e-02 2.013865262269973755e-01 -1.290282011032104492e-01 -1.724475920200347900e-01 3.105917572975158691e-01 -1.377610564231872559e-01 2.013203948736190796e-01 1.217651963233947754e-01 -1.838031969964504242e-02 2.550753392279148102e-02 -1.487533748149871826e-01 1.112219840288162231e-01 1.722559481859207153e-01 1.466673463582992554e-01 -1.550684869289398193e-01 7.002104073762893677e-02 1.974256187677383423e-01 -1.036745831370353699e-01 -1.893665790557861328e-01 1.086803991347551346e-02 -1.064140424132347107e-01 4.775882884860038757e-02 1.504862606525421143e-01 -2.936995625495910645e-01 2.857489287853240967e-01 1.000870391726493835e-01 -1.226067170500755310e-01 6.001989915966987610e-02 5.110178589820861816e-01 -1.777614206075668335e-01 9.688193351030349731e-02
-1.431503593921661377e-01 -1.581384055316448212e-02 9.796588122844696045e-02 -2.956175804138183594e-01 -4.156725108623504639e-02 2.764210402965545654e-01 2.282989472150802612e-01 -1.687885373830795288e-01 2.619848847389221191e-01 -2.047790437936782837e-01 1.694528013467788696e-01 2.530617117881774902e-01 2.056267671287059784e-02 2.689516842365264893e-01 1.314790640026330948e-02 -6.150163710117340088e-03 2.107184976339340210e-01 -9.648080170154571533e-02 1.248492151498794556e-01 -2.204492241144180298e-01 -1.296974867582321167e-01 7.278074324131011963e-02 2.047829478979110718e-01 3.770635277032852173e-02 -2.933529615402221680e-01 -8.095812983810901642e-03 1.536235958337783813e-02 -1.892662942409515381e-01 7.993730902671813965e-02 2.445708811283111572e-01 -1.544303745031356812e-01 2.272130995988845825e-01
-4.527625739574432373e-01 -2.029751688241958618e-01 1.012899801135063171e-01 -1.357404738664627075e-01 1.435671839863061905e-02 2.773132547736167908e-02 -1.296328008174896240e-01 9.794990532100200653e-03 -1.378419697284698486e-01 -2.659791111946105957e-01 -2.685869038105010986e-01 2.036427892744541168e-02 3.251070082187652588e-01 8.911073952913284302e-02 -1.529328972101211548e-01 -7.749051600694656372e-02 1.277686804533004761e-01 9.142321348190307617e-02 -2.789267003536224365e-01 -1.159964501857757568e-01 -1.373191773891448975e-01 -1.476181596517562866e-01 1.852864325046539307e-01 1.087379083037376404e-01 -2.515182793140411377e-01 9.264742583036422729e-02 1.919142752885818481e-01 8.353948593139648438e-02 -2.078037410974502563e-01 1.945199072360992432e-01 4.893250763416290283e-02 -1.040466409176588058e-02
-2.462987601757049561e-01 3.785053268074989319e-02 2.190978229045867920e-01 -1.663628071546554565e-01 4.814724251627922058e-02 1.466721445322036743e-01 1.112859323620796204e-02 -1.339543014764785767e-01 3.018374443054199219e-01 -6.965945661067962646e-02 -1.078356951475143433e-01 -2.211308330297470093e-01 -2.231450825929641724e-01 -1.534867733716964722e-01 1.168740317225456238e-01 -1.212776154279708862e-01 1.991178989410400391e-01 -1.308551132678985596e-01 -1.272989064455032349e-01 -9.536727517843246460e-02 2.183157503604888916e-01 -1.160313114523887634e-01 1.358552277088165283e-01 -1.217557564377784729e-01 -1.927790939807891846e-01 -2.882705628871917725e-01 3.941627442836761475e-01 -4.856531322002410889e-02 1.579491794109344482e-01 2.214677929878234863e-01 -1.763787567615509033e-01 -5.050751939415931702e-02
-2.454672604799270630e-01 1.206030249595642090e-01 4.485366046428680420e-01 -5.534565448760986328e-01 -9.183423221111297607e-02 2.125640213489532471e-01 -3.382140770554542542e-03 -1.660348474979400635e-01 3.525593504309654236e-02 -4.568812996149063110e-02 2.226879894733428955e-01 -1.311685293912887573e-01 -5.622334778308868408e-02 1.994366757571697235e-02 -7.924950867891311646e-02 -7.306250929832458496e-02 2.934659272432327271e-02 8.047726005315780640e-02 1.560390554368495941e-02 1.514043062925338745e-01 2.001057565212249756e-01 -1.211894229054450989e-01 7.109336089342832565e-03 8.035518974065780640e-02 -1.863039433956146240e-01 -1.320914328098297119e-01 7.867097109556198120e-02 -1.753686517477035522e-01 -4.537367261946201324e-03 1.696140617132186890e-01 -1.757948845624923706e-01 -1.032832190394401550e-01
-1.329890936613082886e-01 -2.998728752136230469e-01 1.983519792556762695e-01 -3.894297778606414795e-01 9.754387289285659790e-02 8.039850741624832153e-02 1.265917569398880005e-01 -1.028754934668540955e-01 2.690350115299224854e-01 -1.061626300215721130e-01 7.989130914211273193e-02 -3.552043437957763672e-01 -8.230827003717422485e-02 6.163944676518440247e-02 9.388262033462524414e-02 -1.255531311035156250e-01 1.763940155506134033e-01 1.530403154902160168e-03 -2.519608438014984131e-01 -8.454440534114837646e-02 3.523862957954406738e-01 -2.371029257774353027e-01 1.088858693838119507e-01 3.516365541145205498e-03 -1.662866324186325073e-01 -9.538424760103225708e-02 1.848049461841583252e-01 1.446309983730316162e-01 5.912366136908531189e-02 1.015256121754646301e-01 2.636500261723995209e-02 -8.437208831310272217e-02
6.711335480213165283e-02 -6.533755362033843994e-02 -2.042237222194671631e-01 -2.095973044633865356e-01 4.352352395653724670e-02 3.135376572608947754e-01 -1.297339200973510742e-01 -4.959629103541374207e-02 2.483878135681152344e-01 1.885483562946319580e-01 -2.787068784236907959e-01 -1.792334169149398804e-01 -5.637615546584129333e-02 2.194857746362686157e-01 -1.005692854523658752e-01 -2.072402238845825195e-01 1.211916729807853699e-01 -1.299265772104263306e-01 2.626366727054119110e-02 2.541950941085815430e-01 -1.907920241355895996e-01 1.278545260429382324e-01 3.636370897293090820e-01 5.382188782095909119e-02 -5.052162334322929382e-02 -1.098282784223556519e-01 6.840460002422332764e-02 7.134782522916793823e-02 -1.282362341880798340e-01 3.318525850772857666e-01 -1.263578683137893677e-01 1.515311896800994873e-01
-3.146454989910125732e-01 -3.108416497707366943e-01 9.895858913660049438e-02 -7.095649093389511108e-02 2.004479169845581055e-01 5.644132196903228760e-02 -8.742292225360870361e-02 -8.026471734046936035e-02 4.625704139471054077e-02 4.632388800382614136e-02 -6.427768617868423462e-02 6.308722309768199921e-03 -1.021527275443077087e-01 1.898345947265625000e-01 2.543895272538065910e-03 2.940310239791870117e-01 4.323162138462066650e-01 -2.086834907531738281e-01 1.292487382888793945e-01 -6.446234136819839478e-02 1.305927187204360962e-01 1.456033885478973389e-01 1.160647049546241760e-01 -2.184790968894958496e-01 -3.411104083061218262e-01 1.259946525096893311e-01 1.029106751084327698e-01 -5.903607606887817383e-02 -2.087250351905822754e-01 1.269715428352355957e-01 -1.177173852920532227e-01 1.417388319969177246e-01
-7.720201462507247925e-02 -2.043046206235885620e-01 3.052481710910797119e-01 -1.475478261709213257e-01 -3.840876370668411255e-02 4.198009148240089417e-02 -1.857202649116516113e-01 -1.864736229181289673e-01 8.984983712434768677e-02 -2.509765028953552246e-01 -3.962510824203491211e-01 2.371190488338470459e-02 6.993154436349868774e-02 2.176276892423629761e-01 4.649625346064567566e-02 -1.170922666788101196e-01 2.064762562513351440e-01 -1.893695890903472900e-01 -1.470304876565933228e-01 -7.403116673231124878e-02 3.219779208302497864e-02 6.488398462533950806e-02 2.224761545658111572e-01 3.105404078960418701e-01 -2.671975195407867432e-01 -1.585484296083450317e-01 1.402592808008193970e-01 -2.567636072635650635e-01 -1.026445403695106506e-01 -1.052459776401519775e-01 -2.165698073804378510e-02 8.428069204092025757e-02
-1.798777282238006592e-01 -1.802183687686920166e-01 1.494852304458618164e-01 -2.445470839738845825e-01 9.919581562280654907e-02 2.464403361082077026e-01 1.034464091062545776e-01 -1.549380570650100708e-01 1.526101082563400269e-01 -2.197392582893371582e-01 -3.649202883243560791e-01 7.086130976676940918e-02 1.199308410286903381e-01 1.184458136558532715e-01 1.834802627563476562e-01 2.059092223644256592e-01 2.746969759464263916e-01 9.703543782234191895e-02 -1.343417614698410034e-01 -1.441270112991333008e-01 -3.637725487351417542e-02 -9.160617738962173462e-02 2.244212925434112549e-01 8.979453891515731812e-02 -1.465088576078414917e-01 1.082163155078887939e-01 1.654244959354400635e-01 -2.328069508075714111e-02 -3.880809843540191650e-01 1.030870378017425537e-01 -5.562116578221321106e-02 -1.274714618921279907e-01
-3.169971406459808350e-01 9.858178347349166870e-02 5.349905695766210556e-03 -2.153886258602142334e-01 1.403385251760482788e-01 -4.803562536835670471e-02 -1.685716062784194946e-01 -2.601879537105560303e-01 -1.698019802570343018e-01 -1.594962626695632935e-01 -1.721950918436050415e-01 -2.142301350831985474e-01 -1.736170798540115356e-01 1.717737764120101929e-01 -1.920152641832828522e-02 -2.521552443504333496e-01 2.310890853404998779e-01 -3.808462247252464294e-02 -3.211348876357078552e-02 1.312464475631713867e-01 -1.172079890966415405e-01 1.031014323234558105e-01 1.130024567246437073e-01 1.650089621543884277e-01 -1.636208295822143555e-01 2.335765808820724487e-01 1.954041235148906708e-02 -4.432088509202003479e-02 -2.078817486763000488e-01 3.112627267837524414e-01 -3.183079957962036133e-01 -9.627915918827056885e-02
-5.870469380170106888e-03 -6.650771200656890869e-02 3.376034200191497803e-01 -1.657718867063522339e-01 -1.586179137229919434e-01 1.665381938219070435e-01 1.369004994630813599e-01 -1.720920950174331665e-02 6.761094927787780762e-02 2.067279219627380371e-01 -3.042158111929893494e-02 -4.314711689949035645e-01 -1.583535671234130859e-01 8.233338594436645508e-03 -1.052624881267547607e-01 6.523276865482330322e-02 1.803070865571498871e-02 -1.899569183588027954e-01 -5.199525132775306702e-02 -6.719956547021865845e-02 -1.155087444931268692e-02 -9.416335076093673706e-02 2.771798074245452881e-01 -2.131640166044235229e-01 -1.101046055555343628e-01 -1.982459574937820435e-01 3.097717165946960449e-01 1.226953566074371338e-01 -1.326944828033447266e-01 2.670686841011047363e-01 -2.784130871295928955e-01 5.910570174455642700e-02
-1.707542836666107178e-01 1.218045875430107117e-01 1.427313983440399170e-01 -2.207333445549011230e-01 2.009880393743515015e-01 3.105726242065429688e-01 2.353246212005615234e-01 -1.309852600097656250e-01 1.463735550642013550e-01 -9.777552634477615356e-02 1.571021378040313721e-01 2.246560305356979370e-01 6.863854080438613892e-02 1.281898766756057739e-01 -6.320384144783020020e-02 -9.893345087766647339e-02 5.254880990833044052e-03 2.380573935806751251e-02 1.822806298732757568e-01 -3.050839900970458984e-01 1.518174707889556885e-01 1.332606524229049683e-01 4.028190970420837402e-01 2.708255648612976074e-01 -1.283512860536575317e-01 9.457029402256011963e-02 -6.787823885679244995e-02 3.775014728307723999e-02 5.888145416975021362e-02 2.473929673433303833e-01 -8.701238036155700684e-02 1.716290116310119629e-01
-4.902337864041328430e-02 -2.495448105037212372e-02 1.895225048065185547e-01 -5.091175436973571777e-01 -1.045911237597465515e-01 -8.551011234521865845e-02 -6.028545647859573364e-02 -4.474897682666778564e-02 6.969542056322097778e-02 -4.560956731438636780e-02 -2.069813758134841919e-01 -1.024867594242095947e-01 -5.266560707241296768e-03 1.084993630647659302e-01 1.605197489261627197e-01 -2.625226676464080811e-01 1.543456912040710449e-01 -1.016970947384834290e-01 -2.159871757030487061e-01 8.229950908571481705e-04 -1.368288546800613403e-01 3.013781607151031494e-01 2.987699508666992188e-01 -8.763900399208068848e-02 -2.924283742904663086e-01 8.233772218227386475e-02 4.352711886167526245e-02 -7.294619828462600708e-02 -2.069941759109497070e-01 1.152116879820823669e-01 1.560092717409133911e-01 2.095694690942764282e-01
-2.045376598834991455e-01 -6.327488273382186890e-02 3.535354435443878174e-01 -4.066696763038635254e-01 -1.245436146855354309e-01 1.529424637556076050e-02 3.279837965965270996e-02 -2.153736650943756104e-01 2.259648889303207397e-01 -7.783513516187667847e-02 -6.122049409896135330e-03 -3.130148351192474365e-01 -1.797698736190795898e-01 5.298871174454689026e-02 1.946142464876174927e-01 -3.009829819202423096e-01 2.006089128553867340e-02 -4.763726890087127686e-02 -5.005560442805290222e-02 -4.957571998238563538e-02 2.265634089708328247e-01 -2.633188292384147644e-02 1.818840801715850830e-01 -1.162241995334625244e-01 -2.285951972007751465e-01 -5.395497754216194153e-02 2.920546829700469971e-01 -8.273983746767044067e-02 1.818593218922615051e-02 1.215383782982826233e-01 -2.096198499202728271e-02 1.129703000187873840e-01
4.089282453060150146e-02 1.103017255663871765e-01 4.349127113819122314e-01 -7.437682896852493286e-02 -2.380857169628143311e-01 3.697997704148292542e-02 -8.610318601131439209e-02 -1.837422102689743042e-01 3.540131151676177979e-01 -1.403970122337341309e-01 5.976856499910354614e-02 -2.064943462610244751e-01 -2.186580747365951538e-01 4.481878876686096191e-02 -1.031630113720893860e-01 2.823373675346374512e-02 1.977193057537078857e-01 -5.690230429172515869e-02 -3.108243271708488464e-02 -1.902247965335845947e-01 8.068317174911499023e-02 7.417578995227813721e-02 3.668114244937896729e-01 1.933102160692214966e-01 -2.470263391733169556e-01 2.332380115985870361e-01 -1.269821077585220337e-01 -5.722321942448616028e-02 -3.552381414920091629e-03 1.315641403198242188e-01 -1.457252055406570435e-01 5.433415248990058899e-02
1.313966140151023865e-02 -8.659250289201736450e-02 6.079203262925148010e-02 -2.252060621976852417e-01 2.913315296173095703e-01 1.994328349828720093e-01 -2.749880254268646240e-01 5.791016737930476665e-04 -8.330184966325759888e-02 8.109989762306213379e-02 -3.097807168960571289e-01 2.284929007291793823e-01 1.630285233259201050e-01 -3.749213367700576782e-02 -1.764495521783828735e-01 -2.851433753967285156e-01 2.232194989919662476e-01 -2.249438166618347168e-01 5.813046358525753021e-03 3.854075819253921509e-02 1.823218353092670441e-02 1.600417196750640869e-01 2.757706940174102783e-01 -1.567718237638473511e-01 -2.787831723690032959e-01 1.480585783720016479e-01 6.581842899322509766e-02 -1.108115389943122864e-01 -1.811629235744476318e-01 2.325915992259979248e-01 2.925377525389194489e-02 5.467278882861137390e-02
-1.892517209053039551e-01 -5.537996813654899597e-02 3.848331868648529053e-01 -3.127411901950836182e-01 -1.289504468441009521e-01 -1.169966235756874084e-01 7.419329136610031128e-02 -6.218300759792327881e-02 1.360134035348892212e-02 8.095590770244598389e-02 1.901508420705795288e-01 -2.555109374225139618e-02 -1.287325173616409302e-01 2.952393293380737305e-01 1.957577764987945557e-01 -5.652675777673721313e-02 2.110329568386077881e-01 -1.618476361036300659e-01 5.099032819271087646e-02 -1.770585328340530396e-01 2.294602394104003906e-01 1.812578290700912476e-01 2.540610432624816895e-01 -3.030374646186828613e-02 -1.436159312725067139e-01 1.910647004842758179e-01 -7.048923522233963013e-02 -1.916947513818740845e-01 7.061141729354858398e-02 1.815156340599060059e-01 -2.612257897853851318e-01 -1.614029705524444580e-01
-3.371046110987663269e-02 -1.842228472232818604e-01 1.786146461963653564e-01 -1.564750373363494873e-01 2.677139639854431152e-01 -1.796550303697586060e-01 2.040193676948547363e-01 -1.244592294096946716e-01 8.555100858211517334e-02 -2.081427872180938721e-01 -2.517030537128448486e-01 -1.333183497190475464e-01 -2.654676437377929688e-01 -5.718102678656578064e-02 -3.618597984313964844e-01 1.876741531305015087e-03 2.340572923421859741e-01 4.946888238191604614e-02 2.487201476469635963e-03 -1.076347380876541138e-01 2.177799046039581299e-01 1.797238141298294067e-01 -2.161085978150367737e-02 -5.283632874488830566e-02 -4.337601363658905029e-01 -1.481245756149291992e-01 3.410989418625831604e-02 -1.299954056739807129e-01 -1.243947967886924744e-01 4.820287972688674927e-02 -1.077623665332794189e-01 -4.059186205267906189e-02
-3.177087903022766113e-01 1.800459623336791992e-02 8.002222329378128052e-02 -2.186044156551361084e-01 -7.985469698905944824e-02 3.958272039890289307e-01 2.680799067020416260e-01 1.207188703119754791e-02 3.246743083000183105e-01 -2.080659270286560059e-01 1.175695955753326416e-01 2.133641839027404785e-01 -1.649919301271438599e-01 4.086016863584518433e-02 -2.552928924560546875e-01 8.071149885654449463e-02 8.940307050943374634e-02 4.366197809576988220e-02 -8.258736878633499146e-02 -1.631116271018981934e-01 1.468661278486251831e-01 -6.271626800298690796e-02 3.124762773513793945e-01 1.267841756343841553e-01 6.292902678251266479e-02 1.758082509040832520e-01 1.450049877166748047e-01 7.820954173803329468e-02 -1.344135552644729614e-01 1.120480448007583618e-01 -1.515461206436157227e-01 5.196957290172576904e-02
8.202380686998367310e-02 -1.295426860451698303e-02 1.718900054693222046e-01 -2.081231921911239624e-01 -4.439101740717887878e-02 1.505182981491088867e-01 1.877926737070083618e-01 -1.232205331325531006e-01 3.355807363986968994e-01 -4.664748534560203552e-02 4.918617755174636841e-02 -1.068664565682411194e-01 -3.869867622852325439e-01 5.448459833860397339e-02 9.072880446910858154e-02 -5.708773806691169739e-02 2.531290352344512939e-01 -4.768373072147369385e-02 -1.709681749343872070e-01 -3.048655390739440918e-01 -4.860625043511390686e-02 3.448768705129623413e-02 6.888528168201446533e-02 6.416822969913482666e-02 -4.897716343402862549e-01 1.028638035058975220e-01 1.170811280608177185e-01 1.769103109836578369e-01 -9.225817769765853882e-02 2.025712877511978149e-01 -2.020273357629776001e-02 7.723806798458099365e-02
-6.247865036129951477e-02 -1.468413919210433960e-01 1.623704433441162109e-01 -4.101009666919708252e-02 1.617183089256286621e-01 3.237001895904541016e-01 1.234222576022148132e-01 1.682987809181213379e-01 1.009765416383743286e-01 -1.916099190711975098e-01 -3.394606411457061768e-01 4.290500655770301819e-03 -1.250006258487701416e-01 1.945006474852561951e-02 -3.205302059650421143e-01 2.468210086226463318e-02 1.240835562348365784e-01 -4.995326697826385498e-02 1.908959001302719116e-01 8.877943456172943115e-02 -2.305081039667129517e-01 -4.649787209928035736e-03 7.747026532888412476e-02 2.570767514407634735e-02 -3.031493723392486572e-01 -6.329468451440334320e-03 -2.370670884847640991e-01 -8.611500263214111328e-02 -1.466595232486724854e-01 3.890752792358398438e-01 -1.538112610578536987e-01 1.278483569622039795e-01
-1.307505667209625244e-01 -5.086717009544372559e-02 2.731473371386528015e-02 -9.051399677991867065e-02 6.852275878190994263e-02 8.894769847393035889e-02 1.369176991283893585e-02 -1.211393475532531738e-01 1.019534468650817871e-01 -2.392831891775131226e-01 -1.894171088933944702e-01 4.887925833463668823e-02 2.453009188175201416e-01 3.460940122604370117e-01 -6.364212930202484131e-02 -3.280851840972900391e-01 -4.501424729824066162e-02 -3.219263553619384766e-01 -9.805969148874282837e-02 6.873505655676126480e-03 1.051694080233573914e-01 9.556338936090469360e-02 5.027719140052795410e-01 -1.039183810353279114e-01 -1.717572361230850220e-01 -1.013831570744514465e-01 7.765204459428787231e-02 -1.206250339746475220e-01 -1.907533407211303711e-01 -8.127331733703613281e-03 -4.119500145316123962e-02 2.207696288824081421e-01
-1.792168319225311279e-01 2.649251371622085571e-02 1.714885234832763672e-01 -2.723178267478942871e-01 -5.328219011425971985e-02 1.719649881124496460e-01 -2.578204870223999023e-02 -3.979030251502990723e-01 4.590072110295295715e-02 -1.715929955244064331e-01 -1.959382295608520508e-01 -2.058818042278289795e-01 -9.976495802402496338e-02 1.875548511743545532e-01 6.440504640340805054e-02 7.956183701753616333e-02 3.088045418262481689e-01 -1.257495302706956863e-02 6.610723584890365601e-02 1.920244097709655762e-01 1.871873624622821808e-02 1.919320523738861084e-01 2.557817399501800537e-01 -2.455167621374130249e-01 -1.130834296345710754e-01 1.978350430727005005e-01 3.617092370986938477e-01 -3.604114055633544922e-02 9.683492779731750488e-02 8.314519375562667847e-02 -3.742659837007522583e-02 -5.357752740383148193e-02
-8.760262280702590942e-03 -6.289542466402053833e-02 3.957724273204803467e-01 -3.693062663078308105e-01 -1.095086038112640381e-01 6.776855140924453735e-02 8.424291014671325684e-02 -4.081889986991882324e-02 1.238013952970504761e-01 -5.853910371661186218e-02 -3.845205903053283691e-02 -3.627325296401977539e-01 -3.118882700800895691e-02 2.898311801254749298e-02 -3.118231706321239471e-02 -2.917405068874359131e-01 -2.734396234154701233e-02 -1.907150298357009888e-01 5.301081016659736633e-02 -9.626082330942153931e-02 2.369591593742370605e-02 -1.065063253045082092e-01 2.551605999469757080e-01 -2.837399542331695557e-01 1.210165303200483322e-02 -1.271880269050598145e-01 2.767613828182220459e-01 1.562400460243225098e-01 -5.791881307959556580e-02 2.823938131332397461e-01 -8.730439096689224243e-02 -1.520574092864990234e-01
-1.790073662996292114e-01 -2.041686177253723145e-01 1.723259091377258301e-01 -3.247120976448059082e-01 8.363443613052368164e-02 2.383145540952682495e-01 -1.635291874408721924e-01 -2.219021879136562347e-02 1.796291619539260864e-01 -5.670840665698051453e-02 -4.151554405689239502e-01 1.468770205974578857e-01 1.410765051841735840e-01 1.962476521730422974e-01 -1.922336034476757050e-02 -1.607354134321212769e-01 2.602969706058502197e-01 -1.270475238561630249e-01 -2.592024803161621094e-01 6.209826096892356873e-02 -1.348750591278076172e-01 -1.579908728599548340e-01 1.436195075511932373e-01 3.707196563482284546e-02 -1.297301352024078369e-01 1.181019246578216553e-01 1.028892397880554199e-01 -1.242761090397834778e-01 -2.921149432659149170e-01 2.633465267717838287e-02 1.122668609023094177e-01 1.027430668473243713e-01
2.225750871002674103e-02 -2.813223004341125488e-01 1.374430209398269653e-01 -2.672054469585418701e-01 9.110498428344726562e-02 1.250215321779251099e-01 -1.760288625955581665e-01 -1.757412552833557129e-01 9.409013390541076660e-02 -1.635793745517730713e-01 -2.645636498928070068e-01 -1.345878243446350098e-01 2.606822848320007324e-01 1.798181831836700439e-01 1.009248718619346619e-01 -2.635863982141017914e-02 5.642794072628021240e-02 -3.152619898319244385e-01 -2.487088739871978760e-01 -1.387909799814224243e-01 1.817454397678375244e-02 1.101298704743385315e-01 3.821351826190948486e-01 1.406270414590835571e-01 -8.328246325254440308e-02 -5.145680159330368042e-03 2.389724850654602051e-01 -1.189779713749885559e-01 -9.222688525915145874e-02 -7.661940902471542358e-02 -2.315859347581863403e-01 3.452617675065994263e-02
-2.837367355823516846e-01 -2.127714902162551880e-01 1.577007621526718140e-01 -3.077757656574249268e-01 2.664048075675964355e-01 2.186860591173171997e-01 -3.906635567545890808e-03 3.067516684532165527e-01 1.074770316481590271e-01 1.796101033687591553e-01 -2.629368007183074951e-01 2.345585525035858154e-01 -1.060012802481651306e-01 -2.406875491142272949e-01 -1.702094525098800659e-01 -5.607262253761291504e-03 -8.581448346376419067e-02 4.064501076936721802e-02 1.034434288740158081e-01 -2.125645279884338379e-01 -8.323071151971817017e-02 9.053621441125869751e-02 1.376728061586618423e-02 -1.692101359367370605e-01 -1.374768018722534180e-01 9.895786643028259277e-02 5.595123767852783203e-02 2.239264249801635742e-01 -9.995428472757339478e-02 1.337797492742538452e-01 -2.329093813896179199e-01 -5.136319249868392944e-02
-1.101084277033805847e-01 -4.818547889590263367e-02 3.092150986194610596e-01 -3.886943757534027100e-01 -5.644494667649269104e-02 2.699643373489379883e-01 -9.600726515054702759e-02 -8.531253039836883545e-02 -4.428569227457046509e-02 -3.887799382209777832e-02 -2.479743808507919312e-01 3.988715261220932007e-02 -1.568014621734619141e-01 8.066222816705703735e-02 4.405129700899124146e-02 -1.516781561076641083e-02 2.884165942668914795e-01 -1.386452168226242065e-01 1.243960559368133545e-01 2.204952538013458252e-01 -1.565356552600860596e-01 1.022455915808677673e-01 2.885552048683166504e-01 -3.037646412849426270e-01 -1.447591781616210938e-01 2.319647073745727539e-01 2.894122302532196045e-01 -3.942338377237319946e-02 -3.592705726623535156e-02 -1.685442216694355011e-02 1.625125855207443237e-02 -8.698636293411254883e-02
-2.155488133430480957e-01 5.314942821860313416e-02 -3.115837462246417999e-02 -2.079709470272064209e-01 2.842252142727375031e-02 3.593243658542633057e-01 1.398186683654785156e-01 -3.467937707901000977e-01 3.471340239048004150e-02 -1.570782512426376343e-01 -1.975165307521820068e-02 5.320511385798454285e-02 -8.299528807401657104e-02 1.481321752071380615e-01 -2.510992884635925293e-01 3.542221337556838989e-02 1.789362728595733643e-01 -2.723255567252635956e-02 2.543143033981323242e-01 -2.293194830417633057e-01 -1.515197157859802246e-01 1.613221466541290283e-01 2.424920648336410522e-01 2.288988530635833740e-01 -3.069948256015777588e-01 4.469244927167892456e-02 -3.197534754872322083e-02 1.220697015523910522e-01 -1.440255087800323963e-03 6.358171999454498291e-02 -2.447311133146286011e-01 1.679577976465225220e-01
-4.105478525161743164e-01 -1.002623215317726135e-01 2.698885500431060791e-01 -3.846533969044685364e-02 1.529301702976226807e-01 4.345996305346488953e-02 -1.765428110957145691e-02 -3.224793672561645508e-01 7.626553531736135483e-03 2.595244050025939941e-01 -1.291858851909637451e-01 -1.664435118436813354e-01 2.363838814198970795e-02 -8.287379145622253418e-02 -2.626993954181671143e-01 -1.062822341918945312e-01 1.267225947231054306e-03 5.223590880632400513e-02 -1.644705235958099365e-01 -8.437982946634292603e-02 1.335564702749252319e-01 -2.318294793367385864e-01 1.801865994930267334e-01 1.957986205816268921e-01 -3.741843998432159424e-01 -9.224931895732879639e-02 1.527751535177230835e-01 -2.130473591387271881e-02 -1.215400546789169312e-01 1.684231460094451904e-01 1.523553282022476196e-01 -2.087548142299056053e-03
-1.742122322320938110e-02 8.181967586278915405e-02 2.121751308441162109e-01 -2.274862229824066162e-01 -1.391943842172622681e-01 1.469680666923522949e-01 2.305264174938201904e-01 -3.457952663302421570e-02 9.092292934656143188e-02 -1.758241504430770874e-01 -2.722734510898590088e-01 -3.651413321495056152e-01 -2.850929498672485352e-01 7.685741782188415527e-02 -1.242201216518878937e-02 1.515555474907159805e-02 3.224769830703735352e-01 -8.750568330287933350e-02 -3.674576431512832642e-02 -1.584425121545791626e-01 1.056588143110275269e-01 1.714371889829635620e-01 1.165151894092559814e-01 3.486835062503814697e-01 -2.333972007036209106e-01 1.519483625888824463e-01 1.767389625310897827e-01 6.528272479772567749e-02 1.185963898897171021e-01 1.392855942249298096e-01 6.095275282859802246e-02 5.152113735675811768e-02
1.078977137804031372e-01 -3.404870927333831787e-01 2.313711494207382202e-01 -2.211479395627975464e-01 4.839402064681053162e-02 3.035421669483184814e-01 -1.369535736739635468e-02 -2.785801887512207031e-01 7.128675282001495361e-02 2.335556596517562866e-01 -1.634299606084823608e-01 -1.168585196137428284e-01 1.562829315662384033e-01 9.911539964377880096e-03 -1.489875018596649170e-01 9.702534228563308716e-02 2.438707798719406128e-01 1.082866415381431580e-01 1.793403625488281250e-01 2.527777850627899170e-02 -1.116331070661544800e-01 1.749091297388076782e-01 3.626131713390350342e-01 6.600440293550491333e-02 -2.076145857572555542e-01 1.311611384153366089e-01 -4.586541652679443359e-02 1.225855499505996704e-01 -1.031266152858734131e-01 1.113005355000495911e-01 1.477036476135253906e-01 1.908037066459655762e-01
-2.634080648422241211e-01 1.396388262510299683e-01 7.151089608669281006e-02 -3.725700676441192627e-01 4.491908848285675049e-02 2.669605314731597900e-01 5.417979508638381958e-02 4.017810523509979248e-02 1.078606098890304565e-01 -1.055294349789619446e-01 2.111962884664535522e-01 -5.902292951941490173e-02 6.731044501066207886e-02 2.804248034954071045e-01 -9.276574850082397461e-02 1.829899698495864868e-01 9.099114686250686646e-02 5.740005522966384888e-02 2.167219966650009155e-01 -2.499609142541885376e-01 1.106581464409828186e-01 1.423461735248565674e-01 4.000034332275390625e-01 1.858153790235519409e-01 -8.498203754425048828e-02 1.354754995554685593e-02 -2.892922051250934601e-02 -4.515417665243148804e-02 -4.770341143012046814e-02 3.204074203968048096e-01 -1.442319303750991821e-01 9.571096301078796387e-02
-2.678154110908508301e-01 -7.403741776943206787e-02 3.751147985458374023e-01 2.797197178006172180e-02 -1.257981061935424805e-01 7.041021436452865601e-02 1.236034557223320007e-02 -1.424075365066528320e-01 1.881536543369293213e-01 1.794623732566833496e-01 -1.057562753558158875e-01 1.262106895446777344e-01 4.214019700884819031e-02 -2.095156721770763397e-02 -2.220291495323181152e-01 -3.146947026252746582e-01 2.088615000247955322e-01 1.531725283712148666e-02 -1.681005954742431641e-01 1.782485842704772949e-01 3.191834986209869385e-01 -1.260732263326644897e-01 2.807072699069976807e-01 -1.893781870603561401e-01 -8.912163972854614258e-02 -1.619623005390167236e-01 -3.558703884482383728e-02 -1.653411388397216797e-01 -9.693862497806549072e-02 2.651884257793426514e-01 -8.673598989844322205e-03 1.261769682168960571e-01
-1.724151968955993652e-01 -2.191848158836364746e-01 1.477482169866561890e-02 -3.434717655181884766e-01 1.443249881267547607e-01 -5.726755410432815552e-02 -3.833928704261779785e-02 -3.334715589880943298e-02 -7.126457989215850830e-02 6.441700272262096405e-03 -2.941103465855121613e-02 4.151346161961555481e-02 -1.365075111389160156e-01 2.867574691772460938e-01 -1.925562173128128052e-01 -1.094611734151840210e-01 3.100460171699523926e-01 -1.856846660375595093e-01 2.097894996404647827e-01 9.587880969047546387e-02 6.906736642122268677e-02 2.911121249198913574e-01 3.736494109034538269e-02 -1.763917654752731323e-01 -2.631034851074218750e-01 1.750636845827102661e-01 4.494795948266983032e-02 -6.550384312868118286e-02 -2.412233650684356689e-01 2.331956177949905396e-01 -7.944000512361526489e-02 2.980206012725830078e-01
-6.611423939466476440e-02 -2.035307288169860840e-01 3.535893261432647705e-01 -3.906674087047576904e-01 1.173480972647666931e-01 6.272434722632169724e-03 1.444688886404037476e-01 4.469685256481170654e-02 -1.847056895494461060e-01 -1.071281498298048973e-03 -1.914679855108261108e-01 -1.080561205744743347e-01 -2.485945634543895721e-02 2.103956416249275208e-03 -1.237898766994476318e-01 -5.597854405641555786e-02 2.717804610729217529e-01 -1.324038505554199219e-01 -4.866488650441169739e-02 1.392184793949127197e-01 1.598540544509887695e-01 2.421518415212631226e-01 3.204983770847320557e-01 -2.220461964607238770e-01 2.094070762395858765e-01 -6.155522912740707397e-02 -5.596174672245979309e-02 2.959754467010498047e-01 -1.170172542333602905e-02 1.786992400884628296e-01 -6.651534885168075562e-02 1.188167780637741089e-01
-1.597972214221954346e-01 -8.504418283700942993e-02 3.715935647487640381e-01 -3.557929694652557373e-01 -5.209349468350410461e-02 1.161844879388809204e-01 -1.147948652505874634e-01 -9.276858717203140259e-02 1.304372847080230713e-01 9.028255939483642578e-02 -1.042639762163162231e-01 -2.319395244121551514e-01 -3.126232028007507324e-01 -2.923770807683467865e-02 8.185648173093795776e-02 -9.111528843641281128e-02 7.872735708951950073e-02 -2.191097289323806763e-01 -6.959468871355056763e-02 -3.324474692344665527e-01 2.482465058565139771e-01 -1.867715418338775635e-01 7.678645104169845581e-02 -1.322426050901412964e-01 -2.207758575677871704e-01 1.800515055656433105e-01 -1.026858016848564148e-01 2.710565924644470215e-01 1.444495003670454025e-02 7.462614774703979492e-02 2.474471181631088257e-02 -1.052067894488573074e-02
-2.169217318296432495e-01 -2.828437983989715576e-01 3.779230713844299316e-01 -2.409281134605407715e-01 6.206913292407989502e-02 -2.118275612592697144e-01 -1.397687643766403198e-01 -3.011916279792785645e-01 5.241251364350318909e-02 -3.922973573207855225e-02 -1.649805009365081787e-01 -5.261758714914321899e-02 -7.881919294595718384e-02 2.277596741914749146e-01 7.034318149089813232e-02 -2.392092049121856689e-01 1.357907801866531372e-02 -3.454846888780593872e-02 3.524478152394294739e-02 -1.318680495023727417e-01 2.353033423423767090e-02 2.786077260971069336e-01 1.267605870962142944e-01 8.065121248364448547e-03 -2.091236785054206848e-02 2.931742370128631592e-01 -5.411068722605705261e-02 -2.171767801046371460e-01 -1.536239236593246460e-01 2.573748826980590820e-01 -5.236216634511947632e-02 -1.232184693217277527e-01
1.314467638731002808e-01 -3.111944794654846191e-01 1.879167556762695312e-01 -3.589973151683807373e-01 3.282103836536407471e-01 1.966158300638198853e-01 -1.727390885353088379e-01 -4.188194498419761658e-02 2.372783869504928589e-01 -5.650600418448448181e-02 -1.516480445861816406e-01 -3.275879323482513428e-01 -3.565631434321403503e-02 -7.983662188053131104e-03 -2.779130637645721436e-01 8.945701643824577332e-03 5.068925768136978149e-02 5.496129021048545837e-02 2.876039035618305206e-02 -1.297203600406646729e-01 1.480496823787689209e-01 -1.641352921724319458e-01 7.686223089694976807e-02 3.617567941546440125e-02 2.761948481202125549e-02 3.068533539772033691e-01 -1.170138567686080933e-01 -1.407747864723205566e-01 3.920424729585647583e-02 1.721532046794891357e-01 -1.128392145037651062e-01 1.536271870136260986e-01
-2.556800544261932373e-01 -1.074049025774002075e-01 9.635077789425849915e-03 -4.101222157478332520e-01 1.227804198861122131e-01 1.198241412639617920e-01 -5.853935331106185913e-02 -8.983411639928817749e-02 1.048481464385986328e-01 -1.632928103208541870e-01 -1.736901402473449707e-01 2.946218848228454590e-02 1.211351007223129272e-01 -5.139883235096931458e-02 -2.381753325462341309e-01 -5.028805509209632874e-02 1.566347628831863403e-01 -2.080824971199035645e-01 1.804271638393402100e-01 7.835326716303825378e-03 -7.624930143356323242e-02 -9.720060974359512329e-02 5.291695594787597656e-01 -1.583897918462753296e-01 -1.034591048955917358e-01 -1.385565556120127439e-04 9.383568167686462402e-02 1.146654039621353149e-01 -1.123632267117500305e-01 1.511764526367187500e-01 2.777268588542938232e-01 5.016049742698669434e-02
-4.292402565479278564e-01 -2.798815369606018066e-01 2.584016919136047363e-01 -8.621817827224731445e-02 -1.234485879540443420e-01 5.740521475672721863e-02 1.620846837759017944e-01 -7.116405665874481201e-02 6.833596527576446533e-02 -1.762573421001434326e-02 -8.453527837991714478e-02 -1.400678604841232300e-01 1.085557043552398682e-01 5.470201745629310608e-02 6.649164110422134399e-02 -1.437246520072221756e-02 2.050999253988265991e-01 7.460723817348480225e-02 -2.999773323535919189e-01 -1.078404709696769714e-01 9.219358861446380615e-02 1.131959706544876099e-01 1.238841190934181213e-02 6.813405454158782959e-02 -9.767860919237136841e-02 3.022260963916778564e-02 -1.215935721993446350e-01 1.384839415550231934e-01 -3.898957073688507080e-01 8.966095745563507080e-02 -4.222177267074584961e-01 6.398180872201919556e-02
-2.941347956657409668e-01 -4.677363112568855286e-02 8.376104384660720825e-02 -2.440056204795837402e-01 9.044497273862361908e-03 1.433766037225723267e-01 2.470751702785491943e-01 -2.337505966424942017e-01 1.826722025871276855e-01 -2.534341998398303986e-02 -2.673970535397529602e-02 2.028440386056900024e-01 -3.956670686602592468e-02 -4.427624493837356567e-02 -1.131888404488563538e-01 1.345386952161788940e-01 1.810004711151123047e-01 -3.269436210393905640e-02 1.588269472122192383e-01 -3.105091154575347900e-01 -1.447032243013381958e-01 7.135005295276641846e-02 3.379017412662506104e-01 1.377171128988265991e-01 -3.177487850189208984e-01 -1.549987345933914185e-01 -4.129106923937797546e-02 -4.425198305398225784e-03 -9.530022740364074707e-02 9.417978674173355103e-02 -1.949828863143920898e-01 3.174563348293304443e-01
-2.399153076112270355e-02 -3.967089056968688965e-01 4.126610755920410156e-01 -1.840497106313705444e-01 -8.021641522645950317e-03 2.560203671455383301e-01 7.385959476232528687e-02 -1.949829608201980591e-01 -6.826741248369216919e-02 -2.180759422481060028e-02 6.986303627490997314e-02 -2.520882058888673782e-03 6.540799140930175781e-02 3.601709380745887756e-02 -1.362499445676803589e-01 8.210327476263046265e-02 1.047016903758049011e-01 -3.142067417502403259e-02 6.840127706527709961e-02 -8.602040261030197144e-02 -4.022563248872756958e-02 1.862822622060775757e-01 1.682191640138626099e-01 1.938474774360656738e-01 -3.198947012424468994e-01 5.069119483232498169e-02 -2.820841073989868164e-01 1.074882969260215759e-01 -1.682946644723415375e-02 -3.263672813773155212e-02 -3.877183794975280762e-01 1.182038486003875732e-01
-1.878004968166351318e-01 -1.086264997720718384e-01 2.076726704835891724e-01 -2.803482711315155029e-01 -3.252435028553009033e-01 6.787008792161941528e-02 2.182916849851608276e-01 1.081847958266735077e-02 1.940510869026184082e-01 -1.595482528209686279e-01 8.545713126659393311e-02 -3.267741501331329346e-01 -2.986085712909698486e-01 2.282459139823913574e-01 -6.800802052021026611e-02 -8.342669904232025146e-02 -1.255047228187322617e-02 -6.985848397016525269e-02 4.945201054215431213e-02 -6.853061169385910034e-02 -4.078191891312599182e-02 1.343073416501283646e-02 2.235593944787979126e-01 2.503769472241401672e-02 -3.985204696655273438e-01 6.319024413824081421e-02 1.352360248565673828e-01 1.813479065895080566e-01 2.862078323960304260e-02 2.231900393962860107e-01 -8.930364251136779785e-02 7.603737711906433105e-02
-4.058993235230445862e-02 -5.834566801786422729e-02 8.790713548660278320e-02 -2.445667535066604614e-01 -5.196381732821464539e-02 4.112143442034721375e-02 1.694485992193222046e-01 -6.548406183719635010e-02 2.988020181655883789e-01 -6.282824277877807617e-02 -1.635103076696395874e-01 6.915567815303802490e-02 -1.077931970357894897e-01 2.316615283489227295e-01 -4.692868143320083618e-02 -3.107568621635437012e-01 1.761672198772430420e-01 -8.362634479999542236e-02 -1.910597831010818481e-01 1.228107362985610962e-01 -3.876152336597442627e-01 -4.809271544218063354e-02 1.818376630544662476e-01 -7.307837903499603271e-02 -1.927904039621353149e-01 -3.762534856796264648e-01 4.333158582448959351e-02 1.435979604721069336e-01 -5.086532607674598694e-02 2.732606232166290283e-01 -1.161789894104003906e-01 -1.692372858524322510e-01
-1.751823425292968750e-01 1.941281706094741821e-01 5.174896866083145142e-02 -2.993477284908294678e-01 1.843087933957576752e-02 3.254371285438537598e-01 2.444747388362884521e-01 -8.016288280487060547e-02 1.044240519404411316e-01 -1.018903553485870361e-01 1.144008040428161621e-01 1.044644713401794434e-01 6.387612223625183105e-02 2.549275159835815430e-01 -1.559638082981109619e-01 -1.053011161275207996e-03 3.926320746541023254e-02 -7.117341458797454834e-02 9.327320754528045654e-02 -3.336579203605651855e-01 -1.337467227131128311e-02 2.498165369033813477e-01 2.818120419979095459e-01 2.299498021602630615e-01 -1.918246001005172729e-01 1.135734990239143372e-01 -1.485238075256347656e-01 -1.943633705377578735e-02 -3.280853852629661560e-02 2.873534858226776123e-01 -1.987609416246414185e-01 1.068231686949729919e-01
-1.291523575782775879e-01 -3.071251809597015381e-01 -5.233704671263694763e-02 -1.770059913396835327e-01 -3.455145657062530518e-01 8.735493570566177368e-02 2.743533998727798462e-02 7.665643095970153809e-02 3.404506444931030273e-01 -1.114396676421165466e-01 -1.342766135931015015e-01 -6.325599551200866699e-02 2.200868874788284302e-01 8.011337369680404663e-02 1.039162427186965942e-01 7.658862322568893433e-02 2.850423157215118408e-01 4.825875535607337952e-02 -2.184558212757110596e-01 -6.550607830286026001e-02 2.639304995536804199e-01 3.355490043759346008e-02 2.335597425699234009e-01 6.248400895856320858e-04 -1.129250749945640564e-01 -5.887614097446203232e-03 1.791560649871826172e-01 1.868070513010025024e-01 2.004173696041107178e-01 3.072634339332580566e-01 -1.329583674669265747e-01 8.025886863470077515e-02
-1.393332481384277344e-01 2.304642349481582642e-01 5.465950444340705872e-02 -4.078060090541839600e-01 1.044906526803970337e-01 3.791413307189941406e-01 -1.371821667999029160e-02 -5.961930006742477417e-02 9.524712711572647095e-02 -1.178318560123443604e-01 1.927691698074340820e-01 -9.360409341752529144e-03 6.004984490573406219e-03 2.220928072929382324e-01 -6.969912350177764893e-02 4.355013743042945862e-02 8.412587642669677734e-02 8.541611023247241974e-03 6.786859780550003052e-02 -3.051725327968597412e-01 1.979047991335391998e-02 2.362896203994750977e-01 3.130628168582916260e-01 1.279825270175933838e-01 -1.860197447240352631e-02 6.981000304222106934e-02 -6.722562760114669800e-02 9.660301357507705688e-02 4.165382124483585358e-03 4.168757796287536621e-01 -1.144854575395584106e-01 4.439284279942512512e-02
-3.009899258613586426e-01 -2.598043680191040039e-01 1.297202110290527344e-01 -1.889978051185607910e-01 1.196836903691291809e-01 1.095131337642669678e-01 -7.434771955013275146e-02 -3.766488283872604370e-02 -1.632730476558208466e-02 5.014374852180480957e-02 -1.182075217366218567e-02 2.677560038864612579e-02 -5.911793187260627747e-02 -1.146687045693397522e-01 -1.226573213934898376e-01 -4.714781939983367920e-01 7.530590891838073730e-02 -9.539891034364700317e-02 -7.485123723745346069e-02 -3.550427854061126709e-01 1.146330907940864563e-01 -1.258450560271739960e-02 -4.236442595720291138e-02 1.581633239984512329e-01 -1.771595627069473267e-01 -2.780283689498901367e-01 1.574893295764923096e-01 8.174259960651397705e-02 -3.297146558761596680e-01 2.266093790531158447e-01 -4.722644761204719543e-02 9.733510017395019531e-02
4.254766181111335754e-02 -1.527764946222305298e-01 5.150727033615112305e-01 -2.247853875160217285e-01 7.965651899576187134e-02 2.152155637741088867e-01 1.248954758048057556e-01 -9.941682219505310059e-02 1.685919165611267090e-01 -2.157889306545257568e-01 -1.019706800580024719e-01 -1.885285228490829468e-01 1.396586447954177856e-01 -2.611077427864074707e-01 5.025992915034294128e-02 -2.309316098690032959e-01 7.707604765892028809e-02 -8.531855791807174683e-02 -1.477252095937728882e-01 -1.364210993051528931e-01 -1.100926250219345093e-01 1.673421859741210938e-01 -1.338819265365600586e-01 -1.824269592761993408e-01 -1.099479496479034424e-01 9.773720800876617432e-02 1.617144495248794556e-01 -2.837997674942016602e-01 9.511047974228858948e-03 1.670977622270584106e-01 4.328021407127380371e-02 1.149229556322097778e-01
-8.187186717987060547e-02 -2.300774455070495605e-01 2.696428596973419189e-01 -7.439822703599929810e-02 3.034098446369171143e-01 6.240160763263702393e-02 -1.724703460931777954e-01 -1.930227726697921753e-01 -4.929060861468315125e-02 7.907633483409881592e-02 -2.115029692649841309e-01 -3.036799430847167969e-01 -9.292604401707649231e-03 9.650988131761550903e-02 -9.995684958994388580e-03 5.400388315320014954e-02 4.637765511870384216e-02 -3.051147162914276123e-01 -2.270774096250534058e-01 -2.137024998664855957e-01 -7.332962006330490112e-02 2.421837449073791504e-01 3.096165955066680908e-01 9.927169978618621826e-02 -1.664563417434692383e-01 1.390633583068847656e-01 -1.003557443618774414e-02 -2.623515725135803223e-01 -2.041516304016113281e-01 1.057344004511833191e-01 -7.811273634433746338e-02 -6.283512711524963379e-02
-4.092238247394561768e-01 -2.817315235733985901e-02 2.730955183506011963e-01 -8.808443695306777954e-02 6.671321578323841095e-03 -3.650336340069770813e-02 -6.433680653572082520e-02 -2.459310889244079590e-01 8.156771957874298096e-02 -1.788539811968803406e-02 -1.818146556615829468e-01 -4.020814970135688782e-02 -2.900567054748535156e-01 1.450859475880861282e-03 -9.692099690437316895e-02 -1.625982075929641724e-01 1.857309490442276001e-01 -1.948354244232177734e-01 -7.570498436689376831e-02 -7.180959731340408325e-02 3.385852277278900146e-01 -4.008460938930511475e-01 1.408879607915878296e-01 3.216009959578514099e-02 -1.361213624477386475e-01 -2.308698557317256927e-02 3.308986127376556396e-02 -4.569970071315765381e-02 4.343219101428985596e-02 3.097557127475738525e-01 1.276940107345581055e-01 7.654066383838653564e-02
-1.275715678930282593e-01 -3.113550879061222076e-02 3.614423871040344238e-01 -3.809343278408050537e-01 2.238517254590988159e-01 -7.649094611406326294e-02 -1.324826478958129883e-01 5.121811479330062866e-02 -1.578277349472045898e-02 -1.241774559020996094e-01 -3.446086347103118896e-01 -2.226979434490203857e-01 1.975669264793395996e-01 -4.604877531528472900e-02 6.289118528366088867e-02 -1.819109171628952026e-01 1.815637052059173584e-01 -1.079721599817276001e-01 8.056592941284179688e-02 1.942177563905715942e-01 1.390821859240531921e-02 -1.591263413429260254e-01 1.333654075860977173e-01 7.056378573179244995e-02 -2.717180252075195312e-01 7.859808951616287231e-02 2.558162212371826172e-01 1.834618300199508667e-01 1.316489875316619873e-01 9.982055425643920898e-02 -1.452766060829162598e-01 6.345222890377044678e-02
6.432572752237319946e-02 -4.167176038026809692e-02 1.245523467659950256e-01 -1.041787639260292053e-01 1.620311290025711060e-01 5.736743658781051636e-02 -3.632988780736923218e-02 6.339071691036224365e-02 -3.503832593560218811e-02 -2.196460664272308350e-01 -3.486352860927581787e-01 -8.516502380371093750e-02 6.182644143700599670e-02 1.187592521309852600e-01 -2.283209115266799927e-01 -2.556236684322357178e-01 2.893294692039489746e-01 -2.123025804758071899e-01 1.559952390380203724e-03 1.302919536828994751e-01 -7.142893970012664795e-02 2.169397324323654175e-01 7.070019841194152832e-02 -1.886410713195800781e-01 -3.309487998485565186e-01 -1.317346543073654175e-01 2.696300148963928223e-01 1.516823321580886841e-01 8.400465548038482666e-02 3.877317607402801514e-01 2.513155899941921234e-02 -8.905089460313320160e-03
8.407509326934814453e-02 7.075496483594179153e-03 2.270488739013671875e-01 -3.026937693357467651e-02 -1.511640846729278564e-01 4.148925542831420898e-01 5.526966601610183716e-02 5.068616196513175964e-02 -5.572790652513504028e-02 -2.322814911603927612e-01 -1.784315109252929688e-01 -2.073341161012649536e-01 1.288822889328002930e-01 1.638361960649490356e-01 -1.341817528009414673e-01 -2.179888784885406494e-01 -6.100289057940244675e-03 -1.022121496498584747e-02 6.304509937763214111e-02 -2.121801972389221191e-01 3.368824720382690430e-02 -3.810779890045523643e-04 -1.444114297628402710e-01 7.050646096467971802e-02 -3.878516852855682373e-01 -9.141957759857177734e-02 -8.003131300210952759e-02 1.714631617069244385e-01 3.095803037285804749e-02 4.670141637325286865e-01 -9.587045758962631226e-02 9.214881574735045433e-04
1.298703700304031372e-01 -1.974267363548278809e-01 9.123778343200683594e-02 -1.828570663928985596e-01 2.584410607814788818e-01 7.607422769069671631e-02 9.691621363162994385e-02 -4.493609443306922913e-02 4.850238934159278870e-02 7.374337315559387207e-02 -2.746427357196807861e-01 1.504529267549514771e-01 -5.855606123805046082e-02 3.179805874824523926e-01 -4.718327522277832031e-01 -4.801293835043907166e-03 9.809084981679916382e-02 2.566204965114593506e-02 1.347146034240722656e-01 -3.504665568470954895e-02 -8.840081840753555298e-02 -1.026988308876752853e-02 8.010281622409820557e-02 3.190197348594665527e-01 -3.062231838703155518e-01 -6.410980969667434692e-02 -5.734111368656158447e-02 -1.476439833641052246e-02 -7.960904389619827271e-03 3.502956032752990723e-01 -1.242305189371109009e-01 4.337879945524036884e-04
-2.335962206125259399e-01 -1.353214085102081299e-01 -5.341258272528648376e-02 -3.395726978778839111e-01 6.406878679990768433e-02 2.833822965621948242e-01 1.036023795604705811e-01 -1.038982644677162170e-01 4.136971756815910339e-02 -7.805822044610977173e-02 7.493514567613601685e-02 1.681234687566757202e-01 7.690533995628356934e-02 2.037125676870346069e-01 -1.687670946121215820e-01 -3.406667336821556091e-02 4.241334274411201477e-02 -6.731331348419189453e-03 3.035988099873065948e-02 -3.155824244022369385e-01 -2.452246993780136108e-01 2.001555114984512329e-01 3.474063575267791748e-01 1.623223870992660522e-01 -2.926722466945648193e-01 1.147819161415100098e-01 1.872004941105842590e-02 7.616209238767623901e-02 2.352908253669738770e-01 4.232466220855712891e-02 -2.151850163936614990e-01 1.619947403669357300e-01
-2.455768920481204987e-02 -1.389778852462768555e-01 8.122359961271286011e-02 -2.418775558471679688e-01 1.731843948364257812e-01 3.483787551522254944e-02 1.633263826370239258e-01 -1.641548275947570801e-01 2.137467265129089355e-01 -6.214435771107673645e-02 -5.255082994699478149e-02 -1.151984836906194687e-02 -4.955311492085456848e-02 2.244277447462081909e-01 -9.768956154584884644e-02 -1.444531679153442383e-01 2.587415575981140137e-01 1.897326856851577759e-02 9.768287092447280884e-02 1.219485769979655743e-03 5.394461378455162048e-02 2.739300727844238281e-01 4.210472106933593750e-01 -1.806597597897052765e-02 -8.018381148576736450e-02 3.300710320472717285e-01 1.047486603056313470e-05 1.280859261751174927e-01 -3.257642686367034912e-01 2.467184364795684814e-01 -5.823194049298763275e-03 -2.515155673027038574e-01
-5.499401316046714783e-02 9.031189605593681335e-03 3.132412433624267578e-01 -2.061360515654087067e-02 -5.703436210751533508e-02 2.367502748966217041e-01 4.427057877182960510e-02 9.263950586318969727e-02 1.135461106896400452e-01 -2.512214481830596924e-01 8.191998116672039032e-03 2.883223593235015869e-01 -2.506219744682312012e-01 -4.405297711491584778e-02 -3.259811550378799438e-02 -1.628237366676330566e-01 1.710692793130874634e-01 2.051558345556259155e-03 1.594626456499099731e-01 -8.183366805315017700e-02 1.028124913573265076e-01 2.553026005625724792e-02 4.150051772594451904e-01 7.483848929405212402e-02 -6.600608676671981812e-02 2.726372480392456055e-01 1.638124436140060425e-01 1.829393208026885986e-02 -1.006518602371215820e-01 8.260406553745269775e-02 -3.979662656784057617e-01 2.129336893558502197e-01
-7.765803486108779907e-02 -3.103443086147308350e-01 -1.196405757218599319e-02 -2.325586825609207153e-01 1.070117577910423279e-01 1.645487695932388306e-01 -4.978181794285774231e-02 -1.819308251142501831e-01 1.049656271934509277e-01 -1.880544126033782959e-01 -7.248730957508087158e-02 6.283199787139892578e-02 5.809805542230606079e-02 2.037503421306610107e-01 -1.794255822896957397e-01 -3.236133232712745667e-02 1.203110534697771072e-02 -4.727803915739059448e-02 2.303438335657119751e-01 -2.601052448153495789e-02 9.002021700143814087e-02 1.529859304428100586e-01 3.910986185073852539e-01 1.000500842928886414e-01 -1.237650513648986816e-01 3.819341063499450684e-01 2.979616262018680573e-02 3.750033304095268250e-02 -4.213173389434814453e-01 1.700358539819717407e-01 -3.858103603124618530e-02 -1.167191341519355774e-01
-2.554659843444824219e-01 -5.770786851644515991e-02 -7.547411322593688965e-02 -5.509926080703735352e-01 -5.961415916681289673e-02 1.080946177244186401e-01 -6.739161163568496704e-02 -2.547289244830608368e-02 -1.591377258300781250e-01 -1.213165521621704102e-01 -3.190631270408630371e-01 8.503650128841400146e-02 3.250504434108734131e-01 2.146853208541870117e-01 4.310580715537071228e-02 -6.766854971647262573e-02 1.943647861480712891e-01 -8.947662264108657837e-02 -4.153682291507720947e-02 6.188502907752990723e-02 -8.203040063381195068e-02 -1.444201916456222534e-01 8.377609401941299438e-02 1.072645187377929688e-02 -3.271567225456237793e-01 -1.469953954219818115e-01 4.660389572381973267e-02 1.642934083938598633e-01 2.206156775355339050e-02 2.070447355508804321e-01 -1.515722740441560745e-02 8.356547355651855469e-02
-1.147208958864212036e-01 -2.206919193267822266e-01 2.880259752273559570e-01 -2.109222114086151123e-01 3.768384084105491638e-02 2.311487123370170593e-02 -2.995191216468811035e-01 6.491123884916305542e-02 1.157845780253410339e-01 -1.061284989118576050e-01 -3.102198243141174316e-01 -1.320692896842956543e-01 5.902434885501861572e-02 1.511344462633132935e-01 -5.332158878445625305e-02 -1.576615571975708008e-01 -9.569494426250457764e-02 -2.334550470113754272e-01 -1.046188548207283020e-01 -2.049066424369812012e-01 -3.171350061893463135e-02 7.774991542100906372e-02 4.066473543643951416e-01 2.203615307807922363e-01 -1.997222602367401123e-01 1.805766373872756958e-01 -7.527030259370803833e-02 -9.632313251495361328e-02 -4.736032709479331970e-02 -2.595742046833038330e-01 -1.508575677871704102e-01 7.106680423021316528e-02
-1.326633337885141373e-02 -1.669585704803466797e-01 3.768235445022583008e-01 -3.302658349275588989e-02 2.504955232143402100e-02 2.170431464910507202e-01 -1.055683940649032593e-02 -6.392915733158588409e-03 8.804612606763839722e-02 1.237028539180755615e-01 -7.518101483583450317e-03 8.643840998411178589e-02 5.141022056341171265e-02 -1.246830895543098450e-01 1.616040617227554321e-01 7.951241731643676758e-02 8.285228163003921509e-02 -1.099806930869817734e-02 8.981096744537353516e-02 -1.296959668397903442e-01 -1.133851185441017151e-01 -3.195158541202545166e-01 3.813863098621368408e-01 1.283784862607717514e-02 -2.566858828067779541e-01 -7.423637062311172485e-02 2.514764368534088135e-01 -5.419801175594329834e-02 1.858618557453155518e-01 4.640098810195922852e-01 -1.148176118731498718e-01 8.195257186889648438e-02
-2.053067982196807861e-01 -1.115181297063827515e-01 1.327045857906341553e-01 -4.166814386844635010e-01 1.929115206003189087e-01 -3.931989893317222595e-02 -6.552211940288543701e-02 -1.489780247211456299e-01 -4.047159478068351746e-02 -1.457539647817611694e-01 -1.191063076257705688e-01 -7.667833566665649414e-02 -5.099184811115264893e-03 5.148505419492721558e-02 1.335004717111587524e-02 -1.290572434663772583e-01 4.098638594150543213e-01 -3.461569547653198242e-02 8.642642945051193237e-02 1.078525483608245850e-01 2.878568470478057861e-01 2.587272524833679199e-01 4.622886888682842255e-03 -3.441088497638702393e-01 -2.157143056392669678e-01 3.040696680545806885e-02 2.048230916261672974e-01 -1.801973581314086914e-01 -1.309328377246856689e-01 1.321822851896286011e-01 -8.111913502216339111e-02 8.290382474660873413e-02
-2.088469564914703369e-01 -4.042381048202514648e-01 9.441234916448593140e-02 -1.608462631702423096e-01 5.137777421623468399e-03 2.215413749217987061e-01 -2.723474055528640747e-02 6.123552471399307251e-02 -5.337595939636230469e-02 1.798539608716964722e-02 -1.217767223715782166e-01 -2.808930911123752594e-02 -1.401414126157760620e-01 2.886887192726135254e-01 -1.097261992981657386e-04 -8.613705635070800781e-02 3.994191288948059082e-01 -2.663766145706176758e-01 1.831609010696411133e-01 -6.615907698869705200e-02 2.119429856538772583e-01 2.359279394149780273e-01 -1.820377260446548462e-02 -2.044012397527694702e-01 -1.988756358623504639e-01 9.963154792785644531e-02 4.071744903922080994e-02 -1.962960064411163330e-01 -2.693277969956398010e-02 1.470979452133178711e-01 -1.677931398153305054e-01 1.552533954381942749e-01
-4.406281113624572754e-01 8.613854646682739258e-02 2.180086523294448853e-01 -1.987840235233306885e-01 6.186756119132041931e-02 2.258000075817108154e-01 2.859400212764739990e-01 1.734776645898818970e-01 8.209992200136184692e-02 -8.165442198514938354e-02 1.641048789024353027e-01 1.522168517112731934e-01 -1.583814918994903564e-01 1.094844192266464233e-01 1.015321910381317139e-01 -1.375608295202255249e-01 8.119434118270874023e-02 -4.245644807815551758e-02 3.261408582329750061e-02 -9.569343924522399902e-02 2.659297585487365723e-01 9.597361087799072266e-02 2.337846904993057251e-01 1.403259187936782837e-01 -1.747849881649017334e-01 1.456384211778640747e-01 -8.614525198936462402e-02 -7.448730524629354477e-03 1.089792028069496155e-01 3.658417463302612305e-01 2.857928723096847534e-02 1.903700530529022217e-01
-2.239315807819366455e-01 -2.356970012187957764e-01 2.560261487960815430e-01 -1.899686008691787720e-01 2.504937052726745605e-01 5.987088754773139954e-02 6.688547134399414062e-02 -3.464775681495666504e-01 -1.120680123567581177e-01 1.800351589918136597e-01 -1.148949339985847473e-01 -1.589763462543487549e-01 4.369058087468147278e-02 4.313544332981109619e-01 -3.086679801344871521e-02 -6.964927166700363159e-02 -9.494808502495288849e-03 6.216986477375030518e-02 8.471490442752838135e-02 -2.014093250036239624e-01 -1.029066815972328186e-01 4.590192064642906189e-02 2.864166498184204102e-01 -1.854755170643329620e-02 -3.116725385189056396e-02 2.090266197919845581e-01 1.396914869546890259e-01 -3.316050628200173378e-03 1.164057850837707520e-01 2.728623747825622559e-01 1.467751860618591309e-01 6.386298686265945435e-02
-1.624321490526199341e-01 -1.489142775535583496e-01 4.218857288360595703e-01 -3.941721841692924500e-02 2.679242789745330811e-01 2.231228947639465332e-01 2.011813074350357056e-01 -3.124835491180419922e-01 -1.308280825614929199e-01 -2.031100541353225708e-02 -3.585853800177574158e-02 -1.837642788887023926e-01 1.041632071137428284e-01 2.728746533393859863e-01 -6.322838366031646729e-02 -1.485961675643920898e-01 -9.193263947963714600e-02 3.823980689048767090e-02 -4.624840617179870605e-02 -2.378916740417480469e-02 1.327472031116485596e-01 1.184102296829223633e-01 1.792463809251785278e-01 -1.908472925424575806e-01 -4.556915536522865295e-02 3.737912774085998535e-01 2.039630860090255737e-01 6.916621234267950058e-03 -4.349147155880928040e-02 1.871175467967987061e-01 -1.226029396057128906e-01 6.658107042312622070e-03
4.756792262196540833e-02 2.516849935054779053e-01 1.620744019746780396e-01 -2.187342196702957153e-01 -2.004971802234649658e-01 2.210644483566284180e-01 -2.781322598457336426e-02 4.974021390080451965e-02 3.483035564422607422e-01 -1.001892462372779846e-01 1.223737671971321106e-01 5.119479820132255554e-02 -3.508521988987922668e-02 3.481139242649078369e-01 -7.521138340234756470e-02 -2.902542240917682648e-02 1.905132383108139038e-01 5.741346627473831177e-02 -1.261593848466873169e-01 -2.564675807952880859e-01 -1.035288628190755844e-02 1.004825159907341003e-01 2.118712216615676880e-01 1.182429343461990356e-01 -3.171007037162780762e-01 1.440315693616867065e-01 1.083602979779243469e-01 -9.590795636177062988e-02 -2.834573984146118164e-01 1.483281850814819336e-01 -1.599189043045043945e-01 1.719885468482971191e-01
-3.644766807556152344e-01 -2.836269736289978027e-01 8.565559983253479004e-02 -3.195382356643676758e-01 3.533087298274040222e-02 2.470271885395050049e-01 6.454870849847793579e-02 7.369144260883331299e-02 1.428719162940979004e-01 -9.496025741100311279e-02 -7.379384338855743408e-02 -1.891484707593917847e-01 1.958435028791427612e-01 4.529748111963272095e-02 -2.099831402301788330e-02 1.144873872399330139e-01 1.108094304800033569e-02 -1.035444624722003937e-02 3.331182524561882019e-02 1.235365867614746094e-01 -1.319913566112518311e-01 3.217099905014038086e-01 1.719184368848800659e-01 -6.722511723637580872e-03 -1.724743545055389404e-01 3.066311478614807129e-01 1.333607137203216553e-01 2.351014316082000732e-01 -7.224452495574951172e-02 -1.875549107789993286e-01 -2.310777604579925537e-01 1.518344283103942871e-01
7.716336101293563843e-02 -2.197861522436141968e-01 2.288191914558410645e-01 -3.212326467037200928e-01 1.786484718322753906e-01 6.151858717203140259e-02 -3.132956624031066895e-01 -1.744829416275024414e-01 1.266501247882843018e-01 -9.762018918991088867e-02 -1.705778837203979492e-01 -3.413537144660949707e-01 5.046250671148300171e-02 7.665564864873886108e-02 -6.892394740134477615e-03 -2.483401894569396973e-01 1.708300858736038208e-01 7.808344811201095581e-02 -2.866383194923400879e-01 -2.197884321212768555e-01 4.539133608341217041e-02 -3.643147181719541550e-03 2.393133342266082764e-01 -8.169723674654960632e-03 5.767055973410606384e-02 -7.880569994449615479e-02 8.882775157690048218e-02 -1.877844333648681641e-02 -2.077693939208984375e-01 -8.114609867334365845e-02 -2.883188426494598389e-01 9.349480271339416504e-02
-2.260586172342300415e-01 -1.272354573011398315e-01 4.473730921745300293e-01 -2.180720567703247070e-01 1.077470090240240097e-02 -5.800393596291542053e-02 -1.551287174224853516e-01 -1.271056234836578369e-01 -4.814149439334869385e-02 -2.166187167167663574e-01 -2.586131393909454346e-01 -3.280603885650634766e-02 6.655954569578170776e-02 2.347108125686645508e-01 -6.355689465999603271e-02 5.054168030619621277e-02 5.382708460092544556e-02 -2.681752145290374756e-01 -1.847694516181945801e-01 -4.742865264415740967e-02 -1.086934879422187805e-01 1.008544117212295532e-02 4.233657419681549072e-01 2.847483456134796143e-01 -6.002832576632499695e-02 -6.047803908586502075e-02 7.257708907127380371e-02 -9.227224439382553101e-02 4.157540574669837952e-02 2.124860696494579315e-02 2.245131283998489380e-01 3.046749904751777649e-02
-2.343428283929824829e-01 2.591343037784099579e-02 2.790039181709289551e-01 -1.608845889568328857e-01 1.401171386241912842e-01 1.071620583534240723e-01 -3.341777948662638664e-03 -1.936976611614227295e-01 5.978383123874664307e-02 3.044445514678955078e-01 -2.245285063982009888e-01 -1.799876838922500610e-01 -3.225346505641937256e-01 8.018387854099273682e-02 -1.599965989589691162e-01 -2.227717787027359009e-01 1.685539782047271729e-01 -1.950746774673461914e-01 2.637143805623054504e-02 -1.411494016647338867e-01 1.272658556699752808e-01 -6.237181648612022400e-02 2.757559902966022491e-02 2.558191716670989990e-01 -7.194551825523376465e-02 1.913830824196338654e-02 1.777350604534149170e-01 -2.880163788795471191e-01 3.475928679108619690e-02 2.366551458835601807e-01 2.006914615631103516e-01 -1.278073042631149292e-01
-1.183961182832717896e-01 -2.822542190551757812e-01 4.443774223327636719e-01 -6.396219879388809204e-02 4.583676159381866455e-02 8.830950409173965454e-02 1.397636979818344116e-01 -3.080774843692779541e-01 -9.710627049207687378e-02 -1.221310347318649292e-01 2.567822113633155823e-03 -2.049914151430130005e-01 1.179154440760612488e-01 2.050843536853790283e-01 -1.133086755871772766e-01 -2.716709673404693604e-01 -6.500274688005447388e-02 2.283352985978126526e-02 2.165145128965377808e-01 -4.773562029004096985e-02 1.720250695943832397e-01 1.263855993747711182e-01 2.890383303165435791e-01 -1.228297315537929535e-02 1.041050702333450317e-01 2.563479840755462646e-01 1.307463496923446655e-01 -6.953600794076919556e-02 -1.652316004037857056e-02 2.580359280109405518e-01 6.836313754320144653e-02 1.350967586040496826e-01
-3.092792350798845291e-03 -7.868972420692443848e-02 -7.964830845594406128e-02 -2.443308383226394653e-01 2.387330979108810425e-01 2.373007386922836304e-01 1.417004168033599854e-01 -5.744872987270355225e-02 1.312283724546432495e-01 -1.385349184274673462e-01 -2.812465429306030273e-01 6.359799206256866455e-02 5.340817570686340332e-02 8.188483864068984985e-02 -1.307220906019210815e-01 5.605440121144056320e-03 -1.002879254519939423e-02 -3.390118777751922607e-01 4.377044364809989929e-02 -8.966179192066192627e-02 1.395851522684097290e-01 1.487016677856445312e-01 4.830902814865112305e-01 -2.218673527240753174e-01 -2.128230929374694824e-01 2.263781279325485229e-01 4.898276180028915405e-02 7.986494153738021851e-02 -2.346644103527069092e-01 1.397690922021865845e-01 1.040582880377769470e-01 7.004633545875549316e-02
-8.041705191135406494e-02 -6.057511642575263977e-02 3.555272519588470459e-01 6.510495394468307495e-02 -5.333557352423667908e-02 2.897679209709167480e-01 3.272262215614318848e-02 -1.501300930976867676e-01 -1.615063548088073730e-01 7.940034382045269012e-03 -1.186236739158630371e-01 -6.316044926643371582e-02 -1.606291532516479492e-01 -1.287653893232345581e-01 -2.899824976921081543e-01 1.703202538192272186e-02 3.164002001285552979e-01 -2.740295827388763428e-01 -2.240408807992935181e-01 2.121833525598049164e-02 2.240243107080459595e-01 -1.691149920225143433e-01 1.916463673114776611e-01 2.489832043647766113e-02 -3.101817071437835693e-01 1.440498232841491699e-01 1.068175360560417175e-01 -1.133457571268081665e-01 1.332930475473403931e-01 2.268107086420059204e-01 -1.011625602841377258e-01 1.232477277517318726e-01
-3.933960571885108948e-02 -4.141455590724945068e-01 2.234134525060653687e-01 -2.413250505924224854e-01 7.651525735855102539e-02 1.455905437469482422e-01 -1.413405779749155045e-02 -2.396932244300842285e-01 1.356973052024841309e-01 6.692140549421310425e-02 -6.139869242906570435e-02 4.530494287610054016e-02 1.382334530353546143e-01 9.941444545984268188e-02 5.700182169675827026e-02 -1.745403259992599487e-01 3.359708786010742188e-01 -9.289949387311935425e-02 2.492550015449523926e-01 1.184837445616722107e-01 -2.067517489194869995e-01 1.986931115388870239e-01 3.396728336811065674e-01 2.810098044574260712e-02 -5.772761628031730652e-02 1.800998747348785400e-01 7.844186574220657349e-02 5.692134425044059753e-02 -8.089781552553176880e-02 2.320335358381271362e-01 -4.415871202945709229e-02 -1.977361142635345459e-01
-2.996167540550231934e-01 -1.742665469646453857e-01 1.309420019388198853e-01 -3.570966422557830811e-02 2.867734134197235107e-01 2.289391010999679565e-01 -8.730264008045196533e-02 -3.466003760695457458e-02 9.179101884365081787e-02 3.082518652081489563e-02 -4.238652586936950684e-01 -1.225713863968849182e-01 2.802773378789424896e-02 2.109204530715942383e-01 -1.785448640584945679e-01 -9.596475213766098022e-02 1.603282541036605835e-01 -1.885715276002883911e-01 -1.634429991245269775e-01 8.509791642427444458e-02 -1.707946360111236572e-01 1.390327662229537964e-01 1.016983687877655029e-01 -1.028341799974441528e-01 -2.266274094581604004e-01 3.253322541713714600e-01 -8.171190321445465088e-02 5.948027595877647400e-02 -5.730906501412391663e-02 -8.241262286901473999e-02 -2.889378368854522705e-01 -4.390937462449073792e-02
-1.959459632635116577e-01 -2.307402640581130981e-01 -1.232275553047657013e-02 -2.857050299644470215e-01 2.500577867031097412e-01 5.697799846529960632e-02 1.632582694292068481e-01 -3.408522903919219971e-02 -1.189893111586570740e-01 1.285602599382400513e-01 -2.076240181922912598e-01 -3.840681016445159912e-01 1.185851916670799255e-01 8.905541896820068359e-02 -9.286765009164810181e-02 1.141086500138044357e-02 2.593484818935394287e-01 -5.817866697907447815e-02 -6.449879705905914307e-02 -2.585168778896331787e-01 1.717073619365692139e-01 1.655564643442630768e-02 -1.410711556673049927e-01 1.305932551622390747e-01 -4.153693616390228271e-01 1.309739649295806885e-01 1.708963885903358459e-02 3.184599056839942932e-02 -1.800206750631332397e-01 2.161992490291595459e-01 -4.563801735639572144e-02 1.921182498335838318e-02
-2.314421832561492920e-01 -2.362184226512908936e-02 1.540498137474060059e-01 -3.592116832733154297e-01 1.699019968509674072e-01 -1.098243519663810730e-01 -2.328053414821624756e-01 1.959051564335823059e-02 1.039027199149131775e-01 8.167049288749694824e-02 -7.813660055398941040e-02 -6.796088814735412598e-02 -8.685009926557540894e-02 -7.088588923215866089e-02 -3.743251040577888489e-02 -2.580317854881286621e-01 1.978085637092590332e-01 -2.816130220890045166e-01 -6.358487159013748169e-02 -1.559948772192001343e-01 -7.784065604209899902e-02 9.872411936521530151e-02 3.356557786464691162e-01 1.052893996238708496e-01 -3.804400563240051270e-02 -2.039655745029449463e-01 1.341650485992431641e-01 -1.990098804235458374e-01 -1.408510375767946243e-02 1.965224146842956543e-01 5.731751397252082825e-02 3.996695876121520996e-01
-2.015213370323181152e-01 5.842349305748939514e-02 -8.021920174360275269e-02 -2.655552625656127930e-01 -1.171801835298538208e-01 3.545497059822082520e-01 1.812749505043029785e-01 -7.431541383266448975e-02 2.937753498554229736e-01 -1.400163918733596802e-01 9.544037282466888428e-02 2.168050557374954224e-01 -2.474066615104675293e-01 1.630115956068038940e-01 -1.551441103219985962e-01 -9.270136058330535889e-02 -9.140746667981147766e-03 -1.030015200376510620e-01 -1.270807385444641113e-01 -4.388035833835601807e-02 2.355620414018630981e-01 -3.845133632421493530e-02 3.209248781204223633e-01 3.903432935476303101e-02 -6.864423863589763641e-03 3.237934410572052002e-01 1.138022616505622864e-01 -4.389117285609245300e-02 -1.831712275743484497e-01 1.837440580129623413e-01 -1.994980126619338989e-01 4.001371189951896667e-02
-3.096223771572113037e-01 -1.666578650474548340e-01 3.313682675361633301e-01 -3.046040832996368408e-01 -3.976317495107650757e-02 1.256877481937408447e-01 -1.018810197710990906e-01 2.450399100780487061e-01 2.770538032054901123e-01 -1.542043834924697876e-01 -1.396344751119613647e-01 -1.729534268379211426e-01 -8.804545551538467407e-02 2.649980187416076660e-01 -1.397561281919479370e-01 1.029294282197952271e-01 2.089643776416778564e-01 -1.173318549990653992e-01 9.746743738651275635e-02 -4.292552918195724487e-02 -1.046298965811729431e-01 -1.982775777578353882e-01 -3.422527015209197998e-02 1.533543039113283157e-02 -6.036404520273208618e-02 2.593224346637725830e-01 1.312584131956100464e-01 -2.009460330009460449e-01 2.576295435428619385e-01 -2.664810791611671448e-02 2.791849151253700256e-02 1.054091379046440125e-01
-2.465044111013412476e-01 -2.639813721179962158e-01 -5.932308360934257507e-02 -5.957939103245735168e-02 1.562237888574600220e-01 3.427069187164306641e-01 2.249391227960586548e-01 9.767493605613708496e-02 2.130294144153594971e-01 1.639267243444919586e-02 -1.543156057596206665e-01 -9.200052171945571899e-02 5.479669198393821716e-02 3.944549337029457092e-02 -8.354777842760086060e-02 -4.346718490123748779e-01 7.368233054876327515e-02 -2.223262786865234375e-01 -5.747190117835998535e-02 1.969714313745498657e-01 -1.118488684296607971e-01 -4.406375810503959656e-02 4.059231579303741455e-01 8.874569088220596313e-02 -4.041763395071029663e-02 6.052124500274658203e-02 5.383684858679771423e-02 6.093158200383186340e-02 -2.061274796724319458e-01 6.060463935136795044e-02 -1.998781114816665649e-01 1.579478732310235500e-03
-2.553046643733978271e-01 -1.686336696147918701e-01 3.102013766765594482e-01 -3.011557087302207947e-02 -6.294884253293275833e-03 2.852316796779632568e-01 -1.214979123324155807e-02 -2.089955210685729980e-01 9.669110178947448730e-02 -1.714439839124679565e-01 -9.346909821033477783e-02 -1.958633959293365479e-01 -9.397941082715988159e-02 5.327722057700157166e-02 2.211673744022846222e-02 9.397477656602859497e-02 2.178462445735931396e-01 -1.411907374858856201e-01 -4.674871861934661865e-01 -6.763629615306854248e-02 3.318874239921569824e-01 -1.776947379112243652e-01 8.973766118288040161e-02 8.638682961463928223e-02 -2.362132519483566284e-01 -5.014904309064149857e-04 9.287298470735549927e-02 1.510255932807922363e-01 -7.433850783854722977e-03 6.167188659310340881e-02 -1.041727960109710693e-01 1.658377349376678467e-01
-1.403452157974243164e-01 6.618326902389526367e-02 2.486618161201477051e-01 -2.701346576213836670e-01 1.235638558864593506e-01 -4.952112212777137756e-02 -1.359137594699859619e-01 2.117939442396163940e-01 -1.369931101799011230e-01 1.616315096616744995e-01 -1.860033273696899414e-01 -1.065848320722579956e-01 2.102848440408706665e-01 -2.302224487066268921e-01 1.617933996021747589e-02 -2.118713408708572388e-01 2.687139213085174561e-01 -1.440176963806152344e-01 -6.704355031251907349e-02 -3.325464949011802673e-02 2.052033990621566772e-01 -1.088897809386253357e-01 2.860099971294403076e-01 -1.602476835250854492e-01 -4.152451455593109131e-01 -1.549395918846130371e-01 1.867835670709609985e-01 9.237837791442871094e-02 -3.195416927337646484e-02 1.536353528499603271e-01 -1.386426854878664017e-03 4.864639416337013245e-02
-1.945394277572631836e-01 -4.677392169833183289e-02 3.418041765689849854e-01 -1.037791594862937927e-01 -5.702859535813331604e-02 1.292693912982940674e-01 2.268806286156177521e-02 -5.435302853584289551e-02 -6.966450065374374390e-02 2.178560942411422729e-01 -1.407563406974077225e-02 9.776507318019866943e-02 -3.434708714485168457e-02 -2.480244487524032593e-01 -9.271305799484252930e-02 1.263121664524078369e-01 9.894279390573501587e-02 -2.092454880475997925e-01 1.933763623237609863e-01 -2.132792323827743530e-01 -2.779965102672576904e-02 2.414754033088684082e-01 6.863766908645629883e-02 7.096595317125320435e-02 -2.996892333030700684e-01 -3.827149793505668640e-02 1.352449953556060791e-01 -1.615129709243774414e-01 2.163860648870468140e-01 3.085288405418395996e-01 -4.029139876365661621e-01 1.196776479482650757e-01
-2.004619389772415161e-01 -2.263645827770233154e-02 3.516460955142974854e-01 -3.131271898746490479e-01 -1.848674118518829346e-01 1.147290691733360291e-01 9.677695482969284058e-02 -1.266761273145675659e-01 1.731712669134140015e-01 -1.398887485265731812e-02 1.228502914309501648e-01 -3.380706608295440674e-01 -2.073094993829727173e-01 6.116032972931861877e-02 1.677803844213485718e-01 -5.382512882351875305e-02 1.594284325838088989e-01 -1.225058138370513916e-01 -1.245920285582542419e-01 -2.095478922128677368e-01 1.611846834421157837e-01 6.575873121619224548e-03 1.952277421951293945e-01 -7.070928066968917847e-02 -2.867296338081359863e-01 3.608179092407226562e-02 1.409865617752075195e-01 1.692021489143371582e-01 -8.491459488868713379e-02 5.519438534975051880e-02 -3.225240409374237061e-01 1.105318814516067505e-01
-2.471819892525672913e-02 -8.256152272224426270e-02 1.182450428605079651e-01 -2.441332042217254639e-01 1.339430510997772217e-01 7.307112962007522583e-02 1.180504262447357178e-01 2.604310866445302963e-03 4.283060505986213684e-02 -2.556437849998474121e-01 -6.521468050777912140e-03 -1.260606944561004639e-01 8.564639720134437084e-04 1.143732890486717224e-01 -3.390194773674011230e-01 -4.158222582191228867e-03 -8.835177868604660034e-02 1.642263531684875488e-01 1.799346059560775757e-01 -2.209007143974304199e-01 -3.560960665345191956e-02 5.168423429131507874e-02 4.147627949714660645e-02 -1.356890946626663208e-01 -4.164574742317199707e-01 2.050228565931320190e-01 -2.239610850811004639e-01 8.720105141401290894e-02 -2.390287965536117554e-01 4.217400252819061279e-01 -4.724446684122085571e-02 1.418631970882415771e-01
-1.343305110931396484e-01 -7.667136937379837036e-02 2.357389181852340698e-01 -2.344602793455123901e-01 -1.673455536365509033e-02 1.216075271368026733e-01 9.718480706214904785e-02 -6.208346784114837646e-02 1.120989024639129639e-01 -9.470742195844650269e-02 -2.126506417989730835e-01 -2.358722537755966187e-01 -2.067137658596038818e-01 9.265795815736055374e-04 -2.726257145404815674e-01 -6.788300722837448120e-02 3.209876269102096558e-02 -1.735105067491531372e-01 -1.567930281162261963e-01 -1.835617125034332275e-01 1.854791888035833836e-03 -3.533872961997985840e-01 2.667118608951568604e-01 -1.936106532812118530e-01 -2.364471405744552612e-01 -2.333228588104248047e-01 2.160217761993408203e-01 3.770952299237251282e-02 2.647954970598220825e-03 1.261053085327148438e-01 -1.923648118972778320e-01 -2.425679415464401245e-01
-1.916807442903518677e-01 -2.549763619899749756e-01 2.713218927383422852e-01 -2.634553238749504089e-02 2.650684118270874023e-01 1.511344760656356812e-01 1.969247311353683472e-01 -6.001522392034530640e-02 2.846627235412597656e-01 9.049255400896072388e-02 -1.838502436876296997e-01 -7.797780632972717285e-02 1.087944135069847107e-01 2.178898155689239502e-01 -1.658669263124465942e-01 -7.293025404214859009e-02 3.310232162475585938e-01 -1.099294349551200867e-01 -1.837288588285446167e-01 1.399751286953687668e-02 -3.064042925834655762e-01 8.337392657995223999e-02 1.419310830533504486e-02 -1.625770032405853271e-01 -1.033689007163047791e-01 1.535222679376602173e-01 -4.938614368438720703e-02 4.729765653610229492e-02 -1.462229788303375244e-01 -1.584658399224281311e-02 -3.346759676933288574e-01 1.074924096465110779e-01
3.492584824562072754e-02 -3.853031098842620850e-01 -2.803466282784938812e-02 -2.655869722366333008e-01 2.957158535718917847e-02 1.712868958711624146e-01 -7.120913267135620117e-02 5.524174496531486511e-02 3.790529966354370117e-01 -1.257125884294509888e-01 -2.391631454229354858e-01 -2.084090560674667358e-01 -2.513916930183768272e-03 2.524923384189605713e-01 -1.867411285638809204e-01 -1.564438492059707642e-01 5.060049518942832947e-02 2.705673277378082275e-01 -1.117006093263626099e-01 9.246966801583766937e-03 3.232726454734802246e-01 -1.387049555778503418e-01 2.734915912151336670e-02 4.586193710565567017e-02 -9.659673273563385010e-02 2.705179750919342041e-01 5.290489643812179565e-02 2.789787482470273972e-03 7.517850399017333984e-02 1.973725408315658569e-01 -1.010958701372146606e-01 4.866898432374000549e-02
-3.300375044345855713e-01 -1.729143261909484863e-01 2.880042791366577148e-01 -1.710641682147979736e-01 1.236838176846504211e-01 1.841764152050018311e-01 1.529172509908676147e-01 2.399398684501647949e-01 -9.580364823341369629e-02 -1.863760799169540405e-01 -4.279506579041481018e-02 -1.961568146944046021e-01 1.084796860814094543e-01 1.820849180221557617e-01 -1.461130380630493164e-01 -2.440151721239089966e-01 2.704774141311645508e-01 -1.482341885566711426e-01 -6.850278377532958984e-02 4.277099296450614929e-02 3.466717153787612915e-02 -2.273801863193511963e-01 -3.379204124212265015e-02 1.343386322259902954e-01 -1.559728085994720459e-01 2.309685647487640381e-01 1.197669059038162231e-01 1.934376657009124756e-01 -8.503497391939163208e-02 2.323831021785736084e-01 9.811177104711532593e-02 1.863164007663726807e-01
-3.756052255630493164e-01 2.890088036656379700e-02 2.285899668931961060e-01 -1.767896413803100586e-01 1.070889011025428772e-01 1.391246169805526733e-01 -2.207626402378082275e-01 -8.040230721235275269e-03 -2.038717269897460938e-02 -3.644082248210906982e-01 -3.582764863967895508e-01 7.963540405035018921e-02 2.770890891551971436e-01 1.919956952333450317e-01 -4.766529425978660583e-02 -1.165466755628585815e-01 1.629184335470199585e-01 -4.838151484727859497e-02 -1.393823325634002686e-01 -4.873382300138473511e-02 -4.570504650473594666e-02 -8.240427821874618530e-03 2.679388411343097687e-02 -6.631282716989517212e-02 -1.119424477219581604e-01 8.416458964347839355e-02 9.069806337356567383e-02 -1.636678576469421387e-01 -3.102268278598785400e-01 2.312294989824295044e-01 -1.640062406659126282e-02 1.870342046022415161e-01
-1.709467470645904541e-01 -1.891139596700668335e-01 4.050897955894470215e-01 -4.520262591540813446e-04 -5.708745121955871582e-02 4.770777747035026550e-02 -1.013823598623275757e-01 1.247123330831527710e-01 2.236426994204521179e-02 -2.028650939464569092e-01 -1.085879951715469360e-01 -3.695910573005676270e-01 2.152917236089706421e-01 3.336389958858489990e-01 1.221224479377269745e-02 -1.811699122190475464e-01 -8.521889336407184601e-03 -1.002581343054771423e-01 1.954728551208972931e-02 1.522429585456848145e-01 1.307615190744400024e-01 -1.077606454491615295e-01 2.684732079505920410e-01 -7.802037894725799561e-02 -2.011907845735549927e-01 -9.785138815641403198e-02 1.030414924025535583e-01 1.543926596641540527e-01 1.419307440519332886e-01 1.114975437521934509e-01 -2.914417684078216553e-01 1.276168823242187500e-01
-3.240139484405517578e-01 -1.651077158749103546e-02 2.859641313552856445e-01 -1.334651857614517212e-01 -7.687337696552276611e-02 7.897464185953140259e-02 -6.524579226970672607e-02 9.116147644817829132e-03 -1.415296196937561035e-01 -8.835199475288391113e-02 -2.478328943252563477e-01 2.598530054092407227e-01 1.386946588754653931e-01 -7.978039979934692383e-02 -1.948028616607189178e-02 -3.746194243431091309e-01 -1.148905828595161438e-01 -2.055558860301971436e-01 -2.090981433866545558e-04 -2.839967310428619385e-01 5.894251912832260132e-02 -3.847791254520416260e-02 4.671046882867813110e-02 7.025622576475143433e-02 -3.496673107147216797e-01 1.748435385525226593e-02 1.871560215950012207e-01 2.517467923462390900e-02 -1.533279269933700562e-01 2.538065910339355469e-01 -1.041514240205287933e-02 -2.472163736820220947e-01
-1.667908430099487305e-01 9.265489876270294189e-02 9.738799929618835449e-02 -3.503554165363311768e-01 -1.491953879594802856e-01 2.269385904073715210e-01 1.049324125051498413e-01 -2.235826551914215088e-01 9.336421638727188110e-02 -2.041725218296051025e-01 -7.234347611665725708e-02 -3.011926114559173584e-01 6.649153679609298706e-02 -2.573984265327453613e-01 -1.292905062437057495e-01 -7.550542056560516357e-02 3.481515869498252869e-02 -6.713280454277992249e-03 3.410365432500839233e-02 -2.234864830970764160e-01 -1.114011332392692566e-01 -8.339370042085647583e-02 3.724451661109924316e-01 -2.154471911489963531e-02 -1.099425405263900757e-01 1.545081567019224167e-02 -1.774854212999343872e-01 1.631864160299301147e-01 -2.068345397710800171e-01 -8.799096196889877319e-02 -3.532465100288391113e-01 -2.196281589567661285e-02
-1.040882915258407593e-01 -1.596788763999938965e-01 3.261894583702087402e-01 -3.168056607246398926e-01 -4.207940027117729187e-02 8.503121137619018555e-02 2.378370799124240875e-02 -2.549903988838195801e-01 2.346428036689758301e-01 -1.526285409927368164e-01 6.122430413961410522e-02 -3.851488232612609863e-01 -1.552198678255081177e-01 5.882433429360389709e-02 -1.093879193067550659e-01 -8.979471027851104736e-02 1.021934822201728821e-01 -1.570633500814437866e-01 1.450679451227188110e-01 -1.117590814828872681e-01 1.275162212550640106e-03 -2.560999095439910889e-01 1.481037586927413940e-01 -1.948923617601394653e-01 -1.616979092359542847e-01 -1.712337732315063477e-01 3.183442354202270508e-01 -4.536865279078483582e-02 -8.938900381326675415e-02 1.723929792642593384e-01 -1.129201799631118774e-01 -2.846308797597885132e-02
-8.632636815309524536e-02 -2.695282995700836182e-01 1.677439510822296143e-01 -1.316543072462081909e-01 1.076774522662162781e-01 1.864164620637893677e-01 2.132890075445175171e-01 2.638605423271656036e-03 1.756160110235214233e-01 -2.333828359842300415e-01 -4.131075441837310791e-01 4.418590292334556580e-02 3.143395483493804932e-01 2.973307371139526367e-01 6.515596061944961548e-02 -1.126187946647405624e-02 1.942165791988372803e-01 -3.925356641411781311e-02 6.860517710447311401e-02 -1.413231343030929565e-01 -3.399863094091415405e-02 -3.448123857378959656e-02 2.483331859111785889e-01 6.276508420705795288e-02 -2.186057567596435547e-01 1.558033227920532227e-01 2.353844642639160156e-01 8.036917075514793396e-03 -2.551704943180084229e-01 7.354775071144104004e-02 5.313676223158836365e-02 -1.758129894733428955e-02
3.146511688828468323e-02 -1.329554617404937744e-01 -6.851178407669067383e-02 -2.893129289150238037e-01 2.582311630249023438e-01 1.770360469818115234e-01 -4.546873643994331360e-02 -5.757918953895568848e-02 4.751433804631233215e-02 7.115760818123817444e-03 -2.779523432254791260e-01 1.736688315868377686e-01 8.110652863979339600e-02 2.631443142890930176e-01 1.599716581404209137e-02 -1.505054831504821777e-01 1.266987621784210205e-01 -2.480842918157577515e-02 1.385478973388671875e-01 -2.189202457666397095e-01 1.934775710105895996e-01 -2.041669748723506927e-02 5.159488320350646973e-01 4.139772430062294006e-02 -3.017703592777252197e-01 1.682732552289962769e-01 4.681802820414304733e-03 5.095039680600166321e-02 -1.907130777835845947e-01 8.818252012133598328e-03 6.569795310497283936e-02 1.695583462715148926e-01
-7.669425755739212036e-02 -3.361699581146240234e-01 4.712157249450683594e-01 -2.343779802322387695e-01 -1.899366676807403564e-01 2.001980096101760864e-01 9.934128820896148682e-02 -3.224168345332145691e-02 -5.478283390402793884e-02 -7.080471515655517578e-02 1.031047627329826355e-01 -8.700895309448242188e-02 1.712003946304321289e-01 -2.147405780851840973e-02 1.551022529602050781e-01 1.570034921169281006e-01 6.286413222551345825e-02 -1.998961716890335083e-01 -1.179164946079254150e-01 -3.321146070957183838e-01 3.308992832899093628e-02 8.434706367552280426e-03 1.934078782796859741e-01 1.704718470573425293e-01 -2.223965674638748169e-01 1.542996615171432495e-01 1.656115613877773285e-02 -5.260878056287765503e-02 -2.798329293727874756e-02 2.065687030553817749e-01 -2.080691605806350708e-01 1.164845675230026245e-01
-2.662025690078735352e-01 -2.179042696952819824e-01 8.089959621429443359e-02 -3.412974253296852112e-02 -8.203090727329254150e-02 1.113482713699340820e-01 -1.216804906725883484e-01 -1.138814985752105713e-01 -5.639575794339179993e-02 -3.959108516573905945e-02 -1.896340698003768921e-01 -1.948148608207702637e-01 -1.088998690247535706e-01 3.377264142036437988e-01 9.817629307508468628e-02 -2.993235737085342407e-02 3.825680315494537354e-01 -2.515921592712402344e-01 6.981681287288665771e-02 -1.462360322475433350e-01 2.030084729194641113e-01 1.232749745249748230e-01 2.030757218599319458e-01 -2.162449210882186890e-01 -2.330106943845748901e-01 7.484625279903411865e-02 8.701820857822895050e-03 -1.224185526371002197e-01 -1.782777160406112671e-01 7.178439944982528687e-02 -2.913358509540557861e-01 1.866263896226882935e-01
-6.499214470386505127e-02 -1.626356393098831177e-01 2.320794314146041870e-01 -1.464132964611053467e-01 -8.850866556167602539e-02 1.787290126085281372e-01 2.118363678455352783e-01 -3.168193250894546509e-02 1.144161000847816467e-01 -3.635045886039733887e-01 -2.174624949693679810e-01 -3.353441879153251648e-02 2.360333204269409180e-01 1.671128720045089722e-01 2.854476124048233032e-02 1.130886003375053406e-01 -7.959906756877899170e-02 -2.837310433387756348e-01 -1.597411632537841797e-01 -1.363460719585418701e-01 2.622014880180358887e-01 1.423242837190628052e-01 1.768696904182434082e-01 -8.672650903463363647e-02 -1.001641601324081421e-01 -6.639578938484191895e-02 1.250294446945190430e-01 -1.552198082208633423e-02 -1.782087981700897217e-01 4.398169368505477905e-02 -2.914961874485015869e-01 3.312913775444030762e-01
-9.661031886935234070e-03 4.217552021145820618e-02 3.495008945465087891e-01 -1.766670495271682739e-01 -2.452457509934902191e-02 2.512381076812744141e-01 3.821972608566284180e-01 9.638692438602447510e-02 3.292969167232513428e-01 -6.929719448089599609e-02 -6.399267911911010742e-02 -1.005135849118232727e-01 -3.626736998558044434e-01 1.259060353040695190e-01 -1.154635548591613770e-01 -1.483893692493438721e-01 2.952868491411209106e-02 -2.468757182359695435e-01 -7.912798225879669189e-02 -1.814669966697692871e-01 1.783635281026363373e-02 -6.460089981555938721e-02 1.624302268028259277e-01 1.638568937778472900e-01 3.090998530387878418e-02 1.826963871717453003e-01 2.025032937526702881e-01 -1.627306193113327026e-01 -1.541784964501857758e-02 3.282178938388824463e-02 -1.812392026185989380e-01 1.441745907068252563e-01
2.164374291896820068e-02 1.725258827209472656e-01 1.966492533683776855e-01 -1.189858913421630859e-01 -4.500660300254821777e-02 3.060670197010040283e-01 -6.239043921232223511e-02 1.556484550237655640e-01 1.335435956716537476e-01 -4.891585558652877808e-02 -3.459749743342399597e-03 -1.803027242422103882e-01 8.972647786140441895e-02 2.112931162118911743e-01 -7.188135385513305664e-02 -1.524757444858551025e-01 1.608104407787322998e-01 3.698217496275901794e-02 -4.067320004105567932e-02 -2.867703437805175781e-01 9.297051280736923218e-02 -3.151496499776840210e-02 3.176479339599609375e-01 3.213389813899993896e-01 -2.578401267528533936e-01 3.382947742938995361e-01 1.583137363195419312e-01 -1.546406596899032593e-01 -1.046664454042911530e-02 3.020350933074951172e-01 -9.046282619237899780e-02 7.015872001647949219e-02
-3.403463959693908691e-02 -2.470219880342483521e-02 3.985839486122131348e-01 -1.277359426021575928e-01 -2.753918245434761047e-02 1.887758225202560425e-01 -2.053395286202430725e-02 2.906333506107330322e-01 -4.526814818382263184e-02 -1.694173216819763184e-01 2.580208890140056610e-02 -2.687031961977481842e-02 -4.300032928586006165e-02 6.531987339258193970e-02 -2.345542311668395996e-01 1.765310391783714294e-02 1.679749786853790283e-01 5.429017171263694763e-02 5.543682351708412170e-02 -1.277356296777725220e-01 -1.141194030642509460e-01 7.630212604999542236e-02 -1.044434756040573120e-01 -1.113381534814834595e-01 -3.913735449314117432e-01 4.916374012827873230e-02 -9.743194282054901123e-02 -6.681482493877410889e-02 -3.037814982235431671e-02 4.772671759128570557e-01 -3.404861092567443848e-01 -3.594318404793739319e-02
-8.732082694768905640e-02 -5.826924741268157959e-02 1.998713910579681396e-01 -2.660457491874694824e-01 -2.870438992977142334e-02 7.704000920057296753e-02 2.655887901782989502e-01 4.325109720230102539e-02 7.420965284109115601e-02 -1.205578073859214783e-01 -1.545427143573760986e-01 -2.833190858364105225e-01 -3.377321958541870117e-01 1.373660415410995483e-01 -2.188683748245239258e-01 6.889112293720245361e-02 1.925107985734939575e-01 1.161774620413780212e-01 -2.670709788799285889e-01 -1.786211580038070679e-01 1.562336981296539307e-01 1.201191842555999756e-01 3.333719372749328613e-01 1.756573170423507690e-01 -2.205135077238082886e-01 -8.256594650447368622e-03 1.951533406972885132e-01 1.853846758604049683e-01 2.421329729259014130e-02 8.970336057245731354e-03 1.330068856477737427e-01 1.232200339436531067e-01
-3.156116008758544922e-01 1.006599217653274536e-01 6.478428840637207031e-02 -3.131771385669708252e-01 1.422911882400512695e-01 3.782237470149993896e-01 3.347239643335342407e-02 -1.609409973025321960e-02 1.851337701082229614e-01 -1.128282994031906128e-01 1.616799384355545044e-01 1.305991858243942261e-01 5.056151375174522400e-02 2.904699742794036865e-01 -1.185236051678657532e-01 5.730357021093368530e-02 2.184642665088176727e-02 -1.172574684023857117e-01 1.200946196913719177e-01 -2.540280818939208984e-01 -4.202129691839218140e-02 1.304680407047271729e-01 3.468779325485229492e-01 2.673930227756500244e-01 -2.082710117101669312e-01 8.827195316553115845e-02 -7.280699908733367920e-02 -1.801294460892677307e-02 2.276689186692237854e-02 2.368592023849487305e-01 -4.363321885466575623e-02 9.863758087158203125e-02
-3.953755497932434082e-01 5.311896279454231262e-02 1.073890104889869690e-01 -1.791426092386245728e-01 7.697234302759170532e-02 4.263324737548828125e-01 1.087234020233154297e-01 -2.465255111455917358e-01 2.232861220836639404e-01 -7.795576006174087524e-02 1.133954375982284546e-01 5.213242769241333008e-02 1.158724948763847351e-01 1.043722219765186310e-02 -9.662764519453048706e-02 8.617427945137023926e-02 8.515048772096633911e-03 -6.755731254816055298e-02 1.769403964281082153e-01 -2.894598543643951416e-01 -2.455322891473770142e-01 -9.197845309972763062e-02 2.132733464241027832e-01 2.540144920349121094e-01 -1.460437476634979248e-01 4.689718037843704224e-02 1.281189173460006714e-01 4.945721104741096497e-02 -1.166527792811393738e-01 1.433220803737640381e-01 -2.184213697910308838e-01 1.114092320203781128e-01
-1.369953155517578125e-01 -1.927558332681655884e-01 2.642615735530853271e-01 -2.756960391998291016e-01 3.224791586399078369e-01 -5.716026201844215393e-02 1.441501528024673462e-01 1.135246083140373230e-01 1.213805675506591797e-01 2.803782932460308075e-03 -2.243098169565200806e-01 -1.435891836881637573e-01 -1.153245717287063599e-01 3.049225807189941406e-01 -4.197851195931434631e-02 2.219810485839843750e-01 2.049971185624599457e-02 -4.020632803440093994e-02 -7.839694619178771973e-02 -1.902445256710052490e-01 2.557549774646759033e-01 -1.712909042835235596e-01 -2.929388731718063354e-02 -7.307819277048110962e-02 -2.525539100170135498e-01 1.661882102489471436e-01 4.795717820525169373e-02 -2.069727182388305664e-01 1.869526505470275879e-02 1.940812170505523682e-01 -2.542045116424560547e-01 -1.726745814085006714e-01
7.234973832964897156e-03 -1.806378513574600220e-01 2.242369949817657471e-01 -1.161201298236846924e-01 -5.139309912919998169e-02 3.226813673973083496e-01 5.042032897472381592e-02 -7.150788605213165283e-02 1.283962577581405640e-01 -4.459631070494651794e-02 2.000322192907333374e-01 -7.546846568584442139e-02 6.301255524158477783e-02 -1.784356497228145599e-02 5.157730355858802795e-02 -2.851541042327880859e-01 8.769159764051437378e-02 -2.918901853263378143e-02 -6.042224168777465820e-02 -3.542928099632263184e-01 9.057225286960601807e-02 -5.848597735166549683e-02 5.961913242936134338e-02 2.405449450016021729e-01 -2.839669287204742432e-01 -3.211865201592445374e-02 2.483003437519073486e-01 -2.117310836911201477e-02 2.113887667655944824e-01 1.120775118470191956e-01 -3.226360380649566650e-01 3.475909233093261719e-01
-2.243863940238952637e-01 2.333765663206577301e-02 1.665121614933013916e-01 -3.590191006660461426e-01 -6.841211766004562378e-02 -1.316494215279817581e-02 -3.159254491329193115e-01 3.736245259642601013e-02 1.147359013557434082e-01 -4.200315475463867188e-02 -2.810069918632507324e-01 3.294073045253753662e-02 1.707643643021583557e-02 8.158167451620101929e-02 1.495408564805984497e-01 1.568815410137176514e-01 3.665006756782531738e-01 1.154127642512321472e-01 -7.898385822772979736e-02 -2.859287895262241364e-03 -2.313737384974956512e-02 -9.524229168891906738e-02 2.265742868185043335e-01 -3.423610329627990723e-02 -3.339727222919464111e-01 -3.216887116432189941e-01 1.010756939649581909e-01 2.658201158046722412e-01 9.291698038578033447e-02 9.156229346990585327e-02 -5.238602682948112488e-02 -7.657151669263839722e-02
-1.918940097093582153e-01 -6.992685608565807343e-03 3.508796989917755127e-01 -2.074800729751586914e-01 5.804501101374626160e-02 1.217784509062767029e-01 -1.456000953912734985e-01 -3.641457557678222656e-01 -1.515505611896514893e-01 4.673582687973976135e-02 -2.494776695966720581e-01 2.854666709899902344e-01 -2.670416841283440590e-03 1.767219752073287964e-01 -3.070299029350280762e-01 -8.262291550636291504e-02 1.135165542364120483e-01 1.741053462028503418e-01 -2.892598509788513184e-02 2.024213820695877075e-01 2.032260596752166748e-01 1.049509122967720032e-01 1.971325278282165527e-01 -4.929609224200248718e-02 -1.107438653707504272e-01 -5.726567283272743225e-02 1.685684770345687866e-01 2.234135270118713379e-01 -1.692868620157241821e-01 1.367225795984268188e-01 3.546955063939094543e-02 5.147980526089668274e-02
-1.331305801868438721e-01 -1.683647036552429199e-01 2.746683955192565918e-01 -3.222532868385314941e-01 -2.194763869047164917e-01 1.502938717603683472e-01 -5.678426846861839294e-02 -1.593209207057952881e-01 1.524040549993515015e-01 2.082556784152984619e-01 -9.085796028375625610e-02 -8.432454615831375122e-02 -2.477496713399887085e-01 1.077765002846717834e-01 1.045989468693733215e-01 -1.673057228326797485e-01 1.189043968915939331e-01 -1.322370767593383789e-01 -3.247207701206207275e-01 -2.046027481555938721e-01 8.229929208755493164e-02 -1.012346521019935608e-01 2.954640949610620737e-04 -3.323301672935485840e-02 -1.620337963104248047e-01 1.640105992555618286e-01 3.743986412882804871e-02 4.018466770648956299e-01 -1.428655683994293213e-01 9.743831306695938110e-02 -1.906161308288574219e-01 -4.527377709746360779e-02
-3.545784950256347656e-02 -1.666974276304244995e-01 2.695617079734802246e-01 -3.622213602066040039e-01 2.957074046134948730e-01 -5.522052198648452759e-02 1.076764315366744995e-01 1.099823936820030212e-01 8.051117509603500366e-02 1.803304105997085571e-01 -2.386811561882495880e-02 -2.702255360782146454e-02 -3.123187124729156494e-01 5.819312483072280884e-02 -3.088094294071197510e-01 2.410264126956462860e-02 2.263496667146682739e-01 -2.327565401792526245e-01 -1.081367209553718567e-01 -2.215970009565353394e-01 1.187568157911300659e-01 -8.857040852308273315e-02 -1.200662404298782349e-01 -9.372444450855255127e-02 -3.039493858814239502e-01 -1.464551687240600586e-01 -1.773457601666450500e-02 5.592134315520524979e-03 -1.087559312582015991e-01 1.757980734109878540e-01 -2.173146009445190430e-01 -1.531032007187604904e-02
2.484790422022342682e-02 -3.378112912178039551e-01 -1.527760028839111328e-01 -3.377051353454589844e-01 1.014985144138336182e-02 1.084513291716575623e-01 7.078540325164794922e-02 -8.795300126075744629e-02 -1.872708089649677277e-03 1.546624898910522461e-01 -1.578082330524921417e-02 -2.602086663246154785e-01 1.342453807592391968e-01 9.430278092622756958e-02 -3.640136122703552246e-01 -9.769044071435928345e-02 2.303410172462463379e-01 -1.187591403722763062e-01 -8.107755333185195923e-02 1.086825877428054810e-01 -2.114503681659698486e-01 1.066904589533805847e-01 3.851516246795654297e-01 5.909119173884391785e-02 -1.421421319246292114e-01 5.259123072028160095e-02 1.964450180530548096e-01 1.838754415512084961e-01 -9.896811842918395996e-02 2.441634982824325562e-01 4.127084836363792419e-02 -4.965423792600631714e-02
2.420815676450729370e-01 -9.001316130161285400e-02 2.354901134967803955e-01 -5.196176096796989441e-02 -9.525044262409210205e-02 1.715271919965744019e-01 3.165919706225395203e-02 6.262516975402832031e-02 3.040986955165863037e-01 -9.827377647161483765e-02 8.833088725805282593e-02 -1.601935923099517822e-01 -1.158977746963500977e-01 -7.035010308027267456e-02 -1.791886985301971436e-01 -1.831035688519477844e-02 7.393813133239746094e-02 6.590121984481811523e-02 -6.584122776985168457e-02 -1.123650297522544861e-01 1.333924829959869385e-01 -5.761486291885375977e-02 6.158514618873596191e-01 2.498514503240585327e-01 -2.878189384937286377e-01 9.057251363992691040e-02 6.086453422904014587e-02 -1.868843287229537964e-01 -3.167530521750450134e-02 1.358722150325775146e-01 -5.389778316020965576e-02 6.058879196643829346e-02
-3.483411967754364014e-01 -2.709465622901916504e-01 2.886265516281127930e-01 -1.490214467048645020e-01 9.558627754449844360e-02 2.453502416610717773e-01 -1.113400831818580627e-01 1.881768256425857544e-01 1.902397125959396362e-01 -1.295623332262039185e-01 2.150207944214344025e-02 -3.558119833469390869e-01 -8.970011770725250244e-02 1.297509670257568359e-01 -1.480715721845626831e-01 -6.917325407266616821e-02 2.300177663564682007e-01 5.635578185319900513e-02 -6.444075703620910645e-02 6.601768732070922852e-02 -1.240823864936828613e-01 -1.811456233263015747e-01 -9.927282109856605530e-03 -1.822715625166893005e-02 -4.327100142836570740e-02 1.341239213943481445e-01 2.928330600261688232e-01 2.383950725197792053e-02 -1.781374961137771606e-01 -4.273188114166259766e-02 -2.081772536039352417e-01 2.337639331817626953e-01
-2.572700083255767822e-01 -1.603254675865173340e-02 2.924049496650695801e-01 -1.427231170237064362e-02 -8.827229589223861694e-02 8.617171645164489746e-02 -6.625039502978324890e-03 -5.344620719552040100e-02 3.898735344409942627e-01 -1.146810054779052734e-01 1.398232728242874146e-01 -1.183144897222518921e-01 -1.992384344339370728e-01 9.648358821868896484e-02 -2.718410268425941467e-02 -9.083636850118637085e-02 -8.896175771951675415e-02 -4.622022435069084167e-02 -9.508948028087615967e-02 -1.695111691951751709e-01 -3.670634329319000244e-02 -2.226581722497940063e-01 2.255669087171554565e-01 1.990643292665481567e-01 -3.321723341941833496e-01 -2.145486883819103241e-03 3.987342119216918945e-01 2.496898472309112549e-01 -6.803961843252182007e-02 1.682376265525817871e-01 -1.384459137916564941e-01 3.909051592927426100e-04
-7.666423916816711426e-02 -3.210457861423492432e-01 2.511429786682128906e-01 -8.312720060348510742e-02 9.752806276082992554e-02 2.748423814773559570e-02 1.310089081525802612e-01 -1.820890605449676514e-01 2.383689731359481812e-01 1.207636967301368713e-01 -2.445448040962219238e-01 -5.201145634055137634e-02 7.605572789907455444e-02 3.061226904392242432e-01 -1.931221783161163330e-01 -2.527660727500915527e-01 2.961085140705108643e-01 -6.184125319123268127e-02 -1.503184437751770020e-01 -3.033909387886524200e-02 -1.913358718156814575e-01 1.431880891323089600e-01 1.059711351990699768e-01 -1.792001575231552124e-01 -1.087160632014274597e-01 1.909629404544830322e-01 -1.581862419843673706e-01 1.067930459976196289e-01 -3.000926971435546875e-02 1.697050780057907104e-02 -3.516897559165954590e-01 2.873099781572818756e-02
-3.053414523601531982e-01 -2.291687726974487305e-01 -7.354979217052459717e-02 -8.468953520059585571e-02 -2.646019756793975830e-01 8.254089951515197754e-02 8.037474006414413452e-02 6.446844339370727539e-02 2.048469521105289459e-02 -7.932290434837341309e-02 1.241809129714965820e-02 -4.085625335574150085e-02 -3.218170404434204102e-01 -1.551999598741531372e-01 -5.604369938373565674e-02 -1.935978233814239502e-01 1.103111132979393005e-01 -1.288252323865890503e-01 -2.299100719392299652e-02 -1.456508934497833252e-01 -1.925837807357311249e-02 9.773018956184387207e-02 4.759427905082702637e-01 3.372683376073837280e-02 -2.233847081661224365e-01 -1.311821490526199341e-02 3.042612671852111816e-01 9.703211486339569092e-03 1.912411302328109741e-01 2.230589538812637329e-01 -2.304264307022094727e-01 -8.460834622383117676e-02
-1.110156774520874023e-01 -3.157992064952850342e-01 3.093765079975128174e-01 -1.169384941458702087e-01 1.088000908493995667e-01 1.115866750478744507e-02 -4.122331440448760986e-01 1.312432140111923218e-01 1.626658737659454346e-01 3.835886891465634108e-04 -3.915817439556121826e-01 -1.476722359657287598e-01 -6.154948472976684570e-02 -5.346734449267387390e-02 -2.014228105545043945e-01 -2.719492316246032715e-01 8.758118748664855957e-02 2.404328286647796631e-01 -1.641178429126739502e-01 -1.158399358391761780e-01 1.058550179004669189e-01 -9.621202945709228516e-02 1.217475458979606628e-01 -6.828990299254655838e-03 -1.352322399616241455e-01 -2.146997116506099701e-02 -2.605539932847023010e-02 2.145346812903881073e-02 -1.907956451177597046e-01 9.400267153978347778e-02 -1.885485351085662842e-01 1.217208579182624817e-01
1.687409281730651855e-01 -2.010581344366073608e-01 4.026547074317932129e-01 -3.014249503612518311e-01 -8.155842870473861694e-02 1.434283703565597534e-01 2.292532622814178467e-01 -1.857313215732574463e-01 -2.983728982508182526e-02 -2.889727987349033356e-02 -1.243468895554542542e-01 1.982406675815582275e-01 4.776038229465484619e-02 -4.534737393260002136e-02 4.831858724355697632e-02 -2.435662746429443359e-01 1.401403099298477173e-01 -2.540545910596847534e-02 -2.218111185356974602e-03 -5.865393951535224915e-02 2.964669764041900635e-01 7.729099690914154053e-02 9.727586060762405396e-03 1.002116277813911438e-01 -1.575604677200317383e-01 2.962088882923126221e-01 7.408441603183746338e-02 1.112189292907714844e-01 -8.905313163995742798e-02 6.066505983471870422e-02 -3.551548123359680176e-01 -2.131949216127395630e-01
-4.031997174024581909e-02 2.901985310018062592e-02 4.348449409008026123e-01 -1.768627613782882690e-01 -1.562217026948928833e-01 2.262740880250930786e-01 1.924460083246231079e-01 -1.365055590867996216e-01 2.075593918561935425e-01 -7.981187850236892700e-02 -4.051041789352893829e-03 -1.921613812446594238e-01 -3.047733008861541748e-01 4.614796489477157593e-02 -1.148564293980598450e-01 6.531443446874618530e-02 -2.711472287774085999e-02 -9.824150800704956055e-02 4.745421931147575378e-03 -1.929298639297485352e-01 -7.345579564571380615e-02 -1.146516203880310059e-01 2.829639315605163574e-01 1.037341132760047913e-01 -2.752327024936676025e-01 1.800318062305450439e-01 2.231607586145401001e-01 1.048923879861831665e-01 1.011690050363540649e-01 7.905302196741104126e-02 -3.085270226001739502e-01 9.683686494827270508e-02
-1.496816724538803101e-01 -2.626450359821319580e-01 1.907206177711486816e-01 -2.061156928539276123e-01 2.869199216365814209e-01 1.254868060350418091e-01 -1.557664014399051666e-02 -2.106161713600158691e-01 1.340956836938858032e-01 -6.875117868185043335e-02 3.930982574820518494e-02 -2.011888846755027771e-02 1.018195226788520813e-01 1.726818680763244629e-01 -3.015401586890220642e-02 -5.426668003201484680e-02 2.517999410629272461e-01 7.044193148612976074e-02 -7.606410235166549683e-02 -2.861548773944377899e-02 -1.633715778589248657e-01 3.357844650745391846e-01 4.519339799880981445e-01 1.418352723121643066e-01 1.395374815911054611e-02 1.277365535497665405e-01 -4.662336781620979309e-03 -7.788461446762084961e-02 -2.917943894863128662e-01 1.938480734825134277e-01 -1.100495532155036926e-01 -1.489316374063491821e-01
-8.124024420976638794e-02 -7.834160327911376953e-02 3.031889200210571289e-01 -5.273853540420532227e-01 2.617112100124359131e-01 -4.057981073856353760e-02 -2.173788659274578094e-02 -6.283888965845108032e-02 -1.532019972801208496e-01 -1.780194491147994995e-01 -2.018294036388397217e-01 -3.450830280780792236e-02 -7.516509294509887695e-02 7.654858380556106567e-02 3.093217313289642334e-02 -2.033798545598983765e-01 2.310481220483779907e-01 -3.901990875601768494e-02 3.626682981848716736e-02 1.198127716779708862e-01 4.772553592920303345e-02 8.547464758157730103e-02 1.092912256717681885e-01 -4.176044091582298279e-02 -3.675685524940490723e-01 -6.613074243068695068e-02 2.146286964416503906e-01 -1.734045892953872681e-02 1.105292327702045441e-02 1.548465490341186523e-01 2.224033921957015991e-01 -1.961334794759750366e-01
1.132053211331367493e-01 -7.715310156345367432e-02 -3.447382524609565735e-02 -2.468641549348831177e-01 2.828885018825531006e-01 1.540026962757110596e-01 -4.557681083679199219e-02 -2.827570438385009766e-01 -1.739593036472797394e-02 -1.476701498031616211e-01 -2.264474928379058838e-01 2.142740413546562195e-02 1.917595863342285156e-01 2.316060848534107208e-02 -1.491382867097854614e-01 1.937565952539443970e-02 1.460968703031539917e-01 -3.024388551712036133e-01 -2.255503460764884949e-02 -2.075823545455932617e-01 2.231907993555068970e-01 5.492192134261131287e-02 4.861372709274291992e-01 -7.170362770557403564e-02 -2.665830552577972412e-01 2.026138536166399717e-04 -1.258269250392913818e-01 7.857646048069000244e-02 -1.575042754411697388e-01 1.679549813270568848e-01 3.963119164109230042e-02 3.439527377486228943e-02
-1.521629244089126587e-01 -2.136229574680328369e-01 2.767609991133213043e-02 -4.092897772789001465e-01 1.298451721668243408e-01 1.767090857028961182e-01 1.258689016103744507e-01 -2.254902124404907227e-01 3.139414638280868530e-02 4.734541848301887512e-02 -3.126213699579238892e-02 -1.930035203695297241e-01 1.989516615867614746e-02 -2.763370871543884277e-01 -5.094741284847259521e-02 -2.072463333606719971e-01 2.764395810663700104e-02 -7.379647344350814819e-02 -7.452743500471115112e-02 3.194261342287063599e-02 1.328255236148834229e-01 7.858963310718536377e-02 2.865149378776550293e-01 1.244327947497367859e-01 -2.520751953125000000e-01 1.737479865550994873e-01 -1.650033593177795410e-01 1.435593049973249435e-02 -3.880821466445922852e-01 -8.332470804452896118e-02 -2.573520243167877197e-01 7.260798662900924683e-02
-4.813735559582710266e-02 -3.610125780105590820e-01 2.474606037139892578e-01 -3.404073417186737061e-01 1.121812909841537476e-01 -2.111443877220153809e-01 5.759852752089500427e-02 -2.681295946240425110e-02 1.094950456172227859e-02 -4.912469908595085144e-02 -2.030075341463088989e-01 -1.751228868961334229e-01 -1.236865445971488953e-01 4.934545233845710754e-02 1.250288039445877075e-01 7.868018746376037598e-02 1.080603823065757751e-01 4.449795559048652649e-02 -1.522020548582077026e-01 -6.129116564989089966e-02 1.133274063467979431e-01 3.475575149059295654e-02 1.896439790725708008e-01 2.984099984169006348e-01 -4.795107990503311157e-02 2.716543674468994141e-01 -1.090847551822662354e-01 2.966475300490856171e-02 -2.161439806222915649e-01 3.285444378852844238e-01 -3.549522534012794495e-02 3.010451197624206543e-01
-1.677366942167282104e-01 1.728071421384811401e-01 4.900150373578071594e-02 -3.863348364830017090e-01 -1.090346928685903549e-02 3.892411887645721436e-01 9.830492734909057617e-02 -1.243121698498725891e-01 1.773724257946014404e-01 -6.622957438230514526e-02 1.879303604364395142e-01 1.521000079810619354e-02 1.248775497078895569e-01 2.388616800308227539e-01 -1.472626477479934692e-01 1.375442743301391602e-01 1.313857967033982277e-03 -4.894842952489852905e-02 1.107666715979576111e-01 -2.808515131473541260e-01 -2.009459026157855988e-02 1.755997836589813232e-01 3.016765415668487549e-01 1.833997666835784912e-01 -1.001700684428215027e-01 1.660422831773757935e-01 3.717203810811042786e-02 -5.294729024171829224e-03 -4.713214933872222900e-02 3.317089080810546875e-01 -1.306002289056777954e-01 1.058317422866821289e-01
-6.393091287463903427e-03 6.667140126228332520e-02 3.153558075428009033e-01 -1.766038388013839722e-01 -1.855251044034957886e-01 5.513299256563186646e-02 1.233442276716232300e-01 -1.423715353012084961e-01 3.326904177665710449e-01 -6.335646659135818481e-02 -6.588543951511383057e-02 -2.001810073852539062e-01 -3.278433382511138916e-01 1.766971647739410400e-01 -9.857647866010665894e-02 -2.859485708177089691e-02 -2.490458823740482330e-02 -1.653083860874176025e-01 -2.950722724199295044e-02 -8.491087704896926880e-02 1.650069952011108398e-01 4.281003773212432861e-02 2.798616886138916016e-01 2.024642080068588257e-01 -3.920961618423461914e-01 1.698990166187286377e-01 7.964328676462173462e-02 5.147898569703102112e-02 2.199631333351135254e-01 9.390925616025924683e-02 -2.064346969127655029e-01 8.812941610813140869e-02
-1.402729898691177368e-01 -6.810908019542694092e-02 2.893080469220876694e-03 -3.267632126808166504e-01 1.805739402770996094e-01 1.117462515830993652e-01 3.156153112649917603e-02 4.944158345460891724e-02 -8.672842383384704590e-02 2.662991583347320557e-01 -1.058145016431808472e-01 1.155123338103294373e-01 -1.714235842227935791e-01 1.419613212347030640e-01 -1.592213064432144165e-01 -1.615581810474395752e-01 1.581690609455108643e-01 -3.130459412932395935e-02 -2.237239666283130646e-02 1.145509183406829834e-01 -6.568176299333572388e-02 1.033868938684463501e-01 1.254030615091323853e-01 -2.417055964469909668e-01 -3.910270333290100098e-01 1.458407193422317505e-01 3.341975808143615723e-01 8.848160505294799805e-03 5.231400579214096069e-02 4.231531918048858643e-01 7.081365585327148438e-02 -1.219861358404159546e-01
-6.466099619865417480e-02 -2.556831538677215576e-01 2.185752540826797485e-01 -2.448110133409500122e-01 4.310052841901779175e-02 1.660448312759399414e-01 -1.187921985983848572e-01 -1.881278306245803833e-01 -1.210630685091018677e-01 -1.846212744712829590e-01 -2.950222603976726532e-02 -1.815753579139709473e-01 -3.035399019718170166e-01 9.054020792245864868e-02 -8.701980859041213989e-02 -3.359914571046829224e-02 2.883379757404327393e-01 -1.018433123826980591e-01 2.171222269535064697e-01 1.826521903276443481e-01 3.044708669185638428e-01 1.319890767335891724e-01 1.892477273941040039e-01 -2.424918711185455322e-01 -1.551035344600677490e-01 3.919826820492744446e-02 1.310134530067443848e-01 -2.531383633613586426e-01 -4.181462526321411133e-02 7.424354553222656250e-02 -2.429968565702438354e-01 -1.697494089603424072e-02
1.713352091610431671e-02 -1.166241317987442017e-01 4.349200427532196045e-01 -2.990717068314552307e-03 3.533064723014831543e-01 1.300640404224395752e-01 -1.106612309813499451e-01 -3.540710806846618652e-01 2.521930262446403503e-02 7.232418656349182129e-02 -3.539612889289855957e-02 -1.173040419816970825e-01 1.817952655255794525e-02 2.756839692592620850e-01 -1.305396109819412231e-01 -1.224067658185958862e-01 -1.867491155862808228e-01 -1.798030361533164978e-02 1.688055247068405151e-01 -6.439743936061859131e-02 1.648082770407199860e-02 6.468366831541061401e-02 2.815184295177459717e-01 -9.515974670648574829e-02 3.626822680234909058e-02 2.750909030437469482e-01 2.239121049642562866e-01 1.112684011459350586e-01 -7.198389619588851929e-02 2.649892568588256836e-01 -8.686732500791549683e-02 7.274278998374938965e-02
-3.785699605941772461e-01 3.468749523162841797e-01 7.964080572128295898e-02 -3.081388473510742188e-01 4.542795196175575256e-02 3.402200043201446533e-01 1.467426773160696030e-02 -1.589792668819427490e-01 2.446617782115936279e-01 -1.521314121782779694e-02 -6.494494527578353882e-02 1.461157053709030151e-01 4.294337332248687744e-02 6.543526053428649902e-02 -1.414747983217239380e-01 1.295406222343444824e-01 2.294304780662059784e-03 -2.762019075453281403e-02 1.151818186044692993e-01 -1.875812858343124390e-01 -1.669738441705703735e-02 -1.056847497820854187e-01 2.353571802377700806e-01 2.225901037454605103e-01 -2.823116723448038101e-03 1.360069215297698975e-01 2.464959025382995605e-01 -1.315115243196487427e-01 -1.426781862974166870e-01 1.380284428596496582e-01 -2.170253396034240723e-01 1.204465329647064209e-01
-2.250449061393737793e-01 -1.319711003452539444e-02 2.837283313274383545e-01 -5.985172390937805176e-01 -1.733320206403732300e-01 8.805223740637302399e-03 -2.201215177774429321e-01 -2.811082899570465088e-01 -1.639557629823684692e-01 -3.939455375075340271e-02 6.073137372732162476e-02 -3.911543637514114380e-02 -7.099180668592453003e-02 1.202225685119628906e-02 -1.208969019353389740e-02 4.640220850706100464e-02 -6.707818061113357544e-02 6.219159439206123352e-02 -3.637648746371269226e-02 6.490660458803176880e-02 1.177911683917045593e-01 4.678985476493835449e-02 2.865110337734222412e-01 -1.304445117712020874e-01 -1.993884593248367310e-01 -1.757511347532272339e-01 -6.678162608295679092e-04 -5.945207551121711731e-02 3.509313985705375671e-02 2.945005893707275391e-01 -1.327642351388931274e-01 -5.370407924056053162e-02
-8.380649983882904053e-02 -1.940096616744995117e-01 2.995774149894714355e-01 -1.625339984893798828e-01 -1.129223778843879700e-01 3.693488836288452148e-01 -4.375008866190910339e-02 -2.425899356603622437e-01 4.553964361548423767e-02 6.451636552810668945e-02 -1.306590437889099121e-01 1.543594058603048325e-02 1.416030228137969971e-01 1.328991949558258057e-01 -2.353613078594207764e-01 -4.334073513746261597e-02 2.647897005081176758e-01 2.235515117645263672e-01 1.458998173475265503e-01 8.700173348188400269e-02 -1.373379230499267578e-01 5.998951569199562073e-02 4.565291106700897217e-01 -1.667542308568954468e-01 -1.470669060945510864e-01 5.856454372406005859e-02 2.843906357884407043e-02 2.949319966137409210e-02 -1.097208559513092041e-01 1.703429967164993286e-01 1.756594777107238770e-01 6.652560085058212280e-02
-7.314790785312652588e-02 3.014619834721088409e-02 3.324038386344909668e-01 -1.055807620286941528e-01 2.751463558524847031e-03 2.359546124935150146e-01 1.653835326433181763e-01 -1.882357299327850342e-01 1.063229516148567200e-01 -1.621578037738800049e-01 -7.931761443614959717e-02 -3.353295028209686279e-01 -1.511002033948898315e-01 6.444696336984634399e-02 -1.182991489768028259e-01 -2.560465224087238312e-02 1.195249855518341064e-01 -9.901167452335357666e-02 -1.240672767162322998e-01 -2.187557071447372437e-01 1.265261471271514893e-01 -1.214362680912017822e-01 2.884629666805267334e-01 -1.744718402624130249e-01 -4.178946837782859802e-02 -1.901021301746368408e-01 3.785456418991088867e-01 8.653663843870162964e-02 -1.054667532444000244e-01 1.951400190591812134e-01 -1.300080269575119019e-01 -2.629524767398834229e-01
-2.239461541175842285e-01 7.801229506731033325e-02 1.887358874082565308e-01 -3.263649344444274902e-01 2.788108214735984802e-02 -8.693953044712543488e-03 2.447441406548023224e-02 -3.325147181749343872e-02 1.559937894344329834e-01 1.002012342214584351e-01 -1.335007101297378540e-01 -2.195384502410888672e-01 -3.090388178825378418e-01 2.000768333673477173e-01 -4.423254728317260742e-02 -3.229148685932159424e-01 6.429964303970336914e-02 -1.547893583774566650e-01 -8.162099123001098633e-02 -2.369383908808231354e-02 -1.317920982837677002e-01 -5.562460422515869141e-02 1.652335673570632935e-01 -9.164830297231674194e-02 -3.140545487403869629e-01 -3.961095213890075684e-01 2.551364526152610779e-02 7.367991656064987183e-02 2.322070673108100891e-02 2.580316066741943359e-01 1.205071434378623962e-02 -1.911787092685699463e-01
-1.497060507535934448e-01 -2.870354354381561279e-01 1.995207071304321289e-01 -1.457519829273223877e-01 1.038853079080581665e-01 9.372963756322860718e-02 -1.085747554898262024e-01 -3.217907249927520752e-01 -9.189601242542266846e-02 7.942555099725723267e-02 4.615600220859050751e-03 -7.140722870826721191e-02 1.853385940194129944e-02 1.489350795745849609e-01 1.142726019024848938e-01 -6.816332042217254639e-02 2.942058444023132324e-01 1.178607121109962463e-01 2.386007644236087799e-02 -1.644982695579528809e-01 -9.667834639549255371e-02 6.101998314261436462e-02 3.633775115013122559e-01 -1.437025051563978195e-02 -9.115850180387496948e-02 4.839784279465675354e-02 2.514061033725738525e-01 9.334688633680343628e-02 -3.069826066493988037e-01 4.027957022190093994e-01 1.440255641937255859e-01 7.703337818384170532e-02
-2.296558171510696411e-01 -8.537964522838592529e-02 1.869716942310333252e-01 -2.477376461029052734e-01 5.201017856597900391e-02 7.317737489938735962e-02 1.658583432435989380e-02 -6.228222511708736420e-03 2.321735918521881104e-01 7.285702228546142578e-02 -2.881244421005249023e-01 -3.843298926949501038e-02 1.050780713558197021e-01 6.817142665386199951e-02 8.667041361331939697e-02 8.487857878208160400e-02 6.058840453624725342e-02 -1.602362096309661865e-01 -9.436818072572350502e-04 -2.600811421871185303e-01 2.629020810127258301e-01 4.193712398409843445e-02 -2.229479104280471802e-01 2.581396698951721191e-01 -3.499597609043121338e-01 -1.797653734683990479e-01 -4.379502683877944946e-02 -7.275982201099395752e-02 -2.679493427276611328e-01 3.223337233066558838e-01 -7.334538549184799194e-02 -1.840365678071975708e-01
-2.960474193096160889e-01 -9.320921450853347778e-02 2.070863097906112671e-01 -1.924811601638793945e-01 1.581852510571479797e-02 2.547332048416137695e-01 -1.475559324026107788e-01 8.698860555887222290e-02 -1.367642432451248169e-01 -3.341957926750183105e-01 -3.507933616638183594e-01 1.784013807773590088e-01 3.070600330829620361e-01 2.127848267555236816e-01 5.193490535020828247e-03 -2.203567028045654297e-01 3.038051128387451172e-01 2.419292740523815155e-02 -1.363145262002944946e-01 -6.890964508056640625e-02 -9.950197488069534302e-02 1.631457172334194183e-02 1.142335087060928345e-01 5.456633120775222778e-02 -1.451833397150039673e-01 1.563529074192047119e-01 5.837589874863624573e-02 -1.276390105485916138e-01 -9.829974919557571411e-02 1.917300671339035034e-01 2.112183347344398499e-02 3.651922196149826050e-02
3.045117948204278946e-03 -2.247437089681625366e-01 2.714155800640583038e-02 -1.827872246503829956e-01 3.829744756221771240e-01 1.233642026782035828e-01 -4.223015904426574707e-02 -9.655676037073135376e-02 1.586201786994934082e-01 -1.102458909153938293e-01 -2.004512101411819458e-01 2.253181785345077515e-01 -2.853856608271598816e-02 1.369839906692504883e-01 -2.312367856502532959e-01 5.496543273329734802e-02 1.244600117206573486e-01 -2.152097821235656738e-01 1.442434191703796387e-01 -6.966196000576019287e-02 6.208657473325729370e-02 -1.121059618890285492e-02 4.806367158889770508e-01 -1.080450266599655151e-01 -2.335979342460632324e-01 5.610696598887443542e-02 1.584545671939849854e-01 8.828070014715194702e-02 -2.894717752933502197e-01 2.545499010011553764e-03 4.449184611439704895e-02 1.657610982656478882e-01
-2.467519491910934448e-01 3.628999292850494385e-01 5.493635311722755432e-02 -2.811763584613800049e-01 8.995909988880157471e-02 3.886676132678985596e-01 1.324651986360549927e-01 6.556636095046997070e-02 2.060987055301666260e-02 -2.636824175715446472e-02 -3.146011848002672195e-03 -9.407912194728851318e-02 -2.793969213962554932e-02 1.924068778753280640e-01 1.302723735570907593e-01 -8.060281723737716675e-02 2.066192328929901123e-01 -6.131035834550857544e-02 1.209575682878494263e-01 -3.000873029232025146e-01 2.212493419647216797e-01 6.693926453590393066e-02 4.223028123378753662e-01 -9.423099691048264503e-04 -1.874720603227615356e-01 -1.725519448518753052e-02 3.475863859057426453e-02 -5.420736223459243774e-02 1.017467156052589417e-01 1.895067393779754639e-01 -3.328542038798332214e-02 5.673335120081901550e-02
-3.090804219245910645e-01 -2.040208280086517334e-01 -4.295229911804199219e-02 3.167705237865447998e-02 2.095144540071487427e-01 9.341423213481903076e-02 -4.669381305575370789e-02 -6.685092300176620483e-02 3.161736130714416504e-01 -2.000304460525512695e-01 2.352640032768249512e-02 -1.008895710110664368e-01 4.132749140262603760e-02 -3.319941088557243347e-02 -7.961770147085189819e-02 -3.735722899436950684e-01 1.233216971158981323e-01 2.408969402313232422e-02 -1.246626377105712891e-01 -6.719724088907241821e-02 2.227886915206909180e-01 9.475474804639816284e-02 1.279521137475967407e-01 -5.981229245662689209e-02 -3.365337550640106201e-01 -2.530930042266845703e-01 1.108288913965225220e-01 2.007798403501510620e-01 -2.812831699848175049e-01 1.339479386806488037e-01 -1.110578030347824097e-01 -2.181723713874816895e-01
-2.576869428157806396e-01 1.312064677476882935e-01 1.946424990892410278e-01 -3.115867376327514648e-01 4.648941010236740112e-02 2.191028930246829987e-02 5.563649465329945087e-04 -4.144102632999420166e-01 2.956070899963378906e-01 -2.756424546241760254e-01 -5.409841984510421753e-02 -1.571953743696212769e-01 -7.841852307319641113e-02 -5.270152166485786438e-02 1.456804573535919189e-02 -1.852358579635620117e-01 5.129595100879669189e-02 7.637907564640045166e-02 7.496065646409988403e-02 -1.363565772771835327e-01 -1.116920784115791321e-01 -1.685133874416351318e-01 1.911346614360809326e-01 8.947972208261489868e-02 -8.561183512210845947e-02 4.789353534579277039e-02 1.288504153490066528e-02 1.005758419632911682e-01 3.549836874008178711e-01 9.946299344301223755e-02 -2.728906869888305664e-01 -1.556071043014526367e-01
-4.304830729961395264e-01 -4.646835476160049438e-02 1.783867366611957550e-02 -2.631219327449798584e-01 2.118428945541381836e-01 1.298952847719192505e-01 -1.415708214044570923e-01 9.197498857975006104e-02 -6.343396008014678955e-02 -9.824799373745918274e-03 -1.980778723955154419e-01 -1.600577309727668762e-02 -1.370387077331542969e-01 4.765425622463226318e-02 -1.728337258100509644e-01 -3.317553400993347168e-01 2.382151335477828979e-01 -2.822324037551879883e-01 -2.233418636023998260e-03 1.185944825410842896e-01 8.523181080818176270e-02 -9.279345721006393433e-02 3.981557190418243408e-01 -1.347271818667650223e-02 2.767608314752578735e-02 -3.794164583086967468e-02 2.466105818748474121e-01 2.273620665073394775e-01 -5.055611208081245422e-02 5.956319347023963928e-02 -3.721953928470611572e-02 -2.943387813866138458e-02
-1.360475122928619385e-01 -1.762448251247406006e-01 2.618664205074310303e-01 -1.281690150499343872e-01 8.947799354791641235e-02 1.123959720134735107e-01 -5.116304010152816772e-02 -1.903589218854904175e-01 1.465892978012561798e-02 1.912382394075393677e-01 6.764261424541473389e-02 1.419106964021921158e-02 1.477926224470138550e-01 -4.454493224620819092e-01 -3.473151326179504395e-01 -9.581022709608078003e-02 1.498798578977584839e-01 -1.521094143390655518e-01 4.778648912906646729e-02 -2.136209905147552490e-01 2.478886693716049194e-01 3.299987316131591797e-02 1.183406785130500793e-01 1.406641304492950439e-01 -1.094328835606575012e-01 -2.862756885588169098e-02 9.529048949480056763e-02 2.849319279193878174e-01 -1.375111937522888184e-01 3.151998221874237061e-01 2.621686644852161407e-02 -4.938191175460815430e-02
-2.533406615257263184e-01 -4.993164911866188049e-02 3.710587620735168457e-01 -3.633918613195419312e-02 6.883780658245086670e-02 1.630721539258956909e-01 -1.507637053728103638e-01 -1.538483798503875732e-01 5.414396524429321289e-02 1.525846216827630997e-02 -1.265785396099090576e-01 -1.199948713183403015e-01 -3.204647898674011230e-01 -8.634503185749053955e-02 -1.191957592964172363e-01 -2.820826470851898193e-01 -1.256926334463059902e-03 -9.776799939572811127e-03 -1.077712401747703552e-01 -1.622795313596725464e-01 2.886926531791687012e-01 -2.113349884748458862e-01 2.125091552734375000e-01 1.237732358276844025e-02 -3.274449408054351807e-01 -1.389418095350265503e-01 1.446830481290817261e-01 -8.334472775459289551e-02 6.305897980928421021e-02 2.978284358978271484e-01 1.271798014640808105e-01 6.671024113893508911e-02
-7.470329105854034424e-02 6.392330676317214966e-02 3.006946146488189697e-01 -4.021783471107482910e-01 -6.816995888948440552e-02 -1.595353037118911743e-01 1.311083436012268066e-01 -2.807751595973968506e-01 3.135558962821960449e-01 -4.919324815273284912e-02 -1.808529794216156006e-01 -7.207933347672224045e-03 -2.904484272003173828e-01 -2.098770253360271454e-02 -5.738208442926406860e-02 -2.189464569091796875e-01 1.635816693305969238e-01 -1.722566187381744385e-01 3.187460824847221375e-02 5.219916626811027527e-02 2.355579584836959839e-01 -3.779884427785873413e-02 3.447876870632171631e-01 -1.099316999316215515e-01 -2.666185051202774048e-02 1.960332095623016357e-01 1.757866293191909790e-01 8.565932512283325195e-02 1.087152212858200073e-01 3.931323066353797913e-02 -4.317753762006759644e-02 -4.311187565326690674e-02
-1.803518235683441162e-01 2.359700947999954224e-01 9.598112665116786957e-03 -3.162918686866760254e-01 1.147526428103446960e-01 2.659671604633331299e-01 1.659546643495559692e-01 -9.140353649854660034e-02 1.690399199724197388e-01 -7.790252566337585449e-02 1.027547344565391541e-01 3.014166466891765594e-02 1.823438145220279694e-02 2.288286089897155762e-01 -9.967330843210220337e-02 2.493588998913764954e-02 1.152586787939071655e-01 -7.368661463260650635e-03 2.679705321788787842e-01 -2.772206962108612061e-01 8.368927985429763794e-02 1.057669594883918762e-01 4.161603748798370361e-01 2.703470885753631592e-01 -9.436302632093429565e-02 7.137828320264816284e-02 4.819465801119804382e-02 -4.193367809057235718e-02 -1.146091222763061523e-01 2.726950943470001221e-01 -2.060052901506423950e-01 8.951076120138168335e-02
-1.621278822422027588e-01 -2.001937925815582275e-01 5.135038495063781738e-01 -2.323608696460723877e-01 -1.539063304662704468e-01 -2.978658676147460938e-02 -2.122543379664421082e-02 -2.118685394525527954e-01 1.747836768627166748e-01 -1.034513711929321289e-01 -1.307096630334854126e-01 -6.354835629463195801e-02 -6.768751144409179688e-02 2.398764900863170624e-02 6.245062872767448425e-02 -9.158084541559219360e-02 2.226321697235107422e-01 -8.755039423704147339e-02 -7.524067908525466919e-02 -1.015545949339866638e-01 -1.189956963062286377e-01 2.333990037441253662e-01 3.119333088397979736e-01 -8.771583437919616699e-03 1.421015560626983643e-01 2.126404643058776855e-01 -2.709176577627658844e-02 1.077249348163604736e-01 -2.784177660942077637e-01 9.612337499856948853e-02 -2.067365348339080811e-01 -1.405852437019348145e-01
-2.186251133680343628e-01 -1.716943383216857910e-01 -9.870712459087371826e-02 -8.910607546567916870e-02 2.221052348613739014e-01 -1.401016563177108765e-01 1.020383536815643311e-01 -2.050410509109497070e-01 8.588270097970962524e-02 -1.098944395780563354e-01 -3.545512855052947998e-01 -7.999857515096664429e-02 1.449379324913024902e-01 2.428952306509017944e-01 -3.665515482425689697e-01 3.744734078645706177e-02 2.546210214495658875e-02 4.984043166041374207e-02 1.043934375047683716e-01 -1.913672238588333130e-01 1.104795038700103760e-01 3.144941851496696472e-02 1.342282593250274658e-01 6.065614521503448486e-02 -2.638663053512573242e-01 -2.840065360069274902e-01 5.908850207924842834e-02 7.721886038780212402e-02 1.633173525333404541e-01 2.858089804649353027e-01 -2.503120899200439453e-01 2.045316388830542564e-03
-1.497261077165603638e-01 -8.857616037130355835e-02 1.526229977607727051e-01 -6.362053155899047852e-01 -1.016329750418663025e-01 1.563565880060195923e-01 -2.644529938697814941e-01 -2.594764828681945801e-01 2.282785810530185699e-02 1.272789686918258667e-01 -5.378630012273788452e-03 -1.215425208210945129e-01 -1.354485750198364258e-01 1.244126036763191223e-01 -1.934885792434215546e-02 -2.347560040652751923e-02 -1.319939941167831421e-01 3.939529880881309509e-02 3.194841556251049042e-03 6.919667869806289673e-02 2.278743088245391846e-01 1.983570633456110954e-03 7.111907005310058594e-02 1.476779952645301819e-02 -2.080633938312530518e-01 -2.166015952825546265e-01 1.591513752937316895e-01 1.151399463415145874e-01 -6.584582477807998657e-02 2.583782076835632324e-01 -1.454941928386688232e-01 -3.655827417969703674e-02
-3.601588606834411621e-01 -9.019247442483901978e-02 2.801782190799713135e-01 -7.084144651889801025e-02 1.517943292856216431e-01 1.188613176345825195e-01 -8.346157521009445190e-02 -3.132926821708679199e-01 1.579123288393020630e-01 2.582745850086212158e-01 -1.780517548322677612e-01 1.740346401929855347e-01 -7.382926344871520996e-02 -2.501126527786254883e-01 -5.941032245755195618e-02 -2.521542906761169434e-01 3.364150822162628174e-01 -1.315914988517761230e-01 2.263490809127688408e-03 1.869470253586769104e-02 1.936306953430175781e-01 5.235715582966804504e-02 8.526495844125747681e-02 1.931513100862503052e-01 -2.266677618026733398e-01 -1.826871931552886963e-02 5.300556123256683350e-02 -5.131465569138526917e-02 -6.723293662071228027e-02 2.237577736377716064e-01 1.394455283880233765e-01 -2.735740877687931061e-02
-1.803584098815917969e-01 -2.345890998840332031e-01 2.476587146520614624e-01 -2.729277610778808594e-01 2.496008127927780151e-01 1.724984645843505859e-01 -1.123035326600074768e-01 -3.554412350058555603e-02 7.542993873357772827e-02 -2.488376051187515259e-01 -1.680026352405548096e-01 5.804088711738586426e-02 4.296609014272689819e-02 1.784696578979492188e-01 4.473104700446128845e-02 -2.497929781675338745e-01 9.141554683446884155e-02 -3.274444043636322021e-01 -2.898637950420379639e-01 1.236030459403991699e-01 -1.388542801141738892e-01 1.507942825555801392e-01 2.066227197647094727e-01 2.123553156852722168e-01 -1.581920087337493896e-01 8.942664414644241333e-02 -1.788194626569747925e-01 -1.944924443960189819e-01 8.449427038431167603e-02 2.606844715774059296e-02 -1.342779397964477539e-01 5.171027034521102905e-03
-1.911160796880722046e-01 6.475884467363357544e-02 3.220171928405761719e-01 -8.147910982370376587e-02 -2.379033528268337250e-02 2.283852547407150269e-01 1.414603441953659058e-01 2.001118808984756470e-01 8.257927373051643372e-03 -1.816688328981399536e-01 -2.762749493122100830e-01 -3.365224003791809082e-01 -2.540928497910499573e-02 1.932992227375507355e-02 5.717668309807777405e-02 9.374727308750152588e-02 9.722242504358291626e-02 -1.289048641920089722e-01 -7.730568945407867432e-02 2.263463474810123444e-02 1.492974162101745605e-01 -2.107152938842773438e-01 2.646369040012359619e-01 8.118775486946105957e-02 -4.793052375316619873e-01 6.192860752344131470e-02 3.651690855622291565e-02 2.430417835712432861e-01 4.261880367994308472e-02 -1.599217765033245087e-02 -1.513215899467468262e-01 7.501848787069320679e-02
-4.262225925922393799e-01 -2.135389149188995361e-01 2.339657545089721680e-01 -1.759372055530548096e-01 -1.957167088985443115e-01 3.608061075210571289e-01 -1.601908206939697266e-01 1.056011114269495010e-02 4.775317758321762085e-02 -2.421427331864833832e-02 -9.773515164852142334e-02 1.796421706676483154e-01 1.264015883207321167e-01 1.139300540089607239e-01 -1.719592660665512085e-01 -2.616828382015228271e-01 -2.432135678827762604e-02 -1.045466959476470947e-01 -7.907927967607975006e-03 -1.265294998884201050e-01 -8.812002092599868774e-02 2.723125517368316650e-01 -7.259740680456161499e-02 2.415658906102180481e-02 -3.383832573890686035e-01 -1.059388965368270874e-01 2.881985716521739960e-02 -8.863417431712150574e-03 -1.737348735332489014e-01 4.417333379387855530e-02 1.967338919639587402e-01 9.080643206834793091e-02
1.885088719427585602e-02 -1.021916195750236511e-01 3.738039731979370117e-01 -2.023375034332275391e-01 -6.736645102500915527e-02 3.807880580425262451e-01 3.554711490869522095e-02 -1.196944341063499451e-01 -1.034571230411529541e-01 1.759082078933715820e-01 -1.333071738481521606e-01 3.258382529020309448e-02 4.024342447519302368e-02 1.076081469655036926e-01 -3.464107513427734375e-01 -1.075218245387077332e-01 1.393403559923171997e-01 2.835021615028381348e-01 8.940026909112930298e-02 1.245863661170005798e-01 7.769179996103048325e-03 6.702443957328796387e-02 4.621837735176086426e-01 -1.619091033935546875e-01 -6.279928237199783325e-02 3.803962841629981995e-02 1.232728585600852966e-01 8.378963172435760498e-02 -1.800314486026763916e-01 1.156725268810987473e-02 8.669529110193252563e-02 5.301107093691825867e-02
4.597267135977745056e-02 -2.472992092370986938e-01 2.588888108730316162e-01 -4.456945657730102539e-01 1.920143663883209229e-01 -1.334129739552736282e-02 7.087812572717666626e-02 2.133937329053878784e-01 2.885263264179229736e-01 -1.214103177189826965e-01 2.898047864437103271e-02 -1.070681661367416382e-01 -1.053518876433372498e-01 1.154450625181198120e-01 6.504017859697341919e-02 7.625801861286163330e-02 3.518873453140258789e-02 -1.047722343355417252e-02 -1.690604686737060547e-01 1.429010182619094849e-01 9.851058572530746460e-02 -1.548280846327543259e-02 1.350405216217041016e-01 1.822863370180130005e-01 -2.185844928026199341e-01 1.281183212995529175e-01 -1.377427019178867340e-02 -3.314234912395477295e-01 -2.758032977581024170e-01 1.623286306858062744e-01 -3.045371547341346741e-02 2.221764028072357178e-01
-1.971253007650375366e-01 -2.959694862365722656e-01 2.642693817615509033e-01 -2.000086568295955658e-02 -1.861075460910797119e-01 1.894502788782119751e-01 -1.998509019613265991e-01 -2.334735393524169922e-01 7.091113179922103882e-02 -9.923440217971801758e-02 -1.964633911848068237e-01 5.521589890122413635e-02 1.331285983324050903e-01 1.370911020785570145e-02 -9.264448285102844238e-02 -2.699620723724365234e-01 7.622060179710388184e-02 -1.152788773179054260e-01 2.216670215129852295e-01 -2.714164555072784424e-01 1.690881513059139252e-02 -4.162150993943214417e-02 -2.427031099796295166e-01 1.014907378703355789e-02 -1.155366003513336182e-01 -9.394714981317520142e-02 2.174061834812164307e-01 -5.610540756606496871e-05 -5.639073997735977173e-02 3.705370724201202393e-01 -2.555797696113586426e-01 -6.530388444662094116e-02
-1.658391654491424561e-01 -1.618391722440719604e-01 2.576720416545867920e-01 -2.796007990837097168e-01 1.589498221874237061e-01 2.714456021785736084e-01 -1.160601805895566940e-02 -2.211140096187591553e-01 -1.386056188493967056e-02 2.700375579297542572e-02 -2.561712861061096191e-01 2.082733809947967529e-02 -4.229628946632146835e-03 7.699301093816757202e-02 9.087352454662322998e-02 6.379895657300949097e-02 3.905209302902221680e-01 -1.284587532281875610e-01 1.943319886922836304e-01 2.199667096138000488e-01 -4.251522570848464966e-02 1.963054388761520386e-02 2.917001545429229736e-01 -2.605476081371307373e-01 -1.569222211837768555e-01 1.610294133424758911e-01 3.061764538288116455e-01 -5.768851563334465027e-02 -2.362833172082901001e-02 6.643234938383102417e-02 1.122680259868502617e-03 7.471194118261337280e-02
-1.103613600134849548e-01 -7.578752934932708740e-02 1.486489623785018921e-01 -2.463486045598983765e-01 3.696998953819274902e-02 8.108476549386978149e-02 1.221179738640785217e-01 1.897165179252624512e-01 2.852145731449127197e-01 2.286230027675628662e-01 -2.048307508230209351e-01 -1.473550647497177124e-01 -1.358419507741928101e-01 2.142191082239151001e-01 -1.551972031593322754e-01 -6.216848641633987427e-02 1.640430539846420288e-01 -5.824780836701393127e-02 -7.950746268033981323e-02 -6.252077966928482056e-02 3.850931301712989807e-03 -6.366323679685592651e-02 1.974485814571380615e-01 -1.650330573320388794e-01 -2.176817208528518677e-01 -1.719191670417785645e-01 1.259907186031341553e-01 -3.200171887874603271e-01 -7.543817907571792603e-02 3.465499281883239746e-01 1.928252279758453369e-01 -2.860918939113616943e-01
-1.206345036625862122e-01 -2.628741860389709473e-01 2.334870249032974243e-01 -1.732770502567291260e-01 1.359320580959320068e-01 2.584002315998077393e-01 -3.004457801580429077e-03 -1.052595824003219604e-01 2.790031256154179573e-03 4.507383704185485840e-02 1.396236419677734375e-01 -4.897913336753845215e-02 1.537683513015508652e-02 9.532260894775390625e-02 3.073678351938724518e-02 -1.867358386516571045e-01 2.696308493614196777e-01 1.071626543998718262e-01 -8.296888321638107300e-02 -6.654002517461776733e-02 -1.412011682987213135e-01 2.659442424774169922e-01 4.806029796600341797e-01 -2.754588611423969269e-02 -8.159948140382766724e-02 1.111367195844650269e-01 -2.480985410511493683e-02 -6.942998617887496948e-02 -4.007219076156616211e-01 2.184416502714157104e-01 -1.026941463351249695e-01 -7.218568027019500732e-02
-1.266853213310241699e-01 -2.070031501352787018e-02 8.698199689388275146e-02 -3.215165436267852783e-01 -3.297415003180503845e-02 -2.914734184741973877e-02 1.026262789964675903e-01 2.422727346420288086e-01 3.438755571842193604e-01 2.988946437835693359e-01 -1.567016839981079102e-01 2.174837291240692139e-01 -6.204611854627728462e-04 2.078647613525390625e-01 -4.783860445022583008e-01 -1.982683241367340088e-01 4.093167558312416077e-02 6.158467009663581848e-02 1.948759518563747406e-02 -4.802385345101356506e-02 7.144923508167266846e-02 1.376386880874633789e-01 5.760022997856140137e-02 -5.597618292085826397e-04 -2.951403260231018066e-01 -1.594672352075576782e-01 3.206916898488998413e-02 -4.477271437644958496e-02 -1.738533526659011841e-01 -1.616311073303222656e-02 -1.673228889703750610e-01 3.206842765212059021e-02
-2.043815553188323975e-01 7.001476734876632690e-02 3.790129721164703369e-01 -2.417240887880325317e-01 1.485243160277605057e-02 8.605126291513442993e-02 -9.752445667982101440e-02 1.639413982629776001e-01 1.502084881067276001e-01 -1.154085248708724976e-01 -2.452242672443389893e-01 1.697682291269302368e-01 2.020550705492496490e-02 5.479510128498077393e-02 -1.577117294073104858e-01 -1.783982068300247192e-01 4.168902337551116943e-02 -2.600482106208801270e-01 -1.010694950819015503e-01 -1.505194008350372314e-01 -3.038524091243743896e-01 1.644007414579391479e-01 -1.362064182758331299e-01 2.824878133833408356e-02 -3.043342530727386475e-01 -1.657328754663467407e-01 9.168951958417892456e-02 -2.465603500604629517e-02 -7.217733561992645264e-02 2.899288833141326904e-01 8.425424993038177490e-02 -2.363833785057067871e-01
4.208805039525032043e-03 -1.055685281753540039e-01 3.417813479900360107e-01 -2.015979588031768799e-01 3.495410978794097900e-01 -2.070119604468345642e-02 2.324813511222600937e-03 9.548420459032058716e-02 -3.397114202380180359e-02 4.842149838805198669e-02 -2.327431142330169678e-01 -4.427155256271362305e-01 1.088908091187477112e-01 -1.187726780772209167e-01 1.559007354080677032e-02 -9.235543757677078247e-02 2.240749597549438477e-01 3.543838113546371460e-02 -9.000818245112895966e-03 9.176814556121826172e-02 9.104113280773162842e-02 -6.241364777088165283e-02 2.725348174571990967e-01 9.515424072742462158e-02 -4.855937138199806213e-02 -7.044000178575515747e-02 2.320273071527481079e-01 2.138610482215881348e-01 -1.546584516763687134e-01 1.619371324777603149e-01 -2.464725971221923828e-01 1.948931217193603516e-01
-2.000823318958282471e-01 2.603973494842648506e-03 4.177618324756622314e-01 -3.061641752719879150e-01 7.699269056320190430e-02 2.245216071605682373e-01 9.868444502353668213e-02 3.140123188495635986e-01 1.305063813924789429e-01 -2.032189220190048218e-01 -8.251135796308517456e-02 -1.952051967382431030e-01 2.879159897565841675e-02 1.214305609464645386e-01 -1.134376078844070435e-01 -6.448330730199813843e-02 2.934584915637969971e-01 -1.004046648740768433e-01 -3.327452838420867920e-01 1.324463337659835815e-01 3.607322275638580322e-02 -1.496027112007141113e-01 1.946581453084945679e-01 1.546866148710250854e-01 -1.413998454809188843e-01 -4.149827873334288597e-04 7.121572643518447876e-02 7.377474755048751831e-02 -2.787929261103272438e-03 5.169494077563285828e-02 5.349557474255561829e-02 2.125144451856613159e-01
-2.183049917221069336e-01 -1.386843323707580566e-01 7.626423984766006470e-02 -3.657298088073730469e-01 -1.042620986700057983e-01 2.847739756107330322e-01 -5.305241048336029053e-02 1.839620769023895264e-01 2.563306689262390137e-01 -3.461477160453796387e-01 -3.304679691791534424e-01 -2.786196535453200340e-03 2.473095208406448364e-01 1.496781110763549805e-01 -5.970374494791030884e-02 -6.697396934032440186e-02 1.832246184349060059e-01 -1.966964751482009888e-01 6.074512749910354614e-02 6.737380474805831909e-02 9.412335231900215149e-03 6.965629011392593384e-02 1.441954374313354492e-01 7.228159904479980469e-02 -1.706906706094741821e-01 1.193453893065452576e-01 1.205369383096694946e-01 -1.358514279127120972e-01 -2.799962759017944336e-01 -8.245347440242767334e-02 -5.899019539356231689e-02 -4.548049345612525940e-02
1.148987859487533569e-01 1.073385477066040039e-01 3.993010222911834717e-01 -1.537463515996932983e-01 -1.342879980802536011e-01 -1.830288209021091461e-02 -4.444960132241249084e-02 -3.226010873913764954e-02 3.038565814495086670e-01 -1.330579966306686401e-01 8.157839626073837280e-02 -1.613041311502456665e-01 -1.808703243732452393e-01 4.816468060016632080e-02 -1.078065410256385803e-01 -6.501355022192001343e-02 8.436510711908340454e-02 -6.915204972028732300e-02 3.415316343307495117e-02 -2.229060977697372437e-01 2.885345928370952606e-02 4.332911595702171326e-02 4.505239725112915039e-01 1.452215462923049927e-01 -4.043799042701721191e-01 2.383659780025482178e-01 1.612765341997146606e-02 4.794476553797721863e-02 1.246718242764472961e-01 1.491779647767543793e-02 -2.037115842103958130e-01 8.679886907339096069e-02
-2.012646645307540894e-01 -3.160664439201354980e-01 2.297199219465255737e-01 -3.204267919063568115e-01 -9.170466102659702301e-03 1.720412373542785645e-01 1.031651943922042847e-01 -8.468783460557460785e-03 6.644536554813385010e-02 2.649259753525257111e-02 -1.089613139629364014e-01 4.548368602991104126e-02 4.903828352689743042e-02 -1.962692290544509888e-01 -2.427775114774703979e-01 -6.643911357969045639e-03 1.715065091848373413e-01 -1.526972204446792603e-01 3.599520027637481689e-01 -2.309785634279251099e-01 1.796816289424896240e-01 1.216173246502876282e-01 -1.764782518148422241e-01 1.167318075895309448e-01 -1.387846469879150391e-01 -9.053753316402435303e-02 8.843887597322463989e-02 1.066984087228775024e-01 2.526144385337829590e-01 2.833834588527679443e-01 -1.627833247184753418e-01 -2.435135887935757637e-03
-6.548328697681427002e-02 2.601290047168731689e-01 3.129758238792419434e-01 -1.486234068870544434e-01 -1.680555939674377441e-01 2.264019846916198730e-01 1.229597604833543301e-03 7.945451070554554462e-04 6.920030713081359863e-02 -2.850638031959533691e-01 1.559980120509862900e-02 2.777203917503356934e-01 -1.501177102327346802e-01 -5.440071970224380493e-02 -2.682252824306488037e-01 -5.719495192170143127e-02 3.211619853973388672e-01 -1.187899932265281677e-01 1.917188614606857300e-02 -7.801023870706558228e-02 1.729845404624938965e-01 -2.237001620233058929e-02 2.424086332321166992e-01 1.659622602164745331e-02 2.644079923629760742e-02 3.575976490974426270e-01 1.774981804192066193e-02 -9.156516939401626587e-02 -8.913426101207733154e-02 2.079880535602569580e-01 -2.424582093954086304e-01 -6.270208954811096191e-02
-1.363160461187362671e-01 -2.133558392524719238e-01 3.309389054775238037e-01 -3.681875392794609070e-02 5.373624339699745178e-02 3.377613127231597900e-01 -2.490437775850296021e-01 1.049305126070976257e-01 2.562482953071594238e-01 -2.846028842031955719e-02 -2.161152511835098267e-01 -1.872557848691940308e-01 8.150957524776458740e-02 1.090691834688186646e-01 -3.348588347434997559e-01 1.442996412515640259e-01 2.685623168945312500e-01 2.107845060527324677e-02 -2.087956219911575317e-01 2.365775778889656067e-02 1.878674626350402832e-01 1.015988364815711975e-01 1.266240775585174561e-01 3.461788594722747803e-02 1.073040440678596497e-01 1.549505889415740967e-01 -1.240186467766761780e-01 4.273239895701408386e-02 1.585655957460403442e-01 2.495515197515487671e-01 -6.952240318059921265e-02 -1.035594418644905090e-01
-4.999403282999992371e-02 -1.078662183135747910e-02 6.038443371653556824e-02 -2.958646714687347412e-01 1.549937017261981964e-02 -2.202332392334938049e-02 1.750732362270355225e-01 1.395609527826309204e-01 3.601494133472442627e-01 -6.165835075080394745e-03 -3.956346213817596436e-01 -1.025654450058937073e-01 -1.233288049697875977e-01 7.875932753086090088e-02 -1.132488995790481567e-01 -1.907955110073089600e-01 -5.687618162482976913e-03 1.117553189396858215e-01 -6.293035298585891724e-02 -5.033337324857711792e-02 6.955009698867797852e-02 7.068409770727157593e-02 1.440336406230926514e-01 -8.045531064271926880e-02 -2.035626620054244995e-01 -3.087460994720458984e-01 1.416564732789993286e-01 -9.923771768808364868e-02 -9.419576078653335571e-02 4.687442779541015625e-01 8.617421239614486694e-02 -1.707382500171661377e-01
-4.156171679496765137e-01 -2.067339569330215454e-01 3.590980470180511475e-01 -2.022583335638046265e-01 1.138789579272270203e-01 -1.621467643417418003e-03 2.971895411610603333e-02 2.043129131197929382e-02 3.138379752635955811e-02 -2.535693347454071045e-01 -8.954515308141708374e-02 -2.814794182777404785e-01 -1.067219823598861694e-01 -7.803703099489212036e-02 -7.975273579359054565e-02 -1.341141015291213989e-01 3.240555822849273682e-01 6.411953363567590714e-03 -1.464091539382934570e-01 1.347730606794357300e-01 1.850175559520721436e-01 -7.428740710020065308e-02 2.016163170337677002e-01 -6.143039558082818985e-03 -2.567751407623291016e-01 -2.791746519505977631e-02 1.799703687429428101e-01 4.094578325748443604e-02 -1.328941881656646729e-01 -3.915568441152572632e-02 1.928392350673675537e-01 1.542231589555740356e-01
-7.133264839649200439e-02 -2.609305381774902344e-01 -4.712398722767829895e-02 -1.773015707731246948e-01 -1.787232011556625366e-01 1.315061450004577637e-01 4.296819865703582764e-02 -1.039969101548194885e-01 1.690739691257476807e-01 4.809363186359405518e-02 -2.408880889415740967e-01 -2.148946560919284821e-02 2.565125823020935059e-01 2.276976257562637329e-01 -3.554284274578094482e-01 -3.260546028614044189e-01 4.066279507242143154e-04 -2.450159192085266113e-02 -1.574721001088619232e-02 2.515637874603271484e-01 1.385684311389923096e-02 2.426045686006546021e-01 3.116414546966552734e-01 -4.541736468672752380e-02 -8.362250030040740967e-02 -1.520466059446334839e-01 7.884754985570907593e-02 1.070468351244926453e-01 -2.059419751167297363e-01 1.472286432981491089e-01 -2.348157167434692383e-01 -4.712476581335067749e-02
-2.192091345787048340e-01 -3.082501292228698730e-01 1.447347104549407959e-01 -2.128323465585708618e-01 1.257974803447723389e-01 2.269168794155120850e-01 4.013709723949432373e-02 -1.589323133230209351e-01 1.085623633116483688e-02 3.794013708829879761e-02 -1.271448433399200439e-01 -1.610583961009979248e-01 1.927413791418075562e-02 2.494647949934005737e-01 1.276861876249313354e-01 -1.268864423036575317e-01 1.790281087160110474e-01 -1.986768543720245361e-01 1.144873499870300293e-01 2.837831676006317139e-01 -2.898741886019706726e-02 4.238626733422279358e-02 4.031644165515899658e-01 -2.346904873847961426e-01 -5.997250974178314209e-02 1.546910703182220459e-01 3.323074579238891602e-01 -3.500357270240783691e-02 -9.758982062339782715e-02 1.686242967844009399e-02 -1.239653155207633972e-01 8.971600234508514404e-02
-2.905243635177612305e-01 1.825282871723175049e-01 -4.327310621738433838e-02 -4.219056069850921631e-01 7.958742231130599976e-02 2.693819999694824219e-01 1.192358061671257019e-01 -8.150203526020050049e-02 1.812857389450073242e-01 -1.310263127088546753e-01 2.204585373401641846e-01 1.938484795391559601e-02 6.404134631156921387e-02 1.749625653028488159e-01 -1.480595767498016357e-01 6.283397972583770752e-02 1.202191859483718872e-01 2.803375199437141418e-02 8.881994336843490601e-02 -2.542268335819244385e-01 1.500755101442337036e-01 1.295716166496276855e-01 3.057145178318023682e-01 2.305562794208526611e-01 -9.434559382498264313e-03 8.392402529716491699e-02 1.308847963809967041e-02 3.337927535176277161e-02 8.736842428334057331e-04 3.432587385177612305e-01 -1.174570620059967041e-01 1.712287664413452148e-01
-2.320539355278015137e-01 -2.437918446958065033e-02 2.458176612854003906e-01 -3.265558183193206787e-01 -4.375573396682739258e-01 1.058547645807266235e-01 4.119780287146568298e-02 3.864318504929542542e-02 2.921011447906494141e-01 -3.438434749841690063e-02 1.611676663160324097e-01 -2.282235026359558105e-01 -1.595504283905029297e-01 1.056931391358375549e-01 -4.690660536289215088e-02 -5.598562583327293396e-02 8.316626399755477905e-02 7.690258324146270752e-02 -6.163068488240242004e-02 -2.583540976047515869e-01 -2.435859739780426025e-01 6.136953830718994141e-02 3.092457950115203857e-01 -3.827091678977012634e-02 -2.499330937862396240e-01 1.541576534509658813e-01 5.587687343358993530e-02 7.981634698808193207e-03 7.995751500129699707e-02 5.391488224267959595e-02 -1.531676054000854492e-01 -1.897581480443477631e-02
-1.556510627269744873e-01 1.297747995704412460e-02 2.976576089859008789e-01 -1.844711154699325562e-01 3.717418760061264038e-02 -8.597338944673538208e-02 -2.545502223074436188e-02 1.171655878424644470e-01 1.685730554163455963e-02 1.196858435869216919e-01 -1.820223033428192139e-01 -2.978980243206024170e-01 -1.498161852359771729e-01 7.088094949722290039e-02 -6.502660363912582397e-02 -5.312589555978775024e-02 1.362799257040023804e-01 -1.695131212472915649e-01 5.838547367602586746e-03 2.618155628442764282e-02 -9.511207044124603271e-02 -1.864689439535140991e-01 3.190313279628753662e-01 -7.844699174165725708e-02 -3.552628755569458008e-01 -5.491312220692634583e-02 2.070026546716690063e-01 3.298838436603546143e-01 -5.063009262084960938e-02 -1.274439133703708649e-02 -1.683110743761062622e-01 3.835207521915435791e-01
-8.006191253662109375e-02 -1.816769540309906006e-01 2.996795177459716797e-01 -2.080117464065551758e-01 -5.031013861298561096e-02 -9.820433706045150757e-02 7.739549130201339722e-02 -1.912256926298141479e-01 1.561330109834671021e-01 -8.417770266532897949e-02 2.097357362508773804e-01 -3.190574645996093750e-01 -1.583742648363113403e-01 2.530668377876281738e-01 -7.471106201410293579e-02 -2.468074671924114227e-02 -7.275859359651803970e-03 -1.224730610847473145e-01 -2.166397497057914734e-02 -1.623670607805252075e-01 -4.860833752900362015e-03 -1.742859780788421631e-01 2.912617325782775879e-01 -1.746121942996978760e-01 -3.122128248214721680e-01 -8.271813392639160156e-02 3.174826800823211670e-01 -8.837698027491569519e-03 -1.273166015744209290e-02 1.786556839942932129e-01 -2.742161750793457031e-01 -1.158081181347370148e-02
-8.206811547279357910e-02 -2.512639760971069336e-01 3.498612344264984131e-01 -5.965570732951164246e-02 -6.540866196155548096e-02 1.796987950801849365e-01 -2.706698374822735786e-03 -1.632611006498336792e-01 -3.467773646116256714e-02 1.156335398554801941e-01 -3.380289077758789062e-01 -3.219354152679443359e-02 1.168295145034790039e-01 5.624143034219741821e-02 -4.255197346210479736e-01 -2.915500998497009277e-01 3.108968734741210938e-01 1.134703084826469421e-01 1.964034140110015869e-02 -9.992373734712600708e-02 5.705758556723594666e-02 8.391233533620834351e-02 1.639619916677474976e-01 -5.873907357454299927e-02 1.906857043504714966e-01 3.472513332962989807e-02 3.214039653539657593e-02 -5.298061668872833252e-02 -2.908496856689453125e-01 4.080521687865257263e-02 -1.724309623241424561e-01 1.012534350156784058e-01
-1.215958744287490845e-01 -5.741354450583457947e-02 1.327890157699584961e-01 -3.355705440044403076e-01 1.763983219861984253e-01 1.864726245403289795e-01 3.486291319131851196e-02 2.483412623405456543e-02 1.479217559099197388e-01 -3.071978315711021423e-02 -1.069941092282533646e-02 -2.584047019481658936e-01 -1.052295938134193420e-01 -3.474015370011329651e-02 1.914103515446186066e-02 -3.531568348407745361e-01 -1.167185157537460327e-01 -2.110684812068939209e-01 -3.561927378177642822e-02 1.179279014468193054e-01 -2.010007947683334351e-01 -5.808364227414131165e-02 3.667889833450317383e-01 2.080813795328140259e-01 -1.662531793117523193e-01 1.388043314218521118e-01 -2.252975255250930786e-01 -1.048259288072586060e-01 -3.035891652107238770e-01 1.398703753948211670e-01 -1.948725432157516479e-01 -5.969238281250000000e-02
-1.428974419832229614e-01 -2.049425989389419556e-01 1.931316256523132324e-01 -4.772638678550720215e-01 -1.315448731184005737e-01 3.277715146541595459e-01 -2.860732190310955048e-02 -3.056044280529022217e-01 -6.906279921531677246e-02 2.632743120193481445e-01 2.005374431610107422e-01 5.798364803194999695e-02 -1.188929453492164612e-01 5.622572079300880432e-02 -1.146477088332176208e-02 -2.269365191459655762e-01 -1.962693929672241211e-01 -1.074251160025596619e-01 -5.256005749106407166e-02 -8.145524561405181885e-02 1.676677614450454712e-01 8.818509429693222046e-02 2.327591031789779663e-01 1.263674348592758179e-01 -4.515843465924263000e-03 7.538870722055435181e-02 -1.674318499863147736e-02 1.564037404023110867e-03 3.727636486291885376e-02 2.698371112346649170e-01 -7.149665057659149170e-02 -1.271412968635559082e-01
-1.613318026065826416e-01 2.864269167184829712e-02 1.100396513938903809e-01 -1.447083652019500732e-01 -5.248761922121047974e-02 2.064425945281982422e-01 1.442164927721023560e-01 6.152860447764396667e-02 1.225436925888061523e-01 -2.430488765239715576e-01 -1.251802146434783936e-01 1.034770756959915161e-01 -3.232724368572235107e-01 -1.962388604879379272e-01 6.069162860512733459e-02 -1.551634371280670166e-01 2.070575803518295288e-01 -1.927273571491241455e-01 -1.053351685404777527e-01 -1.818602085113525391e-01 3.124333918094635010e-02 7.993419468402862549e-02 3.952625691890716553e-01 -2.639169991016387939e-01 -1.133222430944442749e-01 -2.600763924419879913e-02 2.213640064001083374e-01 -2.515018545091152191e-02 2.452074736356735229e-01 1.493345499038696289e-01 -3.061062097549438477e-01 4.676384106278419495e-02
-1.633595675230026245e-02 -2.058755159378051758e-01 5.254951119422912598e-01 -1.259500831365585327e-01 2.796839177608489990e-01 3.711707890033721924e-01 -9.175188839435577393e-02 -7.011224329471588135e-02 9.478779882192611694e-02 -1.670097559690475464e-01 -1.243218779563903809e-01 9.178741276264190674e-02 1.541044861078262329e-01 -1.008387431502342224e-01 -1.671649813652038574e-01 -7.416589558124542236e-02 -5.258836969733238220e-02 -8.422049134969711304e-02 -5.465847998857498169e-02 -1.911886930465698242e-01 -2.137578576803207397e-01 3.124451041221618652e-01 -5.556396022439002991e-02 -1.123864054679870605e-01 -1.291580051183700562e-01 8.479643613100051880e-03 1.887760311365127563e-01 -1.419174820184707642e-01 -1.496980190277099609e-01 1.077854353934526443e-02 7.755797356367111206e-03 6.593552231788635254e-02
-2.022850066423416138e-01 -1.022808998823165894e-01 7.378096133470535278e-02 -6.555822491645812988e-02 1.940212994813919067e-01 2.210146933794021606e-01 -7.352532446384429932e-02 -2.250371500849723816e-02 -9.461821988224983215e-03 -2.382369935512542725e-01 -1.465303450822830200e-01 -4.348182585090398788e-03 2.675533294677734375e-01 1.585740149021148682e-01 -1.912999451160430908e-01 -2.181749045848846436e-01 2.417946308851242065e-01 -3.678440451622009277e-01 1.575606614351272583e-01 -1.215152814984321594e-02 2.191127389669418335e-01 6.161921843886375427e-02 1.973525583744049072e-01 -1.413888670504093170e-02 -2.802208662033081055e-01 -6.425715982913970947e-02 -2.341013029217720032e-02 1.578944474458694458e-01 -3.279905319213867188e-01 1.294678151607513428e-01 8.083478361368179321e-02 1.962228119373321533e-01
-1.618054807186126709e-01 -2.802400104701519012e-02 5.359630659222602844e-02 -9.902746975421905518e-02 -4.234659299254417419e-02 -4.294278472661972046e-02 9.339084476232528687e-02 1.926368474960327148e-02 3.954777717590332031e-01 2.034526132047176361e-02 -2.466564774513244629e-01 -2.835689783096313477e-01 2.486600540578365326e-02 -8.347734808921813965e-02 -1.697046756744384766e-01 -1.797458976507186890e-01 1.107841432094573975e-01 1.749805510044097900e-01 9.589559584856033325e-02 -1.533119529485702515e-01 -2.182767689228057861e-01 3.251814842224121094e-01 9.756202995777130127e-02 -1.134539209306240082e-02 -3.497850894927978516e-01 -1.517750024795532227e-01 1.529134809970855713e-01 -1.783517003059387207e-01 -9.742482006549835205e-02 3.495894968509674072e-01 2.420787885785102844e-02 -9.678651392459869385e-02
-1.087705120444297791e-01 -1.171170100569725037e-01 2.164857834577560425e-01 -2.899668216705322266e-01 6.843301653861999512e-02 3.383644521236419678e-01 -4.735882952809333801e-02 -3.027723431587219238e-01 3.220169991254806519e-02 -9.662316180765628815e-03 -1.681838631629943848e-01 1.178178787231445312e-01 1.124439854174852371e-02 1.667617857456207275e-01 6.759240757673978806e-03 1.508402079343795776e-01 2.170521020889282227e-01 -5.104126036167144775e-02 2.224294990301132202e-01 3.010445833206176758e-01 3.536984696984291077e-02 1.074840649962425232e-01 2.009312808513641357e-01 -1.071036830544471741e-01 -2.090436667203903198e-01 2.654033601284027100e-01 2.410281598567962646e-01 2.260294277220964432e-03 4.411236196756362915e-02 2.962428331375122070e-01 1.287030726671218872e-01 -5.840014666318893433e-02
4.342090710997581482e-02 -2.492478638887405396e-01 5.145755410194396973e-01 -2.771181464195251465e-01 7.737299054861068726e-02 -1.448304951190948486e-01 7.467412948608398438e-02 8.918792009353637695e-02 2.590471878647804260e-03 2.258964031934738159e-01 -1.173705235123634338e-01 -1.499419063329696655e-01 -1.148022804409265518e-02 1.684429496526718140e-01 -2.753024697303771973e-01 -9.505102783441543579e-02 1.365653574466705322e-01 2.155582308769226074e-01 1.199729442596435547e-01 1.085754111409187317e-01 1.244373470544815063e-01 -4.029650706797838211e-03 1.931719779968261719e-01 -5.373540520668029785e-02 -1.609762944281101227e-02 -1.681431010365486145e-02 -6.288474798202514648e-02 4.416471719741821289e-02 -2.469337880611419678e-01 3.399569094181060791e-01 -1.430191844701766968e-01 5.328616127371788025e-02
-8.479465544223785400e-02 -5.392982065677642822e-02 1.174790188670158386e-01 -3.589080572128295898e-01 2.553471364080905914e-02 -1.719717867672443390e-02 4.994870722293853760e-02 6.909843999892473221e-03 5.173797532916069031e-02 2.074429094791412354e-01 -5.393426418304443359e-01 1.367550939321517944e-01 -1.462894380092620850e-01 1.221548691391944885e-01 -2.795046567916870117e-01 -1.623870879411697388e-01 -6.628710031509399414e-02 1.640796214342117310e-01 1.514535248279571533e-01 5.045961216092109680e-02 2.196037210524082184e-02 2.033306956291198730e-01 7.453777641057968140e-02 -9.743867069482803345e-02 -1.204532831907272339e-01 -1.566705107688903809e-01 1.102885603904724121e-01 3.695696825161576271e-03 2.688714116811752319e-02 2.640969753265380859e-01 -1.897874772548675537e-01 2.761896252632141113e-01
-2.509302794933319092e-01 2.038768380880355835e-01 -5.140355788171291351e-03 -2.925282120704650879e-01 4.113724827766418457e-02 4.920954108238220215e-01 -2.662733383476734161e-02 -1.636700332164764404e-02 2.328828871250152588e-01 -1.125066503882408142e-01 9.381759911775588989e-02 1.743699461221694946e-01 -5.687424913048744202e-02 1.164110749959945679e-01 -1.154844909906387329e-01 -3.489033505320549011e-02 6.632260978221893311e-02 -1.641997396945953369e-01 1.290820986032485962e-01 -2.659857273101806641e-01 6.350697576999664307e-02 -2.256261743605136871e-02 2.938957512378692627e-01 2.004396319389343262e-01 5.340425670146942139e-02 1.591366231441497803e-01 6.800241768360137939e-02 3.205408528447151184e-02 -7.130567729473114014e-02 2.951457798480987549e-01 -1.475655883550643921e-01 1.730306297540664673e-01
-3.380110561847686768e-01 -7.607183605432510376e-02 2.426637113094329834e-01 1.220677513629198074e-02 1.448982357978820801e-01 1.575599461793899536e-01 6.683609634637832642e-02 -3.452196419239044189e-01 1.817402392625808716e-01 -7.180019468069076538e-02 -2.651104331016540527e-01 -1.641592383384704590e-01 -1.295208781957626343e-01 -1.396316289901733398e-01 -1.667011715471744537e-02 -3.003836870193481445e-01 -7.409346103668212891e-02 -1.163548156619071960e-01 -8.411060273647308350e-02 -9.869056195020675659e-02 1.602932065725326538e-01 -1.639634221792221069e-01 1.104204058647155762e-01 -1.521125584840774536e-01 -3.302044272422790527e-01 -1.343860179185867310e-01 -5.296617746353149414e-02 8.871642500162124634e-02 2.113550305366516113e-01 2.447080910205841064e-01 1.193748489022254944e-01 9.455076605081558228e-02
-6.390560418367385864e-02 -1.543900221586227417e-01 -7.058034837245941162e-02 -3.182389140129089355e-01 3.293431997299194336e-01 3.809535801410675049e-01 1.446828246116638184e-01 8.982925862073898315e-02 1.235251966863870621e-02 -2.310557365417480469e-01 -7.881216704845428467e-02 7.897926867008209229e-02 -4.986182320863008499e-03 1.677296161651611328e-01 -2.039289772510528564e-01 -1.117353886365890503e-01 1.400549262762069702e-01 -2.790162265300750732e-01 1.359028071165084839e-01 3.326150029897689819e-02 1.423350423574447632e-01 -4.133728519082069397e-02 3.563102781772613525e-01 8.948174864053726196e-02 -1.620739400386810303e-01 7.876707613468170166e-02 1.222470179200172424e-01 2.714833477512001991e-03 -3.005211651325225830e-01 1.010042577981948853e-01 4.226486384868621826e-02 1.063503995537757874e-01
-2.574893236160278320e-01 -1.772331148386001587e-01 1.455382257699966431e-01 -4.349207282066345215e-01 1.650156676769256592e-01 5.367668345570564270e-02 8.867946267127990723e-02 -2.451334297657012939e-01 -2.052528224885463715e-02 -5.100605264306068420e-02 5.292154103517532349e-02 -1.525260210037231445e-01 -8.948300033807754517e-02 -3.218036890029907227e-01 1.123144924640655518e-01 -2.275425195693969727e-01 4.781010374426841736e-02 2.061952352523803711e-01 1.202455610036849976e-01 -2.760842256247997284e-02 -1.113378256559371948e-01 -6.178327649831771851e-02 3.891098201274871826e-01 1.496959179639816284e-01 -1.799047142267227173e-01 -4.037868697196245193e-03 -8.138023316860198975e-02 1.784970238804817200e-02 -1.223088204860687256e-01 1.314934808760881424e-02 -2.894219458103179932e-01 -2.385233342647552490e-02
-1.499119251966476440e-01 -2.475172579288482666e-01 1.910592913627624512e-01 -5.983025208115577698e-02 2.339199930429458618e-01 3.767980933189392090e-01 2.825727760791778564e-01 1.226963754743337631e-02 2.803224921226501465e-01 3.999280557036399841e-02 -2.330849133431911469e-02 -1.552477031946182251e-01 2.917139977216720581e-02 -9.573286771774291992e-02 -5.250153690576553345e-02 -2.897516489028930664e-01 3.053971827030181885e-01 -4.193445295095443726e-02 -6.350336223840713501e-02 -8.150109089910984039e-03 6.141804903745651245e-02 1.660230159759521484e-01 2.175799608230590820e-01 6.608577072620391846e-02 -2.295723557472229004e-01 -1.271527856588363647e-01 -2.771936655044555664e-01 8.027452230453491211e-02 -6.166242063045501709e-02 -6.868465989828109741e-02 -2.146373242139816284e-01 -9.498336166143417358e-02
-2.446832507848739624e-01 -4.153713583946228027e-01 -1.217538639903068542e-01 -2.016109377145767212e-01 1.355797983705997467e-02 2.441325336694717407e-01 -5.821152776479721069e-02 6.111896038055419922e-02 3.505282998085021973e-01 1.431149989366531372e-01 -1.911460310220718384e-01 1.318039651960134506e-02 -3.263128548860549927e-02 1.319203376770019531e-01 -1.469016969203948975e-01 -2.091815620660781860e-01 2.449342012405395508e-01 -1.706098318099975586e-01 8.302621543407440186e-02 2.236313223838806152e-01 -9.887612611055374146e-02 3.545293956995010376e-02 3.590346574783325195e-01 1.438998430967330933e-01 3.499591723084449768e-03 -9.809970110654830933e-02 1.882136613130569458e-01 1.297000199556350708e-01 1.042122207581996918e-02 6.726648658514022827e-02 -9.019422531127929688e-02 -6.929327733814716339e-03
-3.056077957153320312e-01 -3.208692371845245361e-01 2.684667408466339111e-01 -9.565764665603637695e-02 -1.272098273038864136e-01 -1.224374305456876755e-02 -7.151828706264495850e-02 -2.276390343904495239e-01 -1.633854508399963379e-01 3.714273497462272644e-02 -2.288493812084197998e-01 2.415680587291717529e-01 2.286678254604339600e-01 -6.043731048703193665e-02 2.922742255032062531e-02 -2.632453441619873047e-01 1.050166115164756775e-01 -1.040436998009681702e-01 -4.392542690038681030e-02 -2.070424109697341919e-01 1.870678961277008057e-01 -1.736674904823303223e-01 -1.355201471596956253e-03 7.615509629249572754e-02 -3.208035826683044434e-01 -4.563093185424804688e-02 1.631344258785247803e-01 -2.578722126781940460e-02 -2.062711715698242188e-01 2.489684373140335083e-01 -4.560180380940437317e-02 -8.812739700078964233e-02
-2.513130903244018555e-01 -3.315015435218811035e-01 2.611820995807647705e-01 -8.754593878984451294e-02 2.366956770420074463e-01 3.012385033071041107e-02 -1.235708445310592651e-01 -3.521920442581176758e-01 -9.270179271697998047e-02 1.349602192640304565e-01 1.044568978250026703e-02 5.945170298218727112e-03 -5.871647968888282776e-02 2.265732288360595703e-01 5.160300806164741516e-02 -9.825240820646286011e-02 2.690234221518039703e-02 1.739628985524177551e-02 -5.960356444120407104e-02 -1.753636300563812256e-01 -9.502074867486953735e-02 -1.186115667223930359e-01 3.638374209403991699e-01 -1.966168582439422607e-01 5.480715259909629822e-02 1.489450335502624512e-01 1.491653919219970703e-01 1.210016757249832153e-02 -1.022417470812797546e-01 3.018277287483215332e-01 -1.428555548191070557e-01 2.485235929489135742e-01
-1.909388899803161621e-01 1.954037137329578400e-02 1.108227893710136414e-01 -1.701660901308059692e-01 1.497225016355514526e-01 -1.496929377317428589e-01 -8.448834717273712158e-02 1.743030399084091187e-01 2.624277472496032715e-01 6.026835367083549500e-02 -1.820296645164489746e-01 -9.738114476203918457e-02 7.171839475631713867e-02 3.468449115753173828e-01 4.172358289361000061e-02 -2.764452099800109863e-01 5.977247282862663269e-02 -3.183189630508422852e-01 -8.090759813785552979e-02 3.955598548054695129e-02 -1.800232231616973877e-01 1.775720417499542236e-01 2.440463900566101074e-01 1.522189974784851074e-01 -1.179872155189514160e-01 -2.069137096405029297e-01 8.683995902538299561e-02 1.203611642122268677e-01 -7.699902635067701340e-04 4.264281392097473145e-01 2.134054899215698242e-02 -1.059879735112190247e-02
-4.614788591861724854e-01 -1.225635036826133728e-02 2.791697382926940918e-01 -2.153383493423461914e-01 -5.680563300848007202e-02 3.831904232501983643e-01 2.589348554611206055e-01 4.011948034167289734e-02 -4.424219485372304916e-03 -3.236630558967590332e-02 1.694119870662689209e-01 1.415461897850036621e-01 -1.696995049715042114e-01 -1.495621800422668457e-01 -4.441073164343833923e-02 -6.782890111207962036e-02 3.114770911633968353e-02 2.361467666923999786e-02 7.007468491792678833e-02 -1.239462047815322876e-01 1.428998410701751709e-01 -4.309632629156112671e-02 2.967749834060668945e-01 -4.764640703797340393e-02 -2.985558509826660156e-01 1.449114978313446045e-01 1.843307763338088989e-01 1.740678399801254272e-01 1.150054708123207092e-01 5.748498812317848206e-02 -5.015093367546796799e-03 1.045319586992263794e-01
-3.817369043827056885e-01 -1.210295334458351135e-01 -4.627066105604171753e-02 -1.702076643705368042e-01 3.341349661350250244e-01 9.672183543443679810e-02 8.750019222497940063e-02 2.503349259495735168e-02 -1.137294918298721313e-01 1.311285048723220825e-02 -3.519989848136901855e-01 -1.666781157255172729e-01 1.366309821605682373e-01 2.873278260231018066e-01 -1.425389051437377930e-01 -1.566876471042633057e-02 3.003166317939758301e-01 -1.637262701988220215e-01 1.160492748022079468e-02 -2.714818716049194336e-01 9.904965758323669434e-02 9.338981658220291138e-02 -1.952401921153068542e-02 7.148826867341995239e-02 -1.544207185506820679e-01 -1.899619959294795990e-02 1.681422591209411621e-01 -9.203840047121047974e-02 -7.510588318109512329e-02 2.273669689893722534e-01 -2.064961194992065430e-01 -1.298813372850418091e-01
-2.356024086475372314e-01 -3.342289924621582031e-01 1.919348835945129395e-01 -1.954421699047088623e-01 6.360952556133270264e-02 7.405696809291839600e-02 -4.662305116653442383e-02 -1.102495267987251282e-01 -1.817043870687484741e-01 -8.050245232880115509e-03 -3.386431373655796051e-03 -4.284515604376792908e-02 -4.693610966205596924e-02 3.180961012840270996e-01 -1.305617094039916992e-01 8.858031779527664185e-02 2.557518780231475830e-01 4.339747875928878784e-02 2.664257287979125977e-01 3.817656636238098145e-02 1.639748662710189819e-01 8.569949865341186523e-02 4.139290377497673035e-02 -1.525417715311050415e-01 -3.868488371372222900e-01 2.074631303548812866e-01 2.239840030670166016e-01 -2.566595375537872314e-01 -1.293653100728988647e-01 7.594501972198486328e-02 -1.771775931119918823e-01 9.538981318473815918e-02
-2.614302337169647217e-01 -6.789857521653175354e-03 3.860287666320800781e-01 -4.669862687587738037e-01 -3.326995298266410828e-03 3.764124512672424316e-01 -5.290987342596054077e-02 -9.368832409381866455e-02 1.934595108032226562e-01 -8.557344228029251099e-02 3.000840246677398682e-01 1.655985414981842041e-01 -4.103988409042358398e-03 -2.842738851904869080e-02 -2.625517547130584717e-02 2.094481699168682098e-02 -5.849482491612434387e-02 1.043351963162422180e-01 -1.114973202347755432e-01 -4.540681838989257812e-02 6.046667695045471191e-03 -1.320959627628326416e-01 8.758743852376937866e-02 6.325919181108474731e-02 -2.356224805116653442e-01 -1.060748919844627380e-01 2.246384024620056152e-01 3.549708751961588860e-03 -4.436143860220909119e-02 8.901843428611755371e-02 -8.456365019083023071e-02 2.341275960206985474e-01
4.005587100982666016e-02 -1.113577932119369507e-01 4.678887426853179932e-01 -1.031659692525863647e-01 1.449203342199325562e-01 1.288214623928070068e-01 4.950512573122978210e-02 -3.598101437091827393e-02 5.662576854228973389e-02 1.036449298262596130e-01 -1.325826793909072876e-01 -1.486280709505081177e-01 -1.347101628780364990e-01 1.890837848186492920e-01 -2.716616988182067871e-01 -2.659059464931488037e-01 2.452238947153091431e-01 2.348197102546691895e-01 -9.653852880001068115e-02 2.471621334552764893e-01 1.939968168735504150e-01 2.404916100203990936e-02 1.886152476072311401e-01 -1.638157814741134644e-01 -8.069790154695510864e-02 -8.916602283716201782e-02 9.231874346733093262e-02 8.436716347932815552e-02 -2.963106036186218262e-01 2.378123998641967773e-01 -4.013088718056678772e-02 2.626898698508739471e-02
-2.425251156091690063e-01 -2.586434185504913330e-01 1.218815147876739502e-01 -1.465961933135986328e-01 4.173964634537696838e-02 1.214950345456600189e-02 -2.010689377784729004e-01 -8.906351029872894287e-02 7.612836081534624100e-03 6.513143330812454224e-02 -1.569729447364807129e-01 -1.695824414491653442e-01 -2.246344238519668579e-01 2.004211395978927612e-01 -1.698539257049560547e-01 -2.087818980216979980e-01 -4.908422753214836121e-02 -8.757729828357696533e-02 3.190049156546592712e-02 1.049564853310585022e-01 -1.067900359630584717e-01 -5.286740884184837341e-02 1.815156936645507812e-01 2.908133566379547119e-01 -2.245482504367828369e-01 2.056961655616760254e-01 -6.291677802801132202e-02 -2.941995263099670410e-01 -3.274589776992797852e-01 2.329607605934143066e-01 -2.608971297740936279e-01 -1.663140952587127686e-02
4.998226836323738098e-02 -1.149592623114585876e-01 -8.444080501794815063e-02 -3.805127739906311035e-01 2.917605638504028320e-01 1.164697185158729553e-01 9.935473650693893433e-02 -2.051139250397682190e-02 1.298579275608062744e-01 -1.724209450185298920e-02 -3.784088790416717529e-01 9.343652054667472839e-03 1.045537516474723816e-01 3.156636282801628113e-02 -4.917080104351043701e-01 1.461338624358177185e-02 2.363241091370582581e-02 -1.856084316968917847e-01 -2.223383337259292603e-01 7.636355608701705933e-02 -1.720329374074935913e-01 -5.285368859767913818e-02 3.924759849905967712e-02 8.301857113838195801e-02 -1.975291669368743896e-01 2.373437210917472839e-02 -3.912186250090599060e-02 1.372683644294738770e-01 -1.196178048849105835e-01 2.220574766397476196e-01 -2.331446707248687744e-01 7.281741127371788025e-04
-2.316296398639678955e-01 -2.934355288743972778e-02 3.252911940217018127e-02 -2.584995329380035400e-01 -1.574875861406326294e-01 1.641395688056945801e-01 1.063116639852523804e-01 -1.737746745347976685e-01 1.080272868275642395e-01 -1.094135493040084839e-01 7.533340156078338623e-02 2.530844137072563171e-02 2.221913486719131470e-01 1.704193651676177979e-01 -1.359480619430541992e-01 1.648824512958526611e-01 3.124062418937683105e-01 2.412554342299699783e-03 1.787565648555755615e-01 -2.267170250415802002e-01 -2.219521701335906982e-01 2.660575695335865021e-02 3.563055694103240967e-01 1.454461663961410522e-01 -2.086253315210342407e-01 2.125448584556579590e-01 -1.314496099948883057e-01 9.600163251161575317e-02 1.370196491479873657e-01 1.209252104163169861e-01 -3.060286939144134521e-01 9.509485960006713867e-02
-8.894761651754379272e-02 -8.715476840734481812e-02 2.603307366371154785e-01 -1.314850002527236938e-01 -1.855330541729927063e-02 6.561455875635147095e-02 2.252453416585922241e-01 2.791949734091758728e-02 1.688561886548995972e-01 6.693456321954727173e-02 9.888900816440582275e-02 -3.396472334861755371e-01 -3.357931673526763916e-01 2.042868882417678833e-01 -1.250435113906860352e-01 -1.316517740488052368e-01 1.132568251341581345e-02 -1.355407387018203735e-01 1.482391543686389923e-02 -1.843013018369674683e-01 1.261746436357498169e-01 -2.163429372012615204e-02 2.499588429927825928e-01 1.023925989866256714e-01 -4.194572567939758301e-01 4.539417568594217300e-03 1.341012269258499146e-01 2.068675011396408081e-01 1.364856809377670288e-01 1.086486577987670898e-01 -2.478370368480682373e-01 1.644417643547058105e-01
-4.032954201102256775e-02 -7.644172012805938721e-02 -4.098961874842643738e-02 -2.315630465745925903e-01 1.532267332077026367e-01 5.312069505453109741e-02 9.527789801359176636e-02 2.056622132658958435e-02 8.111856132745742798e-02 7.306211441755294800e-02 -2.902247905731201172e-01 -8.360683172941207886e-02 -1.722215265035629272e-01 2.536808550357818604e-01 -4.855704605579376221e-01 -9.353612363338470459e-02 2.375698387622833252e-01 -1.164540997706353664e-03 3.081927597522735596e-01 -2.304125390946865082e-02 -1.629600077867507935e-01 1.192065849900245667e-01 1.541126370429992676e-01 1.829924732446670532e-01 -2.890485823154449463e-01 -4.655679687857627869e-02 4.728010669350624084e-02 1.998293399810791016e-01 -6.192775443196296692e-02 1.770879328250885010e-01 -2.159561067819595337e-01 8.553829044103622437e-03
-3.481162711977958679e-02 6.314606219530105591e-02 2.161879688501358032e-01 -2.475222945213317871e-02 -1.130719333887100220e-01 2.433547824621200562e-01 -1.041118800640106201e-01 1.920652836561203003e-01 9.985546767711639404e-02 1.903953775763511658e-02 4.432059451937675476e-02 -1.273966431617736816e-01 1.510528326034545898e-01 1.482044011354446411e-01 -4.711127281188964844e-02 -1.517516821622848511e-01 8.421263843774795532e-02 9.051273018121719360e-02 -1.427234560251235962e-01 -3.095936775207519531e-01 1.325397342443466187e-01 -5.511534959077835083e-02 2.308611869812011719e-01 2.930618524551391602e-01 -3.240776658058166504e-01 3.017125725746154785e-01 1.106530278921127319e-01 -6.905438750982284546e-02 -2.930464036762714386e-02 4.211964607238769531e-01 -1.778091043233871460e-01 1.221413537859916687e-01
1.870466582477092743e-02 -3.866669535636901855e-01 2.666342258453369141e-01 -4.158769547939300537e-01 -3.455188497900962830e-02 1.926547586917877197e-01 -2.671519219875335693e-01 3.329534083604812622e-02 1.801177859306335449e-01 -3.164790570735931396e-02 -1.672486960887908936e-01 -2.065715044736862183e-01 2.116591036319732666e-01 1.593798398971557617e-01 -1.621183753013610840e-01 -3.372260555624961853e-02 -4.863391444087028503e-02 3.492786362767219543e-02 -1.461840718984603882e-01 -1.701144427061080933e-01 8.684306591749191284e-02 -1.823408156633377075e-01 5.933086946606636047e-02 -1.030911430716514587e-01 -2.206631377339363098e-02 3.318453133106231689e-01 -3.819963335990905762e-02 -1.235546022653579712e-01 6.761767715215682983e-02 1.934574544429779053e-01 -1.168837919831275940e-01 -4.206271469593048096e-02
-1.586314290761947632e-01 -6.585356779396533966e-03 1.314365416765213013e-01 -2.525579929351806641e-01 4.613526165485382080e-01 -3.022760711610317230e-02 1.978541463613510132e-01 -1.360603868961334229e-01 3.188502490520477295e-01 -2.376561798155307770e-02 -5.592767894268035889e-02 -1.003750115633010864e-01 -1.132769435644149780e-01 2.978595672175288200e-03 -9.986378997564315796e-02 -1.278758645057678223e-01 1.303162127733230591e-01 1.506240665912628174e-01 -2.137044370174407959e-01 -2.369326911866664886e-02 1.117506548762321472e-01 1.525997221469879150e-01 -9.198946505784988403e-02 -2.128262817859649658e-01 -3.295356929302215576e-01 -2.149282768368721008e-02 1.341902613639831543e-01 -1.148028299212455750e-01 -2.172766178846359253e-01 2.214959561824798584e-01 -2.099632620811462402e-01 1.080953627824783325e-01
-7.935664802789688110e-02 -1.682788692414760590e-02 2.802054584026336670e-01 -9.502530843019485474e-02 -1.153919622302055359e-01 -1.264869049191474915e-02 1.931177228689193726e-01 1.084498409181833267e-02 4.668045341968536377e-01 5.014862492680549622e-02 4.362822324037551880e-02 -2.720152437686920166e-01 -2.300818115472793579e-01 1.579606384038925171e-01 -7.536611706018447876e-02 -1.206244379281997681e-01 -1.528948694467544556e-01 9.024310857057571411e-02 1.346081774681806564e-02 4.319962114095687866e-02 1.643244475126266479e-01 7.873166352510452271e-02 3.970316946506500244e-01 1.294526308774948120e-01 -3.314443826675415039e-01 1.452705562114715576e-01 1.782570183277130127e-01 1.026185080409049988e-01 6.821694225072860718e-02 1.744086742401123047e-01 -6.600615382194519043e-02 8.182519674301147461e-02
-1.417542695999145508e-01 1.532713696360588074e-02 4.050283432006835938e-01 -2.584765851497650146e-01 2.975219190120697021e-01 1.337543502449989319e-02 -1.697626411914825439e-01 -5.205769464373588562e-02 2.823901921510696411e-02 -2.121133357286453247e-01 -3.103114366531372070e-01 -1.880493313074111938e-01 -6.782460212707519531e-02 -4.656736925244331360e-02 9.949637204408645630e-02 -7.907647639513015747e-03 3.985945582389831543e-01 -4.385490436106920242e-03 1.162505000829696655e-01 1.563616394996643066e-01 -4.213118925690650940e-02 -1.320010423660278320e-01 1.578489392995834351e-01 -5.358301103115081787e-03 -2.204482704401016235e-01 -5.325541272759437561e-02 2.257245928049087524e-01 1.819069534540176392e-01 -7.445275038480758667e-02 1.423200666904449463e-01 -1.243235766887664795e-01 1.291314661502838135e-01
-9.816329926252365112e-02 -1.135506108403205872e-01 3.742800354957580566e-01 -2.655757367610931396e-01 -4.818613827228546143e-02 -4.273075982928276062e-02 9.078992158174514771e-02 1.390168368816375732e-01 5.190307274460792542e-02 -1.966768801212310791e-01 -3.243279457092285156e-01 -1.076778545975685120e-01 -1.988612413406372070e-01 1.788960397243499756e-01 1.778416335582733154e-01 1.727880686521530151e-01 1.797181069850921631e-01 -7.736098766326904297e-02 -5.613878369331359863e-02 -5.969552695751190186e-02 9.387227147817611694e-02 -6.860598921775817871e-02 2.125280052423477173e-01 8.606161922216415405e-02 -3.384726047515869141e-01 1.011100411415100098e-01 1.653120964765548706e-01 2.569583356380462646e-01 1.696521192789077759e-01 1.232558637857437134e-01 -3.028626926243305206e-02 2.642357051372528076e-01
-1.567569822072982788e-01 9.064130485057830811e-03 1.179648712277412415e-01 -8.836329728364944458e-02 -7.375560700893402100e-02 2.377289086580276489e-01 1.546434313058853149e-01 -3.118537180125713348e-02 2.767948210239410400e-01 -2.688671946525573730e-01 9.291084483265876770e-03 3.638408333063125610e-02 -3.666985929012298584e-01 -4.562404379248619080e-02 -2.554139122366905212e-02 -1.741705983877182007e-01 2.585427165031433105e-01 -1.800500601530075073e-01 -1.664686650037765503e-01 -1.419051587581634521e-01 1.614191234111785889e-01 3.424218297004699707e-02 3.615449666976928711e-01 -1.003177687525749207e-01 -1.751456111669540405e-01 8.115920424461364746e-02 9.879811853170394897e-02 -1.155653446912765503e-01 2.979947328567504883e-01 1.317615061998367310e-01 -2.310185581445693970e-01 -1.178890317678451538e-01
-1.803714595735073090e-02 -8.591425418853759766e-02 3.601814508438110352e-01 -5.151769891381263733e-02 -1.794938743114471436e-02 6.641785055398941040e-02 1.378711313009262085e-01 -2.610368467867374420e-02 -1.619843244552612305e-01 -1.718489527702331543e-01 -7.415791600942611694e-02 -1.157031357288360596e-01 -8.213818818330764771e-02 2.306807041168212891e-01 1.642944067716598511e-01 -1.579511016607284546e-01 1.392551045864820480e-02 -1.258784234523773193e-01 5.334215611219406128e-02 -5.064858198165893555e-01 1.528068035840988159e-01 2.152892351150512695e-01 2.807185947895050049e-01 -2.187572605907917023e-02 -1.391655504703521729e-01 3.704645931720733643e-01 -1.406113207340240479e-01 1.180083900690078735e-01 5.695560947060585022e-02 1.672756075859069824e-01 4.952993988990783691e-02 -2.336756698787212372e-02
-3.282795548439025879e-01 -6.431464850902557373e-02 1.231165528297424316e-01 -1.444976925849914551e-01 6.068866327404975891e-02 2.870786190032958984e-01 -1.269104480743408203e-01 9.453511238098144531e-02 -1.526639610528945923e-01 -6.489066779613494873e-02 -4.106275439262390137e-01 4.485884308815002441e-02 2.692120969295501709e-01 2.139543741941452026e-01 -9.900936484336853027e-02 -2.218619734048843384e-01 2.650203704833984375e-01 -1.659678481519222260e-02 -2.351813763380050659e-01 -1.712530702352523804e-01 -2.304073423147201538e-01 9.296629577875137329e-02 9.541229158639907837e-02 -2.461759187281131744e-02 -2.177294939756393433e-01 -1.896534487605094910e-02 2.290282398462295532e-01 6.244136393070220947e-02 -7.057292759418487549e-02 9.275821596384048462e-02 -5.667994916439056396e-02 1.341342628002166748e-01
-1.085542738437652588e-01 -1.332772970199584961e-01 3.615996539592742920e-01 -3.335721045732498169e-02 2.332974821329116821e-01 1.723577380180358887e-01 6.958655267953872681e-02 -4.200752675533294678e-01 -1.135706901550292969e-01 -3.581962361931800842e-02 -2.083535194396972656e-01 -1.157152652740478516e-01 7.777329534292221069e-02 3.059537708759307861e-01 -4.337283223867416382e-02 -2.339016199111938477e-01 4.175125434994697571e-02 4.799942299723625183e-02 2.157930750399827957e-03 4.381242021918296814e-02 -1.193379610776901245e-01 2.345479279756546021e-01 2.035150676965713501e-01 -1.099492907524108887e-01 5.184274632483720779e-03 2.991036772727966309e-01 8.152823895215988159e-02 -9.986226260662078857e-02 7.741128653287887573e-02 2.725652754306793213e-01 -1.212319135665893555e-01 1.268554180860519409e-01
-1.321762204170227051e-01 -7.242825627326965332e-02 4.601147174835205078e-01 -1.359194666147232056e-01 3.174193203449249268e-01 1.271808445453643799e-01 -9.158201515674591064e-02 -3.856075108051300049e-01 -7.108218967914581299e-02 -2.739608474075794220e-02 -2.539954707026481628e-02 -5.060595273971557617e-02 1.785359829664230347e-01 2.007050663232803345e-01 -1.094042323529720306e-02 -1.512882113456726074e-01 -1.229641959071159363e-01 9.552097320556640625e-02 9.626815468072891235e-02 -1.082368642091751099e-01 1.574331820011138916e-01 1.821292489767074585e-01 2.610276639461517334e-01 -5.446547642350196838e-02 -3.548136213794350624e-03 2.613381147384643555e-01 -1.554417051374912262e-02 -9.001299738883972168e-02 -2.498243562877178192e-02 1.827237606048583984e-01 -5.187559500336647034e-02 2.850900590419769287e-01
-1.522618979215621948e-01 2.834249846637248993e-02 2.578938938677310944e-02 -4.925354942679405212e-02 9.372829645872116089e-02 4.096664786338806152e-01 -9.852638840675354004e-02 -2.633189857006072998e-01 1.393250077962875366e-01 -1.262378692626953125e-01 -1.241002529859542847e-01 -1.632917672395706177e-01 8.872252702713012695e-02 3.485116409137845039e-03 -3.278440237045288086e-02 -2.575049400329589844e-01 4.131803810596466064e-01 -2.388668954372406006e-01 1.467124968767166138e-01 8.807303011417388916e-02 1.664162129163742065e-01 2.509052753448486328e-01 1.355022937059402466e-01 -1.013368815183639526e-01 -2.134721279144287109e-01 2.152019552886486053e-02 -4.557425901293754578e-02 -2.077498584985733032e-01 -2.215370237827301025e-01 2.184634357690811157e-01 -3.896931186318397522e-03 -1.268257107585668564e-02
-1.450904011726379395e-01 -3.335674107074737549e-01 1.272528171539306641e-01 -2.206683605909347534e-01 1.056774556636810303e-01 4.231989979743957520e-01 -1.626586318016052246e-01 -1.189658716320991516e-01 2.632008790969848633e-01 -1.429975628852844238e-01 -1.739471703767776489e-01 1.198573857545852661e-01 1.199932098388671875e-01 -2.453546673059463501e-01 -9.844764322042465210e-02 4.979928210377693176e-02 -2.095194347202777863e-02 -2.733536660671234131e-01 -9.217480570077896118e-02 -1.899605840444564819e-01 -1.945316977798938751e-02 8.922354876995086670e-02 4.256094247102737427e-02 -1.562224701046943665e-02 -1.891816556453704834e-01 -1.587165147066116333e-01 3.045134618878364563e-02 -8.069597929716110229e-02 1.077496856451034546e-01 3.196480572223663330e-01 1.845693588256835938e-01 6.629028171300888062e-02
-2.114524841308593750e-01 1.320002973079681396e-02 3.092646598815917969e-01 -2.002703696489334106e-01 9.526471793651580811e-02 1.026259511709213257e-01 1.206293981522321701e-02 -2.573151588439941406e-01 1.322654485702514648e-01 -3.827519342303276062e-02 -5.906605627387762070e-03 -3.439984619617462158e-01 -1.220748648047447205e-01 -7.349289953708648682e-02 8.719050139188766479e-02 -2.039651274681091309e-01 1.895353943109512329e-01 -2.598749473690986633e-03 -1.578190773725509644e-01 -1.049885302782058716e-01 2.895748913288116455e-01 -8.210935443639755249e-02 1.151347532868385315e-01 -1.398208886384963989e-01 -2.332713752985000610e-01 -2.132417708635330200e-01 3.412342071533203125e-01 -9.792924672365188599e-02 7.689993083477020264e-02 2.160797417163848877e-01 -2.135594487190246582e-01 -8.466861397027969360e-02
3.930769115686416626e-02 -1.522880792617797852e-01 8.432006835937500000e-02 -4.293548688292503357e-02 3.113448023796081543e-01 1.178845390677452087e-01 -1.560868322849273682e-01 1.285119447857141495e-02 1.869020164012908936e-01 -4.540314152836799622e-02 -1.334432363510131836e-01 -1.339440494775772095e-01 -2.598914690315723419e-02 1.078607887029647827e-01 -3.436881005764007568e-01 1.842288970947265625e-01 -2.009934186935424805e-01 -1.534055322408676147e-01 -8.217477053403854370e-02 -2.135724872350692749e-01 2.285619080066680908e-01 9.138647466897964478e-02 -1.634807512164115906e-02 1.570057421922683716e-01 -3.712736964225769043e-01 1.927034705877304077e-01 1.695611029863357544e-01 -1.040144041180610657e-01 -1.612953990697860718e-01 3.499482870101928711e-01 -3.050741367042064667e-02 1.675383746623992920e-01
-1.176169142127037048e-01 -1.558450758457183838e-01 8.507098257541656494e-02 -2.428970336914062500e-01 1.399026662111282349e-01 2.032738775014877319e-01 -4.312005266547203064e-02 -2.008615434169769287e-01 2.886157333850860596e-01 2.364204525947570801e-01 7.512607425451278687e-02 -5.573978275060653687e-02 3.071010485291481018e-02 -4.225605130195617676e-01 1.106422170996665955e-01 -1.222570762038230896e-01 6.824240088462829590e-02 -2.242447882890701294e-01 1.556623280048370361e-01 -1.865840554237365723e-01 2.826430201530456543e-01 6.313861906528472900e-02 6.207144260406494141e-02 3.466656431555747986e-02 -2.810643017292022705e-01 1.045046076178550720e-01 1.069138869643211365e-01 -1.274911016225814819e-01 -3.349465131759643555e-02 2.815782129764556885e-01 -6.920381635427474976e-02 -1.794314086437225342e-01
-3.639742434024810791e-01 -2.277418226003646851e-01 1.546071767807006836e-01 -8.933349698781967163e-02 8.696132898330688477e-02 1.131034642457962036e-01 2.129835784435272217e-01 -9.567146003246307373e-02 -1.388137489557266235e-01 1.110391169786453247e-01 -1.889646649360656738e-01 -7.676023524254560471e-03 -6.554817408323287964e-02 8.911821991205215454e-02 -1.048016771674156189e-01 -2.895130515098571777e-01 -2.013302780687808990e-02 -2.488435059785842896e-01 -1.736545264720916748e-01 -5.684195458889007568e-02 3.938553631305694580e-01 7.789035793393850327e-03 2.069636136293411255e-01 2.544026672840118408e-01 -1.799962669610977173e-01 -2.354829609394073486e-01 8.204843103885650635e-02 -1.046373099088668823e-01 1.477230936288833618e-01 1.308114379644393921e-01 6.656198203563690186e-02 -1.647684574127197266e-01
-2.294010221958160400e-01 8.348742127418518066e-02 3.632483184337615967e-01 -1.726626046001911163e-02 3.205851837992668152e-02 1.517358869314193726e-01 4.353164136409759521e-02 -2.092615887522697449e-02 1.988558769226074219e-01 -1.113365888595581055e-01 -9.739985316991806030e-02 -3.401528298854827881e-01 -1.600501835346221924e-01 -1.738741435110569000e-02 -8.798225969076156616e-02 1.074167266488075256e-01 1.091187000274658203e-01 -3.594813048839569092e-01 -9.968702681362628937e-03 -1.685784161090850830e-01 -9.497958421707153320e-02 -5.298394337296485901e-02 2.404941916465759277e-01 -4.695130884647369385e-02 -1.492367535829544067e-01 -1.612402945756912231e-01 3.024313151836395264e-01 1.282958500087261200e-02 -2.920294404029846191e-01 1.832892447710037231e-01 -7.909665256738662720e-02 -2.299815863370895386e-01
-1.511995494365692139e-01 -1.011523678898811340e-01 3.442460596561431885e-01 -4.955813586711883545e-01 -2.106164097785949707e-01 1.405177861452102661e-01 -6.117685139179229736e-02 -1.577603518962860107e-01 1.638412848114967346e-02 -7.757129520177841187e-02 1.098674312233924866e-01 -1.748575717210769653e-01 -2.450946122407913208e-01 3.530880808830261230e-02 -1.486030668020248413e-01 1.841620355844497681e-01 -2.289088675752282143e-03 1.155080869793891907e-01 1.282358467578887939e-01 6.549242883920669556e-02 2.873280346393585205e-01 9.118574857711791992e-02 1.771702319383621216e-01 1.075335368514060974e-01 -1.801032572984695435e-01 -1.981685161590576172e-01 8.662971854209899902e-02 -3.815250098705291748e-02 -2.159193903207778931e-02 2.669848203659057617e-01 -8.241611719131469727e-02 -1.292401552200317383e-01
-7.887144386768341064e-02 -2.894112765789031982e-01 4.157461524009704590e-01 -3.147558867931365967e-01 -2.191271819174289703e-02 2.774544060230255127e-01 -8.513531088829040527e-02 -8.213528245687484741e-02 4.616511613130569458e-02 -2.980092763900756836e-01 1.088584028184413910e-02 -2.054220288991928101e-01 1.793421953916549683e-01 -2.285252809524536133e-01 -1.780482828617095947e-01 -7.334998250007629395e-02 2.255423963069915771e-01 1.328273564577102661e-01 -1.763478517532348633e-01 -1.458954215049743652e-01 -1.135848090052604675e-01 -3.354537114500999451e-02 8.557337336242198944e-03 -1.612822562456130981e-01 5.241655185818672180e-02 9.141492098569869995e-02 2.067824453115463257e-01 -1.346525400876998901e-01 -4.608136042952537537e-02 9.217192232608795166e-02 2.454340830445289612e-02 2.183987200260162354e-01
-2.552988240495324135e-03 -4.051733911037445068e-01 3.970364928245544434e-01 -2.062071412801742554e-01 2.808617614209651947e-02 2.404708266258239746e-01 -6.211191043257713318e-02 2.664186954498291016e-01 1.135429590940475464e-01 -2.353937365114688873e-02 2.524221129715442657e-02 -1.961269378662109375e-01 -7.575875520706176758e-02 2.510824799537658691e-01 -2.320162802934646606e-01 1.521973907947540283e-01 -3.702869266271591187e-02 -2.487348392605781555e-02 -6.653123348951339722e-02 -1.805313825607299805e-01 1.597854495048522949e-01 -2.119501531124114990e-01 1.384123265743255615e-01 7.863136939704418182e-03 -4.774185642600059509e-02 -4.957676306366920471e-02 1.687737256288528442e-01 -2.043610997498035431e-02 -1.023345217108726501e-01 1.696670353412628174e-01 -7.485713809728622437e-02 3.109763264656066895e-01
1.096543949097394943e-02 -1.953865587711334229e-01 2.433147132396697998e-01 -3.128883540630340576e-01 -2.440234720706939697e-01 2.609387934207916260e-01 1.099396944046020508e-01 -4.575464501976966858e-02 1.729117929935455322e-01 -5.564755946397781372e-02 -3.799828886985778809e-02 -2.728771865367889404e-01 -1.875071525573730469e-01 6.188337132334709167e-02 -1.493550240993499756e-01 -1.587889529764652252e-02 -2.010273039340972900e-01 7.169780135154724121e-02 6.394530087709426880e-02 4.900075867772102356e-02 4.883889853954315186e-02 -1.221411079168319702e-01 2.158801555633544922e-01 -1.045487821102142334e-01 -2.659072577953338623e-01 -1.159787774085998535e-01 2.556100189685821533e-01 -4.101254045963287354e-02 -2.532424628734588623e-01 2.360716760158538818e-01 -1.647076904773712158e-01 -2.594028413295745850e-01
-8.668994158506393433e-02 -1.227131783962249756e-01 -1.547287553548812866e-01 -5.304865911602973938e-02 1.125602573156356812e-01 2.555908560752868652e-01 -1.786674708127975464e-01 -1.707673817873001099e-01 2.321169227361679077e-01 -8.908258378505706787e-02 -1.493061780929565430e-01 -1.092974990606307983e-01 1.383915543556213379e-01 8.014734834432601929e-02 2.014691680669784546e-01 -3.190616965293884277e-01 2.734547257423400879e-01 5.444718524813652039e-02 1.418081820011138916e-01 -9.127142280340194702e-02 4.941224306821823120e-02 1.450439542531967163e-01 1.860907971858978271e-01 -8.847427368164062500e-02 -3.961619734764099121e-01 3.242962062358856201e-01 -1.979763060808181763e-02 5.297795869410037994e-03 -9.081315249204635620e-02 3.033203482627868652e-01 -8.277945965528488159e-02 7.628206908702850342e-02
-2.497568428516387939e-01 -1.373114585876464844e-01 2.976154983043670654e-01 -1.380620151758193970e-01 8.574234694242477417e-02 1.226753070950508118e-01 7.893756031990051270e-03 -4.382452070713043213e-01 2.061630785465240479e-01 -9.276700764894485474e-02 -1.047066897153854370e-01 7.522293180227279663e-02 1.399430632591247559e-02 1.602797955274581909e-01 -1.048523858189582825e-01 5.650005117058753967e-02 5.815125629305839539e-02 1.485923826694488525e-01 1.205301433801651001e-01 2.348753064870834351e-01 -1.121110394597053528e-01 8.778001368045806885e-02 4.774083942174911499e-02 -2.276616841554641724e-01 -1.257665902376174927e-01 2.502790093421936035e-01 -3.747152909636497498e-02 -1.104695629328489304e-02 -8.488058298826217651e-02 4.187693595886230469e-01 1.635834127664566040e-01 1.730680465698242188e-01
-4.608058184385299683e-02 6.095876917243003845e-02 2.859361171722412109e-01 -6.042980551719665527e-01 -2.091087028384208679e-02 2.181260436773300171e-01 -1.354070454835891724e-01 -3.145273923873901367e-01 9.250505268573760986e-02 -4.904046189039945602e-03 1.581540256738662720e-01 -1.142720803618431091e-01 -1.340442150831222534e-01 1.141281574964523315e-01 -2.080709859728813171e-02 -6.977919489145278931e-02 -1.169480383396148682e-01 7.127381116151809692e-02 -9.238064289093017578e-02 8.101638406515121460e-02 1.993623971939086914e-01 1.325766891241073608e-01 3.696817532181739807e-02 4.132663831114768982e-02 -2.283540368080139160e-01 -1.848081499338150024e-01 5.501732975244522095e-02 3.342555835843086243e-02 6.645922362804412842e-02 2.869822382926940918e-01 -1.627378463745117188e-01 -3.232521936297416687e-02
-1.034477949142456055e-01 -2.782704532146453857e-01 1.073596253991127014e-01 -3.200730085372924805e-01 -1.880773901939392090e-01 -5.082718562334775925e-03 1.516489684581756592e-01 -1.212460622191429138e-01 8.251643180847167969e-02 -1.029758676886558533e-01 2.019634097814559937e-01 -3.862496018409729004e-01 -4.939126595854759216e-02 4.158291220664978027e-02 -2.101058885455131531e-02 -1.580781675875186920e-02 4.906158894300460815e-02 -8.126395940780639648e-02 -1.040782034397125244e-01 -1.339014917612075806e-01 -1.677686162292957306e-02 -8.249863982200622559e-02 3.207356035709381104e-01 -2.260096669197082520e-01 -2.202308475971221924e-01 1.149688437581062317e-01 3.308457434177398682e-01 1.321715712547302246e-01 9.594473242759704590e-02 2.325642108917236328e-01 -2.269686758518218994e-01 -1.013782098889350891e-01
-1.787198781967163086e-01 2.194981127977371216e-01 3.126635774970054626e-02 -3.527573645114898682e-01 -6.436249706894159317e-03 3.467418849468231201e-01 1.776164770126342773e-01 2.225338220596313477e-01 -6.108961626887321472e-02 5.538883060216903687e-02 -2.644761092960834503e-02 -1.636403426527976990e-02 -1.485952083021402359e-02 2.664549648761749268e-01 3.846323862671852112e-02 -6.246820464730262756e-02 -9.008306264877319336e-02 -6.013188883662223816e-02 4.801705479621887207e-02 -2.858375608921051025e-01 1.215748488903045654e-01 1.721013486385345459e-01 4.928575158119201660e-01 6.216272339224815369e-02 -2.097133547067642212e-01 1.149387750774621964e-02 1.001464799046516418e-01 -1.254797428846359253e-01 -2.160050161182880402e-02 1.683357656002044678e-01 -7.669085264205932617e-02 1.314283013343811035e-01
-2.896156907081604004e-01 -1.329857297241687775e-02 1.766248494386672974e-01 -1.108933165669441223e-01 -1.173848435282707214e-01 7.461268454790115356e-02 -8.811100572347640991e-02 -7.527874410152435303e-02 2.144287973642349243e-01 -1.863467842340469360e-01 -6.146402284502983093e-02 3.304109210148453712e-03 -1.951353847980499268e-01 -1.087119877338409424e-01 8.188188821077346802e-02 -2.375812381505966187e-01 6.488299369812011719e-02 -7.545852661132812500e-02 2.288934588432312012e-02 -1.748488545417785645e-01 4.069656506180763245e-02 -7.559016346931457520e-02 2.408807277679443359e-01 -1.854204684495925903e-01 -2.274129539728164673e-01 -2.379296272993087769e-01 3.919172585010528564e-01 7.249580323696136475e-02 2.453411072492599487e-01 1.371736824512481689e-01 -3.892165422439575195e-01 6.067748367786407471e-02
-1.775751411914825439e-01 2.167993038892745972e-01 9.342978894710540771e-02 -3.236814737319946289e-01 -5.526965856552124023e-02 3.011041581630706787e-01 8.809173107147216797e-02 1.269597262144088745e-01 -8.587513118982315063e-02 -6.157100200653076172e-03 -2.245371602475643158e-02 9.982987493276596069e-02 2.771059796214103699e-02 8.401208370923995972e-02 2.385902404785156250e-02 3.129545971751213074e-02 2.114044874906539917e-01 4.757737740874290466e-03 -1.245740577578544617e-01 -3.879583775997161865e-01 1.042578667402267456e-01 2.246163636445999146e-01 4.451105892658233643e-01 1.392800658941268921e-01 -2.103582769632339478e-01 1.734926700592041016e-01 -6.361126899719238281e-02 7.298657298088073730e-02 -9.106909483671188354e-02 2.400053739547729492e-01 -6.829474121332168579e-02 1.387015879154205322e-01
-1.567843109369277954e-01 2.931796908378601074e-01 2.169711291790008545e-01 -1.957331746816635132e-01 -7.378078531473875046e-03 2.845939695835113525e-01 2.755768895149230957e-01 1.773076355457305908e-01 2.216278389096260071e-02 3.386131953448057175e-03 4.984804987907409668e-02 -1.136398017406463623e-01 -4.472590051591396332e-03 1.858861744403839111e-01 -1.682540774345397949e-02 5.057972669601440430e-02 1.749260723590850830e-01 8.780096657574176788e-03 1.227777916938066483e-03 -2.584040760993957520e-01 4.320964217185974121e-02 -1.125122383236885071e-01 3.874259591102600098e-01 2.112079709768295288e-01 -2.599714398384094238e-01 1.108031272888183594e-01 -6.339673697948455811e-02 6.244723871350288391e-02 -5.609204247593879700e-02 7.153045386075973511e-02 -3.854320645332336426e-01 1.050934344530105591e-01
-1.487924158573150635e-01 -3.507898747920989990e-02 7.528412342071533203e-02 -1.846972554922103882e-01 5.345516279339790344e-02 3.932900726795196533e-01 -7.313250750303268433e-02 -2.101438194513320923e-01 5.941966176033020020e-02 -7.582897692918777466e-02 -8.604042977094650269e-02 -1.430840343236923218e-01 9.680864959955215454e-02 -2.493316829204559326e-01 -1.907553970813751221e-01 -6.910005211830139160e-02 -1.053811535239219666e-01 -5.487878620624542236e-02 9.438398480415344238e-02 -1.543794125318527222e-01 2.556696347892284393e-02 -4.168017953634262085e-02 2.462518811225891113e-01 4.293880760669708252e-01 -2.521716654300689697e-01 -7.200402766466140747e-02 3.979225829243659973e-02 4.149444773793220520e-02 -9.184728562831878662e-02 -1.016439869999885559e-01 -4.411695897579193115e-01 -1.439447700977325439e-02
-8.937943726778030396e-03 -1.946978271007537842e-01 3.547148704528808594e-01 -1.393640935420989990e-01 2.753382176160812378e-02 1.069874241948127747e-01 9.091760218143463135e-02 -1.695864647626876831e-01 1.611247956752777100e-01 -2.799995243549346924e-02 -4.642485827207565308e-02 -3.039630055427551270e-01 -1.581056565046310425e-01 -2.163767255842685699e-02 -1.354250162839889526e-01 2.862752974033355713e-02 -3.219519928097724915e-02 -2.205918580293655396e-01 -6.794668734073638916e-04 -3.443753123283386230e-01 -8.860458433628082275e-02 -1.732538342475891113e-01 3.636270165443420410e-01 -1.194922253489494324e-01 -5.521172657608985901e-02 -1.244449540972709656e-01 2.501945793628692627e-01 2.050949633121490479e-01 -2.477914690971374512e-01 7.571700960397720337e-02 -2.307894229888916016e-01 -7.322956621646881104e-02
-2.505352497100830078e-01 2.157269977033138275e-02 2.103209197521209717e-01 -2.583077549934387207e-01 -9.279549866914749146e-02 9.243718534708023071e-02 2.589495778083801270e-01 -1.538071185350418091e-01 -2.469442337751388550e-01 8.922459185123443604e-02 -1.977013498544692993e-01 1.118296384811401367e-01 -2.162106037139892578e-01 9.771510027348995209e-03 -8.432476967573165894e-02 -1.902854442596435547e-01 -1.376736909151077271e-01 -1.571107506752014160e-01 -1.643989533185958862e-01 1.285503655672073364e-01 1.477303951978683472e-01 -5.258494243025779724e-02 2.758971452713012695e-01 1.274487525224685669e-01 -3.534713983535766602e-01 -2.806110084056854248e-01 7.693824917078018188e-02 7.836523652076721191e-02 1.162571832537651062e-01 2.509911358356475830e-01 -5.898075923323631287e-02 8.583490550518035889e-02
4.324855282902717590e-02 2.766571938991546631e-01 1.986647546291351318e-01 -1.509067416191101074e-01 -1.574022173881530762e-01 3.622089326381683350e-01 2.542699873447418213e-01 7.670121639966964722e-02 3.016013093292713165e-02 -1.831147223711013794e-01 -4.011917859315872192e-02 -1.498327106237411499e-01 2.754452079534530640e-02 1.646396517753601074e-01 -5.529354140162467957e-02 -1.003769636154174805e-01 1.325256824493408203e-01 -1.818308681249618530e-01 -1.921079009771347046e-01 -2.999760806560516357e-01 1.476286053657531738e-01 8.755970746278762817e-02 3.929010331630706787e-01 1.669242382049560547e-01 -1.451851427555084229e-01 2.610490620136260986e-01 1.863367296755313873e-02 -3.941816836595535278e-02 -5.826498568058013916e-02 7.581304758787155151e-02 -1.100614592432975769e-01 1.781860738992691040e-01
-1.242124708369374275e-04 5.223493091762065887e-03 2.831053137779235840e-01 -1.599540114402770996e-01 -2.237486541271209717e-01 -4.814373329281806946e-02 1.668236702680587769e-01 2.490285597741603851e-02 4.535282850265502930e-01 -5.534308776259422302e-02 3.120184317231178284e-02 -2.071934789419174194e-01 -2.460374683141708374e-01 1.404316425323486328e-01 -1.657553315162658691e-01 -1.353209167718887329e-01 -1.352239400148391724e-01 2.912983484566211700e-02 -7.909334963187575340e-04 -1.540405154228210449e-01 1.136700138449668884e-01 4.428443685173988342e-02 3.017370700836181641e-01 1.440710127353668213e-01 -3.669537007808685303e-01 8.130197227001190186e-02 1.171879470348358154e-01 8.081425726413726807e-02 6.576561182737350464e-02 2.201580703258514404e-01 -1.680138707160949707e-01 1.503752171993255615e-01
-2.141218930482864380e-01 -1.294137239456176758e-01 2.150536924600601196e-01 -1.588836163282394409e-01 -1.253292113542556763e-01 2.239107489585876465e-01 1.413048952817916870e-01 -2.668147087097167969e-01 8.560821413993835449e-02 -1.254784613847732544e-01 -5.375899672508239746e-01 1.372421383857727051e-01 -7.620424032211303711e-02 5.634172260761260986e-02 8.964288234710693359e-02 -7.265154272317886353e-02 2.820791304111480713e-01 -2.928985981270670891e-03 -7.878677546977996826e-02 -1.310506165027618408e-01 -1.348671317100524902e-01 -1.100974753499031067e-01 1.439641416072845459e-01 2.238885499536991119e-02 -2.790037095546722412e-01 1.025102809071540833e-01 8.240676485002040863e-03 -1.884144544601440430e-02 -2.660946547985076904e-01 9.917382895946502686e-02 5.616791546344757080e-02 -1.692229807376861572e-01
-1.956112235784530640e-01 -1.322030574083328247e-01 1.705456078052520752e-01 -1.176419109106063843e-01 1.665682792663574219e-01 4.568862617015838623e-01 -1.397639364004135132e-01 1.510928967036306858e-03 1.533539295196533203e-01 6.094375625252723694e-02 -1.232984289526939392e-01 9.839043021202087402e-03 3.720618411898612976e-02 -9.102535992860794067e-02 -1.647557914257049561e-01 1.256069839000701904e-01 9.925007075071334839e-02 -3.403215110301971436e-01 -1.445378512144088745e-01 8.386413007974624634e-02 -1.592490673065185547e-01 1.102471724152565002e-01 7.395549863576889038e-02 7.642066571861505508e-03 -3.398382663726806641e-01 9.225664287805557251e-02 -1.212380230426788330e-01 3.157817423343658447e-01 -8.347513526678085327e-02 6.491451710462570190e-02 -2.784894406795501709e-01 -1.624556779861450195e-01
-6.702084839344024658e-02 -1.469575911760330200e-01 3.433411940932273865e-02 -3.428358733654022217e-01 9.940250962972640991e-02 -6.110214814543724060e-02 5.029997974634170532e-02 1.479093879461288452e-01 1.408178061246871948e-01 -1.197621151804924011e-01 1.937401890754699707e-01 -8.493482321500778198e-02 1.768882357282564044e-04 1.166877523064613342e-01 -2.138824164867401123e-01 7.012368738651275635e-02 4.073246940970420837e-02 -1.013984829187393188e-01 -2.100787460803985596e-01 -3.691258728504180908e-01 4.439430311322212219e-02 -4.409880191087722778e-02 1.740413010120391846e-01 -1.408402621746063232e-01 -3.741826713085174561e-01 4.106709659099578857e-01 7.694803178310394287e-02 2.181870490312576294e-01 -2.874373458325862885e-02 1.268060058355331421e-01 -2.017725706100463867e-01 8.829693496227264404e-02
-9.558904916048049927e-02 -3.741431832313537598e-01 2.398345917463302612e-01 -1.530649960041046143e-01 4.487849399447441101e-02 1.686205565929412842e-01 -3.832779452204704285e-02 -1.144581735134124756e-01 -3.433268517255783081e-02 1.146631017327308655e-01 -2.191400378942489624e-01 4.634656012058258057e-02 -5.281936377286911011e-02 1.131077408790588379e-01 -3.585466444492340088e-01 -2.300784438848495483e-01 2.666822969913482666e-01 -2.904647029936313629e-02 -1.481511592864990234e-01 -1.134278327226638794e-01 1.907214894890785217e-02 2.823866605758666992e-01 1.801736205816268921e-01 -6.951475888490676880e-02 -4.213410615921020508e-02 -4.920381680130958557e-02 1.078836619853973389e-01 -9.070295840501785278e-02 -3.922413587570190430e-01 -1.129408925771713257e-01 -2.174823582172393799e-01 3.454772010445594788e-02
-3.091048598289489746e-01 4.505456611514091492e-02 -1.459224848076701164e-03 -1.181930527091026306e-01 2.410283386707305908e-01 1.836784183979034424e-01 -1.245551109313964844e-01 -9.891135245561599731e-02 1.032033711671829224e-01 -2.539683580398559570e-01 -1.416164934635162354e-01 -1.141675487160682678e-01 -7.163287699222564697e-02 -1.138677224516868591e-01 1.488063037395477295e-01 -2.288656234741210938e-01 4.072017371654510498e-01 -2.205459773540496826e-01 8.780018240213394165e-02 1.690475083887577057e-02 1.519895941019058228e-01 1.085810512304306030e-01 1.971277594566345215e-01 -3.971001505851745605e-02 -2.906468212604522705e-01 -2.253097295761108398e-01 5.755062773823738098e-02 2.810864709317684174e-02 -1.500450521707534790e-01 1.673034578561782837e-01 -1.637506932020187378e-01 -2.366996705532073975e-01
-8.828074485063552856e-02 -2.419827133417129517e-02 3.839425742626190186e-01 5.192460119724273682e-02 1.429161131381988525e-01 3.300406783819198608e-02 5.045215412974357605e-02 -5.030271783471107483e-02 1.861209273338317871e-01 3.924723565578460693e-01 6.671050190925598145e-02 8.663970977067947388e-02 8.767299354076385498e-02 7.140626758337020874e-02 -2.096224129199981689e-01 -1.313306242227554321e-01 8.175792545080184937e-02 -1.602053940296173096e-01 -4.350981861352920532e-02 8.837749809026718140e-02 3.474485278129577637e-01 -9.136254340410232544e-02 1.613654196262359619e-01 1.100413352251052856e-01 -3.824430108070373535e-01 -9.120953083038330078e-02 2.301332354545593262e-01 1.019453033804893494e-01 -1.643279194831848145e-01 2.890102863311767578e-01 -4.528213292360305786e-03 5.059016868472099304e-02
1.221310272812843323e-01 -2.208811342716217041e-01 4.579141736030578613e-01 -3.400267958641052246e-01 1.300113052129745483e-01 1.045583859086036682e-01 -2.891064584255218506e-01 1.501879096031188965e-01 6.065940856933593750e-02 -2.671101391315460205e-01 -9.770189970731735229e-02 -1.530260741710662842e-01 -3.087087348103523254e-02 4.732438549399375916e-02 1.144106406718492508e-02 -2.301463633775711060e-01 2.105344086885452271e-01 6.714720278978347778e-02 -2.410797178745269775e-01 -1.294295787811279297e-01 -2.995879575610160828e-02 -1.179551854729652405e-01 2.870403416454792023e-02 1.070420295000076294e-01 -7.981084287166595459e-02 -1.983528723940253258e-03 2.588671818375587463e-02 1.778199523687362671e-01 -9.441459551453590393e-03 3.185377120971679688e-01 -1.432267576456069946e-01 -3.472537919878959656e-02
-3.750261962413787842e-01 -1.087329313158988953e-01 1.503781825304031372e-01 -2.654719650745391846e-01 6.893346458673477173e-02 5.741265416145324707e-02 2.057778090238571167e-02 2.148674875497817993e-01 5.599166825413703918e-02 -2.967748045921325684e-01 -1.908469349145889282e-01 -8.588265627622604370e-02 1.446768790483474731e-01 1.001486331224441528e-01 -1.126585230231285095e-01 -2.117215692996978760e-01 2.018514275550842285e-01 -1.212859526276588440e-01 4.272271320223808289e-02 4.669057950377464294e-02 1.708739399909973145e-01 -1.653316617012023926e-01 3.719458281993865967e-01 3.034398257732391357e-01 -1.244411170482635498e-01 9.311065822839736938e-02 2.068190723657608032e-01 1.784448921680450439e-01 -1.181837022304534912e-01 -1.145188808441162109e-01 -1.842116378247737885e-02 -6.092315912246704102e-02
-2.117279320955276489e-01 -1.202784180641174316e-01 2.755369246006011963e-01 -1.660024225711822510e-01 -2.193085253238677979e-01 7.858785241842269897e-02 3.242213129997253418e-01 7.456050813198089600e-02 1.752569228410720825e-01 -2.264994829893112183e-01 -8.738598227500915527e-02 -2.943231165409088135e-01 -2.519502341747283936e-01 1.469727158546447754e-01 -1.729743480682373047e-01 -2.635623328387737274e-02 -4.660413041710853577e-02 -8.388618379831314087e-02 2.375950291752815247e-02 -1.254698783159255981e-01 -4.837108403444290161e-02 9.353751316666603088e-03 2.285365909337997437e-01 -1.182474009692668915e-02 -3.610067665576934814e-01 3.342723473906517029e-02 3.358037471771240234e-01 5.431866273283958435e-03 1.022583469748497009e-01 1.234883889555931091e-01 -1.116275861859321594e-01 1.326118856668472290e-01
-3.355838730931282043e-02 -1.222148910164833069e-01 2.901208698749542236e-01 -4.943493604660034180e-01 2.490072101354598999e-01 4.256024956703186035e-01 -6.026044115424156189e-02 -1.763736754655838013e-01 9.145902097225189209e-02 1.286825072020292282e-02 6.183089222759008408e-03 -1.567968726158142090e-01 2.058325707912445068e-01 -7.632987946271896362e-02 -3.757864469662308693e-03 1.669801622629165649e-01 -8.034742623567581177e-02 1.380404531955718994e-01 -1.667381823062896729e-01 -6.838487088680267334e-02 2.985654212534427643e-02 3.325873240828514099e-02 -1.619568467140197754e-01 9.890960156917572021e-02 -1.678050011396408081e-01 1.211029663681983948e-01 2.745210230350494385e-01 8.647333830595016479e-02 -2.885278128087520599e-02 1.847700774669647217e-01 6.093320995569229126e-02 8.895140141248703003e-02
-1.072726622223854065e-01 1.945895105600357056e-01 1.064781844615936279e-01 -9.334147721529006958e-02 -9.321577101945877075e-02 2.541247904300689697e-01 1.372002717107534409e-02 2.135052084922790527e-01 1.094104945659637451e-01 -8.941897191107273102e-03 1.424150168895721436e-02 8.508841856382787228e-04 6.684196740388870239e-02 8.951709605753421783e-03 -5.416996777057647705e-02 8.855991810560226440e-02 1.610602885484695435e-01 2.387288026511669159e-02 1.299244724214076996e-02 -1.894902288913726807e-01 1.000860799103975296e-02 -3.812308609485626221e-02 3.611580729484558105e-01 1.438423395156860352e-01 -4.298096299171447754e-01 3.752264082431793213e-01 2.090473026037216187e-01 -8.690898306667804718e-03 -2.596729695796966553e-01 2.141647189855575562e-01 -2.849855422973632812e-01 -6.979212164878845215e-02
-2.083891034126281738e-01 9.665128588676452637e-02 3.335274457931518555e-01 -4.293396174907684326e-01 -2.346776574850082397e-01 2.595634944736957550e-02 2.997830137610435486e-02 -3.417290151119232178e-01 2.034176290035247803e-01 -8.718952536582946777e-02 1.564003676176071167e-01 -2.562299966812133789e-01 -2.039414457976818085e-02 1.110765337944030762e-01 -4.417220130562782288e-02 1.998725160956382751e-02 -1.025340110063552856e-01 9.167923033237457275e-02 -2.680990286171436310e-02 5.819422006607055664e-02 2.252892702817916870e-01 -7.595311850309371948e-02 1.585312485694885254e-01 -1.831794679164886475e-01 -2.021743655204772949e-01 -6.297578662633895874e-02 1.853024065494537354e-01 -7.296595722436904907e-02 1.352813392877578735e-01 2.004176825284957886e-01 -2.066536396741867065e-01 1.114877313375473022e-02
3.625560551881790161e-02 -3.619223237037658691e-01 1.734524667263031006e-01 -1.788793653249740601e-01 3.615495562553405762e-02 1.216349080204963684e-01 2.860018052160739899e-02 -6.946574151515960693e-02 -3.855927661061286926e-02 2.650021016597747803e-02 -8.039864152669906616e-02 6.471354514360427856e-02 -9.736701846122741699e-02 -5.758213996887207031e-02 -5.080719292163848877e-02 5.296929273754358292e-03 1.513720750808715820e-01 -6.552758812904357910e-02 2.372040003538131714e-01 -1.938921660184860229e-01 1.788191497325897217e-01 9.604554623365402222e-02 -1.220297813415527344e-02 1.455573439598083496e-01 -1.957082897424697876e-01 -1.946259140968322754e-01 2.611647546291351318e-01 1.518977880477905273e-01 1.214928925037384033e-01 3.776362240314483643e-01 -4.967091083526611328e-01 2.161972410976886749e-02
-1.192557290196418762e-01 -1.510616540908813477e-01 3.376041054725646973e-01 -2.403821945190429688e-01 -3.150049448013305664e-01 1.012959480285644531e-01 -2.290849760174751282e-02 -2.924154885113239288e-02 -1.105148717761039734e-02 -1.641364991664886475e-01 -1.481814384460449219e-01 -1.103037502616643906e-02 1.474592834711074829e-01 1.160248890519142151e-01 7.816461473703384399e-02 2.291290014982223511e-01 1.941290348768234253e-01 -1.458452194929122925e-01 -2.806122899055480957e-01 -3.257396519184112549e-01 1.195875834673643112e-02 -1.070311591029167175e-01 7.570185512304306030e-02 -2.470912039279937744e-02 -3.465914130210876465e-01 -3.535471856594085693e-02 -2.287405170500278473e-02 3.846900537610054016e-02 2.158847153186798096e-01 2.077180296182632446e-01 -1.815827488899230957e-01 1.718162149190902710e-01
-3.900103569030761719e-01 -2.344815433025360107e-02 1.052869204431772232e-02 -2.751517295837402344e-01 4.870501905679702759e-02 1.679037511348724365e-01 4.456593468785285950e-02 -3.002209961414337158e-01 2.931996881961822510e-01 -2.542345598340034485e-02 -2.541304826736450195e-01 -6.062389910221099854e-02 1.332567352801561356e-02 -3.207046985626220703e-01 3.860918805003166199e-02 -1.604081988334655762e-01 -1.461646147072315216e-02 9.475339204072952271e-02 5.487057939171791077e-02 -1.062290892004966736e-01 -4.365732520818710327e-02 -1.641267091035842896e-01 3.398946523666381836e-01 6.656750105321407318e-03 -1.186796277761459351e-01 2.290002256631851196e-02 2.179235070943832397e-01 2.059586346149444580e-02 8.233346045017242432e-02 -1.186722740530967712e-01 -3.300838768482208252e-01 -5.894768983125686646e-02
-2.314443886280059814e-01 -8.677559345960617065e-02 7.996413111686706543e-02 -3.439573943614959717e-01 1.250630319118499756e-01 1.288523226976394653e-01 -3.088636696338653564e-01 7.277610898017883301e-02 -5.094134435057640076e-02 -2.125523239374160767e-01 -8.966525644063949585e-02 3.267612308263778687e-03 3.101298399269580841e-02 1.326326280832290649e-01 2.811912819743156433e-02 -3.472143411636352539e-01 1.976709812879562378e-01 -5.164819303900003433e-04 -2.190728634595870972e-01 4.549321532249450684e-02 -1.026234179735183716e-01 2.856921218335628510e-02 8.761142194271087646e-02 2.064991742372512817e-01 -1.387399733066558838e-01 1.002910956740379333e-01 7.638126611709594727e-02 -1.759508401155471802e-01 -5.128522217273712158e-02 2.741085886955261230e-01 1.781664229929447174e-02 4.365261793136596680e-01
-2.481571435928344727e-01 -4.875894635915756226e-02 1.565911471843719482e-01 -2.456644475460052490e-01 1.167737543582916260e-01 2.040616571903228760e-01 -1.139460951089859009e-01 -4.092089086771011353e-02 -9.212142229080200195e-02 -1.096973419189453125e-01 -4.242799580097198486e-01 3.774239122867584229e-02 3.715700805187225342e-01 2.372962236404418945e-01 4.014071077108383179e-02 -1.365756615996360779e-02 2.237672656774520874e-01 -8.816709369421005249e-02 -6.668106466531753540e-02 -2.396679017692804337e-03 -1.486414074897766113e-01 1.221274808049201965e-01 1.787732988595962524e-01 1.248759925365447998e-01 -2.048356235027313232e-01 2.108471393585205078e-01 6.641910225152969360e-02 2.413411289453506470e-01 -1.889813691377639771e-01 4.384469240903854370e-02 -1.699480563402175903e-01 1.437126845121383667e-01
-1.959027489647269249e-03 -2.119324505329132080e-01 -8.586980402469635010e-02 -2.652355134487152100e-01 2.281374186277389526e-01 2.892364859580993652e-01 4.040317237377166748e-02 3.191460669040679932e-02 1.227804124355316162e-01 -1.573008298873901367e-01 -2.991046905517578125e-01 7.963080704212188721e-02 5.960847437381744385e-02 2.499146908521652222e-01 -6.470783799886703491e-02 -4.858373664319515228e-03 2.706710994243621826e-01 -2.602269947528839111e-01 8.440868556499481201e-02 -8.592329919338226318e-02 2.255401313304901123e-01 8.423295803368091583e-03 3.021729588508605957e-01 -6.825897842645645142e-02 -1.764647811651229858e-01 5.163890868425369263e-02 7.793711870908737183e-02 3.681600838899612427e-02 -3.581859469413757324e-01 1.659384369850158691e-01 2.046355791389942169e-02 1.824119538068771362e-01
1.285400241613388062e-01 -1.059381887316703796e-01 2.863970994949340820e-01 -3.545064032077789307e-01 -2.842300571501255035e-02 2.554965615272521973e-01 -2.679013647139072418e-03 -1.061671450734138489e-01 2.214201986789703369e-01 -1.593273878097534180e-01 1.677200496196746826e-01 -3.571733236312866211e-01 -9.798052906990051270e-02 1.459169536828994751e-01 -1.217413172125816345e-01 1.073407158255577087e-01 -9.723772853612899780e-02 -8.888660930097103119e-03 1.350681763142347336e-02 -5.117579922080039978e-02 -3.484606370329856873e-02 6.150544062256813049e-02 1.757504492998123169e-01 -6.453498452901840210e-02 -2.811494171619415283e-01 -2.027949094772338867e-01 2.506257891654968262e-01 -5.288604646921157837e-02 -1.240939274430274963e-01 2.305521070957183838e-01 -1.334895640611648560e-01 -2.744117975234985352e-01
-1.999836117029190063e-01 9.450272470712661743e-02 1.448255032300949097e-01 -9.873826056718826294e-02 -2.521423809230327606e-02 1.739464849233627319e-01 6.443800032138824463e-02 1.655381172895431519e-01 9.984700381755828857e-02 -1.959316059947013855e-02 -7.831876724958419800e-02 -7.933552563190460205e-02 -1.587616652250289917e-01 1.639157086610794067e-01 1.221698895096778870e-01 1.799658685922622681e-02 -6.666751205921173096e-02 -1.419874578714370728e-01 -2.388757765293121338e-01 -1.288489848375320435e-01 2.274830639362335205e-01 3.216505646705627441e-01 4.149262309074401855e-01 2.577700018882751465e-01 -3.806822597980499268e-01 1.881220638751983643e-01 1.736765354871749878e-01 -4.445816949009895325e-02 -2.089996188879013062e-01 1.334478855133056641e-01 4.211115837097167969e-02 -1.628392143175005913e-03
-1.171102076768875122e-01 -1.261806190013885498e-01 2.660999298095703125e-01 -2.081045061349868774e-01 -9.559837728738784790e-02 2.209855318069458008e-01 2.228841781616210938e-01 -1.886197477579116821e-01 7.625962793827056885e-02 -1.428477615118026733e-01 -4.346985220909118652e-01 8.695990592241287231e-02 1.907774992287158966e-02 2.460345774888992310e-01 4.729106556624174118e-03 1.538729965686798096e-01 2.838270962238311768e-01 -1.461744029074907303e-02 -1.443582177162170410e-01 -1.325585395097732544e-01 -1.606186628341674805e-01 -1.218670792877674103e-02 1.493667960166931152e-01 -9.166412055492401123e-03 -1.035357788205146790e-01 -2.079623565077781677e-02 1.561488062143325806e-01 -1.731223165988922119e-01 -2.807556986808776855e-01 2.693347930908203125e-01 1.434909850358963013e-01 -2.630471810698509216e-02
-2.942565977573394775e-01 1.135219261050224304e-01 1.718655526638031006e-01 -1.884670406579971313e-01 4.100001603364944458e-02 6.229522451758384705e-02 1.285333782434463501e-01 -5.106682330369949341e-02 1.766648739576339722e-01 -5.213438998907804489e-03 -2.133190780878067017e-01 -2.974238693714141846e-01 5.452072992920875549e-02 -2.112071067094802856e-01 1.913390494883060455e-02 -1.753479987382888794e-01 6.788142770528793335e-02 -1.818756945431232452e-02 2.049729973077774048e-01 -2.097750604152679443e-01 -2.992793917655944824e-01 -4.344859719276428223e-02 1.492096036672592163e-01 -6.831423193216323853e-02 -2.675501406192779541e-01 -1.992033272981643677e-01 2.581407427787780762e-01 -2.775971889495849609e-01 -1.712022423744201660e-01 2.497374415397644043e-01 -1.020748317241668701e-01 -2.181180566549301147e-02
1.043835747987031937e-02 8.630935847759246826e-02 1.443275809288024902e-01 -1.901164799928665161e-01 -1.946642398834228516e-01 5.472707748413085938e-02 -7.020369917154312134e-02 -1.766212582588195801e-01 2.837307155132293701e-01 -8.539770543575286865e-02 8.070691488683223724e-03 -4.011651873588562012e-02 -1.836760789155960083e-01 1.293967515230178833e-01 -2.796622365713119507e-02 1.359115242958068848e-01 2.518528699874877930e-01 -2.536575198173522949e-01 -1.707664728164672852e-01 -1.594705134630203247e-01 2.300003618001937866e-01 1.348188817501068115e-01 4.458359479904174805e-01 3.413816690444946289e-01 -2.524203956127166748e-01 1.553160101175308228e-01 5.053479969501495361e-02 5.004582181572914124e-02 4.264157265424728394e-02 6.905917078256607056e-02 -1.755501478910446167e-01 -1.397107820957899094e-02
-4.100298136472702026e-02 -7.189434021711349487e-03 2.366846054792404175e-01 -2.331418246030807495e-01 2.876987755298614502e-01 1.104717329144477844e-01 -2.481535971164703369e-01 5.565391480922698975e-02 1.978189498186111450e-01 4.380948666948825121e-04 -3.361544609069824219e-01 -5.581824108958244324e-02 1.456622183322906494e-01 2.053550779819488525e-01 1.260647177696228027e-02 -3.529915213584899902e-01 3.060018718242645264e-01 1.001382693648338318e-01 -2.951518865302205086e-03 -2.418803237378597260e-02 -1.546296179294586182e-01 3.382571414113044739e-02 1.163219567388296127e-02 1.259575188159942627e-01 -3.469147086143493652e-01 8.786086738109588623e-02 2.500430345535278320e-01 3.685786947607994080e-02 -2.979533746838569641e-02 1.333906203508377075e-01 1.281587779521942139e-01 1.116846129298210144e-01
7.086993753910064697e-02 -2.017936110496520996e-01 3.022059202194213867e-01 -1.039049029350280762e-01 1.263507176190614700e-02 7.420244812965393066e-02 -3.786067478358745575e-03 -1.899705380201339722e-01 7.750253379344940186e-02 1.759480312466621399e-02 -4.290987923741340637e-02 2.037531882524490356e-01 1.086746975779533386e-01 -1.656820327043533325e-01 -4.586453363299369812e-02 4.160171374678611755e-02 1.806577295064926147e-01 -1.336021870374679565e-01 6.689233332872390747e-02 -9.204442054033279419e-02 3.277343884110450745e-02 -4.521585255861282349e-02 2.009357213973999023e-01 2.567038834095001221e-01 -2.159132063388824463e-01 8.021456748247146606e-02 2.957677841186523438e-01 -7.189991325139999390e-02 3.204644918441772461e-01 4.809489846229553223e-01 -2.391745895147323608e-01 8.863732963800430298e-02
-6.701315194368362427e-02 -9.550002217292785645e-02 2.649123072624206543e-01 4.281905293464660645e-02 5.464318767189979553e-02 1.802702099084854126e-01 1.029444858431816101e-01 -1.860769987106323242e-01 3.103776834905147552e-02 -9.387627243995666504e-02 -5.266942977905273438e-01 1.196298822760581970e-01 3.307613730430603027e-02 2.495269328355789185e-01 4.089853540062904358e-02 7.495930045843124390e-02 2.782197892665863037e-01 9.244690835475921631e-02 8.407451957464218140e-02 -1.847368776798248291e-01 -1.047334671020507812e-01 3.938071802258491516e-02 2.244389355182647705e-01 4.763259738683700562e-02 -2.141906768083572388e-01 -6.694936752319335938e-02 1.277902424335479736e-01 -1.249264627695083618e-01 -3.523404300212860107e-01 1.069198623299598694e-01 -1.595960706472396851e-01 1.608534753322601318e-01
-9.915637224912643433e-02 -5.443219840526580811e-02 2.237651646137237549e-01 -2.706351578235626221e-01 9.159947186708450317e-02 -1.401605363935232162e-02 -1.991999298334121704e-01 -8.527748286724090576e-02 1.803809590637683868e-02 -5.446480214595794678e-02 -9.560680389404296875e-02 -2.451011091470718384e-01 -9.546470642089843750e-02 4.847774654626846313e-02 1.468077749013900757e-01 -1.971030533313751221e-01 -1.071919500827789307e-01 -2.471535205841064453e-01 -2.287746965885162354e-02 8.601836860179901123e-03 3.108263388276100159e-02 3.273334801197052002e-01 3.093105852603912354e-01 -1.317899115383625031e-02 -1.434682309627532959e-01 1.884227991104125977e-01 5.611509457230567932e-02 -2.107252776622772217e-01 -3.870088160037994385e-01 3.267961740493774414e-01 -7.012306898832321167e-02 1.473668515682220459e-01
-1.770604103803634644e-01 -3.451459109783172607e-01 1.301864236593246460e-01 -1.071857288479804993e-01 -4.893898218870162964e-02 6.101566180586814880e-02 -1.287705451250076294e-01 2.585225701332092285e-01 3.645390868186950684e-01 -1.452893167734146118e-01 -8.050425350666046143e-02 -1.049627214670181274e-01 1.363803446292877197e-01 1.947918981313705444e-01 -1.388653516769409180e-01 1.260847747325897217e-01 2.531684935092926025e-01 8.587087504565715790e-03 -7.825995236635208130e-02 -1.672435402870178223e-01 2.316264957189559937e-01 -1.940828412771224976e-01 2.057513743638992310e-01 -1.783294081687927246e-01 -4.091993719339370728e-02 -6.137630715966224670e-02 6.751847267150878906e-02 1.804513633251190186e-01 -3.760218620300292969e-02 2.732781767845153809e-01 -1.119721680879592896e-01 2.709612548351287842e-01
2.703930996358394623e-02 -4.908708631992340088e-01 1.281343251466751099e-01 -2.084846198558807373e-01 -5.538566038012504578e-02 3.512744009494781494e-01 1.052289176732301712e-02 -1.221912279725074768e-01 4.318526759743690491e-02 -1.430776417255401611e-01 -1.601983606815338135e-01 2.171882092952728271e-01 7.478196173906326294e-02 3.311320766806602478e-02 -3.354393541812896729e-01 -2.420358955860137939e-01 1.903188079595565796e-01 1.454785168170928955e-01 2.619760856032371521e-02 -1.022675260901451111e-01 -1.330262571573257446e-01 1.316230595111846924e-01 4.710301384329795837e-02 -2.038763910531997681e-01 -1.775467842817306519e-01 -1.136171445250511169e-01 1.755992770195007324e-01 -4.960383288562297821e-03 -1.766275018453598022e-01 -1.500743348151445389e-02 -1.694810539484024048e-01 3.456280007958412170e-02
-1.189496815204620361e-01 -1.137336343526840210e-01 1.790872663259506226e-01 -2.578100562095642090e-01 -2.749660909175872803e-01 8.602231740951538086e-02 2.077175229787826538e-01 1.037627086043357849e-01 2.277624756097793579e-01 -2.455277182161808014e-02 -1.117824912071228027e-01 -2.633651196956634521e-01 -2.786172032356262207e-01 1.171521395444869995e-01 -1.297388076782226562e-01 -7.451639324426651001e-02 -1.683153212070465088e-01 1.351458430290222168e-01 -3.643494844436645508e-02 -1.498522162437438965e-01 -3.796540945768356323e-02 9.751789271831512451e-02 2.836233079433441162e-01 1.609537936747074127e-02 -2.807731926441192627e-01 9.981462359428405762e-02 2.272739410400390625e-01 2.564576864242553711e-01 1.775433123111724854e-01 1.800910830497741699e-01 -1.729646623134613037e-01 1.651189178228378296e-01
-2.852820791304111481e-02 -1.811146885156631470e-01 3.226702213287353516e-01 -2.242166101932525635e-01 1.732081770896911621e-01 1.458456069231033325e-01 1.239664852619171143e-02 4.955200478434562683e-02 1.821252852678298950e-01 1.786758303642272949e-01 -8.761698007583618164e-02 -9.094329178333282471e-02 3.376123681664466858e-02 -7.219086587429046631e-02 -1.377903819084167480e-01 -2.140084505081176758e-01 -1.871716529130935669e-01 -3.627445399761199951e-01 1.426736861467361450e-01 -1.247330829501152039e-01 1.578286737203598022e-01 2.097565867006778717e-02 2.087123878300189972e-02 -1.875286847352981567e-01 -2.581186294555664062e-01 -2.656691372394561768e-01 5.967984721064567566e-02 2.753881514072418213e-01 -1.550547629594802856e-01 1.063127368688583374e-01 -2.993364036083221436e-01 2.997131645679473877e-02
-1.186126992106437683e-01 -1.416959017515182495e-01 -8.212190866470336914e-02 -1.505354642868041992e-01 -1.446899771690368652e-01 1.629868298768997192e-01 -2.508949935436248779e-01 -2.533422410488128662e-01 -5.036243051290512085e-02 6.704330444335937500e-02 -3.611405566334724426e-02 -2.528084516525268555e-01 1.798626631498336792e-01 1.069471240043640137e-01 -2.649042010307312012e-01 -1.084604859352111816e-01 3.214905560016632080e-01 -1.591125689446926117e-02 -9.830362349748611450e-02 1.674785912036895752e-01 -1.780199855566024780e-01 -1.278743147850036621e-02 4.297513663768768311e-01 4.209769517183303833e-02 -1.980223059654235840e-01 -3.588118404150009155e-02 1.149660274386405945e-01 8.020494878292083740e-02 -1.197279542684555054e-01 2.931177914142608643e-01 -1.131357401609420776e-01 -1.760855466127395630e-01
-1.180057749152183533e-01 -2.085287421941757202e-01 -4.499186575412750244e-02 -1.994815021753311157e-01 1.298723816871643066e-01 2.960620820522308350e-01 1.205886807292699814e-02 1.246478855609893799e-01 5.770402774214744568e-02 -2.371671944856643677e-01 -2.664474844932556152e-01 3.955428022891283035e-03 -2.015998214483261108e-02 2.367200255393981934e-01 -4.511082172393798828e-01 -2.758058905601501465e-02 -5.491428449749946594e-02 7.272109389305114746e-02 1.189419031143188477e-01 4.040968790650367737e-02 -1.831739395856857300e-01 8.865074068307876587e-02 1.053458675742149353e-01 9.954650700092315674e-02 -3.022849857807159424e-01 -1.510225236415863037e-01 4.019011184573173523e-02 8.476557582616806030e-02 -5.056016147136688232e-02 3.842948675155639648e-01 -1.700800210237503052e-01 -2.505318820476531982e-02
-3.528282344341278076e-01 -2.609395422041416168e-02 3.207724988460540771e-01 -3.429779708385467529e-01 -1.852098554372787476e-01 3.518273532390594482e-01 -9.397715330123901367e-02 -1.303728818893432617e-01 8.826240152120590210e-02 -1.698892265558242798e-01 1.064785793423652649e-01 8.613204210996627808e-02 -1.153438631445169449e-02 -3.091320097446441650e-01 1.532586216926574707e-01 -2.605809569358825684e-01 4.995614662766456604e-02 1.108781993389129639e-01 1.365164071321487427e-01 -3.249992802739143372e-02 1.080529764294624329e-01 -9.788744151592254639e-03 7.585288584232330322e-02 1.415114849805831909e-01 -2.145412713289260864e-01 1.724561750888824463e-01 -4.949666187167167664e-02 8.309298194944858551e-03 -1.593871042132377625e-03 9.397366642951965332e-02 -2.423911988735198975e-01 9.992521256208419800e-02
-2.771518528461456299e-01 6.565932184457778931e-02 3.783541619777679443e-01 -3.011382520198822021e-01 2.148802392184734344e-02 1.717571169137954712e-02 -3.229849040508270264e-01 -1.136652454733848572e-01 -5.881974473595619202e-03 1.107207760214805603e-01 1.274494230747222900e-01 -1.261592060327529907e-01 1.049776840955018997e-02 2.919589355587959290e-02 2.089649438858032227e-01 -7.533878833055496216e-02 2.055440098047256470e-01 -5.109878629446029663e-02 -1.351473294198513031e-02 -1.639316529035568237e-01 -6.830982118844985962e-02 1.903942078351974487e-01 5.696983635425567627e-02 1.671780347824096680e-01 -7.607769221067428589e-02 3.417520225048065186e-01 1.714608967304229736e-01 5.074894521385431290e-03 6.751791108399629593e-03 2.014560103416442871e-01 -3.521870076656341553e-01 -1.076435372233390808e-01
-2.395615130662918091e-01 -2.060400545597076416e-01 2.636921703815460205e-01 -2.141225188970565796e-01 1.533386856317520142e-01 3.271646499633789062e-01 4.443903639912605286e-02 1.184317544102668762e-01 9.791992604732513428e-02 1.154595091938972473e-01 -1.426925808191299438e-01 -2.770451605319976807e-01 1.369324475526809692e-01 1.464202255010604858e-01 -2.404789775609970093e-01 -2.456570565700531006e-01 1.104682404547929764e-02 7.473181188106536865e-02 1.528642699122428894e-02 -3.310729563236236572e-02 7.724231574684381485e-03 2.055568844079971313e-01 -2.132539451122283936e-01 1.084943264722824097e-01 -1.036399453878402710e-01 4.596583545207977295e-01 1.308186948299407959e-01 -6.135067343711853027e-02 -8.562667667865753174e-02 -5.123415961861610413e-02 1.395994611084461212e-02 -1.302711758762598038e-02
-2.077133655548095703e-01 -3.229007869958877563e-02 3.480209037661552429e-02 -2.400628328323364258e-01 3.724962472915649414e-02 8.410656452178955078e-02 2.770749479532241821e-02 -4.332637414336204529e-02 3.399118483066558838e-01 8.648390322923660278e-02 4.733113572001457214e-02 -2.460038363933563232e-01 -3.349374830722808838e-01 1.271028518676757812e-01 2.958798408508300781e-02 -6.665191799402236938e-02 3.861139714717864990e-01 -2.163644284009933472e-01 -8.573083579540252686e-02 -1.279939264059066772e-01 -2.986954711377620697e-02 -1.579353958368301392e-01 2.767116948962211609e-02 1.093074977397918701e-01 -2.812923192977905273e-01 3.855805695056915283e-01 9.691176563501358032e-02 1.226365864276885986e-01 7.415711134672164917e-02 2.063002586364746094e-01 -8.911664038896560669e-02 4.611066542565822601e-03
-1.330516673624515533e-02 -1.135764643549919128e-01 4.228175878524780273e-01 -3.268676996231079102e-02 2.922891825437545776e-02 4.691945314407348633e-01 -1.247049123048782349e-01 1.361622065305709839e-01 4.734652861952781677e-02 -1.244797483086585999e-01 -1.829053908586502075e-01 -3.134120106697082520e-01 -5.900598689913749695e-02 5.420394986867904663e-02 -4.153336286544799805e-01 2.304913401603698730e-01 -1.630626432597637177e-02 -4.789603874087333679e-02 1.383695751428604126e-01 -1.785853803157806396e-01 1.117148175835609436e-01 1.323251277208328247e-01 1.464771628379821777e-01 -1.105952709913253784e-01 -7.905077189207077026e-02 -9.346311539411544800e-02 5.314413830637931824e-02 -1.321360468864440918e-02 -1.166981905698776245e-01 3.868000954389572144e-02 -4.977092146873474121e-02 -1.329420655965805054e-01
-2.306259870529174805e-01 6.004308816045522690e-04 1.571727991104125977e-01 -1.967884004116058350e-01 -1.627226769924163818e-01 3.248891234397888184e-02 -5.738737806677818298e-02 -9.912729263305664062e-02 1.515260189771652222e-01 -1.746226102113723755e-01 -7.969849556684494019e-02 -3.004928231239318848e-01 -2.425444275140762329e-01 1.215353384613990784e-01 7.632657140493392944e-02 8.004106581211090088e-02 1.003168672323226929e-01 -4.272552430629730225e-01 -1.184895187616348267e-01 -1.537966281175613403e-01 1.625966578722000122e-01 -1.387574151158332825e-02 3.973988592624664307e-01 2.328920066356658936e-01 -1.105436012148857117e-01 7.623412460088729858e-02 -5.236611515283584595e-02 -4.489068314433097839e-02 -2.628698348999023438e-01 7.705834507942199707e-02 -1.931100338697433472e-01 5.078870430588722229e-02
3.251999244093894958e-02 5.321198701858520508e-02 2.029285430908203125e-01 -1.992865651845932007e-01 -1.219533607363700867e-01 1.061824262142181396e-01 -4.348608851432800293e-02 -1.196208074688911438e-01 3.588539063930511475e-01 -6.806473433971405029e-02 -5.452371761202812195e-02 -1.872406452894210815e-01 -2.841548323631286621e-01 1.849081367254257202e-01 -4.011918976902961731e-02 6.641244888305664062e-02 2.279743552207946777e-01 -2.432641535997390747e-01 -2.404251247644424438e-01 -1.146883293986320496e-01 3.472115099430084229e-02 2.516297996044158936e-02 4.467680156230926514e-01 1.895064860582351685e-01 -2.348261177539825439e-01 2.031699120998382568e-01 -5.358922854065895081e-02 1.341050565242767334e-01 1.082890778779983521e-01 1.659159660339355469e-01 -2.726043015718460083e-02 -6.112901121377944946e-02
-1.832279860973358154e-01 -1.072700992226600647e-01 3.572577238082885742e-02 -1.794794946908950806e-01 2.581296265125274658e-01 1.029596179723739624e-01 -1.426016562618315220e-03 -4.301288351416587830e-02 -7.801959663629531860e-02 -1.913269013166427612e-01 -4.322857558727264404e-01 6.230537593364715576e-02 2.724627852439880371e-01 1.276497147046029568e-03 -9.171058237552642822e-02 -2.680608034133911133e-01 2.866488993167877197e-01 7.920245081186294556e-02 -1.161916330456733704e-01 -1.674129068851470947e-01 -2.254495769739151001e-01 5.245016654953360558e-04 2.083765715360641479e-01 7.741695642471313477e-02 -2.272201031446456909e-01 1.507122367620468140e-01 1.082729399204254150e-01 1.292763799428939819e-01 -6.731148809194564819e-02 1.639045476913452148e-01 3.561262413859367371e-02 2.978995144367218018e-01
-1.451606452465057373e-01 -1.062005665153264999e-02 7.797737419605255127e-02 -1.746135801076889038e-01 -7.978107780218124390e-03 2.524489164352416992e-01 1.403723806142807007e-01 6.868067383766174316e-02 1.947973519563674927e-01 -2.860893607139587402e-01 5.953357741236686707e-02 2.133290767669677734e-01 -3.619324266910552979e-01 2.487377263605594635e-03 -7.771277450956404209e-04 -2.059895247220993042e-01 2.522276639938354492e-01 -1.153634935617446899e-01 -1.827877461910247803e-01 -1.584410816431045532e-01 1.347861737012863159e-01 -2.040571765974164009e-03 3.488845825195312500e-01 -1.262272149324417114e-01 -1.869403570890426636e-01 7.543709874153137207e-02 7.570849359035491943e-02 -8.907783776521682739e-02 2.734827995300292969e-01 1.588695645332336426e-01 -2.517495155334472656e-01 -5.260602384805679321e-02
-7.378628849983215332e-02 -8.017437905073165894e-02 1.233442202210426331e-01 -3.020088076591491699e-01 -1.497712284326553345e-01 4.181895870715379715e-03 3.391706347465515137e-01 9.923568367958068848e-02 3.232005834579467773e-01 -8.232319355010986328e-02 -9.211342036724090576e-02 -1.458311975002288818e-01 -2.059651613235473633e-01 1.846674531698226929e-01 -4.357447475194931030e-02 -8.936825394630432129e-02 -4.781180620193481445e-02 2.562546730041503906e-02 -1.328064203262329102e-01 -8.276426047086715698e-02 7.798475772142410278e-02 -1.964559033513069153e-02 2.071114629507064819e-01 1.947380453348159790e-01 -3.026535212993621826e-01 2.396446168422698975e-01 3.758853077888488770e-01 7.348534464836120605e-02 1.523414850234985352e-01 1.390756368637084961e-01 -2.136317193508148193e-01 9.138857573270797729e-02
7.468464784324169159e-03 1.696211844682693481e-01 2.434746772050857544e-01 -1.410434991121292114e-01 -1.133335679769515991e-01 7.332389056682586670e-02 -1.768192946910858154e-01 -1.309600323438644409e-01 3.660786449909210205e-01 -5.488519370555877686e-02 -8.866170537658035755e-04 -2.402422018349170685e-02 -2.225733697414398193e-01 1.188349053263664246e-01 -1.199482083320617676e-01 4.906267672777175903e-02 1.585470736026763916e-01 -2.854806482791900635e-01 -1.089778020977973938e-01 -2.122307717800140381e-01 1.626963615417480469e-01 1.320033818483352661e-01 4.155015051364898682e-01 2.187148779630661011e-01 -3.067423105239868164e-01 1.287821829319000244e-01 -2.398498822003602982e-03 8.174146711826324463e-02 1.558990627527236938e-01 1.237418502569198608e-02 -1.924327015876770020e-01 2.292784303426742554e-02
-2.664175927639007568e-01 -1.313467174768447876e-01 3.973610326647758484e-02 -1.941378116607666016e-01 3.780751675367355347e-02 3.992040455341339111e-01 -2.722084224224090576e-01 -1.460752636194229126e-01 -1.101841107010841370e-01 -1.529500484466552734e-01 -2.330350428819656372e-01 -3.642020514234900475e-03 3.504595458507537842e-01 1.257675588130950928e-01 -9.502322971820831299e-02 -1.341852098703384399e-01 2.047755718231201172e-01 5.801754444837570190e-02 -8.954996615648269653e-02 -1.301824301481246948e-01 -1.337297111749649048e-01 -1.236611083149909973e-01 8.375519514083862305e-02 1.324071642011404037e-02 -2.007272094488143921e-01 -1.110060662031173706e-01 1.269512772560119629e-01 8.980421721935272217e-02 -2.240979522466659546e-01 1.704098433256149292e-01 4.018235206604003906e-02 3.040465414524078369e-01
-1.079030185937881470e-01 -1.883715838193893433e-01 4.603167623281478882e-02 -2.724964618682861328e-01 8.102465420961380005e-02 3.060810267925262451e-01 1.244132220745086670e-02 -2.995027899742126465e-01 1.261873096227645874e-01 3.163456171751022339e-02 -3.949528038501739502e-01 3.659717738628387451e-02 -6.604215130209922791e-03 1.944371759891510010e-01 8.100070804357528687e-02 5.893224850296974182e-02 1.746516525745391846e-01 1.314731091260910034e-01 2.208869159221649170e-01 -1.837509498000144958e-02 -5.662183091044425964e-02 6.419473886489868164e-02 2.770767509937286377e-01 -1.754292994737625122e-01 -3.842067420482635498e-01 8.050834387540817261e-02 3.553056344389915466e-02 -1.649192273616790771e-01 -1.224582046270370483e-01 1.876770555973052979e-01 1.218747347593307495e-01 -6.955139338970184326e-02
-3.776802420616149902e-01 -1.105505134910345078e-02 2.267315983772277832e-01 -2.851080000400543213e-01 1.242561563849449158e-01 2.157025486230850220e-01 2.146971970796585083e-02 -9.617091715335845947e-02 1.440394371747970581e-01 -4.725507460534572601e-03 -2.113757468760013580e-02 -1.635234355926513672e-01 1.632391959428787231e-01 -6.714521348476409912e-02 1.920724660158157349e-01 -2.906600758433341980e-02 7.932149618864059448e-02 2.410677224397659302e-01 2.722741104662418365e-03 1.174400225281715393e-01 -2.781319804489612579e-02 1.885853707790374756e-01 3.422380089759826660e-01 -5.538139864802360535e-02 -1.568818837404251099e-01 6.919975578784942627e-02 -2.154882848262786865e-01 -4.304396361112594604e-02 -3.807190656661987305e-01 7.889848202466964722e-02 -2.414486706256866455e-01 -1.188322827219963074e-01
-3.136758506298065186e-01 -4.529734328389167786e-02 8.455602824687957764e-02 -1.075654774904251099e-01 -2.411234192550182343e-02 9.786102175712585449e-02 2.066045068204402924e-02 -1.053560897707939148e-01 -9.677738696336746216e-02 2.103212326765060425e-01 -2.570175230503082275e-01 -9.824463725090026855e-02 -1.049144342541694641e-01 2.265243828296661377e-01 -1.604631394147872925e-01 -3.211575150489807129e-01 -7.047515362501144409e-03 -1.531612277030944824e-01 -2.424871921539306641e-01 -1.085056662559509277e-01 1.479894965887069702e-01 1.989599764347076416e-01 1.792749464511871338e-01 2.836064994335174561e-02 -2.912642061710357666e-01 -7.043009251356124878e-02 3.403792381286621094e-01 -2.994413971900939941e-01 -1.542208343744277954e-01 1.238965168595314026e-01 1.250037252902984619e-01 6.219313479959964752e-03
-9.484957158565521240e-02 -1.333727315068244934e-02 4.687533974647521973e-01 -1.689609587192535400e-01 -2.252623252570629120e-02 -2.968839136883616447e-03 2.225727140903472900e-01 -1.703514307737350464e-01 1.186354160308837891e-01 1.950930990278720856e-02 -2.466579824686050415e-01 -6.130466610193252563e-02 8.222902566194534302e-02 2.702808678150177002e-01 -1.723376363515853882e-01 -2.271626293659210205e-01 8.124285191297531128e-02 2.235188484191894531e-01 -1.736807227134704590e-01 -2.491556704044342041e-01 2.326762229204177856e-01 4.375928640365600586e-02 1.984378695487976074e-01 -1.072959676384925842e-01 1.033500358462333679e-01 -9.333419054746627808e-02 -9.585266560316085815e-02 5.346062779426574707e-02 -3.224180042743682861e-01 5.617111176252365112e-02 -1.610599756240844727e-01 5.539602786302566528e-02
1.900776773691177368e-01 -1.896453276276588440e-02 2.531412541866302490e-01 -4.384713619947433472e-02 -8.046491444110870361e-02 1.670181304216384888e-01 -7.216640561819076538e-02 -3.552136570215225220e-02 1.240406110882759094e-01 2.065115375444293022e-03 1.276698559522628784e-01 -2.584212422370910645e-01 1.173258051276206970e-01 5.961014889180660248e-03 -1.294053439050912857e-02 1.540484428405761719e-01 -1.020318269729614258e-02 4.828467965126037598e-02 -4.517813771963119507e-02 -1.819938123226165771e-01 2.536816298961639404e-01 -5.722661688923835754e-02 5.729230642318725586e-01 4.658108204603195190e-02 -3.863798975944519043e-01 8.478557318449020386e-02 1.573302149772644043e-01 6.238908320665359497e-02 -7.335709035396575928e-02 2.075999379158020020e-01 -1.809144020080566406e-01 1.361143290996551514e-01
-1.658747196197509766e-01 -1.158443316817283630e-01 2.845370471477508545e-01 -1.737675964832305908e-01 2.756184637546539307e-01 1.769495313055813313e-03 -2.985280007123947144e-02 2.311498075723648071e-01 9.440629184246063232e-02 -2.767108976840972900e-01 -6.397447735071182251e-02 -7.963744550943374634e-02 -9.323841333389282227e-02 3.985899984836578369e-01 -2.843113839626312256e-01 -1.746222078800201416e-01 -6.070146337151527405e-02 9.105183184146881104e-02 1.699669510126113892e-01 -1.629307866096496582e-01 1.396062225103378296e-01 9.454687684774398804e-02 -2.449796721339225769e-02 -1.457182597368955612e-02 -2.391279488801956177e-01 5.174160376191139221e-02 -1.433927416801452637e-01 2.172996401786804199e-01 6.795147061347961426e-02 2.348461002111434937e-01 -2.418887615203857422e-01 -1.540946867316961288e-02
-2.758801877498626709e-01 -2.747648060321807861e-01 -4.369422048330307007e-02 -1.790128052234649658e-01 2.954291999340057373e-01 2.362837791442871094e-01 1.375519484281539917e-01 2.763848304748535156e-01 3.032432869076728821e-02 1.062224134802818298e-01 -2.598407864570617676e-01 -3.005262613296508789e-01 8.489473909139633179e-02 1.459309309720993042e-01 -3.244504332542419434e-02 7.565165311098098755e-02 2.596381604671478271e-01 3.558460623025894165e-02 -6.190188974142074585e-02 -3.324051201343536377e-01 1.519545018672943115e-01 1.494106650352478027e-01 -3.738179430365562439e-02 6.679732352495193481e-02 -2.218175977468490601e-01 1.716011911630630493e-01 6.773298233747482300e-02 -1.805383712053298950e-02 -6.308374553918838501e-02 2.119242995977401733e-01 -2.180898329243063927e-03 6.301612406969070435e-02
-1.072822138667106628e-01 -1.083938106894493103e-01 4.597587138414382935e-02 -3.893913626670837402e-01 1.899168640375137329e-01 2.558139562606811523e-01 1.641644239425659180e-01 -9.749297052621841431e-03 -6.719294190406799316e-02 -1.578923016786575317e-01 -1.194084063172340393e-01 -3.219667077064514160e-01 -6.107349693775177002e-02 -2.953150272369384766e-01 -3.737417608499526978e-02 -6.121789664030075073e-02 -2.923027426004409790e-02 1.135813519358634949e-01 1.135376766324043274e-01 -8.401019871234893799e-02 -1.375526040792465210e-01 -9.329067915678024292e-02 3.636831045150756836e-01 2.516891360282897949e-01 -2.428469508886337280e-01 -2.372591011226177216e-02 -6.446913629770278931e-02 8.806514739990234375e-02 -8.308999240398406982e-02 5.375339463353157043e-02 -3.305292129516601562e-01 -5.969813466072082520e-02
-3.317753672599792480e-01 -1.165542751550674438e-01 3.204349577426910400e-01 -7.789801061153411865e-02 -8.580882102251052856e-02 1.901246756315231323e-01 1.333478987216949463e-01 4.790670797228813171e-02 5.532464757561683655e-02 -1.251319348812103271e-01 -3.477087616920471191e-01 -3.596045076847076416e-01 3.776615262031555176e-01 -4.737888649106025696e-02 -5.442206934094429016e-02 1.417859345674514771e-01 7.787865400314331055e-02 2.366446144878864288e-02 -7.141400128602981567e-02 4.347316548228263855e-02 7.904967665672302246e-02 -1.801072657108306885e-01 2.772166132926940918e-01 1.034942194819450378e-01 -1.057143732905387878e-01 1.142921578139066696e-02 7.945840805768966675e-02 -1.283375918865203857e-01 -1.545398086309432983e-01 4.949432797729969025e-03 -3.500187024474143982e-02 2.608589828014373779e-01
-1.862973868846893311e-01 -2.320721894502639771e-01 -8.710280992090702057e-03 -2.231998294591903687e-01 1.506654024124145508e-01 8.551726490259170532e-02 1.507864594459533691e-01 1.143145039677619934e-01 2.636085636913776398e-02 -2.177096903324127197e-01 -4.414411187171936035e-01 1.014108583331108093e-01 1.665926426649093628e-01 3.231403529644012451e-01 -1.567796617746353149e-02 -4.313594847917556763e-02 3.058519661426544189e-01 2.555060200393199921e-02 -5.905514582991600037e-02 -3.594416007399559021e-02 -1.621203869581222534e-02 -3.568949922919273376e-02 3.565864562988281250e-01 -4.805252701044082642e-02 -2.572867572307586670e-01 1.891364902257919312e-01 4.914779681712388992e-03 -1.826708205044269562e-02 -2.488309741020202637e-01 4.224923998117446899e-02 -1.097443252801895142e-01 -1.216735970228910446e-02
-1.376260668039321899e-01 -5.597737431526184082e-02 1.551891267299652100e-01 -1.314764320850372314e-01 2.177855819463729858e-01 1.050148904323577881e-01 -5.904769152402877808e-02 -6.737886369228363037e-02 1.906112134456634521e-01 1.374849379062652588e-01 -1.252868305891752243e-02 -1.089481189846992493e-01 -2.778928354382514954e-02 1.446887254714965820e-01 -1.555821448564529419e-01 1.275229901075363159e-01 -6.590449810028076172e-02 -1.610140502452850342e-01 -7.988888770341873169e-02 -2.413700819015502930e-01 2.686402797698974609e-01 2.363038510084152222e-01 -1.930144429206848145e-01 1.708205789327621460e-01 -2.388608902692794800e-01 3.009317629039287567e-02 1.947687268257141113e-01 3.839161619544029236e-02 -3.657895326614379883e-01 3.836983442306518555e-01 -2.107684612274169922e-01 1.687113046646118164e-01
-4.374337792396545410e-01 1.197028085589408875e-01 2.952367365360260010e-01 -2.058302760124206543e-01 2.033404633402824402e-02 1.824400387704372406e-02 -2.777735888957977295e-02 -6.620981544256210327e-02 3.650764748454093933e-02 -3.348888084292411804e-02 1.885191351175308228e-02 -2.767193615436553955e-01 -1.218914389610290527e-01 1.622162908315658569e-01 1.275788843631744385e-01 -3.395098447799682617e-02 1.606731116771697998e-01 -8.684197068214416504e-02 2.135337591171264648e-01 -2.772166728973388672e-01 6.138391792774200439e-02 3.221460878849029541e-01 1.219282951205968857e-02 1.970660835504531860e-01 -2.201994322240352631e-02 2.853309214115142822e-01 2.076614350080490112e-01 1.597347110509872437e-02 -8.951652050018310547e-02 2.042915523052215576e-01 -1.729217320680618286e-01 -1.168172731995582581e-01
-2.331174314022064209e-01 -1.788097992539405823e-02 8.002991974353790283e-02 -2.343780100345611572e-01 3.315643221139907837e-02 3.267092108726501465e-01 5.907212570309638977e-02 -3.844032064080238342e-02 5.709474906325340271e-02 6.098817288875579834e-02 1.265464425086975098e-01 5.347944051027297974e-02 -6.440977752208709717e-02 3.083351552486419678e-01 -6.206083297729492188e-02 1.511514279991388321e-02 1.192857697606086731e-02 2.382059767842292786e-02 1.431956738233566284e-01 -1.038010269403457642e-01 -1.487505584955215454e-01 1.170829907059669495e-01 3.676835298538208008e-01 2.661918103694915771e-01 -3.798329532146453857e-01 -2.429593726992607117e-02 -8.196411281824111938e-02 -1.337890326976776123e-01 1.290362775325775146e-01 1.758659332990646362e-01 -2.431414872407913208e-01 3.032966554164886475e-01
-2.914504520595073700e-02 -3.141587078571319580e-01 6.388317048549652100e-02 -2.506909668445587158e-01 1.764455139636993408e-01 4.619073569774627686e-01 1.994634792208671570e-02 -1.301790960133075714e-02 9.731370955705642700e-02 5.365797132253646851e-02 -7.137858867645263672e-02 9.676622599363327026e-02 2.160528898239135742e-01 -2.598315477371215820e-01 -9.161275625228881836e-02 -7.119089365005493164e-02 2.016482949256896973e-01 -2.091573625802993774e-01 -1.855783909559249878e-01 -1.032312810420989990e-01 9.161137044429779053e-03 1.091865170747041702e-02 2.792254835367202759e-02 -1.626321226358413696e-01 -2.171842604875564575e-01 3.209606930613517761e-02 -2.139077186584472656e-01 -6.597998738288879395e-02 -1.317455619573593140e-01 3.702129721641540527e-01 5.557154864072799683e-02 1.458102613687515259e-01
-3.843141496181488037e-01 -2.795682251453399658e-01 -1.246254798024892807e-02 -2.541773319244384766e-01 1.304388493299484253e-01 3.291782438755035400e-01 -1.222776807844638824e-02 -1.903265528380870819e-02 2.250273376703262329e-01 4.991330206394195557e-02 1.242813244462013245e-01 -1.532077193260192871e-01 1.371385902166366577e-01 -1.570127010345458984e-01 1.041636765003204346e-01 -2.415722608566284180e-01 1.949124932289123535e-01 2.169268578290939331e-02 -1.589783430099487305e-01 6.940509378910064697e-02 3.214125288650393486e-03 -1.329487562179565430e-01 2.833066582679748535e-01 4.739032592624425888e-03 -2.355775386095046997e-01 2.067804895341396332e-02 -1.768712699413299561e-01 2.266401499509811401e-01 -1.636731922626495361e-01 -1.593244820833206177e-02 -1.486387401819229126e-01 -1.566876769065856934e-01
-1.917929947376251221e-01 -1.256603896617889404e-01 2.440260797739028931e-01 -3.926030695438385010e-01 -1.623396277427673340e-01 -6.639176607131958008e-02 -1.722697317600250244e-01 -3.251600861549377441e-01 2.200338989496231079e-01 4.654571413993835449e-02 -1.795512735843658447e-01 -1.315809190273284912e-01 -1.336145102977752686e-01 1.079897508025169373e-01 2.274084985256195068e-01 -7.700210809707641602e-02 1.419826596975326538e-01 5.757765099406242371e-02 7.362387329339981079e-02 2.173848599195480347e-01 3.135553328320384026e-03 1.281349360942840576e-01 3.207164108753204346e-01 -1.877717375755310059e-01 -2.049839198589324951e-01 4.609384015202522278e-02 2.495889961719512939e-01 2.177493460476398468e-02 1.084184572100639343e-01 1.517738252878189087e-01 -6.402876973152160645e-02 -6.148877739906311035e-02
-4.203550517559051514e-01 1.687289774417877197e-01 3.321247398853302002e-01 -2.247049361467361450e-01 -2.821962237358093262e-01 3.839552402496337891e-01 -2.251110412180423737e-02 -8.972765505313873291e-02 -6.540362536907196045e-02 -1.448720693588256836e-01 3.458112478256225586e-02 9.629075974225997925e-02 3.399180620908737183e-02 -1.129331886768341064e-01 1.168324276804924011e-01 -3.300649821758270264e-01 5.214586481451988220e-02 -1.300158202648162842e-01 -1.763521810062229633e-03 -1.687488704919815063e-01 -4.402944073081016541e-02 -6.455543637275695801e-02 -1.948953606188297272e-02 1.465868204832077026e-01 -1.015446558594703674e-01 -3.484392073005437851e-03 1.366921663284301758e-01 -9.848733246326446533e-02 1.022619660943746567e-03 2.897721529006958008e-01 -1.604874283075332642e-01 4.091737791895866394e-02
-7.112308591604232788e-02 6.688275933265686035e-02 3.525896370410919189e-01 -7.603693008422851562e-02 1.066225320100784302e-01 -1.769818514585494995e-01 -3.801174461841583252e-02 2.539132023230195045e-03 -1.533910185098648071e-01 7.039850205183029175e-02 -2.876438200473785400e-01 -2.100029587745666504e-01 2.106456011533737183e-01 -8.422783762216567993e-02 -2.212811708450317383e-01 -2.661023437976837158e-01 3.645633533596992493e-02 -2.563876807689666748e-01 2.046410366892814636e-02 3.327681869268417358e-02 -5.578601360321044922e-02 -3.044505417346954346e-02 3.238362073898315430e-01 -7.385798543691635132e-02 -2.172444611787796021e-01 2.594651840627193451e-02 3.585333004593849182e-02 2.587849795818328857e-01 -9.332498908042907715e-02 9.724096208810806274e-02 -3.652721643447875977e-01 1.974635571241378784e-01
-1.988140493631362915e-01 -3.810886442661285400e-01 3.320045471191406250e-01 -3.715591430664062500e-01 -1.565266773104667664e-02 1.369864344596862793e-01 2.245480194687843323e-02 -3.580039739608764648e-02 8.255706727504730225e-02 -2.732764780521392822e-01 -2.406748235225677490e-01 -2.348386496305465698e-02 3.667251020669937134e-02 4.646468535065650940e-02 1.009181886911392212e-01 8.394698053598403931e-02 2.194714546203613281e-02 -6.524556875228881836e-02 -1.351253688335418701e-01 -2.244599312543869019e-01 1.136390119791030884e-01 -1.340904831886291504e-01 1.351926922798156738e-01 2.504182606935501099e-02 1.036880630999803543e-02 8.205898851156234741e-02 2.314579486846923828e-02 -8.240743190981447697e-04 -2.485634833574295044e-01 -7.489895075559616089e-02 -4.328901469707489014e-01 1.072134450078010559e-02
-1.227370798587799072e-01 -1.412031054496765137e-01 -8.355148881673812866e-02 -1.622392982244491577e-01 1.357018798589706421e-01 2.802932262420654297e-01 1.243432611227035522e-01 -5.405994132161140442e-02 4.810485616326332092e-02 1.675032265484333038e-02 -2.213622331619262695e-01 -1.832227706909179688e-01 1.232490092515945435e-01 2.027083486318588257e-01 -3.321739435195922852e-01 -2.731758058071136475e-01 4.204754903912544250e-02 -1.148898750543594360e-01 5.118995532393455505e-02 2.053561806678771973e-01 -2.555456161499023438e-01 7.313110679388046265e-02 2.501306235790252686e-01 2.286044359207153320e-01 -9.231624007225036621e-02 -5.243029817938804626e-02 -4.452887922525405884e-02 -3.400932252407073975e-02 -9.485677629709243774e-02 3.422722518444061279e-01 -2.078492492437362671e-01 -2.468266487121582031e-01
-1.467264890670776367e-01 -1.989319920539855957e-01 -1.407395154237747192e-01 -3.631110191345214844e-01 2.225858718156814575e-01 3.558272123336791992e-02 1.886281520128250122e-01 -2.542174980044364929e-02 5.172982811927795410e-02 -2.007964402437210083e-01 -3.855946958065032959e-01 5.037069693207740784e-02 1.316367089748382568e-02 4.782446846365928650e-02 -4.018866270780563354e-02 -9.554765373468399048e-02 2.144257128238677979e-01 -1.262134034186601639e-02 -8.107997127808630466e-04 -6.458089919760823250e-04 1.568072289228439331e-01 -1.829676702618598938e-02 3.844943940639495850e-01 3.924229741096496582e-02 -2.795270979404449463e-01 2.523365616798400879e-01 2.060911431908607483e-02 -8.658425509929656982e-02 -2.945919334888458252e-01 3.009488433599472046e-02 9.544165804982185364e-03 1.866340339183807373e-01
-1.915345340967178345e-01 -6.809326261281967163e-02 2.631814777851104736e-01 -2.090409994125366211e-01 1.224975213408470154e-01 2.401626855134963989e-02 -2.250045239925384521e-01 -2.663900889456272125e-02 1.373834460973739624e-01 -8.883762359619140625e-02 -1.049553826451301575e-01 1.949679702520370483e-01 -4.602566361427307129e-02 1.785181835293769836e-02 -2.979908883571624756e-01 -1.557688117027282715e-01 -1.336942613124847412e-01 6.900127232074737549e-02 -2.455288022756576538e-01 -2.743217051029205322e-01 -1.962515562772750854e-01 1.366793215274810791e-01 -1.155641824007034302e-01 2.731121480464935303e-01 -3.958618044853210449e-01 6.429241597652435303e-02 2.133076637983322144e-01 1.471365708857774734e-02 -2.113213092088699341e-01 2.310825884342193604e-02 -1.297098845243453979e-01 1.249670982360839844e-01
-2.360638827085494995e-01 -3.247478902339935303e-01 -9.334670752286911011e-02 -9.165095537900924683e-02 2.222041785717010498e-01 1.572168916463851929e-01 2.194467559456825256e-02 -9.815023839473724365e-02 1.359509974718093872e-01 1.147202774882316589e-01 -2.272135317325592041e-01 -2.132742404937744141e-01 1.869702786207199097e-01 2.383548766374588013e-01 -2.726500034332275391e-01 1.940702274441719055e-02 2.085218429565429688e-01 -2.341874390840530396e-01 -1.376049518585205078e-01 8.573253452777862549e-02 -2.261621803045272827e-01 -1.514724735170602798e-02 1.054896116256713867e-01 -3.822411224246025085e-02 -1.552861034870147705e-01 1.409490704536437988e-01 9.373851120471954346e-02 1.365846395492553711e-01 -1.880725026130676270e-01 1.030619740486145020e-01 -3.510255813598632812e-01 -1.141858547925949097e-01
-6.572216749191284180e-02 3.972078859806060791e-02 4.546714723110198975e-01 -3.270103037357330322e-01 2.101246118545532227e-01 1.062850207090377808e-01 1.525049507617950439e-01 -1.630792915821075439e-01 -8.327144384384155273e-02 1.137932687997817993e-01 -3.552735224366188049e-02 -1.703506149351596832e-02 9.699129313230514526e-02 2.100832909345626831e-01 4.616006836295127869e-02 -1.785708516836166382e-01 4.337896779179573059e-02 5.261588469147682190e-02 -1.523497700691223145e-01 -9.398277103900909424e-02 -1.548890769481658936e-01 -2.297032028436660767e-01 3.651221394538879395e-01 -1.806659549474716187e-01 1.872201710939407349e-01 -2.231783792376518250e-02 1.178005784749984741e-01 -3.763477876782417297e-02 6.484681367874145508e-02 1.770795732736587524e-01 -3.093222677707672119e-01 -6.823595613241195679e-02
-3.594611287117004395e-01 -2.987363040447235107e-01 2.445292323827743530e-01 1.200308464467525482e-02 2.517733275890350342e-01 3.009971678256988525e-01 2.244734466075897217e-01 7.030207663774490356e-02 -4.279899876564741135e-03 -1.920367479324340820e-01 -4.484557732939720154e-02 -1.530533432960510254e-01 1.724427752196788788e-02 1.611347794532775879e-01 -1.162152457982301712e-02 4.897502437233924866e-02 2.284318357706069946e-01 -6.961333751678466797e-02 -5.010164380073547363e-01 6.725507974624633789e-02 8.054532855749130249e-02 4.348955303430557251e-02 1.379753053188323975e-01 1.332747517153620720e-03 -7.618626952171325684e-02 1.001838147640228271e-01 7.709652651101350784e-03 -3.484119847416877747e-02 -8.245526254177093506e-02 9.054025262594223022e-02 -1.181644275784492493e-01 -1.873454600572586060e-01
5.431095138192176819e-02 -8.036910742521286011e-02 2.688401639461517334e-01 -2.293092943727970123e-02 4.130337014794349670e-02 2.358377724885940552e-02 4.465702176094055176e-01 -3.917045425623655319e-03 1.835635304450988770e-01 -4.584858193993568420e-02 -1.221020221710205078e-01 -2.000193297863006592e-01 -2.974615395069122314e-01 1.422250568866729736e-01 -2.326238453388214111e-01 -1.015936359763145447e-01 -7.009836286306381226e-02 -6.535384804010391235e-02 6.197660788893699646e-02 -1.894459873437881470e-01 8.127496391534805298e-02 1.976704970002174377e-02 3.169849514961242676e-01 1.494309213012456894e-02 -2.734656333923339844e-01 2.135549187660217285e-01 2.825849056243896484e-01 2.879871428012847900e-02 1.522373408079147339e-01 9.475814551115036011e-02 -2.435227930545806885e-01 5.550545826554298401e-02
-1.777687482535839081e-02 -1.167956963181495667e-01 1.960049569606781006e-01 -2.329536676406860352e-01 -7.230585068464279175e-02 3.888532221317291260e-01 -1.692568212747573853e-01 1.682181060314178467e-01 1.712655723094940186e-01 -1.233566850423812866e-01 -2.490893192589282990e-02 -4.726924002170562744e-03 -7.540207356214523315e-03 1.347340494394302368e-01 -3.480458259582519531e-01 -1.166309714317321777e-01 -1.390337198972702026e-01 1.014919057488441467e-01 1.725996583700180054e-01 -9.884256869554519653e-03 1.801256276667118073e-02 3.276101127266883850e-02 -7.762894779443740845e-02 3.573108091950416565e-02 -3.778974711894989014e-01 -6.068462505936622620e-02 -1.492957621812820435e-01 -1.843741536140441895e-02 -1.283766478300094604e-01 3.557839095592498779e-01 -3.183941841125488281e-01 7.809634320437908173e-03
-1.509527713060379028e-01 -3.850684035569429398e-03 4.113809466361999512e-01 -2.460047602653503418e-01 2.511817514896392822e-01 3.285731971263885498e-01 1.313737034797668457e-01 2.678614854812622070e-01 3.560708835721015930e-02 -6.475038081407546997e-02 -1.712923794984817505e-01 -9.430038183927536011e-02 4.677203949540853500e-03 4.811707511544227600e-02 6.550735980272293091e-02 8.292569220066070557e-02 1.391155272722244263e-01 -2.486993521451950073e-01 -3.880597352981567383e-01 3.014824353158473969e-03 -2.714551985263824463e-01 2.212640084326267242e-02 1.151241883635520935e-01 -7.722122222185134888e-02 -2.242973446846008301e-01 9.467954933643341064e-02 1.768517345190048218e-01 3.442120924592018127e-02 3.659991174936294556e-02 4.323065280914306641e-02 -1.794665679335594177e-02 9.859756380319595337e-02
-1.452404856681823730e-01 1.865687519311904907e-01 6.488243490457534790e-02 -3.451209664344787598e-01 -3.580345585942268372e-02 3.340012133121490479e-01 1.826283633708953857e-01 -6.475697457790374756e-02 1.892019957304000854e-01 -2.119473069906234741e-01 8.439920097589492798e-02 3.007084131240844727e-03 1.059142127633094788e-01 2.325012981891632080e-01 -5.505830049514770508e-02 4.398716241121292114e-02 -2.872354816645383835e-03 1.289350986480712891e-01 1.631652265787124634e-01 -1.824578195810317993e-01 -1.116291210055351257e-01 1.406611353158950806e-01 4.332262277603149414e-01 1.497673988342285156e-01 -1.665464490652084351e-01 5.677833780646324158e-02 -7.469484210014343262e-02 6.450841575860977173e-02 1.233213022351264954e-01 3.587504923343658447e-01 -7.172184437513351440e-02 6.030926108360290527e-02
-2.392628043889999390e-01 -7.500753551721572876e-02 1.284568458795547485e-01 -1.166730076074600220e-01 1.620346009731292725e-01 2.505145370960235596e-01 1.292960792779922485e-01 3.307517990469932556e-02 -4.084406793117523193e-02 3.598550558090209961e-01 -3.969887495040893555e-01 -8.044961094856262207e-02 -1.288547813892364502e-01 2.113002240657806396e-01 -2.036468386650085449e-01 -3.148744404315948486e-01 6.403446942567825317e-02 -1.230750679969787598e-01 -1.222302317619323730e-01 -6.233669817447662354e-02 -1.418520808219909668e-01 1.061266139149665833e-01 2.505277656018733978e-02 1.719195581972599030e-02 -7.857165485620498657e-02 -2.969114109873771667e-02 2.871711850166320801e-01 -2.171920090913772583e-01 -1.802278161048889160e-01 2.316701561212539673e-01 9.473650157451629639e-02 2.964620664715766907e-02
-4.040552377700805664e-01 -6.066387891769409180e-02 -3.740156069397926331e-02 -2.300140857696533203e-01 1.370899826288223267e-01 2.715812325477600098e-01 -5.402311310172080994e-02 -7.918713241815567017e-02 1.702089011669158936e-01 8.932349830865859985e-02 -2.373709380626678467e-01 -4.420279338955879211e-02 6.093940138816833496e-02 2.182671874761581421e-01 2.874387428164482117e-02 -2.873185873031616211e-01 1.834849566221237183e-01 -1.689903140068054199e-01 -9.307578951120376587e-02 4.114440977573394775e-01 -3.401326015591621399e-02 2.146227285265922546e-02 1.492009162902832031e-01 -8.601495064795017242e-04 -1.196033954620361328e-01 2.161282300949096680e-01 -7.804981619119644165e-02 4.398388043045997620e-02 -3.903862833976745605e-02 3.121405243873596191e-01 8.638804405927658081e-02 -8.671538531780242920e-02
-1.229478344321250916e-01 -6.574469152837991714e-03 3.287644982337951660e-01 3.310985863208770752e-02 -6.321370601654052734e-02 1.821234226226806641e-01 -1.144224256277084351e-01 8.276242762804031372e-02 5.990451574325561523e-02 -2.291919142007827759e-01 1.555504463613033295e-02 -2.267031669616699219e-01 1.252971887588500977e-01 -8.494187891483306885e-02 7.718976587057113647e-03 -2.040266692638397217e-01 1.063664630055427551e-01 1.536555290222167969e-01 -8.668716251850128174e-02 -3.379047513008117676e-01 1.046724393963813782e-01 -2.375871986150741577e-01 9.377103298902511597e-03 1.139748990535736084e-01 -1.824982166290283203e-01 1.361028552055358887e-01 1.792923808097839355e-01 -1.668800115585327148e-01 -1.120364740490913391e-01 4.557787179946899414e-01 -2.418599128723144531e-01 1.359750926494598389e-01
-1.882507279515266418e-02 1.468475610017776489e-01 2.877204418182373047e-01 -3.397167325019836426e-01 -2.888975143432617188e-01 4.318499192595481873e-02 -3.194461762905120850e-02 1.161809116601943970e-01 1.544844508171081543e-01 -2.728154957294464111e-01 -1.125681176781654358e-01 -3.162969648838043213e-02 -2.311688363552093506e-01 2.661139965057373047e-01 7.139000296592712402e-02 -9.616763144731521606e-02 1.346243321895599365e-01 -9.077517688274383545e-02 -1.494924873113632202e-01 -2.061808556318283081e-01 -1.550383027642965317e-02 1.925761550664901733e-01 2.270133644342422485e-01 1.770742684602737427e-01 -1.982053518295288086e-01 -1.312749227508902550e-03 2.149690985679626465e-01 2.984842658042907715e-01 1.275926828384399414e-01 1.182675063610076904e-01 -1.008717492222785950e-01 5.483546480536460876e-02
-4.848273470997810364e-02 -2.266830354928970337e-01 2.151370793581008911e-01 -2.208834141492843628e-01 2.906855642795562744e-01 -6.541815400123596191e-02 -1.327998191118240356e-01 -2.105777151882648468e-02 2.326526045799255371e-01 1.267559919506311417e-02 -2.267426252365112305e-02 -1.717902868986129761e-01 2.172015756368637085e-01 2.447174191474914551e-01 1.075593307614326477e-01 -1.252693682909011841e-01 2.822289466857910156e-01 -4.371822625398635864e-02 2.197202481329441071e-02 -1.973891071975231171e-02 -1.896961778402328491e-01 -3.876831009984016418e-02 1.760399043560028076e-01 -4.528055340051651001e-02 -4.365715980529785156e-01 -6.525162607431411743e-02 3.031375110149383545e-01 2.809127606451511383e-02 -4.750066250562667847e-02 2.142404466867446899e-01 1.113120466470718384e-01 -1.570064574480056763e-01
6.808164715766906738e-02 -1.971910148859024048e-01 2.073028832674026489e-01 -2.516314387321472168e-01 1.901585757732391357e-01 1.636706478893756866e-02 -2.087612301111221313e-01 -2.250103093683719635e-02 2.664412260055541992e-01 -1.431311815977096558e-01 -1.968596726655960083e-01 -2.367476522922515869e-01 1.198285818099975586e-01 1.599683314561843872e-01 -2.493060380220413208e-01 -4.645536094903945923e-02 6.891143321990966797e-02 2.822584807872772217e-01 -4.669016227126121521e-02 -2.697862982749938965e-01 1.207131296396255493e-01 -1.954530328512191772e-01 2.933113873004913330e-01 -6.558961421251296997e-02 -1.015285551548004150e-01 2.872985303401947021e-01 -6.752782315015792847e-02 1.627679318189620972e-01 1.535384505987167358e-01 1.089624613523483276e-01 -3.916295617818832397e-02 -1.255312114953994751e-01
-5.040977150201797485e-02 -2.420419156551361084e-01 3.918328881263732910e-01 8.619599044322967529e-02 6.944843381643295288e-02 9.576695412397384644e-02 1.557978987693786621e-01 -2.584550380706787109e-01 1.016941890120506287e-01 -1.621567457914352417e-01 6.052843108773231506e-02 -3.839832171797752380e-02 -1.264974176883697510e-01 2.631179988384246826e-01 1.361953616142272949e-01 -4.384421557188034058e-02 -1.003215536475181580e-01 -1.076719686388969421e-01 4.480767995119094849e-02 -4.171159267425537109e-01 1.063308417797088623e-01 1.988302618265151978e-01 2.250462770462036133e-01 1.475364565849304199e-01 -1.681296527385711670e-01 3.190858364105224609e-01 1.434023529291152954e-01 6.715656816959381104e-02 1.155389770865440369e-01 1.596115231513977051e-01 -9.268507361412048340e-03 1.019537597894668579e-01
-1.916072815656661987e-01 -1.152307540178298950e-02 4.345056712627410889e-01 -3.476151227951049805e-01 8.377117663621902466e-02 -2.225593291223049164e-02 -4.299743101000785828e-02 -1.683095991611480713e-01 1.225111261010169983e-01 -1.428803205490112305e-01 -1.286683976650238037e-01 -2.583420276641845703e-01 -2.147703915834426880e-01 8.950278162956237793e-02 1.413383781909942627e-01 -1.910421401262283325e-01 8.477691560983657837e-02 -9.041069447994232178e-02 -1.169158741831779480e-01 -7.244423776865005493e-02 1.623449176549911499e-01 -2.640023529529571533e-01 1.494168937206268311e-01 -2.710832655429840088e-01 -1.082839593291282654e-01 -3.543061017990112305e-02 2.350776344537734985e-01 2.169028297066688538e-02 8.201264590024948120e-02 2.144171893596649170e-01 -1.343056410551071167e-01 -1.445929110050201416e-01
-1.502214372158050537e-01 -6.837110966444015503e-02 1.799768358469009399e-01 -1.056952252984046936e-01 4.710115864872932434e-02 -7.438516477122902870e-04 2.385542094707489014e-01 1.773622483015060425e-01 1.075355783104896545e-01 1.215840801596641541e-01 -2.744427919387817383e-01 -7.466740906238555908e-02 -3.066766262054443359e-01 2.293606102466583252e-01 -1.165544241666793823e-01 -1.339181661605834961e-01 1.379100978374481201e-01 -3.303396701812744141e-01 -2.843543291091918945e-01 -1.200542375445365906e-01 -4.368026566226035357e-04 6.481271982192993164e-02 1.565430760383605957e-01 -7.304860278964042664e-03 -1.592979431152343750e-01 -1.926455795764923096e-01 2.691439390182495117e-01 -2.698384225368499756e-01 -1.831187456846237183e-01 2.200449109077453613e-01 7.512552291154861450e-02 -7.540216296911239624e-02
-1.191386729478836060e-01 -1.608949750661849976e-01 3.683811128139495850e-01 -2.888336181640625000e-01 -9.668944031000137329e-02 1.570600271224975586e-01 -2.227921634912490845e-01 -4.634160920977592468e-02 2.436463907361030579e-02 -2.307195812463760376e-01 -1.564475148916244507e-01 3.983355686068534851e-02 1.374238580465316772e-01 4.326813668012619019e-02 -9.912326186895370483e-02 9.778377413749694824e-02 2.613167166709899902e-01 -1.735483258962631226e-01 -6.218223646283149719e-02 -2.532148063182830811e-01 3.159628063440322876e-02 -1.255155652761459351e-01 3.974043205380439758e-02 8.085739612579345703e-02 2.279357612133026123e-02 7.029711734503507614e-03 -1.933096051216125488e-01 -1.493359822779893875e-02 -3.572473824024200439e-01 5.430953577160835266e-02 -3.377497494220733643e-01 2.467514276504516602e-01
-6.841812282800674438e-02 -2.045347541570663452e-01 2.838880419731140137e-01 -9.339148551225662231e-02 -9.567046910524368286e-02 3.040941655635833740e-01 2.163040488958358765e-01 -3.666049242019653320e-01 2.479767194017767906e-03 -8.387850224971771240e-02 -1.123776659369468689e-02 1.777245104312896729e-02 5.307792872190475464e-02 -4.115788638591766357e-02 8.908241242170333862e-02 -1.870568841695785522e-02 -3.104458376765251160e-02 -7.463965564966201782e-02 8.312884718179702759e-02 -8.297602832317352295e-02 -2.125191390514373779e-01 2.459612637758255005e-01 1.779058426618576050e-01 2.556048035621643066e-01 -1.906116902828216553e-01 -1.530376970767974854e-01 3.891552984714508057e-02 -3.101163357496261597e-02 6.026480346918106079e-02 2.841675579547882080e-01 -2.990924715995788574e-01 3.194241523742675781e-01
-9.832231700420379639e-02 -1.744662076234817505e-01 6.001790165901184082e-01 -2.473417520523071289e-01 -5.727957934141159058e-03 -2.465055137872695923e-02 1.159344390034675598e-01 -1.243310347199440002e-01 -9.443818032741546631e-02 2.972560562193393707e-02 -2.872451841831207275e-01 -7.095537334680557251e-02 3.187349438667297363e-02 1.176182180643081665e-01 -3.237788975238800049e-01 -7.355020940303802490e-02 8.456286787986755371e-02 1.270748972892761230e-01 1.740927100181579590e-01 2.981985919177532196e-02 1.398117393255233765e-01 1.354647278785705566e-01 1.174881458282470703e-01 -2.005002200603485107e-01 6.467867642641067505e-02 1.259876135736703873e-02 -5.132228508591651917e-02 -3.826292231678962708e-03 -2.099225670099258423e-01 7.627026736736297607e-02 -1.656729876995086670e-01 2.362241446971893311e-01
-2.546185553073883057e-01 -3.383286297321319580e-01 1.881881058216094971e-01 -1.436986774206161499e-01 -1.751027405261993408e-01 1.747901886701583862e-01 2.832046151161193848e-02 -4.592659324407577515e-02 1.613067928701639175e-03 -2.042152434587478638e-01 -7.466033101081848145e-02 -6.653034687042236328e-02 -8.634231984615325928e-02 -9.528826922178268433e-02 -3.388985246419906616e-02 -1.176772862672805786e-01 2.055298537015914917e-01 -8.855318278074264526e-02 1.036697253584861755e-01 -2.281337231397628784e-01 1.064116582274436951e-01 -1.317378580570220947e-01 -1.235673874616622925e-01 1.031406372785568237e-01 -1.908553689718246460e-01 -1.957959532737731934e-01 1.853033155202865601e-01 -5.032390254200436175e-05 2.168433517217636108e-01 3.617880642414093018e-01 -4.030131399631500244e-01 1.961532607674598694e-02
-5.443741008639335632e-02 -2.769932383671402931e-03 4.239186346530914307e-01 -2.668763995170593262e-01 2.002032399177551270e-01 -7.672833651304244995e-02 7.656492292881011963e-02 -2.252219915390014648e-01 1.044984161853790283e-02 3.367571532726287842e-02 -5.790026858448982239e-02 7.342909276485443115e-02 9.309701621532440186e-02 1.823895722627639771e-01 6.558464467525482178e-02 -1.487379819154739380e-01 7.019995152950286865e-02 5.987837165594100952e-02 -9.879586845636367798e-02 -6.489453464746475220e-02 -1.191748976707458496e-01 -3.227835297584533691e-01 4.106934070587158203e-01 -1.704170703887939453e-01 8.546084165573120117e-02 -1.890762825496494770e-03 1.702702194452285767e-01 -1.317016333341598511e-01 1.026035100221633911e-01 2.049322426319122314e-01 -3.431654572486877441e-01 -5.175247043371200562e-02
-5.324088409543037415e-02 -2.582690417766571045e-01 2.354727387428283691e-01 1.411710865795612335e-02 4.977770149707794189e-02 4.146497845649719238e-01 -1.504461914300918579e-01 -4.902661964297294617e-02 -6.030992791056632996e-02 -1.811816170811653137e-02 -1.105230674147605896e-01 6.711936742067337036e-02 1.365472376346588135e-01 4.831070825457572937e-02 -2.387147694826126099e-01 -1.956773549318313599e-01 2.442376762628555298e-01 9.135992825031280518e-02 -2.002115100622177124e-01 -3.860140964388847351e-02 -9.994821250438690186e-02 2.588057219982147217e-01 2.514776289463043213e-01 -2.238610386848449707e-01 -3.280471563339233398e-01 -1.592419743537902832e-01 -6.735125184059143066e-02 9.147355705499649048e-02 -2.148073911666870117e-01 1.794754862785339355e-01 -1.483793463557958603e-02 1.186512112617492676e-01
-2.565628886222839355e-01 1.989345103502273560e-01 2.580405175685882568e-01 -1.924377977848052979e-01 3.775135800242424011e-02 6.548219919204711914e-02 -9.296052157878875732e-02 -4.271179437637329102e-03 1.926043927669525146e-01 1.981437504291534424e-01 -3.847722113132476807e-01 2.078875750303268433e-01 -7.801020145416259766e-02 -1.315717399120330811e-01 -1.556307375431060791e-01 -1.541428118944168091e-01 -2.845853753387928009e-02 9.535563737154006958e-02 -1.006785929203033447e-01 1.731369793415069580e-01 -1.734704710543155670e-02 1.473720222711563110e-01 1.112645119428634644e-01 1.867445558309555054e-02 -1.658899486064910889e-01 -2.542324960231781006e-01 1.108549982309341431e-01 -1.727894246578216553e-01 -7.644464820623397827e-02 3.679763376712799072e-01 -2.689964771270751953e-01 7.026558369398117065e-02
-8.613666146993637085e-02 -4.696692340075969696e-03 3.333011865615844727e-01 -3.677759468555450439e-01 -2.785502001643180847e-02 1.635186374187469482e-02 -1.051569581031799316e-01 -1.983450651168823242e-01 2.355717569589614868e-01 4.128982126712799072e-02 8.266033232212066650e-02 7.452373951673507690e-02 -4.132006689906120300e-02 -6.514213979244232178e-02 -2.097336649894714355e-01 -1.808306872844696045e-01 -7.587704062461853027e-02 -1.640564016997814178e-02 -1.231396198272705078e-01 -2.373271994292736053e-02 -1.923168301582336426e-01 -2.855036854743957520e-01 -3.471740335226058960e-02 9.369275718927383423e-02 -3.969920277595520020e-01 -4.702431708574295044e-02 2.879240810871124268e-01 -1.179891377687454224e-01 -2.412995547056198120e-01 2.425789684057235718e-01 1.356577277183532715e-01 -1.413901522755622864e-02
-3.096126317977905273e-01 -6.758385896682739258e-02 2.583100497722625732e-01 -1.856192648410797119e-01 -2.110715806484222412e-01 1.693592667579650879e-01 -3.000303730368614197e-02 -6.693356484174728394e-02 1.142989397048950195e-01 3.282606229186058044e-02 3.560090065002441406e-02 -7.298684865236282349e-02 -3.041403293609619141e-01 2.533042430877685547e-01 -2.985756378620862961e-03 1.134296357631683350e-01 3.200018703937530518e-01 -1.833754032850265503e-01 4.465881362557411194e-02 -3.951126709580421448e-02 4.805758222937583923e-02 -1.603094339370727539e-01 8.719676733016967773e-02 -5.582689866423606873e-02 -2.139774411916732788e-01 4.328215420246124268e-01 1.492255330085754395e-01 7.491420954465866089e-02 4.568290710449218750e-02 1.591376364231109619e-01 -1.180006414651870728e-01 2.210316807031631470e-01
-1.327663809061050415e-01 -1.375758647918701172e-01 4.020134806632995605e-01 -1.147579252719879150e-01 1.796134263277053833e-01 2.023320794105529785e-01 9.402690455317497253e-03 -4.810241609811782837e-02 2.054284326732158661e-02 2.720302669331431389e-03 -5.384749174118041992e-02 -1.616201549768447876e-01 7.186457514762878418e-02 2.165858596563339233e-01 -3.442972898483276367e-01 -2.741948701441287994e-02 -9.355662763118743896e-02 2.845755219459533691e-01 -9.176979959011077881e-02 -2.881930172443389893e-01 7.665405422449111938e-02 -5.039899423718452454e-02 1.820205003023147583e-01 4.941538721323013306e-02 8.089258521795272827e-02 -2.815410196781158447e-01 3.497709333896636963e-01 1.586825251579284668e-01 -1.707829982042312622e-01 8.685920387506484985e-02 -7.000692933797836304e-02 1.100019291043281555e-01
-8.016134053468704224e-02 -8.769010752439498901e-02 2.237376570701599121e-01 -1.908561140298843384e-01 -1.258861869573593140e-01 2.831723392009735107e-01 4.234933480620384216e-02 -2.603826522827148438e-01 1.908221244812011719e-01 1.626413911581039429e-01 2.533919736742973328e-02 -3.183628320693969727e-01 2.472274899482727051e-01 3.333516418933868408e-02 -2.063843607902526855e-01 -9.046506136655807495e-02 1.604354679584503174e-01 -1.464631855487823486e-01 7.345985621213912964e-02 2.332361638545989990e-01 6.506522744894027710e-02 1.846484392881393433e-01 1.018573045730590820e-01 7.786272466182708740e-02 -2.179208397865295410e-01 3.054367005825042725e-01 1.796845644712448120e-01 3.240204183384776115e-03 -1.609594374895095825e-01 2.435725480318069458e-01 1.317061632871627808e-01 -1.359690278768539429e-01
-8.148645609617233276e-02 -1.456744670867919922e-01 3.068456053733825684e-01 -4.086877405643463135e-01 -1.067717447876930237e-01 1.931595206260681152e-01 -9.314958751201629639e-02 -1.613198220729827881e-01 1.664722561836242676e-01 1.504940539598464966e-01 -6.194897741079330444e-02 -2.245444506406784058e-01 -2.089718580245971680e-01 1.143233627080917358e-01 1.381900310516357422e-01 -2.329163551330566406e-01 5.246254056692123413e-02 -1.568628251552581787e-01 -1.759262531995773315e-01 -2.682270109653472900e-01 1.625424623489379883e-01 -1.729397177696228027e-01 -1.554049551486968994e-02 -1.136995106935501099e-01 -1.497612446546554565e-01 2.133218348026275635e-01 -7.371678203344345093e-02 2.798334360122680664e-01 -6.170514971017837524e-02 1.194419562816619873e-01 -1.444257497787475586e-01 4.982598498463630676e-02
-3.009899556636810303e-01 8.345738053321838379e-02 2.684105373919010162e-02 -2.313048839569091797e-01 1.419192403554916382e-01 4.090893268585205078e-02 -4.993505775928497314e-03 5.588714033365249634e-02 8.017956465482711792e-02 -1.531262397766113281e-01 -1.819108277559280396e-01 -1.353648453950881958e-01 -4.783111438155174255e-02 1.479393094778060913e-01 -4.210610315203666687e-02 -3.749180734157562256e-01 1.429222226142883301e-01 -1.061819493770599365e-01 2.414629906415939331e-01 2.010684758424758911e-01 2.963531389832496643e-02 2.302554100751876831e-01 2.356038540601730347e-01 -8.736441284418106079e-02 -3.603558540344238281e-01 -2.907423973083496094e-01 1.328427791595458984e-01 -4.298448935151100159e-02 -2.204475551843643188e-01 2.058519124984741211e-01 -4.154068883508443832e-03 -5.576051026582717896e-02
-1.213680207729339600e-01 -1.786995232105255127e-01 3.609342277050018311e-01 3.077388973906636238e-03 3.541691973805427551e-02 3.484055101871490479e-01 -4.997302964329719543e-02 -1.956113129854202271e-01 -5.863304808735847473e-02 -1.323432847857475281e-02 -6.582088768482208252e-02 -1.249465569853782654e-01 -1.093050315976142883e-01 9.994310140609741211e-02 -2.422038912773132324e-01 5.635242164134979248e-02 1.649299561977386475e-01 -9.331980347633361816e-02 -2.294643968343734741e-01 3.181051835417747498e-02 2.554085850715637207e-01 -3.633880615234375000e-01 1.056157052516937256e-01 -1.088282614946365356e-01 -3.031803071498870850e-01 -1.641215831041336060e-01 1.718450635671615601e-01 -1.329609472304582596e-02 1.733601652085781097e-02 1.421280801296234131e-01 -3.531378135085105896e-02 2.686094641685485840e-01
-9.833049029111862183e-02 -1.070083584636449814e-02 4.300662875175476074e-01 -1.335283815860748291e-01 -4.448906052857637405e-03 3.332743644714355469e-01 1.375520229339599609e-01 -2.791719436645507812e-01 1.606362015008926392e-01 1.432099044322967529e-01 -2.497880607843399048e-01 -1.935612112283706665e-01 -9.764385409653186798e-03 7.549961656332015991e-02 -8.677265048027038574e-02 -3.347359970211982727e-02 1.077814772725105286e-01 -1.829481720924377441e-01 1.771637201309204102e-01 2.530499100685119629e-01 -8.318823575973510742e-02 4.948986321687698364e-02 -3.604206442832946777e-02 2.532403543591499329e-02 -4.375564306974411011e-02 2.917576432228088379e-01 1.707705408334732056e-01 -5.739577487111091614e-02 -2.584386765956878662e-01 2.382682561874389648e-01 1.510478556156158447e-01 3.424054384231567383e-02
-8.689890091773122549e-05 -2.509869039058685303e-01 1.547694802284240723e-01 -1.611052751541137695e-01 -8.361824601888656616e-02 2.164425253868103027e-01 7.750079780817031860e-02 -2.544575631618499756e-01 3.818373382091522217e-02 9.081568568944931030e-02 -2.319790720939636230e-01 1.166246235370635986e-01 2.694283127784729004e-01 -2.152703702449798584e-01 -1.073732972145080566e-01 -5.061877891421318054e-03 1.511260569095611572e-01 -9.754952788352966309e-02 -1.007581576704978943e-01 -4.348495900630950928e-01 -1.473848819732666016e-01 -1.397113502025604248e-01 2.192042469978332520e-01 -2.780837938189506531e-02 -9.819155558943748474e-03 1.059228852391242981e-01 2.836634032428264618e-02 -1.125712320208549500e-01 1.075868159532546997e-01 4.244824945926666260e-01 -5.758699402213096619e-02 1.155753880739212036e-01
-3.364696502685546875e-01 -1.732488572597503662e-01 2.334517193958163261e-03 -2.335610687732696533e-01 3.641374642029404640e-03 4.853828847408294678e-01 -7.198552787303924561e-02 -1.784758418798446655e-01 -1.276733912527561188e-02 -2.205700147897005081e-03 -7.610911130905151367e-02 -2.330754697322845459e-01 6.127764657139778137e-02 -2.400840818881988525e-01 -1.623507887125015259e-01 -7.027145475149154663e-03 -2.074249833822250366e-01 1.117745116353034973e-01 4.126071557402610779e-02 2.561695501208305359e-02 -4.928577691316604614e-02 6.095789000391960144e-02 3.254316747188568115e-01 1.999822705984115601e-01 -1.413793861865997314e-01 3.874905640259385109e-03 -8.116952143609523773e-03 1.123166233301162720e-01 -4.411956295371055603e-02 7.644108682870864868e-02 -2.950839400291442871e-01 -2.097973078489303589e-01
-2.834587097167968750e-01 -1.102644503116607666e-01 2.297941893339157104e-01 -1.757435798645019531e-01 -9.588706493377685547e-02 1.872334182262420654e-01 -9.045233018696308136e-03 -1.552785634994506836e-01 7.077945023775100708e-02 5.957106500864028931e-02 -4.400086589157581329e-03 -1.218482330441474915e-01 -3.527085781097412109e-01 2.758608758449554443e-01 4.890081472694873810e-03 1.196811646223068237e-01 3.391906321048736572e-01 1.556969434022903442e-02 -2.313712537288665771e-01 -2.119741439819335938e-01 -4.457532241940498352e-02 6.893749535083770752e-02 4.363332390785217285e-01 1.992986723780632019e-02 3.992151841521263123e-02 1.937916725873947144e-01 1.935374885797500610e-01 1.428959220647811890e-01 2.844041772186756134e-02 2.747086621820926666e-02 2.976340241730213165e-03 8.487624675035476685e-02
-1.219768151640892029e-01 -1.763637065887451172e-01 2.443964332342147827e-01 -2.746819555759429932e-01 -2.144212871789932251e-01 2.439338415861129761e-01 -7.420174777507781982e-02 -5.171474069356918335e-02 8.827612549066543579e-02 3.251777961850166321e-02 3.245468018576502800e-03 1.025278493762016296e-02 6.227769702672958374e-02 -6.325606256723403931e-02 -8.997876197099685669e-02 2.037520892918109894e-02 2.352298796176910400e-01 4.973640199750661850e-03 7.961758971214294434e-02 -1.604819446802139282e-01 -5.571792647242546082e-02 2.382989972829818726e-01 -1.005877181887626648e-02 3.966514766216278076e-01 -1.328675746917724609e-01 6.760889291763305664e-02 3.006755411624908447e-01 -3.363156318664550781e-02 1.313594579696655273e-01 1.600686013698577881e-01 -4.672154784202575684e-01 -1.074624992907047272e-02
-1.745085120201110840e-01 -5.862401053309440613e-02 3.089661523699760437e-02 -3.320885300636291504e-01 -4.679605737328529358e-02 -1.414322406053543091e-01 -1.587481498718261719e-01 -1.860334277153015137e-01 2.549047768115997314e-01 6.683057546615600586e-02 -2.576576769351959229e-01 -1.399614810943603516e-01 3.552889451384544373e-02 -3.533883765339851379e-02 1.307178437709808350e-01 -1.524857878684997559e-01 9.246764332056045532e-02 -2.480675876140594482e-01 -2.421434372663497925e-01 6.294669955968856812e-02 -7.225718349218368530e-02 1.048799306154251099e-01 3.429716527462005615e-01 -1.338186208158731461e-02 -2.621721923351287842e-01 -2.723532915115356445e-02 2.140091806650161743e-01 -7.853569835424423218e-02 -1.289495527744293213e-01 2.974034249782562256e-01 2.000159472227096558e-01 2.033731043338775635e-01
-2.260740250349044800e-01 -8.967796340584754944e-03 -2.255794964730739594e-02 -1.251972019672393799e-01 2.055254727602005005e-01 4.374791383743286133e-01 -7.764883339405059814e-02 -6.370986998081207275e-02 6.796981394290924072e-02 7.566656172275543213e-02 -1.389990448951721191e-01 4.183901846408843994e-02 2.054560184478759766e-01 1.768196374177932739e-01 -1.134498193860054016e-01 -2.065951675176620483e-01 2.541797757148742676e-01 -2.321550846099853516e-01 -2.069126963615417480e-01 1.853873133659362793e-01 -5.695364996790885925e-02 9.561122208833694458e-02 3.115624487400054932e-01 -1.660319119691848755e-01 -1.719503551721572876e-01 7.765004038810729980e-02 -1.918967217206954956e-01 7.110697776079177856e-02 4.072748124599456787e-02 3.220746517181396484e-01 1.105773672461509705e-01 -2.570579946041107178e-02
-2.428928613662719727e-01 -1.792992800474166870e-01 -3.032448142766952515e-02 -1.582419872283935547e-01 1.472583264112472534e-01 8.730231970548629761e-02 1.060708239674568176e-01 -8.077063411474227905e-02 1.853225678205490112e-01 -1.440485864877700806e-01 -2.838750481605529785e-01 2.513184770941734314e-02 3.002060353755950928e-01 1.633343994617462158e-01 -1.541756838560104370e-01 -4.816248081624507904e-03 2.929662466049194336e-01 -1.557286679744720459e-01 1.506075169891119003e-02 -6.702128052711486816e-02 -1.851687133312225342e-01 1.579063981771469116e-01 2.325074076652526855e-01 -2.964679338037967682e-02 -1.601217538118362427e-01 1.810407787561416626e-01 6.492920219898223877e-02 2.286402881145477295e-02 -4.870981574058532715e-01 2.413840964436531067e-02 -1.428392529487609863e-01 9.243047237396240234e-02
5.227176845073699951e-02 -2.016786187887191772e-01 2.630715668201446533e-01 -2.524593472480773926e-01 1.454843431711196899e-01 -4.480379074811935425e-02 -2.391750067472457886e-01 1.681995838880538940e-01 1.994283199310302734e-01 -2.265344709157943726e-01 -1.196943745017051697e-01 -4.402871429920196533e-02 5.178893450647592545e-03 -2.217852510511875153e-02 -1.316713690757751465e-01 -7.785719633102416992e-02 3.402542173862457275e-01 5.760566890239715576e-02 -2.742247879505157471e-01 -1.258008778095245361e-01 2.392444610595703125e-01 -3.130110204219818115e-01 2.046949714422225952e-01 1.872218102216720581e-01 -9.840228594839572906e-03 5.919916927814483643e-02 6.112197786569595337e-02 1.481540352106094360e-01 -7.991613447666168213e-02 2.373499125242233276e-01 -2.187641412019729614e-01 3.951000794768333435e-02
-3.096614181995391846e-01 -1.700997948646545410e-01 1.078639179468154907e-01 -3.387016952037811279e-01 1.455309689044952393e-01 1.988015919923782349e-01 -6.705126166343688965e-02 1.158823445439338684e-01 -8.390581607818603516e-02 -3.429298698902130127e-01 -1.977583020925521851e-01 1.173573210835456848e-01 3.276200890541076660e-01 2.162314951419830322e-01 -6.590996682643890381e-02 -1.443708240985870361e-01 1.355382651090621948e-01 6.966068595647811890e-02 -2.344043254852294922e-01 -1.010959073901176453e-01 -1.324143260717391968e-01 3.091654740273952484e-02 9.497339278459548950e-02 -1.224162243306636810e-02 -1.536977142095565796e-01 1.622499674558639526e-01 2.371554672718048096e-01 -7.142350822687149048e-02 -1.334968954324722290e-01 2.033350169658660889e-01 -6.718241423368453979e-02 1.495862007141113281e-01
-1.452067792415618896e-01 -1.550938934087753296e-01 -8.356890827417373657e-02 -3.934758603572845459e-01 3.373534679412841797e-01 8.862047642469406128e-02 2.011623084545135498e-01 -1.483703553676605225e-01 3.135474622249603271e-01 -4.095545783638954163e-02 -3.435952961444854736e-01 -4.670742899179458618e-03 9.153981506824493408e-02 1.556059867143630981e-01 -1.827167868614196777e-01 -2.513176528736948967e-03 -9.851039946079254150e-02 7.806733250617980957e-02 -5.185529589653015137e-02 -6.000063195824623108e-02 -2.881529368460178375e-02 2.555983364582061768e-01 8.882792294025421143e-02 -2.275002747774124146e-01 -1.551479101181030273e-01 -2.548967599868774414e-01 5.063886567950248718e-02 -8.045244961977005005e-02 -1.507074455730617046e-03 2.697873301804065704e-02 -2.352727949619293213e-01 1.509981453418731689e-01
-1.931240856647491455e-01 -1.214187145233154297e-01 2.751247286796569824e-01 -3.269034028053283691e-01 4.221412166953086853e-02 -1.012627705931663513e-01 8.945851027965545654e-02 -7.007318735122680664e-02 -5.898717325180768967e-03 -5.109018646180629730e-03 -4.112968742847442627e-01 -9.755535423755645752e-02 2.482617646455764771e-01 1.327343881130218506e-01 -7.055541966110467911e-03 -6.030731275677680969e-02 3.393832147121429443e-01 -9.195954352617263794e-02 7.253381609916687012e-02 4.699474573135375977e-02 -7.613837718963623047e-02 1.680334508419036865e-01 9.493591636419296265e-02 2.250796109437942505e-01 -1.629776060581207275e-01 8.961825817823410034e-02 1.089970096945762634e-01 3.275544941425323486e-01 -1.828184723854064941e-01 1.221665926277637482e-02 -9.027750045061111450e-02 2.418043017387390137e-01
7.851585745811462402e-02 1.112543717026710510e-01 2.648259401321411133e-01 -4.050003588199615479e-01 7.346969097852706909e-02 3.941131383180618286e-02 -1.246812418103218079e-01 -2.798151969909667969e-01 6.421554833650588989e-02 1.792694777250289917e-01 -9.464830160140991211e-02 1.621544361114501953e-01 -5.939496308565139771e-02 -1.338624656200408936e-01 4.264266788959503174e-02 -1.941998600959777832e-01 7.073504477739334106e-02 2.615370750427246094e-01 -6.773523241281509399e-02 5.795988719910383224e-03 -3.726787120103836060e-02 -5.497087724506855011e-03 1.282447278499603271e-01 1.903505474328994751e-01 -1.457429677248001099e-01 -8.203060925006866455e-02 2.081522643566131592e-01 9.837457537651062012e-02 2.139713913202285767e-01 4.933506250381469727e-01 -5.124958604574203491e-02 -9.543664008378982544e-02
-1.309825330972671509e-01 1.298489123582839966e-01 3.804218173027038574e-01 -2.936699986457824707e-01 1.981080770492553711e-01 -9.042559564113616943e-02 -5.677248165011405945e-02 3.995662182569503784e-02 -4.773650318384170532e-02 -2.830465557053685188e-03 -3.475725948810577393e-01 2.540255896747112274e-02 1.067393571138381958e-01 -9.579075872898101807e-02 -1.153389140963554382e-01 -2.391981184482574463e-01 3.073182702064514160e-01 1.624792441725730896e-02 4.320957232266664505e-03 -5.581336840987205505e-02 1.531198062002658844e-02 9.590051136910915375e-03 1.384916342794895172e-02 3.934625536203384399e-03 -3.785786628723144531e-01 1.521558016538619995e-01 1.383592933416366577e-01 1.910931468009948730e-01 -3.923312947154045105e-02 2.392624914646148682e-01 2.966856956481933594e-01 2.515632286667823792e-02
-1.595304608345031738e-01 3.283278942108154297e-01 8.356059342622756958e-02 -2.126555293798446655e-01 -2.103273123502731323e-01 3.732819557189941406e-01 8.668493479490280151e-02 5.291327834129333496e-02 6.399188935756683350e-02 -3.186541050672531128e-02 1.441862992942333221e-02 -1.508041005581617355e-02 4.871197417378425598e-02 1.818917542695999146e-01 3.654040396213531494e-02 -3.077836893498897552e-02 1.817524284124374390e-01 -4.976530745625495911e-02 -8.155893534421920776e-02 -3.072284758090972900e-01 9.494763612747192383e-02 2.308619767427444458e-01 3.713703155517578125e-01 1.676602065563201904e-01 -1.949430555105209351e-01 1.375513821840286255e-01 1.707087159156799316e-01 -8.121507614850997925e-02 -9.946393221616744995e-02 2.995024919509887695e-01 -1.348970383405685425e-01 4.501890763640403748e-02
2.401545876637101173e-03 -1.230622157454490662e-01 3.671991825103759766e-01 -2.105949223041534424e-01 1.870768517255783081e-01 6.527306139469146729e-02 1.228026747703552246e-01 -1.639292836189270020e-01 1.422909498214721680e-01 2.908282876014709473e-01 -3.147271275520324707e-01 3.240538761019706726e-02 1.236799880862236023e-01 1.676105409860610962e-01 3.568161278963088989e-02 -1.271367073059082031e-01 8.725303411483764648e-02 1.709036231040954590e-01 6.024214625358581543e-02 -3.751865029335021973e-01 2.033862620592117310e-01 3.703632578253746033e-02 2.296409942209720612e-02 3.787054494023323059e-02 1.189698651432991028e-01 -1.134249642491340637e-01 -7.379088550806045532e-02 4.118672758340835571e-02 -4.641473665833473206e-02 1.740670800209045410e-01 -4.040793180465698242e-01 5.372136458754539490e-02
-1.135828942060470581e-01 1.810844056308269501e-02 1.507244259119033813e-01 -2.966475784778594971e-01 1.832766532897949219e-01 -1.018623933196067810e-01 7.759667932987213135e-02 1.945285946130752563e-01 1.210044696927070618e-01 -1.704117953777313232e-01 1.274578869342803955e-01 -6.584717333316802979e-02 -5.454086698591709137e-03 1.288170460611581802e-02 -2.935655415058135986e-01 9.546598792076110840e-02 1.181805580854415894e-01 -1.561002731323242188e-01 -1.385766267776489258e-01 -3.989269733428955078e-01 1.022079885005950928e-01 -7.700271904468536377e-02 2.932150959968566895e-01 -6.771218031644821167e-02 -2.810151278972625732e-01 3.362200558185577393e-01 3.002494759857654572e-02 1.207358315587043762e-01 -7.332088798284530640e-02 9.597676247358322144e-02 -2.855952978134155273e-01 3.479172661900520325e-02
-1.198685020208358765e-01 -1.806979030370712280e-01 1.826517581939697266e-01 -7.505191862583160400e-02 1.653033494949340820e-01 1.163620874285697937e-01 2.651261091232299805e-01 1.424476802349090576e-01 1.323208063840866089e-01 1.954080164432525635e-01 -2.781220972537994385e-01 2.814697921276092529e-01 8.022114634513854980e-02 3.712640702724456787e-02 -4.111838340759277344e-01 -2.085463702678680420e-01 -2.248560339212417603e-01 9.191491454839706421e-02 -4.844230040907859802e-02 -8.553090691566467285e-02 3.496698290109634399e-02 2.852152660489082336e-02 3.030789792537689209e-01 1.001690793782472610e-02 -2.083455622196197510e-01 -4.552231729030609131e-02 -6.688149273395538330e-02 -1.413269639015197754e-01 2.244901061058044434e-01 1.998424679040908813e-01 -8.336595445871353149e-02 1.414764076471328735e-01
-2.372967451810836792e-01 -1.204476207494735718e-01 -9.216690063476562500e-02 -1.202267482876777649e-01 2.843277752399444580e-01 -4.911253601312637329e-02 2.277681231498718262e-01 -7.982879132032394409e-02 2.805794775485992432e-01 -8.445902168750762939e-02 -1.269799023866653442e-01 -8.023326098918914795e-02 5.804354324936866760e-02 1.133890450000762939e-01 -4.320250451564788818e-01 2.537460997700691223e-02 8.266135305166244507e-02 -4.626635089516639709e-02 -2.430640459060668945e-01 -3.064973652362823486e-01 5.589078366756439209e-02 -2.013968080282211304e-01 6.667737662792205811e-02 7.387015968561172485e-02 -6.135758012533187866e-02 -1.971863768994808197e-02 8.748967200517654419e-02 2.541839182376861572e-01 -7.025005668401718140e-02 3.163906335830688477e-01 6.167061254382133484e-02 2.279316186904907227e-01
-9.911752492189407349e-02 -2.903540432453155518e-02 3.095605969429016113e-01 -1.804143339395523071e-01 6.896069645881652832e-02 1.864256411790847778e-01 -1.282955985516309738e-02 2.361420542001724243e-01 1.877311021089553833e-01 -3.387534916400909424e-01 -1.000276431441307068e-01 -1.419325470924377441e-01 -7.928388565778732300e-02 1.579018384218215942e-01 -2.686756551265716553e-01 -6.959883123636245728e-02 5.090281739830970764e-02 -4.459554329514503479e-02 1.694702953100204468e-01 -2.592856287956237793e-01 1.732029765844345093e-01 3.294896334409713745e-02 -5.910174548625946045e-02 -3.308746218681335449e-01 -1.796643882989883423e-01 5.857511982321739197e-02 -2.675232291221618652e-01 4.832194373011589050e-02 -2.496676892042160034e-02 3.234309852123260498e-01 -3.405074030160903931e-02 1.285751014947891235e-01
-1.633233390748500824e-02 -9.436022490262985229e-02 2.055645287036895752e-01 -1.625661253929138184e-01 -5.399797856807708740e-02 1.918185055255889893e-01 4.795432835817337036e-02 -8.195491135120391846e-02 1.360110044479370117e-01 -1.792742013931274414e-01 -4.409268498420715332e-01 -2.964635204989463091e-04 1.538682878017425537e-01 3.526216447353363037e-01 1.385478824377059937e-01 -2.021465077996253967e-02 1.877960711717605591e-01 3.989098966121673584e-02 1.095343902707099915e-01 -3.378024324774742126e-02 1.914409920573234558e-02 -5.628919228911399841e-03 3.472305238246917725e-01 -9.987285733222961426e-02 -2.621730566024780273e-01 1.653162986040115356e-01 5.403045192360877991e-02 -1.934527456760406494e-01 -3.131140768527984619e-01 1.629602611064910889e-01 -3.819036111235618591e-02 -1.316832304000854492e-01
5.844266712665557861e-02 5.094195902347564697e-02 1.054646521806716919e-01 -2.664036490023136139e-02 -4.619577899575233459e-02 3.098174929618835449e-01 -6.401056796312332153e-02 1.077948734164237976e-01 1.207848116755485535e-01 6.700745224952697754e-02 1.763651520013809204e-02 8.035046607255935669e-02 1.372660249471664429e-01 3.082632124423980713e-01 5.350906401872634888e-02 -1.666169054806232452e-02 1.436087340116500854e-01 -7.802393753081560135e-03 3.412628546357154846e-02 -3.143335282802581787e-01 -1.096813455224037170e-01 -1.231267303228378296e-01 2.725947201251983643e-01 1.006764322519302368e-01 -3.355681002140045166e-01 2.983148396015167236e-01 2.659203708171844482e-01 6.527986377477645874e-02 -1.465846300125122070e-01 2.551517188549041748e-01 -3.553717732429504395e-01 -6.102541089057922363e-02
-1.790748089551925659e-01 -1.032000258564949036e-01 2.674325704574584961e-01 1.972956396639347076e-02 -2.178346663713455200e-01 1.358338147401809692e-01 -5.631344020366668701e-02 8.300960063934326172e-02 -8.979577571153640747e-02 -1.117404624819755554e-01 1.406025886535644531e-01 -2.187284380197525024e-01 2.450031191110610962e-01 1.872039437294006348e-01 -1.636689901351928711e-01 -2.250957936048507690e-01 8.481808006763458252e-02 1.372652500867843628e-01 -8.285276591777801514e-02 -1.982143521308898926e-01 6.532544642686843872e-02 -7.463794201612472534e-02 1.210205033421516418e-01 2.239687293767929077e-01 -2.938991189002990723e-01 2.514693140983581543e-01 1.234542503952980042e-01 -1.973076909780502319e-01 5.898424610495567322e-02 3.949420154094696045e-01 -1.877214610576629639e-01 5.832606926560401917e-02
-3.922335505485534668e-01 -4.936600849032402039e-02 3.300939872860908508e-02 -2.802540957927703857e-01 2.929003536701202393e-02 1.162542849779129028e-01 6.823671516031026840e-03 9.340318292379379272e-02 2.774274647235870361e-01 -2.940457463264465332e-01 -2.973755896091461182e-01 1.936812400817871094e-01 1.051269248127937317e-01 2.573324143886566162e-01 -4.763865470886230469e-02 -1.301800608634948730e-01 3.589690625667572021e-01 -2.210166603326797485e-01 4.508275538682937622e-02 -7.318506389856338501e-02 -7.276345044374465942e-02 3.624014556407928467e-02 2.544097900390625000e-01 5.192484334111213684e-02 -6.316703557968139648e-02 8.862986415624618530e-02 8.129212260246276855e-02 -6.859983503818511963e-02 -2.573039233684539795e-01 -7.631289958953857422e-02 -2.645902894437313080e-02 8.126411586999893188e-03
-1.000254750251770020e-01 -4.027695357799530029e-01 1.123834326863288879e-01 -2.852032482624053955e-01 5.435263365507125854e-02 -8.310332894325256348e-02 -9.338794648647308350e-02 1.011948287487030029e-01 1.853079795837402344e-01 -2.832728624343872070e-01 -1.418640315532684326e-01 -2.105334848165512085e-01 1.585912555456161499e-01 2.321908436715602875e-02 -1.987112611532211304e-01 8.265779912471771240e-02 2.472438067197799683e-01 1.475956737995147705e-01 -9.952738136053085327e-02 -2.292110025882720947e-01 3.188037276268005371e-01 2.631112188100814819e-02 2.473291456699371338e-01 -2.666540816426277161e-02 -9.954484552145004272e-02 -2.156405476853251457e-03 8.607342094182968140e-02 1.710768789052963257e-01 1.782286167144775391e-01 7.586051523685455322e-02 -1.162104085087776184e-01 2.162274271249771118e-01
-1.251760572195053101e-01 -1.356916129589080811e-01 -8.568810671567916870e-02 -1.678785681724548340e-01 6.988027691841125488e-02 2.360376119613647461e-01 -9.496380575001239777e-03 2.078337781131267548e-02 1.728997752070426941e-02 -1.342234164476394653e-01 -4.061075747013092041e-01 2.917704544961452484e-02 1.175936833024024963e-01 2.019029557704925537e-01 -4.784091114997863770e-01 7.275660056620836258e-03 1.076585054397583008e-01 -4.791704192757606506e-02 1.270218789577484131e-01 -2.096079848706722260e-02 -2.204579412937164307e-01 -6.579478736966848373e-03 1.457301527261734009e-01 1.197618544101715088e-01 -2.266055941581726074e-01 -1.646666228771209717e-01 9.177387505769729614e-02 7.665144652128219604e-02 4.655062034726142883e-02 3.346806466579437256e-01 -2.664063572883605957e-01 -9.520536661148071289e-02
-4.614023957401514053e-03 -1.458003818988800049e-01 2.542018592357635498e-01 -9.440115839242935181e-02 4.042330011725425720e-02 3.472345471382141113e-01 6.184000521898269653e-02 -2.824217081069946289e-01 1.444138139486312866e-01 -6.319350749254226685e-02 -4.485023394227027893e-02 3.744843974709510803e-02 8.252014964818954468e-02 2.097954228520393372e-02 3.120732493698596954e-02 -3.859721124172210693e-02 1.855133771896362305e-01 2.298003435134887695e-02 6.238627433776855469e-02 2.357712090015411377e-01 -1.194914355874061584e-01 2.519647404551506042e-02 3.630031943321228027e-01 -2.409031689167022705e-01 -8.767913281917572021e-02 2.645977437496185303e-01 9.387789294123649597e-03 -1.388361454010009766e-01 1.456880662590265274e-02 4.448151886463165283e-01 9.838780015707015991e-02 2.397175580263137817e-01
3.144021332263946533e-02 -9.246339648962020874e-02 3.216809034347534180e-01 -1.233513504266738892e-01 1.585109680891036987e-01 -1.485034357756376266e-02 -3.173315823078155518e-01 5.902789160609245300e-02 1.805936694145202637e-01 8.961047232151031494e-02 -3.017806410789489746e-01 -6.011473760008811951e-02 1.149216387420892715e-02 4.379110177978873253e-04 -2.616149485111236572e-01 -4.056622087955474854e-01 2.124680429697036743e-01 1.549419164657592773e-01 -1.386879235506057739e-01 -1.579399406909942627e-01 1.633794158697128296e-01 -1.654580384492874146e-01 2.835299968719482422e-01 8.582096546888351440e-02 1.466698646545410156e-01 1.112440694123506546e-02 -9.813500940799713135e-02 6.859400123357772827e-02 -1.265802979469299316e-01 1.819623857736587524e-01 -1.749247461557388306e-01 -5.400206893682479858e-02
-5.374906584620475769e-02 -1.732455939054489136e-01 3.641805350780487061e-01 -4.167690873146057129e-01 6.584688276052474976e-02 1.798393726348876953e-01 -4.936565458774566650e-02 -1.400947123765945435e-01 1.183775216341018677e-01 3.426166623830795288e-02 7.716916501522064209e-02 1.223811805248260498e-01 1.695155352354049683e-01 2.676526457071304321e-02 -1.782892048358917236e-01 1.131520345807075500e-01 3.942772373557090759e-02 -2.056707069277763367e-02 5.381152732297778130e-04 3.560408651828765869e-01 1.591685786843299866e-02 7.988763600587844849e-02 5.830633640289306641e-02 -6.298527121543884277e-02 -2.120082229375839233e-01 1.744609475135803223e-01 1.593136787414550781e-01 -2.179343849420547485e-01 -1.120720878243446350e-01 3.734969794750213623e-01 1.987335979938507080e-01 9.648463875055313110e-02
-2.164307385683059692e-01 -6.857004761695861816e-02 6.422699987888336182e-02 -2.943755090236663818e-01 2.036288976669311523e-01 2.797547280788421631e-01 -4.525284469127655029e-02 -1.328015205217525363e-04 6.887709349393844604e-02 4.555488005280494690e-02 -2.201001346111297607e-01 1.664840057492256165e-02 2.660301327705383301e-01 -5.354449525475502014e-02 -1.182761639356613159e-01 -2.735990881919860840e-01 1.794323623180389404e-01 -2.510963976383209229e-01 -3.842516615986824036e-02 2.389340102672576904e-01 -3.111744523048400879e-01 1.736975908279418945e-01 1.762400567531585693e-01 5.300363525748252869e-02 -2.444031834602355957e-01 -4.352341219782829285e-02 -1.833378225564956665e-01 5.465202406048774719e-02 5.413891747593879700e-02 3.171210587024688721e-01 -2.957056462764739990e-02 -2.436124160885810852e-02
4.530898295342922211e-04 -2.821707427501678467e-01 -1.538036274723708630e-03 -1.657217741012573242e-01 1.047374084591865540e-01 1.226455867290496826e-01 2.037553340196609497e-01 -1.027574986219406128e-01 3.500370383262634277e-01 -3.830623254179954529e-02 -4.861973524093627930e-01 -2.091487348079681396e-01 4.601531848311424255e-02 -8.460123091936111450e-02 -1.192786544561386108e-01 4.636300727725028992e-02 2.607017457485198975e-01 -1.489061266183853149e-01 -2.861450612545013428e-01 9.971364587545394897e-02 -2.307537347078323364e-01 5.937870964407920837e-02 1.598436981439590454e-01 6.315241008996963501e-02 -1.896331012248992920e-01 -1.476702094078063965e-02 -1.280849520117044449e-02 -6.577564030885696411e-02 -1.294538676738739014e-01 1.578522920608520508e-01 -1.502070575952529907e-01 -1.089566424489021301e-01
-4.314437210559844971e-01 3.111747801303863525e-01 1.173765957355499268e-01 -2.533762156963348389e-01 1.296507008373737335e-02 3.141052126884460449e-01 -1.279095839709043503e-02 1.020263507962226868e-01 -1.857207715511322021e-01 -6.838732212781906128e-02 5.661661922931671143e-02 -1.537912487983703613e-01 7.144941389560699463e-02 2.776545286178588867e-01 4.496451839804649353e-02 -6.572736054658889771e-02 3.576682135462760925e-02 1.437900215387344360e-02 -3.761221840977668762e-02 -1.848475635051727295e-01 1.952759474515914917e-01 9.530436992645263672e-02 4.359478652477264404e-01 1.290861368179321289e-01 -8.301167190074920654e-02 -1.953589729964733124e-03 1.012598164379596710e-02 1.305826604366302490e-01 -4.573571681976318359e-02 2.086980491876602173e-01 -1.163345426321029663e-01 -2.921160869300365448e-02
-1.268310397863388062e-01 -4.074968770146369934e-02 3.232330083847045898e-01 -2.987746894359588623e-01 1.966260075569152832e-01 -2.885970175266265869e-01 1.032927818596363068e-02 -3.335452452301979065e-02 3.988118097186088562e-02 8.779144287109375000e-02 -1.560875624418258667e-01 -1.555232256650924683e-01 -8.671341836452484131e-02 -8.373181521892547607e-02 -1.960097551345825195e-01 -2.129553258419036865e-01 3.214245438575744629e-01 -5.508738756179809570e-02 1.685510203242301941e-02 -1.184819564223289490e-01 1.400889754295349121e-01 5.380385741591453552e-02 2.407604902982711792e-01 -1.928777806460857391e-02 -2.133832871913909912e-01 -3.009118735790252686e-01 1.034121513366699219e-01 -3.937656059861183167e-02 -6.217219680547714233e-02 3.258178830146789551e-01 1.148239597678184509e-01 -1.900773793458938599e-01
-2.849400341510772705e-01 -8.218050003051757812e-02 4.477001354098320007e-02 -1.223242580890655518e-01 9.450676292181015015e-02 2.911608517169952393e-01 8.154986053705215454e-02 8.504753559827804565e-02 2.891475856304168701e-01 1.024155914783477783e-01 -4.577161073684692383e-01 1.673106849193572998e-01 -1.272374540567398071e-01 -2.640676684677600861e-04 -5.129111409187316895e-01 -5.154219269752502441e-02 -2.235421165823936462e-02 1.234825775027275085e-01 -4.847964644432067871e-02 -1.456378102302551270e-01 1.673483699560165405e-01 2.530824206769466400e-02 2.831210568547248840e-02 2.704917825758457184e-02 1.550498534925282001e-03 -1.550877690315246582e-01 -7.573376595973968506e-02 -5.989229679107666016e-02 -1.203704848885536194e-01 1.568606793880462646e-01 -1.233016848564147949e-01 1.296910494565963745e-01
1.455888990312814713e-02 -6.401735544204711914e-02 1.961911916732788086e-01 -1.240625306963920593e-01 1.501517742872238159e-01 2.812895774841308594e-01 -6.101464480161666870e-02 1.708975434303283691e-01 -1.278889738023281097e-02 -2.465953677892684937e-02 4.356065019965171814e-02 -1.055110841989517212e-01 8.902566879987716675e-02 1.989429742097854614e-01 -2.448316663503646851e-01 -3.433949053287506104e-01 3.062524599954485893e-03 -3.168940544128417969e-02 1.763497591018676758e-01 -2.767316699028015137e-01 1.134089231491088867e-01 -1.810400784015655518e-01 -1.141056120395660400e-01 -2.373912632465362549e-01 -3.846928775310516357e-01 -1.912567466497421265e-01 3.269417583942413330e-02 4.159161355346441269e-03 -7.195639424026012421e-03 3.377261757850646973e-01 -1.916254907846450806e-01 8.860382437705993652e-02
-2.544120252132415771e-01 -2.426151037216186523e-01 1.024852991104125977e-01 -3.021976649761199951e-01 2.194484025239944458e-01 1.474230885505676270e-01 1.562170982360839844e-01 2.278487086296081543e-01 -1.239238083362579346e-01 2.177789956331253052e-01 -3.708525002002716064e-01 -2.765243649482727051e-01 -1.079211309552192688e-01 1.456595659255981445e-01 -6.913364678621292114e-02 1.290092021226882935e-01 1.553960889577865601e-01 -3.812337666749954224e-02 5.846954137086868286e-02 -2.983630597591400146e-01 2.025462388992309570e-01 -1.752115972340106964e-02 3.511805832386016846e-02 -6.366045027971267700e-02 -1.137063577771186829e-01 1.728317141532897949e-01 1.724388003349304199e-01 1.709449887275695801e-01 -6.572533398866653442e-02 7.764576375484466553e-02 1.263912953436374664e-02 1.427695453166961670e-01
-1.876414567232131958e-01 6.663385778665542603e-03 1.180579811334609985e-01 -3.902190029621124268e-01 2.086486816406250000e-01 1.417174041271209717e-01 8.994127810001373291e-02 -1.644332706928253174e-02 4.315893724560737610e-02 -4.378087073564529419e-02 -5.327333509922027588e-02 -1.897879391908645630e-01 1.456313133239746094e-01 -3.634858131408691406e-01 6.005669385194778442e-02 -1.661215275526046753e-01 3.097449662163853645e-03 -1.579305380582809448e-01 -2.229046374559402466e-01 -2.036763876676559448e-01 -1.117135658860206604e-01 4.809859395027160645e-02 4.567590057849884033e-01 2.014291584491729736e-01 -1.060975939035415649e-01 -6.576246768236160278e-02 -1.048215404152870178e-01 8.690611273050308228e-02 -1.441484987735748291e-01 -3.967601805925369263e-02 -2.244117110967636108e-01 -1.115166917443275452e-01
-1.459621489048004150e-01 -2.470183968544006348e-01 1.747691184282302856e-01 -4.779250621795654297e-01 -2.421507090330123901e-01 3.011631369590759277e-01 -1.170648261904716492e-01 -2.020680606365203857e-01 1.415592730045318604e-01 1.360927671194076538e-01 1.021268442273139954e-01 -9.120022878050804138e-03 -5.661311000585556030e-02 1.054018139839172363e-01 -8.992613106966018677e-02 -9.200052917003631592e-02 -2.391508668661117554e-01 -8.233384229242801666e-03 -4.673323780298233032e-02 -3.408438712358474731e-02 1.036864444613456726e-01 -8.846691809594631195e-03 2.059576660394668579e-01 2.113386988639831543e-01 -4.414119198918342590e-02 -4.955583438277244568e-02 -7.602632045745849609e-02 3.727231919765472412e-02 -1.247037351131439209e-01 2.869866788387298584e-01 -4.354375228285789490e-02 -3.240519165992736816e-01
-1.375020891427993774e-01 -1.965058892965316772e-01 -7.038401067256927490e-02 -2.280054539442062378e-01 9.932429343461990356e-02 1.559029519557952881e-01 6.015968695282936096e-02 2.141227386891841888e-02 1.739166378974914551e-01 -1.364743262529373169e-01 -1.769009530544281006e-01 -5.558222159743309021e-02 2.068344652652740479e-01 8.958112448453903198e-02 -4.185629636049270630e-02 -3.401059806346893311e-01 2.591923773288726807e-01 -1.604955643415451050e-01 2.904637753963470459e-01 -5.179810896515846252e-02 1.065617129206657410e-01 1.173761337995529175e-01 1.958848685026168823e-01 -1.098242625594139099e-01 -1.553079038858413696e-01 1.513864099979400635e-01 8.939434774219989777e-03 2.191846966743469238e-01 -4.537292420864105225e-01 1.462358683347702026e-01 -1.059537529945373535e-01 -8.127975463867187500e-02
-1.286302655935287476e-01 7.883725315332412720e-02 4.315184950828552246e-01 -1.673472076654434204e-01 3.531165122985839844e-01 -2.574173361063003540e-02 -8.595434948801994324e-03 5.216147378087043762e-02 -2.738851308822631836e-02 -2.116915136575698853e-01 -2.837052345275878906e-01 -2.698907256126403809e-01 1.865732073783874512e-01 -7.430046051740646362e-02 -5.900640413165092468e-02 -1.136817410588264465e-01 3.345553278923034668e-01 -9.350840747356414795e-02 1.340414583683013916e-01 1.074039638042449951e-01 -1.872884482145309448e-02 1.251182053238153458e-02 1.277865767478942871e-01 1.145405992865562439e-01 -3.105612695217132568e-01 8.235214278101921082e-03 2.228843867778778076e-01 6.983372569084167480e-02 2.091426029801368713e-02 1.916580498218536377e-01 -5.371500737965106964e-03 1.041588634252548218e-01
-1.893237978219985962e-01 -1.456229239702224731e-01 2.156273871660232544e-01 -3.857864141464233398e-01 -3.261198848485946655e-02 2.018744200468063354e-01 4.501332715153694153e-02 -2.751276493072509766e-01 1.495016366243362427e-01 1.563341766595840454e-01 -5.581730231642723083e-02 -3.242072463035583496e-01 -2.835400104522705078e-01 4.247646778821945190e-02 1.477903723716735840e-01 -1.024125590920448303e-01 1.041832491755485535e-01 -1.678097099065780640e-01 -2.555233538150787354e-01 -2.282442897558212280e-01 1.468556523323059082e-01 -1.492752283811569214e-01 -1.369484234601259232e-02 -1.158859729766845703e-01 -1.293261945247650146e-01 2.014939337968826294e-01 6.788832694292068481e-02 1.716704368591308594e-01 -3.264546394348144531e-02 1.828669160604476929e-01 -9.277034550905227661e-02 1.007659733295440674e-01
-6.616949290037155151e-02 -1.505658179521560669e-01 3.751015663146972656e-01 -3.040355741977691650e-01 -1.560145914554595947e-01 3.169430792331695557e-01 -2.696060575544834137e-02 -1.068755462765693665e-01 2.136214077472686768e-01 5.746985226869583130e-02 -3.216946423053741455e-01 8.412285149097442627e-02 -9.727355837821960449e-02 -1.528945565223693848e-01 5.324746295809745789e-02 -1.841782033443450928e-01 -9.443597495555877686e-02 -2.450403124094009399e-01 -5.743618682026863098e-02 -3.131470084190368652e-02 2.036488950252532959e-01 5.830229073762893677e-02 7.489142939448356628e-03 6.608719378709793091e-02 -8.368451893329620361e-02 1.677348017692565918e-01 -1.803809404373168945e-01 1.932667791843414307e-01 7.965575158596038818e-02 2.569138407707214355e-01 -1.082070395350456238e-01 -2.492970675230026245e-01
-3.009277284145355225e-01 7.194953970611095428e-03 4.492928981781005859e-01 -3.437697589397430420e-01 1.581127494573593140e-01 3.064951598644256592e-01 -1.305216997861862183e-01 -4.205067455768585205e-02 1.746080815792083740e-01 -1.918123103678226471e-03 3.918999433517456055e-02 -9.475342929363250732e-02 2.900226116180419922e-01 -1.123840883374214172e-01 -7.838898897171020508e-02 2.176022715866565704e-02 1.800918579101562500e-02 1.249032244086265564e-01 -2.179891020059585571e-01 -1.504069715738296509e-01 -1.951525956392288208e-01 -7.419072091579437256e-02 4.998407140374183655e-02 -1.837406903505325317e-01 -1.444260776042938232e-01 1.245783343911170959e-01 6.840215623378753662e-02 1.344688050448894501e-02 -1.016611233353614807e-02 1.418126225471496582e-01 2.818029522895812988e-01 -2.141811884939670563e-02
-1.473682820796966553e-01 -1.375484764575958252e-01 2.053142637014389038e-01 9.755051136016845703e-02 -1.603879630565643311e-01 2.744112312793731689e-01 -2.690158784389495850e-02 -1.579210758209228516e-01 9.278891235589981079e-02 -1.199583485722541809e-01 -7.568093389272689819e-02 -2.324108593165874481e-02 1.419095844030380249e-01 3.593490645289421082e-02 -1.301109492778778076e-01 -7.946616038680076599e-03 1.768519729375839233e-01 -2.365707308053970337e-01 -7.289201766252517700e-02 -2.885875999927520752e-01 -8.585205674171447754e-02 1.904920041561126709e-01 1.699004620313644409e-01 3.143030107021331787e-01 -3.524647057056427002e-01 7.198011875152587891e-02 -2.903223633766174316e-01 8.735875040292739868e-02 9.150138497352600098e-02 7.372854650020599365e-02 -3.537286818027496338e-01 7.683081924915313721e-02
-2.154580056667327881e-01 -7.361692190170288086e-02 2.820877134799957275e-01 -1.879183501005172729e-01 1.200678050518035889e-01 -4.400740191340446472e-02 2.134347259998321533e-01 -2.060082852840423584e-01 5.853111669421195984e-02 2.049766927957534790e-01 -2.744098603725433350e-01 -8.671258389949798584e-02 2.835091762244701385e-02 1.877284795045852661e-01 -1.457230150699615479e-01 -1.820120960474014282e-01 8.942627161741256714e-02 2.694843709468841553e-01 -1.515302062034606934e-01 -3.122040331363677979e-01 1.436718702316284180e-01 -4.024841636419296265e-02 1.276921331882476807e-01 -1.137384474277496338e-01 1.563580334186553955e-02 9.905052371323108673e-03 -1.616124361753463745e-01 -7.182279974222183228e-02 -3.972416818141937256e-01 5.221113190054893494e-02 -2.526149749755859375e-01 4.169769585132598877e-02
-3.010518252849578857e-01 2.559962496161460876e-02 2.029718756675720215e-01 -3.060199618339538574e-01 -4.859483242034912109e-02 4.070215523242950439e-01 7.694593071937561035e-02 1.874371431767940521e-03 1.799801886081695557e-01 -9.525512903928756714e-02 -9.962814860045909882e-03 1.954324096441268921e-01 -2.678424715995788574e-01 1.109093427658081055e-01 -2.331397831439971924e-01 1.143758371472358704e-01 -8.593886345624923706e-02 -2.306341230869293213e-01 -1.338680535554885864e-01 -1.684654802083969116e-01 1.955552399158477783e-01 -8.995499461889266968e-02 2.780897319316864014e-01 1.023022606968879700e-01 1.511524338275194168e-02 2.640926539897918701e-01 1.547951400279998779e-01 -1.169282123446464539e-01 -4.304735735058784485e-02 -1.011706795543432236e-02 -9.874813258647918701e-02 9.139223396778106689e-02
-3.022015690803527832e-01 -1.328392326831817627e-01 1.477047801017761230e-01 -3.016011118888854980e-01 -1.992365345358848572e-02 -2.242086380720138550e-01 8.200785517692565918e-02 -5.231115221977233887e-02 2.669085264205932617e-01 -2.780389189720153809e-01 -5.252141505479812622e-02 1.443983335047960281e-02 -9.395397454500198364e-02 1.126140654087066650e-01 8.278963714838027954e-02 1.779561042785644531e-01 1.379845896735787392e-03 4.327727481722831726e-02 -2.085255086421966553e-01 1.014401763677597046e-01 -9.954429417848587036e-02 1.357034295797348022e-01 3.469075560569763184e-01 4.811511188745498657e-02 -1.704842746257781982e-01 1.039384678006172180e-01 -8.006934076547622681e-02 -3.472335264086723328e-02 -3.432212471961975098e-01 3.169156908988952637e-01 -7.375957071781158447e-02 1.696499437093734741e-01
3.011201135814189911e-02 2.017599195241928101e-01 2.330777347087860107e-01 -2.596859335899353027e-01 -2.566483020782470703e-01 2.424003481864929199e-01 2.512082755565643311e-01 3.835730627179145813e-02 3.185075223445892334e-01 -2.253054529428482056e-01 -2.487761676311492920e-01 -9.629472345113754272e-02 -1.718008220195770264e-01 1.099205762147903442e-01 -6.233287602663040161e-02 -6.717471871525049210e-03 7.956603914499282837e-02 -2.129460424184799194e-01 -2.275159358978271484e-01 -2.477440536022186279e-01 1.282299607992172241e-01 5.484285578131675720e-02 2.266712188720703125e-01 6.012499332427978516e-02 -1.195898056030273438e-01 2.162553220987319946e-01 6.124600395560264587e-02 -1.466229259967803955e-01 2.095161192119121552e-02 5.952485837042331696e-03 -2.003810554742813110e-01 1.109655946493148804e-01
-8.457509428262710571e-02 7.532020658254623413e-02 2.291876673698425293e-01 -2.799190394580364227e-02 -4.574622027575969696e-03 1.603227853775024414e-01 1.443293243646621704e-01 -6.477166712284088135e-02 3.910954296588897705e-01 -3.162375837564468384e-02 4.018715769052505493e-02 -2.832389473915100098e-01 -4.338673651218414307e-01 8.352869749069213867e-02 -1.272338628768920898e-01 -2.237536907196044922e-01 1.147293075919151306e-01 -1.921738311648368835e-02 -1.278598904609680176e-01 -1.598417907953262329e-01 -1.530149132013320923e-01 -5.271858721971511841e-02 1.157267391681671143e-01 8.669888228178024292e-02 -3.147348165512084961e-01 2.331908494234085083e-01 2.510648667812347412e-01 1.639923304319381714e-01 -1.018946245312690735e-02 1.714101433753967285e-01 -1.020152717828750610e-01 7.653047796338796616e-03
-2.798749506473541260e-01 9.951657056808471680e-02 1.764396876096725464e-01 -2.764905989170074463e-01 2.354960739612579346e-01 -2.662090659141540527e-01 -1.617714464664459229e-01 -1.253997236490249634e-01 1.384839564561843872e-01 4.989273380488157272e-03 -1.509508490562438965e-01 -6.109822541475296021e-02 2.342447638511657715e-01 -1.286995224654674530e-02 -7.056222856044769287e-02 -4.190758168697357178e-01 1.855283677577972412e-01 -1.910809725522994995e-01 4.779195785522460938e-02 -2.010272070765495300e-02 9.886421263217926025e-02 5.519639700651168823e-02 2.232783585786819458e-01 1.539940088987350464e-01 -1.199402809143066406e-01 -1.940424181520938873e-02 1.422836184501647949e-01 -3.057869523763656616e-02 5.191813409328460693e-02 2.975960969924926758e-01 -3.636468667536973953e-03 2.595823705196380615e-01
-1.466596871614456177e-01 -1.312161982059478760e-01 3.627485632896423340e-01 2.482348494231700897e-02 1.817520707845687866e-01 5.720781534910202026e-02 2.103740572929382324e-01 -5.880543496459722519e-03 3.310972750186920166e-01 3.007333278656005859e-01 -1.130976080894470215e-01 1.045233234763145447e-01 1.292034387588500977e-01 1.276310980319976807e-01 -2.243364751338958740e-01 -3.172631561756134033e-01 3.951106220483779907e-02 -1.076073423027992249e-01 -1.090389192104339600e-01 5.014054477214813232e-02 2.546230852603912354e-01 -9.778686612844467163e-02 1.725184470415115356e-01 -2.867022342979907990e-02 -3.136642575263977051e-01 2.305274754762649536e-01 1.389790773391723633e-01 9.342641569674015045e-03 1.679944396018981934e-01 4.432465136051177979e-02 -2.685071201995015144e-03 -8.411607891321182251e-02
-1.195693239569664001e-01 1.158925443887710571e-01 1.718147248029708862e-01 -2.666066884994506836e-01 -2.184994965791702271e-01 7.027308642864227295e-02 -1.225449591875076294e-01 -1.420970708131790161e-01 3.655935823917388916e-01 1.498925387859344482e-01 -3.594268485903739929e-02 -1.812875270843505859e-01 -3.630530834197998047e-01 1.839852184057235718e-01 -1.377142667770385742e-01 2.483695978298783302e-03 2.417634576559066772e-01 -2.506251037120819092e-01 -7.919699698686599731e-02 -1.330992579460144043e-01 1.427463889122009277e-01 -7.036171108484268188e-02 1.589119881391525269e-01 1.133832633495330811e-01 -2.601533830165863037e-01 2.473754286766052246e-01 -6.672403961420059204e-02 9.552822262048721313e-02 1.100940629839897156e-01 7.109975814819335938e-02 4.629844427108764648e-02 1.959922015666961670e-01
4.240978881716728210e-02 -4.309727624058723450e-02 3.570188283920288086e-01 -2.411589175462722778e-01 -1.657439768314361572e-01 9.469594806432723999e-02 5.469950288534164429e-02 -1.073314175009727478e-01 2.641321718692779541e-01 6.532069295644760132e-02 5.001107929274439812e-04 -3.745951056480407715e-01 -7.713317126035690308e-02 4.501697793602943420e-02 -2.916718833148479462e-02 -1.050943043082952499e-02 -9.165234118700027466e-02 -8.400049060583114624e-02 8.012827485799789429e-02 -9.358760714530944824e-02 8.856648951768875122e-02 -2.070463448762893677e-01 2.971542477607727051e-01 -1.663678735494613647e-01 -2.808637320995330811e-01 -1.141820996999740601e-01 2.806819379329681396e-01 -1.565918209962546825e-03 5.041693150997161865e-02 2.965863943099975586e-01 -2.514943182468414307e-01 -1.212184503674507141e-01
[truncated: 3,273,006 more chars]
