# Supplementary material for: The Language of Innovation
Source: PLoS One. 2020 Apr 30;15(4):e0230107. doi: 10.1371/journal.pone.0230107 (PMC7194493; doi:10.1371/journal.pone.0230107)
Supplement: S13 File — (GZ) [file pone.0230107.s013.tar.gz › 1991-1995/V2Run_1_VS_4500_embeddings1991-1995ED32.txt]

1.465571671724319458e-01 8.167692273855209351e-02 -2.763885855674743652e-01 -2.463914602994918823e-01 3.721619769930839539e-02 -3.917648196220397949e-01 -9.736605733633041382e-02 1.529991477727890015e-01 6.798449903726577759e-03 -1.023531854152679443e-01 -1.503391414880752563e-01 -6.629408895969390869e-02 -2.362061142921447754e-01 7.432009279727935791e-02 -2.008497267961502075e-01 -5.519266054034233093e-02 -2.446036636829376221e-01 2.144617736339569092e-01 1.939167380332946777e-01 1.062839776277542114e-01 -8.218055963516235352e-02 -1.378264576196670532e-01 -2.330051213502883911e-01 4.296052083373069763e-02 -1.895591765642166138e-01 -8.539982885122299194e-02 3.768895566463470459e-01 -4.273957759141921997e-02 -1.175478920340538025e-01 -1.887539476156234741e-01 1.349954307079315186e-01 1.157363727688789368e-01
9.276895970106124878e-02 2.416790276765823364e-01 -2.251805365085601807e-02 -3.122563660144805908e-01 -1.555593311786651611e-01 -4.262976646423339844e-01 -5.251993238925933838e-02 9.290354698896408081e-02 -6.215485557913780212e-02 1.177409067749977112e-01 -1.657293438911437988e-01 -2.651434838771820068e-01 -1.602958440780639648e-01 1.087177693843841553e-01 -1.376877576112747192e-01 9.503845125436782837e-02 -1.926555931568145752e-01 8.881215006113052368e-02 2.864255607128143311e-01 1.016851142048835754e-01 -1.846736520528793335e-01 3.908208906650543213e-01 3.758198395371437073e-02 8.671611547470092773e-02 -1.452469527721405029e-01 9.658251702785491943e-02 1.452486366033554077e-01 1.031854152679443359e-01 1.199098583310842514e-02 3.820235654711723328e-02 1.858499050140380859e-01 -7.200668007135391235e-02
1.015518605709075928e-01 1.086723208427429199e-01 -2.218358069658279419e-01 -2.061526775360107422e-01 -2.217440307140350342e-01 -2.580214738845825195e-01 -3.509723767638206482e-02 2.546600401401519775e-01 -4.947138205170631409e-02 -1.968429237604141235e-01 -3.654302284121513367e-02 -9.849887341260910034e-02 -4.452399536967277527e-02 1.479724049568176270e-01 -2.784679830074310303e-01 -3.063107132911682129e-01 -7.004754245281219482e-02 -1.709746196866035461e-02 -1.176220625638961792e-01 1.496121734380722046e-01 2.280130535364151001e-01 3.417226672172546387e-01 -1.703521609306335449e-02 -3.143188357353210449e-01 1.060122847557067871e-01 -6.568494439125061035e-02 -2.694649249315261841e-02 -9.503413736820220947e-02 -1.716633439064025879e-01 1.655033230781555176e-01 1.525441706180572510e-01 -2.053016573190689087e-01
3.240481764078140259e-02 8.208557218313217163e-02 -9.335414320230484009e-02 -2.740289270877838135e-01 -1.092599406838417053e-01 -3.666232526302337646e-01 7.715315371751785278e-02 -4.498695209622383118e-02 -4.199019446969032288e-02 -1.198775917291641235e-01 -1.584260314702987671e-01 5.577021464705467224e-02 -3.032457530498504639e-01 4.521051049232482910e-02 8.108956366777420044e-02 -1.859978437423706055e-01 1.162993907928466797e-01 9.412689507007598877e-02 -1.365060359239578247e-01 3.653552830219268799e-01 4.569844901561737061e-02 3.088271319866180420e-01 -1.634043753147125244e-01 -6.033451110124588013e-02 -8.265319629572331905e-04 -2.400499582290649414e-01 1.457710713148117065e-01 -1.939792633056640625e-01 -2.510234713554382324e-01 -6.619238853454589844e-02 2.859280407428741455e-01 -8.126527070999145508e-02
-2.063350379467010498e-01 1.102819293737411499e-01 -2.981920838356018066e-01 -3.003341555595397949e-01 -9.805420786142349243e-02 -3.023356199264526367e-01 4.049725830554962158e-01 -4.979470744729042053e-02 -1.670963019132614136e-01 -3.463369235396385193e-02 -2.987063489854335785e-02 -1.325238347053527832e-01 -1.831851601600646973e-01 1.049283593893051147e-01 4.007966443896293640e-02 1.129289064556360245e-02 -1.291695088148117065e-01 5.969213321805000305e-02 -2.376487106084823608e-01 -3.729676455259323120e-02 1.917489022016525269e-01 2.448341697454452515e-01 7.715512812137603760e-02 6.108120828866958618e-02 -5.045469477772712708e-02 -8.900515735149383545e-02 -7.942666113376617432e-02 -2.368969172239303589e-01 -1.293639689683914185e-01 5.644245818257331848e-02 3.510825932025909424e-01 6.463426351547241211e-02
1.062507778406143188e-01 2.338010631501674652e-02 -7.422000169754028320e-02 -9.901329874992370605e-02 5.294290930032730103e-02 -3.881769478321075439e-01 -1.334637496620416641e-02 -1.020674780011177063e-01 -3.694917559623718262e-01 -1.573248803615570068e-01 -1.256823986768722534e-01 4.333619028329849243e-02 8.888920396566390991e-02 -2.207442745566368103e-02 -2.100130766630172729e-01 -2.350447624921798706e-01 -3.825319185853004456e-02 3.565789163112640381e-01 2.145789377391338348e-02 4.313736036419868469e-02 -1.255391091108322144e-01 1.519570872187614441e-02 -1.435362547636032104e-01 -2.302390635013580322e-01 -5.008084326982498169e-02 -8.033376187086105347e-02 -2.623755037784576416e-01 3.123384118080139160e-01 1.459970474243164062e-01 -3.057762281969189644e-03 2.844689488410949707e-01 1.547272503376007080e-01
6.437657028436660767e-02 8.614707738161087036e-02 -5.257836729288101196e-02 -3.098401427268981934e-01 -2.478749677538871765e-02 -2.885473072528839111e-01 4.279433190822601318e-02 1.960186511278152466e-01 3.972885664552450180e-03 2.137088775634765625e-02 -7.612861692905426025e-02 -1.652153879404067993e-01 -2.010296583175659180e-01 2.902783751487731934e-01 -2.138511836528778076e-01 -4.326855540275573730e-01 6.743906438350677490e-02 -3.071315214037895203e-02 1.814610660076141357e-01 1.873626708984375000e-01 -4.035094007849693298e-02 -3.119658306241035461e-02 -1.613571345806121826e-01 -1.976791173219680786e-01 -1.193532869219779968e-01 1.653548330068588257e-01 1.459484249353408813e-01 1.068199574947357178e-01 -2.473663836717605591e-01 -1.381497979164123535e-01 1.684564799070358276e-01 2.239682376384735107e-01
-4.750583693385124207e-02 1.572448909282684326e-01 -2.168009430170059204e-01 -3.767031058669090271e-02 1.314775049686431885e-01 -3.051197826862335205e-01 -1.131099015474319458e-01 1.612260192632675171e-01 -2.086211442947387695e-01 -3.392610847949981689e-01 -8.342078328132629395e-02 -2.453029155731201172e-02 -3.292176425457000732e-01 1.747075468301773071e-01 -1.443450599908828735e-01 -2.088699042797088623e-01 8.190938085317611694e-02 6.080048158764839172e-02 1.032071262598037720e-01 1.610887944698333740e-01 1.739180237054824829e-01 2.737597227096557617e-01 8.009365946054458618e-02 -7.416763156652450562e-02 -1.423251926898956299e-01 -2.056783586740493774e-01 -5.078547075390815735e-02 -5.070030689239501953e-02 -7.240172009915113449e-03 1.788457185029983521e-01 3.768397569656372070e-01 1.287223538383841515e-03
2.505508661270141602e-01 1.703791320323944092e-01 1.337046474218368530e-01 -2.007655203342437744e-01 -1.554872691631317139e-01 -3.054323494434356689e-01 -1.620893031358718872e-01 2.544639110565185547e-01 -1.478057056665420532e-01 -5.997228436172008514e-03 3.451965376734733582e-02 -2.234850525856018066e-01 -1.234750896692276001e-01 1.384578198194503784e-01 -2.290532141923904419e-01 -2.425081878900527954e-01 2.026364952325820923e-02 1.656799018383026123e-01 2.320578396320343018e-01 7.955863326787948608e-02 3.817611932754516602e-02 9.155034273862838745e-02 9.026744216680526733e-02 -2.783200144767761230e-01 5.149613693356513977e-02 -2.093898355960845947e-01 1.660637184977531433e-02 3.239290043711662292e-02 1.266983598470687866e-01 -6.374874711036682129e-02 3.370496034622192383e-01 2.403740435838699341e-01
-1.471314765512943268e-02 5.323483049869537354e-02 -3.637684509158134460e-02 -1.289032250642776489e-01 -2.365001291036605835e-01 -2.501487433910369873e-01 8.787081390619277954e-02 2.703025341033935547e-01 -4.718209058046340942e-02 3.257074207067489624e-02 -2.998330891132354736e-01 -4.155680164694786072e-02 -2.936441004276275635e-01 8.946598321199417114e-02 -2.815868891775608063e-02 -1.166747733950614929e-01 -1.689253002405166626e-01 -8.124188520014286041e-03 8.138751238584518433e-02 1.910900324583053589e-01 -2.751849889755249023e-01 4.346713423728942871e-01 2.955746352672576904e-01 -1.629327982664108276e-01 7.272540032863616943e-02 1.292109042406082153e-01 -1.897435486316680908e-01 3.195271268486976624e-02 1.563248932361602783e-01 -9.565926343202590942e-02 1.689199805259704590e-01 6.869660317897796631e-02
1.245250105857849121e-01 1.291521191596984863e-01 -2.508051879703998566e-02 -3.045344352722167969e-01 4.886449500918388367e-02 -2.728733420372009277e-01 1.952011883258819580e-02 2.136472016572952271e-01 2.056009471416473389e-01 -1.298376172780990601e-01 -1.505923420190811157e-01 -2.338546216487884521e-01 -2.489682137966156006e-01 8.842042647302150726e-03 -1.060457080602645874e-01 2.068817056715488434e-02 6.836504675447940826e-03 1.163103654980659485e-01 8.390583097934722900e-02 2.585605680942535400e-01 -1.232637465000152588e-01 2.805646657943725586e-01 1.330400910228490829e-02 -1.816541403532028198e-01 1.398076266050338745e-01 1.849314719438552856e-01 -1.429855525493621826e-01 1.008347347378730774e-01 6.823311094194650650e-03 -3.415771722793579102e-01 2.335813194513320923e-01 2.667250335216522217e-01
3.463415801525115967e-01 1.598099172115325928e-01 -1.115999668836593628e-01 -3.132504224777221680e-01 5.363619327545166016e-02 -3.374403417110443115e-01 -2.823666483163833618e-02 1.050331741571426392e-01 -1.302137225866317749e-01 -1.150499880313873291e-01 -3.209777921438217163e-02 -4.191552996635437012e-01 -6.238606572151184082e-02 3.203621506690979004e-02 2.521124295890331268e-02 -3.067707121372222900e-01 -1.463727355003356934e-01 1.694839149713516235e-01 1.691780239343643188e-01 -3.540829196572303772e-02 9.666559100151062012e-02 4.130087792873382568e-02 1.834965050220489502e-01 -3.040228784084320068e-01 8.745990693569183350e-02 1.772405207157135010e-02 -1.437476277351379395e-01 9.543490596115589142e-03 6.242587417364120483e-02 1.289728581905364990e-01 1.856208443641662598e-01 8.888593316078186035e-02
1.362729072570800781e-01 -1.251830067485570908e-02 -2.086317390203475952e-01 -3.846766054630279541e-02 1.181513592600822449e-01 -2.488992810249328613e-01 2.015419602394104004e-01 3.573280945420265198e-02 2.778538316488265991e-02 -2.585324347019195557e-01 -4.640204831957817078e-02 -2.767383754253387451e-01 -1.608536690473556519e-01 1.590380668640136719e-01 -2.878576815128326416e-01 -1.809443533420562744e-01 4.694471880793571472e-02 2.355085164308547974e-01 1.576140820980072021e-01 2.609847784042358398e-01 1.233778223395347595e-01 2.930545210838317871e-01 -1.004295498132705688e-01 -8.069440722465515137e-03 8.145733922719955444e-02 -7.623635977506637573e-02 -1.333487629890441895e-01 -1.051165387034416199e-01 -1.585984081029891968e-01 -1.285857707262039185e-01 3.976081609725952148e-01 4.904126003384590149e-02
2.949163317680358887e-01 -1.496757939457893372e-02 -1.419661939144134521e-01 6.762432400137186050e-03 -3.651595711708068848e-01 -1.309830248355865479e-01 -4.468142986297607422e-02 1.062725484371185303e-02 -1.093054339289665222e-01 -2.207700610160827637e-01 -1.590348780155181885e-01 -6.657648831605911255e-02 -2.370709627866744995e-01 1.717287302017211914e-01 -2.805430591106414795e-01 -3.250756859779357910e-01 3.756808489561080933e-02 1.760464757680892944e-01 -3.043060749769210815e-02 -1.901593175716698170e-03 2.552552521228790283e-01 2.818174064159393311e-01 4.058505222201347351e-02 -7.095226645469665527e-02 -9.374990314245223999e-02 -2.838419675827026367e-01 1.929268687963485718e-01 -6.104879453778266907e-02 -6.113177910447120667e-02 -1.734402030706405640e-01 1.754011213779449463e-01 5.565099883824586868e-03
4.617631062865257263e-02 2.144056856632232666e-01 2.166698686778545380e-02 -2.404987812042236328e-01 5.967142432928085327e-02 -3.608251512050628662e-01 -6.743159890174865723e-02 1.966219395399093628e-01 -6.162890046834945679e-02 -1.296537071466445923e-01 -1.119888573884963989e-01 -1.407652944326400757e-01 -4.057278633117675781e-01 1.234556511044502258e-01 -1.242184937000274658e-01 -1.532684564590454102e-01 -3.064316809177398682e-01 -6.047908216714859009e-02 -2.684316933155059814e-01 1.931906491518020630e-01 1.269229054450988770e-01 8.461814373731613159e-02 -7.450909167528152466e-02 1.936302632093429565e-01 8.954188227653503418e-02 -6.843264400959014893e-02 -1.377890557050704956e-01 1.162015274167060852e-02 -1.528290510177612305e-01 -9.514144808053970337e-02 2.603466510772705078e-01 1.990548372268676758e-01
2.895686328411102295e-01 -2.676575817167758942e-02 -9.465488791465759277e-02 -4.724473878741264343e-02 8.291973173618316650e-02 -3.758853077888488770e-01 2.224920243024826050e-01 -1.132122650742530823e-01 -1.036971732974052429e-01 1.821697205305099487e-01 -1.227418780326843262e-01 1.728898435831069946e-01 1.394641250371932983e-01 5.092670395970344543e-02 -2.442718297243118286e-02 -2.964807152748107910e-01 -2.522190809249877930e-01 1.480758339166641235e-01 -3.409782424569129944e-02 1.165553778409957886e-01 -1.774140745401382446e-01 4.746102094650268555e-01 1.112492289394140244e-02 -1.227803379297256470e-01 -1.264642775058746338e-01 -3.759139403700828552e-02 1.030179634690284729e-01 -1.851197145879268646e-02 1.893085092306137085e-01 -2.016742825508117676e-01 1.310804635286331177e-01 6.939228158444166183e-03
2.034724950790405273e-01 1.563481613993644714e-02 -2.980331890285015106e-02 9.141647070646286011e-02 -4.945975542068481445e-02 -4.087513089179992676e-01 2.202693521976470947e-01 1.749679446220397949e-01 5.547028034925460815e-02 -7.982555031776428223e-02 -6.508474797010421753e-02 -4.402757808566093445e-02 -3.299837410449981689e-01 1.144800037145614624e-01 -2.293382585048675537e-01 -3.286869525909423828e-01 -2.929275296628475189e-02 6.665544211864471436e-02 6.172528117895126343e-02 1.853575855493545532e-01 2.730503678321838379e-01 2.136574983596801758e-01 9.444042295217514038e-02 -1.159445568919181824e-02 -2.973430752754211426e-01 -1.254332810640335083e-01 -8.535929955542087555e-03 -2.729831496253609657e-03 -1.010433956980705261e-01 -1.930072903633117676e-01 2.586025297641754150e-01 -1.044598296284675598e-01
-3.775839880108833313e-02 -6.228954344987869263e-02 -1.625196188688278198e-01 -2.593837380409240723e-01 -2.270471155643463135e-01 -2.166137397289276123e-01 1.859626919031143188e-02 1.271484941244125366e-01 -1.691803932189941406e-01 -1.192831769585609436e-01 1.224662549793720245e-02 -3.342830538749694824e-01 -3.729064762592315674e-01 1.187558695673942566e-01 -1.160859391093254089e-01 7.674840837717056274e-02 -1.872142031788825989e-02 1.698817312717437744e-01 1.370730549097061157e-01 1.170312240719795227e-01 5.396496504545211792e-02 2.226699739694595337e-01 6.825125962495803833e-02 -1.252968758344650269e-01 4.158262163400650024e-02 2.355644553899765015e-01 -5.689042154699563980e-03 1.615271866321563721e-01 -1.336558908224105835e-01 -1.105216816067695618e-01 1.682478785514831543e-01 4.271612167358398438e-01
-3.245006501674652100e-01 3.376577794551849365e-01 1.908569782972335815e-02 -2.275500297546386719e-01 9.312596172094345093e-02 -4.201292097568511963e-01 3.132244050502777100e-01 -3.835763037204742432e-02 -1.597395390272140503e-01 4.792234674096107483e-02 -5.271021649241447449e-02 -1.225461140275001526e-01 -2.339507192373275757e-01 -4.767740145325660706e-02 -5.705484747886657715e-02 -1.533895134925842285e-01 -1.635912992060184479e-02 1.355268713086843491e-02 -7.182262837886810303e-02 1.144058853387832642e-01 3.867441788315773010e-02 2.825964093208312988e-01 1.063460558652877808e-01 2.257978767156600952e-01 2.140412852168083191e-02 -5.873312056064605713e-02 6.182284653186798096e-02 -2.161536365747451782e-01 -1.658975630998611450e-01 -1.534334421157836914e-01 1.444581598043441772e-01 1.601540148258209229e-01
1.344785541296005249e-01 1.186284348368644714e-01 -2.365151941776275635e-01 -2.010611593723297119e-01 1.349093765020370483e-01 -2.174039334058761597e-01 -1.138699650764465332e-01 2.371882088482379913e-02 -1.763501167297363281e-01 -3.149034678936004639e-01 9.495343267917633057e-02 -1.087519824504852295e-01 -2.397448569536209106e-01 1.588823497295379639e-01 -3.740695416927337646e-01 -1.152787655591964722e-01 -1.388572715222835541e-02 1.996857859194278717e-02 1.391172874718904495e-02 1.970558017492294312e-01 5.383647605776786804e-02 3.472268879413604736e-01 5.021876469254493713e-02 6.824675947427749634e-02 -1.979285664856433868e-02 -1.829467341303825378e-02 2.394962608814239502e-01 -1.500166058540344238e-01 -1.804693788290023804e-01 -2.083663195371627808e-01 2.800599038600921631e-01 -1.300609391182661057e-02
-3.170773386955261230e-02 -1.197215840220451355e-01 -1.726257428526878357e-02 9.627443738281726837e-03 -8.741942048072814941e-02 -2.192644923925399780e-01 7.261662185192108154e-02 1.696655005216598511e-01 -8.461037278175354004e-02 -3.091224730014801025e-01 -1.022999286651611328e-01 -2.577045261859893799e-01 -2.494783550500869751e-01 -8.064591139554977417e-02 -1.175391897559165955e-01 -2.553392350673675537e-01 -2.004810422658920288e-01 3.012726008892059326e-01 -3.431768119335174561e-01 2.469118684530258179e-01 -1.784389764070510864e-01 2.526583075523376465e-01 2.601124718785285950e-02 -4.859890788793563843e-02 -7.859491556882858276e-02 2.279652655124664307e-01 2.460947781801223755e-01 9.326070547103881836e-03 1.567626446485519409e-01 -4.722451046109199524e-02 1.067634746432304382e-01 4.166681319475173950e-02
2.950046956539154053e-01 1.952864229679107666e-01 -1.251858770847320557e-01 -1.494983434677124023e-01 2.152752876281738281e-01 -3.994556665420532227e-01 1.762099564075469971e-01 -4.379883408546447754e-02 -5.620240047574043274e-02 -2.488336265087127686e-01 5.029354616999626160e-02 -6.189635023474693298e-02 -2.193198055028915405e-01 1.149922460317611694e-01 -2.642956972122192383e-01 -3.284168615937232971e-02 1.145260930061340332e-01 2.729781568050384521e-01 -1.176829915493726730e-02 1.942150741815567017e-01 -6.565952673554420471e-03 3.411495685577392578e-01 3.293350338935852051e-02 -8.758849650621414185e-02 4.953737556934356689e-02 -2.544502019882202148e-01 7.943683862686157227e-02 6.773634254932403564e-02 -1.802809983491897583e-01 2.637725137174129486e-02 1.556882560253143311e-01 8.965530991554260254e-02
2.819596827030181885e-01 -4.208222627639770508e-01 -2.104229629039764404e-01 -3.398280143737792969e-01 -5.645308643579483032e-02 -2.816529572010040283e-01 -1.030428800731897354e-02 -1.382789760828018188e-01 -1.487959623336791992e-01 3.367495536804199219e-02 -1.372888088226318359e-01 -3.946266323328018188e-02 -3.321283310651779175e-02 -2.184359282255172729e-01 -4.007455706596374512e-01 -1.699836552143096924e-01 -1.221199631690979004e-01 4.517038539052009583e-02 -1.089824363589286804e-02 -1.586710289120674133e-02 9.430556744337081909e-02 1.736852377653121948e-01 -1.829674541950225830e-01 8.003868162631988525e-02 1.135724410414695740e-01 1.386393606662750244e-01 6.694321054965257645e-03 1.371259838342666626e-01 1.730058342218399048e-02 -9.149325080215930939e-03 2.272632271051406860e-01 2.546053007245063782e-02
-2.124711722135543823e-01 -2.014393210411071777e-01 -9.097153693437576294e-02 -2.287014871835708618e-01 1.749030500650405884e-02 -4.526191055774688721e-01 -1.119918655604124069e-02 1.012346521019935608e-01 -4.536845535039901733e-02 -1.331065744161605835e-01 -9.280901402235031128e-02 -9.367010742425918579e-02 7.108736783266067505e-03 -5.650036409497261047e-02 -5.838001519441604614e-02 -8.116226643323898315e-02 9.146342054009437561e-03 2.593631148338317871e-01 -7.078410685062408447e-02 3.187588751316070557e-01 -1.661558449268341064e-02 9.344363957643508911e-02 6.736473739147186279e-02 -3.551727235317230225e-01 -3.472015857696533203e-01 2.342819422483444214e-02 1.739965379238128662e-01 9.718076884746551514e-02 1.120040863752365112e-01 -6.783736497163772583e-02 2.742011547088623047e-01 1.447032988071441650e-01
1.919632405042648315e-02 2.929877862334251404e-02 -1.214435622096061707e-01 2.333546429872512817e-02 -2.154279947280883789e-01 -2.707419395446777344e-01 1.548559963703155518e-01 2.348504774272441864e-02 -1.089211553335189819e-01 -1.180233880877494812e-01 -4.091836810111999512e-01 4.674855619668960571e-02 4.428880289196968079e-03 -9.941354393959045410e-02 -2.888930439949035645e-01 -2.634151875972747803e-01 2.232468686997890472e-02 2.814936637878417969e-01 1.584300547838211060e-01 -4.944219812750816345e-02 -3.450071811676025391e-02 -7.552070543169975281e-03 1.177397891879081726e-01 -1.990628093481063843e-01 3.251345083117485046e-02 2.857437431812286377e-01 3.036349117755889893e-01 -2.152906358242034912e-01 -2.207852900028228760e-02 -2.406689897179603577e-02 -1.397980302572250366e-01 2.778480947017669678e-01
-2.381826490163803101e-01 1.662471294403076172e-01 8.809272944927215576e-02 -2.082098722457885742e-01 -5.455105751752853394e-02 -3.423134386539459229e-01 -2.295331060886383057e-01 -1.030543148517608643e-01 3.293418511748313904e-02 -2.819127961993217468e-02 -9.620614349842071533e-02 -4.226202517747879028e-02 -2.303698658943176270e-01 1.012978330254554749e-01 -5.461140275001525879e-01 -1.103958934545516968e-01 -8.327256143093109131e-02 8.485402911901473999e-02 7.549723982810974121e-02 1.819818615913391113e-01 1.384357269853353500e-02 1.173117682337760925e-01 -3.884699894115328789e-03 -1.871580481529235840e-01 -2.041535526514053345e-01 9.532142430543899536e-02 -7.936160266399383545e-02 -3.353709876537322998e-01 2.455514855682849884e-02 2.217808272689580917e-03 2.768034301698207855e-02 1.466949731111526489e-01
3.575669229030609131e-02 2.698796093463897705e-01 -2.114482223987579346e-02 -3.470841646194458008e-01 -1.469659805297851562e-01 5.013936385512351990e-02 2.098319828510284424e-01 4.034379124641418457e-01 1.503643095493316650e-01 -1.313795447349548340e-01 -1.490954011678695679e-01 -1.741274446249008179e-01 -2.061565779149532318e-02 4.801216349005699158e-02 -1.464111059904098511e-01 -3.881593644618988037e-01 -4.438305273652076721e-02 1.326206177473068237e-01 -1.023073419928550720e-01 8.613019436597824097e-02 -4.065747559070587158e-02 3.318620622158050537e-01 -6.954676657915115356e-02 -5.203383788466453552e-02 -1.464591175317764282e-01 -4.115755856037139893e-02 -1.019450053572654724e-01 9.779927879571914673e-02 3.994317352771759033e-02 -1.635446846485137939e-01 1.163360700011253357e-01 2.550732791423797607e-01
2.755554616451263428e-01 -9.883385896682739258e-02 -2.485398948192596436e-01 -1.903843730688095093e-01 1.362961679697036743e-01 -3.021257519721984863e-01 1.697042435407638550e-01 -4.279963672161102295e-02 -1.771100163459777832e-01 -2.104702889919281006e-01 6.804533302783966064e-02 -2.357154339551925659e-01 -2.046045362949371338e-01 2.978126890957355499e-02 -2.971699535846710205e-01 6.843772530555725098e-02 9.158541262149810791e-02 1.226519495248794556e-01 1.693533658981323242e-01 2.708498537540435791e-01 8.321210741996765137e-02 2.321784943342208862e-01 2.140043824911117554e-01 1.263607293367385864e-01 -1.371052581816911697e-02 -2.495495080947875977e-01 1.308186501264572144e-01 -1.216088235378265381e-01 5.414118990302085876e-03 -2.576020779088139534e-03 2.483372539281845093e-01 -7.305971346795558929e-03
1.974575035274028778e-02 -5.637676268815994263e-02 1.183060631155967712e-01 -2.011375576257705688e-01 1.255352497100830078e-01 -5.395240187644958496e-01 -4.625562950968742371e-02 1.223828420042991638e-01 -2.658286392688751221e-01 -2.500314116477966309e-01 -1.329032480716705322e-01 -1.130368709564208984e-01 2.582749724388122559e-01 -7.138469815254211426e-02 -2.277195155620574951e-01 -1.337718069553375244e-01 -1.829983144998550415e-01 1.482312083244323730e-01 2.189103700220584869e-02 1.425733715295791626e-01 -1.048216819763183594e-01 7.525489199906587601e-03 -3.566822037100791931e-02 5.221480503678321838e-02 -1.365930773317813873e-02 1.018822118639945984e-01 -1.387206185609102249e-02 2.907729521393775940e-02 1.985323429107666016e-01 -2.445341944694519043e-01 2.815572619438171387e-01 -1.773184239864349365e-01
9.800987690687179565e-02 -4.804619401693344116e-02 -1.110004112124443054e-01 -3.207556903362274170e-01 -2.048951759934425354e-02 -2.667417228221893311e-01 2.309692949056625366e-01 1.618364602327346802e-01 -2.310503646731376648e-02 1.860107034444808960e-01 3.058551065623760223e-02 -8.332329988479614258e-02 -7.910813391208648682e-02 2.073295116424560547e-01 -2.201067507266998291e-01 -2.232583314180374146e-01 3.106381744146347046e-03 2.832596898078918457e-01 -7.925991714000701904e-02 4.129260480403900146e-01 -4.040139541029930115e-02 1.051542758941650391e-01 5.199453234672546387e-02 -3.748404979705810547e-02 -1.742761768400669098e-02 2.833725512027740479e-01 -2.249080687761306763e-01 1.290758252143859863e-01 -1.107935607433319092e-01 -9.557209908962249756e-02 2.952824532985687256e-01 3.068729303777217865e-02
1.799621582031250000e-01 7.691723876632750034e-04 -1.789345145225524902e-01 1.052557229995727539e-01 5.500726983882486820e-04 -4.845233559608459473e-01 7.271187007427215576e-02 -1.928478665649890900e-02 -4.417300522327423096e-01 -3.555304929614067078e-02 9.115835279226303101e-02 8.511046320199966431e-02 -1.081561520695686340e-01 -4.944083839654922485e-02 1.356547623872756958e-01 -3.510876595973968506e-01 -1.688010543584823608e-01 1.348490267992019653e-01 3.612424060702323914e-02 4.433196410536766052e-02 -1.603961437940597534e-01 4.659374803304672241e-02 -2.487654536962509155e-01 -2.203480526804924011e-02 -1.450162678956985474e-01 -2.559252455830574036e-02 1.327242553234100342e-01 -1.235206727869808674e-03 1.199930980801582336e-01 -3.087386488914489746e-01 1.630109697580337524e-01 2.315203659236431122e-02
1.975892037153244019e-01 1.382365822792053223e-01 -2.137614339590072632e-01 -2.687540054321289062e-01 7.302962243556976318e-02 -2.667674422264099121e-01 1.449112296104431152e-01 2.514825463294982910e-01 -2.623266354203224182e-02 1.132525037974119186e-03 2.062343955039978027e-01 -6.138674169778823853e-02 -9.996774792671203613e-02 -8.202701061964035034e-02 3.739445656538009644e-02 -9.918802976608276367e-02 9.948519617319107056e-02 6.637117266654968262e-02 1.998454332351684570e-01 2.675561010837554932e-01 7.995339483022689819e-02 4.793378114700317383e-01 2.479232996702194214e-01 -2.798411846160888672e-01 -1.074745729565620422e-01 -1.065797731280326843e-01 -5.982114933431148529e-03 -3.471558168530464172e-02 2.882887423038482666e-02 -4.560852423310279846e-02 2.406442761421203613e-01 -3.877660632133483887e-02
2.451350353658199310e-02 4.538299143314361572e-02 -2.537562549114227295e-01 -5.463717132806777954e-02 -5.924358963966369629e-02 -3.234190940856933594e-01 2.213226556777954102e-01 2.559693753719329834e-01 -2.321839332580566406e-01 -2.282969951629638672e-01 1.180525720119476318e-01 -1.749183237552642822e-01 -5.766047537326812744e-02 1.644093096256256104e-01 -1.871025860309600830e-01 -1.191626936197280884e-01 2.196676880121231079e-01 3.664805553853511810e-03 1.387391053140163422e-02 6.215935945510864258e-02 3.089356794953346252e-02 4.536967277526855469e-01 6.876640766859054565e-02 4.341777786612510681e-02 4.312108829617500305e-02 -2.376309931278228760e-01 2.246530801057815552e-01 -1.224898919463157654e-01 5.669819563627243042e-02 -2.721647024154663086e-01 9.534526616334915161e-02 -3.621957823634147644e-02
3.633946180343627930e-01 1.758711189031600952e-01 -1.104660853743553162e-01 6.792385876178741455e-02 -2.990381792187690735e-02 -9.548708051443099976e-02 2.660436928272247314e-01 2.360471040010452271e-01 -2.135179564356803894e-02 1.760746240615844727e-01 1.047424972057342529e-01 -9.266557171940803528e-03 -1.577643901109695435e-01 -5.380935966968536377e-02 -1.890402287244796753e-01 -2.432108819484710693e-01 -1.502879261970520020e-01 1.529102176427841187e-01 -4.459868744015693665e-02 3.876432776451110840e-01 -1.786101013422012329e-01 2.798146903514862061e-01 -1.843476444482803345e-01 2.700980380177497864e-02 -1.836881935596466064e-01 -1.803255230188369751e-01 -7.850719243288040161e-02 2.120276726782321930e-02 -1.572573184967041016e-01 -8.027984946966171265e-02 2.371127605438232422e-01 1.228634268045425415e-01
1.515008360147476196e-01 5.198085308074951172e-02 -2.133502811193466187e-01 2.776876091957092285e-02 1.588081866502761841e-01 -3.872521221637725830e-01 2.048772573471069336e-01 1.908765733242034912e-01 -3.537253737449645996e-01 -1.085058152675628662e-01 -2.075763642787933350e-01 1.538044214248657227e-01 5.829013884067535400e-02 2.293417789041996002e-02 4.232177510857582092e-02 -2.728731632232666016e-01 -2.243546843528747559e-01 3.030069172382354736e-01 -1.256005465984344482e-01 7.987838983535766602e-02 -2.428430616855621338e-01 -6.295876204967498779e-02 -1.450737863779067993e-01 -3.602775186300277710e-02 -7.893706858158111572e-02 -7.792606949806213379e-02 -2.064873874187469482e-01 -5.474516004323959351e-02 4.226484522223472595e-02 -8.744499087333679199e-02 2.520338892936706543e-01 1.008609160780906677e-01
2.289725989103317261e-01 1.992493122816085815e-01 -1.110454052686691284e-01 -3.044476211071014404e-01 1.323724985122680664e-01 -1.740832477807998657e-01 1.726317591965198517e-02 -5.638298764824867249e-02 -2.835693061351776123e-01 -2.415030896663665771e-01 2.595241367816925049e-02 -3.878023847937583923e-02 -2.432772964239120483e-01 3.404219448566436768e-01 -2.834709286689758301e-01 -1.131026074290275574e-01 -5.754768848419189453e-02 1.214436516165733337e-01 5.447127297520637512e-02 2.133776843547821045e-01 8.793482184410095215e-02 3.175070285797119141e-01 1.105949655175209045e-01 -1.145467720925807953e-02 3.865748643875122070e-02 -1.768310815095901489e-01 1.047747805714607239e-01 -5.245489627122879028e-02 2.339240014553070068e-01 -1.054042112082242966e-02 2.311978936195373535e-01 1.324774790555238724e-02
1.568378210067749023e-01 5.190592631697654724e-02 -2.272531986236572266e-01 5.315818265080451965e-02 1.748065836727619171e-02 -4.268094301223754883e-01 2.206323444843292236e-01 -1.428878158330917358e-01 -3.452347218990325928e-01 -1.582799851894378662e-01 -6.084104254841804504e-02 -5.715616513043642044e-03 1.935494095087051392e-01 -7.609977573156356812e-02 -8.329218626022338867e-02 -2.419341802597045898e-01 -1.247257068753242493e-01 2.728835046291351318e-01 -1.947096288204193115e-01 1.535200625658035278e-01 -2.291892617940902710e-01 -3.524205647408962250e-03 -2.898055911064147949e-01 -5.424918234348297119e-02 -1.987425833940505981e-01 -1.480168998241424561e-01 7.019042223691940308e-02 -1.288095414638519287e-01 5.584393069148063660e-02 -1.364202797412872314e-01 8.829890936613082886e-02 8.093102276325225830e-02
-1.752563938498497009e-02 -1.083460673689842224e-01 -2.797943353652954102e-01 -1.523880511522293091e-01 9.603944420814514160e-02 -1.506963670253753662e-01 -2.274789288640022278e-02 1.666905879974365234e-01 -1.699286848306655884e-01 2.172823548316955566e-01 1.178653631359338760e-02 -1.991056352853775024e-01 -3.465335965156555176e-01 5.298412591218948364e-02 -5.620798096060752869e-02 2.196573652327060699e-02 5.632286146283149719e-02 1.809136867523193359e-01 -1.928283125162124634e-01 2.438601553440093994e-01 3.022423684597015381e-01 1.865481138229370117e-01 8.612994849681854248e-02 -2.488376796245574951e-01 -4.435337707400321960e-02 -4.035882651805877686e-02 5.516951158642768860e-02 -9.386132471263408661e-03 3.904368877410888672e-01 3.442258015275001526e-02 1.729709804058074951e-01 2.559143900871276855e-01
-4.056303948163986206e-02 2.556113302707672119e-01 1.103261709213256836e-01 -3.441921472549438477e-01 -3.330767154693603516e-02 -2.053409069776535034e-01 -1.489989012479782104e-01 -8.990065008401870728e-02 1.055989786982536316e-01 8.364363014698028564e-02 -1.164538264274597168e-01 -6.953632086515426636e-02 -2.453244477510452271e-01 1.207739636301994324e-01 -4.467127025127410889e-01 -3.137675523757934570e-01 7.582705467939376831e-02 1.604919880628585815e-01 -2.317594289779663086e-01 2.841347455978393555e-01 -1.605993136763572693e-02 2.582832872867584229e-01 -4.961005412042140961e-03 -1.692675501108169556e-01 -1.526703983545303345e-01 -3.405087068676948547e-02 -3.308380395174026489e-02 1.131259948015213013e-01 1.191543489694595337e-01 -5.747680552303791046e-04 -6.251382641494274139e-03 7.286784052848815918e-02
3.267049789428710938e-01 -1.689776927232742310e-01 -2.897149026393890381e-01 -3.097853362560272217e-01 5.313647165894508362e-02 -7.824549078941345215e-02 2.292302846908569336e-01 2.375034689903259277e-01 -1.237011477351188660e-01 7.353642582893371582e-02 4.960180073976516724e-02 8.463335782289505005e-02 -1.701752245426177979e-01 -3.857386112213134766e-01 -2.322400510311126709e-01 -1.371157765388488770e-01 -5.911422148346900940e-02 1.175560504198074341e-01 -2.098437994718551636e-01 -6.551051139831542969e-02 -2.238272130489349365e-01 1.123520061373710632e-01 1.106478646397590637e-01 -7.287223637104034424e-02 8.008791506290435791e-02 -6.480797380208969116e-02 -1.138952076435089111e-01 1.481240391731262207e-01 1.002712473273277283e-01 1.535797417163848877e-01 2.169214934110641479e-01 1.181005537509918213e-01
3.380028009414672852e-01 7.612439990043640137e-02 -3.454768955707550049e-01 -1.015876010060310364e-01 1.070268973708152771e-01 -2.083084434270858765e-01 -8.404863625764846802e-02 1.437485069036483765e-01 -1.738851815462112427e-01 -2.210324257612228394e-01 -6.333920173346996307e-03 -1.293158531188964844e-01 -3.598971068859100342e-01 1.385401040315628052e-01 -2.546346485614776611e-01 -4.585627838969230652e-02 2.321484982967376709e-01 -3.154881298542022705e-02 1.476690173149108887e-01 1.704085022211074829e-01 -8.800108730792999268e-02 3.059606254100799561e-01 -1.027338951826095581e-01 1.042828038334846497e-01 -4.511458054184913635e-02 -1.696937680244445801e-01 -2.687531337141990662e-02 -2.465294674038887024e-02 1.244449988007545471e-01 -1.855242401361465454e-01 2.135550975799560547e-01 -1.797700766474008560e-03
5.044958554208278656e-03 -2.243976742029190063e-01 -1.727124750614166260e-01 -7.737556099891662598e-02 -1.231201514601707458e-01 -3.420107662677764893e-01 5.408788844943046570e-02 3.200539648532867432e-01 -7.427576929330825806e-03 1.651844531297683716e-01 -1.667477786540985107e-01 -1.066776663064956665e-01 -4.013275802135467529e-01 -3.382470831274986267e-02 -1.063580214977264404e-01 -3.500655293464660645e-02 -2.817758619785308838e-01 1.412040293216705322e-01 -1.992077678442001343e-01 1.213457211852073669e-01 1.788270920515060425e-01 1.371295936405658722e-02 1.396460086107254028e-01 -7.343569397926330566e-02 2.517710998654365540e-02 1.499419100582599640e-02 3.807831406593322754e-01 -6.486923992633819580e-02 2.189348787069320679e-01 -4.462062194943428040e-02 1.204960420727729797e-01 9.864797443151473999e-02
3.557055890560150146e-01 1.428568363189697266e-01 -1.934983879327774048e-01 -4.854090139269828796e-02 2.572590857744216919e-02 -1.382468342781066895e-01 1.571544557809829712e-01 1.145609244704246521e-01 4.885894060134887695e-02 1.472102105617523193e-01 -8.878706395626068115e-02 -2.848070263862609863e-01 -3.270483911037445068e-01 -6.456162314862012863e-03 5.054297856986522675e-03 -2.646245360374450684e-01 -2.124742865562438965e-01 2.402663826942443848e-01 4.182469844818115234e-02 1.433544307947158813e-01 3.753579035401344299e-02 2.572991549968719482e-01 4.501092806458473206e-02 -2.239917814731597900e-01 -1.924854367971420288e-01 -2.618665099143981934e-01 1.057943478226661682e-01 -1.814208030700683594e-01 -1.514820754528045654e-01 -1.307282447814941406e-01 6.016958132386207581e-02 -1.648964732885360718e-01
-1.249484531581401825e-02 2.029025256633758545e-01 -7.419056445360183716e-02 -1.834378987550735474e-01 -1.244631037116050720e-01 -3.141176998615264893e-01 -3.341260179877281189e-02 -6.865991652011871338e-02 -2.100990563631057739e-01 -3.181479573249816895e-01 -2.222225666046142578e-01 -1.853972375392913818e-01 -4.319753870368003845e-02 1.657158583402633667e-01 -1.607829779386520386e-01 -1.564977765083312988e-01 6.115453317761421204e-03 -1.820668578147888184e-01 5.015500262379646301e-02 1.160935983061790466e-01 6.911552697420120239e-02 2.951790988445281982e-01 9.213298559188842773e-02 -3.669008612632751465e-01 -8.214794844388961792e-02 -6.781812012195587158e-02 3.223960399627685547e-01 -2.210814803838729858e-01 6.339862942695617676e-02 -1.724582463502883911e-01 1.485946308821439743e-02 9.168729186058044434e-02
4.615996405482292175e-02 2.503896504640579224e-02 -2.204433642327785492e-02 3.267242014408111572e-02 -5.233248695731163025e-02 -4.318814277648925781e-01 -8.446537703275680542e-02 2.246176451444625854e-01 -3.022134900093078613e-01 -3.069083765149116516e-02 -3.653675019741058350e-01 -1.789163053035736084e-01 1.151412278413772583e-01 -1.154623404145240784e-01 -1.441638730466365814e-02 7.071138918399810791e-02 -1.244405955076217651e-01 1.176892127841711044e-02 -2.912508249282836914e-01 4.327218048274517059e-03 -2.545576095581054688e-01 3.170634433627128601e-02 -3.285239338874816895e-01 -1.016248762607574463e-01 1.519831269979476929e-01 -3.356256289407610893e-03 1.303351670503616333e-01 6.814664602279663086e-02 -6.187487393617630005e-02 -1.802155524492263794e-01 2.806766927242279053e-01 1.220966726541519165e-01
1.853017657995223999e-01 -9.381335228681564331e-02 -3.698300421237945557e-01 4.127459228038787842e-02 5.828916281461715698e-02 -4.088054001331329346e-01 1.653397381305694580e-01 -4.503547400236129761e-02 -3.237080574035644531e-01 9.772954881191253662e-02 -1.267938017845153809e-01 7.746382802724838257e-02 3.481763601303100586e-02 -4.587697610259056091e-02 -6.006429344415664673e-02 -1.699810475111007690e-01 -2.497914284467697144e-01 4.275083914399147034e-02 -2.159308344125747681e-01 5.673805251717567444e-02 1.374571491032838821e-02 -8.933559805154800415e-02 -3.699173331260681152e-01 -1.910013258457183838e-01 -1.094070449471473694e-01 -9.789188206195831299e-02 1.894602365791797638e-02 1.165882050991058350e-01 1.285501867532730103e-01 -2.296330183744430542e-01 2.106696963310241699e-01 -3.955559432506561279e-02
1.230774000287055969e-01 4.672681912779808044e-02 -2.075784355401992798e-01 -2.695908844470977783e-01 -1.642842292785644531e-01 -3.993814587593078613e-01 1.598316580057144165e-01 -1.199291050434112549e-01 -3.723585605621337891e-02 -1.699677109718322754e-01 1.851916611194610596e-01 -5.545513704419136047e-02 -1.066829189658164978e-01 1.238481551408767700e-01 -4.708350002765655518e-01 -1.378349959850311279e-01 1.239741593599319458e-01 5.597564578056335449e-02 2.002854133024811745e-03 2.968833446502685547e-01 1.395538598299026489e-01 1.366459727287292480e-01 -5.381810292601585388e-02 -1.210066080093383789e-01 -1.786591708660125732e-01 -1.239752620458602905e-01 1.010056063532829285e-01 -2.574612200260162354e-01 2.439562976360321045e-02 1.059900969266891479e-02 -1.089959815144538879e-01 -8.202690631151199341e-02
1.795142441987991333e-01 -5.729758180677890778e-03 -2.491517663002014160e-01 -1.151516363024711609e-01 -8.768201619386672974e-02 -3.043971955776214600e-01 -1.928877681493759155e-01 1.718805581331253052e-01 -1.376249790191650391e-01 1.417393386363983154e-01 2.423744797706604004e-01 -8.506309986114501953e-02 1.485053077340126038e-02 -2.770951986312866211e-01 -3.626020625233650208e-02 -1.438678652048110962e-01 -3.166095018386840820e-01 8.573926985263824463e-02 -1.695117652416229248e-01 -1.147596314549446106e-01 1.589760929346084595e-01 5.708529427647590637e-02 1.917430311441421509e-01 -2.758292555809020996e-01 4.330420400947332382e-03 2.647190392017364502e-01 1.648675650358200073e-01 -6.729032844305038452e-02 7.205288857221603394e-02 -1.390962749719619751e-01 2.246348708868026733e-01 2.315241545438766479e-01
8.365874737501144409e-02 9.492621570825576782e-02 -1.349054723978042603e-01 -1.719947606325149536e-01 -1.617939174175262451e-01 -2.840321063995361328e-01 -3.604581952095031738e-02 5.307209119200706482e-02 -2.144258022308349609e-01 -2.425198405981063843e-01 -9.283015388064086437e-04 -1.487139016389846802e-01 -1.940123178064823151e-02 -2.104314975440502167e-02 -9.730321913957595825e-02 4.764844197779893875e-03 1.576865911483764648e-01 -1.217956021428108215e-01 -8.510311692953109741e-02 2.132550030946731567e-01 2.518732845783233643e-01 3.111979067325592041e-01 7.933594286441802979e-02 -3.567709028720855713e-01 -1.179273799061775208e-02 -2.638899087905883789e-01 2.228227555751800537e-01 4.685058072209358215e-02 -2.766358293592929840e-02 -3.990644514560699463e-01 1.336732804775238037e-01 -4.720919579267501831e-02
-2.166373431682586670e-01 -1.018908247351646423e-01 1.888087391853332520e-02 -2.675033211708068848e-01 -1.436968743801116943e-01 -3.411574065685272217e-01 -4.522626101970672607e-02 1.829309016466140747e-01 -1.783744841814041138e-01 -4.040133208036422729e-02 2.354063093662261963e-02 -8.182857930660247803e-02 -3.484593331813812256e-02 -1.381570994853973389e-01 -1.864226907491683960e-01 -8.459481410682201385e-03 -2.190698385238647461e-01 1.564342379570007324e-01 -7.188272476196289062e-02 3.485073447227478027e-01 1.926241368055343628e-01 7.401793729513883591e-03 5.717058107256889343e-02 -3.817081749439239502e-01 3.004388511180877686e-02 1.624824851751327515e-01 2.679959833621978760e-01 1.020326092839241028e-01 2.114370465278625488e-01 -5.716443061828613281e-02 2.435202896595001221e-01 1.928546838462352753e-02
1.377497166395187378e-01 3.087532147765159607e-02 -2.871747016906738281e-01 -1.452067792415618896e-01 -1.346222460269927979e-01 -2.865494191646575928e-01 1.136122420430183411e-01 1.245185583829879761e-01 -1.341136395931243896e-01 -2.469738870859146118e-01 1.979746669530868530e-02 8.813625574111938477e-02 -2.597975432872772217e-01 1.647368520498275757e-01 -3.076772987842559814e-01 -3.941557705402374268e-01 -4.974854737520217896e-02 2.152935042977333069e-02 2.130020409822463989e-01 2.448621392250061035e-01 2.874494530260562897e-02 1.624848842620849609e-01 1.059522405266761780e-01 9.624104946851730347e-02 4.319401830434799194e-02 -2.756710946559906006e-01 -8.766356110572814941e-02 -1.262786984443664551e-02 -1.912692338228225708e-01 -3.939612954854965210e-02 1.903916448354721069e-01 5.363748059608042240e-04
-1.963534653186798096e-01 -1.244790293276309967e-02 1.361368894577026367e-01 7.072971761226654053e-02 1.438748985528945923e-01 -3.098278641700744629e-01 1.173202693462371826e-01 2.228375822305679321e-01 -5.120671391487121582e-01 -7.020987570285797119e-02 -1.907983422279357910e-01 1.446278542280197144e-01 1.443800330162048340e-01 -1.170433834195137024e-01 -1.678408235311508179e-01 -2.118779420852661133e-01 -1.025622263550758362e-01 1.320851296186447144e-01 2.291611395776271820e-02 2.263724356889724731e-01 -2.012751251459121704e-01 6.176695227622985840e-02 -4.207778722047805786e-02 6.394954025745391846e-02 -4.818294197320938110e-02 -1.085166819393634796e-02 9.884013794362545013e-03 -6.308527663350105286e-03 9.319638460874557495e-02 -1.931269615888595581e-01 3.376464843750000000e-01 1.818839758634567261e-01
1.223772689700126648e-01 1.588845849037170410e-01 -1.145780235528945923e-01 -3.147328794002532959e-01 1.279814690351486206e-01 -2.780929207801818848e-01 6.056322157382965088e-02 1.718772351741790771e-01 -1.939967721700668335e-01 -3.417840898036956787e-01 1.625474095344543457e-01 -1.951883882284164429e-01 -4.104758203029632568e-01 8.393229544162750244e-02 -8.768793940544128418e-02 -1.187720745801925659e-01 8.664979040622711182e-02 2.453912980854511261e-02 1.101934015750885010e-01 1.670699119567871094e-01 1.954314112663269043e-01 2.917398214340209961e-01 9.697622060775756836e-02 -9.726872295141220093e-02 2.312090992927551270e-01 6.572831422090530396e-02 1.692116856575012207e-01 -1.085711792111396790e-01 2.335121110081672668e-02 -3.342500329017639160e-02 4.070912674069404602e-02 -1.118629127740859985e-01
-1.359506547451019287e-01 -2.033733129501342773e-01 1.016927957534790039e-01 -2.557417154312133789e-01 -1.447934564203023911e-02 -3.380546867847442627e-01 -1.800756715238094330e-02 1.203845441341400146e-01 -2.492451854050159454e-02 -1.281142514199018478e-02 -9.078660607337951660e-02 -1.352215558290481567e-01 -2.326625287532806396e-01 -1.446881294250488281e-01 -1.177952364087104797e-01 -2.215419262647628784e-01 -1.863784939050674438e-01 3.024451732635498047e-01 -2.641289532184600830e-01 1.440920978784561157e-01 2.638611197471618652e-02 2.047915458679199219e-01 1.720990538597106934e-01 -2.291700392961502075e-01 -1.197263747453689575e-01 7.273460924625396729e-02 3.180457353591918945e-01 4.933785647153854370e-02 1.769773811101913452e-01 -2.176006734371185303e-01 1.229469850659370422e-01 1.061145514249801636e-01
2.100476920604705811e-01 1.802907288074493408e-01 -1.834326088428497314e-01 -6.762360036373138428e-02 2.110002934932708740e-01 -2.429930269718170166e-01 -8.425825089216232300e-02 2.749346196651458740e-01 -1.854049861431121826e-01 -4.588266834616661072e-02 -2.498073130846023560e-01 -1.837089359760284424e-01 -3.267129063606262207e-01 2.183192782104015350e-02 -1.354176253080368042e-01 -2.147183381021022797e-02 1.935055255889892578e-01 2.627756893634796143e-01 1.554814726114273071e-01 1.740196645259857178e-01 1.965903043746948242e-01 3.630122244358062744e-01 5.931877717375755310e-02 1.056274101138114929e-01 -5.232915282249450684e-02 5.249658599495887756e-02 -1.140942331403493881e-02 5.292874202132225037e-02 -2.427192330360412598e-01 -4.585110023617744446e-02 1.346171498298645020e-01 -8.144244551658630371e-02
1.394789069890975952e-01 -2.662848308682441711e-02 -2.975635528564453125e-01 -6.310932803899049759e-03 -1.150520890951156616e-01 -2.812654674053192139e-01 1.833397001028060913e-01 3.244394361972808838e-01 -2.234251201152801514e-01 2.324554175138473511e-01 -1.677658408880233765e-01 -3.550507426261901855e-01 -1.550485640764236450e-01 1.642071753740310669e-01 -1.224151253700256348e-01 5.747726187109947205e-02 1.381137520074844360e-01 6.115851923823356628e-02 1.339556649327278137e-02 -3.923645988106727600e-02 1.218262240290641785e-01 4.180039092898368835e-02 -1.242753416299819946e-01 -1.388422995805740356e-01 -8.018678426742553711e-02 3.495755791664123535e-02 -3.528996929526329041e-02 -1.267494112253189087e-01 -4.505881667137145996e-02 -3.351050019264221191e-01 1.933578550815582275e-01 -2.829422950744628906e-01
-1.205800250172615051e-01 1.195263639092445374e-01 -1.887532323598861694e-01 -1.592617928981781006e-01 5.882904306054115295e-02 -1.796708256006240845e-01 1.092996671795845032e-01 4.133174121379852295e-01 -3.433016240596771240e-01 -7.150802016258239746e-02 6.925661116838455200e-02 -5.824739485979080200e-02 -3.387870192527770996e-01 2.162933051586151123e-01 -4.064612463116645813e-02 5.557841062545776367e-02 -2.334211617708206177e-01 -1.197973787784576416e-01 1.852935552597045898e-01 1.816667467355728149e-01 1.128181964159011841e-01 3.209303617477416992e-01 -1.356105953454971313e-01 -1.582894623279571533e-01 5.334721878170967102e-02 8.042462170124053955e-02 1.514130681753158569e-01 3.791231429204344749e-03 2.866554446518421173e-02 -1.423409730195999146e-01 -8.579748123884201050e-02 1.953482925891876221e-01
-4.865797609090805054e-02 -2.841400355100631714e-02 -4.720048606395721436e-02 -2.013305276632308960e-01 -5.386188626289367676e-02 -3.596734106540679932e-01 6.534007191658020020e-02 6.316880881786346436e-02 -1.891771852970123291e-01 -2.199356704950332642e-01 2.774192988872528076e-01 5.521654337644577026e-02 -1.390099227428436279e-01 -9.064063429832458496e-02 -1.977599263191223145e-01 -3.139409720897674561e-01 -2.083557248115539551e-01 -3.134443983435630798e-02 -9.303696453571319580e-03 3.835245072841644287e-01 -1.114356890320777893e-01 9.859273582696914673e-02 6.576293706893920898e-02 -1.250454038381576538e-01 -2.035668641328811646e-01 3.817475736141204834e-01 5.123342853039503098e-03 -1.247214004397392273e-01 1.924171000719070435e-01 -5.970235168933868408e-02 5.595014616847038269e-02 6.337846815586090088e-02
-1.273102313280105591e-02 1.263794004917144775e-01 -6.624098867177963257e-02 -3.236038684844970703e-01 -3.039177358150482178e-01 -3.112985491752624512e-01 1.344036757946014404e-01 3.977160751819610596e-01 3.018659166991710663e-02 -1.178644821047782898e-01 -1.178935766220092773e-01 -2.430440336465835571e-01 -1.634015291929244995e-01 2.180707156658172607e-01 -5.117448512464761734e-03 -4.260313212871551514e-01 -1.594948768615722656e-01 9.276134520769119263e-02 -4.473393410444259644e-02 2.239514589309692383e-01 -1.029484672471880913e-03 5.254398100078105927e-03 -5.558240041136741638e-02 -6.487927585840225220e-02 -1.977965831756591797e-01 -4.859171807765960693e-02 1.133273467421531677e-01 -9.486831724643707275e-02 -5.055119469761848450e-02 2.601328305900096893e-02 7.474589347839355469e-02 3.782109590247273445e-03
-2.699699625372886658e-02 7.804141938686370850e-02 -5.896587297320365906e-02 -5.754408240318298340e-02 4.302842170000076294e-02 -2.240835577249526978e-01 -2.322414657101035118e-03 1.496519148349761963e-01 -3.621197342872619629e-01 -3.119295239448547363e-01 3.480549529194831848e-02 -5.608662217855453491e-02 -1.615427285432815552e-01 1.479085683822631836e-01 -1.226754933595657349e-01 -2.450249940156936646e-01 -8.622268587350845337e-02 -3.736957162618637085e-02 -9.508096426725387573e-02 -6.627634167671203613e-02 1.814463138580322266e-01 2.549722492694854736e-01 9.049075841903686523e-02 -2.075386494398117065e-01 3.303747773170471191e-01 -2.087882906198501587e-01 2.847605049610137939e-01 -1.979139894247055054e-01 -6.196041405200958252e-02 -2.495852559804916382e-01 3.745774552226066589e-02 2.099699378013610840e-01
-4.331359639763832092e-02 2.200281322002410889e-01 -2.640063762664794922e-01 -2.656642794609069824e-01 1.256697869393974543e-04 -3.387915790081024170e-01 3.962507098913192749e-02 3.089700080454349518e-02 -8.195013552904129028e-02 -4.455917328596115112e-02 5.907122045755386353e-02 -1.371373608708381653e-02 -4.941077232360839844e-01 9.767033904790878296e-02 1.513768802396953106e-03 -1.770971119403839111e-01 -1.872141845524311066e-02 1.494521349668502808e-01 -1.700649112462997437e-01 1.583610102534294128e-02 9.473687410354614258e-02 2.348316609859466553e-01 -4.190537147223949432e-03 2.892225794494152069e-02 2.776859998703002930e-01 -3.508079648017883301e-01 -2.803097851574420929e-02 1.242547645233571529e-03 -7.457636296749114990e-02 -1.213469728827476501e-01 2.278182804584503174e-01 6.869114935398101807e-02
-6.968980282545089722e-02 8.611418306827545166e-02 6.612996757030487061e-02 -5.841378867626190186e-02 1.575158983469009399e-01 -2.583867609500885010e-01 1.583453118801116943e-01 2.862618491053581238e-02 -3.732857108116149902e-01 -2.231932878494262695e-01 5.019930750131607056e-02 -4.131988435983657837e-02 -2.077689319849014282e-01 8.581484109163284302e-02 -2.390730679035186768e-01 -1.837234646081924438e-01 6.722601503133773804e-02 -6.560916453599929810e-02 5.181397311389446259e-03 -3.138295933604240417e-02 -3.004412353038787842e-02 4.018638134002685547e-01 8.846250921487808228e-02 -2.419909536838531494e-01 -5.770547688007354736e-02 -2.429752647876739502e-01 1.768215298652648926e-01 -9.667839109897613525e-02 -2.006447911262512207e-01 -3.731161952018737793e-01 6.956923753023147583e-02 4.166926071047782898e-02
-9.534638375043869019e-03 3.129997476935386658e-02 -3.102553077042102814e-02 -1.303083822131156921e-02 -6.081916019320487976e-02 -1.620881557464599609e-01 1.004931703209877014e-01 1.908899098634719849e-01 -3.567853569984436035e-01 -1.476559042930603027e-01 5.388681963086128235e-02 -1.827788501977920532e-01 -1.835808157920837402e-01 4.420346766710281372e-02 -4.290430843830108643e-01 -2.641206979751586914e-02 1.656453870236873627e-02 -1.728881001472473145e-01 -5.894455686211585999e-02 6.185244023799896240e-02 1.345705986022949219e-01 3.773830533027648926e-01 5.723571032285690308e-02 -5.693318322300910950e-02 -1.364957392215728760e-01 -3.770770132541656494e-01 2.748909592628479004e-01 -7.441852986812591553e-02 -1.117378175258636475e-01 -1.235187500715255737e-01 2.025068849325180054e-01 1.625579968094825745e-02
1.925200521945953369e-01 6.622980535030364990e-02 -2.681605815887451172e-01 -3.031598031520843506e-01 -3.739216029644012451e-01 -5.468308553099632263e-02 -1.747615188360214233e-01 9.658582508563995361e-02 -4.302842542529106140e-02 8.314725011587142944e-02 1.117886602878570557e-01 -2.903352975845336914e-01 -1.430490314960479736e-01 -2.401362359523773193e-02 -2.238024026155471802e-01 -1.877071261405944824e-01 -2.319251745939254761e-01 3.013461232185363770e-01 -2.969264239072799683e-02 -7.542442530393600464e-03 -8.037448674440383911e-02 5.418621469289064407e-03 9.690136462450027466e-02 -1.752565354108810425e-01 -6.796633452177047729e-02 8.757621794939041138e-02 -1.184344068169593811e-01 -1.712040454149246216e-01 2.088383436203002930e-01 2.049351669847965240e-02 3.104575276374816895e-01 1.093757748603820801e-01
-2.654315233230590820e-01 -3.316055536270141602e-01 -1.108565554022789001e-01 -3.806184828281402588e-01 -1.444742381572723389e-01 -7.793536037206649780e-02 3.845116496086120605e-02 2.561344504356384277e-01 -2.478492558002471924e-01 -1.710816621780395508e-01 -8.864474296569824219e-02 -1.027781143784523010e-01 -1.217749342322349548e-01 -2.935673855245113373e-02 -2.458846718072891235e-01 -1.101689562201499939e-01 -3.680863976478576660e-02 1.448825299739837646e-01 -5.622483044862747192e-02 2.004461437463760376e-01 4.663937538862228394e-02 6.128541007637977600e-02 -4.228192195296287537e-02 -4.607993736863136292e-02 -1.555864661931991577e-01 7.458563148975372314e-02 3.293335139751434326e-01 8.014236576855182648e-03 1.530598551034927368e-01 -2.828160226345062256e-01 2.245845198631286621e-01 5.756921321153640747e-02
1.050180867314338684e-01 -1.602863669395446777e-01 -7.817689329385757446e-02 -3.583810627460479736e-01 -7.525765895843505859e-02 -5.863914489746093750e-01 1.682763993740081787e-01 1.814454644918441772e-01 -2.765524983406066895e-01 -1.638327836990356445e-01 6.905137002468109131e-02 -5.546071380376815796e-02 -1.054703593254089355e-01 -8.237635344266891479e-02 -1.587831676006317139e-01 -4.341650754213333130e-02 4.517371952533721924e-02 -2.005190774798393250e-02 -2.311895228922367096e-02 -7.925635576248168945e-02 -1.956390738487243652e-01 -4.176434129476547241e-02 4.150290507823228836e-03 -1.443962007761001587e-01 -9.241572767496109009e-02 -4.479105025529861450e-02 -3.380376398563385010e-01 2.330654263496398926e-01 4.631655290722846985e-02 -3.741162270307540894e-02 1.116635929793119431e-02 9.406874328851699829e-02
2.951684035360813141e-02 -1.232568919658660889e-01 -2.114577591419219971e-02 -1.841367036104202271e-01 -5.349123850464820862e-02 4.728065431118011475e-02 1.989842951297760010e-02 1.848451048135757446e-01 -3.605397045612335205e-01 5.089818499982357025e-03 5.467798933386802673e-02 -3.810550272464752197e-01 -2.621560692787170410e-01 9.638547152280807495e-02 -3.076093494892120361e-01 -1.614825427532196045e-01 9.785255044698715210e-02 3.529767096042633057e-01 -1.336556375026702881e-01 -8.190999925136566162e-02 2.062018774449825287e-02 5.762223899364471436e-02 -2.925817072391510010e-01 -2.708206176757812500e-01 1.277160495519638062e-01 -2.106321416795253754e-02 -3.850776329636573792e-02 -2.160723507404327393e-02 1.608415395021438599e-01 -2.146814204752445221e-02 2.432371675968170166e-01 -8.581978827714920044e-02
-9.187304973602294922e-02 4.012912511825561523e-02 -3.438223153352737427e-02 1.139905303716659546e-01 -1.876177079975605011e-02 -1.807220578193664551e-01 -1.409876048564910889e-01 7.702386355958878994e-04 -3.544766902923583984e-01 5.907015129923820496e-02 -7.390309125185012817e-02 2.725915051996707916e-02 -8.659271895885467529e-02 4.927951097488403320e-02 -2.056093811988830566e-01 -3.423544466495513916e-01 -2.592799663543701172e-01 2.065965086221694946e-01 2.533618211746215820e-01 2.415149845182895660e-02 2.080341428518295288e-01 3.323754668235778809e-01 -4.508312419056892395e-02 2.392301708459854126e-02 -2.391940057277679443e-01 -2.984914779663085938e-01 1.350163370370864868e-01 -1.569391489028930664e-01 4.059837386012077332e-02 4.126536473631858826e-02 3.065039813518524170e-01 2.490098215639591217e-02
8.612015843391418457e-02 1.122735962271690369e-01 -8.857514709234237671e-02 -2.085238844156265259e-01 -3.780314028263092041e-01 -1.435727775096893311e-01 6.702703237533569336e-02 1.590011417865753174e-01 -5.000219866633415222e-02 -3.746900260448455811e-01 -1.543133556842803955e-01 -8.723909407854080200e-02 -5.880140513181686401e-02 3.769920393824577332e-02 -2.835389971733093262e-01 -3.930667340755462646e-01 -5.276536196470260620e-02 1.768056862056255341e-02 -3.370372205972671509e-02 3.024556636810302734e-01 9.664840996265411377e-02 2.100383937358856201e-01 -1.459538191556930542e-02 -9.017770737409591675e-02 -5.390530824661254883e-02 -3.205684572458267212e-02 -8.226076513528823853e-02 -2.441875785589218140e-01 -4.639288410544395447e-02 1.630228161811828613e-01 2.127163410186767578e-01 1.394472420215606689e-01
2.752958238124847412e-01 -9.991805069148540497e-03 -2.181694358587265015e-01 6.734229624271392822e-02 3.801128640770912170e-02 -2.200050503015518188e-01 1.113963946700096130e-01 -8.314789831638336182e-02 -1.993762999773025513e-01 3.933518752455711365e-02 -2.600624561309814453e-01 3.677123412489891052e-02 -1.160410866141319275e-01 2.623347640037536621e-01 -4.044026136398315430e-01 -1.373862475156784058e-01 2.320087850093841553e-01 1.083281338214874268e-01 1.441247612237930298e-01 1.952501088380813599e-01 8.073426783084869385e-02 1.303499341011047363e-01 2.543482482433319092e-01 -1.346823126077651978e-01 1.370016336441040039e-01 -4.144615679979324341e-02 6.461288034915924072e-02 -2.967255422845482826e-03 -8.502195589244365692e-03 -1.820427477359771729e-01 3.684439361095428467e-01 -5.824761465191841125e-02
9.653645753860473633e-02 1.430987566709518433e-01 -1.635576784610748291e-01 3.075484745204448700e-02 5.947295948863029480e-02 -5.026254057884216309e-01 1.361731812357902527e-02 1.689108833670616150e-02 -4.113907516002655029e-01 -1.611379086971282959e-01 -2.083003968000411987e-01 6.355383666232228279e-04 2.245580703020095825e-01 2.075253240764141083e-02 -1.103310734033584595e-01 -1.419038921594619751e-01 -2.085892558097839355e-01 2.064103335142135620e-01 6.966797262430191040e-02 1.728651672601699829e-02 -2.168744057416915894e-01 -7.513717561960220337e-02 -7.694258540868759155e-02 -2.682717740535736084e-01 -1.179383099079132080e-01 -6.232313066720962524e-02 -1.056222394108772278e-01 5.258972942829132080e-02 -9.343384951353073120e-02 -1.563848704099655151e-01 2.636834084987640381e-01 8.851468563079833984e-02
1.658548116683959961e-01 2.623475193977355957e-01 -3.915102779865264893e-02 -2.111800163984298706e-01 -1.449766904115676880e-01 4.732666537165641785e-03 -3.398078680038452148e-02 6.890104711055755615e-02 -4.628110527992248535e-01 -9.986176341772079468e-02 4.770637676119804382e-02 -9.972646832466125488e-02 -2.648656442761421204e-02 -1.438697278499603271e-01 -1.976178139448165894e-01 5.728627368807792664e-02 -3.701906800270080566e-01 1.044315546751022339e-01 -2.173465788364410400e-01 -5.343548953533172607e-02 1.490848362445831299e-01 1.795614361763000488e-01 -8.958815038204193115e-02 -9.439337253570556641e-02 -1.883827447891235352e-01 2.772762477397918701e-01 -1.118205189704895020e-01 -2.546496093273162842e-01 -2.156559191644191742e-02 -1.377198249101638794e-01 1.138725653290748596e-01 1.972443759441375732e-01
-7.383625954389572144e-02 -5.290453881025314331e-02 -1.337708383798599243e-01 -1.448626667261123657e-01 -2.912181802093982697e-02 -3.703600764274597168e-01 -1.997480690479278564e-01 2.126952856779098511e-01 -2.307577729225158691e-01 -8.094046264886856079e-02 9.306604042649269104e-03 -1.685720123350620270e-02 -1.862319111824035645e-01 4.052348732948303223e-01 -2.309992611408233643e-01 -1.852114647626876831e-01 7.712997496128082275e-03 1.560879200696945190e-01 -2.158012092113494873e-01 2.605823278427124023e-01 -1.769311279058456421e-01 -2.126081585884094238e-01 1.645915508270263672e-01 3.363795578479766846e-02 -5.803339928388595581e-02 -2.320488169789314270e-02 -2.695314399898052216e-02 -1.557410210371017456e-01 4.543319344520568848e-03 7.885939627885818481e-02 2.566929757595062256e-01 1.958044916391372681e-01
2.040903717279434204e-01 1.311739534139633179e-01 -3.665034472942352295e-01 -4.154351726174354553e-02 7.222227752208709717e-02 -2.439588457345962524e-01 -1.805078983306884766e-02 2.382385432720184326e-01 -1.971559226512908936e-01 -1.368995159864425659e-01 9.043885022401809692e-02 -5.003221333026885986e-03 -3.639832139015197754e-02 1.045584231615066528e-01 -3.926044106483459473e-01 -5.712590739130973816e-02 -2.405615746974945068e-01 2.248913049697875977e-02 7.850801199674606323e-02 -7.829563319683074951e-02 -8.578164852224290371e-04 7.799917459487915039e-02 1.759850233793258667e-01 1.828227490186691284e-01 -1.259468048810958862e-01 -2.525407671928405762e-01 -1.698375344276428223e-01 1.105521339923143387e-02 1.467332392930984497e-01 -1.581008583307266235e-01 -6.272200495004653931e-02 3.841663300991058350e-01
6.564407795667648315e-02 -1.261854469776153564e-01 -1.287166178226470947e-01 -5.382683128118515015e-02 1.246474459767341614e-01 -1.138866543769836426e-01 1.378755569458007812e-01 2.923329174518585205e-01 5.477911606431007385e-02 4.995447769761085510e-02 -1.062876954674720764e-01 -2.477961480617523193e-01 -5.348451137542724609e-01 -1.509317010641098022e-01 -2.279095351696014404e-01 -1.537126600742340088e-01 -7.019364833831787109e-02 1.153581440448760986e-01 -1.857887506484985352e-01 1.658099889755249023e-01 1.896300613880157471e-01 2.637037448585033417e-02 -1.055588945746421814e-01 -1.847780942916870117e-01 -3.578383848071098328e-02 1.474077701568603516e-01 8.849032223224639893e-02 -7.768427953124046326e-03 3.220172524452209473e-01 -1.427288055419921875e-01 6.080640107393264771e-02 2.094548046588897705e-01
8.022589981555938721e-02 3.267972171306610107e-02 -8.995107561349868774e-02 -3.629831373691558838e-01 -2.366995066404342651e-01 -2.366994172334671021e-01 3.684685379266738892e-02 1.727772504091262817e-01 -2.888351976871490479e-01 -1.735663414001464844e-01 5.177876912057399750e-03 -3.899762332439422607e-01 -1.139223426580429077e-01 3.018110990524291992e-02 -1.169052571058273315e-01 -3.396671116352081299e-01 -9.776409715414047241e-02 -4.225992038846015930e-02 1.723853796720504761e-01 2.281425893306732178e-01 1.422689557075500488e-01 2.152004390954971313e-01 -2.965811267495155334e-02 7.338920980691909790e-02 1.427921801805496216e-01 -2.232757806777954102e-01 -1.027633063495159149e-02 1.479953974485397339e-01 -5.468161776661872864e-02 1.224909350275993347e-01 7.906474918127059937e-02 1.355502754449844360e-01
5.078752338886260986e-02 3.102316856384277344e-01 -1.475054919719696045e-01 -1.486417092382907867e-02 -9.366727620363235474e-02 -9.871638566255569458e-02 3.381837531924247742e-02 2.382443100214004517e-01 -1.850870996713638306e-01 1.974082551896572113e-04 7.639405131340026855e-02 -1.483660638332366943e-01 -4.462749361991882324e-01 -5.246875435113906860e-02 -1.103915721178054810e-01 8.659703284502029419e-02 -1.523645371198654175e-01 1.776860207319259644e-01 4.692040383815765381e-02 1.576865762472152710e-01 -6.325112283229827881e-02 3.537617325782775879e-01 -1.500451192259788513e-02 -2.470873743295669556e-01 2.053660452365875244e-01 -8.256270736455917358e-02 1.393197476863861084e-01 2.032790891826152802e-02 -4.539383947849273682e-02 1.214916259050369263e-01 -9.224542230367660522e-02 3.906991183757781982e-01
2.221899181604385376e-01 3.187612397596240044e-03 -1.554743945598602295e-01 -1.872484683990478516e-01 -6.490592379122972488e-03 -4.019556939601898193e-01 1.513475775718688965e-01 3.930559754371643066e-02 -3.304811716079711914e-01 -1.427404284477233887e-01 -1.060302928090095520e-01 1.954545825719833374e-01 2.736663445830345154e-03 6.646160501986742020e-03 -7.078380882740020752e-02 -1.420602202415466309e-01 -2.829634547233581543e-01 1.624403297901153564e-01 -1.742236912250518799e-01 -1.200045570731163025e-01 -9.461018443107604980e-02 1.074068322777748108e-01 -3.941459357738494873e-01 7.143089175224304199e-02 -2.052750885486602783e-01 -1.006794348359107971e-01 1.103309914469718933e-01 1.127794086933135986e-01 1.617799997329711914e-01 -2.134910821914672852e-01 7.722226530313491821e-02 -1.183780953288078308e-01
1.879769861698150635e-01 4.510973766446113586e-02 3.254714980721473694e-02 -1.860894709825515747e-01 8.258653432130813599e-02 -2.207406908273696899e-01 -1.108869612216949463e-01 1.838296055793762207e-01 -1.704525053501129150e-01 -1.738653033971786499e-01 -2.605435671284794807e-03 -8.030454814434051514e-02 -1.591489166021347046e-01 8.883763849735260010e-02 -2.668190598487854004e-01 -1.562058627605438232e-01 1.677636206150054932e-01 3.722031414508819580e-02 -1.833886802196502686e-01 8.407605439424514771e-02 -8.619479835033416748e-03 4.332901537418365479e-01 -7.230859249830245972e-02 -6.188146770000457764e-02 8.049812912940979004e-02 -2.578960657119750977e-01 3.628552854061126709e-01 1.041291207075119019e-01 -7.429707050323486328e-02 -2.858529090881347656e-01 1.854276955127716064e-01 1.629035621881484985e-01
1.571770310401916504e-01 -1.120392307639122009e-01 -1.457570046186447144e-01 -1.179719790816307068e-01 1.263317186385393143e-02 -2.787175178527832031e-01 -2.516693249344825745e-02 2.305706739425659180e-01 6.835718452930450439e-02 1.221778690814971924e-01 -3.748895525932312012e-01 -8.462652564048767090e-02 -2.618424594402313232e-01 1.391863226890563965e-01 -1.671879887580871582e-01 -4.067736491560935974e-02 -4.649447649717330933e-02 1.399254705756902695e-02 -9.351777285337448120e-02 1.969656497240066528e-01 2.816426753997802734e-01 -1.104072947055101395e-02 -1.637069731950759888e-01 -1.224350631237030029e-01 -1.791873574256896973e-01 2.193308770656585693e-01 1.452662646770477295e-01 -1.352791339159011841e-01 3.352052569389343262e-01 -1.422940343618392944e-01 1.761852949857711792e-01 2.381058931350708008e-01
1.875256597995758057e-01 1.924208849668502808e-01 -2.072138339281082153e-01 -2.598010003566741943e-01 -2.265271693468093872e-01 -1.805529743432998657e-01 2.036982029676437378e-01 3.028297424316406250e-01 1.412782445549964905e-02 1.001906488090753555e-02 -1.292890459299087524e-01 5.193793401122093201e-02 -2.467443943023681641e-01 2.133087962865829468e-01 -3.261903300881385803e-02 -1.730967313051223755e-01 -2.053169459104537964e-01 2.139106541872024536e-01 9.121387451887130737e-02 1.982512325048446655e-01 1.362612545490264893e-01 -1.346420943737030029e-01 2.541076205670833588e-02 -1.722164899110794067e-01 -1.803590208292007446e-01 -2.425899654626846313e-01 1.746580302715301514e-01 -2.322652190923690796e-01 -2.017319798469543457e-01 7.704494893550872803e-02 5.531745031476020813e-02 1.227948442101478577e-01
1.840938478708267212e-01 -3.408643975853919983e-02 -2.746525108814239502e-01 -6.624229997396469116e-02 9.710101038217544556e-02 -1.711925864219665527e-01 1.536870449781417847e-01 1.017308980226516724e-01 5.621570348739624023e-02 9.130972623825073242e-02 9.698721021413803101e-02 -5.486846342682838440e-02 2.823662711307406425e-03 -2.387334853410720825e-01 2.932564169168472290e-02 -1.864715963602066040e-01 -2.669960856437683105e-01 6.784538924694061279e-02 2.401919960975646973e-01 1.709804087877273560e-01 -1.736124157905578613e-01 3.117450177669525146e-01 -1.531184911727905273e-01 -3.591136634349822998e-02 -2.897048592567443848e-01 -2.347208112478256226e-01 1.008101999759674072e-01 -2.294007688760757446e-01 -3.104676865041255951e-02 -1.956305205821990967e-01 3.559174239635467529e-01 1.152086406946182251e-01
2.440623939037322998e-01 1.506332457065582275e-01 -1.188000738620758057e-01 -2.790020108222961426e-01 -2.617705054581165314e-02 -2.339826524257659912e-01 1.947139799594879150e-01 2.788347303867340088e-01 1.778540946543216705e-02 -1.486362330615520477e-02 -5.476059019565582275e-02 -1.706331670284271240e-01 -1.409655660390853882e-01 2.515972852706909180e-01 -9.151745587587356567e-02 -4.268389344215393066e-01 -1.221914812922477722e-01 2.399007081985473633e-01 -3.301173076033592224e-02 2.983716428279876709e-01 8.026494830846786499e-02 -8.228973299264907837e-02 7.897069305181503296e-02 -1.036065816879272461e-01 -1.395315118134021759e-02 -1.933155655860900879e-01 9.582002460956573486e-02 -1.227048411965370178e-01 -2.675917148590087891e-01 1.052194312214851379e-01 -1.650765724480152130e-02 1.037567183375358582e-01
4.387918412685394287e-01 2.175479941070079803e-02 -1.279980689287185669e-01 -2.834362676367163658e-03 -4.766954854130744934e-02 -2.480191737413406372e-01 2.456890046596527100e-01 1.387551128864288330e-01 -1.318375114351511002e-02 3.174824174493551254e-03 -2.546497285366058350e-01 -5.243909358978271484e-02 -2.659687697887420654e-01 2.488664984703063965e-01 -2.388104796409606934e-01 -1.792014092206954956e-01 -7.977449893951416016e-02 -4.186239093542098999e-02 3.924057818949222565e-03 2.406475692987442017e-01 7.173267006874084473e-02 1.908853650093078613e-01 1.160104107111692429e-02 -3.462694212794303894e-02 -2.465813606977462769e-01 -2.508494853973388672e-01 5.894948262721300125e-03 -1.090692058205604553e-01 -4.708142206072807312e-02 -1.984132975339889526e-01 2.618283629417419434e-01 -5.329667776823043823e-02
-2.070148736238479614e-01 1.860447824001312256e-01 -8.719793707132339478e-02 -3.193614482879638672e-01 -1.813361197710037231e-01 -1.576457321643829346e-01 -1.680339574813842773e-01 2.262410074472427368e-01 -3.475288152694702148e-01 -7.575396914035081863e-03 1.816179305315017700e-01 3.258761763572692871e-02 -5.143745988607406616e-02 -8.744073659181594849e-02 -3.128068447113037109e-01 -6.842984352260828018e-03 2.199294790625572205e-02 -3.247966989874839783e-02 2.708757817745208740e-01 5.213042348623275757e-02 -2.516175210475921631e-01 1.616726070642471313e-01 3.002806901931762695e-01 -7.039564847946166992e-02 1.360595226287841797e-01 -1.667238771915435791e-01 1.197423636913299561e-01 -2.286703884601593018e-01 6.197651848196983337e-02 -1.257804632186889648e-01 7.967197149991989136e-02 1.075374260544776917e-01
1.009875908493995667e-01 -6.766666471958160400e-02 2.030327767133712769e-01 -1.043883264064788818e-01 -6.687058508396148682e-02 -2.140853852033615112e-01 2.269785553216934204e-01 3.463283777236938477e-01 -4.500125348567962646e-01 -3.603800013661384583e-02 -3.053112030029296875e-01 1.274839043617248535e-01 -1.074249949306249619e-02 -7.328686863183975220e-02 3.948527574539184570e-02 -2.905839681625366211e-01 4.671974480152130127e-02 2.162528038024902344e-01 1.676766723394393921e-01 1.193460971117019653e-01 2.773514091968536377e-01 9.631510823965072632e-02 -1.056692600250244141e-01 2.549523487687110901e-02 -1.156847849488258362e-01 -8.919542282819747925e-02 -1.371701061725616455e-01 -1.155142784118652344e-01 1.667820960283279419e-01 -2.881717868149280548e-02 1.359068900346755981e-01 1.289826780557632446e-01
1.829454898834228516e-01 9.495628625154495239e-02 -7.817681878805160522e-02 -8.653226494789123535e-02 -3.459077328443527222e-02 -2.364201992750167847e-01 6.525454670190811157e-02 1.253044903278350830e-01 -3.349548280239105225e-01 -2.695598304271697998e-01 2.356870658695697784e-02 -7.525302469730377197e-02 -1.704794019460678101e-01 1.475863456726074219e-01 -3.039847910404205322e-01 -5.941418558359146118e-02 2.416465878486633301e-01 -1.388731785118579865e-02 -4.979104921221733093e-02 1.478046327829360962e-01 1.654130369424819946e-01 4.366804063320159912e-01 4.715026542544364929e-02 9.011289477348327637e-02 1.355173718184232712e-02 -8.159309625625610352e-02 8.438909798860549927e-02 -8.551507443189620972e-02 -3.637411445379257202e-02 -3.414853811264038086e-01 2.193717062473297119e-01 1.742588728666305542e-01
3.344105184078216553e-01 -1.216777563095092773e-01 -1.542107462882995605e-01 5.788760725408792496e-03 -4.204270616173744202e-02 -5.028162598609924316e-01 2.152284532785415649e-01 1.149886939674615860e-02 -1.670651584863662720e-01 1.409772485494613647e-01 1.017511705867946148e-03 9.543149918317794800e-02 5.069304630160331726e-02 1.711353063583374023e-01 -1.440876275300979614e-01 -3.825358152389526367e-01 -2.806200683116912842e-01 2.490620017051696777e-01 8.397450298070907593e-02 -4.688667133450508118e-02 -7.550374418497085571e-02 7.757670432329177856e-02 -1.572234779596328735e-01 -8.245511353015899658e-02 -1.402065437287092209e-02 -1.919025480747222900e-01 4.456358030438423157e-02 8.558202534914016724e-03 1.437186449766159058e-01 -7.564578205347061157e-02 1.263757646083831787e-01 1.340140998363494873e-01
2.849976159632205963e-02 1.371787488460540771e-01 -1.217273250222206116e-01 -1.938447207212448120e-01 -2.939585596323013306e-02 -4.066248834133148193e-01 1.232949271798133850e-01 3.915719687938690186e-02 3.586856648325920105e-02 -9.203945100307464600e-02 -2.344895303249359131e-01 -4.202490299940109253e-02 -1.501404494047164917e-01 1.107367798686027527e-01 -4.155371487140655518e-01 -2.923956513404846191e-01 -1.073604356497526169e-02 5.169334262609481812e-02 5.721727013587951660e-02 1.530804038047790527e-01 1.502481400966644287e-01 1.909259259700775146e-01 5.209448561072349548e-02 1.956797242164611816e-01 9.171888977289199829e-02 -2.879481017589569092e-01 1.336752176284790039e-01 6.572591513395309448e-02 -6.749184429645538330e-02 -1.526285335421562195e-02 3.623537123203277588e-01 -8.014293015003204346e-02
-1.666678041219711304e-01 -1.163021028041839600e-01 -2.083008438348770142e-01 -2.472164779901504517e-01 -1.346252858638763428e-01 -2.903282046318054199e-01 8.914549648761749268e-02 3.153383433818817139e-01 2.543985843658447266e-03 -2.754267863929271698e-02 -2.559707872569561005e-02 -1.034506857395172119e-01 3.480991348624229431e-02 -1.936892569065093994e-01 -1.868205219507217407e-01 -1.799841821193695068e-01 -4.368172287940979004e-01 3.700274229049682617e-01 -1.209804639220237732e-01 1.887508034706115723e-01 -1.763631999492645264e-01 4.753544181585311890e-02 -1.648728922009468079e-02 -1.678917258977890015e-01 -2.085676193237304688e-01 1.323184818029403687e-01 -4.725238680839538574e-02 3.710895031690597534e-02 1.188193112611770630e-01 2.617372944951057434e-02 8.037826418876647949e-02 -2.338742837309837341e-02
2.381401211023330688e-01 2.156925015151500702e-02 -2.659527063369750977e-01 1.879474520683288574e-01 1.657007611356675625e-03 -3.411158621311187744e-01 1.702752560377120972e-01 5.613364279270172119e-02 -3.026863932609558105e-01 -1.499392688274383545e-01 -1.616706401109695435e-01 3.460157662630081177e-02 -2.904577553272247314e-02 -1.455017477273941040e-01 -1.093101426959037781e-01 -3.096108734607696533e-01 -2.279092967510223389e-01 2.270462512969970703e-01 -1.050297096371650696e-01 -3.253249824047088623e-02 -2.902924120426177979e-01 -7.544547319412231445e-02 -1.922589391469955444e-01 -9.380023181438446045e-02 -1.815220713615417480e-01 -1.729885190725326538e-01 2.141752094030380249e-02 1.605342328548431396e-02 2.466857284307479858e-01 -1.035885289311408997e-01 1.287740021944046021e-01 1.180643811821937561e-01
-2.914455160498619080e-02 -3.948321938514709473e-02 -3.523379936814308167e-02 -8.461172878742218018e-02 -5.381040647625923157e-02 -3.319458663463592529e-01 1.189249828457832336e-01 1.385905593633651733e-01 -3.806517124176025391e-01 -8.460390567779541016e-02 -1.822074651718139648e-01 2.801185287535190582e-02 1.995986998081207275e-01 -1.083251163363456726e-01 -9.819523245096206665e-02 -4.275033995509147644e-02 -1.627231687307357788e-01 2.546882033348083496e-01 2.637441270053386688e-02 2.196646928787231445e-01 -1.742628663778305054e-01 -5.530709773302078247e-02 -1.415019929409027100e-01 -1.581381261348724365e-01 -2.479886710643768311e-01 -1.824376136064529419e-01 6.455244962126016617e-03 -8.176978677511215210e-02 1.431772559881210327e-01 -8.345389366149902344e-02 4.959316253662109375e-01 -1.737362938001751900e-03
-2.474159896373748779e-01 -1.868409514427185059e-01 -9.259976446628570557e-02 -3.037409484386444092e-01 2.992604393512010574e-03 -4.171429872512817383e-01 4.083692654967308044e-02 8.464802801609039307e-02 -1.852085888385772705e-01 -9.674308449029922485e-02 3.676236048340797424e-02 -3.548502549529075623e-02 -7.697839289903640747e-02 1.506720110774040222e-02 -6.466510891914367676e-02 -1.502354592084884644e-01 -2.450056821107864380e-01 2.470077872276306152e-01 -1.635076403617858887e-01 2.424879223108291626e-01 -1.720127835869789124e-02 1.348284184932708740e-01 -5.789002031087875366e-02 -2.043039202690124512e-01 -1.437979638576507568e-01 1.046480610966682434e-01 3.560187220573425293e-01 1.471237689256668091e-01 5.593637377023696899e-02 -1.173608079552650452e-01 2.662748694419860840e-01 5.518250539898872375e-02
5.985847488045692444e-02 1.237358972430229187e-01 -1.049989908933639526e-01 -1.117918342351913452e-01 -1.301505714654922485e-01 -3.922844231128692627e-01 -1.727993339300155640e-01 1.216794848442077637e-01 -1.283742934465408325e-01 -8.281376957893371582e-02 5.127816274762153625e-02 -3.538695350289344788e-02 -2.721999287605285645e-01 -1.245320960879325867e-02 -4.400552809238433838e-01 -2.297645062208175659e-01 8.352383971214294434e-02 9.843820333480834961e-02 5.075504258275032043e-02 3.248231112957000732e-01 2.150335907936096191e-01 6.216859817504882812e-02 -1.964870281517505646e-02 -6.749081611633300781e-02 -4.640402644872665405e-02 -2.741202712059020996e-01 1.430885493755340576e-01 -2.229211181402206421e-01 6.473536044359207153e-02 1.546006649732589722e-01 -6.204824149608612061e-02 -1.870325505733489990e-01
2.202085852622985840e-01 -6.900923699140548706e-02 -2.678104043006896973e-01 -3.854776918888092041e-01 -2.556234300136566162e-01 -2.890910804271697998e-01 -3.166311085224151611e-01 1.411322355270385742e-01 -5.153852328658103943e-02 1.319240927696228027e-01 2.836653497070074081e-03 -2.716017365455627441e-01 5.387019366025924683e-02 7.150251418352127075e-03 -7.915419340133666992e-02 -2.696842551231384277e-01 3.990900516510009766e-02 2.556734979152679443e-01 8.841346204280853271e-02 -1.612086407840251923e-02 -1.800242513418197632e-01 7.082515209913253784e-02 2.975165843963623047e-02 -2.204233258962631226e-01 -2.430520579218864441e-02 1.348538100719451904e-01 -6.435634195804595947e-02 -1.457494944334030151e-01 1.712326109409332275e-01 -1.315385103225708008e-01 1.458336561918258667e-01 8.700421452522277832e-02
9.808427095413208008e-02 -1.662474498152732849e-02 -7.244163751602172852e-02 -3.970536291599273682e-01 -2.128709852695465088e-02 -4.016040861606597900e-01 5.692768841981887817e-02 1.639287918806076050e-01 -2.211436778306961060e-01 -1.710402593016624451e-02 3.059071861207485199e-02 -1.539921909570693970e-01 2.945457398891448975e-02 -1.806526482105255127e-01 -4.011606872081756592e-01 -2.199437916278839111e-01 -2.374994605779647827e-01 -1.798889189958572388e-01 -9.904482215642929077e-02 -1.502570062875747681e-01 -2.557572424411773682e-01 -1.432693563401699066e-02 1.093919947743415833e-02 -1.714462488889694214e-01 -1.225671991705894470e-01 -3.679667413234710693e-02 -1.108645573258399963e-01 -5.568959563970565796e-02 -1.167142838239669800e-01 -9.798249602317810059e-02 -1.843119263648986816e-01 1.159766912460327148e-01
3.692916408181190491e-02 -3.747383877635002136e-02 -2.702280282974243164e-01 1.377615332603454590e-01 -1.478963494300842285e-01 -4.174062013626098633e-01 -4.530983790755271912e-02 1.577045209705829620e-02 -3.645366132259368896e-01 3.889991715550422668e-02 -4.258311912417411804e-02 2.815862931311130524e-02 3.113721264526247978e-03 -4.467832669615745544e-02 -1.747952550649642944e-01 -1.640700697898864746e-01 -3.814012408256530762e-01 2.762313485145568848e-01 -1.875902265310287476e-01 -1.325598265975713730e-02 -2.677416205406188965e-01 3.232654184103012085e-02 -2.181490063667297363e-01 -1.226601153612136841e-01 -7.275579869747161865e-02 -1.712760478258132935e-01 1.577946543693542480e-02 3.396834433078765869e-02 9.793975204229354858e-02 -2.267000228166580200e-01 5.806624889373779297e-02 -1.321092247962951660e-01
1.024404689669609070e-01 2.970019578933715820e-01 4.335069656372070312e-02 -4.389999806880950928e-01 -1.654507778584957123e-02 -2.633160054683685303e-01 1.602027565240859985e-02 1.405983567237854004e-01 -3.506486415863037109e-01 -2.683452563360333443e-03 -6.913308054208755493e-02 1.620786786079406738e-01 -1.489841938018798828e-01 -9.104437381029129028e-02 -3.683073073625564575e-02 -9.135545045137405396e-02 1.455213278532028198e-01 7.104938477277755737e-02 2.658838927745819092e-01 -4.011317342519760132e-02 2.211867719888687134e-01 2.713703215122222900e-01 9.173113107681274414e-02 -2.613377273082733154e-01 2.013314664363861084e-01 -3.964467719197273254e-02 -1.529945898801088333e-02 -1.045480296015739441e-01 7.453510537743568420e-03 7.503691315650939941e-02 2.341944128274917603e-01 1.060885861515998840e-01
-1.059857010841369629e-01 -1.008389703929424286e-02 -7.364992052316665649e-02 -6.311959773302078247e-02 -1.357607822865247726e-02 -1.437193602323532104e-01 9.061327576637268066e-02 1.759250313043594360e-01 -1.633798778057098389e-01 -1.681699454784393311e-01 -1.407711505889892578e-01 -8.779507130384445190e-02 -3.887460529804229736e-01 -2.755161821842193604e-01 -1.204262822866439819e-01 -2.267560213804244995e-01 -1.719672530889511108e-01 4.192740917205810547e-01 -1.998443305492401123e-01 4.348628968000411987e-02 -1.903666742146015167e-02 1.729836687445640564e-02 1.280765533447265625e-01 -1.520967185497283936e-01 -3.733705356717109680e-02 1.971192806959152222e-01 2.378936707973480225e-01 6.251858919858932495e-02 2.747073471546173096e-01 1.272796988487243652e-01 1.241580843925476074e-01 2.204144746065139771e-01
-1.494216173887252808e-01 -2.475004084408283234e-02 7.061398774385452271e-02 -1.856569945812225342e-01 1.058455854654312134e-01 -2.516143321990966797e-01 2.260992228984832764e-01 1.950444728136062622e-01 -3.286180198192596436e-01 -8.118928968906402588e-02 -2.025097161531448364e-01 -3.291913866996765137e-01 -6.790876388549804688e-02 -1.929597556591033936e-02 -3.436236381530761719e-01 4.649053514003753662e-02 -1.677029877901077271e-01 2.087397873401641846e-01 -1.719623655080795288e-01 -6.715887039899826050e-02 -1.591338776051998138e-02 2.281040400266647339e-01 -2.136665284633636475e-01 -1.032501086592674255e-02 1.273949146270751953e-01 1.735908389091491699e-01 1.375294774770736694e-01 -8.578362315893173218e-02 4.928656294941902161e-02 1.914637237787246704e-01 2.557470798492431641e-01 -6.160525977611541748e-02
-6.292730569839477539e-02 4.193465411663055420e-02 4.246493428945541382e-02 -1.432669311761856079e-01 8.557745069265365601e-02 -8.844266086816787720e-02 -6.545074284076690674e-02 8.220978081226348877e-02 -7.581125944852828979e-02 -2.107404619455337524e-01 -2.650985307991504669e-02 -1.502439081668853760e-01 -3.090555667877197266e-01 -9.881312400102615356e-02 -1.059725433588027954e-01 -6.090604141354560852e-02 -1.623259335756301880e-01 3.713572621345520020e-01 -1.663387268781661987e-01 2.927363514900207520e-01 -3.104693293571472168e-01 2.499151676893234253e-01 -5.270958691835403442e-02 -1.442105919122695923e-01 -9.621182829141616821e-02 2.452737987041473389e-01 1.576998829841613770e-01 -2.276172786951065063e-01 1.182769536972045898e-01 -1.829977780580520630e-01 1.512209624052047729e-01 2.750058174133300781e-01
1.260282248258590698e-01 4.074270129203796387e-01 -1.559815704822540283e-01 8.726407587528228760e-02 -3.975780308246612549e-02 -3.221482038497924805e-01 1.990722566843032837e-01 2.540983557701110840e-01 -2.465381622314453125e-01 -2.031895220279693604e-01 -2.411813735961914062e-01 -2.454938292503356934e-01 3.819401934742927551e-02 8.680207282304763794e-02 -1.548719406127929688e-01 -2.313850969076156616e-01 -2.031050994992256165e-02 -4.021506756544113159e-02 9.224754571914672852e-02 2.830622792243957520e-01 5.589436367154121399e-02 1.326867286115884781e-02 1.434717327356338501e-01 9.491863101720809937e-02 -2.524606324732303619e-02 -3.168250918388366699e-01 1.735255122184753418e-01 9.887122362852096558e-02 -1.241701748222112656e-02 -5.696090310811996460e-02 -1.226195413619279861e-02 -3.987116739153862000e-02
6.782128661870956421e-02 1.800616085529327393e-01 -2.799143493175506592e-01 -3.234708607196807861e-01 -3.730342164635658264e-02 -1.290725022554397583e-01 -1.997308135032653809e-01 -1.598243862390518188e-01 -2.101701945066452026e-01 -9.863563627004623413e-02 1.035450473427772522e-01 1.851459406316280365e-02 -4.443002343177795410e-01 2.224034219980239868e-01 -2.895459234714508057e-01 -1.736190468072891235e-01 9.256099909543991089e-02 1.604045182466506958e-01 3.749291226267814636e-02 2.062622010707855225e-01 4.736054316163063049e-02 6.672859191894531250e-02 -6.197620928287506104e-02 -2.097301930189132690e-01 -1.555789709091186523e-01 -1.435058563947677612e-01 9.017813950777053833e-03 -2.323285937309265137e-01 4.063737392425537109e-02 -9.801742434501647949e-02 -1.240253821015357971e-01 -1.114697977900505066e-01
2.484148889780044556e-01 3.585925400257110596e-01 -3.463306650519371033e-02 -2.806244790554046631e-01 -1.869528889656066895e-01 -3.107796013355255127e-01 -1.243542209267616272e-01 3.217505812644958496e-01 1.471319347620010376e-01 5.757307633757591248e-02 4.398493096232414246e-02 -1.715813726186752319e-01 -5.371109396219253540e-02 -1.062756925821304321e-01 -1.243012323975563049e-01 -2.292314618825912476e-01 1.456117182970046997e-01 1.453111469745635986e-01 -1.203691866248846054e-02 2.309413552284240723e-01 -1.835350133478641510e-02 1.720495969057083130e-01 1.243921071290969849e-01 -2.177747189998626709e-01 5.143012106418609619e-02 -1.525136083364486694e-02 2.626397609710693359e-01 3.236539661884307861e-02 -1.818539202213287354e-01 3.992063179612159729e-02 1.383067220449447632e-01 1.593190282583236694e-01
4.129589498043060303e-01 2.144441306591033936e-01 -5.898229777812957764e-02 -1.696814745664596558e-01 -2.585164085030555725e-02 -3.552524745464324951e-01 -3.169305995106697083e-02 9.329268336296081543e-02 -9.615145623683929443e-02 -2.680543661117553711e-01 -1.327197812497615814e-02 -2.222564518451690674e-01 -1.400356590747833252e-01 5.254733934998512268e-02 -2.699356377124786377e-01 -5.348958820104598999e-02 2.191717326641082764e-01 1.704008691012859344e-02 1.134801283478736877e-01 7.471901923418045044e-02 4.248172789812088013e-02 1.082024052739143372e-01 -7.187830656766891479e-02 -2.937495410442352295e-01 -4.132238402962684631e-02 -6.759781390428543091e-04 -1.431118100881576538e-01 -3.778766468167304993e-02 5.082841590046882629e-02 -3.396218642592430115e-02 4.308452606201171875e-01 3.347717225551605225e-02
-4.561564326286315918e-02 1.605192124843597412e-01 8.438572287559509277e-03 -9.992572665214538574e-02 -3.367549180984497070e-01 -2.163715511560440063e-01 1.112835556268692017e-01 8.933858573436737061e-02 -1.776549071073532104e-01 -2.364557087421417236e-01 -4.033996164798736572e-02 1.298557519912719727e-01 -3.998619616031646729e-01 2.183015458285808563e-02 -1.307219862937927246e-01 -1.288954466581344604e-01 -2.009483873844146729e-01 3.415440022945404053e-01 -6.576532870531082153e-02 1.475672721862792969e-01 1.759302914142608643e-01 1.614986062049865723e-01 1.408878155052661896e-02 -2.717954218387603760e-01 -1.286289840936660767e-01 -2.752795517444610596e-01 7.701762020587921143e-02 7.367824763059616089e-02 -1.640726476907730103e-01 1.565526574850082397e-01 -1.763099804520606995e-02 -1.087080910801887512e-01
-2.796645164489746094e-01 -1.103183254599571228e-01 -2.149070054292678833e-01 -6.820593029260635376e-02 -2.373131066560745239e-01 -2.234155386686325073e-01 -1.053114309906959534e-01 4.479454457759857178e-01 -5.746405199170112610e-02 7.809735834598541260e-02 -2.029536962509155273e-01 -1.334964185953140259e-01 -1.869935840368270874e-01 2.513159438967704773e-02 -1.526413857936859131e-01 -1.387310624122619629e-01 -1.269375719130039215e-02 1.237889900803565979e-01 -3.080005943775177002e-01 -3.223176347091794014e-03 5.746841430664062500e-02 1.960154175758361816e-01 -8.784222602844238281e-02 -1.076878979802131653e-01 -2.160194814205169678e-01 -1.268293429166078568e-02 1.525392979383468628e-01 -8.507615327835083008e-02 2.688278555870056152e-01 -5.599026381969451904e-02 1.333385556936264038e-01 2.287684977054595947e-01
1.908324211835861206e-01 1.974381320178508759e-02 -1.562852114439010620e-01 -1.327750384807586670e-01 -6.820307672023773193e-02 -4.752878248691558838e-01 1.275418251752853394e-01 -1.040360406041145325e-01 -3.882237970829010010e-01 -2.800270356237888336e-02 -1.271306723356246948e-01 2.022939547896385193e-02 2.352486401796340942e-01 4.038449376821517944e-03 -2.178519219160079956e-01 -3.320752084255218506e-01 -2.364485412836074829e-01 1.612962931394577026e-01 -2.514757029712200165e-02 -1.050698757171630859e-01 -9.035404771566390991e-02 -1.473037451505661011e-01 -6.750913802534341812e-03 -2.342495620250701904e-01 4.626348242163658142e-02 5.193565413355827332e-02 -4.471207782626152039e-02 -4.063851013779640198e-02 1.600718796253204346e-01 -9.270824491977691650e-02 2.245111167430877686e-01 -1.041388139128684998e-01
5.553830415010452271e-02 1.044530496001243591e-01 -1.847180873155593872e-01 -1.913682818412780762e-01 -2.490771859884262085e-01 -1.740042716264724731e-01 1.185225602239370346e-02 2.579472064971923828e-01 -1.819379329681396484e-01 -1.826866269111633301e-01 6.992088258266448975e-02 -4.083900451660156250e-01 -2.870040237903594971e-01 6.801434606313705444e-02 -1.050267145037651062e-01 -4.109705984592437744e-01 -1.623548716306686401e-01 3.882813081145286560e-02 9.325892478227615356e-02 2.903307378292083740e-01 2.342749387025833130e-02 1.411269307136535645e-01 -9.357102215290069580e-02 -4.682706668972969055e-02 6.129517778754234314e-02 -4.153129458427429199e-02 9.506031125783920288e-02 1.605905294418334961e-01 -1.462710201740264893e-01 9.921333193778991699e-02 1.216591671109199524e-01 1.121572852134704590e-01
-2.172211110591888428e-01 3.950976952910423279e-02 -1.836413331329822540e-02 -1.090168654918670654e-01 -1.028229594230651855e-01 -1.258086860179901123e-01 -1.258801855146884918e-02 1.088172718882560730e-01 -1.451217383146286011e-01 -1.823809593915939331e-01 -8.072257041931152344e-02 -3.025851845741271973e-01 -2.458752244710922241e-01 -6.373642478138208389e-03 -1.961397677659988403e-01 -2.713111639022827148e-01 -3.296740055084228516e-01 4.310608506202697754e-01 -7.292128354310989380e-02 1.478808671236038208e-01 -1.244432330131530762e-01 1.812429130077362061e-01 4.879816435277462006e-03 -5.021159723401069641e-02 -4.148403927683830261e-02 1.770162433385848999e-01 2.282990664243698120e-01 -1.049998626112937927e-01 1.403494924306869507e-01 -2.546259015798568726e-02 1.629564017057418823e-01 2.449325770139694214e-01
-1.137032061815261841e-01 -1.786205470561981201e-01 -9.779485315084457397e-02 -2.010938674211502075e-01 -1.553491353988647461e-01 -3.636237680912017822e-01 1.019447073340415955e-01 1.690301299095153809e-01 -1.929910331964492798e-01 2.663078308105468750e-01 6.525772809982299805e-02 -1.614954918622970581e-01 5.510236322879791260e-02 6.795933097600936890e-02 -1.938122361898422241e-01 -7.219481468200683594e-02 -7.577681541442871094e-02 1.707541644573211670e-01 -2.980929799377918243e-02 3.079991936683654785e-01 -2.452839761972427368e-01 2.739678882062435150e-02 2.533006668090820312e-01 -7.305397093296051025e-02 -1.892577856779098511e-01 -2.102608084678649902e-01 1.765250563621520996e-01 -4.607409611344337463e-02 2.141322344541549683e-01 -9.157067537307739258e-02 1.308542788028717041e-01 2.741765379905700684e-01
4.883177462033927441e-04 1.311445087194442749e-01 -2.513872385025024414e-01 -1.513162851333618164e-01 6.574115157127380371e-02 -1.454022377729415894e-01 6.730688363313674927e-02 1.712709665298461914e-01 -2.362863272428512573e-01 -7.814471423625946045e-02 -7.096517086029052734e-02 -5.688631534576416016e-02 -2.077822014689445496e-02 9.397239983081817627e-02 -4.025005698204040527e-01 -2.270958572626113892e-02 2.164178490638732910e-01 -3.134918585419654846e-02 1.778509616851806641e-01 3.454186022281646729e-01 2.696927487850189209e-01 1.901631206274032593e-01 -7.167788594961166382e-02 1.367575395852327347e-02 -5.521206930279731750e-02 -1.333634257316589355e-01 3.636832535266876221e-01 -1.365130990743637085e-01 -2.135070264339447021e-01 1.490748836658895016e-03 -1.503864303231239319e-02 2.546595335006713867e-01
-6.178037822246551514e-02 -5.133190378546714783e-02 -1.250004172325134277e-01 -1.722559034824371338e-01 -1.712130010128021240e-01 -5.742089152336120605e-01 2.246615709736943245e-03 2.661928348243236542e-02 -1.565260142087936401e-01 1.665765494108200073e-01 -1.361355930566787720e-01 -1.492003947496414185e-01 -1.091994643211364746e-01 2.738017439842224121e-01 -3.529159426689147949e-01 -1.595067679882049561e-01 -1.569753736257553101e-01 7.553958147764205933e-02 -2.295453548431396484e-01 1.367338001728057861e-01 -3.495735675096511841e-02 -5.212794244289398193e-02 -4.134696349501609802e-02 -5.660090595483779907e-03 -1.382225304841995239e-01 1.543526351451873779e-01 6.216290593147277832e-02 -2.512681297957897186e-03 -1.169025599956512451e-01 2.632341086864471436e-01 1.458315551280975342e-01 1.183774508535861969e-02
-6.301859766244888306e-02 3.134627044200897217e-01 -1.125071644783020020e-01 -2.135201990604400635e-01 5.744157359004020691e-02 -6.110411509871482849e-02 2.096902281045913696e-01 5.792269855737686157e-02 -1.406134366989135742e-01 -2.327449172735214233e-01 -2.556134015321731567e-02 -2.948088645935058594e-01 -6.424308568239212036e-02 -1.641316264867782593e-01 -3.009029328823089600e-01 1.108550503849983215e-01 -2.101615369319915771e-01 2.965913116931915283e-01 6.562130991369485855e-03 1.994593590497970581e-01 4.036346375942230225e-01 -2.711079642176628113e-02 -3.604033961892127991e-02 -6.924172490835189819e-02 -3.842025622725486755e-02 2.243551164865493774e-01 5.233995243906974792e-02 -1.095292996615171432e-02 1.804172843694686890e-01 -6.109808385372161865e-02 -7.756390143185853958e-03 2.388139963150024414e-01
-9.407539665699005127e-02 -4.485668614506721497e-02 -1.069250106811523438e-01 -2.396256290376186371e-02 1.907694339752197266e-01 -4.486317634582519531e-01 9.851598739624023438e-02 8.517245203256607056e-02 -2.888909280300140381e-01 7.405065931379795074e-03 -1.772126406431198120e-01 -1.967047452926635742e-01 2.655611932277679443e-01 -2.462196052074432373e-01 -2.075214534997940063e-01 6.165502592921257019e-02 -2.894787490367889404e-01 2.226620912551879883e-01 -5.594201013445854187e-02 2.040074467658996582e-01 -8.606859296560287476e-02 4.718844592571258545e-02 -2.579697035253047943e-02 -1.793328970670700073e-01 -3.808703646063804626e-02 -5.680162832140922546e-02 -1.388392895460128784e-01 1.383245289325714111e-01 1.405555382370948792e-02 -2.910168766975402832e-01 2.038437277078628540e-01 -2.777513116598129272e-02
-4.417775571346282959e-02 -1.835350096225738525e-01 -2.129426300525665283e-01 -1.079640910029411316e-01 -2.296642661094665527e-01 -2.418194711208343506e-01 2.293857336044311523e-01 2.367432415485382080e-02 -1.648369282484054565e-01 -1.021115779876708984e-01 -1.148596704006195068e-01 -9.292155504226684570e-02 -2.352355122566223145e-01 -4.746315628290176392e-02 -8.093904703855514526e-02 -1.344501823186874390e-01 -2.042838633060455322e-01 8.047728240489959717e-02 -1.012075915932655334e-01 1.058995649218559265e-01 -4.619280993938446045e-02 -1.484633982181549072e-01 2.521961033344268799e-01 -2.396282702684402466e-01 -3.735094368457794189e-01 -3.496268391609191895e-02 -3.077034372836351395e-03 1.287046670913696289e-01 2.866774201393127441e-01 -1.145228967070579529e-01 3.120696544647216797e-01 1.909482181072235107e-01
3.560528159141540527e-01 3.462134897708892822e-01 -3.146642446517944336e-01 -1.045999750494956970e-01 7.770439237356185913e-02 -8.920396119356155396e-02 3.179696574807167053e-02 1.978788077831268311e-01 -2.159571498632431030e-01 -1.930591911077499390e-01 1.877298206090927124e-01 -5.251430347561836243e-02 1.073808129876852036e-02 -5.460774153470993042e-02 -3.864064812660217285e-01 -8.185911178588867188e-02 -2.583349347114562988e-01 3.090031631290912628e-02 -1.576421111822128296e-01 -1.687153242528438568e-02 4.329223930835723877e-02 2.163624912500381470e-01 1.157429739832878113e-01 8.703204244375228882e-02 5.083484947681427002e-02 -2.195778638124465942e-01 -1.163402721285820007e-01 5.560127273201942444e-02 1.555567979812622070e-01 -2.197225987911224365e-01 1.321029104292392731e-02 7.527774572372436523e-02
3.290371298789978027e-01 2.089494764804840088e-01 5.674429237842559814e-02 -3.382556736469268799e-01 -5.043420195579528809e-02 -1.033728942275047302e-01 7.391270250082015991e-02 2.033344060182571411e-01 -2.883628308773040771e-01 -1.118547692894935608e-01 -8.035331964492797852e-02 -3.347616493701934814e-01 -7.871594280004501343e-03 1.679948717355728149e-01 2.667121216654777527e-02 -1.991555839776992798e-01 1.451871246099472046e-01 6.482146680355072021e-02 -1.233571693301200867e-01 9.310913085937500000e-02 1.269997358322143555e-01 3.720550239086151123e-01 -7.914645224809646606e-02 -2.334310263395309448e-01 -2.651537768542766571e-02 -1.784175187349319458e-01 1.668166071176528931e-01 3.666465729475021362e-02 -1.407487690448760986e-01 -1.107883900403976440e-01 -1.266365647315979004e-01 1.151110380887985229e-01
5.613054335117340088e-02 1.445271521806716919e-01 -5.603524670004844666e-02 2.794408798217773438e-02 -1.688331551849842072e-02 -3.937726616859436035e-01 1.342318505048751831e-01 9.319011121988296509e-02 -1.670230627059936523e-01 -1.904281377792358398e-01 1.159253120422363281e-01 -1.619889885187149048e-01 -2.793349623680114746e-01 2.594703137874603271e-01 -1.383969038724899292e-01 -1.222169958055019379e-02 -1.040506660938262939e-01 2.777730524539947510e-01 -2.545913457870483398e-01 3.307007551193237305e-01 -1.817070064134895802e-03 4.842898622155189514e-02 1.405854076147079468e-01 -2.323689162731170654e-01 1.265162676572799683e-01 -1.348303165286779404e-02 4.122477769851684570e-02 9.345029294490814209e-02 2.460960596799850464e-01 1.844104230403900146e-01 2.490334063768386841e-01 -4.475273657590150833e-03
-1.122861802577972412e-01 -1.716468632221221924e-01 -1.311881691217422485e-01 -8.653728291392326355e-03 -8.552673459053039551e-02 -3.122688531875610352e-01 -2.849900163710117340e-02 3.570865690708160400e-01 -1.573638767004013062e-01 -3.524013608694076538e-02 -1.725862771272659302e-01 -1.885877251625061035e-01 -4.497454464435577393e-01 2.891219034790992737e-02 6.715789437294006348e-02 -1.285163909196853638e-01 1.206237915903329849e-02 2.550771534442901611e-01 -3.578348457813262939e-02 6.190986186265945435e-02 7.136636972427368164e-02 1.913565993309020996e-01 -8.820820599794387817e-02 -3.738794475793838501e-02 -9.989309310913085938e-02 -3.816453367471694946e-02 1.378957778215408325e-01 -2.649787068367004395e-01 3.839894235134124756e-01 1.875243708491325378e-02 4.141195863485336304e-02 1.435731500387191772e-01
3.382364809513092041e-01 2.509989440441131592e-01 -1.228588968515396118e-01 -2.492843270301818848e-01 5.993247497826814651e-03 -2.584956288337707520e-01 -1.002573743462562561e-01 3.780533075332641602e-01 1.061311885714530945e-01 -2.322252541780471802e-01 -6.355490069836378098e-03 -1.863882876932621002e-02 -2.479011565446853638e-01 -2.704264782369136810e-02 -1.187953576445579529e-01 -1.353688091039657593e-01 1.003966778516769409e-01 -5.358852446079254150e-02 1.335898190736770630e-01 1.251302361488342285e-01 1.521111428737640381e-01 2.220531105995178223e-01 -1.186877191066741943e-01 -2.266854494810104370e-01 -6.295093148946762085e-02 -2.148484736680984497e-01 4.418255016207695007e-02 2.928470447659492493e-02 1.333961635828018188e-01 6.973607838153839111e-02 2.456306219100952148e-01 2.121923565864562988e-01
2.383833676576614380e-01 3.778925538063049316e-01 -9.529536217451095581e-02 -2.000462263822555542e-01 -2.129989117383956909e-01 -3.235818743705749512e-01 -8.920414000749588013e-02 3.900135457515716553e-01 -6.953596323728561401e-02 2.816924266517162323e-02 8.937443792819976807e-02 -2.851349115371704102e-01 6.113354489207267761e-02 2.012625336647033691e-01 -4.734973981976509094e-02 -1.415808349847793579e-01 9.989473223686218262e-02 2.069849818944931030e-01 -8.304757624864578247e-02 2.143963575363159180e-01 -7.797165215015411377e-02 8.703745901584625244e-02 -1.170314177870750427e-01 -1.101309731602668762e-01 -8.179698884487152100e-02 -1.310952752828598022e-01 1.178401801735162735e-02 -8.197289705276489258e-02 -7.938058674335479736e-02 1.569204777479171753e-02 1.483950167894363403e-01 2.742466926574707031e-01
1.096080839633941650e-01 1.802242100238800049e-01 -3.563115596771240234e-01 -1.791217625141143799e-01 2.907091379165649414e-01 1.572450101375579834e-01 -3.401040658354759216e-02 1.056498438119888306e-01 -3.345070183277130127e-01 1.820796132087707520e-01 -6.421668082475662231e-02 8.038325235247612000e-03 -2.254384458065032959e-01 -6.978384405374526978e-02 -3.205993473529815674e-01 -1.170609965920448303e-01 1.307064667344093323e-02 2.294609248638153076e-01 -8.736803382635116577e-02 -9.823279455304145813e-03 8.433239907026290894e-02 8.494446426630020142e-02 -9.542689658701419830e-03 1.103727221488952637e-01 9.351240843534469604e-02 -1.601819545030593872e-01 -9.627676755189895630e-02 2.017694264650344849e-01 1.420053392648696899e-01 -1.185572147369384766e-01 5.716451257467269897e-02 3.800853192806243896e-01
9.148441255092620850e-02 2.559011876583099365e-01 -9.533871710300445557e-02 2.569465711712837219e-02 -6.713533401489257812e-02 -3.490415215492248535e-01 -2.138563096523284912e-01 -1.807873994112014771e-01 -2.062117308378219604e-01 -6.932137161493301392e-02 8.480468392372131348e-02 -2.125722020864486694e-01 -3.118722438812255859e-01 2.347958236932754517e-01 -2.122710943222045898e-01 -1.061049103736877441e-01 -3.585525229573249817e-02 1.120376288890838623e-01 -1.099835187196731567e-01 3.623937666416168213e-01 2.606891095638275146e-02 1.713069677352905273e-01 9.941355884075164795e-02 -2.243399918079376221e-01 9.863661229610443115e-02 1.097367331385612488e-01 2.418455779552459717e-01 -3.124428447335958481e-03 3.329637274146080017e-02 -6.871617585420608521e-02 2.270163595676422119e-01 1.344745159149169922e-01
3.589744865894317627e-02 1.438422687351703644e-02 -1.737650483846664429e-01 7.667105644941329956e-02 6.303386297076940536e-03 -4.469286501407623291e-01 1.675368398427963257e-01 -3.784107416868209839e-02 -3.129543066024780273e-01 -7.699152082204818726e-02 -1.239795237779617310e-01 7.689515501260757446e-02 4.995309561491012573e-02 -1.746063232421875000e-01 1.324271224439144135e-02 -3.677870035171508789e-01 -3.697691261768341064e-01 2.616186141967773438e-01 -1.057311818003654480e-01 9.460258297622203827e-03 -1.047369241714477539e-01 9.064625203609466553e-02 -2.203125655651092529e-01 -2.074230164289474487e-01 3.005747310817241669e-02 -1.980952024459838867e-01 -2.341436967253684998e-02 -1.961223594844341278e-02 1.105979681015014648e-01 -5.964487046003341675e-02 1.994697153568267822e-01 1.253903359174728394e-01
9.322539716958999634e-02 9.474439173936843872e-02 -1.771656572818756104e-01 -1.003238558769226074e-01 6.446218490600585938e-02 -2.098309993743896484e-01 3.863031864166259766e-01 1.648748666048049927e-01 -9.462510049343109131e-02 -1.243634745478630066e-01 -2.034704685211181641e-01 6.920624524354934692e-02 -6.501970440149307251e-02 -2.087686061859130859e-01 -8.406896144151687622e-02 -2.307754456996917725e-01 1.186429858207702637e-01 3.752943277359008789e-01 1.136855259537696838e-01 1.715959906578063965e-01 -9.158103168010711670e-02 2.643610350787639618e-02 3.862398117780685425e-02 -2.924976944923400879e-01 2.018074840307235718e-01 3.057980239391326904e-01 2.184153646230697632e-01 -2.042855620384216309e-01 -1.024373546242713928e-01 8.373580127954483032e-02 4.805788397789001465e-02 2.488966844975948334e-02
-9.192026406526565552e-02 -1.983723938465118408e-01 -1.648275256156921387e-01 -2.597299814224243164e-01 -2.012278586626052856e-01 -4.344549179077148438e-01 5.867813527584075928e-02 -6.109653785824775696e-02 -9.132623672485351562e-02 8.511078357696533203e-02 -1.167295202612876892e-01 -1.458063721656799316e-02 -1.132692992687225342e-01 9.117700904607772827e-02 -6.679563224315643311e-02 2.388011664152145386e-02 -1.521889120340347290e-01 2.070636749267578125e-01 1.395637243986129761e-01 2.849551141262054443e-01 -1.503675431013107300e-01 1.621227264404296875e-01 7.206603139638900757e-02 -3.354756534099578857e-01 -7.078651338815689087e-02 1.276972591876983643e-01 8.118519932031631470e-02 2.123666852712631226e-01 2.126591652631759644e-01 -4.913445562124252319e-02 8.963186293840408325e-02 3.217578828334808350e-01
1.931841522455215454e-01 -2.955479314550757408e-03 -1.044110208749771118e-01 4.647175595164299011e-02 2.346323728561401367e-01 -3.124796450138092041e-01 -3.037823550403118134e-02 -2.672999911010265350e-02 -1.898585110902786255e-01 8.488230407238006592e-02 -3.923871368169784546e-02 -1.085588335990905762e-02 -2.035779803991317749e-01 1.213959306478500366e-01 -2.601210772991180420e-01 -2.098344713449478149e-01 1.042183712124824524e-01 2.079823911190032959e-01 2.165016680955886841e-01 1.845985502004623413e-01 1.920039504766464233e-01 1.534107327461242676e-01 1.032354831695556641e-01 -1.301442831754684448e-01 6.773044168949127197e-02 -2.838882505893707275e-01 1.727440506219863892e-01 8.393493294715881348e-02 -1.065110638737678528e-01 -2.305421084165573120e-01 3.881772160530090332e-01 -1.489592641592025757e-01
1.170591190457344055e-01 7.049351185560226440e-02 -1.531754732131958008e-01 -1.234145760536193848e-01 1.901422441005706787e-02 -3.429731130599975586e-01 1.282629966735839844e-01 -1.269021630287170410e-02 -5.701856613159179688e-01 -6.905382126569747925e-02 -1.935995668172836304e-01 4.368230327963829041e-02 1.467607468366622925e-01 1.605782508850097656e-01 -1.908181756734848022e-01 -1.171596571803092957e-01 -1.624051183462142944e-01 2.378914356231689453e-01 8.705174922943115234e-02 2.629630826413631439e-02 -2.916727662086486816e-01 -1.108303293585777283e-01 -7.001003623008728027e-02 -2.041709721088409424e-01 -4.539946094155311584e-02 -7.513011991977691650e-02 -1.803179234266281128e-01 -1.359503623098134995e-02 4.510100930929183960e-02 -7.554258406162261963e-02 2.077107131481170654e-01 1.217704042792320251e-01
-6.923151761293411255e-02 2.025155872106552124e-01 -2.142895013093948364e-01 1.804363131523132324e-01 -2.551025450229644775e-01 -1.753303557634353638e-01 2.733309864997863770e-01 1.678070276975631714e-01 -2.848953008651733398e-01 1.253405306488275528e-02 -1.782633066177368164e-01 4.940415173768997192e-02 -8.025696873664855957e-02 -2.834636270999908447e-01 -1.453443318605422974e-01 -5.786107107996940613e-02 1.512605398893356323e-01 3.987302184104919434e-01 1.259018778800964355e-01 1.167660877108573914e-01 1.437192708253860474e-01 1.949363052845001221e-01 -1.525440216064453125e-01 -1.113684773445129395e-01 -1.399359554052352905e-01 2.006138265132904053e-01 1.647574454545974731e-01 -9.980449080467224121e-02 -1.250576823949813843e-01 3.393929824233055115e-02 1.235934048891067505e-01 -1.246744245290756226e-01
1.995503604412078857e-01 2.165079563856124878e-01 -1.504319012165069580e-01 -9.445599466562271118e-02 -2.618748247623443604e-01 -1.274316757917404175e-01 -7.801037281751632690e-02 -7.402839511632919312e-02 -2.882027626037597656e-01 -2.002864181995391846e-01 1.560743991285562515e-02 -3.276016563177108765e-02 -4.723604023456573486e-01 6.725119799375534058e-02 -3.881209194660186768e-01 -2.196917086839675903e-01 1.044499129056930542e-01 1.279432028532028198e-01 -5.012495070695877075e-02 1.166928559541702271e-01 1.559283584356307983e-01 1.082347109913825989e-01 1.102594137191772461e-01 -1.393280029296875000e-01 -1.000176891684532166e-01 -2.565823309123516083e-02 -1.060388982295989990e-01 -7.771506905555725098e-02 -1.065260022878646851e-01 -3.368325904011726379e-02 -2.878299653530120850e-01 6.812026258558034897e-03
-3.171705454587936401e-02 1.126770451664924622e-01 -3.892186582088470459e-01 7.964943349361419678e-02 -1.152767539024353027e-01 -2.877956628799438477e-01 8.787148632109165192e-03 1.784690618515014648e-01 7.529324293136596680e-02 1.040254607796669006e-01 -2.368005067110061646e-01 -3.246208131313323975e-01 -3.739596307277679443e-01 1.663179844617843628e-01 -3.393545374274253845e-02 -2.093234844505786896e-02 -1.394159048795700073e-01 9.799731522798538208e-02 5.894171446561813354e-02 6.456966698169708252e-02 -2.154781669378280640e-01 3.963485062122344971e-01 -1.526718884706497192e-01 -1.958241760730743408e-01 -2.211697632446885109e-03 -2.893379703164100647e-02 -6.672403216361999512e-02 -1.125874817371368408e-01 -2.945489622652530670e-02 -1.278612613677978516e-01 5.970658734440803528e-03 -1.276485472917556763e-01
-1.478702127933502197e-01 1.057860441505908966e-03 -2.147784829139709473e-01 -2.179793268442153931e-02 -1.959946155548095703e-01 -1.800706088542938232e-01 9.217265993356704712e-02 2.049141228199005127e-01 -2.096671462059020996e-01 -3.648411249741911888e-03 -1.728499680757522583e-01 -1.925627738237380981e-01 -1.589477062225341797e-01 -1.662763021886348724e-02 -2.623388469219207764e-01 -9.626778215169906616e-02 -1.936266720294952393e-01 4.805238172411918640e-02 -9.750820696353912354e-03 2.527848482131958008e-01 -2.069756388664245605e-01 6.920846551656723022e-02 -1.094909459352493286e-01 4.823653027415275574e-02 -2.380732595920562744e-01 4.119480550289154053e-01 -7.047730684280395508e-02 -2.870169579982757568e-01 2.358654737472534180e-01 -1.322981622070074081e-02 1.307755857706069946e-01 2.080074846744537354e-01
1.148820575326681137e-02 1.414546072483062744e-01 3.651353472378104925e-05 -2.654486000537872314e-01 -1.418349593877792358e-01 -2.949825525283813477e-01 9.640308469533920288e-02 1.086182743310928345e-01 -1.487296074628829956e-01 2.007799148559570312e-01 -7.156246900558471680e-02 -1.941366493701934814e-01 -4.473342299461364746e-01 -4.414222668856382370e-03 -1.601075828075408936e-01 -2.768089771270751953e-01 -1.466986089944839478e-01 1.681738793849945068e-01 -5.574434995651245117e-02 1.077082976698875427e-01 1.662091612815856934e-01 -1.479115784168243408e-01 9.700267016887664795e-02 -8.017893135547637939e-02 -1.643406040966510773e-02 -2.238133847713470459e-01 2.722142450511455536e-02 -1.654408872127532959e-01 -2.666864991188049316e-01 1.279088556766510010e-01 2.757226228713989258e-01 -4.137011244893074036e-02
4.139099270105361938e-02 1.500060856342315674e-01 -2.601588666439056396e-01 -1.792101562023162842e-01 -9.898450225591659546e-02 -9.514730423688888550e-02 -1.663000136613845825e-01 -3.819464892148971558e-02 -1.930098682641983032e-01 -7.900799065828323364e-02 -1.807468235492706299e-01 6.478438526391983032e-02 -1.396545320749282837e-01 5.985181406140327454e-02 -1.969551891088485718e-01 -2.116301357746124268e-01 -5.046325549483299255e-02 2.025761753320693970e-01 -1.881282180547714233e-01 -7.143948972225189209e-02 -8.038835227489471436e-02 1.401785612106323242e-01 -7.451723515987396240e-02 2.287285029888153076e-02 1.659709215164184570e-02 2.922743558883666992e-01 -1.963096261024475098e-01 -3.479794561862945557e-01 -2.017249464988708496e-01 -4.192866683006286621e-01 2.906504459679126740e-02 2.491202950477600098e-01
-5.873488262295722961e-02 1.870937645435333252e-01 -7.182899117469787598e-02 -8.646510541439056396e-02 -1.252923458814620972e-01 -4.464142322540283203e-01 1.347116827964782715e-01 1.118805259466171265e-01 -1.315981596708297729e-01 -4.140696525573730469e-01 -1.198271065950393677e-01 -2.103793472051620483e-01 -1.515112072229385376e-01 -3.401434049010276794e-02 -1.951876580715179443e-01 -7.194751407951116562e-03 1.052103787660598755e-01 -1.244487315416336060e-01 -5.713704228401184082e-02 1.028190404176712036e-01 -7.222837209701538086e-02 2.771230340003967285e-01 1.221609935164451599e-01 -8.307364583015441895e-02 1.162494719028472900e-01 -1.872838735580444336e-01 3.735291361808776855e-01 -1.000331714749336243e-01 -8.501962572336196899e-02 -1.720174998044967651e-01 7.849577069282531738e-02 9.098639339208602905e-02
2.190071642398834229e-01 2.582584023475646973e-01 -2.871744707226753235e-02 -2.552517354488372803e-01 -1.950525119900703430e-02 -3.797605931758880615e-01 -1.555747687816619873e-01 6.700602918863296509e-02 -8.699499070644378662e-02 3.444899022579193115e-01 -1.979108303785324097e-01 -5.455584451556205750e-02 1.381965354084968567e-02 -1.007844284176826477e-01 -5.938294157385826111e-02 -3.042050004005432129e-01 -1.065708510577678680e-02 -6.601136922836303711e-02 1.915097981691360474e-01 3.182910382747650146e-01 4.882189445197582245e-03 2.852796763181686401e-02 4.429953545331954956e-02 -1.188144311308860779e-01 -7.627799361944198608e-02 1.276828050613403320e-01 -7.654974609613418579e-02 -3.672467172145843506e-01 1.533629745244979858e-01 -8.216004073619842529e-02 1.879679784178733826e-02 1.357137560844421387e-01
1.938339918851852417e-01 -5.244090408086776733e-02 -1.321899741888046265e-01 -1.603625714778900146e-02 -1.342474669218063354e-01 -2.074174135923385620e-01 2.452767491340637207e-01 -1.329762954264879227e-02 -4.965022802352905273e-01 -1.199274733662605286e-01 -1.077275276184082031e-01 3.549120202660560608e-02 3.640546649694442749e-02 -1.646586880087852478e-02 4.597691074013710022e-02 -2.829331755638122559e-01 -3.154304921627044678e-01 3.790456056594848633e-01 -1.493382006883621216e-01 -5.276073142886161804e-02 -8.750522509217262268e-03 1.140166446566581726e-02 -2.387962341308593750e-01 -1.767331175506114960e-02 -1.765509843826293945e-01 -1.079262644052505493e-01 4.041993618011474609e-02 -6.968138366937637329e-02 -3.171502798795700073e-02 -2.522973120212554932e-01 1.514588445425033569e-01 1.828480884432792664e-02
1.847510486841201782e-01 -8.519390970468521118e-02 -1.452538669109344482e-01 -4.858120158314704895e-02 -5.530371889472007751e-02 -2.404005825519561768e-01 2.069864571094512939e-01 2.322063408792018890e-02 -5.494445795193314552e-04 2.976117730140686035e-01 -3.175457939505577087e-02 2.109921351075172424e-02 8.163180202245712280e-03 -1.676795929670333862e-01 -2.427984029054641724e-01 -3.407491147518157959e-01 -9.947896003723144531e-02 2.679846882820129395e-01 9.092022478580474854e-02 -2.026620553806424141e-03 -9.525837004184722900e-02 4.236120879650115967e-01 -1.827298253774642944e-01 7.478311657905578613e-02 -6.416847929358482361e-03 -1.644035577774047852e-01 -7.034139335155487061e-02 -1.895018965005874634e-01 6.022500991821289062e-02 -3.078449070453643799e-01 2.146636843681335449e-01 8.806200325489044189e-02
-2.843828797340393066e-01 -2.411338835954666138e-01 -2.695459872484207153e-02 -2.545816302299499512e-01 -1.136109828948974609e-01 -2.838643193244934082e-01 -8.315869420766830444e-02 1.985363848507404327e-02 -2.237711697816848755e-01 -1.635756641626358032e-01 -2.288425527513027191e-02 3.518926724791526794e-02 -2.575887143611907959e-01 -5.212288722395896912e-02 -4.929579421877861023e-02 -2.060343623161315918e-01 -1.197851374745368958e-01 2.037825882434844971e-01 -3.166983127593994141e-01 2.653403580188751221e-01 1.068095266819000244e-01 4.221833497285842896e-02 1.152524538338184357e-02 -2.608855962753295898e-01 -1.501324176788330078e-01 7.461097836494445801e-02 1.968607157468795776e-01 7.395330816507339478e-02 1.356860399246215820e-01 -2.013998478651046753e-01 2.247731089591979980e-01 1.109769567847251892e-01
-1.360190659761428833e-01 3.951003849506378174e-01 -3.435316085815429688e-01 1.636298447847366333e-01 -1.357042640447616577e-01 -1.467083208262920380e-02 -4.362748935818672180e-03 1.473499983549118042e-01 1.175890043377876282e-01 -1.910591423511505127e-01 -4.033219814300537109e-01 -1.471892744302749634e-01 -1.066248789429664612e-01 -7.751270383596420288e-02 -2.808304727077484131e-01 -2.043675333261489868e-01 -2.264484763145446777e-01 -3.426984697580337524e-02 -1.100718304514884949e-01 1.404246538877487183e-01 1.323256269097328186e-02 2.891827560961246490e-02 7.784441858530044556e-02 -5.535941570997238159e-02 -9.918764233589172363e-02 -7.578776031732559204e-02 6.665127724409103394e-02 -5.246441438794136047e-02 2.550121843814849854e-01 -5.774424225091934204e-02 2.757208645343780518e-01 7.734600454568862915e-02
1.193118989467620850e-01 5.881803855299949646e-02 -1.085575819015502930e-01 -7.045659422874450684e-02 2.394294097030069679e-05 -4.881208837032318115e-01 1.593968719244003296e-01 1.643727347254753113e-02 -4.794005155563354492e-01 -2.920022793114185333e-02 -1.042226999998092651e-01 4.784276708960533142e-02 1.713381260633468628e-01 7.479288429021835327e-02 -1.040806248784065247e-01 -2.837802171707153320e-01 -2.068442255258560181e-01 2.631852030754089355e-01 3.891125321388244629e-02 1.044299919158220291e-03 -2.193747907876968384e-01 -6.355041265487670898e-02 -7.925754785537719727e-02 -2.522113621234893799e-01 -1.294899545609951019e-02 -1.672762185335159302e-01 -7.619684934616088867e-02 -2.423704229295253754e-02 1.832914799451828003e-01 -7.512415200471878052e-02 1.424113810062408447e-01 -4.228482395410537720e-02
1.539057791233062744e-01 8.367848582565784454e-03 6.901518255472183228e-02 -3.773126006126403809e-01 -1.544724255800247192e-01 -1.005602926015853882e-01 -1.610612422227859497e-01 1.003956794738769531e-01 -3.642734885215759277e-01 -1.242999583482742310e-01 -6.710252910852432251e-02 2.181214094161987305e-02 -4.395078867673873901e-03 -2.946801781654357910e-01 -2.757539749145507812e-01 1.601402908563613892e-01 -1.126018166542053223e-01 5.157960578799247742e-02 -3.348739445209503174e-02 2.145067155361175537e-01 -8.844573050737380981e-02 1.579867862164974213e-02 3.766517341136932373e-01 -2.787236571311950684e-01 3.145203366875648499e-02 3.727022185921669006e-02 6.673850864171981812e-02 -1.806969344615936279e-01 -6.380543112754821777e-02 6.659595668315887451e-02 2.669148147106170654e-01 9.012673050165176392e-02
-1.578131318092346191e-02 1.401701383292675018e-02 -1.830352544784545898e-01 -6.467533111572265625e-02 -9.803143143653869629e-02 -4.633008837699890137e-01 2.938032522797584534e-02 6.060180440545082092e-02 -5.159428715705871582e-01 -5.459427833557128906e-02 -2.235393375158309937e-01 8.932019770145416260e-02 1.902849823236465454e-01 1.508201509714126587e-01 -9.058830887079238892e-02 -1.877870112657546997e-01 -1.163137853145599365e-01 1.641858071088790894e-01 4.446762055158615112e-02 2.013230323791503906e-02 -2.996029555797576904e-01 -2.211361424997448921e-03 7.477458566427230835e-02 -2.495109438896179199e-01 -1.636540330946445465e-02 -1.507263183593750000e-01 -1.409163922071456909e-01 -1.133372448384761810e-02 1.182845309376716614e-01 -4.640130326151847839e-02 2.095285505056381226e-01 -4.923988599330186844e-03
-3.657393530011177063e-02 -2.165187895298004150e-02 -3.374147415161132812e-01 -1.386639624834060669e-01 3.107342123985290527e-02 -1.539898216724395752e-01 9.602288156747817993e-02 1.534336209297180176e-01 -5.803778022527694702e-02 -5.337788909673690796e-02 -3.561669290065765381e-01 -1.130047626793384552e-02 -2.059855498373508453e-03 -3.646405935287475586e-01 1.748269423842430115e-02 -2.132363617420196533e-01 1.848641782999038696e-01 1.616361737251281738e-01 -4.908537119626998901e-02 -7.495062798261642456e-02 -8.466053009033203125e-02 3.933951854705810547e-01 1.646797358989715576e-01 -2.741362750530242920e-01 1.860688440501689911e-02 -1.390960216522216797e-01 9.622259438037872314e-02 -2.290485501289367676e-01 2.026003301143646240e-01 4.923704639077186584e-02 -1.465718448162078857e-01 1.297613084316253662e-01
-8.729732781648635864e-02 1.656848490238189697e-01 -1.243307292461395264e-01 -2.468568384647369385e-01 1.785517483949661255e-01 -1.377096865326166153e-02 -1.285372823476791382e-01 2.594691514968872070e-01 7.381744217127561569e-04 -3.130870312452316284e-02 -4.169031977653503418e-02 -4.780430719256401062e-02 -3.755784928798675537e-01 -3.946209847927093506e-01 -1.478566676378250122e-01 -2.700504064559936523e-01 -1.773635298013687134e-01 1.449909508228302002e-01 4.891536664217710495e-03 -1.391408406198024750e-02 3.710076212882995605e-03 1.104382947087287903e-01 -1.895171254873275757e-01 6.769943237304687500e-02 8.260827511548995972e-02 1.423156708478927612e-01 6.895063817501068115e-02 -1.492920666933059692e-01 -1.374454051256179810e-01 3.834567964076995850e-02 3.283413946628570557e-01 2.972186505794525146e-01
-1.354208886623382568e-01 4.166320264339447021e-01 -7.027385383844375610e-02 -2.879580259323120117e-01 -1.853012442588806152e-01 -1.999797224998474121e-01 -2.662560902535915375e-02 3.450968265533447266e-01 -2.896486595273017883e-02 5.444683879613876343e-02 -3.640398383140563965e-02 1.270290017127990723e-01 -1.556959152221679688e-01 1.415886431932449341e-01 -2.316556125879287720e-02 -3.752455711364746094e-01 -6.084115710109472275e-03 1.706194579601287842e-01 -9.036967158317565918e-02 2.393152117729187012e-01 2.488849610090255737e-01 3.559076040983200073e-02 1.241301745176315308e-01 -2.789242565631866455e-02 -1.263096183538436890e-01 -1.770556867122650146e-01 1.195237319916486740e-02 -2.167804241180419922e-01 -7.740860432386398315e-02 -1.121947243809700012e-01 1.508991122245788574e-01 9.705113619565963745e-02
-7.494623959064483643e-02 5.546889081597328186e-02 -2.433161288499832153e-01 8.010854013264179230e-03 -3.085936903953552246e-01 -2.768305242061614990e-01 2.563411295413970947e-01 3.056014329195022583e-02 -1.684387214481830597e-02 -1.114473938941955566e-01 -6.579639017581939697e-02 -8.548117429018020630e-02 -1.005261391401290894e-01 -2.095070034265518188e-01 -1.871617287397384644e-01 -1.833115220069885254e-01 9.158337116241455078e-02 4.466412067413330078e-01 8.273097337223589420e-04 -6.251367181539535522e-02 -1.330590844154357910e-01 1.602956652641296387e-02 1.236807256937026978e-01 -1.565572917461395264e-01 7.575672119855880737e-02 1.477731168270111084e-01 2.169866263866424561e-01 -2.621966302394866943e-01 1.883784979581832886e-01 2.274250425398349762e-02 2.199111878871917725e-01 2.218859344720840454e-01
-8.835012465715408325e-02 5.557804368436336517e-03 -2.169451117515563965e-01 -1.339412480592727661e-01 -1.313309222459793091e-01 6.266830861568450928e-02 -1.818811334669589996e-02 3.786360621452331543e-01 -3.153087794780731201e-01 -1.057638451457023621e-01 -2.069491660222411156e-03 -4.434834793210029602e-02 -3.265578150749206543e-01 -4.203820973634719849e-02 -3.713015466928482056e-02 -5.667294189333915710e-02 -1.470066010951995850e-01 4.114279523491859436e-02 2.488664835691452026e-01 2.183112353086471558e-01 7.022354751825332642e-02 4.024075865745544434e-01 -1.762262433767318726e-01 -2.161667048931121826e-01 7.863155752420425415e-02 5.462596938014030457e-02 3.115544654428958893e-02 -1.006674207746982574e-02 5.354947969317436218e-02 -2.887806892395019531e-01 1.255661100149154663e-01 2.165642380714416504e-01
6.943798810243606567e-02 2.820672988891601562e-01 -2.410625815391540527e-01 -3.673318773508071899e-02 9.748997539281845093e-02 1.249689385294914246e-01 5.329730734229087830e-02 4.312976002693176270e-01 -2.178454548120498657e-01 -4.317479729652404785e-01 -1.822161674499511719e-02 -1.467641741037368774e-01 -2.754596769809722900e-01 -1.150868386030197144e-01 -1.621205657720565796e-01 -1.147147193551063538e-01 -2.743225917220115662e-02 -3.350617736577987671e-02 4.803930222988128662e-02 8.374217152595520020e-02 1.784129589796066284e-01 3.224542737007141113e-01 2.282027900218963623e-01 -1.329700201749801636e-01 -9.181921184062957764e-02 -4.150594025850296021e-02 5.401316285133361816e-02 6.099023297429084778e-02 3.129440173506736755e-02 -8.729472756385803223e-02 7.205305993556976318e-02 1.026278659701347351e-01
3.296909630298614502e-01 -9.257911890745162964e-02 -2.963232696056365967e-01 -2.708773016929626465e-01 1.407655924558639526e-01 -2.555387616157531738e-01 1.091354340314865112e-01 2.257902622222900391e-01 1.899810135364532471e-02 -2.760549783706665039e-01 -1.407823860645294189e-01 -1.674423515796661377e-01 8.729688823223114014e-03 -1.529324650764465332e-01 -1.574981361627578735e-01 5.194174498319625854e-02 -2.683230638504028320e-01 8.502290397882461548e-02 -7.271867990493774414e-02 -2.641565203666687012e-01 -2.124764472246170044e-01 1.988719850778579712e-01 3.224010467529296875e-01 1.638406887650489807e-02 -1.127867549657821655e-01 -9.279723465442657471e-02 9.929338097572326660e-02 -6.283217668533325195e-02 8.866342902183532715e-02 -4.784542694687843323e-02 3.582689166069030762e-02 9.153706580400466919e-02
-2.108120359480381012e-02 2.655610740184783936e-01 -1.645770370960235596e-01 -1.819296181201934814e-01 2.781830728054046631e-01 -3.068069815635681152e-01 -2.254536189138889313e-02 2.705799937248229980e-01 -3.421096131205558777e-02 -6.287185847759246826e-02 -1.862795203924179077e-01 1.682739406824111938e-01 -3.909282758831977844e-02 6.264623999595642090e-02 -2.112286388874053955e-01 -4.883817955851554871e-02 -5.387529730796813965e-02 4.828435555100440979e-02 -1.916969567537307739e-01 -7.241263985633850098e-02 2.988263368606567383e-01 5.243558064103126526e-02 1.584651768207550049e-01 -1.437255740165710449e-01 -1.464288979768753052e-01 -3.216104209423065186e-01 5.867267027497291565e-02 -6.052868813276290894e-02 2.023385465145111084e-01 -3.739585578441619873e-01 -5.085309967398643494e-02 5.121336132287979126e-02
2.012113034725189209e-01 1.585922688245773315e-01 -1.853604763746261597e-01 6.821475178003311157e-02 -3.575234487652778625e-02 -4.905907511711120605e-01 2.018469572067260742e-01 -2.514372020959854126e-02 -4.738733768463134766e-01 8.730073273181915283e-02 -1.498337648808956146e-02 3.510656207799911499e-02 6.603892147541046143e-02 -1.407227963209152222e-01 -7.879287749528884888e-02 -1.829958707094192505e-01 -3.329842984676361084e-01 2.117576301097869873e-01 -6.918012350797653198e-02 6.304945051670074463e-02 -1.565571725368499756e-01 -4.250357300043106079e-02 -1.820576488971710205e-01 -1.855862699449062347e-02 -1.838203072547912598e-01 -2.343630790710449219e-02 -8.669611811637878418e-02 -7.200284302234649658e-02 1.251429170370101929e-01 -5.098127573728561401e-02 7.495900988578796387e-02 1.389932930469512939e-01
1.768987476825714111e-01 1.053000688552856445e-01 -1.479723770171403885e-02 4.369810689240694046e-03 -8.034078776836395264e-02 -4.176975488662719727e-01 8.566951751708984375e-02 1.791412532329559326e-01 -7.299214601516723633e-02 -2.822180390357971191e-01 -1.959837824106216431e-01 3.040552884340286255e-02 -1.582428961992263794e-01 2.277946770191192627e-01 -3.066056072711944580e-01 -3.497817516326904297e-01 -4.432506486773490906e-02 6.825139373540878296e-02 -5.031132698059082031e-02 7.877558469772338867e-02 1.295136511325836182e-01 2.231912612915039062e-01 3.058451972901821136e-02 -3.685871511697769165e-02 1.798781566321849823e-02 -6.851208209991455078e-02 6.181458011269569397e-02 -4.429353177547454834e-01 -2.649662643671035767e-02 -7.289644330739974976e-02 1.410587877035140991e-01 -6.514520198106765747e-02
2.082360535860061646e-01 -2.716616988182067871e-01 9.557148814201354980e-02 -8.911257609724998474e-03 8.501464873552322388e-02 -3.544541895389556885e-01 -2.668262924998998642e-03 1.366736441850662231e-01 -9.262310713529586792e-02 -3.314821049571037292e-02 -4.064671695232391357e-02 -5.180767551064491272e-02 1.649750582873821259e-02 -3.046603798866271973e-01 -2.740881145000457764e-01 -1.295249462127685547e-01 -1.230647787451744080e-01 3.242918848991394043e-01 -6.984540820121765137e-02 2.845282256603240967e-01 -2.543205618858337402e-01 -9.415334090590476990e-03 1.666554599069058895e-03 -7.885770499706268311e-02 -1.365666836500167847e-01 -8.230967447161674500e-03 -1.416015438735485077e-02 4.897523298859596252e-02 -1.714814752340316772e-01 -3.983652293682098389e-01 1.629266589879989624e-01 -9.985109418630599976e-02
1.406003683805465698e-01 -4.097666218876838684e-02 1.095296908169984818e-02 -2.100276201963424683e-02 -1.447923183441162109e-01 -3.978169858455657959e-01 -1.038956269621849060e-01 1.126068830490112305e-01 -1.173589378595352173e-01 -2.347178757190704346e-01 1.013706997036933899e-01 -3.382615745067596436e-02 -5.571785196661949158e-02 1.552397478371858597e-02 -4.391988217830657959e-01 -1.659415662288665771e-01 -1.223199740052223206e-01 2.200764045119285583e-02 -4.393657669425010681e-02 1.325586289167404175e-01 1.000441312789916992e-01 3.938966095447540283e-01 -1.197082106955349445e-03 -7.390373200178146362e-02 -9.535909444093704224e-02 -3.492633402347564697e-01 -2.424232475459575653e-02 -3.296107053756713867e-01 -5.080300569534301758e-02 -8.025865256786346436e-02 1.193535625934600830e-01 -4.558712244033813477e-02
1.461003869771957397e-01 2.996974885463714600e-01 -7.317147403955459595e-02 -2.965070903301239014e-01 4.883641377091407776e-02 -2.678952924907207489e-02 6.826016306877136230e-02 3.057544231414794922e-01 -2.447596490383148193e-01 -1.465667933225631714e-01 -1.080748736858367920e-01 -1.323952227830886841e-01 -5.050795525312423706e-02 -4.165973514318466187e-02 -2.991556823253631592e-01 1.816639602184295654e-01 1.270781829953193665e-02 -1.459816247224807739e-01 1.527759283781051636e-01 1.413901448249816895e-01 -8.608185499906539917e-02 5.298800393939018250e-02 1.128781884908676147e-01 -2.998328804969787598e-01 6.324005872011184692e-02 -3.505526483058929443e-01 -3.510866314172744751e-02 -2.054029703140258789e-01 -3.442412614822387695e-02 6.564950197935104370e-02 1.961804926395416260e-01 2.549179196357727051e-01
1.537451893091201782e-01 2.701440453529357910e-01 4.183858982287347317e-04 -4.056573212146759033e-01 -5.802618339657783508e-02 -1.563640385866165161e-01 -6.529128551483154297e-02 5.758093595504760742e-01 7.432089745998382568e-02 -2.108159847557544708e-02 4.170323535799980164e-02 -3.725842386484146118e-02 3.467920050024986267e-02 1.178570762276649475e-01 -6.916097551584243774e-02 -3.555539846420288086e-01 -1.596351861953735352e-01 1.857117712497711182e-01 -8.244806667789816856e-04 2.370146811008453369e-01 -4.001514986157417297e-02 1.676054149866104126e-01 3.566855564713478088e-02 -2.151510678231716156e-02 1.751424977555871010e-03 -1.277455985546112061e-01 2.779794111847877502e-02 -8.447433263063430786e-02 -1.125652492046356201e-01 -1.663547307252883911e-01 1.960950344800949097e-02 8.522573113441467285e-02
1.833195537328720093e-01 -9.871447086334228516e-02 5.045885220170021057e-02 -2.702716886997222900e-01 5.231004953384399414e-02 -3.803161680698394775e-01 1.854946017265319824e-01 1.929172873497009277e-01 -3.327813148498535156e-01 2.114505320787429810e-01 4.772074893116950989e-02 2.950943112373352051e-01 -1.334217041730880737e-01 -1.147936135530471802e-01 -2.535346448421478271e-01 -1.789141595363616943e-01 8.119915425777435303e-02 8.009691536426544189e-02 -1.036544144153594971e-01 -5.942964926362037659e-02 -3.357117250561714172e-02 1.353530138731002808e-01 5.757069215178489685e-02 -2.392227179370820522e-05 6.374859064817428589e-02 2.472194880247116089e-01 3.840680122375488281e-01 1.175164803862571716e-01 6.249514222145080566e-02 -8.728811889886856079e-02 1.257883571088314056e-02 4.175280034542083740e-02
5.422581359744071960e-02 2.424396574497222900e-01 -2.208496630191802979e-01 -3.184199035167694092e-01 -1.381811648607254028e-01 -4.948045685887336731e-02 -9.259269572794437408e-03 -5.113952606916427612e-02 -1.705482155084609985e-01 -2.293300777673721313e-01 4.711814969778060913e-02 -1.931220889091491699e-01 -2.554454505443572998e-01 8.446780592203140259e-02 -3.004491031169891357e-01 6.642734631896018982e-03 2.333740890026092529e-02 1.582414805889129639e-01 1.057551894336938858e-02 4.304030835628509521e-01 8.021896332502365112e-02 1.102710589766502380e-01 -1.232650056481361389e-01 -2.964950799942016602e-01 1.729413121938705444e-01 2.718428522348403931e-02 1.359202563762664795e-01 -2.463379055261611938e-01 1.063097044825553894e-01 1.243719756603240967e-01 -1.015705913305282593e-01 2.107112109661102295e-02
1.432553082704544067e-01 1.423621475696563721e-01 -4.281503260135650635e-01 -2.512336969375610352e-01 -2.136583179235458374e-01 -2.740474939346313477e-01 -2.562989592552185059e-01 -9.985434263944625854e-02 -1.544857621192932129e-01 -4.589562863111495972e-02 -5.764411762356758118e-02 -5.469143390655517578e-02 -3.972769677639007568e-01 5.267471820116043091e-02 -3.222462534904479980e-01 -7.685431092977523804e-02 5.783587321639060974e-02 7.358928769826889038e-02 -4.916399344801902771e-02 2.345054894685745239e-01 1.330750435590744019e-01 -1.716378517448902130e-02 5.569057911634445190e-02 -1.491614282131195068e-01 -1.831509172916412354e-01 -6.004144996404647827e-02 -1.309719979763031006e-01 -1.310125552117824554e-02 3.228620812296867371e-02 1.710983961820602417e-01 -1.034222394227981567e-01 -9.336190670728683472e-02
-1.620601117610931396e-01 -8.094006031751632690e-02 -2.196285426616668701e-01 -1.897962242364883423e-01 -7.886783778667449951e-02 -2.983954846858978271e-01 4.785704612731933594e-02 -1.492093652486801147e-01 -4.139913320541381836e-01 -1.283160448074340820e-01 5.804397538304328918e-02 1.149973347783088684e-01 -4.170903563499450684e-02 2.850601822137832642e-02 -4.110292494297027588e-01 -2.333596497774124146e-01 -7.035012543201446533e-02 3.123179674148559570e-01 -5.877439677715301514e-02 -9.086821228265762329e-02 -3.368084505200386047e-02 -8.138814568519592285e-02 -4.693288728594779968e-02 -3.075843751430511475e-01 -2.393298745155334473e-01 -1.522859465330839157e-02 -9.576452523469924927e-02 4.595771431922912598e-02 -7.507697492837905884e-02 3.006422519683837891e-02 1.573420912027359009e-01 -1.176773682236671448e-01
-2.276006340980529785e-01 1.527619212865829468e-01 -2.080017179250717163e-01 -2.968832664191722870e-02 -1.267170906066894531e-01 -5.034964084625244141e-01 1.213658973574638367e-01 4.542747139930725098e-02 -2.064256072044372559e-01 1.067121233791112900e-02 -1.430938392877578735e-01 -4.865857213735580444e-02 -4.275152087211608887e-01 -6.790661718696355820e-03 -1.435727328062057495e-01 -9.788854420185089111e-02 6.731803715229034424e-02 -8.242309093475341797e-02 -9.237059950828552246e-02 7.144419848918914795e-02 1.125583574175834656e-01 -5.101449787616729736e-02 -3.937241062521934509e-02 -5.222099716775119305e-04 9.627099335193634033e-02 -2.050760537385940552e-01 -1.980810165405273438e-01 -7.324048876762390137e-02 -1.289680451154708862e-01 -1.853334754705429077e-01 3.561421036720275879e-01 1.580448262393474579e-02
-8.747710287570953369e-02 1.769049763679504395e-01 -6.802991032600402832e-02 1.818483322858810425e-02 -8.471451699733734131e-02 -3.625835776329040527e-01 2.945702150464057922e-02 1.527169346809387207e-01 -2.692044377326965332e-01 1.863505989313125610e-01 -5.496759712696075439e-02 -2.305726259946823120e-01 -3.805820941925048828e-01 -4.378574434667825699e-03 -1.557427793741226196e-01 7.806120067834854126e-02 -9.757872670888900757e-02 1.213826090097427368e-01 -7.066237926483154297e-02 2.054991722106933594e-01 3.042249977588653564e-01 -1.929557621479034424e-01 3.411763114854693413e-03 6.648596376180648804e-02 -1.345168054103851318e-01 -1.503062099218368530e-01 -3.638695925474166870e-02 -1.302657127380371094e-01 -8.140283823013305664e-02 -1.618923544883728027e-01 3.940787315368652344e-01 4.309621825814247131e-02
-1.408116668462753296e-01 -5.845663323998451233e-02 1.179833188652992249e-01 -2.744644880294799805e-01 4.380125552415847778e-02 -3.164191842079162598e-01 1.189253702759742737e-01 2.413713783025741577e-01 -3.686814010143280029e-01 -1.285956054925918579e-01 5.918169766664505005e-02 -3.010413981974124908e-02 -9.377773851156234741e-02 -2.403358696028590202e-03 -1.311115771532058716e-01 -2.049022614955902100e-01 -4.080307185649871826e-01 1.113388389348983765e-01 -1.348561495542526245e-01 7.053102552890777588e-02 -2.023422271013259888e-01 5.608929321169853210e-02 -3.303025662899017334e-02 -2.775616645812988281e-01 -5.897976458072662354e-02 -1.913749128580093384e-01 -7.145390659570693970e-02 2.190711051225662231e-01 -1.086419634521007538e-02 -2.151155620813369751e-01 -9.116788953542709351e-02 1.266618520021438599e-01
3.040462732315063477e-01 2.735761404037475586e-01 2.400084026157855988e-02 -1.484449058771133423e-01 -2.457215636968612671e-02 -4.895688965916633606e-02 4.916327539831399918e-03 -4.568263888359069824e-02 -2.944790124893188477e-01 2.768103964626789093e-02 1.497010737657546997e-01 -1.862753741443157196e-02 9.802391752600669861e-03 -2.364588677883148193e-01 -1.401647329330444336e-01 -3.912093341350555420e-01 -1.887264996767044067e-01 -4.211413487792015076e-02 5.926301702857017517e-02 2.082578837871551514e-01 1.355932354927062988e-01 3.354156911373138428e-01 1.188408657908439636e-01 -3.008345961570739746e-01 -1.783717125654220581e-01 -1.150282844901084900e-01 -1.179716810584068298e-01 4.529552161693572998e-02 1.383944600820541382e-01 -8.370788395404815674e-02 2.151996791362762451e-01 -1.130070611834526062e-01
1.661604791879653931e-01 1.261183470487594604e-01 -1.889477521181106567e-01 -2.167064845561981201e-01 -1.354187130928039551e-01 -6.402560323476791382e-02 -4.372106865048408508e-02 3.805834352970123291e-01 -7.120624929666519165e-02 1.483068466186523438e-01 -1.703385859727859497e-01 4.996388219296932220e-03 -2.239277362823486328e-01 2.990971505641937256e-01 -8.452846109867095947e-02 -9.042764455080032349e-02 -1.997535824775695801e-01 4.028070271015167236e-01 -6.084972247481346130e-02 1.359534412622451782e-01 6.115326657891273499e-02 2.276187688112258911e-01 -2.539432607591152191e-02 2.694314159452915192e-02 -1.054872125387191772e-01 1.085806936025619507e-01 -3.682931140065193176e-02 -1.329542845487594604e-01 -2.174239605665206909e-01 4.380100220441818237e-02 1.587452739477157593e-01 3.098298311233520508e-01
1.398743540048599243e-01 1.797303259372711182e-01 -2.088452428579330444e-01 -3.737090229988098145e-01 -2.053014487028121948e-01 -2.105920612812042236e-01 6.019087135791778564e-02 3.227163851261138916e-01 -4.994407296180725098e-03 1.818291395902633667e-01 -1.898419670760631561e-02 -2.043503969907760620e-01 -1.592254340648651123e-01 2.140445709228515625e-01 4.486757516860961914e-02 -2.551318109035491943e-01 6.774353235960006714e-02 5.758357048034667969e-02 -1.635366491973400116e-02 -3.461393713951110840e-02 2.277438296005129814e-03 1.184673383831977844e-01 1.736154034733772278e-02 -2.736127674579620361e-01 1.876318156719207764e-01 -8.904673904180526733e-02 1.866285055875778198e-01 1.566749364137649536e-01 -2.608684636652469635e-02 -1.360858678817749023e-01 3.366594016551971436e-01 1.532451808452606201e-01
-1.359411925077438354e-01 3.993780910968780518e-02 -3.767278194427490234e-01 1.572820991277694702e-01 -1.338819265365600586e-01 -1.104803457856178284e-01 5.866139009594917297e-02 1.703573167324066162e-01 -1.667838543653488159e-01 -1.188595127314329147e-02 -1.795685142278671265e-01 -3.757047951221466064e-01 -9.605241566896438599e-02 -1.861203461885452271e-01 -1.641176491975784302e-01 -2.539429068565368652e-01 1.265896409749984741e-01 3.021386861801147461e-01 -6.935850530862808228e-02 -5.340371653437614441e-02 -1.143588125705718994e-01 -3.713991492986679077e-02 5.998518317937850952e-02 -3.080340325832366943e-01 1.695703342556953430e-02 6.504707038402557373e-02 8.002350479364395142e-02 -2.342682629823684692e-01 -2.234729379415512085e-01 -6.644590944051742554e-02 1.829713210463523865e-02 2.561545968055725098e-01
-6.989004462957382202e-02 3.897749185562133789e-01 6.916780024766921997e-02 -1.054467409849166870e-01 9.141824394464492798e-02 -3.074310123920440674e-01 1.653270870447158813e-01 1.444293111562728882e-01 -9.616877883672714233e-02 9.114386886358261108e-02 -1.568539440631866455e-01 -2.878708243370056152e-01 -2.648014128208160400e-01 3.281736746430397034e-02 -1.804205626249313354e-01 6.364462431520223618e-03 5.046422407031059265e-02 1.979999393224716187e-01 -1.714490652084350586e-01 7.008811831474304199e-02 1.547522097826004028e-01 -1.165456622838973999e-01 4.312647506594657898e-02 -4.500498622655868530e-02 -1.171891167759895325e-01 -2.415814436972141266e-02 -8.409689366817474365e-02 -1.763869076967239380e-01 1.375068910419940948e-02 -2.509817779064178467e-01 4.517409503459930420e-01 -1.008952781558036804e-01
2.066014856100082397e-01 6.848085671663284302e-03 -2.137518674135208130e-02 -2.629815936088562012e-01 1.710205338895320892e-02 -2.414571195840835571e-01 1.849423348903656006e-02 2.129144519567489624e-01 -2.819850742816925049e-01 -3.738210201263427734e-01 -8.783626835793256760e-04 -1.624374538660049438e-01 -1.356230955570936203e-02 8.065278828144073486e-02 -1.703328937292098999e-01 -2.423879057168960571e-01 1.776204258203506470e-01 -1.064405441284179688e-01 -1.131311804056167603e-01 2.199663221836090088e-01 -9.082451462745666504e-02 3.233480453491210938e-01 8.342777937650680542e-02 2.584142610430717468e-02 5.676340777426958084e-03 -2.084854692220687866e-01 1.617838740348815918e-01 -2.156825214624404907e-01 -9.106978774070739746e-02 -2.689900398254394531e-01 -1.176182273775339127e-02 1.476924121379852295e-01
8.709108084440231323e-02 -8.655642718076705933e-02 -1.842796802520751953e-01 -1.340119391679763794e-01 -2.404007315635681152e-01 -3.413506448268890381e-01 2.958267629146575928e-01 2.870736122131347656e-01 -4.799921065568923950e-02 -6.642932444810867310e-02 1.925736218690872192e-01 1.587152034044265747e-01 6.721892207860946655e-02 -1.359940767288208008e-01 -1.878441125154495239e-01 -5.293790623545646667e-02 -1.088977977633476257e-01 3.407591581344604492e-01 -6.207772530615329742e-03 4.497462138533592224e-02 1.551019847393035889e-01 7.795175909996032715e-02 1.000999584794044495e-01 -4.953524470329284668e-02 -4.817775450646877289e-03 1.839332729578018188e-01 3.092170357704162598e-01 -1.743175387382507324e-01 -1.552197039127349854e-01 4.166966304183006287e-02 2.867386639118194580e-01 1.346345096826553345e-01
2.496133893728256226e-01 2.884609997272491455e-01 -1.072586402297019958e-01 -2.092019841074943542e-02 9.051597118377685547e-02 -4.614113271236419678e-01 1.505690813064575195e-01 -1.230695322155952454e-01 -4.623220115900039673e-02 1.329351589083671570e-02 5.582795944064855576e-03 6.137341633439064026e-02 -2.652016282081604004e-01 1.706860959529876709e-01 -2.210432291030883789e-01 -2.669009566307067871e-01 -1.519221067428588867e-01 3.129724040627479553e-02 -3.896909952163696289e-02 1.558433175086975098e-01 2.412486076354980469e-01 1.756718009710311890e-01 2.288857251405715942e-01 -8.894737064838409424e-02 -1.184054743498563766e-02 -1.757487952709197998e-01 1.914924681186676025e-01 -1.269934624433517456e-01 -1.933179982006549835e-02 -1.172028928995132446e-01 1.914519220590591431e-01 -1.553731560707092285e-01
1.488478034734725952e-01 3.960494101047515869e-01 -2.745578289031982422e-01 -1.235566511750221252e-01 -5.231140926480293274e-02 -2.149535268545150757e-01 -1.296854168176651001e-01 3.082512691617012024e-02 -1.824929416179656982e-01 -6.551511585712432861e-02 -1.206893287599086761e-02 -1.533963829278945923e-01 -1.963149160146713257e-01 6.753792613744735718e-02 -4.829792678356170654e-02 -1.850477606058120728e-01 -1.649218350648880005e-01 1.249081268906593323e-01 9.038157016038894653e-02 2.221890538930892944e-02 2.982790470123291016e-01 2.706064879894256592e-01 -1.827265024185180664e-01 -5.300263315439224243e-02 -3.909052312374114990e-01 -2.278996407985687256e-01 -1.465053707361221313e-01 2.209894917905330658e-02 6.933447718620300293e-02 -1.441967785358428955e-01 3.130564838647842407e-02 1.398042738437652588e-01
3.364918380975723267e-02 2.247616201639175415e-01 -3.100741207599639893e-01 -4.888452589511871338e-01 -1.675954312086105347e-01 1.886029844172298908e-03 4.383337497711181641e-02 -4.009365290403366089e-02 -2.315820753574371338e-01 -2.097297310829162598e-01 -2.516428530216217041e-01 -4.278338700532913208e-02 -2.502647042274475098e-01 -2.188580185174942017e-01 -4.371520876884460449e-02 9.334932267665863037e-02 -1.388986036181449890e-02 -7.667298614978790283e-02 -4.666393995285034180e-02 3.469606935977935791e-01 1.973329577594995499e-03 1.439251303672790527e-01 -7.562598213553428650e-03 -1.102242842316627502e-01 -8.171079307794570923e-02 -9.080422669649124146e-02 -2.333160489797592163e-01 -1.857901178300380707e-02 1.975256800651550293e-01 -1.074567064642906189e-01 -8.885608613491058350e-02 8.926229178905487061e-02
9.827764332294464111e-02 2.697046399116516113e-01 -2.709857523441314697e-01 -2.697772383689880371e-01 -1.116940751671791077e-01 -8.928540349006652832e-02 2.319596409797668457e-01 1.376132667064666748e-01 -3.289523422718048096e-01 7.184080779552459717e-02 -1.243779584765434265e-01 8.848802745342254639e-02 -6.203544139862060547e-02 -7.359284162521362305e-02 2.093768715858459473e-01 -2.546754777431488037e-01 1.679364033043384552e-02 2.889326028525829315e-02 -1.702642738819122314e-01 3.601838350296020508e-01 9.041097760200500488e-02 1.423237025737762451e-01 -3.157697245478630066e-02 -2.200149148702621460e-01 1.667231321334838867e-02 3.750200569629669189e-02 2.503497898578643799e-01 1.657952964305877686e-01 1.469591408967971802e-01 1.362568140029907227e-01 1.612588912248611450e-01 1.669630706310272217e-01
3.620884194970130920e-02 7.792100310325622559e-02 -3.651632741093635559e-02 4.917287826538085938e-02 3.411035984754562378e-02 -3.024236857891082764e-01 9.952735155820846558e-03 1.972280293703079224e-01 -3.423692584037780762e-01 -1.343307495117187500e-01 -6.088722497224807739e-02 -2.130410522222518921e-01 2.226149439811706543e-01 -2.161473780870437622e-01 -3.181704580783843994e-01 -1.033100485801696777e-01 -2.519963681697845459e-01 1.004699319601058960e-01 -1.599534153938293457e-01 2.912328541278839111e-01 -2.968386933207511902e-02 -5.810983851552009583e-02 6.711088865995407104e-02 -1.071081906557083130e-01 -1.338212788105010986e-01 2.003947459161281586e-02 -2.017429023981094360e-01 2.112727314233779907e-01 -3.400126844644546509e-02 -2.993905842304229736e-01 2.569344937801361084e-01 -4.711400251835584641e-03
1.197300478816032410e-01 1.518167108297348022e-01 6.940101832151412964e-02 -2.837351262569427490e-01 -2.150939106941223145e-01 -1.521598696708679199e-01 9.876374155282974243e-02 -7.450095564126968384e-02 -1.295559108257293701e-01 -1.379047036170959473e-01 1.018117517232894897e-01 1.227180957794189453e-01 -1.743129342794418335e-01 -2.677735686302185059e-01 -2.235720604658126831e-01 -1.659253239631652832e-01 -2.456933557987213135e-01 1.162349805235862732e-01 -1.727061122655868530e-01 1.497354209423065186e-01 8.614200353622436523e-02 1.957302242517471313e-01 2.281651198863983154e-01 -2.000510990619659424e-01 -2.475057095289230347e-01 7.122512906789779663e-02 -2.051137089729309082e-01 -9.631056338548660278e-02 -9.992226213216781616e-02 -1.745729148387908936e-01 1.753158569335937500e-01 3.145323693752288818e-01
3.337181508541107178e-01 2.402193397283554077e-01 -1.837947368621826172e-01 -5.298015102744102478e-02 -1.486419886350631714e-01 -3.709526360034942627e-01 1.309575736522674561e-01 3.721692785620689392e-02 -7.445571571588516235e-02 -1.782809197902679443e-02 -2.813116014003753662e-01 -2.538749575614929199e-01 1.680463254451751709e-01 8.003524690866470337e-02 3.496669977903366089e-02 -1.277678757905960083e-01 -1.371080130338668823e-01 -1.026176810264587402e-01 3.569385269656777382e-03 1.666164398193359375e-01 2.066172361373901367e-01 5.851440131664276123e-02 6.096803769469261169e-02 -3.515862226486206055e-01 -3.203281760215759277e-02 -2.813754677772521973e-01 1.241202726960182190e-01 -1.146189868450164795e-01 2.704069018363952637e-02 -1.814839392900466919e-01 1.238985955715179443e-01 1.617222279310226440e-01
2.180133014917373657e-02 9.811737388372421265e-02 -2.096793651580810547e-01 -2.328547388315200806e-01 -1.452969908714294434e-01 -3.511353433132171631e-01 1.933795027434825897e-02 2.000976800918579102e-01 4.344497248530387878e-02 6.659657694399356842e-03 2.465799450874328613e-01 -6.765762344002723694e-03 -6.440204381942749023e-02 -2.627889215946197510e-01 -1.541997957974672318e-02 -1.203820481896400452e-01 -2.351347208023071289e-01 3.569699227809906006e-01 2.921445528045296669e-03 5.087490752339363098e-02 -1.678344160318374634e-01 6.953354179859161377e-02 5.236055329442024231e-02 -1.719894409179687500e-01 -1.018462106585502625e-01 2.022074908018112183e-01 1.038049235939979553e-01 -2.107639908790588379e-01 1.222142651677131653e-01 9.251625277101993561e-03 2.833877503871917725e-01 3.221029043197631836e-01
-2.897478938102722168e-01 1.084847375750541687e-01 -2.949714958667755127e-01 -1.366549730300903320e-01 -3.135925158858299255e-02 -4.266192018985748291e-02 2.915592789649963379e-01 2.045310735702514648e-01 -1.053080260753631592e-01 -4.551068414002656937e-04 5.450917035341262817e-02 1.691313646733760834e-02 -1.598753333091735840e-01 -2.835096232593059540e-02 -1.152240410447120667e-01 -1.888001412153244019e-01 4.873559996485710144e-02 2.556339800357818604e-01 1.171133592724800110e-01 -6.811814010143280029e-02 1.578015983104705811e-01 4.067948460578918457e-01 -1.016617789864540100e-01 -2.414385080337524414e-01 2.188296020030975342e-01 -2.221882343292236328e-02 1.630374342203140259e-01 4.823920130729675293e-02 1.326685994863510132e-01 -2.216425091028213501e-01 -7.990459352731704712e-02 2.895308434963226318e-01
3.448663949966430664e-01 -1.403367966413497925e-01 -2.883809804916381836e-01 -9.753657877445220947e-02 -1.359982937574386597e-01 -3.302783966064453125e-01 -1.356018334627151489e-01 1.382203251123428345e-01 -3.161703348159790039e-01 9.166966378688812256e-02 9.427674813196063042e-04 5.128755047917366028e-02 1.140439696609973907e-02 -1.685900539159774780e-01 -1.832845360040664673e-01 -6.107206270098686218e-02 1.842328906059265137e-02 2.819955348968505859e-01 -2.183953523635864258e-01 -3.724613785743713379e-02 -9.548993408679962158e-02 2.113957256078720093e-01 -1.496393829584121704e-01 1.726485043764114380e-01 -7.255107164382934570e-02 -7.584732770919799805e-02 2.863394021987915039e-01 1.770400404930114746e-01 -1.673691272735595703e-01 1.615058928728103638e-01 1.121648102998733521e-01 2.777680009603500366e-02
-1.362285166978836060e-01 -9.826540201902389526e-02 1.659929379820823669e-02 -2.226367741823196411e-01 -1.535394340753555298e-01 -2.547327280044555664e-01 -3.512079268693923950e-02 1.502774059772491455e-01 -1.594415754079818726e-01 1.415676251053810120e-02 -5.777487065643072128e-03 -2.276188582181930542e-01 -2.350543737411499023e-01 -9.718994051218032837e-02 -2.016648054122924805e-01 -2.485456466674804688e-01 -1.837450563907623291e-01 2.761788666248321533e-01 -1.658948212862014771e-01 1.977097988128662109e-01 -2.178972512483596802e-01 6.793860346078872681e-02 -5.816326290369033813e-02 -1.015051379799842834e-01 -3.366201221942901611e-01 1.046079844236373901e-01 9.961064159870147705e-02 -1.640271097421646118e-01 2.096505016088485718e-01 9.746271371841430664e-02 2.317603230476379395e-01 2.331962436437606812e-01
3.800650238990783691e-01 -1.301011294126510620e-01 -2.839391231536865234e-01 -2.102812975645065308e-01 -6.546828895807266235e-02 -2.019325047731399536e-01 2.610434591770172119e-01 1.007678061723709106e-01 -1.843270100653171539e-02 -4.393387138843536377e-01 -3.987237438559532166e-02 5.525409057736396790e-02 -1.515731662511825562e-01 -9.755311906337738037e-02 -2.804326415061950684e-01 1.327077001333236694e-01 -3.490614145994186401e-02 7.025347650051116943e-02 -7.164214551448822021e-02 6.869531422853469849e-02 1.289222091436386108e-01 3.115523431915789843e-04 -8.169186301529407501e-03 1.030473690479993820e-02 -8.785136044025421143e-02 -2.534856796264648438e-01 -1.085896939039230347e-01 -1.065365299582481384e-01 2.309020459651947021e-01 -1.997344344854354858e-01 7.560099661350250244e-02 1.919339597225189209e-01
3.391068056225776672e-02 -1.552069485187530518e-01 -1.574282497167587280e-01 -1.967220455408096313e-01 -2.488479949533939362e-02 -2.205164134502410889e-01 7.121711969375610352e-02 1.271400898694992065e-01 -1.014819666743278503e-01 2.492287382483482361e-02 -2.328727841377258301e-01 -9.183310717344284058e-02 -4.448843896389007568e-01 -1.573808193206787109e-01 -5.765689909458160400e-02 -1.468533426523208618e-01 -3.107243962585926056e-02 3.226342201232910156e-01 -1.965589225292205811e-01 5.172283574938774109e-02 2.443256080150604248e-01 1.485138535499572754e-01 7.820145040750503540e-02 -5.723754689097404480e-02 -8.010797947645187378e-02 2.539618909358978271e-01 1.955279111862182617e-01 6.843625754117965698e-02 2.648607492446899414e-01 -7.575330883264541626e-02 6.754195690155029297e-02 2.963751256465911865e-01
2.239627391099929810e-01 2.233318835496902466e-01 -3.287038505077362061e-01 -1.209593191742897034e-01 -4.478980787098407745e-03 -2.547228038311004639e-01 -2.153856679797172546e-02 -7.145811617374420166e-02 6.505920737981796265e-02 1.058668196201324463e-01 -1.168459467589855194e-02 -9.289649873971939087e-02 -2.848237454891204834e-01 -1.369155049324035645e-01 -1.937552914023399353e-02 -2.057407498359680176e-01 -3.551700413227081299e-01 2.321266531944274902e-01 1.968870609998703003e-01 1.106467694044113159e-01 2.658266723155975342e-01 2.576233148574829102e-01 -9.921398013830184937e-02 -1.124754548072814941e-01 -8.458556979894638062e-02 -1.526789069175720215e-01 -1.425896137952804565e-01 -8.298977464437484741e-02 5.840733274817466736e-02 -2.905364632606506348e-01 3.784322366118431091e-02 -5.027125403285026550e-02
2.026274204254150391e-01 2.930533289909362793e-01 -8.182871341705322266e-02 -1.423688679933547974e-01 -1.489341706037521362e-01 -4.431983083486557007e-02 -1.060770973563194275e-01 -5.298575386404991150e-02 -3.603915870189666748e-01 -1.379530727863311768e-01 -2.521458268165588379e-01 2.255614101886749268e-01 -9.559827297925949097e-02 -7.263899594545364380e-02 5.668405070900917053e-02 -1.184903979301452637e-01 -1.804107129573822021e-01 2.048599123954772949e-01 -1.851694732904434204e-01 9.665083885192871094e-02 -5.023963376879692078e-02 2.224186360836029053e-01 5.862878262996673584e-02 -3.854942694306373596e-02 -1.804961264133453369e-01 2.169058322906494141e-01 1.630557477474212646e-01 -3.163827657699584961e-01 -6.084284931421279907e-02 -2.976851165294647217e-01 1.854994148015975952e-01 6.893304735422134399e-02
2.981174923479557037e-02 1.282213330268859863e-01 6.952223926782608032e-02 -2.987973690032958984e-01 -2.673641219735145569e-02 -1.684785932302474976e-01 1.260394603013992310e-01 -3.771672770380973816e-02 -1.810815632343292236e-01 8.411202579736709595e-02 -6.302827596664428711e-02 7.917916029691696167e-02 -2.357698976993560791e-01 7.729767262935638428e-02 -3.320285081863403320e-01 -3.750827163457870483e-02 -2.280890196561813354e-01 -6.587381660938262939e-02 1.400016397237777710e-01 7.593572884798049927e-02 2.115786224603652954e-01 2.961805164813995361e-01 -5.639963317662477493e-03 -3.224206864833831787e-01 1.016212627291679382e-01 2.287285476922988892e-01 -1.342839282006025314e-02 1.796396821737289429e-02 -2.856842614710330963e-02 -2.112931311130523682e-01 1.141856610774993896e-01 4.230574965476989746e-01
2.506673634052276611e-01 3.704417943954467773e-01 1.335089188069105148e-02 -2.943414449691772461e-01 3.348328545689582825e-02 -2.927793860435485840e-01 4.792086780071258545e-02 1.813554167747497559e-01 -1.630326062440872192e-01 -2.487519979476928711e-01 8.281702548265457153e-02 3.377432003617286682e-02 -2.304888367652893066e-01 -1.702221781015396118e-01 -1.974965333938598633e-01 -1.508997678756713867e-01 7.330016046762466431e-02 -4.420569166541099548e-02 1.589608341455459595e-01 1.221590936183929443e-01 1.897847056388854980e-01 5.688978359103202820e-02 9.573314338922500610e-02 -1.102256551384925842e-01 1.034923270344734192e-01 5.141828209161758423e-02 2.202857472002506256e-02 -1.434626132249832153e-01 -9.666983387432992458e-04 7.621533423662185669e-02 1.762974262237548828e-01 4.139617085456848145e-01
-2.970258519053459167e-02 7.862392812967300415e-02 -1.709451377391815186e-01 -2.848725616931915283e-01 -1.907542198896408081e-01 3.336854651570320129e-02 8.775682747364044189e-02 3.284758925437927246e-01 -1.995822340250015259e-01 6.714359670877456665e-02 4.825344681739807129e-02 -8.429933339357376099e-02 -3.040432035923004150e-01 1.230614492669701576e-03 -1.132243797183036804e-01 -5.467103794217109680e-02 8.633228391408920288e-02 1.045831367373466492e-01 7.976460456848144531e-02 -7.739658653736114502e-02 1.348086446523666382e-02 2.423041164875030518e-01 1.926389038562774658e-01 -1.167560219764709473e-01 -3.835770785808563232e-01 2.240891754627227783e-01 1.948634684085845947e-01 1.746512502431869507e-01 -8.596701920032501221e-02 -2.290261685848236084e-01 3.183140456676483154e-01 8.181357756257057190e-03
1.786246197298169136e-03 7.457447797060012817e-02 -1.294171810150146484e-01 -1.200060620903968811e-01 1.609149873256683350e-01 -3.402240276336669922e-01 -3.314940957352519035e-03 -7.518423348665237427e-02 -9.657768160104751587e-02 -3.709958121180534363e-02 -1.262519359588623047e-01 6.771771609783172607e-02 -2.587410509586334229e-01 -5.428871512413024902e-01 -5.801735445857048035e-02 2.319033723324537277e-03 -9.196288138628005981e-02 1.092783734202384949e-01 -1.092885620892047882e-02 7.653138786554336548e-02 -8.101361989974975586e-02 3.392159640789031982e-01 -2.606442384421825409e-02 -1.615793257951736450e-01 6.839151680469512939e-02 -1.315133869647979736e-01 3.776233196258544922e-01 -1.787531822919845581e-01 3.987738117575645447e-02 1.382201313972473145e-01 -1.533443480730056763e-01 6.460458785295486450e-02
1.211924552917480469e-01 -1.323347538709640503e-01 1.110425963997840881e-01 -1.770721971988677979e-01 3.061624057590961456e-02 -1.780307292938232422e-01 -1.795611344277858734e-02 8.202119171619415283e-02 -3.549048304557800293e-01 1.040172725915908813e-01 -4.435418546199798584e-01 1.353766173124313354e-01 1.753291301429271698e-02 8.014111965894699097e-02 1.153900995850563049e-01 -1.583828628063201904e-01 -1.808500289916992188e-01 3.511974513530731201e-01 -4.995612427592277527e-03 1.298773288726806641e-01 2.290743291378021240e-01 3.592782840132713318e-02 5.748814716935157776e-02 -2.464089542627334595e-02 -1.413670033216476440e-01 -5.078953132033348083e-02 2.733456194400787354e-01 -6.121054664254188538e-02 7.144042849540710449e-02 -1.458257436752319336e-01 3.303570151329040527e-01 1.425434201955795288e-01
-1.719569601118564606e-02 -1.477904617786407471e-01 -4.912219569087028503e-02 -4.996803775429725647e-02 -5.463365837931632996e-02 -2.889860868453979492e-01 1.853410899639129639e-01 7.775063067674636841e-02 -8.574378676712512970e-03 7.965221069753170013e-03 -2.261372506618499756e-01 -2.926937043666839600e-01 -4.734628498554229736e-01 1.505296211689710617e-02 -2.369348555803298950e-01 -8.238007128238677979e-02 -5.585607513785362244e-02 2.509335577487945557e-01 -2.502228617668151855e-01 8.287528902292251587e-02 3.524872288107872009e-02 2.028735876083374023e-01 3.909124433994293213e-02 -5.704927071928977966e-02 -1.742151379585266113e-01 1.035896539688110352e-01 2.863313853740692139e-01 -5.476972088217735291e-02 2.518144249916076660e-01 -1.059353649616241455e-01 6.742386519908905029e-02 1.838455945253372192e-01
5.033934712409973145e-01 1.995384395122528076e-01 -4.929609596729278564e-02 -2.065315246582031250e-01 -7.773231714963912964e-02 -3.404340445995330811e-01 -2.667864598333835602e-02 5.438912287354469299e-02 -1.758046597242355347e-01 -1.627811044454574585e-01 1.784917563199996948e-01 -2.259429395198822021e-01 -2.062834650278091431e-01 -8.689216524362564087e-02 -7.678924500942230225e-02 -1.746206432580947876e-01 1.320006698369979858e-01 1.156135797500610352e-01 1.863334029912948608e-01 -1.531598437577486038e-02 8.950275182723999023e-02 3.425820469856262207e-01 -7.368799299001693726e-02 -1.932860761880874634e-01 1.067114993929862976e-01 -9.737075120210647583e-02 1.587593182921409607e-02 -6.504005193710327148e-02 7.813322544097900391e-02 -1.824831664562225342e-01 1.020033285021781921e-01 -1.454675383865833282e-02
5.383819714188575745e-02 1.251110732555389404e-01 -2.140263170003890991e-01 -1.147880703210830688e-01 -5.648900568485260010e-02 -2.970281839370727539e-01 -1.855347156524658203e-01 1.629739403724670410e-01 -1.529697030782699585e-01 -4.658114910125732422e-01 -4.002363234758377075e-02 -1.592390686273574829e-01 -7.505477964878082275e-02 2.272390574216842651e-01 -2.469607144594192505e-01 -1.990561187267303467e-02 1.084237694740295410e-01 1.281542927026748657e-01 4.413928836584091187e-04 6.317982822656631470e-02 -3.915780410170555115e-02 3.549498915672302246e-01 -1.197711471468210220e-02 -1.236119568347930908e-01 -1.633634716272354126e-01 -1.331835389137268066e-01 5.802502110600471497e-02 -2.604959607124328613e-01 -9.271299093961715698e-02 -2.505129277706146240e-01 7.306106388568878174e-02 1.288821250200271606e-01
2.620958387851715088e-01 -1.524470746517181396e-01 -1.216855943202972412e-01 -3.719631135463714600e-01 5.875535681843757629e-02 -3.631282448768615723e-01 -2.873410843312740326e-02 3.061834871768951416e-01 -1.359063833951950073e-01 3.102206289768218994e-01 9.236546605825424194e-02 -8.971542865037918091e-02 -4.744187742471694946e-02 -1.153141558170318604e-01 -2.451345622539520264e-01 -2.467112392187118530e-01 -6.860182434320449829e-02 -1.566090621054172516e-02 -6.501913070678710938e-02 -1.572593860328197479e-02 -3.105422258377075195e-01 1.214087009429931641e-01 -8.124584704637527466e-02 -4.930642247200012207e-02 -2.075781673192977905e-01 3.956578671932220459e-02 -4.451309330761432648e-03 -9.590146690607070923e-02 1.486398577690124512e-01 8.362634479999542236e-02 1.065522059798240662e-01 1.824121475219726562e-01
4.943060502409934998e-02 2.083196938037872314e-01 -2.013407796621322632e-01 -2.980234622955322266e-01 -9.748745709657669067e-02 -1.324320286512374878e-01 -2.900148928165435791e-01 6.162671744823455811e-02 -1.117001920938491821e-01 -1.007476970553398132e-01 8.461982756853103638e-02 -3.360035270452499390e-02 -1.983120441436767578e-01 2.131416052579879761e-01 -3.824317157268524170e-01 -2.889859378337860107e-01 -7.887943647801876068e-03 1.878123283386230469e-01 -1.275098174810409546e-01 3.782144188880920410e-01 4.079044982790946960e-02 9.136956930160522461e-02 -1.432058662176132202e-01 -1.353731602430343628e-01 -2.960201799869537354e-01 4.600632563233375549e-02 -1.064040586352348328e-01 -6.727813929319381714e-02 6.806711852550506592e-02 1.294013764709234238e-02 9.652016311883926392e-02 3.490753471851348877e-02
2.924566864967346191e-01 2.742440700531005859e-01 -1.714462786912918091e-01 -2.958711385726928711e-01 -1.578482389450073242e-01 -2.899899780750274658e-01 -6.712029874324798584e-02 4.709340631961822510e-01 3.591042710468173027e-03 8.360195159912109375e-02 1.565655916929244995e-01 -6.947297602891921997e-02 2.105756103992462158e-02 -6.492506247013807297e-03 3.658369649201631546e-03 -2.822341620922088623e-01 -2.296461462974548340e-01 7.920547574758529663e-02 -2.661386970430612564e-03 -7.438868284225463867e-02 -7.749298959970474243e-02 -2.797435969114303589e-02 1.688873469829559326e-01 -2.366758435964584351e-01 -7.069245725870132446e-02 8.898478001356124878e-02 -6.208254396915435791e-02 4.706861823797225952e-02 1.785496622323989868e-01 -1.279291957616806030e-01 2.149423360824584961e-01 -3.501007705926895142e-02
-2.459491193294525146e-01 -4.367232695221900940e-02 -1.141284555196762085e-01 -2.771598398685455322e-01 1.463869027793407440e-02 -2.278815656900405884e-01 9.471920877695083618e-02 1.686879992485046387e-01 -6.890368461608886719e-02 -1.028012335300445557e-01 1.319888383150100708e-01 -1.965723335742950439e-01 1.868528313934803009e-02 -2.038366645574569702e-01 1.680949516594409943e-02 -6.017174571752548218e-02 -3.695381581783294678e-01 3.622439503669738770e-01 -8.989904075860977173e-03 3.146891593933105469e-01 4.951102286577224731e-02 7.749505806714296341e-03 -1.633337438106536865e-01 -1.162013933062553406e-01 -1.031106114387512207e-01 6.260425597429275513e-02 -3.174161165952682495e-02 9.849037975072860718e-02 7.358379662036895752e-02 -2.517309486865997314e-01 3.662296235561370850e-01 5.710155516862869263e-02
1.051889508962631226e-01 -2.751997411251068115e-01 -3.795284777879714966e-02 -3.572725653648376465e-01 1.081050839275121689e-03 -4.096446037292480469e-01 8.996929973363876343e-02 7.393366843461990356e-02 -3.080533146858215332e-01 -4.437526687979698181e-02 -5.126490071415901184e-02 -2.777065932750701904e-01 -2.787121199071407318e-02 -6.580713391304016113e-02 -3.844685256481170654e-01 -1.941451728343963623e-01 -1.354360729455947876e-01 -9.885976463556289673e-02 4.181999713182449341e-02 -1.969452388584613800e-02 -1.424766182899475098e-01 -5.175406485795974731e-02 -3.294844413176178932e-03 -2.324512004852294922e-01 -9.981174021959304810e-02 -5.324528366327285767e-02 -1.041490510106086731e-01 2.103417962789535522e-01 7.860112190246582031e-02 -1.973429620265960693e-01 -4.102803021669387817e-02 1.163859292864799500e-01
2.052601575851440430e-01 -5.666267126798629761e-02 -1.868315935134887695e-01 -2.588319778442382812e-01 -6.093168258666992188e-02 -1.601323783397674561e-01 1.772235929965972900e-01 2.584588229656219482e-01 7.908956147730350494e-03 -3.369924128055572510e-01 -6.510493904352188110e-02 1.331587731838226318e-01 1.431136205792427063e-02 -1.703118234872817993e-01 -3.025273978710174561e-01 1.663643121719360352e-02 -4.103653728961944580e-01 1.415808647871017456e-01 -1.290828548371791840e-02 -7.869106717407703400e-03 -1.330439839512109756e-02 1.508937478065490723e-01 9.979859739542007446e-02 1.630359888076782227e-01 -1.202371269464492798e-01 -2.235328853130340576e-01 -7.127485424280166626e-02 -1.953458338975906372e-01 9.683819115161895752e-02 -1.075900867581367493e-01 8.831717818975448608e-02 2.898437380790710449e-01
-8.213652670383453369e-02 -9.486964344978332520e-02 4.799313843250274658e-02 -2.152905613183975220e-01 -1.390520036220550537e-01 -3.588187098503112793e-01 2.016997933387756348e-01 1.079135164618492126e-01 -2.219036817550659180e-01 -8.978822268545627594e-03 -4.114006832242012024e-02 -1.674442440271377563e-01 -8.993911743164062500e-02 1.268736901693046093e-03 3.790882974863052368e-02 1.916209459304809570e-01 -1.737348884344100952e-01 1.573954969644546509e-01 -4.672637954354286194e-02 4.056681990623474121e-01 -2.015616744756698608e-02 9.289837628602981567e-02 1.469653844833374023e-01 -3.976268470287322998e-01 -7.222634553909301758e-02 1.328078359365463257e-01 1.472986191511154175e-01 6.199743971228599548e-02 8.979534357786178589e-02 -1.780838966369628906e-01 1.679667532444000244e-01 2.881886959075927734e-01
1.301810741424560547e-01 2.076088078320026398e-02 -2.574946284294128418e-01 4.737013950943946838e-03 8.927140384912490845e-03 -5.077340006828308105e-01 2.130758464336395264e-01 5.626850947737693787e-02 -5.024097561836242676e-01 -9.481040388345718384e-02 -9.743294864892959595e-02 2.595508843660354614e-02 2.267083078622817993e-01 5.493671074509620667e-02 -1.085259765386581421e-01 -2.049374878406524658e-01 -1.671464294195175171e-01 1.744381934404373169e-01 1.830310001969337463e-02 3.021743893623352051e-02 -2.172538489103317261e-01 -4.734360054135322571e-02 -7.390143722295761108e-02 -1.585790663957595825e-01 -1.956720650196075439e-02 -1.084421873092651367e-01 -1.077470108866691589e-01 1.157677173614501953e-01 1.654385179281234741e-01 -4.718813672661781311e-02 1.538458168506622314e-01 2.853149082511663437e-03
1.111121028661727905e-01 1.116986665874719620e-02 -1.743190884590148926e-01 -5.933352746069431305e-03 1.278028935194015503e-01 -2.135484218597412109e-01 -1.346878260374069214e-01 1.212591156363487244e-01 -4.504948258399963379e-01 -2.305939234793186188e-02 -2.363315075635910034e-01 1.416850686073303223e-01 2.033455967903137207e-01 -1.164263412356376648e-01 -1.441039443016052246e-01 -3.249149620532989502e-01 -1.427734494209289551e-01 2.935560643672943115e-01 -1.642509251832962036e-01 -2.950634807348251343e-02 -1.380455791950225830e-01 -1.850909553468227386e-02 -2.291604429483413696e-01 -4.574073106050491333e-02 -1.732517331838607788e-01 -6.528552621603012085e-02 7.221335079520940781e-03 -6.457176804542541504e-02 2.235832363367080688e-01 -1.855481415987014771e-01 2.572259008884429932e-01 6.468467414379119873e-02
-1.117102950811386108e-01 8.056376874446868896e-02 -8.953633159399032593e-02 -3.959877490997314453e-01 -1.209028214216232300e-01 -2.191447764635086060e-01 -2.421405315399169922e-01 1.153067499399185181e-01 -1.934416741132736206e-01 -2.434531152248382568e-01 -1.452946960926055908e-01 -1.183945611119270325e-01 -2.398522794246673584e-01 -2.346637696027755737e-01 3.625705465674400330e-02 1.940759420394897461e-01 -1.920994967222213745e-01 2.285050600767135620e-01 -1.791042648255825043e-02 2.223751544952392578e-01 2.557455003261566162e-01 2.812170237302780151e-02 -1.417122185230255127e-01 -2.588990516960620880e-02 -1.867507100105285645e-01 5.451037734746932983e-02 -9.577032923698425293e-02 -1.828414201736450195e-01 1.364004760980606079e-01 -2.609676122665405273e-01 -5.890417844057083130e-02 4.216414690017700195e-02
5.650959908962249756e-02 -2.496747672557830811e-01 -2.539971098303794861e-02 -1.357191354036331177e-01 -1.972819268703460693e-01 -3.305744230747222900e-01 1.274585574865341187e-01 2.513165473937988281e-01 -2.803854346275329590e-01 -2.398784831166267395e-02 8.946426212787628174e-02 4.553215950727462769e-02 7.516202330589294434e-02 -4.565697610378265381e-01 -2.046371698379516602e-01 -2.754600048065185547e-01 -1.512680947780609131e-01 6.329436600208282471e-02 -5.644901469349861145e-02 -1.980504486709833145e-03 -2.917473018169403076e-01 1.545392423868179321e-01 3.371533751487731934e-02 1.733075082302093506e-02 -1.504196375608444214e-01 -1.549144536256790161e-01 1.413674354553222656e-01 -1.111459583044052124e-01 -5.805860832333564758e-02 2.519930899143218994e-02 1.509481072425842285e-01 1.428379267454147339e-01
-1.621529459953308105e-01 9.745172411203384399e-02 -1.860044896602630615e-01 -3.017765581607818604e-01 1.877853088080883026e-02 -1.197149232029914856e-02 -1.099779158830642700e-01 2.623566687107086182e-01 -3.454934656620025635e-01 -2.567076310515403748e-02 1.327648460865020752e-01 -5.358396470546722412e-02 -1.597812026739120483e-01 6.245375145226716995e-03 -1.654677391052246094e-01 2.056446969509124756e-01 -1.112117320299148560e-01 1.321071237325668335e-01 3.063926286995410919e-02 3.718122243881225586e-01 3.071344271302223206e-02 2.292637676000595093e-01 2.701503634452819824e-01 -1.974801570177078247e-01 1.398315727710723877e-01 -1.565811932086944580e-01 2.400099635124206543e-01 -1.562657952308654785e-01 -9.765670448541641235e-02 6.556777656078338623e-02 7.582630962133407593e-02 2.029578536748886108e-01
-9.726927615702152252e-03 8.128345012664794922e-02 -1.953612118959426880e-01 9.754376858472824097e-02 -3.108372725546360016e-02 -1.375169754028320312e-01 4.582230001688003540e-02 -1.872479356825351715e-02 -3.419751822948455811e-01 1.347461491823196411e-01 -1.679268032312393188e-01 -3.374461531639099121e-01 -1.099688559770584106e-01 -4.934425652027130127e-02 -3.348046243190765381e-01 -7.856485247611999512e-02 2.714460194110870361e-01 2.698414921760559082e-01 1.969612836837768555e-01 1.039153560996055603e-01 7.053251564502716064e-02 1.309368014335632324e-01 -2.032082900404930115e-02 -3.297418355941772461e-01 1.096226274967193604e-01 -8.890005201101303101e-02 -1.247411593794822693e-01 -1.226549744606018066e-01 -3.589830547571182251e-02 -2.059431225061416626e-01 7.348717749118804932e-02 -2.938446402549743652e-01
3.425787389278411865e-02 -1.302399337291717529e-01 -2.382469922304153442e-01 -4.363356903195381165e-02 -3.898125141859054565e-02 -2.929523289203643799e-01 8.480383455753326416e-02 1.429579555988311768e-01 -1.766565293073654175e-01 4.315743595361709595e-02 -5.583197996020317078e-02 -2.329087406396865845e-01 -2.364046573638916016e-01 -6.856649369001388550e-02 -1.527030020952224731e-01 -1.215262934565544128e-01 9.419218637049198151e-03 9.041883051395416260e-02 1.653601229190826416e-02 3.945137560367584229e-01 -3.680296540260314941e-01 1.334922481328248978e-02 3.066648542881011963e-02 2.481865324079990387e-02 -3.008590042591094971e-01 2.048253417015075684e-01 -3.492754325270652771e-02 -2.673167884349822998e-01 1.453784704208374023e-01 1.122988909482955933e-01 2.416733056306838989e-01 1.430422216653823853e-01
-1.469855755567550659e-01 1.043674126267433167e-01 -2.508400678634643555e-01 -2.749037444591522217e-01 2.520150691270828247e-02 -9.939636290073394775e-02 1.149644106626510620e-01 3.646202981472015381e-01 -1.734878867864608765e-01 1.080227345228195190e-01 -1.551057100296020508e-01 -2.688573598861694336e-01 -8.258199691772460938e-02 -3.014211952686309814e-01 -3.681556135416030884e-02 1.351834833621978760e-01 -2.571647763252258301e-01 1.058201491832733154e-01 -1.262189447879791260e-02 1.551837027072906494e-01 1.367510557174682617e-01 -3.375794366002082825e-02 -1.357606146484613419e-02 8.306846767663955688e-02 1.008871942758560181e-01 1.416525095701217651e-01 8.507018908858299255e-03 -4.623905941843986511e-02 8.150149136781692505e-02 -3.210520148277282715e-01 -1.900472193956375122e-01 3.318584263324737549e-01
6.566257774829864502e-02 3.665632009506225586e-01 -1.142799928784370422e-01 -5.485112220048904419e-02 1.560761686414480209e-02 -2.072791457176208496e-01 1.127534359693527222e-01 5.313205718994140625e-02 -1.191268861293792725e-01 -3.637259602546691895e-01 -3.050989210605621338e-01 -9.236683696508407593e-02 1.536843832582235336e-02 -1.234684288501739502e-01 -2.239857614040374756e-01 -1.991335749626159668e-01 -8.075414597988128662e-02 -7.853607088327407837e-02 -6.310956925153732300e-02 3.516824841499328613e-01 1.707881838083267212e-01 2.005605399608612061e-01 1.125046461820602417e-01 -5.928082019090652466e-02 6.381962448358535767e-02 -2.294727563858032227e-01 -7.179251313209533691e-02 3.156858086585998535e-01 -4.419642314314842224e-02 -1.550919860601425171e-01 1.148364096879959106e-01 -8.027327805757522583e-02
-1.743202954530715942e-01 -2.106592357158660889e-01 -1.183187216520309448e-01 -2.232860326766967773e-01 -1.064556613564491272e-01 -2.320037484169006348e-01 2.860265374183654785e-01 1.580390185117721558e-01 -2.986793518066406250e-01 8.310588449239730835e-02 2.581732869148254395e-01 -2.305549234151840210e-01 -2.140691690146923065e-02 -5.961542949080467224e-02 -3.368699252605438232e-01 -4.285911470651626587e-02 2.273562252521514893e-01 1.931544542312622070e-01 -1.405702382326126099e-01 1.235186681151390076e-01 -1.741702109575271606e-01 3.653481602668762207e-02 1.853059381246566772e-01 -1.801173090934753418e-01 -1.844863146543502808e-01 -1.752438843250274658e-01 -2.650488726794719696e-02 7.215134054422378540e-02 1.410048454999923706e-01 -1.318411380052566528e-01 8.238559961318969727e-02 1.304026991128921509e-01
1.835445314645767212e-01 1.830163598060607910e-01 5.460920184850692749e-02 -1.501075923442840576e-01 -1.864211112260818481e-01 -1.528945565223693848e-01 -8.412705361843109131e-02 1.266222726553678513e-02 -2.376882880926132202e-01 3.365060314536094666e-02 1.808705180883407593e-02 2.750059366226196289e-01 -5.166924595832824707e-01 -1.017250716686248779e-01 -1.729078739881515503e-01 -1.287294328212738037e-01 -1.120640635490417480e-01 6.741747260093688965e-02 5.020130798220634460e-02 1.264522820711135864e-01 1.453770548105239868e-01 1.676690578460693359e-01 4.155412688851356506e-02 -1.913083046674728394e-01 -3.253646492958068848e-01 2.218919545412063599e-01 -9.550374001264572144e-02 9.720190614461898804e-02 8.632718771696090698e-02 -7.492024451494216919e-02 2.021287381649017334e-01 1.838153153657913208e-01
-1.860147714614868164e-01 -3.558478057384490967e-01 -8.077412843704223633e-02 -1.202508956193923950e-01 6.850071996450424194e-02 -3.886488974094390869e-01 1.952235847711563110e-01 1.761077940464019775e-01 -4.388546943664550781e-02 -3.601611033082008362e-02 -8.055391907691955566e-02 -1.636735349893569946e-01 -8.897418528795242310e-02 -2.581150531768798828e-01 -2.826270163059234619e-01 -1.794027537107467651e-01 -1.169226914644241333e-01 1.124608889222145081e-01 -2.415094524621963501e-01 1.010788530111312866e-01 1.728249639272689819e-01 9.550328366458415985e-03 -4.595726355910301208e-02 -9.176917374134063721e-02 -8.956118673086166382e-02 9.625139087438583374e-02 1.403891146183013916e-01 1.056083366274833679e-01 1.026646867394447327e-01 -5.573799461126327515e-02 2.118399143218994141e-01 3.574762046337127686e-01
2.797897160053253174e-01 2.309857308864593506e-01 -2.918157875537872314e-01 -1.748234033584594727e-02 -9.103348851203918457e-02 -2.638722658157348633e-01 9.101586043834686279e-02 -5.400906130671501160e-02 3.838454559445381165e-02 2.016586251556873322e-02 -3.012958727777004242e-02 -7.997024804353713989e-02 -3.176860809326171875e-01 -6.308083236217498779e-02 1.267932951450347900e-01 -1.728594452142715454e-01 -1.380330026149749756e-01 3.002001345157623291e-01 1.183098778128623962e-01 2.585884630680084229e-01 2.189902514219284058e-01 2.587898969650268555e-01 -1.308915317058563232e-01 -6.664453446865081787e-02 -2.301720678806304932e-01 -1.578196138143539429e-01 -1.637696325778961182e-01 -2.674848213791847229e-02 5.151087418198585510e-02 -2.837502062320709229e-01 1.283183991909027100e-01 -4.630539938807487488e-02
-1.662293672561645508e-01 -5.353950709104537964e-02 -5.188472941517829895e-02 -3.657029569149017334e-01 -1.831712573766708374e-01 -2.147442400455474854e-01 -7.618139684200286865e-02 -9.422192722558975220e-02 -2.127452194690704346e-01 -7.087179273366928101e-02 -2.443159073591232300e-01 -9.523020684719085693e-02 -6.121317669749259949e-02 -1.842842996120452881e-01 -1.567611098289489746e-01 -3.446753025054931641e-01 -9.762071073055267334e-02 2.555075287818908691e-01 -3.737730681896209717e-01 4.285512492060661316e-02 1.148580685257911682e-01 -2.895477972924709320e-02 2.394241243600845337e-01 7.770182192325592041e-02 -1.638697646558284760e-02 -2.265116013586521149e-02 2.007132619619369507e-01 2.094392329454421997e-01 2.489560656249523163e-02 -2.328039705753326416e-01 -2.548146760091185570e-03 7.135704904794692993e-02
2.146853357553482056e-01 1.594055742025375366e-01 -2.755771875381469727e-01 -1.866994798183441162e-01 -5.852750316262245178e-02 -5.612022802233695984e-02 7.085261493921279907e-02 1.906996667385101318e-01 -4.668755829334259033e-02 -6.671003997325897217e-03 -2.603775560855865479e-01 1.227739974856376648e-01 -2.558588385581970215e-01 7.109111640602350235e-03 -2.736457288265228271e-01 -2.883498743176460266e-02 -1.604053974151611328e-01 2.987634241580963135e-01 2.046038657426834106e-01 -2.600111998617649078e-02 5.213737115263938904e-02 2.777326405048370361e-01 1.831818670034408569e-01 -9.866034984588623047e-02 -2.191267162561416626e-01 2.093371897935867310e-01 1.091306135058403015e-01 -3.436815142631530762e-01 -1.776588708162307739e-01 -4.656980279833078384e-03 8.825982362031936646e-02 -3.881409764289855957e-02
1.733841150999069214e-01 -2.026491165161132812e-01 -1.895670890808105469e-01 -1.293297018855810165e-02 -7.458363473415374756e-02 -2.202720046043395996e-01 -2.312172502279281616e-01 2.583061754703521729e-01 -1.734939515590667725e-01 3.024902939796447754e-01 -1.247861832380294800e-01 -2.715592682361602783e-01 -1.840529739856719971e-01 -3.583911061286926270e-01 -2.283252626657485962e-01 -1.106564328074455261e-01 5.360165238380432129e-02 1.961887627840042114e-01 2.418841421604156494e-02 3.207326233386993408e-01 -1.352377980947494507e-01 1.200924366712570190e-01 -7.401890307664871216e-02 2.946419082581996918e-02 5.694275349378585815e-02 5.594145506620407104e-02 -1.382588744163513184e-01 -1.652835011482238770e-01 -9.314636141061782837e-02 -1.288187801837921143e-01 1.308547854423522949e-01 -4.258213192224502563e-02
-2.119608968496322632e-01 -1.495760530233383179e-01 -8.781191706657409668e-02 -2.064543962478637695e-01 -8.257573843002319336e-02 -4.010089635848999023e-01 9.317082166671752930e-02 2.315320223569869995e-01 -1.420371830463409424e-01 4.523804411292076111e-02 3.788885846734046936e-02 -3.302258625626564026e-02 -4.068008810281753540e-02 -1.166794374585151672e-01 -1.908818483352661133e-01 -3.624764084815979004e-02 -2.176600098609924316e-01 1.533162444829940796e-01 -2.482933104038238525e-01 2.897430360317230225e-01 -1.038555055856704712e-02 1.365336924791336060e-01 -1.061928807757794857e-03 -1.224633157253265381e-01 -2.570137679576873779e-01 5.021698400378227234e-02 2.127393335103988647e-01 1.898320615291595459e-01 2.195268720388412476e-01 -9.580560773611068726e-02 3.275927305221557617e-01 9.947276860475540161e-02
1.119372695684432983e-01 1.549449414014816284e-01 -7.946177572011947632e-02 -1.337651442736387253e-02 -1.664888411760330200e-01 -4.603576660156250000e-01 9.759476780891418457e-02 4.653252288699150085e-02 -1.493802387267351151e-02 -9.567539393901824951e-02 -2.339070439338684082e-01 -7.972879707813262939e-02 -1.660919487476348877e-01 3.992891684174537659e-02 -2.586411535739898682e-01 -4.243864417076110840e-01 -4.576947540044784546e-02 7.403087615966796875e-02 5.751627963036298752e-03 1.266297399997711182e-01 2.245510369539260864e-01 1.611781865358352661e-01 1.106107458472251892e-01 4.552160948514938354e-02 -3.109775483608245850e-02 -1.930996328592300415e-01 3.810233622789382935e-02 -2.835582196712493896e-01 -1.050135046243667603e-01 -2.239496447145938873e-02 3.361297547817230225e-01 -5.351671017706394196e-03
-3.788630291819572449e-02 1.264534294605255127e-01 -1.536630988121032715e-01 -1.060229390859603882e-01 -9.230968542397022247e-03 -7.652761042118072510e-02 -3.964750468730926514e-02 3.003793656826019287e-01 -2.769731879234313965e-01 -1.431321054697036743e-01 -3.391349688172340393e-02 -1.919833272695541382e-01 -5.017011761665344238e-01 1.773806847631931305e-02 -1.292915940284729004e-01 3.637022525072097778e-02 -6.771681457757949829e-02 4.724932834506034851e-02 9.851060062646865845e-02 2.128354907035827637e-01 1.677861809730529785e-01 1.943582892417907715e-01 1.299137156456708908e-02 -2.591295242309570312e-01 3.460380733013153076e-01 -4.978954419493675232e-02 1.772291213274002075e-01 -1.488308310508728027e-01 -5.984879657626152039e-02 6.370928883552551270e-02 -5.033311247825622559e-02 2.523711919784545898e-01
1.345589160919189453e-01 2.154575437307357788e-01 8.065588772296905518e-02 -3.010939247906208038e-02 -1.410257350653409958e-02 -1.679545044898986816e-01 5.550790578126907349e-02 1.594728082418441772e-01 -2.442398220300674438e-01 -4.089657366275787354e-01 1.102043837308883667e-01 -1.174024790525436401e-01 -8.424255996942520142e-02 -1.081866957247257233e-02 -2.377885133028030396e-01 -1.380480974912643433e-01 5.263921618461608887e-02 1.386222988367080688e-01 -1.009159684181213379e-01 1.703356951475143433e-01 -1.002517491579055786e-01 3.743415772914886475e-01 -2.332139313220977783e-01 6.495748646557331085e-03 -5.604995042085647583e-02 -2.122720032930374146e-01 2.230975478887557983e-01 -1.095702350139617920e-01 -6.550834327936172485e-02 -3.663553297519683838e-01 8.323951065540313721e-02 1.194862723350524902e-01
2.619106322526931763e-02 -2.114499807357788086e-01 1.497872360050678253e-02 -6.271304190158843994e-02 -4.321536794304847717e-02 -9.430054575204849243e-02 1.564957201480865479e-01 2.264656275510787964e-01 -3.045731782913208008e-01 1.181441545486450195e-01 -2.498812675476074219e-01 8.227245509624481201e-02 -6.903421878814697266e-02 5.891347676515579224e-02 -8.968365192413330078e-02 -2.993986010551452637e-01 4.217475280165672302e-02 2.425407916307449341e-01 1.398402154445648193e-01 3.535600900650024414e-01 2.215196937322616577e-01 2.050098627805709839e-01 -4.752812162041664124e-02 -2.396051138639450073e-01 -1.637613922357559204e-01 -2.538235485553741455e-01 4.021504521369934082e-02 -1.836940944194793701e-01 -2.545105218887329102e-01 -3.854590654373168945e-02 1.364800781011581421e-01 1.209505051374435425e-01
1.166688203811645508e-01 3.638715948909521103e-03 -1.856468766927719116e-01 -2.110531181097030640e-01 -5.428629517555236816e-01 -3.796881139278411865e-01 1.082855761051177979e-01 3.014526069164276123e-01 -1.391212195158004761e-01 6.773394346237182617e-02 -1.650016754865646362e-02 -1.405875384807586670e-01 -7.625620812177658081e-02 8.767071994952857494e-04 -4.530846700072288513e-02 -2.152959555387496948e-01 -1.126929596066474915e-01 -6.462459266185760498e-02 5.482546985149383545e-02 2.331804931163787842e-01 1.137872487306594849e-01 1.276286989450454712e-01 -8.219113200902938843e-02 8.061352372169494629e-02 2.316928654909133911e-02 1.890043318271636963e-01 -1.399238556623458862e-01 -1.946302205324172974e-01 -9.341752529144287109e-02 -1.154757887125015259e-01 1.045673340559005737e-01 1.557021439075469971e-01
3.839666023850440979e-02 5.659985542297363281e-02 -6.356089562177658081e-02 -1.394181549549102783e-01 6.414435058832168579e-02 -4.562932848930358887e-01 5.233167856931686401e-02 6.489743292331695557e-02 -4.559231102466583252e-01 -1.219070702791213989e-01 -2.039732187986373901e-01 1.434077173471450806e-01 2.236518859863281250e-01 7.705354690551757812e-02 -2.042654901742935181e-01 -7.466546446084976196e-02 -1.068393290042877197e-01 2.137958854436874390e-01 -2.755028195679187775e-02 -3.319110954180359840e-03 -2.864040732383728027e-01 5.402245745062828064e-02 -1.608344614505767822e-01 -2.980344593524932861e-01 -9.589122608304023743e-03 -5.352023988962173462e-02 -7.842359691858291626e-02 3.719979152083396912e-02 1.022210121154785156e-01 -1.650934666395187378e-01 2.407067567110061646e-01 -2.747649885714054108e-02
-3.214660882949829102e-01 -5.744364485144615173e-02 -7.138136029243469238e-02 -2.641065418720245361e-01 -1.734053492546081543e-01 -3.230226039886474609e-01 4.162175115197896957e-03 2.343177944421768188e-01 -6.935974210500717163e-02 -8.591771125793457031e-02 -8.816359192132949829e-02 5.301534011960029602e-02 1.423534303903579712e-01 8.425068110227584839e-03 -2.213342934846878052e-01 -7.755695283412933350e-02 -1.540340930223464966e-01 3.244972229003906250e-01 -1.494376510381698608e-01 3.851557075977325439e-01 8.160581812262535095e-03 3.590339794754981995e-02 1.064367592334747314e-01 -8.562326431274414062e-02 -2.308371663093566895e-01 2.052259817719459534e-02 1.762563586235046387e-01 -3.117987420409917831e-03 1.877558529376983643e-01 -1.248755082488059998e-01 1.899660378694534302e-01 1.990684717893600464e-01
5.600360780954360962e-02 3.086145818233489990e-01 -3.815158605575561523e-01 1.891408860683441162e-01 1.218828409910202026e-01 -2.032137513160705566e-01 -1.006331411190330982e-03 3.650493025779724121e-01 -3.297580480575561523e-01 -2.611777186393737793e-01 2.368949353694915771e-03 -1.378272920846939087e-01 -1.113124340772628784e-01 -1.326064467430114746e-01 -2.292481660842895508e-01 -9.863625280559062958e-03 2.472422719001770020e-01 -1.697659306228160858e-02 -2.797617018222808838e-01 1.172784194350242615e-01 5.450006946921348572e-02 -1.425545103847980499e-02 1.243646442890167236e-02 -1.711594462394714355e-01 9.999626874923706055e-02 -1.278009964153170586e-03 1.365222036838531494e-01 -1.331878155469894409e-01 6.072364002466201782e-02 6.486620754003524780e-02 7.707362622022628784e-02 7.759454101324081421e-02
-8.469673991203308105e-02 2.231556326150894165e-01 -1.676125228404998779e-01 -2.183099538087844849e-01 -2.391531169414520264e-01 -2.810976505279541016e-01 -4.559709504246711731e-02 1.134086400270462036e-01 -7.573927193880081177e-02 -9.948372095823287964e-02 -1.253924965858459473e-01 -1.647472530603408813e-01 -3.426565527915954590e-01 1.809292286634445190e-01 -4.292084276676177979e-01 -6.450988817960023880e-03 8.011277765035629272e-02 9.402944147586822510e-02 -1.202184781432151794e-01 3.007250428199768066e-01 -1.076876968145370483e-01 6.455961614847183228e-02 -6.457503139972686768e-02 -1.803615540266036987e-01 1.965268049389123917e-03 2.129362896084785461e-02 8.010376244783401489e-03 -1.263637244701385498e-01 1.811298280954360962e-01 2.117155343294143677e-01 -1.051175445318222046e-01 -2.131490856409072876e-01
-4.835133999586105347e-02 2.595430910587310791e-01 -5.538509692996740341e-03 2.345611283089965582e-04 -3.907610103487968445e-02 -4.100910723209381104e-01 7.734704762697219849e-02 1.856842339038848877e-01 -3.235711455345153809e-01 1.207726374268531799e-01 1.009319350123405457e-02 -1.707926988601684570e-01 -4.852375388145446777e-01 7.062191609293222427e-03 -5.333584919571876526e-02 4.530263692140579224e-02 8.364187926054000854e-02 2.001084536314010620e-01 -1.273697316646575928e-01 7.807836681604385376e-02 9.421966224908828735e-02 -1.430393457412719727e-01 1.400546263903379440e-02 1.199662964791059494e-02 -1.759043931961059570e-01 -1.608070433139801025e-01 -6.839701533317565918e-02 -1.168063655495643616e-01 8.493194356560707092e-03 -2.228129059076309204e-01 3.101265430450439453e-01 -1.053181141614913940e-01
5.503765121102333069e-02 1.042666360735893250e-01 -1.083519011735916138e-01 2.953638322651386261e-02 2.507972717285156250e-01 -2.288810163736343384e-01 -1.507686674594879150e-01 2.330054044723510742e-01 -4.485819041728973389e-01 -9.285447001457214355e-02 -1.487859636545181274e-01 -5.224772542715072632e-02 1.577243655920028687e-01 -2.094017341732978821e-02 -2.109802961349487305e-01 -1.852992773056030273e-01 -2.272792011499404907e-01 2.963158190250396729e-01 3.716358542442321777e-02 9.351123124361038208e-02 -2.356415241956710815e-01 5.875759571790695190e-02 -2.227786630392074585e-01 -8.025607466697692871e-02 -9.391126781702041626e-02 -5.826598778367042542e-02 1.266851462423801422e-02 2.515701651573181152e-01 4.954480007290840149e-02 -1.745482385158538818e-01 2.628313004970550537e-01 -1.965258416021242738e-04
4.226119816303253174e-02 1.288987547159194946e-01 1.668526530265808105e-01 -2.230583429336547852e-01 5.103654693812131882e-03 -2.038683593273162842e-01 1.350115984678268433e-01 5.262260138988494873e-02 -4.559586644172668457e-01 5.914861708879470825e-02 -2.497789710760116577e-01 -3.259687721729278564e-01 -2.734862565994262695e-01 9.981332719326019287e-02 -2.356491684913635254e-01 -3.818456828594207764e-02 -7.850314490497112274e-03 1.722864955663681030e-01 -1.917288154363632202e-01 7.496088743209838867e-02 -1.451274901628494263e-01 -3.856033086776733398e-02 -2.649134099483489990e-01 -1.104226782917976379e-01 1.393670141696929932e-01 -3.063466399908065796e-02 1.725083589553833008e-01 -8.881600946187973022e-02 2.736870050430297852e-01 7.605051994323730469e-02 5.708643421530723572e-02 2.509749308228492737e-02
2.110471427440643311e-01 1.826324872672557831e-02 -2.097720652818679810e-01 4.015322029590606689e-02 8.763749897480010986e-02 -3.866759240627288818e-01 8.320722728967666626e-02 -4.192502796649932861e-02 -2.542473971843719482e-01 -6.978637725114822388e-02 -1.115151196718215942e-01 -6.546023488044738770e-02 -2.490063160657882690e-01 2.327884882688522339e-01 -3.536530733108520508e-01 5.906010046601295471e-02 1.840219087898731232e-02 6.679453700780868530e-02 1.550338715314865112e-01 2.819520533084869385e-01 1.473382562398910522e-01 2.463998645544052124e-01 9.779556095600128174e-02 5.038080736994743347e-02 1.715228706598281860e-01 -1.514412611722946167e-01 1.594817936420440674e-01 6.213532015681266785e-02 -7.840234041213989258e-02 -1.941295564174652100e-01 2.810995578765869141e-01 -7.271406799554824829e-02
-1.208653301000595093e-02 -8.676759898662567139e-02 -1.796113550662994385e-01 -4.426375031471252441e-02 -6.616175174713134766e-02 -3.188630938529968262e-01 -6.234069913625717163e-02 2.032314389944076538e-01 -1.352836489677429199e-01 1.041452139616012573e-01 -1.709463298320770264e-01 -8.645420521497726440e-02 -3.687216639518737793e-01 7.299129664897918701e-02 -9.183740615844726562e-02 -9.352426230907440186e-02 -5.559372901916503906e-02 2.833141982555389404e-01 -3.262941539287567139e-01 1.268314719200134277e-01 2.863469123840332031e-01 7.445009052753448486e-02 2.360000647604465485e-02 -6.874290108680725098e-02 -1.162046790122985840e-01 2.201713770627975464e-01 1.580192148685455322e-01 7.534766197204589844e-02 2.893922030925750732e-01 -3.852236643433570862e-02 1.525800675153732300e-01 2.875513732433319092e-01
-1.132983416318893433e-01 1.547448635101318359e-01 -4.048669934272766113e-01 1.090585291385650635e-01 -1.559784263372421265e-01 -6.232645362615585327e-02 2.489883601665496826e-01 1.922855526208877563e-01 -1.704096496105194092e-01 -1.063841953873634338e-01 -1.459207087755203247e-01 -3.262562751770019531e-01 -2.711596190929412842e-01 2.587159397080540657e-03 -6.859043985605239868e-02 -5.714760720729827881e-02 -1.230343654751777649e-01 1.997509747743606567e-01 -2.289559990167617798e-01 1.302380263805389404e-01 6.610613316297531128e-02 -1.156148500740528107e-02 -5.598415061831474304e-02 -2.669765613973140717e-03 -1.280544549226760864e-01 -4.578439146280288696e-02 2.535167634487152100e-01 8.702886849641799927e-02 2.448992431163787842e-01 3.103152476251125336e-02 -6.597635895013809204e-02 3.506132066249847412e-01
-9.594260901212692261e-02 1.072319298982620239e-01 -2.298218905925750732e-01 -1.462071537971496582e-01 -1.294852700084447861e-02 -5.368507504463195801e-01 8.119095861911773682e-02 1.626133359968662262e-02 -4.688904061913490295e-02 -1.874412298202514648e-01 -1.664392501115798950e-01 6.151784956455230713e-02 -3.314532935619354248e-01 1.937778592109680176e-01 -3.004198670387268066e-01 -9.107575565576553345e-02 -2.727622538805007935e-02 3.812128677964210510e-02 8.675567805767059326e-03 1.641848832368850708e-01 1.493093967437744141e-01 8.534459769725799561e-02 6.444590538740158081e-02 2.498844116926193237e-01 2.415432780981063843e-01 -1.315097808837890625e-01 4.263449460268020630e-02 -7.422862946987152100e-02 -7.040767371654510498e-02 -3.540667518973350525e-02 2.653587758541107178e-01 1.004901304841041565e-01
1.354926526546478271e-01 1.650764048099517822e-01 -3.030431866645812988e-01 -3.140797317028045654e-01 -1.462460607290267944e-01 -2.525068223476409912e-01 -1.118946298956871033e-01 1.938503682613372803e-01 -2.251415848731994629e-01 -1.121359467506408691e-01 -1.840013414621353149e-01 -1.144805327057838440e-01 -7.553426921367645264e-02 -4.228018820285797119e-01 8.477736264467239380e-02 2.321536988019943237e-01 -1.518676709383726120e-02 6.111755967140197754e-02 -1.858868636190891266e-02 1.878522634506225586e-01 -6.055613607168197632e-02 1.968822479248046875e-01 -1.057024598121643066e-01 -5.100505426526069641e-02 1.176594421267509460e-01 -7.260467112064361572e-02 -1.299947150982916355e-03 -2.500607259571552277e-02 3.300963044166564941e-01 8.947552740573883057e-02 -1.685426384210586548e-01 1.093932166695594788e-01
2.176058590412139893e-01 3.659751713275909424e-01 -5.676724389195442200e-02 -3.929497301578521729e-01 7.537441700696945190e-02 -3.990106880664825439e-01 3.337528929114341736e-02 1.294917315244674683e-01 -7.139666378498077393e-02 8.946903981268405914e-03 1.211515516042709351e-01 7.788717746734619141e-02 -1.697843074798583984e-01 1.294339355081319809e-02 -1.769656538963317871e-01 -9.872094728052616119e-03 6.575813889503479004e-02 3.361319005489349365e-02 1.742669790983200073e-01 9.412486851215362549e-02 1.225954368710517883e-01 2.134567797183990479e-01 -4.423090443015098572e-02 -2.127863764762878418e-01 1.288211345672607422e-01 -1.297125965356826782e-01 1.144462898373603821e-01 -1.653239876031875610e-01 3.895856440067291260e-02 4.685569927096366882e-02 1.974059343338012695e-01 3.506167232990264893e-01
-1.078487187623977661e-02 8.634786354377865791e-04 -1.553855389356613159e-01 -6.300289183855056763e-02 2.418914996087551117e-02 -3.458784520626068115e-01 -1.969861090183258057e-01 1.739822775125503540e-01 -2.198778986930847168e-01 -3.492892086505889893e-01 5.078623443841934204e-02 -2.592982649803161621e-01 5.248074978590011597e-02 -7.246054243296384811e-03 -2.353569567203521729e-01 -2.061537802219390869e-01 2.575397491455078125e-01 5.198185518383979797e-02 -4.004646092653274536e-02 1.507751643657684326e-01 1.065663099288940430e-01 3.220841884613037109e-01 8.263899385929107666e-02 -8.613359183073043823e-03 -9.126448631286621094e-02 -2.322846204042434692e-01 1.219005659222602844e-01 -2.443093061447143555e-01 -1.065486520528793335e-01 -2.501465082168579102e-01 5.571484193205833435e-02 1.113089621067047119e-01
-1.472690105438232422e-01 9.558964520692825317e-02 -3.183208107948303223e-01 -1.751040369272232056e-01 -1.539845019578933716e-01 -4.080906212329864502e-01 1.787174791097640991e-01 -3.953560441732406616e-02 -2.447332292795181274e-01 -9.704092890024185181e-02 -3.359411954879760742e-01 7.372525334358215332e-02 6.505904346704483032e-02 1.370815634727478027e-01 -2.169294804334640503e-01 -2.793582677841186523e-01 -7.828990370035171509e-02 2.057801038026809692e-01 1.487228274345397949e-01 4.065148066729307175e-03 -2.618121504783630371e-01 -5.434198305010795593e-02 -6.624363362789154053e-02 -9.539812058210372925e-02 -1.358619183301925659e-01 -1.112171709537506104e-01 1.634224876761436462e-02 1.991609483957290649e-01 -1.199712976813316345e-01 -1.246484834700822830e-02 1.713922470808029175e-01 8.616797626018524170e-02
8.511992543935775757e-02 -1.228916458785533905e-02 -1.223230063915252686e-01 1.105167865753173828e-01 2.021848969161510468e-02 -1.696043610572814941e-01 2.070295512676239014e-01 -6.799633149057626724e-03 7.528023421764373779e-02 -1.472018510103225708e-01 -2.176457047462463379e-01 -2.402806729078292847e-01 -6.836235523223876953e-02 -2.770656347274780273e-01 -3.215381801128387451e-01 5.579423904418945312e-02 -8.420860394835472107e-03 1.400234848260879517e-01 4.160831123590469360e-02 2.019851356744766235e-01 1.807800084352493286e-01 1.401835530996322632e-01 3.935465961694717407e-02 -3.408066928386688232e-01 5.497512407600879669e-03 -1.929559558629989624e-01 1.695151776075363159e-01 -2.235011458396911621e-01 1.590312570333480835e-01 1.120900213718414307e-01 1.043731346726417542e-01 4.195587038993835449e-01
-6.541134417057037354e-02 -1.193381547927856445e-01 8.322893828153610229e-02 2.077418938279151917e-02 -6.441466510295867920e-02 -1.220818310976028442e-01 2.171073853969573975e-01 2.229551672935485840e-01 -2.650380730628967285e-01 -1.019746214151382446e-01 -4.138048589229583740e-01 5.927350744605064392e-02 -1.397588998079299927e-01 -8.900649100542068481e-02 -1.396520584821701050e-01 -1.662772744894027710e-01 -1.011749133467674255e-01 4.224547445774078369e-01 -1.706407219171524048e-02 6.750306487083435059e-02 -3.816745802760124207e-02 5.814094468951225281e-02 6.231086328625679016e-02 2.037151157855987549e-01 -1.626288741827011108e-01 -1.826937645673751831e-01 8.785337209701538086e-02 2.025775015354156494e-01 6.288862973451614380e-02 4.405616223812103271e-02 3.752212524414062500e-01 1.708389818668365479e-01
-8.422613888978958130e-02 1.638955026865005493e-01 -6.414464116096496582e-02 7.431274652481079102e-02 -1.490090042352676392e-01 -3.519898056983947754e-01 -1.997925639152526855e-01 1.755839586257934570e-01 -2.006357312202453613e-01 -1.982086300849914551e-01 -2.844806313514709473e-01 -2.769360542297363281e-01 -1.365080773830413818e-01 -1.682354658842086792e-01 4.633956775069236755e-02 1.523371785879135132e-02 5.590349063277244568e-02 -2.242856426164507866e-03 7.575173676013946533e-02 2.018326222896575928e-01 1.376806944608688354e-01 1.570638269186019897e-01 2.852172963321208954e-02 -4.659621119499206543e-01 4.281328618526458740e-02 -1.108939945697784424e-01 1.987292915582656860e-01 4.479122534394264221e-02 -4.654750972986221313e-02 -1.903247386217117310e-01 -5.762340128421783447e-02 2.111256867647171021e-01
-1.840986870229244232e-02 7.961235195398330688e-02 -2.422925233840942383e-01 -2.897509606555104256e-03 -3.593260049819946289e-02 6.622630357742309570e-02 -1.391541063785552979e-01 2.889388203620910645e-01 -3.059873878955841064e-01 1.177546754479408264e-01 -4.661263898015022278e-02 -2.739035291597247124e-03 -4.569806903600692749e-02 -2.977572977542877197e-01 -1.865772306919097900e-01 -2.175130844116210938e-01 1.192796155810356140e-01 4.041523933410644531e-01 -1.301261410117149353e-02 1.744558662176132202e-01 -5.690402910113334656e-02 2.723956406116485596e-01 -3.035661764442920685e-02 9.415132552385330200e-02 3.751806616783142090e-01 -9.495878219604492188e-02 1.071478202939033508e-01 -3.127419948577880859e-02 1.491339355707168579e-01 -1.796849258244037628e-02 -1.742445304989814758e-02 2.510750591754913330e-01
1.067881360650062561e-01 7.976185530424118042e-03 -3.367264866828918457e-01 1.159836649894714355e-01 -2.095047533512115479e-01 -1.836389154195785522e-01 1.342321932315826416e-01 1.572915017604827881e-01 -5.983450636267662048e-02 -1.309975236654281616e-01 -2.127343565225601196e-01 4.375206306576728821e-03 -7.272278517484664917e-02 -6.949014216661453247e-02 -2.669889926910400391e-01 -8.952812105417251587e-02 -1.402538269758224487e-02 3.778764903545379639e-01 -3.019763156771659851e-03 -9.774615615606307983e-02 -9.293033182621002197e-02 9.236308932304382324e-02 6.456197053194046021e-02 -2.257280200719833374e-01 3.902438655495643616e-02 2.829557955265045166e-01 4.095826745033264160e-01 -9.670911729335784912e-02 8.698580786585807800e-03 4.089702293276786804e-02 2.298350632190704346e-01 2.185881435871124268e-01
-2.258038222789764404e-01 -8.930615335702896118e-02 -2.610641531646251678e-02 3.086034394800662994e-02 -1.060490161180496216e-01 -2.304954677820205688e-01 1.186736971139907837e-01 2.700431942939758301e-01 -2.491718828678131104e-01 -2.431085556745529175e-01 6.325393170118331909e-02 -1.730691343545913696e-01 -2.406012415885925293e-01 5.888701230287551880e-02 -1.268503516912460327e-01 -1.076018959283828735e-01 8.326638489961624146e-02 4.262990653514862061e-01 1.493266224861145020e-01 2.308047413825988770e-01 -1.746301352977752686e-01 4.834194853901863098e-02 5.233906581997871399e-02 2.298935689032077789e-02 -8.006626367568969727e-02 2.301853708922863007e-02 -2.924762107431888580e-02 1.088978722691535950e-01 2.807377278804779053e-01 -9.695857763290405273e-02 2.820779383182525635e-01 2.368175685405731201e-01
2.036130428314208984e-02 2.105988115072250366e-01 -6.851433217525482178e-02 -1.554901599884033203e-01 1.686114002950489521e-03 -5.330668091773986816e-01 7.634250819683074951e-02 4.390232264995574951e-02 -4.426352679729461670e-01 -6.059903651475906372e-02 -2.251479178667068481e-01 8.080376684665679932e-02 1.699337512254714966e-01 3.014548867940902710e-02 -1.099739521741867065e-01 -1.675600707530975342e-01 -1.812800318002700806e-01 2.149287611246109009e-01 -1.196119468659162521e-02 3.642548620700836182e-02 -2.777807414531707764e-01 -1.573103852570056915e-02 -8.402046747505664825e-03 -2.072105258703231812e-01 -1.384032666683197021e-01 -1.693908870220184326e-01 -1.238475218415260315e-01 7.427619397640228271e-02 -2.362322807312011719e-02 -3.361327201128005981e-02 1.837998330593109131e-01 5.050035566091537476e-02
1.750282198190689087e-01 2.084200084209442139e-02 -1.805542968213558197e-02 -1.642766743898391724e-01 6.856168806552886963e-02 -4.293384850025177002e-01 9.929496049880981445e-02 1.898912936449050903e-01 7.029981166124343872e-02 1.807419955730438232e-01 -1.478927582502365112e-01 -2.886792719364166260e-01 -2.118466645479202271e-01 1.387943476438522339e-01 -1.962325125932693481e-01 -3.102789223194122314e-01 -1.642505377531051636e-01 2.109552174806594849e-01 1.011708471924066544e-02 3.067266941070556641e-01 -3.937749192118644714e-02 1.175760254263877869e-01 3.097175061702728271e-01 -1.482315082103013992e-02 2.345393225550651550e-02 5.376388132572174072e-02 -5.660282075405120850e-02 -1.792766600847244263e-01 -6.225705519318580627e-02 -5.735699832439422607e-02 2.043401151895523071e-01 -6.160105578601360321e-03
-1.477098930627107620e-02 1.358771175146102905e-01 -1.942938566207885742e-01 -2.136401385068893433e-01 2.108174413442611694e-01 -1.081023514270782471e-01 1.517164260149002075e-01 2.948344647884368896e-01 -2.935523390769958496e-01 -2.941784858703613281e-01 -1.440797448158264160e-01 1.667430549860000610e-01 2.821328490972518921e-02 -4.422322846949100494e-03 -6.588722765445709229e-02 -7.057682424783706665e-02 1.251531299203634262e-02 2.203536033630371094e-01 1.978482678532600403e-02 2.133156508207321167e-01 3.371247053146362305e-01 -1.177466288208961487e-01 1.727867275476455688e-01 -8.675418049097061157e-02 -2.118703275918960571e-01 -7.556077092885971069e-02 -2.376279607415199280e-02 -2.085044533014297485e-01 1.618317514657974243e-01 -3.342610001564025879e-01 -5.592494457960128784e-02 7.243481278419494629e-02
-4.244264215230941772e-02 -2.198177389800548553e-03 -1.307324022054672241e-01 -2.586638629436492920e-01 -1.460221502929925919e-02 -1.077971532940864563e-01 2.340883314609527588e-01 1.264151632785797119e-01 -2.840595245361328125e-01 3.477519750595092773e-02 -3.344263732433319092e-01 -1.893220841884613037e-01 -1.937028616666793823e-01 1.168451830744743347e-01 -2.536923885345458984e-01 1.125028263777494431e-02 2.560797333717346191e-02 2.326535284519195557e-01 -2.923951447010040283e-01 7.336302846670150757e-02 -2.606790885329246521e-02 1.616635620594024658e-01 -2.073805481195449829e-01 -1.586353927850723267e-01 2.818595468997955322e-01 -1.036810204386711121e-01 4.417674988508224487e-02 -8.121556788682937622e-02 3.353731930255889893e-01 5.774687603116035461e-02 1.710277050733566284e-01 -4.349409788846969604e-02
8.631217479705810547e-02 -2.142705768346786499e-02 -2.794419229030609131e-01 -1.771669834852218628e-02 -1.865484751760959625e-02 -1.131531298160552979e-01 4.688968509435653687e-02 -4.165618738625198603e-04 -5.172000825405120850e-02 -3.235971927642822266e-02 -1.186266764998435974e-01 -8.966498821973800659e-02 -1.044213548302650452e-01 -2.614069879055023193e-01 -3.090864419937133789e-01 -3.897852301597595215e-01 2.002147883176803589e-01 2.860690951347351074e-01 2.205794304609298706e-01 1.221584454178810120e-01 1.640146598219871521e-02 5.857767909765243530e-02 -1.843004524707794189e-01 -2.805018424987792969e-01 2.159956246614456177e-01 8.589183539152145386e-02 3.981049656867980957e-01 -1.212174594402313232e-01 5.691271740943193436e-03 1.948569715023040771e-02 8.386924117803573608e-02 9.640321135520935059e-02
3.080514967441558838e-01 2.546637654304504395e-01 -2.645374462008476257e-02 -1.482666134834289551e-01 -2.190955579280853271e-01 -1.225873231887817383e-01 5.251142382621765137e-02 2.162691801786422729e-01 -6.053129583597183228e-02 1.106042563915252686e-01 -2.022835165262222290e-01 -9.136865288019180298e-02 -2.003652602434158325e-01 -5.355780199170112610e-02 -1.146937161684036255e-01 -2.615584135055541992e-01 -9.125754982233047485e-02 -7.616787403821945190e-02 -3.045701794326305389e-02 8.262117207050323486e-02 1.999470032751560211e-02 2.358426600694656372e-01 -6.356555037200450897e-03 -1.644374877214431763e-01 -2.789307236671447754e-01 -2.960724234580993652e-01 2.298876494169235229e-01 5.858823657035827637e-03 -2.329398244619369507e-01 8.296881616115570068e-02 2.760356664657592773e-01 2.336494475603103638e-01
-1.939223408699035645e-01 -3.066779859364032745e-02 6.842074543237686157e-02 -2.863111793994903564e-01 -1.870557814836502075e-01 -2.701439261436462402e-01 5.272741615772247314e-02 1.917628645896911621e-01 8.969178795814514160e-02 -4.509552940726280212e-02 2.718258462846279144e-02 -1.570624113082885742e-01 -1.302077621221542358e-01 -2.065178155899047852e-01 -3.580390810966491699e-01 -9.123981744050979614e-02 -1.583890914916992188e-01 9.287030249834060669e-02 1.091933101415634155e-01 -3.671298176050186157e-02 1.343374550342559814e-01 2.478577643632888794e-01 1.524164676666259766e-01 -3.203447759151458740e-01 -1.979080885648727417e-01 -2.119482308626174927e-02 7.309518009424209595e-02 1.338325887918472290e-01 1.724737882614135742e-02 -5.310025438666343689e-02 2.111746966838836670e-01 3.643816411495208740e-01
2.130137085914611816e-01 1.723970323801040649e-01 -3.540395498275756836e-01 -9.741906821727752686e-02 3.706778213381767273e-02 -3.332907855510711670e-01 1.075599640607833862e-01 -2.477715164422988892e-02 -1.093655079603195190e-01 -5.305265635251998901e-02 -3.228925764560699463e-01 9.972962737083435059e-02 -1.581707298755645752e-01 -2.525931894779205322e-01 -7.185083627700805664e-02 4.101135954260826111e-02 1.278978586196899414e-01 4.035417735576629639e-02 7.749903947114944458e-02 -5.608059465885162354e-02 -4.138908907771110535e-02 4.293137490749359131e-01 -1.672207564115524292e-02 -1.189837679266929626e-01 -2.353500016033649445e-02 -2.124530971050262451e-01 9.742575883865356445e-02 4.712092876434326172e-02 -7.487794011831283569e-02 2.823700308799743652e-01 7.571506500244140625e-02 2.543833851814270020e-01
4.909029230475425720e-02 -5.336895957589149475e-02 -4.001810550689697266e-01 1.106111556291580200e-01 -4.684815183281898499e-02 -3.181379139423370361e-01 1.718429923057556152e-01 -1.072712466120719910e-01 -2.042235732078552246e-01 6.594426929950714111e-02 -9.156972169876098633e-02 -2.740542590618133545e-01 -7.540226727724075317e-02 2.234823107719421387e-01 -3.050935864448547363e-01 7.826877385377883911e-02 1.347471922636032104e-01 2.310190349817276001e-01 2.108778432011604309e-02 1.708110719919204712e-01 1.413981914520263672e-01 3.366416394710540771e-01 1.621228605508804321e-01 -5.937995389103889465e-02 6.720046699047088623e-02 -1.245437003672122955e-02 -2.315214276313781738e-02 9.366840124130249023e-02 2.935630735009908676e-03 -2.464995235204696655e-01 1.678937971591949463e-01 -1.622209548950195312e-01
1.329112648963928223e-01 -4.177794232964515686e-02 -5.644413456320762634e-02 -3.344093561172485352e-01 -4.385932087898254395e-01 -2.697710394859313965e-01 -6.321167945861816406e-02 6.707724928855895996e-02 -1.627331376075744629e-01 -1.189271584153175354e-01 -7.682144641876220703e-02 1.598684489727020264e-02 -2.490298449993133545e-01 3.198182955384254456e-02 3.511219471693038940e-02 -4.432848989963531494e-01 -1.772144585847854614e-01 5.201591923832893372e-02 6.810627132654190063e-02 1.711912602186203003e-01 1.451032906770706177e-01 5.728610977530479431e-02 -5.845664441585540771e-02 1.761786756105720997e-03 1.385784596204757690e-01 2.265704721212387085e-01 1.219478156417608261e-02 -3.803377225995063782e-02 -1.210277676582336426e-01 -2.999549806118011475e-01 -2.085093408823013306e-02 1.066809892654418945e-01
2.743783593177795410e-01 -1.581256091594696045e-01 -2.454899251461029053e-01 -1.146258264780044556e-01 -1.944065988063812256e-01 -2.273099869489669800e-01 2.770336866378784180e-01 1.663571745157241821e-01 -2.502464875578880310e-02 9.963992238044738770e-02 -1.762978881597518921e-01 -1.045354679226875305e-01 -1.793438196182250977e-01 -5.686892271041870117e-01 -2.172851413488388062e-01 -1.457910984754562378e-01 1.615451835095882416e-02 -8.856343477964401245e-02 -5.653795599937438965e-02 -8.856872469186782837e-02 -3.951665759086608887e-02 1.521788537502288818e-01 1.014724224805831909e-01 1.140817925333976746e-01 4.764533415436744690e-02 -1.343894153833389282e-01 1.238014176487922668e-01 -1.917311176657676697e-02 7.414630055427551270e-02 -6.532197445631027222e-02 2.986638806760311127e-02 2.048452347517013550e-01
1.082383394241333008e-01 2.923505008220672607e-01 -2.451868057250976562e-01 6.597543507814407349e-02 -1.220623403787612915e-01 -2.373972386121749878e-01 -1.332324147224426270e-01 -2.524437941610813141e-02 -2.606812119483947754e-01 -1.923979669809341431e-01 8.502998948097229004e-02 -8.551605045795440674e-02 -2.803924679756164551e-01 2.154306173324584961e-01 -2.170884609222412109e-01 5.089836567640304565e-02 4.364625085145235062e-03 2.020191214978694916e-02 -8.062756061553955078e-02 4.173773527145385742e-01 7.820624858140945435e-02 2.164358645677566528e-01 5.941779911518096924e-02 -2.125837802886962891e-01 1.907381713390350342e-01 -2.378644235432147980e-02 7.213347405195236206e-02 3.541065379977226257e-02 9.578157216310501099e-02 -1.319554299116134644e-01 3.183364272117614746e-01 -1.718020066618919373e-02
2.689128275960683823e-03 1.301863640546798706e-01 -4.740612804889678955e-01 1.123276427388191223e-01 1.056815013289451599e-01 -2.150301076471805573e-02 5.148402228951454163e-02 3.312613964080810547e-01 -2.756232619285583496e-01 1.075235605239868164e-01 -1.437750756740570068e-01 -2.148560285568237305e-01 -2.616757750511169434e-01 -6.566774100065231323e-02 -4.696363210678100586e-02 -9.430018067359924316e-02 1.210376992821693420e-01 8.034099638462066650e-02 -2.536528408527374268e-01 1.537539660930633545e-01 7.555214315652847290e-02 -5.682068690657615662e-02 3.227360248565673828e-01 -1.591381728649139404e-01 -1.309133414179086685e-02 9.351244196295738220e-03 1.607944518327713013e-01 -1.101167798042297363e-01 -3.856003284454345703e-02 -1.412343233823776245e-01 -3.589245304465293884e-02 2.737915813922882080e-01
4.822403937578201294e-02 1.166316568851470947e-01 -1.152340024709701538e-01 -8.125066757202148438e-02 -1.154431775212287903e-01 -3.925130665302276611e-01 7.962958514690399170e-02 3.633695468306541443e-02 1.449283119291067123e-02 -2.197022736072540283e-01 -1.910406649112701416e-01 -5.783356353640556335e-02 -2.270205169916152954e-01 5.401102825999259949e-02 -2.821972370147705078e-01 -3.518523871898651123e-01 -1.465235054492950439e-01 9.607627242803573608e-02 3.835080564022064209e-02 1.341331750154495239e-01 2.501464188098907471e-01 1.819312721490859985e-01 2.517902664840221405e-02 7.332201115787029266e-03 -4.476115480065345764e-02 -3.101675212383270264e-01 -4.395913332700729370e-03 -1.010313332080841064e-01 -1.018133983016014099e-01 -2.407489158213138580e-02 4.204490780830383301e-01 -1.566503755748271942e-02
3.197206556797027588e-02 2.017105221748352051e-01 -4.204415977001190186e-01 -1.811006069183349609e-01 1.765570938587188721e-01 -6.887252628803253174e-02 1.031834818422794342e-02 2.810720205307006836e-01 -1.517678350210189819e-01 -1.086801514029502869e-01 -2.300142645835876465e-01 -1.254234742373228073e-02 -1.060191988945007324e-01 -1.405289024114608765e-01 -2.136370539665222168e-02 -1.492719054222106934e-01 7.393976300954818726e-02 2.512616813182830811e-01 -5.363306496292352676e-03 -6.076134741306304932e-02 3.146973848342895508e-01 5.209321528673171997e-02 4.467138648033142090e-02 9.138028323650360107e-02 -1.465108096599578857e-01 -1.345714181661605835e-01 3.222748637199401855e-01 -9.907688200473785400e-02 -1.122011989355087280e-01 -3.620390295982360840e-01 -6.858470290899276733e-02 -7.765973359346389771e-02
1.068211197853088379e-01 3.845808804035186768e-01 -4.316204786300659180e-01 -1.960032135248184204e-01 2.704329490661621094e-01 -9.189533442258834839e-02 9.232161194086074829e-02 5.501068383455276489e-02 -4.051548242568969727e-02 -2.424979582428932190e-02 -2.296645343303680420e-01 -1.076487265527248383e-02 -2.535424232482910156e-01 -3.113499879837036133e-01 -1.530369073152542114e-01 2.011542581021785736e-02 -1.771167963743209839e-01 -6.719017028808593750e-02 -1.577376425266265869e-01 -2.337308414280414581e-02 -3.865177184343338013e-02 2.265743762254714966e-01 1.287285089492797852e-01 -1.555600166320800781e-01 -5.708529800176620483e-02 -4.758112877607345581e-02 2.860420644283294678e-01 2.942150086164474487e-02 1.017472669482231140e-01 8.262580633163452148e-02 -9.700603038072586060e-02 1.140003502368927002e-01
-2.298182845115661621e-01 7.015261054039001465e-02 -2.641801834106445312e-01 -1.815682649612426758e-01 -1.009157225489616394e-01 -2.649405226111412048e-02 -9.484205394983291626e-02 3.101521134376525879e-01 -1.319171190261840820e-01 9.022815525531768799e-02 -1.180484592914581299e-01 4.342406988143920898e-02 -4.550105333328247070e-01 2.067576348781585693e-01 -9.912260621786117554e-02 -1.145156547427177429e-01 -1.338028311729431152e-01 1.891108900308609009e-01 1.864923983812332153e-01 -3.851332888007164001e-02 -3.508169576525688171e-02 3.354101479053497314e-01 -1.889394223690032959e-01 -1.981224268674850464e-01 -1.492681168019771576e-02 3.969421610236167908e-02 -1.261905729770660400e-01 7.483267784118652344e-02 6.250382214784622192e-02 -2.716901004314422607e-01 3.672332316637039185e-02 1.683407276868820190e-01
-1.303644850850105286e-03 -1.192492023110389709e-01 -5.742473527789115906e-02 -2.054282128810882568e-01 -1.648548841476440430e-01 -4.888578355312347412e-01 -1.987403258681297302e-02 2.044795602560043335e-01 -1.254556328058242798e-01 -9.032018482685089111e-02 -5.771815404295921326e-02 -1.583283022046089172e-02 -2.586230337619781494e-01 -4.623381420969963074e-02 7.721164822578430176e-02 -7.168315351009368896e-02 -6.847918033599853516e-02 -2.278562448918819427e-02 1.791475564241409302e-01 1.043147500604391098e-02 5.385736748576164246e-02 2.025144249200820923e-01 1.337541937828063965e-01 -2.979625761508941650e-01 -5.882950872182846069e-02 3.334236443042755127e-01 -5.357760936021804810e-02 -9.181054681539535522e-02 -1.025892719626426697e-01 -8.862112462520599365e-02 2.938425838947296143e-01 3.250561654567718506e-01
2.952879667282104492e-01 1.436571180820465088e-01 2.531639300286769867e-02 -2.505946457386016846e-01 -9.548333287239074707e-02 -4.883480668067932129e-01 -1.062879562377929688e-01 1.479520499706268311e-01 3.064259886741638184e-02 -1.453529000282287598e-01 1.035968959331512451e-01 -6.136357784271240234e-02 -3.063923912122845650e-03 1.408035960048437119e-02 -1.784464120864868164e-01 -1.269211918115615845e-01 4.747244715690612793e-02 4.594917222857475281e-02 5.363067984580993652e-02 1.353108137845993042e-01 1.487431675195693970e-01 3.013869822025299072e-01 -5.683812499046325684e-02 -3.505495786666870117e-01 1.549289524555206299e-01 -1.951562613248825073e-01 9.752204641699790955e-03 -2.928894758224487305e-02 1.455637514591217041e-01 -7.430440187454223633e-02 -2.488129539415240288e-03 3.299010992050170898e-01
-1.529719680547714233e-01 -2.452375441789627075e-01 -1.490275710821151733e-01 -1.496136635541915894e-01 -8.300387859344482422e-02 -3.402193486690521240e-01 1.371335834264755249e-01 1.686158031225204468e-01 -1.090268567204475403e-01 1.245265230536460876e-01 1.401394158601760864e-01 -6.075129285454750061e-02 4.254489392042160034e-02 -8.146489411592483521e-02 -2.454467713832855225e-01 -1.576156616210937500e-01 -1.904097348451614380e-01 2.305564582347869873e-01 -1.254446059465408325e-01 4.050675630569458008e-01 -2.182601392269134521e-01 6.841070484369993210e-03 3.214194998145103455e-02 -1.867313235998153687e-01 -2.413115054368972778e-01 -2.145450562238693237e-01 1.419844776391983032e-01 -8.789843879640102386e-03 1.977997124195098877e-01 -8.731105178594589233e-02 -4.347627609968185425e-02 1.782750487327575684e-01
2.554490566253662109e-01 -8.947864919900894165e-02 -4.334389567375183105e-01 -1.630650609731674194e-01 -1.203344762325286865e-01 -1.254906356334686279e-01 -1.455905437469482422e-01 2.119783312082290649e-01 -2.019329965114593506e-01 7.283173501491546631e-02 -2.343775779008865356e-01 -6.512262672185897827e-02 7.326888293027877808e-02 -1.774804890155792236e-01 -2.443920671939849854e-01 -1.754261404275894165e-01 -1.233832389116287231e-01 2.384846843779087067e-02 -3.607510030269622803e-01 1.640478521585464478e-01 7.029467821121215820e-02 2.580111026763916016e-01 -1.973771490156650543e-02 1.358225196599960327e-01 2.372946143150329590e-01 1.075782999396324158e-01 -2.878854796290397644e-02 1.441566944122314453e-01 1.024777740240097046e-01 -4.779521375894546509e-02 -1.067249029874801636e-01 8.021245896816253662e-02
-9.084097295999526978e-02 -1.786934435367584229e-01 -3.785204887390136719e-02 1.368548138998448849e-03 1.105165947228670120e-02 -4.707065820693969727e-01 -2.102807462215423584e-01 2.336856722831726074e-01 -2.019815444946289062e-01 9.552987664937973022e-02 2.747082337737083435e-02 8.110528578981757164e-04 -6.530299782752990723e-03 -2.803655266761779785e-01 -2.097536027431488037e-01 -1.335730254650115967e-01 -2.527809143066406250e-01 3.026438653469085693e-01 -6.026439368724822998e-02 2.329329401254653931e-01 -7.138062268495559692e-02 2.542262431234121323e-03 6.410797685384750366e-02 -1.613503787666559219e-03 3.225342556834220886e-02 -3.249883651733398438e-02 -2.514231503009796143e-01 1.057464331388473511e-01 -1.513993926346302032e-02 -3.810009658336639404e-01 -5.658362992107868195e-03 -4.684110358357429504e-02
1.513834148645401001e-01 9.126796573400497437e-02 -5.394231900572776794e-02 -2.434678524732589722e-01 -2.306462228298187256e-01 -1.640055924654006958e-01 -6.311918795108795166e-02 -6.833191215991973877e-02 -2.327158898115158081e-01 1.862304471433162689e-02 -2.302817553281784058e-01 9.418471157550811768e-02 -1.863944977521896362e-01 -1.006862968206405640e-01 -1.174549572169780731e-02 1.443493813276290894e-01 -9.012617170810699463e-02 2.006416618824005127e-01 1.137114912271499634e-01 -1.224892884492874146e-01 8.179371058940887451e-02 3.460422456264495850e-01 -6.923703849315643311e-02 1.216622367501258850e-01 -1.366801559925079346e-01 6.682230159640312195e-03 1.325632035732269287e-01 -1.495299786329269409e-01 -6.979699432849884033e-02 -3.773792982101440430e-01 4.275319576263427734e-01 1.564781665802001953e-01
-1.219240762293338776e-02 1.549774259328842163e-01 -4.733519554138183594e-01 2.842526510357856750e-02 8.215013891458511353e-02 2.256796658039093018e-01 2.122893184423446655e-01 2.296471446752548218e-01 -3.156456053256988525e-01 -1.948659680783748627e-02 -1.717860847711563110e-01 -3.539567440748214722e-02 -2.149926722049713135e-01 -1.234030351042747498e-01 -2.222166955471038818e-01 -1.078015193343162537e-01 -1.496921330690383911e-01 1.623996049165725708e-01 -2.372420132160186768e-01 1.963720768690109253e-01 1.572820991277694702e-01 -3.556957840919494629e-02 2.433492392301559448e-01 -1.165713667869567871e-01 -3.403468057513237000e-02 1.749372668564319611e-02 1.761755794286727905e-01 -1.154202148318290710e-01 2.947771176695823669e-02 -1.306829899549484253e-01 3.552245348691940308e-02 1.864973604679107666e-01
-1.660206764936447144e-01 2.030422538518905640e-01 -1.076314002275466919e-01 -4.745953157544136047e-02 -2.247776985168457031e-01 -1.871744841337203979e-01 -5.723282694816589355e-02 7.818529009819030762e-02 -6.445129960775375366e-02 -3.178896605968475342e-01 4.467094689607620239e-02 -1.852826774120330811e-01 -3.383042514324188232e-01 -1.372424364089965820e-01 -1.170875728130340576e-01 -9.656364470720291138e-02 -8.190728724002838135e-02 1.871285885572433472e-01 9.184792637825012207e-02 1.044368147850036621e-01 1.424410343170166016e-01 3.356400728225708008e-01 -2.231205068528652191e-02 -3.130666911602020264e-01 1.064880490303039551e-01 3.264687359333038330e-01 1.239197328686714172e-01 -2.371243946254253387e-02 -1.240304708480834961e-01 -1.036183163523674011e-01 1.792802512645721436e-01 1.998774111270904541e-01
2.811437547206878662e-01 3.525004088878631592e-01 -4.202283620834350586e-01 4.922235384583473206e-02 -1.285151839256286621e-01 -1.908908188343048096e-01 3.504298254847526550e-02 1.615289598703384399e-01 -9.656439721584320068e-02 -7.751184515655040741e-03 -3.275049328804016113e-01 -9.847693145275115967e-03 -7.989734411239624023e-03 -5.526375398039817810e-02 -3.086686134338378906e-01 8.327884972095489502e-02 2.071652002632617950e-02 -1.545641850680112839e-02 1.063503473997116089e-01 3.463768064975738525e-01 1.436456739902496338e-01 6.072317808866500854e-02 1.109336614608764648e-01 -1.378046274185180664e-01 -4.343219101428985596e-02 -1.727034449577331543e-01 -3.031764365732669830e-02 1.499156057834625244e-01 -4.188898578286170959e-02 -1.353788655251264572e-02 8.601723611354827881e-02 -2.516429424285888672e-01
1.849759221076965332e-01 3.215572834014892578e-01 -1.362648904323577881e-01 -5.547438934445381165e-02 -1.416373103857040405e-01 -2.780189216136932373e-01 -3.649161010980606079e-02 1.209804788231849670e-02 -2.128838002681732178e-01 3.951205313205718994e-02 -2.580788452178239822e-03 -2.351560890674591064e-01 -2.670710086822509766e-01 3.636218309402465820e-01 -2.005966752767562866e-01 -1.661419123411178589e-02 -1.395388543605804443e-01 -1.994427852332592010e-02 -2.116712182760238647e-01 3.878819048404693604e-01 1.281926333904266357e-01 1.936173886060714722e-01 -1.443107426166534424e-02 -1.380181163549423218e-01 2.990542724728584290e-02 -2.260870486497879028e-01 9.086516499519348145e-02 -1.789760030806064606e-02 1.584617346525192261e-01 -4.742263257503509521e-02 1.366955786943435669e-01 -2.686645276844501495e-02
1.254560500383377075e-01 1.317605525255203247e-01 -1.158010289072990417e-01 -1.235961988568305969e-01 1.227385997772216797e-01 -3.114609420299530029e-01 4.705913364887237549e-02 9.054270386695861816e-02 -5.052171349525451660e-01 -1.307310163974761963e-01 -1.769574731588363647e-01 1.245858594775199890e-01 3.061749637126922607e-01 6.414850056171417236e-02 -1.452931761741638184e-01 -1.219539791345596313e-01 -1.319783180952072144e-01 2.315865159034729004e-01 -1.882882043719291687e-02 3.129830956459045410e-02 -2.715192437171936035e-01 -7.496125064790248871e-03 -1.393066346645355225e-02 -2.787908017635345459e-01 1.745084673166275024e-02 -1.415680944919586182e-01 -3.279183804988861084e-02 7.813373208045959473e-02 6.785807013511657715e-02 -1.101527214050292969e-01 2.519656419754028320e-01 1.757386922836303711e-01
-2.211532890796661377e-01 -2.266071736812591553e-01 -5.458642728626728058e-03 -2.166646420955657959e-01 -2.671974003314971924e-01 -3.763173818588256836e-01 6.667536497116088867e-02 -1.157773807644844055e-01 -1.728217452764511108e-01 6.156228482723236084e-02 -1.022881492972373962e-01 -9.917782992124557495e-02 -2.709428369998931885e-01 -1.573068648576736450e-01 -1.560738123953342438e-02 -1.264790296554565430e-01 -2.329094409942626953e-01 1.374193429946899414e-01 -1.874596178531646729e-01 2.871343195438385010e-01 -1.648363657295703888e-02 4.486812651157379150e-02 -1.720996648073196411e-01 -2.613752186298370361e-01 -1.567250043153762817e-01 -1.220825240015983582e-01 7.475173473358154297e-02 8.158577233552932739e-02 1.896063685417175293e-01 -1.173824146389961243e-01 1.803072839975357056e-01 1.693120002746582031e-01
-3.226081430912017822e-01 6.254491955041885376e-02 -2.275562584400177002e-01 -4.235505685210227966e-02 -9.366022050380706787e-02 -1.176650524139404297e-01 2.282788790762424469e-02 4.103087782859802246e-01 -1.553777158260345459e-01 -1.039937883615493774e-01 1.580101549625396729e-01 -1.424694657325744629e-01 -1.287334114313125610e-01 3.428937867283821106e-02 -2.051009237766265869e-01 -8.768324553966522217e-02 -1.520084869116544724e-02 2.329679951071739197e-02 4.428635817021131516e-03 1.010178476572036743e-01 9.676213562488555908e-02 2.495408207178115845e-01 -1.458017677068710327e-01 -2.546065449714660645e-01 -2.881958782672882080e-01 1.936895996332168579e-01 3.158970549702644348e-02 4.094535112380981445e-02 1.692841947078704834e-02 -2.740030586719512939e-01 1.591624319553375244e-01 3.264380693435668945e-01
-2.546739578247070312e-02 -2.140991538763046265e-01 7.665667682886123657e-02 -1.158017739653587341e-01 -2.262652665376663208e-01 -3.840228915214538574e-01 1.816770434379577637e-01 1.218602508306503296e-01 -1.316635310649871826e-01 -5.564506724476814270e-02 -2.044842839241027832e-01 -2.128363847732543945e-01 -3.467961251735687256e-01 -6.807011365890502930e-02 -1.878611594438552856e-01 -4.989694431424140930e-02 9.540541470050811768e-02 1.216093003749847412e-01 -4.019389152526855469e-01 1.167712062597274780e-01 6.244577094912528992e-02 1.510049402713775635e-01 7.578026503324508667e-02 -9.033247083425521851e-02 -2.654694318771362305e-01 1.240508407354354858e-01 2.386350184679031372e-01 -2.768000960350036621e-02 4.105465486645698547e-02 -8.291301876306533813e-02 7.919924706220626831e-02 1.392094939947128296e-01
7.929302752017974854e-02 1.411430984735488892e-01 -3.636178374290466309e-01 -1.261760890483856201e-01 2.954651415348052979e-02 -8.037951588630676270e-02 7.673341035842895508e-02 1.789812296628952026e-01 -7.522053271532058716e-02 2.333683669567108154e-01 -1.944063007831573486e-01 -1.206584498286247253e-01 -1.115059927105903625e-01 -3.592658787965774536e-02 -3.596810698509216309e-01 1.367346048355102539e-01 5.276788771152496338e-02 2.821160852909088135e-01 6.837392598390579224e-02 1.844936758279800415e-01 2.245711982250213623e-01 3.391233086585998535e-01 1.691882163286209106e-01 -1.504174023866653442e-01 -2.459849119186401367e-01 -5.783710628747940063e-02 -1.189191788434982300e-01 -1.292618960142135620e-01 -8.623311668634414673e-02 6.465971469879150391e-02 1.637379229068756104e-01 -1.876946836709976196e-01
1.989039480686187744e-01 6.120095402002334595e-02 -2.566905878484249115e-02 -1.640658229589462280e-01 -1.579305231571197510e-01 -1.258918941020965576e-01 2.843497507274150848e-02 2.497247606515884399e-01 -1.201028823852539062e-01 1.481177099049091339e-02 -3.128855228424072266e-01 1.490272283554077148e-01 -4.268566891551017761e-02 2.278142422437667847e-01 -9.380412288010120392e-03 -4.177875816822052002e-01 -2.780750989913940430e-01 2.101220637559890747e-01 -5.217821151018142700e-02 2.137543410062789917e-01 2.838622033596038818e-01 2.576656043529510498e-01 -1.547309607267379761e-01 -2.206876873970031738e-01 4.339129105210304260e-02 -1.014054194092750549e-01 1.328314393758773804e-01 -1.390769034624099731e-01 7.686071842908859253e-02 1.862387359142303467e-02 -1.245559900999069214e-01 4.026472195982933044e-02
-5.782857164740562439e-02 -1.576511114835739136e-01 -1.249326243996620178e-01 -2.374245077371597290e-01 4.124891012907028198e-02 -2.001139521598815918e-01 8.709946274757385254e-02 1.029475033283233643e-02 -3.110524415969848633e-01 1.045278832316398621e-01 -2.271677702665328979e-01 -2.687263190746307373e-01 -1.710300147533416748e-01 -1.216760650277137756e-01 -1.985252946615219116e-01 -2.115388400852680206e-02 1.552373617887496948e-01 1.787747591733932495e-01 -7.130895555019378662e-02 2.607538998126983643e-01 -9.135818481445312500e-02 -1.320740953087806702e-02 -2.940951883792877197e-01 1.056955307722091675e-01 1.244980022311210632e-01 -2.342069745063781738e-01 -5.522938445210456848e-02 -1.787382960319519043e-01 3.067333400249481201e-01 -8.371434174478054047e-03 2.694811224937438965e-01 -1.658995449542999268e-01
-1.739180535078048706e-01 2.374552562832832336e-02 -1.873923689126968384e-01 -9.023215621709823608e-02 -2.268484234809875488e-01 -2.136053889989852905e-01 -5.783984810113906860e-02 1.852277293801307678e-02 -2.231684178113937378e-01 -1.633688360452651978e-01 -7.851986587047576904e-02 -1.938853412866592407e-02 -1.992631256580352783e-01 -4.070175588130950928e-01 -1.252710819244384766e-01 -2.738432586193084717e-01 -1.640595793724060059e-01 3.775168955326080322e-01 -2.070105820894241333e-01 1.721399724483489990e-01 -1.065312996506690979e-01 -7.582844048738479614e-02 2.090122252702713013e-01 1.183855831623077393e-01 -1.508757472038269043e-01 9.559000283479690552e-02 5.360700935125350952e-02 2.100447565317153931e-01 -1.155209988355636597e-01 -1.672834455966949463e-01 9.389628469944000244e-02 1.757834851741790771e-02
1.021212860941886902e-01 7.958233356475830078e-02 -2.317612916231155396e-01 -2.517865896224975586e-01 3.048385977745056152e-01 -6.731557659804821014e-03 -5.493308603763580322e-02 4.503904283046722412e-02 -2.678560651838779449e-02 1.100358366966247559e-01 -2.286710888147354126e-01 -6.046587228775024414e-02 -4.533221423625946045e-01 -2.519926130771636963e-01 -1.750333309173583984e-01 -1.300711780786514282e-01 -5.679575726389884949e-03 9.484009444713592529e-02 4.689897224307060242e-02 -1.341280639171600342e-01 8.944851905107498169e-02 2.097772210836410522e-01 -1.431652754545211792e-01 3.919477015733718872e-02 7.634415477514266968e-02 -2.142718881368637085e-01 1.141260415315628052e-01 -2.778075635433197021e-02 -1.119265556335449219e-01 8.520475588738918304e-03 3.492030799388885498e-01 2.818592488765716553e-01
1.458490043878555298e-01 8.174456655979156494e-02 -1.990196704864501953e-01 -1.481589525938034058e-01 -9.191995859146118164e-02 -3.905608877539634705e-02 6.454370915889739990e-02 8.765169233083724976e-02 -1.279334723949432373e-01 -2.550013065338134766e-01 -2.883396111428737640e-02 -3.172545135021209717e-01 -5.308401305228471756e-03 -1.025560032576322556e-02 -3.806444406509399414e-01 -1.120143532752990723e-01 5.415932834148406982e-02 -1.395654082298278809e-01 -5.373137071728706360e-02 8.966066688299179077e-02 1.796270757913589478e-01 4.115579426288604736e-01 -1.680935621261596680e-01 -2.433837652206420898e-01 -6.904409825801849365e-02 -8.057739585638046265e-02 1.893788129091262817e-01 -2.326654493808746338e-01 1.052388641983270645e-02 -1.611929386854171753e-01 5.429862812161445618e-02 3.089384138584136963e-01
-2.246051877737045288e-01 1.020423844456672668e-01 -4.710861742496490479e-01 -3.161162510514259338e-02 2.647332549095153809e-01 -2.273234128952026367e-01 1.866530478000640869e-01 -1.882207766175270081e-02 -1.589163541793823242e-01 5.628061294555664062e-02 -1.902590245008468628e-01 -1.134487465023994446e-01 -1.524205058813095093e-01 -1.768708378076553345e-01 -4.379067197442054749e-02 -2.399813830852508545e-01 -1.664023548364639282e-01 4.534300789237022400e-02 7.971150428056716919e-02 2.224776148796081543e-01 1.218160688877105713e-01 -1.768949069082736969e-02 2.637327313423156738e-01 -2.038280814886093140e-01 -8.253633230924606323e-02 -9.916527569293975830e-02 2.236482352018356323e-01 -9.104467928409576416e-02 2.569409310817718506e-01 4.856680706143379211e-02 -1.102074906229972839e-01 -2.060076221823692322e-02
2.042604088783264160e-01 2.570388019084930420e-01 -1.616340726613998413e-01 1.018629968166351318e-01 -2.325253374874591827e-02 -2.726317048072814941e-01 -7.686269283294677734e-02 5.921260640025138855e-02 -3.740196526050567627e-01 -1.778244413435459137e-02 9.598513692617416382e-02 -2.236778382211923599e-04 -2.538920044898986816e-01 2.042349427938461304e-01 -2.132275253534317017e-01 -1.794502325356006622e-02 1.197046190500259399e-01 4.287534207105636597e-02 -2.607818841934204102e-01 2.826963067054748535e-01 -1.005033850669860840e-01 1.435118913650512695e-01 1.398218702524900436e-02 -2.128635644912719727e-01 1.365681886672973633e-01 -1.362676024436950684e-01 2.218152135610580444e-01 8.600202947854995728e-02 7.763381302356719971e-02 -2.229207381606101990e-02 2.935469746589660645e-01 -2.079340368509292603e-01
1.961237937211990356e-01 5.165732279419898987e-02 -2.155304402112960815e-01 -4.967855289578437805e-03 4.138426855206489563e-03 -1.592892557382583618e-01 3.671769797801971436e-01 1.110934987664222717e-01 -2.273694425821304321e-01 2.370629906654357910e-01 -1.748040169477462769e-01 -1.327310800552368164e-01 -4.067528545856475830e-01 1.063873097300529480e-01 -1.716852188110351562e-01 2.101718336343765259e-01 -4.679434746503829956e-02 2.557672858238220215e-01 1.935874372720718384e-01 1.485334634780883789e-01 7.332349568605422974e-02 1.469164192676544189e-01 -8.002479374408721924e-02 -2.773376405239105225e-01 -1.016914844512939453e-01 1.274769455194473267e-01 -3.271321579813957214e-02 -7.918579876422882080e-02 8.166176825761795044e-02 -1.879179924726486206e-01 -1.288852542638778687e-01 -5.833567678928375244e-02
-1.550863534212112427e-01 3.187325000762939453e-01 -4.323897659778594971e-01 -1.159303486347198486e-01 -1.301329880952835083e-01 -2.636952139437198639e-02 6.813296675682067871e-02 2.269431650638580322e-01 -1.945206522941589355e-01 1.646952354349195957e-03 -2.746912837028503418e-01 -4.535187035799026489e-02 -8.142465353012084961e-02 -2.704010345041751862e-02 -3.267410695552825928e-01 2.110672928392887115e-02 9.626352787017822266e-02 1.947918832302093506e-01 9.185636788606643677e-02 -9.365230053663253784e-02 2.568526864051818848e-01 8.190040476620197296e-03 8.218093216419219971e-02 -2.592237433418631554e-03 -5.957361683249473572e-02 -8.249017596244812012e-02 2.173722088336944580e-01 -6.969318538904190063e-02 -2.357120392844080925e-03 -2.465834915637969971e-01 2.251914143562316895e-01 -2.430251389741897583e-01
1.122589632868766785e-01 1.370389163494110107e-01 -4.682426899671554565e-02 -8.511269837617874146e-02 9.092597663402557373e-02 -3.474227190017700195e-01 8.016336709260940552e-02 8.681637048721313477e-02 -4.062329828739166260e-01 -2.144672274589538574e-01 -3.467229381203651428e-02 4.699239134788513184e-02 2.379896193742752075e-01 -1.196252256631851196e-01 -2.266912162303924561e-01 -1.420123726129531860e-01 -2.719010114669799805e-01 2.776865065097808838e-01 -4.879419878125190735e-02 2.347272932529449463e-01 -1.737975776195526123e-01 -7.496479153633117676e-02 3.418249264359474182e-02 -2.439258247613906860e-01 4.629332944750785828e-02 -9.957353770732879639e-02 -1.356610953807830811e-01 1.161576732993125916e-01 -4.806435666978359222e-03 -1.912225633859634399e-01 2.715498805046081543e-01 -4.030929878354072571e-03
-3.750315308570861816e-02 6.347264349460601807e-02 -3.771717548370361328e-01 5.802831426262855530e-02 -8.679682016372680664e-02 -7.213338464498519897e-02 4.349379241466522217e-02 1.384998410940170288e-01 1.326777189970016479e-01 -2.355113476514816284e-01 -3.207551240921020508e-01 1.207643523812294006e-01 -1.059261336922645569e-01 -8.843865245580673218e-02 -1.951499581336975098e-01 -1.675679534673690796e-01 -7.588931918144226074e-02 4.643596112728118896e-01 4.263849556446075439e-02 1.937096863985061646e-01 -1.481241881847381592e-01 1.183153968304395676e-02 -1.626777201890945435e-01 -1.089205071330070496e-01 -2.791025908663868904e-03 1.239989921450614929e-01 2.626387178897857666e-01 -1.320149302482604980e-01 4.180137813091278076e-02 7.645817846059799194e-02 2.324437797069549561e-01 2.341665476560592651e-01
1.272717714309692383e-01 1.175254434347152710e-01 -1.604627966880798340e-01 -1.618977040052413940e-01 -8.505564182996749878e-02 -4.385862648487091064e-01 -1.186560317873954773e-01 1.164962630718946457e-02 -1.217556092888116837e-02 -3.255138397216796875e-01 -2.978684613481163979e-03 -1.322754286229610443e-02 1.003856658935546875e-01 5.548071861267089844e-02 -2.493250966072082520e-01 -1.646512597799301147e-01 1.144370362162590027e-01 8.783787488937377930e-03 -1.165349110960960388e-01 1.909500956535339355e-01 -7.695906329900026321e-03 4.321868419647216797e-01 7.952054589986801147e-02 -2.076066881418228149e-01 3.669404238462448120e-02 -8.617531508207321167e-02 1.441690027713775635e-01 -2.505089640617370605e-01 -6.859672069549560547e-02 -2.726133465766906738e-01 -3.548609092831611633e-02 1.530501693487167358e-01
-3.582982346415519714e-02 -6.680458784103393555e-02 2.255178987979888916e-01 -1.247260943055152893e-01 9.290502965450286865e-02 -1.937874406576156616e-01 1.810109168291091919e-01 1.493508964776992798e-01 -3.811648786067962646e-01 1.811041235923767090e-01 -2.290463596582412720e-01 1.182444393634796143e-01 -5.535570159554481506e-02 -6.253597140312194824e-02 -9.751565754413604736e-02 -3.247552216053009033e-01 2.610906399786472321e-02 3.966030776500701904e-01 4.058485478162765503e-02 2.496598660945892334e-01 2.568957209587097168e-01 2.319628447294235229e-01 -6.785114109516143799e-02 -1.645005047321319580e-01 5.621258541941642761e-02 -1.788445264101028442e-01 1.174075528979301453e-01 -9.206492453813552856e-02 -3.043725341558456421e-02 1.163243055343627930e-01 1.150987967848777771e-01 3.965731710195541382e-02
1.591270714998245239e-01 -2.181928139179944992e-03 -1.846112757921218872e-01 2.044191807508468628e-01 -6.346409022808074951e-02 -3.124656081199645996e-01 1.679536998271942139e-01 1.532040238380432129e-01 -9.497582912445068359e-02 1.013891622424125671e-01 -3.578166067600250244e-01 -1.177164316177368164e-01 5.837430059909820557e-02 -6.189561262726783752e-02 -1.394549459218978882e-01 -3.351898789405822754e-01 -1.643049716949462891e-01 4.415562376379966736e-02 1.031154021620750427e-01 8.261859416961669922e-02 1.593890190124511719e-01 2.947669327259063721e-01 -4.977840580977499485e-04 -1.692611724138259888e-01 -1.499718334525823593e-02 -1.178507655858993530e-01 -2.425559461116790771e-01 -2.980361878871917725e-01 1.042227968573570251e-01 -4.155533015727996826e-02 4.132586345076560974e-02 2.860390543937683105e-01
1.400513648986816406e-01 3.533275127410888672e-01 -1.018792316317558289e-01 1.240596771240234375e-01 -5.215523019433021545e-02 -4.014907777309417725e-01 -1.047675833106040955e-01 1.112492904067039490e-01 4.574254155158996582e-03 -3.629583492875099182e-02 -3.478798866271972656e-01 -8.219277858734130859e-02 -4.859935864806175232e-02 -8.047121763229370117e-02 -2.452098578214645386e-01 -1.492828130722045898e-01 3.375078737735748291e-02 -2.386458516120910645e-01 -3.682443499565124512e-02 3.599991798400878906e-01 8.889187127351760864e-02 8.978606760501861572e-02 8.177958428859710693e-02 -2.194200009107589722e-01 -6.582860648632049561e-02 -2.554107606410980225e-01 5.197788402438163757e-02 8.389818668365478516e-02 6.221197918057441711e-02 -2.351319640874862671e-01 2.576652355492115021e-02 1.522155553102493286e-01
1.337408423423767090e-01 9.038903564214706421e-02 -2.624823153018951416e-01 -9.532707929611206055e-02 4.878600314259529114e-02 -2.746057212352752686e-01 1.361520439386367798e-01 2.209341377019882202e-01 7.957890629768371582e-02 2.860814519226551056e-02 -6.516918540000915527e-02 -1.426987200975418091e-01 -3.049380891025066376e-02 -5.560148358345031738e-01 -4.951414465904235840e-02 -2.119813114404678345e-01 1.300537586212158203e-01 9.574604779481887817e-02 6.169667840003967285e-02 1.171357482671737671e-01 -1.501302272081375122e-01 3.432942032814025879e-01 1.108915209770202637e-01 -7.126876711845397949e-02 2.180646061897277832e-01 -3.648788109421730042e-02 2.090578377246856689e-01 -2.493461221456527710e-01 5.628309771418571472e-02 4.690472036600112915e-02 5.166604649275541306e-03 -7.664712611585855484e-03
1.363685727119445801e-02 2.426722794771194458e-01 -1.820033639669418335e-01 -6.914759427309036255e-02 -2.516419440507888794e-02 -6.367899179458618164e-01 3.439377993345260620e-02 9.798802435398101807e-02 -2.223215997219085693e-02 -6.336558610200881958e-02 -1.287594437599182129e-01 2.226655371487140656e-02 -3.547585308551788330e-01 9.876696765422821045e-02 -4.923338070511817932e-02 1.689247228205204010e-02 7.750742137432098389e-02 1.877978146076202393e-01 -2.104720622301101685e-01 8.479541540145874023e-02 1.412178874015808105e-01 -4.874318093061447144e-02 -1.092617884278297424e-01 1.163870766758918762e-01 1.198977902531623840e-01 -1.602532863616943359e-01 -9.486567974090576172e-02 -1.026669517159461975e-01 -1.188499182462692261e-01 -9.268100559711456299e-02 2.416201680898666382e-01 2.119848281145095825e-01
2.142388932406902313e-02 4.092997014522552490e-01 -4.029308855533599854e-01 4.484710749238729477e-03 -1.566459387540817261e-01 -8.483089506626129150e-02 6.958488374948501587e-02 2.046465128660202026e-01 -2.721180915832519531e-01 -1.118392422795295715e-01 -1.334779262542724609e-01 -8.251315355300903320e-02 -8.400163799524307251e-02 8.914660662412643433e-03 1.205954402685165405e-01 -2.771827876567840576e-01 -1.387967914342880249e-01 -1.732000410556793213e-01 -1.106919422745704651e-01 2.400701791048049927e-01 2.500612735748291016e-01 -5.782812461256980896e-02 -1.205054968595504761e-01 -1.187926903367042542e-01 -9.670680761337280273e-02 -2.348461933434009552e-02 1.736089885234832764e-01 1.031273044645786285e-02 3.082727454602718353e-02 -4.071938246488571167e-02 1.579801291227340698e-01 3.164192438125610352e-01
-1.990865170955657959e-01 -1.629440337419509888e-01 -1.719247102737426758e-01 -1.851248294115066528e-01 2.277377247810363770e-01 -2.944256067276000977e-01 1.346815526485443115e-01 -3.693300858139991760e-02 -3.028835356235504150e-01 -1.429051756858825684e-01 7.165371626615524292e-02 -4.251900687813758850e-02 -5.496252328157424927e-03 -2.045309990644454956e-01 -3.413159847259521484e-01 -2.465204000473022461e-01 -2.470249235630035400e-01 2.903638482093811035e-01 -2.943463250994682312e-02 2.209805883467197418e-02 3.561345860362052917e-02 -2.904760278761386871e-02 -9.658483415842056274e-02 -1.022724509239196777e-01 -2.458123713731765747e-01 1.914696693420410156e-01 1.483951061964035034e-01 7.977683097124099731e-03 -1.651590466499328613e-01 6.099913269281387329e-03 1.952366083860397339e-01 -1.432038843631744385e-01
-3.897621855139732361e-02 3.249676823616027832e-01 -9.389273077249526978e-02 -4.579241871833801270e-01 4.535099491477012634e-02 -1.115419417619705200e-01 -1.471212506294250488e-02 1.846857219934463501e-01 -2.346767038106918335e-01 -1.820895522832870483e-01 -1.486292183399200439e-01 -5.088781192898750305e-02 -3.250726163387298584e-01 -2.576503157615661621e-01 -1.833266615867614746e-01 1.055840179324150085e-01 2.231846004724502563e-02 -1.468767132610082626e-02 1.037471070885658264e-01 3.681337833404541016e-01 1.425264179706573486e-01 -1.411446463316679001e-02 4.923658072948455811e-02 4.621873795986175537e-02 -1.496913731098175049e-01 -1.518504470586776733e-01 -3.082424402236938477e-02 -1.390775144100189209e-01 8.252993971109390259e-02 -1.107630506157875061e-01 -1.841685175895690918e-01 7.064593583345413208e-02
-8.327822387218475342e-02 2.626058161258697510e-01 -2.486777603626251221e-01 -2.648059725761413574e-01 -8.482639491558074951e-02 -2.175970524549484253e-01 4.715761751867830753e-04 -5.498815327882766724e-02 -2.224605083465576172e-01 1.810460351407527924e-02 1.404709368944168091e-01 2.476085501257330179e-04 -3.318846821784973145e-01 4.217871278524398804e-02 -4.877289831638336182e-01 -1.163414865732192993e-01 1.018658652901649475e-01 1.485675424337387085e-01 -1.636371463537216187e-01 3.011744320392608643e-01 2.020607143640518188e-01 8.157828450202941895e-02 5.987504124641418457e-02 -1.184636205434799194e-01 8.300676010549068451e-03 -8.685286343097686768e-02 -8.744438178837299347e-03 -1.120406910777091980e-01 6.654553115367889404e-02 1.329566091299057007e-01 -7.328011840581893921e-02 -1.973074078559875488e-01
-1.231930553913116455e-01 -1.101004257798194885e-01 -4.587001353502273560e-02 -3.931972756981849670e-02 2.021222412586212158e-01 -1.945978850126266479e-01 1.174182444810867310e-01 2.670425772666931152e-01 -2.419612258672714233e-01 1.550386473536491394e-02 -2.569819390773773193e-01 -8.257485181093215942e-02 -4.584183171391487122e-02 -1.734421700239181519e-01 -2.681991755962371826e-01 -2.047935873270034790e-01 -8.308582007884979248e-02 1.610998511314392090e-01 -1.959091722965240479e-01 -1.667373031377792358e-01 -2.265065610408782959e-01 2.172551155090332031e-01 -3.459117114543914795e-01 -9.840419888496398926e-02 1.436191610991954803e-02 4.119660705327987671e-02 1.424616128206253052e-01 4.189235344529151917e-02 -1.361255496740341187e-01 -1.697354614734649658e-01 3.538956940174102783e-01 6.414344906806945801e-02
1.304012686014175415e-01 8.875335007905960083e-02 -2.446943074464797974e-01 5.129836965352296829e-03 -3.264391049742698669e-02 1.943464390933513641e-02 2.877247035503387451e-01 1.095489114522933960e-01 -1.535338014364242554e-01 7.135167717933654785e-02 -1.321725398302078247e-01 -2.832339107990264893e-01 -4.663588404655456543e-01 1.713574379682540894e-01 -2.697257697582244873e-01 4.640534520149230957e-02 -7.689459621906280518e-02 4.120399653911590576e-01 1.077172607183456421e-01 1.878631114959716797e-02 -2.927041205111891031e-04 2.179310470819473267e-01 7.908767461776733398e-02 -6.470932811498641968e-02 -6.251093000173568726e-02 2.997062541544437408e-02 3.893481194972991943e-02 8.739902824163436890e-02 -9.829181432723999023e-02 -2.874398231506347656e-01 -6.154073402285575867e-02 -1.235325857996940613e-01
1.288936566561460495e-02 2.481486350297927856e-01 -8.382409065961837769e-02 -1.028051152825355530e-01 -3.429842293262481689e-01 -1.148242652416229248e-01 2.513000667095184326e-01 1.191405281424522400e-01 -1.077758520841598511e-01 5.494423676282167435e-03 -3.079591691493988037e-01 1.037906110286712646e-01 -1.640911251306533813e-01 6.813317537307739258e-02 -2.901777923107147217e-01 -1.813066005706787109e-01 -2.130174040794372559e-01 2.978405654430389404e-01 -7.554370909929275513e-02 1.222275197505950928e-01 2.228795737028121948e-01 -3.158134222030639648e-02 3.464245051145553589e-02 -1.931033432483673096e-01 -9.406177699565887451e-02 -2.976463735103607178e-01 -1.907754689455032349e-02 6.565963476896286011e-02 -1.628291010856628418e-01 1.599101722240447998e-01 -3.573998808860778809e-02 2.173012048006057739e-01
2.150173485279083252e-01 1.443678885698318481e-01 -3.993015885353088379e-01 -2.097316682338714600e-01 3.998181223869323730e-02 -1.124646514654159546e-01 -7.550606876611709595e-02 1.501467376947402954e-01 -2.316971123218536377e-01 -6.995650380849838257e-02 -1.531841158866882324e-01 -4.383064061403274536e-02 -8.150457590818405151e-02 -3.269656375050544739e-02 -4.681985825300216675e-03 -2.458543330430984497e-01 1.043587762978859246e-04 -3.271884471178054810e-02 2.478137463331222534e-01 6.169063225388526917e-02 2.821623086929321289e-01 -9.597292542457580566e-02 1.978018730878829956e-01 -5.149065982550382614e-03 -8.492883294820785522e-03 -3.202771246433258057e-01 -6.407012790441513062e-02 -7.444394379854202271e-02 2.988154590129852295e-01 -3.335072398185729980e-01 7.188461720943450928e-02 1.503800153732299805e-01
1.752944737672805786e-01 -1.006039828062057495e-01 -1.288709640502929688e-01 4.383702203631401062e-02 4.231230169534683228e-02 -4.639848470687866211e-01 2.383355796337127686e-01 9.439848363399505615e-02 -2.655102312564849854e-01 -4.572386294603347778e-02 -4.716357961297035217e-02 1.256774663925170898e-01 1.035349559970200062e-03 5.903128534555435181e-02 -1.024945452809333801e-01 -1.573155522346496582e-01 -2.734924256801605225e-01 6.007733196020126343e-02 -2.013996802270412445e-02 4.905512183904647827e-02 -3.184667527675628662e-01 1.642045825719833374e-01 -1.898378878831863403e-01 -1.392638385295867920e-01 -1.291327923536300659e-01 -2.105698287487030029e-01 -1.450977176427841187e-01 -1.458897739648818970e-01 1.501693427562713623e-01 -1.758970320224761963e-01 1.849226206541061401e-01 2.690980434417724609e-01
-3.821660578250885010e-01 -1.517462134361267090e-01 -1.528151333332061768e-01 -3.906972110271453857e-01 -6.708855275064706802e-03 -3.026424348354339600e-01 5.363539978861808777e-02 2.607258558273315430e-01 -1.156146675348281860e-01 -1.854535639286041260e-01 6.976967304944992065e-02 -7.817102223634719849e-02 -5.806798860430717468e-02 5.835338681936264038e-02 -2.093013972043991089e-01 -9.100658446550369263e-02 -1.367840766906738281e-01 1.833468526601791382e-01 -1.753116697072982788e-01 1.169150918722152710e-01 1.161795780062675476e-01 5.375552549958229065e-02 1.641594022512435913e-01 -8.951116353273391724e-02 -1.718309372663497925e-01 1.017244234681129456e-01 2.777233421802520752e-01 -5.551566556096076965e-02 1.063882485032081604e-01 -2.735157907009124756e-01 1.345357745885848999e-01 4.935825988650321960e-02
-1.430987119674682617e-01 2.857452034950256348e-01 -3.232749700546264648e-01 -6.108382344245910645e-02 3.368861973285675049e-01 -1.513552367687225342e-01 -7.956103421747684479e-03 2.540495097637176514e-01 -1.036022976040840149e-01 -2.216946929693222046e-01 -1.395498365163803101e-01 8.630217611789703369e-02 -1.414412856101989746e-01 8.898353204131126404e-03 -2.824970185756683350e-01 -2.195078581571578979e-01 -2.827613055706024170e-01 -7.955779880285263062e-02 -7.195804268121719360e-02 6.172165274620056152e-02 1.091993376612663269e-01 -4.702000319957733154e-02 7.260573655366897583e-02 -5.216588452458381653e-02 -5.186665430665016174e-02 -2.035105079412460327e-01 -1.109970882534980774e-01 -2.295214980840682983e-01 1.257026642560958862e-01 -3.114653527736663818e-01 7.296434044837951660e-02 9.544732421636581421e-02
6.728756427764892578e-02 -2.085932344198226929e-01 -5.572862923145294189e-02 -3.919005990028381348e-01 4.631184972822666168e-03 -5.123004317283630371e-01 4.063931480050086975e-02 2.410566955804824829e-01 -3.353494703769683838e-01 -8.847683668136596680e-02 -5.555396527051925659e-02 -1.508556306362152100e-01 -7.076188176870346069e-02 -1.364900916814804077e-01 -2.358008027076721191e-01 -1.668458580970764160e-01 -1.195440813899040222e-01 -1.659863591194152832e-01 -6.373068690299987793e-02 -7.268330454826354980e-02 -1.597411483526229858e-01 -1.378614902496337891e-01 5.856064334511756897e-02 -1.525446921586990356e-01 -1.284393817186355591e-01 -6.797330081462860107e-02 -1.066474765539169312e-01 6.539224833250045776e-02 -1.169183850288391113e-01 -6.596636772155761719e-02 -3.960457816720008850e-02 2.026409208774566650e-01
2.788407504558563232e-01 2.961816191673278809e-01 -1.078744456171989441e-01 -3.042298853397369385e-01 -1.178970038890838623e-01 -4.446832463145256042e-02 3.128511831164360046e-02 1.877374947071075439e-02 -3.749856352806091309e-01 5.784507095813751221e-02 -2.425253391265869141e-01 3.565714694559574127e-03 -7.914747297763824463e-02 -1.664258092641830444e-01 -1.232833415269851685e-01 -2.302533574402332306e-02 -1.291837356984615326e-02 3.662338107824325562e-02 -2.188928723335266113e-01 -4.490653052926063538e-02 -2.375435084104537964e-01 1.061985418200492859e-01 1.240419968962669373e-01 -1.534540057182312012e-01 -1.742503419518470764e-02 2.228273004293441772e-01 -1.844186037778854370e-01 -3.209999799728393555e-01 -9.340350329875946045e-02 -2.711308598518371582e-01 1.041568964719772339e-01 1.499019861221313477e-01
2.793603343889117241e-03 2.074580341577529907e-01 -1.296437382698059082e-01 -1.955813765525817871e-01 1.271458417177200317e-01 -6.301387399435043335e-02 7.343932986259460449e-02 8.058391511440277100e-02 1.281294226646423340e-02 -8.497217297554016113e-02 -5.868690460920333862e-02 -2.894201502203941345e-02 -2.691857516765594482e-01 -2.585288584232330322e-01 -6.393674015998840332e-02 -6.435476243495941162e-02 -2.399871796369552612e-01 3.794289231300354004e-01 -4.915082454681396484e-02 -1.323794713243842125e-03 3.397747576236724854e-01 -1.012085974216461182e-01 5.105535313487052917e-02 -4.158346951007843018e-01 8.930007368326187134e-02 -2.229830324649810791e-01 8.009888231754302979e-02 -1.603038012981414795e-01 2.991518676280975342e-01 -1.083212438970804214e-02 1.489302217960357666e-01 6.232725083827972412e-02
-2.744267880916595459e-01 -1.000399962067604065e-01 -8.131226152181625366e-02 -2.027369588613510132e-01 -9.086340665817260742e-02 -3.103271126747131348e-01 -4.598870873451232910e-02 2.803166583180427551e-02 -1.587382555007934570e-01 -9.830541163682937622e-02 -4.563764482736587524e-02 -9.815791994333267212e-02 3.870901465415954590e-02 4.114807816222310066e-04 -2.966058552265167236e-01 -3.504005819559097290e-02 7.498871535062789917e-02 1.366304904222488403e-01 -2.165736407041549683e-01 3.554533720016479492e-01 1.294638514518737793e-01 -5.837870761752128601e-02 1.123651787638664246e-01 -2.316029965877532959e-01 -5.615788698196411133e-02 4.290979821234941483e-03 3.244489133358001709e-01 -3.312936797738075256e-02 8.965568989515304565e-02 -3.127764165401458740e-01 2.411164045333862305e-01 2.543792128562927246e-01
-2.242945581674575806e-01 8.108192682266235352e-02 -1.862260699272155762e-01 -8.835328370332717896e-02 4.372598975896835327e-02 -2.340555638074874878e-01 -9.213491529226303101e-02 3.343012928962707520e-01 -1.645279973745346069e-01 -1.463344097137451172e-01 5.524199455976486206e-02 7.264199107885360718e-02 -4.035431444644927979e-01 1.436383873224258423e-01 -3.685385733842849731e-02 -9.326524287462234497e-02 -1.743727773427963257e-01 1.505203247070312500e-01 1.772596091032028198e-01 2.456856667995452881e-01 1.754555702209472656e-01 3.077820539474487305e-01 -8.698089420795440674e-02 -2.864039540290832520e-01 2.071736305952072144e-01 1.163910180330276489e-01 -5.424364283680915833e-02 7.170522958040237427e-02 -3.911070991307497025e-03 -1.979112923145294189e-01 4.080382362008094788e-02 8.939068764448165894e-02
-1.683765500783920288e-01 1.377735566347837448e-02 -9.206362068653106689e-02 -3.199511468410491943e-01 -1.282651424407958984e-01 -1.161494851112365723e-01 -1.402565389871597290e-01 2.268762290477752686e-01 -1.935819163918495178e-02 -9.956789761781692505e-02 1.103546470403671265e-01 -5.951345711946487427e-02 -1.774851828813552856e-01 -1.327237635850906372e-01 -2.882523834705352783e-01 -7.692699134349822998e-02 -2.157529294490814209e-01 1.106983721256256104e-01 -5.201547220349311829e-02 2.100292444229125977e-01 -1.728679984807968140e-01 1.960048377513885498e-01 1.109652668237686157e-01 -3.515782952308654785e-01 -3.307943046092987061e-02 9.117621183395385742e-02 6.676301360130310059e-02 2.874961309134960175e-02 -1.792719215154647827e-01 -1.589111387729644775e-01 2.917289435863494873e-01 3.582793474197387695e-01
-8.938138186931610107e-02 -3.482858836650848389e-02 -1.976229995489120483e-01 -5.408033356070518494e-02 -1.430386900901794434e-01 -2.545737028121948242e-01 -9.333656728267669678e-02 5.445029214024543762e-02 -1.456467062234878540e-01 -1.286466419696807861e-01 -4.690755903720855713e-02 -7.633017003536224365e-02 -1.518977135419845581e-01 -2.773939967155456543e-01 -2.699478566646575928e-01 -2.944994568824768066e-01 -7.082280516624450684e-02 4.503291845321655273e-01 -1.569560915231704712e-01 2.367749959230422974e-01 -6.838546693325042725e-02 -1.081584393978118896e-01 2.382535338401794434e-01 4.443217441439628601e-02 -6.517524272203445435e-02 1.594905257225036621e-01 -4.159811884164810181e-02 3.165045380592346191e-01 1.351504176855087280e-01 -1.451569199562072754e-01 9.878411889076232910e-02 4.640808328986167908e-02
-1.894980221986770630e-01 1.403202712535858154e-01 1.077788881957530975e-02 -3.036980628967285156e-01 -9.227666258811950684e-02 -7.807708531618118286e-02 -1.583861000835895538e-02 1.808064430952072144e-01 -1.034554019570350647e-01 7.686737179756164551e-02 -8.428418636322021484e-02 -7.850296050310134888e-02 -2.122091501951217651e-01 5.891937389969825745e-02 -3.772631585597991943e-01 -2.674662470817565918e-01 2.369258180260658264e-02 -4.568830877542495728e-02 -1.333127766847610474e-01 1.146971359848976135e-01 -1.275297105312347412e-01 -1.975241005420684814e-01 5.846495553851127625e-02 -7.545057684183120728e-02 -2.302949130535125732e-01 -8.467680960893630981e-02 -1.416413336992263794e-01 -9.663077443838119507e-02 -5.624677613377571106e-02 -1.479291915893554688e-01 5.473823547363281250e-01 -2.028741175308823586e-03
5.678759515285491943e-02 4.972664713859558105e-01 -2.538376152515411377e-01 -3.696790039539337158e-01 8.862742781639099121e-02 -2.789328098297119141e-01 -1.670001074671745300e-02 7.415134459733963013e-02 -1.659574359655380249e-01 1.021468359977006912e-02 3.555872663855552673e-02 2.718740515410900116e-02 -1.427071541547775269e-01 -1.071234121918678284e-01 -1.603688746690750122e-01 4.952717199921607971e-02 2.663194537162780762e-01 -4.944777861237525940e-02 1.630382090806961060e-01 9.448608756065368652e-02 6.912058591842651367e-02 1.845391839742660522e-01 -1.509605720639228821e-02 -2.725847661495208740e-01 -2.759652771055698395e-02 -7.170028984546661377e-02 -4.889710247516632080e-02 -3.611196950078010559e-02 -8.838685601949691772e-02 -3.712284564971923828e-02 1.603591889142990112e-01 3.171150088310241699e-01
6.484691053628921509e-02 3.215665221214294434e-01 -5.262190103530883789e-02 -2.968524768948554993e-02 5.814197473227977753e-03 -4.078916311264038086e-01 6.157909333705902100e-02 7.981775701045989990e-02 -2.136864066123962402e-01 1.110015958547592163e-01 -1.505233943462371826e-01 -1.335631310939788818e-01 -3.950555026531219482e-01 -4.738094285130500793e-02 -1.942717730998992920e-01 2.579122083261609077e-03 1.495021488517522812e-02 -1.014125812798738480e-02 -8.961712568998336792e-02 1.363753229379653931e-01 1.116787791252136230e-01 -1.140773147344589233e-01 1.343871280550956726e-02 -5.715657025575637817e-02 -1.447215229272842407e-01 -2.202689349651336670e-01 -1.451529115438461304e-01 -2.904163599014282227e-01 -1.638441085815429688e-01 -6.708537787199020386e-02 3.890730440616607666e-01 -6.434092670679092407e-02
-1.935870945453643799e-01 3.571663200855255127e-01 5.463103950023651123e-02 2.317190170288085938e-02 1.600191742181777954e-02 -3.237535059452056885e-01 -1.148483157157897949e-02 1.699273735284805298e-01 -3.926781415939331055e-01 1.556133031845092773e-01 -7.051520049571990967e-02 -1.204709038138389587e-01 -2.609839737415313721e-01 -5.945167690515518188e-02 -1.811606436967849731e-01 -1.131639182567596436e-01 4.923373088240623474e-02 1.676519513130187988e-01 -1.116660907864570618e-01 5.607631430029869080e-02 2.022392302751541138e-01 -2.453668043017387390e-02 -5.035812035202980042e-03 -1.784982014214619994e-04 -1.347230523824691772e-01 -1.362616717815399170e-01 -6.626995652914047241e-02 -1.770763099193572998e-01 -1.334425359964370728e-01 -5.712220445275306702e-02 4.344042241573333740e-01 -1.107718348503112793e-01
3.614749386906623840e-02 -4.421298950910568237e-02 -1.847278773784637451e-01 6.066581606864929199e-02 1.774402707815170288e-02 -2.832490801811218262e-01 -3.871956467628479004e-02 -1.845327168703079224e-01 -2.751752436161041260e-01 -2.710315585136413574e-01 -6.865449994802474976e-02 -8.223155885934829712e-02 -2.249951213598251343e-01 -5.218568444252014160e-02 -3.082752823829650879e-01 -3.136406242847442627e-01 2.017249464988708496e-01 6.536294519901275635e-02 6.143608316779136658e-02 3.107987046241760254e-01 1.881213188171386719e-01 2.498257905244827271e-01 -1.025530397891998291e-01 -2.724768519401550293e-01 5.488701909780502319e-02 -1.656037271022796631e-01 7.279945164918899536e-02 -1.897464245557785034e-01 1.887832768261432648e-02 1.658934354782104492e-01 2.717974595725536346e-02 8.471726626157760620e-02
2.178522646427154541e-01 -8.182617276906967163e-02 -4.004567563533782959e-01 -2.546994090080261230e-01 1.130207031965255737e-01 -5.643896386027336121e-02 -2.084632962942123413e-01 4.572547599673271179e-02 -2.577470242977142334e-01 -4.472531005740165710e-02 -4.372008144855499268e-01 -2.613592520356178284e-02 6.755228340625762939e-02 6.212126836180686951e-02 -2.387647330760955811e-01 -1.300530135631561279e-01 5.770299211144447327e-02 -1.640058122575283051e-02 -4.335002601146697998e-02 -8.344312198460102081e-03 -1.563240438699722290e-01 2.629513740539550781e-01 1.120392531156539917e-01 -1.065341234207153320e-01 2.059699892997741699e-01 6.539218127727508545e-02 1.303020417690277100e-01 -9.708283841609954834e-02 -1.009757667779922485e-01 8.741475641727447510e-02 1.281964331865310669e-01 2.934088110923767090e-01
4.050494730472564697e-02 3.636181354522705078e-02 -7.338008284568786621e-02 -1.836492680013179779e-02 -2.421780489385128021e-02 -1.048613712191581726e-01 1.678909063339233398e-01 2.433727532625198364e-01 -8.726613223552703857e-02 -2.037326246500015259e-01 -2.078347206115722656e-01 -1.793878674507141113e-01 -3.329836428165435791e-01 -1.219894886016845703e-01 -2.363674044609069824e-01 -1.803761273622512817e-01 -1.075582355260848999e-01 4.463253319263458252e-01 -2.729127407073974609e-01 6.636170670390129089e-03 -8.731872588396072388e-02 1.010024920105934143e-03 -4.601611755788326263e-03 -7.987229526042938232e-02 4.896885715425014496e-03 2.039018720388412476e-01 1.807267069816589355e-01 -1.242824643850326538e-01 1.429564952850341797e-01 1.605220139026641846e-01 1.394357234239578247e-01 3.145975768566131592e-01
2.946294285356998444e-02 2.061710059642791748e-01 -2.010758779942989349e-02 -1.664909124374389648e-01 -3.716324269771575928e-02 -1.907697319984436035e-01 -3.680581450462341309e-01 1.478949487209320068e-01 -3.298172950744628906e-01 -9.786926954984664917e-02 -2.662125527858734131e-01 -1.110813952982425690e-02 -1.902474164962768555e-01 -2.777039408683776855e-01 -3.425675928592681885e-01 1.549635529518127441e-01 3.556022793054580688e-02 1.362336277961730957e-01 -1.023741997778415680e-02 -1.948899179697036743e-01 4.828316718339920044e-02 -4.303917288780212402e-02 4.939547553658485413e-02 -1.692309528589248657e-01 -1.939585208892822266e-01 -9.046071022748947144e-02 -1.017294302582740784e-01 4.703444615006446838e-02 3.193992972373962402e-01 -2.992798574268817902e-02 2.888111956417560577e-02 1.845920681953430176e-01
-5.065202340483665466e-02 -2.575483918190002441e-01 -4.206273853778839111e-01 -7.714660465717315674e-02 -7.324022054672241211e-02 -7.871644198894500732e-02 -2.005425989627838135e-01 2.260718494653701782e-01 -2.012382745742797852e-01 1.394646242260932922e-02 -2.470885068178176880e-01 -1.944130957126617432e-01 -1.338503807783126831e-01 -2.108225077390670776e-01 -2.307707071304321289e-01 -2.833298444747924805e-01 1.540874224156141281e-02 2.198664247989654541e-01 -3.135866951197385788e-03 2.209433317184448242e-01 5.036833137273788452e-02 3.796349838376045227e-02 -1.064289659261703491e-01 1.101124584674835205e-01 2.268837690353393555e-01 -3.686199337244033813e-02 2.474368065595626831e-01 -1.638555973768234253e-01 -1.244517415761947632e-01 1.448687165975570679e-01 -2.156614139676094055e-02 8.497630059719085693e-02
-5.876238644123077393e-02 2.115508764982223511e-01 -2.459886223077774048e-01 -2.511446774005889893e-01 -1.826598495244979858e-01 -1.837206482887268066e-01 4.780698567628860474e-02 1.617738902568817139e-01 7.708441466093063354e-02 -4.760640114545822144e-02 -3.475658297538757324e-01 -2.692448198795318604e-01 4.035456851124763489e-02 -1.830503344535827637e-01 -8.057963103055953979e-02 -1.749497056007385254e-01 2.640020847320556641e-01 3.626638054847717285e-01 1.309523284435272217e-01 -1.344553381204605103e-01 -7.881845533847808838e-02 6.326790153980255127e-02 -8.582892268896102905e-02 -2.436168491840362549e-01 9.258964657783508301e-02 1.302175782620906830e-02 2.789084315299987793e-01 2.470340020954608917e-02 1.042771339416503906e-01 -3.964939340949058533e-02 1.113777160644531250e-01 1.830909401178359985e-01
-1.870304346084594727e-02 -5.965374782681465149e-02 -2.758534848690032959e-01 -1.237362027168273926e-01 8.695322275161743164e-02 -2.257571965456008911e-01 2.226929664611816406e-01 1.666387319564819336e-01 -7.671719789505004883e-02 2.538957595825195312e-01 -1.689002066850662231e-01 -1.537869423627853394e-01 -2.508345544338226318e-01 1.074117869138717651e-01 -1.117893904447555542e-01 -1.721056848764419556e-01 -4.088843986392021179e-02 1.839978694915771484e-01 -1.754938960075378418e-01 1.115428060293197632e-01 1.415935307741165161e-01 3.424602001905441284e-02 7.860691100358963013e-02 -1.722079217433929443e-01 -1.772548556327819824e-01 1.296231150627136230e-01 1.603668183088302612e-01 1.530506014823913574e-01 4.274614453315734863e-01 7.633712142705917358e-02 1.900071054697036743e-01 2.680654227733612061e-01
-2.569060027599334717e-01 -6.850300822407007217e-03 5.518866330385208130e-02 -2.593165040016174316e-01 1.176335662603378296e-01 -9.641978889703750610e-02 -1.299340929836034775e-02 1.424373835325241089e-01 -3.836082220077514648e-01 1.436361111700534821e-02 -3.246863782405853271e-01 -2.207442671060562134e-01 -2.176554650068283081e-01 1.377364993095397949e-01 -2.835556268692016602e-01 7.392840925604104996e-03 -1.478703022003173828e-01 1.590021252632141113e-01 -3.062129020690917969e-01 1.627118587493896484e-01 -4.476261883974075317e-02 1.868029236793518066e-01 -5.187989771366119385e-02 -1.017992421984672546e-01 3.783022612333297729e-02 8.580383658409118652e-02 1.671850979328155518e-01 -6.237846612930297852e-02 3.189915120601654053e-01 -2.602579444646835327e-02 1.051436290144920349e-01 -1.701378263533115387e-02
4.716710001230239868e-02 1.324740201234817505e-01 8.974401280283927917e-03 -2.789515852928161621e-01 3.988938033580780029e-02 -2.436214238405227661e-01 6.920039653778076172e-02 1.873557269573211670e-01 -7.990794628858566284e-02 8.873627521097660065e-03 -2.359319627285003662e-01 -6.060305237770080566e-02 -3.152248859405517578e-01 -1.269953399896621704e-01 -1.325101554393768311e-01 -1.395509839057922363e-01 -1.541239768266677856e-01 -1.934389211237430573e-02 2.548837289214134216e-02 -2.017130106687545776e-01 5.894767493009567261e-02 9.013521671295166016e-02 -4.051179587841033936e-01 6.662191357463598251e-03 1.073543578386306763e-01 3.145628273487091064e-01 -1.209993846714496613e-02 -2.978560030460357666e-01 -1.636257022619247437e-02 -9.371320158243179321e-02 2.511648237705230713e-01 2.654541134834289551e-01
1.112456545233726501e-01 8.978679031133651733e-02 1.559090986847877502e-02 -2.457833439111709595e-01 -3.280145823955535889e-01 -1.778968274593353271e-01 -9.439439326524734497e-02 2.503590881824493408e-01 -2.677629590034484863e-01 2.710592448711395264e-01 -2.952001243829727173e-02 9.779714047908782959e-02 -1.618577092885971069e-01 -1.319765448570251465e-01 -2.027906030416488647e-01 1.706778556108474731e-01 -2.831693887710571289e-01 1.176074370741844177e-01 -1.787647455930709839e-01 -3.420034050941467285e-02 1.590813696384429932e-01 2.808457054197788239e-02 -1.135222893208265305e-02 -2.222245037555694580e-01 -3.440163657069206238e-02 1.382656991481781006e-01 -8.779129013419151306e-03 -1.949421763420104980e-01 8.134739845991134644e-02 -2.938228845596313477e-01 1.719500571489334106e-01 2.344255298376083374e-01
-2.327211573719978333e-02 -2.641081213951110840e-01 -9.421183913946151733e-02 -1.557136476039886475e-01 -3.542485460638999939e-02 -4.482306167483329773e-02 -8.474956266582012177e-03 1.685094833374023438e-01 -1.505163013935089111e-01 2.866869606077671051e-02 -3.232192397117614746e-01 -1.663920134305953979e-01 -3.859593570232391357e-01 -5.970077961683273315e-02 -1.180794164538383484e-01 -2.972046285867691040e-02 8.288726210594177246e-02 1.819551140069961548e-01 -3.249800205230712891e-01 7.224435359239578247e-02 1.562223732471466064e-01 2.361680269241333008e-01 3.698194772005081177e-02 -2.447204589843750000e-01 -7.260402198880910873e-03 -7.100865989923477173e-02 1.940877288579940796e-01 4.067637771368026733e-02 3.765400946140289307e-01 -1.431705951690673828e-01 2.063895910978317261e-01 1.789260469377040863e-02
-4.608034621924161911e-03 5.933198705315589905e-02 -1.764557510614395142e-01 3.082216531038284302e-02 1.689986288547515869e-01 -3.348025381565093994e-01 -7.002625614404678345e-02 -5.957948043942451477e-02 -2.103392332792282104e-01 -2.256917655467987061e-01 1.124781072139739990e-01 -1.138370037078857422e-01 -1.768697798252105713e-01 1.450882665812969208e-02 -4.605185687541961670e-01 -2.986148893833160400e-01 5.283820428303442895e-05 -1.390023976564407349e-01 9.979625046253204346e-02 2.054646760225296021e-01 1.173091158270835876e-01 6.433151662349700928e-02 -4.376620650291442871e-01 -9.492328017950057983e-02 -6.484455615282058716e-02 -1.581321954727172852e-01 8.350590616464614868e-02 -1.145708933472633362e-01 2.665598317980766296e-02 -2.259002625942230225e-02 1.771695725619792938e-02 1.446846872568130493e-01
2.246649563312530518e-01 1.919140219688415527e-01 -9.634513407945632935e-02 1.205438971519470215e-01 5.362171307206153870e-02 -3.542192876338958740e-01 2.209695577621459961e-01 -8.845525979995727539e-02 -3.803304731845855713e-01 2.648325264453887939e-02 -7.113254815340042114e-02 -6.335387378931045532e-02 -3.830996453762054443e-01 1.596437245607376099e-01 -1.113140955567359924e-01 3.253204282373189926e-03 7.689576596021652222e-02 -2.145939506590366364e-02 -2.439667470753192902e-02 2.014378830790519714e-02 1.077557727694511414e-01 4.522540047764778137e-02 -1.073946878314018250e-01 -2.531842589378356934e-01 1.280605792999267578e-01 -1.208086162805557251e-01 1.076508089900016785e-01 -1.058887168765068054e-01 9.629595279693603516e-02 -1.739960163831710815e-01 4.132198691368103027e-01 -6.358864158391952515e-02
-4.069542884826660156e-02 -1.080969721078872681e-01 1.294874101877212524e-01 -2.812004983425140381e-01 4.460991919040679932e-02 -1.926492005586624146e-01 2.147935330867767334e-01 7.837328314781188965e-02 -4.310001730918884277e-01 -1.252099126577377319e-01 -2.284213751554489136e-01 -2.877848446369171143e-01 -1.842332482337951660e-01 6.705571711063385010e-02 -1.726752817630767822e-01 5.191423371434211731e-02 -6.314171850681304932e-02 3.365470468997955322e-01 -1.329246610403060913e-01 5.473570898175239563e-02 -6.564803421497344971e-02 2.127925157546997070e-01 -3.130559027194976807e-01 -3.731888160109519958e-02 1.782746315002441406e-01 6.614641845226287842e-02 1.597607880830764771e-01 -1.043651625514030457e-01 8.851219713687896729e-02 -2.714460343122482300e-02 1.529971063137054443e-01 -2.440485917031764984e-02
-2.566410303115844727e-01 -2.133676558732986450e-01 -8.554287254810333252e-02 -1.067037805914878845e-01 -2.668927013874053955e-01 -2.256475687026977539e-01 -6.855404376983642578e-02 1.335905641317367554e-01 -2.328605949878692627e-01 -4.381351545453071594e-02 -1.709440201520919800e-01 -1.864165365695953369e-01 -3.298210799694061279e-01 -6.986939162015914917e-02 -1.285405606031417847e-01 -1.452600359916687012e-01 -2.080754749476909637e-02 2.255538851022720337e-01 -4.116355478763580322e-01 1.912149637937545776e-01 1.210255548357963562e-02 2.173729687929153442e-01 -3.275838866829872131e-02 -1.482269167900085449e-01 -2.356511801481246948e-01 -1.368998084217309952e-02 1.553185582160949707e-01 -7.270154356956481934e-02 6.524033844470977783e-02 -6.362982839345932007e-02 -3.837144700810313225e-03 1.805653721094131470e-01
-1.157343089580535889e-01 1.761280000209808350e-01 -2.765379548072814941e-01 -1.530971080064773560e-01 -1.747861690819263458e-02 -3.817687928676605225e-01 1.067033037543296814e-01 -5.858749896287918091e-02 -3.276738226413726807e-01 -2.000158652663230896e-02 -1.666882187128067017e-01 -2.687390707433223724e-02 -1.276797950267791748e-01 4.445759579539299011e-02 -2.534759044647216797e-01 -2.517654001712799072e-01 -2.304873764514923096e-01 8.891899138689041138e-02 1.329819560050964355e-01 5.783069133758544922e-02 -2.857018113136291504e-01 -7.953354716300964355e-02 -7.663493603467941284e-02 -3.053303062915802002e-01 -1.271756142377853394e-01 -6.956166774034500122e-02 -7.000467926263809204e-02 2.873565256595611572e-01 -5.836946144700050354e-02 1.169296260923147202e-02 1.395483911037445068e-01 -1.095227077603340149e-01
-7.221326977014541626e-02 2.147377841174602509e-02 -1.581699028611183167e-02 -9.054849296808242798e-02 -1.281561255455017090e-01 -2.632779777050018311e-01 1.083959490060806274e-01 1.437366902828216553e-01 -2.204978168010711670e-01 -1.363151371479034424e-01 -5.324193835258483887e-02 -5.358969420194625854e-02 -3.235977292060852051e-01 -4.531571865081787109e-01 -9.815700352191925049e-02 -2.576389014720916748e-01 -1.276327073574066162e-01 3.234555423259735107e-01 -1.633514612913131714e-01 -5.037309136241674423e-03 -4.554131627082824707e-02 7.006645202636718750e-02 1.889405250549316406e-01 2.107133716344833374e-01 -1.097852140665054321e-01 4.643207415938377380e-02 2.382830828428268433e-01 1.450736224651336670e-01 1.599370837211608887e-01 9.985181689262390137e-02 1.239483132958412170e-01 1.763135194778442383e-01
-1.251063216477632523e-02 7.640829682350158691e-02 -7.293862849473953247e-02 -1.404272168874740601e-01 7.173386961221694946e-02 -3.375759720802307129e-01 2.713405527174472809e-02 8.605381101369857788e-02 -4.050535559654235840e-01 -4.768537357449531555e-02 -1.678919792175292969e-01 -2.659227512776851654e-02 -9.966057725250720978e-03 1.072114333510398865e-01 -2.418998032808303833e-01 -4.065772891044616699e-01 -2.344644367694854736e-01 8.014368265867233276e-02 -1.343324221670627594e-02 2.169885672628879547e-02 -2.179881930351257324e-01 -1.207226738333702087e-01 4.410381615161895752e-02 -2.802977859973907471e-01 -1.999448537826538086e-01 -5.761116370558738708e-02 -1.220379471778869629e-01 2.334364801645278931e-01 -1.656738668680191040e-01 -2.017687261104583740e-01 7.355957478284835815e-02 1.420017182826995850e-01
5.179276317358016968e-02 -2.418019436299800873e-02 -9.666444361209869385e-02 -3.355287909507751465e-01 -9.969213604927062988e-02 -4.201776683330535889e-01 2.437978535890579224e-01 -1.278238296508789062e-01 -2.949203848838806152e-01 -7.185164093971252441e-02 -7.527424395084381104e-02 -5.807432532310485840e-02 1.831294894218444824e-01 -4.620723798871040344e-02 -1.667737215757369995e-01 -1.559208333492279053e-01 -3.586759865283966064e-01 1.558320522308349609e-01 8.097870647907257080e-02 2.040098160505294800e-01 -2.090653330087661743e-01 -1.317271124571561813e-02 -9.230747818946838379e-02 -3.611461520195007324e-01 -1.450496166944503784e-01 6.357821077108383179e-02 -4.150639101862907410e-02 6.281203776597976685e-02 2.356208395212888718e-03 -6.333829462528228760e-02 5.859559029340744019e-02 -3.781848400831222534e-02
2.109601534903049469e-02 -2.851757705211639404e-01 7.869222015142440796e-02 -1.314485967159271240e-01 8.539023995399475098e-02 -2.431500405073165894e-01 8.148627728223800659e-02 6.615421921014785767e-02 -3.321686089038848877e-01 4.573399201035499573e-02 -3.290283381938934326e-01 1.574286371469497681e-01 4.046105593442916870e-02 -1.960102766752243042e-01 -1.232110708951950073e-01 -2.057111859321594238e-01 -1.805867552757263184e-01 2.676077783107757568e-01 -7.989400066435337067e-03 2.570021152496337891e-01 1.624022424221038818e-01 2.865584194660186768e-01 -1.434477269649505615e-01 1.350715607404708862e-01 4.949658643454313278e-03 -2.430429011583328247e-01 -1.221664845943450928e-01 -3.336704522371292114e-02 8.946169912815093994e-02 -2.244154550135135651e-02 1.159294322133064270e-01 2.440746128559112549e-01
1.003420725464820862e-02 -1.318894475698471069e-01 -5.117036402225494385e-02 -3.078144192695617676e-01 -2.306575141847133636e-02 -3.782193064689636230e-01 1.744739711284637451e-01 1.858725696802139282e-01 2.992711216211318970e-02 2.569425702095031738e-01 -1.910952478647232056e-01 -1.588400006294250488e-01 -3.177306652069091797e-01 5.552718043327331543e-02 1.559102674946188927e-03 -1.877177208662033081e-01 -8.333515375852584839e-02 1.993892341852188110e-01 -2.364085018634796143e-01 1.156810000538825989e-01 1.443434357643127441e-01 2.574255466461181641e-01 6.161500141024589539e-02 -1.115804910659790039e-02 -1.493693590164184570e-01 1.678645014762878418e-01 1.111236661672592163e-01 -1.626072674989700317e-01 2.662976980209350586e-01 -1.773789227008819580e-01 6.137450784444808960e-02 7.877806574106216431e-02
-3.328066319227218628e-02 -9.972698986530303955e-02 -3.517823219299316406e-01 -2.730611264705657959e-01 -8.113690465688705444e-02 -2.231187671422958374e-01 2.303211838006973267e-01 1.574161201715469360e-01 -3.239701688289642334e-01 6.536114029586315155e-03 -2.034636735916137695e-01 -2.809093892574310303e-01 -3.195315971970558167e-02 1.201014220714569092e-02 -9.697254002094268799e-02 -6.049727648496627808e-02 1.830623000860214233e-01 2.698732614517211914e-01 2.257924340665340424e-02 -7.720360159873962402e-02 -6.211481243371963501e-02 -9.157320857048034668e-02 -1.156718507409095764e-01 -1.167883723974227905e-01 -1.364698559045791626e-01 1.734648346900939941e-01 4.170823693275451660e-01 9.664513170719146729e-02 4.490906372666358948e-02 9.598682820796966553e-02 -1.223224177956581116e-01 -8.138117194175720215e-02
-5.363557860255241394e-02 -1.039380859583616257e-02 -1.611840128898620605e-01 -3.179483413696289062e-01 6.190282851457595825e-02 -3.155416846275329590e-01 2.526077628135681152e-01 8.211007714271545410e-02 -1.634464710950851440e-01 -4.846725240349769592e-02 9.221186488866806030e-02 -2.016643434762954712e-01 6.222598627209663391e-02 -4.069086164236068726e-02 -2.564784884452819824e-01 -2.814886868000030518e-01 -2.785915136337280273e-01 1.428779661655426025e-01 1.867034733295440674e-01 1.839488744735717773e-01 -3.010524511337280273e-01 -8.398163318634033203e-02 4.115174710750579834e-02 -2.702375948429107666e-01 -9.468016773462295532e-02 2.438775449991226196e-02 -1.114063188433647156e-01 2.059497982263565063e-01 1.177073121070861816e-01 -4.336947202682495117e-02 2.187604308128356934e-01 -1.022296119481325150e-02
-1.863923221826553345e-01 -1.627457737922668457e-01 -1.987430155277252197e-01 -2.641332149505615234e-01 -1.177510470151901245e-01 -1.866441369056701660e-01 2.684543142095208168e-03 8.542368561029434204e-02 -1.920477151870727539e-01 -5.975483730435371399e-02 -1.086574047803878784e-01 -7.003840059041976929e-02 9.231790155172348022e-02 1.080671399831771851e-01 -2.377852946519851685e-01 -8.229592442512512207e-02 -5.051992833614349365e-02 1.403401792049407959e-01 -3.098418712615966797e-01 2.974860370159149170e-01 7.754361629486083984e-02 9.993287920951843262e-02 1.616643220186233521e-01 -1.457313895225524902e-01 -7.789997011423110962e-02 -1.139523694291710854e-03 2.858861982822418213e-01 1.186092048883438110e-01 1.386803537607192993e-01 -2.446703761816024780e-01 3.358606100082397461e-01 2.625519335269927979e-01
4.180940389633178711e-01 2.638677358627319336e-01 -4.771165177226066589e-02 -2.584007978439331055e-01 4.254936799407005310e-02 -3.339387178421020508e-01 -1.524433642625808716e-01 1.123600173741579056e-02 -4.512277245521545410e-02 -1.794730424880981445e-01 1.400100737810134888e-01 -3.086493611335754395e-01 -2.104159444570541382e-01 -5.630262196063995361e-02 -1.783685982227325439e-01 -5.182816530577838421e-04 1.011670827865600586e-01 9.147059917449951172e-02 -2.806048095226287842e-02 1.285915970802307129e-01 2.173704281449317932e-02 1.833668798208236694e-01 -4.968966357409954071e-03 -1.225344911217689514e-01 5.790181830525398254e-02 -6.508123874664306641e-02 1.790134049952030182e-02 1.129146739840507507e-01 1.805864423513412476e-01 -1.422548443078994751e-01 4.026733934879302979e-01 2.732572145760059357e-02
8.924054354429244995e-02 1.876562833786010742e-01 -3.372321426868438721e-01 5.364757403731346130e-02 9.097855538129806519e-02 -1.977360993623733521e-01 -1.905034780502319336e-01 1.144591867923736572e-01 -6.499546766281127930e-02 4.950046911835670471e-02 -1.556696593761444092e-01 8.632190525531768799e-02 2.228772193193435669e-01 -5.414557456970214844e-02 -8.072406798601150513e-02 -1.949362903833389282e-01 -1.619856208562850952e-01 1.701761186122894287e-01 9.401444345712661743e-03 9.697754681110382080e-02 9.489414095878601074e-02 5.194328427314758301e-01 7.987217605113983154e-02 -1.708348281681537628e-02 1.328509598970413208e-01 -1.802774667739868164e-01 -3.262178972363471985e-02 -7.374633848667144775e-02 2.445842027664184570e-01 -1.846386939287185669e-01 2.258857190608978271e-01 2.370617836713790894e-01
1.124512925744056702e-01 -1.017959490418434143e-01 -1.253490895032882690e-01 -2.378525137901306152e-01 1.309779584407806396e-01 -2.716539502143859863e-01 -4.120323434472084045e-02 2.152030616998672485e-01 -4.695657640695571899e-02 -1.702286601066589355e-01 -7.226594537496566772e-02 1.596956253051757812e-01 -5.554603785276412964e-02 -1.851812154054641724e-01 -2.878486812114715576e-01 -9.787084162235260010e-02 -6.721483170986175537e-02 -2.186007099226117134e-03 -2.165201157331466675e-01 3.525637984275817871e-01 -4.067514091730117798e-02 4.842722846660763025e-04 -8.591245859861373901e-02 -4.181926250457763672e-01 -3.046955168247222900e-01 1.752254217863082886e-01 -1.795597970485687256e-01 -1.137629002332687378e-01 9.751198440790176392e-02 -1.092614531517028809e-01 -7.044734060764312744e-02 1.387880891561508179e-01
2.172614037990570068e-01 1.913115233182907104e-01 -3.987728655338287354e-01 -1.642783135175704956e-01 -8.948297053575515747e-02 -1.456848084926605225e-01 2.222323231399059296e-02 9.659110009670257568e-02 -2.414085343480110168e-02 1.684900671243667603e-01 -1.009683832526206970e-01 -1.086142584681510925e-01 -2.205360233783721924e-01 -8.025340735912322998e-02 -1.881607472896575928e-01 3.236281871795654297e-02 4.203619807958602905e-02 3.630374372005462646e-01 1.216907501220703125e-01 2.969788014888763428e-01 3.797704577445983887e-01 1.333303600549697876e-01 1.594704985618591309e-01 -7.380356639623641968e-02 -8.950567990541458130e-02 -2.161039113998413086e-01 -6.818626821041107178e-02 -2.998402900993824005e-02 -2.113017141819000244e-01 6.667339056730270386e-02 5.502698570489883423e-02 8.253677189350128174e-02
1.279302313923835754e-02 -9.643636643886566162e-02 -6.254286319017410278e-02 5.925700068473815918e-02 -4.055590182542800903e-02 -1.625575125217437744e-01 3.637271001935005188e-02 6.454256176948547363e-02 -1.062066331505775452e-01 -1.334474980831146240e-01 -1.805182993412017822e-01 -1.954573243856430054e-01 -3.160020709037780762e-01 -1.848872154951095581e-01 -2.900137305259704590e-01 -2.584879100322723389e-01 -3.084374219179153442e-02 -1.556890271604061127e-02 1.307311467826366425e-02 2.763371765613555908e-01 1.230159029364585876e-01 1.483885943889617920e-01 -1.956030167639255524e-02 -3.149253726005554199e-01 8.500679582357406616e-02 -3.448085784912109375e-01 6.984300911426544189e-02 -5.370221287012100220e-02 9.341409802436828613e-02 9.968271851539611816e-02 -6.036064028739929199e-02 4.405508637428283691e-01
1.098391562700271606e-01 -1.133428048342466354e-02 -1.755777448415756226e-01 -4.566751793026924133e-02 -1.278284043073654175e-01 -3.453813791275024414e-01 2.757758498191833496e-01 3.093344271183013916e-01 -2.045705914497375488e-01 -1.691560596227645874e-01 4.125145822763442993e-02 -3.068798594176769257e-02 1.371442824602127075e-01 -8.487139642238616943e-02 -3.237645924091339111e-01 -1.441634446382522583e-01 1.848698407411575317e-01 3.767980337142944336e-01 1.749989986419677734e-01 -8.692039549350738525e-02 1.447358578443527222e-01 1.528452932834625244e-01 -9.115073084831237793e-02 -4.578162916004657745e-03 1.114350557327270508e-01 2.280835956335067749e-01 1.599718183279037476e-01 -1.604114472866058350e-01 1.419086903333663940e-01 3.038838319480419159e-02 -1.225202903151512146e-01 -6.318315863609313965e-02
1.469189673662185669e-01 -1.376090496778488159e-01 -1.352848708629608154e-01 -1.068991124629974365e-01 2.336005307734012604e-02 -1.923114061355590820e-01 -7.569572329521179199e-02 2.789908051490783691e-01 -1.494765728712081909e-01 2.528158761560916901e-02 -2.736614830791950226e-02 -2.159902453422546387e-01 -3.157219290733337402e-01 -1.036900747567415237e-02 -3.579055368900299072e-01 -1.947999000549316406e-03 -2.634645104408264160e-01 1.144939586520195007e-01 7.751028239727020264e-02 -1.507995873689651489e-01 -1.180764362215995789e-01 4.302214384078979492e-01 2.192601375281810760e-02 -5.996140465140342712e-02 -8.891508728265762329e-02 3.171293735504150391e-01 -3.999047353863716125e-02 -2.117933630943298340e-01 -1.293865293264389038e-01 -1.371235400438308716e-01 -3.610953688621520996e-02 6.498581916093826294e-02
4.708359390497207642e-02 1.424507647752761841e-01 -9.928801655769348145e-02 -5.225501954555511475e-02 -3.033821582794189453e-01 -4.886541068553924561e-01 -4.491095989942550659e-02 8.059518411755561829e-03 -1.293971389532089233e-01 -1.310605257749557495e-01 6.042504683136940002e-02 -2.310241609811782837e-01 -6.138605251908302307e-02 -6.052535399794578552e-02 -1.000365987420082092e-01 -2.888303622603416443e-02 -1.894084662199020386e-01 6.539864093065261841e-02 1.912315487861633301e-01 -6.860210746526718140e-02 3.753714263439178467e-02 4.031926691532135010e-01 5.320733785629272461e-02 -3.037551045417785645e-01 1.522479653358459473e-01 -2.086890017380937934e-04 3.544734092429280281e-03 -3.648490458726882935e-02 -1.085541248321533203e-01 -1.657750457525253296e-01 -4.310917109251022339e-02 3.415155410766601562e-01
-2.446837127208709717e-01 -1.339422762393951416e-01 -1.556669622659683228e-01 -3.223113715648651123e-01 -5.446627736091613770e-02 -2.402200400829315186e-01 -5.970131978392601013e-02 1.887345016002655029e-01 5.704871378839015961e-03 -1.129486560821533203e-01 -1.745758652687072754e-01 -3.307441994547843933e-02 -8.662384748458862305e-02 -2.140990346670150757e-01 -1.475756317377090454e-01 -2.983570471405982971e-02 -1.418084800243377686e-01 2.145612388849258423e-01 -1.821036785840988159e-01 3.411088585853576660e-01 5.497950315475463867e-02 1.141036301851272583e-01 1.164272055029869080e-01 -3.580421805381774902e-01 -3.370827808976173401e-02 1.284982711076736450e-01 2.861323356628417969e-01 6.425191462039947510e-02 7.321226596832275391e-02 -1.132975667715072632e-01 2.617713809013366699e-01 1.001000702381134033e-01
-1.956458538770675659e-01 -5.489486735314130783e-03 -3.838615119457244873e-01 -3.748131990432739258e-01 2.484827935695648193e-01 -1.256410181522369385e-01 -1.456178724765777588e-01 6.969936192035675049e-02 -3.260925114154815674e-01 -4.422267153859138489e-02 -3.135105967521667480e-02 -1.749262362718582153e-01 -7.488598581403493881e-03 -3.699858859181404114e-02 -9.755350649356842041e-02 2.669848129153251648e-02 -9.828359633684158325e-02 2.335252016782760620e-01 -1.735734753310680389e-02 -1.680003851652145386e-01 -7.343874126672744751e-02 3.061087727546691895e-01 -2.418951690196990967e-01 -7.288235425949096680e-02 2.305416464805603027e-01 1.311103403568267822e-01 4.536863416433334351e-02 -1.522446870803833008e-01 -2.681699953973293304e-02 2.369045279920101166e-02 2.568480968475341797e-01 -1.642756164073944092e-02
2.572170086205005646e-02 -8.414983749389648438e-02 1.981153897941112518e-02 -2.879882454872131348e-01 1.209386214613914490e-01 -3.707462549209594727e-01 1.028877198696136475e-01 3.514857888221740723e-01 -2.530937492847442627e-01 5.407794564962387085e-02 -1.184276267886161804e-01 -8.239565795520320535e-05 6.930852308869361877e-03 -6.770984828472137451e-02 -2.309322953224182129e-01 -1.447118669748306274e-01 -6.235452741384506226e-02 -1.555170211941003799e-02 -2.033085823059082031e-01 7.839962095022201538e-02 -1.458739042282104492e-01 -2.023384571075439453e-01 -7.579593360424041748e-02 -3.253698945045471191e-01 -2.681243717670440674e-01 -1.599029302597045898e-01 -1.778677701950073242e-01 2.222555279731750488e-01 9.071120619773864746e-02 -2.081516683101654053e-01 3.419236838817596436e-02 7.842307537794113159e-02
-2.161072939634323120e-01 -3.094802796840667725e-02 1.432604044675827026e-01 -1.703538596630096436e-01 -3.040371462702751160e-02 -3.027205467224121094e-01 -3.218372166156768799e-02 2.896387279033660889e-01 -2.836196124553680420e-01 -2.080978602170944214e-01 -9.948808699846267700e-02 -1.838812679052352905e-01 -1.751775145530700684e-01 4.489493742585182190e-02 -2.732692956924438477e-01 -6.443334370851516724e-02 -8.954937011003494263e-02 2.998310923576354980e-01 -2.959758639335632324e-01 -6.527808960527181625e-03 -1.183006316423416138e-01 3.502896521240472794e-03 -1.500428915023803711e-01 -7.506860792636871338e-02 -8.220724761486053467e-03 1.359709799289703369e-01 2.912042438983917236e-01 -1.384166032075881958e-01 2.138617634773254395e-01 1.929731480777263641e-02 2.229892462491989136e-01 1.594100520014762878e-02
1.113657355308532715e-01 -2.205383032560348511e-01 -4.521060883998870850e-01 -7.106054574251174927e-02 -1.383560299873352051e-01 -2.810103595256805420e-01 -2.325832471251487732e-02 2.342104911804199219e-01 -2.249907106161117554e-01 4.586584866046905518e-02 -9.632965922355651855e-02 -2.739092893898487091e-02 -5.700233951210975647e-02 -1.969755440950393677e-01 -1.574390530586242676e-01 -1.221268251538276672e-01 -4.832604434341192245e-03 9.429267048835754395e-02 -2.975197732448577881e-01 -1.253872527740895748e-03 -1.910699531435966492e-02 3.384369909763336182e-01 -1.333921868354082108e-02 3.613412976264953613e-01 5.371643975377082825e-02 7.868463546037673950e-02 5.973926186561584473e-02 1.470843702554702759e-02 2.925678715109825134e-02 -2.589405477046966553e-01 -7.321920245885848999e-02 4.783479869365692139e-02
1.383794695138931274e-01 3.241689875721931458e-02 -1.160748898983001709e-01 -4.845173656940460205e-01 7.640065159648656845e-03 -2.924199700355529785e-01 1.897335983812808990e-02 2.121156007051467896e-01 -9.021058678627014160e-02 1.889585703611373901e-01 2.028179764747619629e-01 -9.911371394991874695e-03 -8.569072932004928589e-02 -3.758965432643890381e-01 7.463630288839340210e-03 3.094926010817289352e-03 -2.468144595623016357e-01 2.082716822624206543e-01 -4.565098136663436890e-02 1.219661757349967957e-01 -2.100054472684860229e-01 -2.090017125010490417e-02 1.415789723396301270e-01 -2.069963216781616211e-01 -1.435224413871765137e-01 -9.295757859945297241e-02 1.811385154724121094e-01 -1.330433636903762817e-01 -7.741378247737884521e-02 1.500924527645111084e-01 1.469349265098571777e-01 9.120597690343856812e-02
-5.524341762065887451e-02 -1.564139276742935181e-01 1.756632328033447266e-01 1.862803846597671509e-01 8.525860309600830078e-02 -1.308650672435760498e-01 2.051274478435516357e-02 2.107657641172409058e-01 -4.437074959278106689e-01 -8.561982214450836182e-02 -1.710026562213897705e-01 -2.094064280390739441e-02 -2.017333656549453735e-01 -2.747236788272857666e-01 -2.020036280155181885e-01 -2.558231651782989502e-01 -5.573161691427230835e-02 3.134162724018096924e-01 8.815685659646987915e-02 2.476811856031417847e-01 1.373946964740753174e-01 7.221394777297973633e-02 1.705850213766098022e-01 -3.336188197135925293e-02 -1.378522664308547974e-01 -2.443418502807617188e-01 1.917928308248519897e-01 2.510247007012367249e-02 1.618599742650985718e-01 2.445917390286922455e-02 5.677037686109542847e-02 1.023762524127960205e-01
5.048998072743415833e-02 2.902155220508575439e-01 -1.627523568458855152e-03 -2.663755714893341064e-01 -1.275295615196228027e-01 -3.361445367336273193e-01 3.737171590328216553e-01 3.683706521987915039e-01 -1.829576790332794189e-01 2.251261658966541290e-02 1.512424647808074951e-01 1.770419999957084656e-02 -1.518584042787551880e-01 -1.290352270007133484e-02 -1.184935048222541809e-01 -1.683628708124160767e-01 -1.810713708400726318e-01 -2.180513441562652588e-01 1.115658879280090332e-01 1.076331064105033875e-01 2.145496755838394165e-01 7.122813910245895386e-02 -1.249523609876632690e-01 -1.577696651220321655e-01 -2.152651548385620117e-02 3.579100966453552246e-02 -1.089682686142623425e-03 2.872142940759658813e-04 8.326122164726257324e-02 2.285298705101013184e-01 1.444850265979766846e-01 1.926447004079818726e-01
1.177105903625488281e-01 3.042121231555938721e-01 -2.035828828811645508e-01 -1.942106932401657104e-01 -7.809165120124816895e-02 -3.108380138874053955e-01 1.135510504245758057e-01 2.415985763072967529e-01 -7.372324913740158081e-02 -1.776757091283798218e-01 1.023297458887100220e-01 -1.533274445682764053e-02 -4.149507731199264526e-02 -9.897258132696151733e-02 -8.677559345960617065e-02 -2.009491026401519775e-01 9.895958006381988525e-02 -8.901993930339813232e-02 3.446239829063415527e-01 1.218781471252441406e-01 -1.327499654144048691e-02 4.158137142658233643e-01 1.223821938037872314e-02 -2.116235494613647461e-01 -9.170188009738922119e-02 -1.287914961576461792e-01 -1.699785888195037842e-01 -2.478788197040557861e-01 7.913993299007415771e-02 -4.254269599914550781e-02 1.495731920003890991e-01 1.348610669374465942e-01
1.864620745182037354e-01 1.760716885328292847e-01 -1.256307810544967651e-01 -2.158347666263580322e-01 -9.479589760303497314e-03 -3.331921994686126709e-01 -1.689117550849914551e-01 2.191880196332931519e-01 -1.325985938310623169e-01 -2.250111103057861328e-01 1.337373722344636917e-02 -2.207839488983154297e-01 -3.082832507789134979e-02 1.056113839149475098e-01 -2.123718112707138062e-01 -1.091470420360565186e-01 2.666883468627929688e-01 -3.083142265677452087e-02 7.326365914195775986e-03 2.154012620449066162e-01 1.101010516285896301e-01 3.777599632740020752e-01 -1.088135093450546265e-01 -7.340618222951889038e-02 -1.887860707938671112e-02 -6.528718024492263794e-02 1.497006565332412720e-01 -3.376122117042541504e-01 8.457423001527786255e-02 -1.601365953683853149e-01 8.050979673862457275e-02 1.644924879074096680e-01
1.084512379020452499e-02 -1.175610162317752838e-02 1.352100968360900879e-01 -2.365529984235763550e-01 7.229739427566528320e-02 -2.135770171880722046e-01 9.500186145305633545e-02 1.351375579833984375e-01 -2.107439637184143066e-01 4.543417319655418396e-02 -2.769269347190856934e-01 -2.357676774263381958e-01 -3.325385451316833496e-01 -1.174892857670783997e-01 -8.050740510225296021e-02 -6.324978172779083252e-02 -1.454640477895736694e-01 -3.986396361142396927e-03 -4.025216400623321533e-01 2.044642120599746704e-01 1.132907271385192871e-01 2.602748572826385498e-01 -1.749149151146411896e-02 -7.646606117486953735e-02 -1.424840837717056274e-02 3.735858947038650513e-02 2.622270286083221436e-01 2.527791820466518402e-02 3.688780367374420166e-01 -1.040129363536834717e-01 -1.571405492722988129e-02 6.231285259127616882e-02
-1.300715506076812744e-01 2.182567957788705826e-03 -6.881829351186752319e-02 -3.789922595024108887e-01 -1.014044955372810364e-01 -2.590010166168212891e-01 3.853705897927284241e-02 2.446253299713134766e-01 -2.549887597560882568e-01 -2.555299997329711914e-01 -8.704425394535064697e-02 -2.065943628549575806e-01 -9.471508674323558807e-03 1.561782956123352051e-01 -6.887774169445037842e-02 -3.037259876728057861e-01 1.102136913686990738e-02 1.841980069875717163e-01 -1.219974830746650696e-01 2.156530618667602539e-01 -9.835562855005264282e-02 -7.443575561046600342e-02 -1.108425036072731018e-01 -1.549101620912551880e-01 -2.013736516237258911e-01 6.365013122558593750e-02 -2.793433070182800293e-01 2.388142943382263184e-01 -1.900787800550460815e-01 -6.973415613174438477e-02 -5.266941338777542114e-02 1.536063104867935181e-01
2.951821684837341309e-01 2.338352203369140625e-01 -1.352812200784683228e-01 -1.111651808023452759e-01 -2.030844055116176605e-02 -4.068564176559448242e-01 1.012845188379287720e-01 4.325756803154945374e-02 3.225721046328544617e-02 -2.141788154840469360e-01 1.078306138515472412e-01 -2.977295219898223877e-01 -1.481549590826034546e-01 7.710426300764083862e-02 -3.629174232482910156e-01 -7.337858527898788452e-02 1.331728398799896240e-01 7.289613038301467896e-02 1.295692920684814453e-01 3.385234624147415161e-02 -6.483926903456449509e-03 1.713988482952117920e-01 -6.887195259332656860e-02 -1.946248859167098999e-01 4.187848046422004700e-02 1.376500874757766724e-01 1.605710759758949280e-02 -5.273272469639778137e-02 2.987861931324005127e-01 1.980062946677207947e-02 3.304890692234039307e-01 4.038057848811149597e-02
-2.062296867370605469e-01 4.339633882045745850e-02 -2.628398239612579346e-01 6.298732012510299683e-02 9.341851621866226196e-02 -2.521361410617828369e-01 2.009526044130325317e-01 3.097741305828094482e-01 -5.446355417370796204e-02 -6.525507662445306778e-03 -3.458999991416931152e-01 1.310568396002054214e-02 -2.673227190971374512e-01 -1.628105193376541138e-01 -1.563554555177688599e-01 -3.869160413742065430e-01 -1.308118104934692383e-01 -1.015621144324541092e-02 5.554380640387535095e-02 -1.923852786421775818e-02 5.875914543867111206e-02 7.433769106864929199e-02 1.826154142618179321e-01 -1.123665049672126770e-01 8.723732829093933105e-02 -9.743491560220718384e-02 1.593693196773529053e-01 -2.472168020904064178e-02 3.757815957069396973e-01 1.538552343845367432e-02 5.359171330928802490e-02 -1.260446757078170776e-01
-8.939018845558166504e-02 -1.779007911682128906e-02 -5.632002651691436768e-02 -1.929845362901687622e-01 -2.431704699993133545e-01 -3.738347887992858887e-01 1.895249038934707642e-01 1.849549561738967896e-01 -2.390158027410507202e-01 1.562578529119491577e-01 1.321917921304702759e-01 -2.258745022118091583e-02 6.602151691913604736e-02 1.156457066535949707e-01 -2.228118479251861572e-01 -1.591176837682723999e-01 -1.308198869228363037e-01 3.001211881637573242e-01 -7.035955786705017090e-02 3.064359426498413086e-01 -1.590603739023208618e-01 -2.445594221353530884e-02 1.332280486822128296e-01 -4.293140769004821777e-02 -3.582085669040679932e-01 -9.127183258533477783e-02 9.723535925149917603e-02 1.091469302773475647e-01 1.168031394481658936e-01 -1.324482560157775879e-01 5.782379955053329468e-02 2.143998295068740845e-01
-6.459615379571914673e-02 2.002664655447006226e-01 -4.726042449474334717e-01 -1.443596333265304565e-01 7.546529173851013184e-02 -2.537008523941040039e-01 4.114231467247009277e-02 1.255992203950881958e-01 -1.096609756350517273e-01 -1.289696544408798218e-01 -7.856948673725128174e-02 6.832103431224822998e-02 -3.410851061344146729e-01 -3.119217790663242340e-02 -2.097519934177398682e-01 -2.438167668879032135e-02 5.000635515898466110e-03 -2.153004109859466553e-01 2.393872290849685669e-01 2.370876967906951904e-01 6.648226827383041382e-02 1.885323971509933472e-01 -1.524891406297683716e-01 -2.287199944257736206e-01 1.137281488627195358e-02 1.004011556506156921e-01 2.126339375972747803e-01 1.622291803359985352e-01 2.942334860563278198e-03 6.074966862797737122e-02 1.598849743604660034e-01 1.901774406433105469e-01
1.372036933898925781e-01 -1.397090107202529907e-01 -3.638966679573059082e-01 -2.853297889232635498e-01 -1.888769119977951050e-01 -3.256448209285736084e-01 8.612686395645141602e-02 1.831152439117431641e-01 -3.018366098403930664e-01 1.929318159818649292e-01 -4.918283596634864807e-02 2.721426188945770264e-01 6.927691400051116943e-02 -6.779602915048599243e-02 -7.978886365890502930e-02 -2.302240580320358276e-01 3.249308094382286072e-02 8.193717151880264282e-02 -2.454092949628829956e-01 -1.145202144980430603e-01 -5.530803650617599487e-02 2.509430050849914551e-01 -5.170165002346038818e-02 5.769038200378417969e-02 9.872459620237350464e-02 1.229079440236091614e-01 2.723075151443481445e-01 1.069009378552436829e-01 -1.285381019115447998e-01 -9.333591908216476440e-02 5.261750519275665283e-02 1.994695048779249191e-03
2.255011349916458130e-01 1.743509918451309204e-01 -1.992517337203025818e-02 -3.129967153072357178e-01 1.358572095632553101e-01 -2.159270942211151123e-01 -3.242478938773274422e-03 -8.389736711978912354e-02 -1.649835407733917236e-01 -3.149451315402984619e-01 7.494085282087326050e-02 -3.837053775787353516e-01 -2.684271931648254395e-01 -6.702358275651931763e-02 -2.880553603172302246e-01 -2.142941802740097046e-01 3.768463805317878723e-02 9.046447277069091797e-02 1.878960728645324707e-01 6.602937728166580200e-02 -1.439169794321060181e-01 2.799022793769836426e-01 6.780227273702621460e-02 -3.625240176916122437e-02 7.229371927678585052e-03 3.023129887878894806e-02 -1.153320372104644775e-01 -9.691374003887176514e-02 1.222264990210533142e-01 -1.222748868167400360e-02 2.375230938196182251e-01 1.189676672220230103e-01
-1.525726616382598877e-01 4.261589422821998596e-02 -5.432407557964324951e-02 -2.186470925807952881e-01 -2.527665197849273682e-01 -3.178062438964843750e-01 2.979775369167327881e-01 1.977942287921905518e-01 -1.385373026132583618e-01 -1.058987304568290710e-01 -3.480274230241775513e-02 -2.417028397321701050e-01 -2.608023285865783691e-01 1.057973206043243408e-01 -1.234007999300956726e-01 -4.458227455615997314e-01 -4.840998724102973938e-02 1.689749956130981445e-01 6.214327737689018250e-02 2.419455796480178833e-01 1.595149338245391846e-01 3.723863512277603149e-02 -1.552565544843673706e-01 -3.768857195973396301e-02 -3.249073028564453125e-02 -1.409828364849090576e-01 7.246097922325134277e-02 -1.045719627290964127e-02 -1.785558015108108521e-01 1.486012041568756104e-01 -1.442729029804468155e-02 1.482932418584823608e-01
1.314302831888198853e-01 7.030694745481014252e-03 -1.721268892288208008e-01 -3.672218024730682373e-01 -1.572861224412918091e-01 -2.496285885572433472e-01 -1.924498528242111206e-01 1.139537692070007324e-01 -1.653086543083190918e-01 1.388054341077804565e-02 1.265326291322708130e-01 1.650254474952816963e-03 -4.166920855641365051e-02 -9.834548830986022949e-02 -2.395165264606475830e-01 2.055540382862091064e-01 -1.590923219919204712e-01 -1.135151647031307220e-02 -7.368244975805282593e-02 -8.416152000427246094e-02 5.968396365642547607e-02 1.808560490608215332e-01 -4.379593767225742340e-03 -3.426396846771240234e-01 -2.414365708827972412e-01 1.278467327356338501e-01 2.027746662497520447e-02 -3.223935067653656006e-01 5.533628910779953003e-02 -3.351888358592987061e-01 1.980225741863250732e-01 -3.611497208476066589e-02
3.523496985435485840e-01 1.988367289304733276e-01 -3.568888902664184570e-01 -1.993349790573120117e-01 2.877226173877716064e-01 -2.800080478191375732e-01 1.741532534360885620e-01 4.553055763244628906e-02 -5.867103859782218933e-02 -1.786075159907341003e-02 -1.539090126752853394e-01 -6.044783815741539001e-02 -1.661538034677505493e-01 -4.709172621369361877e-02 -2.129976898431777954e-01 4.576107859611511230e-02 8.236398547887802124e-02 1.838749647140502930e-01 -1.874845847487449646e-02 1.802211254835128784e-02 3.606160283088684082e-01 2.426453679800033569e-01 1.524220779538154602e-02 2.075036466121673584e-01 -1.418718695640563965e-02 -1.572783477604389191e-02 1.187566891312599182e-01 4.888705536723136902e-02 -1.551451832056045532e-01 3.396095708012580872e-02 2.188533842563629150e-01 6.070941686630249023e-02
-3.581218123435974121e-01 -2.231194972991943359e-01 -1.265544444322586060e-01 -3.122037947177886963e-01 -7.810343801975250244e-02 -3.339233100414276123e-01 -2.527721039950847626e-02 1.854300871491432190e-02 -9.274570643901824951e-02 -1.418669223785400391e-01 -1.739808768033981323e-01 -1.143656894564628601e-01 -3.059606812894344330e-02 -8.496025204658508301e-02 -7.984529435634613037e-02 -7.952398806810379028e-02 -8.273859322071075439e-02 1.757173091173171997e-01 -1.022519096732139587e-01 3.881535828113555908e-01 1.292313933372497559e-01 1.811081916093826294e-01 -7.828667014837265015e-02 -1.353419572114944458e-01 7.225453853607177734e-03 4.810189828276634216e-02 3.141021430492401123e-01 8.459813892841339111e-02 -1.454254146665334702e-03 -2.168728560209274292e-01 2.051274031400680542e-01 1.639415025711059570e-01
1.647604107856750488e-01 -6.019840389490127563e-02 -1.476574838161468506e-01 -2.053522318601608276e-01 9.238443337380886078e-03 -3.819088265299797058e-02 1.631956696510314941e-01 3.610731065273284912e-01 -3.967371582984924316e-02 8.183426409959793091e-02 -3.770423829555511475e-01 -2.063536196947097778e-01 -1.342757791280746460e-02 -1.056958213448524475e-01 -2.000790834426879883e-01 -1.581636369228363037e-01 6.251942366361618042e-02 3.788116574287414551e-01 1.259078383445739746e-01 -2.040410600602626801e-02 5.809754878282546997e-02 3.003017902374267578e-01 1.187056005001068115e-01 9.686204791069030762e-02 -4.285005852580070496e-02 -9.590650349855422974e-02 1.372885853052139282e-01 -1.618312671780586243e-02 2.068976759910583496e-01 -1.851269006729125977e-01 -1.770208030939102173e-01 2.408927828073501587e-01
-5.523127689957618713e-02 2.215988188982009888e-01 -2.976752519607543945e-01 -6.986764818429946899e-02 2.203808864578604698e-03 -3.363270163536071777e-01 1.228434368968009949e-01 -8.332607895135879517e-02 -1.728342100977897644e-02 -4.436548650264739990e-01 -3.178284466266632080e-01 -4.601193964481353760e-02 -4.269751161336898804e-02 1.166345179080963135e-02 -1.705941110849380493e-01 -2.230273336172103882e-01 -3.923834115266799927e-02 -2.928884327411651611e-02 7.957934588193893433e-02 4.066267013549804688e-01 -4.088151454925537109e-02 -1.066574174910783768e-02 1.029113829135894775e-01 -2.400917746126651764e-02 8.436149358749389648e-02 -2.320999056100845337e-01 1.172681823372840881e-01 5.340912565588951111e-02 5.350596830248832703e-02 -3.605766594409942627e-02 2.180253565311431885e-01 -1.477037370204925537e-01
1.918364018201828003e-01 4.527439177036285400e-01 -4.045377373695373535e-01 -9.427818655967712402e-02 1.499800980091094971e-01 -2.352701872587203979e-01 8.607202023267745972e-02 2.960324585437774658e-01 -7.269023358821868896e-02 -1.923146247863769531e-01 -1.023597717285156250e-01 1.818920113146305084e-02 1.008299067616462708e-01 -8.072857558727264404e-02 -2.872118651866912842e-01 -2.423571608960628510e-02 -4.961033165454864502e-02 8.452831953763961792e-02 -8.562851697206497192e-02 -1.114703342318534851e-01 1.707673072814941406e-01 -5.500707030296325684e-02 1.350402384996414185e-01 4.224445670843124390e-03 6.627799570560455322e-02 -2.450622171163558960e-01 -4.593191668391227722e-02 -2.542540803551673889e-02 9.471765905618667603e-02 -2.483579665422439575e-01 9.934014827013015747e-02 1.800634562969207764e-01
-8.726464211940765381e-02 -2.384694069623947144e-01 7.811404019594192505e-02 -1.678200513124465942e-01 -1.358914282172918320e-02 -1.360879391431808472e-01 -9.545245021581649780e-02 4.087005555629730225e-02 -3.555805981159210205e-01 1.564111560583114624e-01 -2.098938971757888794e-01 -5.298878625035285950e-02 -5.658137053251266479e-02 -2.999492287635803223e-01 -2.289313226938247681e-01 -4.720268249511718750e-01 -1.995833814144134521e-01 2.878764569759368896e-01 -2.413548715412616730e-02 -1.437004096806049347e-02 -1.037643179297447205e-01 2.030664980411529541e-01 -1.270362287759780884e-01 -5.961652100086212158e-02 -3.244039043784141541e-02 -2.177716232836246490e-02 9.473006427288055420e-02 -2.032614797353744507e-01 1.648673787713050842e-02 -5.837503820657730103e-02 1.849737316370010376e-01 -1.439080834388732910e-01
1.742550879716873169e-01 -1.127138510346412659e-01 3.473187610507011414e-02 -3.073036372661590576e-01 -1.372083723545074463e-01 -2.609326541423797607e-01 1.750567555427551270e-02 5.227338057011365891e-03 -1.591264307498931885e-01 9.847068786621093750e-02 -1.141732409596443176e-01 -3.325991332530975342e-02 -1.819030344486236572e-01 1.751655936241149902e-01 -3.420772552490234375e-01 -1.441508233547210693e-01 -2.577151954174041748e-01 2.225878387689590454e-01 -3.718104064464569092e-01 2.439617663621902466e-01 -1.819722056388854980e-01 1.790341585874557495e-01 -8.898364007472991943e-02 -9.472956508398056030e-02 2.626052685081958771e-02 -4.273360967636108398e-02 6.217194348573684692e-02 -5.433904752135276794e-02 -2.925294339656829834e-01 5.773627758026123047e-02 8.701272308826446533e-02 -1.473847031593322754e-01
-1.535644382238388062e-02 1.916999965906143188e-01 -1.011949107050895691e-01 -1.572262495756149292e-01 -1.292205601930618286e-01 -1.284869667142629623e-02 -9.878037869930267334e-02 -1.312884986400604248e-01 -1.101340427994728088e-01 1.079155579209327698e-01 -4.932880774140357971e-02 2.657697200775146484e-01 -3.824747204780578613e-01 -1.764912903308868408e-01 -2.780215442180633545e-01 -1.575553417205810547e-01 -3.627199828624725342e-01 9.708879142999649048e-02 3.334501683712005615e-01 1.592368781566619873e-01 1.782270520925521851e-01 3.384380415081977844e-02 -5.313563346862792969e-02 4.556058347225189209e-02 7.704453915357589722e-02 -6.567545980215072632e-02 1.033532992005348206e-01 -1.734655499458312988e-01 8.565719425678253174e-02 -2.018063068389892578e-01 2.590292692184448242e-01 1.620876044034957886e-01
-1.358080506324768066e-01 2.618375048041343689e-02 -2.076410353183746338e-01 -6.428460031747817993e-02 -1.172442063689231873e-01 -3.858812153339385986e-01 2.181901782751083374e-01 -5.422306805849075317e-02 -1.408349573612213135e-01 -1.073988899588584900e-01 7.731875777244567871e-02 -8.582589775323867798e-02 -1.668131351470947266e-01 -6.661091744899749756e-02 -2.821607291698455811e-01 -1.978308409452438354e-01 -2.760001420974731445e-01 -4.544219374656677246e-02 -1.264512538909912109e-01 2.332030087709426880e-01 -7.187645882368087769e-02 -1.072720736265182495e-01 2.264336794614791870e-01 -9.978269785642623901e-02 -2.761869132518768311e-01 2.797480523586273193e-01 -5.713106319308280945e-02 -7.004418969154357910e-02 2.600136995315551758e-01 -1.042913272976875305e-01 -4.204891994595527649e-02 2.349892407655715942e-01
3.167879581451416016e-01 -4.398375749588012695e-02 -1.206957250833511353e-01 -4.464172422885894775e-01 -6.272798776626586914e-02 -2.254690229892730713e-01 -1.323845535516738892e-01 -1.213659495115280151e-01 -1.988064177567139268e-04 9.562612324953079224e-02 -3.060735166072845459e-01 -8.742128312587738037e-02 -4.124308824539184570e-01 -7.199560105800628662e-02 -1.687425822019577026e-01 2.137115150690078735e-01 3.741303086280822754e-02 3.379286825656890869e-02 -7.087976206094026566e-03 -2.506149932742118835e-02 1.092698276042938232e-01 1.373965889215469360e-01 -4.717839881777763367e-02 -1.046162657439708710e-02 -8.130945265293121338e-02 6.300643831491470337e-02 1.874079853296279907e-01 -5.068019777536392212e-02 2.579541504383087158e-01 -2.206116169691085815e-01 1.917747557163238525e-01 -1.731273159384727478e-02
-5.214987788349390030e-03 1.209610253572463989e-01 -3.029978834092617035e-02 -3.359241485595703125e-01 -2.639126479625701904e-01 -1.548871546983718872e-01 1.488219648599624634e-01 2.019274085760116577e-01 -6.119935587048530579e-02 1.344135403633117676e-01 -8.246047049760818481e-02 -2.628437280654907227e-01 5.368147045373916626e-02 1.586682796478271484e-01 -2.510035634040832520e-01 -4.006748497486114502e-01 -7.905977964401245117e-02 2.080534100532531738e-01 -1.297789216041564941e-01 1.968574076890945435e-01 5.241842009127140045e-03 -6.142333522439002991e-02 3.139947354793548584e-02 -1.152466610074043274e-01 -3.371401727199554443e-01 2.143220305442810059e-01 9.914684295654296875e-02 -4.308470711112022400e-02 -2.172557450830936432e-02 -7.166843116283416748e-02 1.964927315711975098e-01 1.643617004156112671e-01
-6.844917684793472290e-02 -6.222980096936225891e-02 -7.496862858533859253e-02 -2.242878079414367676e-01 -1.110589355230331421e-01 -4.563673734664916992e-01 2.702933251857757568e-01 4.455644264817237854e-02 -1.180317848920822144e-01 1.390794515609741211e-01 1.195557489991188049e-01 -1.279782205820083618e-01 -8.445734530687332153e-02 1.244730576872825623e-01 -1.215462610125541687e-01 -1.291725039482116699e-01 -2.143533825874328613e-01 2.292108237743377686e-01 1.495501119643449783e-02 3.387843370437622070e-01 7.191749755293130875e-03 3.042933158576488495e-02 2.130250632762908936e-01 -9.617123007774353027e-02 -3.340057730674743652e-01 5.339615792036056519e-02 4.754580929875373840e-02 1.322485953569412231e-01 9.011863172054290771e-02 -1.592491418123245239e-01 1.147657781839370728e-01 2.682009935379028320e-01
9.509908407926559448e-02 2.055753469467163086e-01 -3.085667788982391357e-01 -2.887544333934783936e-01 1.339382380247116089e-01 -2.553100287914276123e-01 4.525923728942871094e-02 9.274782985448837280e-02 -1.337810456752777100e-01 -4.525895044207572937e-02 -2.192020602524280548e-02 1.122920215129852295e-01 -1.878976821899414062e-01 -3.994484990835189819e-02 -1.052670851349830627e-01 -2.477379702031612396e-02 2.111498117446899414e-01 -1.461118012666702271e-01 3.380383849143981934e-01 9.913642704486846924e-02 5.086715891957283020e-02 2.527392804622650146e-01 -1.629234552383422852e-01 -3.120056986808776855e-01 -5.726167932152748108e-03 -9.363726526498794556e-02 8.448465913534164429e-02 -2.423584163188934326e-01 4.272570088505744934e-02 -4.222330823540687561e-02 2.722201645374298096e-01 2.488416284322738647e-01
-1.069097667932510376e-01 -9.055681526660919189e-02 -2.113455682992935181e-01 -1.594256311655044556e-01 7.226135116070508957e-03 -3.214632272720336914e-01 -6.090534478425979614e-02 -1.123353652656078339e-02 -1.972644180059432983e-01 -1.220938935875892639e-01 -7.287581264972686768e-02 6.314163561910390854e-03 -1.896593868732452393e-01 -2.898275256156921387e-01 -1.564161777496337891e-01 -2.103471159934997559e-01 -1.713978052139282227e-01 3.419803977012634277e-01 -1.308521181344985962e-01 1.943957507610321045e-01 -2.044048905372619629e-01 -3.069722279906272888e-02 2.875479757785797119e-01 6.567938625812530518e-02 -1.320434957742691040e-01 1.283753663301467896e-01 -2.737449668347835541e-02 3.481420576572418213e-01 -2.609210647642612457e-02 -2.378454953432083130e-01 8.707644790410995483e-02 -5.952963232994079590e-02
-2.096116095781326294e-01 -1.793461591005325317e-01 -6.882006675004959106e-02 -3.544752895832061768e-01 -1.523560583591461182e-01 -2.472263276576995850e-01 3.040644573047757149e-03 2.470605224370956421e-01 -1.095106899738311768e-01 -7.672208547592163086e-02 -1.331405788660049438e-01 -3.875337168574333191e-02 6.085625663399696350e-02 -4.621932655572891235e-02 -2.255456745624542236e-01 3.692516684532165527e-02 -2.236733585596084595e-01 2.578525245189666748e-01 -1.075202748179435730e-01 4.131661951541900635e-01 5.442875251173973083e-02 -1.414503064006567001e-02 1.173425614833831787e-01 -2.826731503009796143e-01 1.587508991360664368e-02 -2.615020424127578735e-02 1.137583181262016296e-01 6.463791429996490479e-02 -1.025407761335372925e-02 -1.517826616764068604e-01 1.998506188392639160e-01 2.760214805603027344e-01
-1.697025075554847717e-02 3.904136642813682556e-02 -1.037969663739204407e-01 -2.144168317317962646e-01 -1.082278639078140259e-01 -2.982238829135894775e-01 9.569907933473587036e-02 1.338668763637542725e-01 -2.112219184637069702e-01 1.563410758972167969e-01 1.475895494222640991e-01 2.971465885639190674e-02 1.035629510879516602e-01 7.283271849155426025e-02 -2.995970845222473145e-01 -1.091026142239570618e-01 -1.911128014326095581e-01 3.587083518505096436e-01 -8.610362559556961060e-02 3.256692886352539062e-01 -1.311487108469009399e-01 -6.181897595524787903e-02 8.630988746881484985e-02 -1.566764153540134430e-02 -3.529881536960601807e-01 -1.534054130315780640e-01 1.670620590448379517e-01 8.405235409736633301e-02 1.346929520368576050e-01 -1.182096377015113831e-01 -1.482617203146219254e-02 2.854206264019012451e-01
2.202601879835128784e-01 2.422831803560256958e-01 -1.359894871711730957e-01 -3.802074790000915527e-01 9.747798740863800049e-02 -2.749114036560058594e-01 2.759714424610137939e-01 1.940078288316726685e-01 -1.654791533946990967e-01 -1.006058976054191589e-01 -5.301167815923690796e-02 -6.773588061332702637e-02 3.901134943589568138e-03 -1.739192567765712738e-02 -3.673450350761413574e-01 1.239594370126724243e-01 2.354145795106887817e-01 -1.591216772794723511e-01 1.777218729257583618e-01 8.711507916450500488e-02 1.655568629503250122e-01 1.880855262279510498e-01 -4.844862222671508789e-02 -1.169857010245323181e-01 9.688031673431396484e-02 6.832582503557205200e-02 3.772623464465141296e-02 -5.199368298053741455e-02 -1.209334135055541992e-01 3.187833353877067566e-02 2.470261007547378540e-01 2.043303549289703369e-01
2.461376041173934937e-01 1.560083478689193726e-01 -2.936843633651733398e-01 5.781393125653266907e-02 5.836644023656845093e-02 -3.083908557891845703e-01 -1.332785189151763916e-01 -8.693249896168708801e-03 -2.977701723575592041e-01 -3.082149028778076172e-01 9.332196414470672607e-02 -1.780029088258743286e-01 -2.303046733140945435e-01 1.821783930063247681e-01 -3.564603924751281738e-01 2.131148707121610641e-03 3.743631392717361450e-02 7.632023841142654419e-02 -1.028458923101425171e-01 1.703736484050750732e-01 5.001141689717769623e-03 2.425215542316436768e-01 4.793029278516769409e-02 -5.188725888729095459e-02 1.141887083649635315e-01 -1.013021823018789291e-02 2.054152190685272217e-01 -1.097817867994308472e-01 1.088737621903419495e-01 1.064714416861534119e-01 2.545586526393890381e-01 -7.575199753046035767e-02
1.350026577711105347e-01 1.013602018356323242e-01 2.036442458629608154e-01 -6.386850029230117798e-02 -1.183569431304931641e-01 -1.662545949220657349e-01 6.641053408384323120e-02 -6.368843466043472290e-02 -2.665665149688720703e-01 -1.668009720742702484e-02 -1.580203920602798462e-01 -8.055816590785980225e-02 -3.629818791523575783e-03 -7.651109993457794189e-02 -2.964139580726623535e-01 -3.362735807895660400e-01 -2.390549182891845703e-01 2.498304247856140137e-01 1.821547299623489380e-01 3.436713516712188721e-01 2.274765521287918091e-01 2.424766570329666138e-01 4.683676641434431076e-03 8.037949353456497192e-02 8.295820653438568115e-02 -1.130323261022567749e-01 6.405693292617797852e-02 -2.437517940998077393e-01 -1.862500905990600586e-01 -1.528384685516357422e-01 1.926431506872177124e-01 4.175734706223011017e-03
5.879656411707401276e-03 3.366492092609405518e-01 -2.315599471330642700e-01 -1.186963543295860291e-01 7.161206752061843872e-02 -2.101327627897262573e-01 1.058454737067222595e-01 1.959092020988464355e-01 -5.665523931384086609e-02 -2.118658572435379028e-01 -1.716974228620529175e-01 -2.897316217422485352e-01 -2.231784611940383911e-01 -1.790606826543807983e-01 -1.067280247807502747e-01 -3.569906949996948242e-01 2.364786416292190552e-01 2.074604630470275879e-01 -6.791895627975463867e-02 -1.908773928880691528e-02 -1.141483932733535767e-01 2.563978172838687897e-02 9.398858249187469482e-02 -2.112906128168106079e-01 -8.614759147167205811e-02 1.245182678103446960e-01 2.027486264705657959e-01 -1.158186346292495728e-01 -2.362770438194274902e-01 6.002797186374664307e-02 -1.554951369762420654e-01 7.529938220977783203e-02
1.465666145086288452e-01 2.010269314050674438e-01 -2.854699492454528809e-01 -5.716853961348533630e-02 3.705245256423950195e-02 -2.405423671007156372e-01 -8.710358291864395142e-02 2.877877056598663330e-01 -2.406947016716003418e-01 1.545268744230270386e-01 -2.327012717723846436e-01 -2.124621421098709106e-01 -2.651667892932891846e-01 6.169042736291885376e-02 8.942335844039916992e-02 4.492734372615814209e-02 1.317178905010223389e-01 4.491343498229980469e-01 3.662228211760520935e-02 6.077637523412704468e-02 -1.285234093666076660e-02 1.662860512733459473e-01 1.493222862482070923e-01 -2.031517624855041504e-01 -1.167651787400245667e-01 6.313256174325942993e-02 -2.879001796245574951e-01 7.019918411970138550e-02 1.057405993342399597e-01 -6.911351531744003296e-02 3.819306194782257080e-02 1.117737125605344772e-02
9.439142793416976929e-02 -2.579902112483978271e-01 -1.141466274857521057e-01 -3.142525851726531982e-01 -1.938004344701766968e-01 -1.840355545282363892e-01 2.546662092208862305e-01 9.340218454599380493e-02 -2.551173567771911621e-01 -1.659859530627727509e-02 -1.391357928514480591e-02 -3.245974481105804443e-01 2.149944566190242767e-02 -7.963126897811889648e-02 -3.952972590923309326e-01 -9.252417087554931641e-02 1.995027810335159302e-01 7.658094912767410278e-02 -1.317013651132583618e-01 1.738801449537277222e-01 -2.090865224599838257e-01 6.504702568054199219e-02 4.391104727983474731e-02 -1.035085320472717285e-01 -3.857094794511795044e-02 -1.215637475252151489e-01 9.560059010982513428e-02 2.776417732238769531e-01 1.230133250355720520e-01 -6.493007391691207886e-02 5.370370671153068542e-02 2.159651964902877808e-01
1.243429332971572876e-01 9.611984342336654663e-02 -2.650259435176849365e-01 -6.784957367926836014e-03 -1.732788085937500000e-01 -2.462904006242752075e-01 2.380105853080749512e-02 7.178367674350738525e-02 -1.721692383289337158e-01 -2.103607654571533203e-01 -5.822631716728210449e-02 5.000635236501693726e-02 -1.589872539043426514e-01 5.686132609844207764e-02 -2.185696214437484741e-01 3.057490885257720947e-01 -3.435383141040802002e-01 2.721038758754730225e-01 -1.345572322607040405e-01 -9.463929384946823120e-02 2.467519342899322510e-01 5.512759834527969360e-02 1.053927931934595108e-02 -8.450537174940109253e-02 -2.332342863082885742e-01 -1.164102107286453247e-01 -1.071739941835403442e-01 -4.783903807401657104e-02 1.281599551439285278e-01 -2.877995371818542480e-01 -5.880798771977424622e-02 2.903884649276733398e-01
4.711183160543441772e-02 1.974864602088928223e-01 -5.459295958280563354e-02 -5.119392275810241699e-01 -6.542125344276428223e-02 -6.682125851511955261e-03 -3.808335214853286743e-02 -6.564177572727203369e-03 -3.130577504634857178e-01 -1.309008449316024780e-01 -1.763608306646347046e-01 7.747477293014526367e-02 -3.055344223976135254e-01 -2.796426415443420410e-01 -1.355125159025192261e-01 9.391630440950393677e-02 -7.224444299936294556e-02 2.325309813022613525e-02 1.415095776319503784e-01 2.256496697664260864e-01 -2.869590371847152710e-02 1.842489987611770630e-01 3.852539509534835815e-02 -1.383106857538223267e-01 -2.874947786331176758e-01 -1.608058810234069824e-01 -1.197161078453063965e-01 -7.527701556682586670e-02 2.452555745840072632e-01 -6.821054965257644653e-02 1.073052659630775452e-01 1.699723070487380028e-03
9.340631216764450073e-02 -2.937519848346710205e-01 1.273784488439559937e-01 -2.118072360754013062e-01 1.908564120531082153e-01 -2.362032085657119751e-01 9.101700037717819214e-02 1.771329492330551147e-01 -3.254699409008026123e-01 3.057796508073806763e-02 -3.010462522506713867e-01 9.895143657922744751e-02 -1.225338876247406006e-01 -8.826536685228347778e-02 8.567760884761810303e-02 -2.661579549312591553e-01 -8.994139730930328369e-02 2.645538747310638428e-01 9.202413260936737061e-02 2.192156016826629639e-01 2.971285581588745117e-01 2.484676539897918701e-01 9.548774920403957367e-03 -1.002638489007949829e-01 -1.309316158294677734e-01 -1.546178758144378662e-01 -3.536796569824218750e-02 -1.776341497898101807e-01 1.149948984384536743e-01 5.234207585453987122e-02 7.368728518486022949e-02 1.171823441982269287e-01
6.820728629827499390e-02 1.380841135978698730e-01 -2.694035321474075317e-02 -1.594431996345520020e-01 -1.871948689222335815e-01 -2.445150315761566162e-01 -1.204814463853836060e-01 1.945540457963943481e-01 -9.788411855697631836e-02 -9.275873005390167236e-02 -7.871051132678985596e-02 -8.420251309871673584e-02 -1.613662242889404297e-01 -2.745630145072937012e-01 -4.743477329611778259e-02 -1.222214475274085999e-01 -1.427545100450515747e-01 4.138473048806190491e-02 4.265085756778717041e-01 -1.544655263423919678e-01 2.958647906780242920e-02 8.455081284046173096e-02 4.431217163801193237e-02 -3.500174880027770996e-01 -3.171198964118957520e-01 8.214390277862548828e-02 1.183177754282951355e-01 -8.685547113418579102e-02 7.542389631271362305e-02 -6.291557848453521729e-02 3.920907676219940186e-01 -1.595036871731281281e-02
3.587921559810638428e-01 2.545030117034912109e-01 -1.142130419611930847e-01 -1.819536089897155762e-01 5.766685307025909424e-02 -3.692327737808227539e-01 -2.321742624044418335e-01 1.818422377109527588e-01 -7.231582701206207275e-02 -2.767023146152496338e-01 1.739095300436019897e-01 -1.413624733686447144e-01 -1.611662507057189941e-01 -4.986218363046646118e-02 -1.422536224126815796e-01 -1.663155406713485718e-01 3.132158517837524414e-02 2.509674429893493652e-02 1.719531714916229248e-01 1.135551184415817261e-01 4.774647299200296402e-03 2.161032259464263916e-01 -1.583319753408432007e-01 -1.877933144569396973e-01 -1.218625679612159729e-01 -2.126856744289398193e-01 6.726174056529998779e-02 -2.674168050289154053e-01 -8.931995928287506104e-02 1.415479276329278946e-02 1.756131835281848907e-02 1.720312237739562988e-01
6.919600535184144974e-03 1.690221279859542847e-01 -2.911477088928222656e-01 -2.972336113452911377e-01 -1.972508430480957031e-01 -1.816451698541641235e-01 -2.707939445972442627e-01 -8.108988404273986816e-03 -2.968877553939819336e-01 -6.605702638626098633e-02 -3.167805373668670654e-01 1.558705568313598633e-01 3.383283317089080811e-02 -1.029606387019157410e-01 -2.259463369846343994e-01 -5.689209792762994766e-03 -6.154692173004150391e-02 8.214330673217773438e-02 -1.327393651008605957e-01 -2.232865840196609497e-01 1.047372817993164062e-01 2.154506444931030273e-01 1.440074741840362549e-01 -1.186937987804412842e-01 -1.472455859184265137e-01 5.397593230009078979e-02 -6.571967899799346924e-02 3.769030049443244934e-02 3.639343976974487305e-01 -7.742816209793090820e-02 -1.198869794607162476e-01 1.400422751903533936e-01
2.286827713251113892e-01 -1.825087219476699829e-01 8.334446698427200317e-02 -2.918050587177276611e-01 2.641459554433822632e-02 -2.836429178714752197e-01 5.244064331054687500e-02 -1.663204282522201538e-01 -1.371719241142272949e-01 -2.247292362153530121e-02 -1.108769550919532776e-01 1.067415904253721237e-02 -1.938869357109069824e-01 3.463556468486785889e-01 -3.559575974941253662e-01 -1.265141665935516357e-01 -1.536606848239898682e-01 3.080420196056365967e-01 -2.181577235460281372e-01 1.285853702574968338e-02 -9.707593172788619995e-02 -3.540274687111377716e-03 1.294009089469909668e-01 -2.592795789241790771e-01 -1.081793382763862610e-01 -4.227015003561973572e-02 2.862963266670703888e-02 1.407609786838293076e-02 -1.521593183279037476e-01 2.800943888723850250e-02 2.808097004890441895e-01 4.213430732488632202e-02
1.497603207826614380e-01 7.647535204887390137e-02 -1.355008482933044434e-01 1.164551451802253723e-02 -6.305435299873352051e-02 -4.143908619880676270e-01 3.736155629158020020e-01 -1.209243461489677429e-01 -3.425916433334350586e-01 1.598606556653976440e-01 -3.608987480401992798e-02 1.389220356941223145e-01 -6.398147903382778168e-03 -3.771066293120384216e-02 -1.321265548467636108e-01 -2.685817778110504150e-01 -2.904398441314697266e-01 2.783548533916473389e-01 -4.911090061068534851e-02 -3.661778289824724197e-03 -2.179571390151977539e-01 4.896369203925132751e-02 -8.381024003028869629e-02 -1.659335047006607056e-01 -6.456056982278823853e-02 -1.541956812143325806e-01 8.047442883253097534e-02 1.041467189788818359e-01 4.479894414544105530e-02 -1.943109482526779175e-01 1.788164526224136353e-01 -5.484781414270401001e-02
3.907475173473358154e-01 3.337332308292388916e-01 -3.719008564949035645e-01 -2.466011941432952881e-01 1.291688531637191772e-01 -5.814078450202941895e-02 -1.506154388189315796e-01 1.207968741655349731e-01 -2.654615938663482666e-01 3.656117245554924011e-02 -2.193107306957244873e-01 7.502996176481246948e-02 -8.371397852897644043e-02 1.027409955859184265e-01 -2.717472910881042480e-01 -2.306923866271972656e-01 -4.943764209747314453e-02 -6.864358484745025635e-02 -2.227553911507129669e-02 -1.100651398301124573e-01 -8.468145132064819336e-02 1.937999278306961060e-01 -5.064494535326957703e-02 5.959504097700119019e-02 2.088389545679092407e-01 4.112081602215766907e-02 1.641073524951934814e-01 -3.523646667599678040e-02 -5.144270509481430054e-02 4.017295315861701965e-02 3.543924912810325623e-02 2.443477213382720947e-01
2.607008516788482666e-01 1.153108999133110046e-01 7.176026701927185059e-02 6.845527887344360352e-02 -5.200902372598648071e-02 -2.098090499639511108e-01 7.690774649381637573e-02 -5.328494310379028320e-02 -1.710216701030731201e-01 -3.260522708296775818e-02 -3.470328748226165771e-01 7.895013689994812012e-02 6.499532610177993774e-02 -9.617296746000647545e-04 -2.784803807735443115e-01 -2.000250071287155151e-01 -2.604086697101593018e-01 1.049927249550819397e-01 -2.974206022918224335e-02 3.277992308139801025e-01 2.688748538494110107e-01 2.129762023687362671e-01 5.151988193392753601e-02 -1.674765497446060181e-01 3.915696218609809875e-02 -2.014275640249252319e-01 -1.508013606071472168e-01 -1.047582775354385376e-01 9.233973920345306396e-02 5.814770609140396118e-02 1.774275898933410645e-01 3.462982773780822754e-01
-6.057583168148994446e-02 2.306238263845443726e-01 6.489206850528717041e-02 -9.277696372009813786e-04 -1.851484626531600952e-01 -2.267319560050964355e-01 7.778225094079971313e-02 1.025338768959045410e-01 -2.710419297218322754e-01 -1.593872755765914917e-01 -9.436625242233276367e-02 -1.170792579650878906e-01 -3.984716236591339111e-01 1.797703653573989868e-01 -1.311249881982803345e-01 -2.814944684505462646e-01 4.216929525136947632e-02 2.044057548046112061e-01 -1.961299926042556763e-01 2.073882073163986206e-01 -1.366573721170425415e-01 1.280270069837570190e-01 -3.522097319364547729e-02 1.227103546261787415e-02 2.256005406379699707e-01 -5.852918326854705811e-02 1.150052249431610107e-01 9.295400977134704590e-02 3.661011755466461182e-01 -2.679639868438243866e-02 1.532625705003738403e-01 1.781875044107437134e-01
-4.428828880190849304e-02 -1.971615105867385864e-01 -1.305243521928787231e-01 -3.008365929126739502e-01 8.749761432409286499e-02 -2.585823535919189453e-01 2.577854692935943604e-01 3.520064800977706909e-02 -5.828215926885604858e-02 -1.180005669593811035e-01 -1.722627729177474976e-01 -1.190717518329620361e-01 3.232141258195042610e-03 -5.145577192306518555e-01 -2.053981721401214600e-01 -3.020222783088684082e-01 -7.066342234611511230e-02 1.824063062667846680e-01 -4.142811521887779236e-02 5.452093109488487244e-02 -2.267900556325912476e-01 1.151779741048812866e-01 -3.277494339272379875e-03 1.306877675233408809e-04 -2.602986618876457214e-02 -6.510452181100845337e-02 1.475598365068435669e-01 -8.908861875534057617e-02 -9.654876589775085449e-02 1.647436320781707764e-01 2.017719000577926636e-01 -1.748961359262466431e-01
-1.236201897263526917e-01 1.398610025644302368e-01 -1.184656471014022827e-01 -1.226560398936271667e-01 -1.256712377071380615e-01 -2.027747780084609985e-02 1.495444625616073608e-01 5.038201808929443359e-01 -1.055952608585357666e-01 4.376104101538658142e-02 -5.518270656466484070e-02 1.408991962671279907e-02 -2.134963572025299072e-01 7.506377995014190674e-02 -1.012718379497528076e-01 -1.742989718914031982e-01 2.613127790391445160e-02 1.950516998767852783e-01 2.436542063951492310e-01 -9.227215498685836792e-02 1.665585115551948547e-02 3.893576562404632568e-01 -2.198265194892883301e-01 -2.162400633096694946e-01 -2.958900928497314453e-01 -1.458398550748825073e-01 1.547016054391860962e-01 -5.191486701369285583e-02 1.206455379724502563e-01 -1.652440130710601807e-01 2.133750356733798981e-02 -6.466262787580490112e-02
2.517639100551605225e-01 1.225451454520225525e-01 -1.176938936114311218e-01 -3.674144148826599121e-01 -1.284853070974349976e-01 -2.142003327608108521e-01 -2.799821197986602783e-01 1.985875964164733887e-01 -2.203807681798934937e-01 2.360933572053909302e-01 -8.972164243459701538e-02 -1.997918188571929932e-01 -1.025578975677490234e-01 4.175547137856483459e-02 -1.429466456174850464e-01 -1.762639284133911133e-01 -1.223676055669784546e-01 1.688906699419021606e-01 2.110693305730819702e-01 1.575402766466140747e-01 8.531641215085983276e-03 1.260207965970039368e-02 2.087638378143310547e-01 3.233085945248603821e-02 -2.061871439218521118e-02 1.452683210372924805e-01 -1.034617200493812561e-01 -1.694250851869583130e-01 1.753273904323577881e-01 -6.312742084264755249e-02 2.889473736286163330e-01 1.990411430597305298e-01
1.583060771226882935e-01 3.321371674537658691e-01 -3.383149504661560059e-01 5.359077826142311096e-02 8.478135615587234497e-02 -1.079763546586036682e-01 1.302728354930877686e-01 2.153813093900680542e-01 -3.724117204546928406e-02 -1.266859620809555054e-01 -2.529266476631164551e-01 1.156489178538322449e-01 2.110552042722702026e-02 -7.360018789768218994e-02 -1.815450042486190796e-01 -3.388709127902984619e-01 -5.280281230807304382e-02 3.138130297884345055e-03 -7.837435603141784668e-02 2.259664237499237061e-01 6.880168616771697998e-02 2.767697162926197052e-02 3.485595881938934326e-01 -3.508772701025009155e-02 2.619628794491291046e-02 -2.657144963741302490e-01 -2.958042360842227936e-02 -1.409227261319756508e-03 -1.405120342969894409e-01 -3.634486198425292969e-01 2.006082050502300262e-02 6.337590515613555908e-02
1.893278956413269043e-01 1.433587074279785156e-01 -1.602308005094528198e-01 -1.113205179572105408e-01 -1.539980024099349976e-01 -4.063524901866912842e-01 -3.022566437721252441e-01 1.817726343870162964e-01 -1.039901301264762878e-01 -4.288949072360992432e-01 6.880341470241546631e-02 -1.780872233211994171e-02 -1.310787498950958252e-01 -4.734238982200622559e-02 -3.830544278025627136e-02 -1.869091540575027466e-01 1.736706681549549103e-02 6.212575361132621765e-02 1.830085664987564087e-01 2.628384232521057129e-01 3.273914754390716553e-02 2.637981176376342773e-01 -2.083347178995609283e-03 -3.235036879777908325e-02 -8.713957667350769043e-02 -1.399502903223037720e-01 1.292809396982192993e-01 -2.905039191246032715e-01 7.647363934665918350e-03 1.076469570398330688e-02 -7.608256489038467407e-02 1.547890603542327881e-01
-1.247770991176366806e-02 2.087328881025314331e-01 -9.359943121671676636e-02 -2.428261935710906982e-01 5.329570174217224121e-02 -3.582564592361450195e-01 -3.376103192567825317e-02 7.460859417915344238e-02 -6.321503967046737671e-02 2.502372302114963531e-02 -2.925041913986206055e-01 1.918743848800659180e-01 1.363288797438144684e-02 -3.928284943103790283e-01 -2.690181732177734375e-01 -6.260310113430023193e-02 6.917701661586761475e-02 -2.087278850376605988e-02 -2.084151059389114380e-01 -1.208048909902572632e-01 1.591018736362457275e-01 2.428269237279891968e-01 -1.062452942132949829e-01 -2.870264649391174316e-01 -9.673161059617996216e-02 -1.447122395038604736e-01 -3.383979573845863342e-02 1.515083480626344681e-02 6.343181431293487549e-02 7.346354424953460693e-02 -8.752417564392089844e-02 3.207985162734985352e-01
1.886855959892272949e-01 4.533691406250000000e-01 -2.665492594242095947e-01 -2.270733714103698730e-01 -8.790579624474048615e-03 -7.907155901193618774e-02 -6.155096367001533508e-02 -2.163145504891872406e-02 -9.474189579486846924e-02 -3.160705566406250000e-01 -2.147538363933563232e-01 -1.832774132490158081e-01 -7.978242635726928711e-02 -1.024901121854782104e-01 -2.313026040792465210e-02 -3.232402503490447998e-01 -1.704812198877334595e-01 7.492601871490478516e-02 3.417294844985008240e-02 3.548277914524078369e-02 1.649245768785476685e-01 2.193226814270019531e-01 1.385950297117233276e-01 -4.981305822730064392e-02 -2.165265679359436035e-01 -1.963734626770019531e-01 -1.767647415399551392e-01 -1.002034023404121399e-01 1.129514053463935852e-01 -2.011221945285797119e-01 -1.917043887078762054e-02 2.786551415920257568e-02
2.384741418063640594e-02 6.168705224990844727e-02 -1.352219609543681145e-03 3.410537540912628174e-02 -9.466341137886047363e-02 -4.844827055931091309e-01 5.163509771227836609e-02 3.713908195495605469e-01 -4.998834803700447083e-02 1.665823310613632202e-01 -8.925785124301910400e-02 4.960304871201515198e-02 -3.536890745162963867e-01 -9.484698623418807983e-02 3.804022818803787231e-02 1.778527349233627319e-01 -1.987180486321449280e-02 4.756919145584106445e-01 -5.876021087169647217e-02 6.315992772579193115e-02 -1.980264298617839813e-02 1.404473483562469482e-01 -1.158269047737121582e-01 -9.705616161227226257e-03 1.306039988994598389e-01 -2.574568390846252441e-01 -9.340755641460418701e-02 -7.173305749893188477e-02 5.129272863268852234e-02 -7.041208446025848389e-02 1.416215002536773682e-01 9.863028675317764282e-02
3.615353256464004517e-02 1.086477339267730713e-01 -1.536662131547927856e-01 -2.216513603925704956e-01 -2.008564770221710205e-01 -3.816016614437103271e-01 -7.781150192022323608e-02 2.132925093173980713e-01 1.095375791192054749e-01 1.185748279094696045e-01 -9.661372005939483643e-02 1.388568431138992310e-02 -1.246442124247550964e-01 -7.657379657030105591e-02 5.412629619240760803e-02 -2.620346844196319580e-02 -2.934067249298095703e-01 1.669927388429641724e-01 2.423809468746185303e-01 1.291580349206924438e-01 2.823448777198791504e-01 -4.818288981914520264e-02 7.653170078992843628e-02 -1.354848146438598633e-01 -5.108490213751792908e-02 -1.910362690687179565e-01 -1.396781299263238907e-02 -9.735968708992004395e-02 1.957413554191589355e-02 -2.157883532345294952e-02 3.086493611335754395e-01 4.189073741436004639e-01
-1.159760653972625732e-01 -1.980726718902587891e-01 -1.732093542814254761e-01 -2.747983336448669434e-01 1.174017414450645447e-02 -2.884915471076965332e-01 3.982940316200256348e-02 2.460994422435760498e-01 2.062851376831531525e-02 -2.284813523292541504e-01 8.505314588546752930e-03 -5.043819081038236618e-03 -7.282600551843643188e-02 -1.383462399244308472e-01 -7.262870669364929199e-02 -8.838951587677001953e-03 -1.435440778732299805e-01 1.741224974393844604e-01 -1.071935743093490601e-01 3.903818130493164062e-01 5.663658026605844498e-03 -7.422658056020736694e-02 1.352773457765579224e-01 -1.927201002836227417e-01 -9.401177614927291870e-02 -2.545632794499397278e-02 4.115657806396484375e-01 -4.666948691010475159e-02 2.229048460721969604e-01 -2.507474422454833984e-01 2.009544372558593750e-01 -6.302849948406219482e-02
2.587511241436004639e-01 -7.569912075996398926e-02 -3.433907628059387207e-01 -2.049810141324996948e-01 6.452392786741256714e-02 -1.320460587739944458e-01 2.413290739059448242e-02 3.041976690292358398e-01 -6.960124522447586060e-02 -1.241480410099029541e-01 -1.147570461034774780e-01 -1.698769629001617432e-02 1.359159946441650391e-01 -1.761902123689651489e-01 -3.416729271411895752e-01 4.040578007698059082e-02 -2.348923832178115845e-01 1.415182352066040039e-01 -8.659102022647857666e-04 -1.333849132061004639e-01 2.689298242330551147e-02 9.805327653884887695e-02 1.288808137178421021e-01 6.890346761792898178e-03 6.852218881249427795e-03 -3.858238756656646729e-01 7.290223985910415649e-02 -1.804535984992980957e-01 2.677490115165710449e-01 -1.479015648365020752e-01 7.743190228939056396e-02 2.114853411912918091e-01
-5.197227466851472855e-03 7.049772143363952637e-02 -2.837497889995574951e-01 -2.150449752807617188e-01 -1.200163364410400391e-02 -2.732160985469818115e-01 -3.218642249703407288e-02 1.582104861736297607e-01 -1.248632594943046570e-01 -1.237589493393898010e-01 -4.868574813008308411e-02 2.304717525839805603e-02 -2.246263176202774048e-01 8.686810731887817383e-02 1.174398884177207947e-02 -3.435470908880233765e-02 -1.938859075307846069e-01 -2.798704616725444794e-02 8.586567640304565430e-02 -1.390813142061233521e-01 -5.174650251865386963e-02 2.144806981086730957e-01 1.176629364490509033e-01 -1.774994283914566040e-01 -1.348832845687866211e-01 6.803080439567565918e-02 -1.347317099571228027e-01 7.626519072800874710e-03 -5.149058625102043152e-02 7.891747355461120605e-02 4.662785232067108154e-01 4.978034198284149170e-01
1.032885238528251648e-01 -6.661298871040344238e-02 -1.702961772680282593e-01 -2.761509269475936890e-02 -8.763930946588516235e-02 -5.183977484703063965e-01 4.262165352702140808e-02 5.785553902387619019e-02 -5.241168737411499023e-01 -2.620562445372343063e-03 -2.482953071594238281e-01 1.370588541030883789e-01 1.553606539964675903e-01 7.981868833303451538e-02 -8.765900880098342896e-02 -1.030333265662193298e-01 -1.814909875392913818e-01 1.782024055719375610e-01 -1.395420264452695847e-02 -1.812791638076305389e-02 -2.468360066413879395e-01 1.856371574103832245e-02 -5.771144106984138489e-02 -2.652026712894439697e-01 -7.796322554349899292e-02 -1.300595253705978394e-01 -6.567148864269256592e-02 -1.041167601943016052e-02 -3.141501452773809433e-03 -4.680976644158363342e-02 1.229996755719184875e-01 1.571684479713439941e-01
-9.078737348318099976e-03 3.050477206707000732e-01 -4.979064166545867920e-01 4.244644567370414734e-02 1.047261729836463928e-01 -2.013197988271713257e-01 1.392289251089096069e-01 1.186024695634841919e-01 -9.027815610170364380e-02 -1.384152770042419434e-01 -5.560356378555297852e-02 -2.305852621793746948e-01 -2.174776792526245117e-01 -3.056401312351226807e-01 -1.084350720047950745e-01 -1.240925043821334839e-01 2.786678969860076904e-01 3.959394991397857666e-02 1.230478435754776001e-01 7.237974554300308228e-02 5.442998930811882019e-02 -3.056613728404045105e-02 1.014115214347839355e-01 -1.334254145622253418e-01 -2.547667324542999268e-01 -5.950548499822616577e-02 9.741100668907165527e-02 -2.630389034748077393e-01 -1.172363162040710449e-01 -1.510090660303831100e-02 -1.895720488391816616e-03 1.675550341606140137e-01
1.502819508314132690e-01 3.562703728675842285e-01 -7.302345335483551025e-02 3.739751875400543213e-01 -1.069147661328315735e-01 -2.394488304853439331e-01 -7.905423641204833984e-03 1.688549518585205078e-01 -2.978393733501434326e-01 -8.842977881431579590e-02 -1.368644386529922485e-01 -1.056002676486968994e-01 -1.920767873525619507e-01 6.855829805135726929e-02 -1.780817806720733643e-01 -1.966243237257003784e-01 -2.077358663082122803e-01 -1.479391455650329590e-01 -5.932008102536201477e-02 1.397283375263214111e-01 1.039162799715995789e-01 2.473074346780776978e-01 -7.991795241832733154e-02 -2.170064598321914673e-01 -1.101210862398147583e-01 1.322509348392486572e-02 3.221444189548492432e-01 -7.568128407001495361e-02 -4.908886924386024475e-02 5.094569176435470581e-02 1.247282847762107849e-01 1.169911399483680725e-01
1.708120256662368774e-01 -9.322290122509002686e-02 6.978675257414579391e-03 -2.553411424160003662e-01 -9.544328786432743073e-03 -2.463886290788650513e-01 2.251917570829391479e-01 4.209613204002380371e-01 -2.252422273159027100e-01 -2.539047040045261383e-03 -4.766909778118133545e-02 -1.452089101076126099e-01 -1.313003599643707275e-01 -2.390320897102355957e-01 -2.837710976600646973e-01 -5.766898766160011292e-02 -1.548917442560195923e-01 9.090044349431991577e-02 -2.194622009992599487e-01 -1.448670774698257446e-01 -3.043323457241058350e-01 1.722719147801399231e-02 1.890384554862976074e-01 -1.335487216711044312e-01 -5.463778972625732422e-02 -4.658188298344612122e-02 -1.051269024610519409e-01 -1.145192012190818787e-01 -2.069888561964035034e-01 3.117988072335720062e-02 -5.785995349287986755e-02 2.268572598695755005e-01
-2.203282266855239868e-01 -2.176748365163803101e-01 -1.167976409196853638e-01 -2.177096307277679443e-01 -2.183811068534851074e-01 -4.035875201225280762e-01 2.531584724783897400e-02 1.492582410573959351e-01 -1.372158676385879517e-01 3.913281112909317017e-02 1.786086824722588062e-03 -8.267119526863098145e-02 -1.387115120887756348e-01 -1.331174373626708984e-01 6.413788348436355591e-02 -2.825170755386352539e-01 -2.046746462583541870e-01 2.758021950721740723e-01 -1.171508338302373886e-02 3.570454418659210205e-01 -1.573426872491836548e-01 1.190080568194389343e-01 1.120224148035049438e-01 -3.178772330284118652e-01 -6.286493688821792603e-02 6.634614616632461548e-02 -7.439540326595306396e-02 1.138482689857482910e-01 -4.194989055395126343e-02 -1.402779370546340942e-01 2.150904014706611633e-02 1.208803132176399231e-01
-1.117625385522842407e-01 1.922121047973632812e-01 -3.992679417133331299e-01 -8.896722644567489624e-02 2.505730651319026947e-02 -1.602592021226882935e-01 -6.701660901308059692e-02 1.316811442375183105e-01 -1.621221192181110382e-02 -1.222753301262855530e-01 5.716756731271743774e-02 -1.182092204689979553e-01 -5.038974881172180176e-01 -7.176060974597930908e-02 -3.192688822746276855e-01 -1.800613701343536377e-01 -1.923939138650894165e-01 -1.661706715822219849e-01 1.166831329464912415e-01 1.014554724097251892e-01 1.186875179409980774e-01 1.388934999704360962e-01 -1.947293281555175781e-01 -3.580847755074501038e-02 1.378195285797119141e-01 -4.528931900858879089e-02 2.270678728818893433e-01 2.043575942516326904e-01 5.649185553193092346e-02 -1.168313920497894287e-01 8.550864458084106445e-02 9.789200872182846069e-02
1.244720816612243652e-01 1.163375154137611389e-01 -1.170313581824302673e-01 -1.659505665302276611e-01 1.977828890085220337e-02 -3.039789572358131409e-02 -4.208508878946304321e-02 8.282213658094406128e-02 -2.168005853891372681e-01 -1.030833199620246887e-01 -2.341973781585693359e-01 -7.305548340082168579e-02 -1.671304851770401001e-01 -2.727159857749938965e-02 -2.701324038207530975e-02 -1.134736929088830948e-02 -8.184968680143356323e-02 3.719076514244079590e-01 -2.467871606349945068e-01 -9.758321195840835571e-02 -1.590167358517646790e-02 1.877186596393585205e-01 6.008489802479743958e-02 -5.239941179752349854e-02 -1.812887489795684814e-01 7.033059000968933105e-02 2.514334768056869507e-02 -2.576970458030700684e-01 -3.523035049438476562e-01 -4.303701221942901611e-01 2.436500638723373413e-01 2.039604038000106812e-01
-2.324140667915344238e-01 -3.527878597378730774e-02 1.616842485964298248e-02 -2.553659379482269287e-01 7.942564040422439575e-02 -3.593243658542633057e-01 1.507861446589231491e-02 1.229699179530143738e-01 -1.429288089275360107e-01 1.251404732465744019e-01 2.943584620952606201e-01 1.426905095577239990e-01 -2.548081278800964355e-01 -6.548757851123809814e-02 -2.200792133808135986e-01 -2.516530752182006836e-01 -4.417150840163230896e-02 -4.331953451037406921e-02 -1.252585649490356445e-01 2.361038029193878174e-01 -5.054068937897682190e-02 -3.562856465578079224e-02 -3.115041740238666534e-02 5.916838720440864563e-02 -2.491624802350997925e-01 -1.507266908884048462e-01 1.162110343575477600e-01 -1.699997931718826294e-01 4.482681863009929657e-03 -2.629716694355010986e-01 3.526768386363983154e-01 1.002258621156215668e-02
-3.835149854421615601e-02 -4.941776767373085022e-02 -4.763055220246315002e-02 2.628224901854991913e-04 -3.753054141998291016e-02 -2.873874902725219727e-01 1.429699361324310303e-01 2.168320417404174805e-01 -1.642048507928848267e-01 -1.139226257801055908e-01 -1.299715489149093628e-01 -2.383664101362228394e-01 -4.409962892532348633e-01 -2.301451517269015312e-03 -1.144939810037612915e-01 -1.312670707702636719e-01 -1.873932927846908569e-01 4.303892850875854492e-01 -2.225494682788848877e-01 1.050035804510116577e-01 -4.792465269565582275e-02 1.803973764181137085e-01 1.472787279635667801e-02 3.694006940349936485e-03 -6.968903541564941406e-02 2.799859941005706787e-01 9.598831832408905029e-02 -1.186903715133666992e-01 1.276947557926177979e-01 2.432335540652275085e-02 6.886655837297439575e-02 2.443769723176956177e-01
-8.256414532661437988e-02 3.047446310520172119e-01 -3.847427070140838623e-01 -1.430934518575668335e-01 8.770955353975296021e-02 -9.526579082012176514e-02 3.080503083765506744e-03 2.179120928049087524e-01 -8.083131909370422363e-02 7.157498598098754883e-02 1.428990345448255539e-02 -4.002226591110229492e-01 -3.592567145824432373e-01 -1.084881946444511414e-01 -1.620039194822311401e-01 -1.741621196269989014e-01 7.837988436222076416e-02 5.153926089406013489e-02 -9.876643866300582886e-02 -4.158056154847145081e-02 1.169962659478187561e-01 -1.051504537463188171e-01 1.223425269126892090e-01 -2.578761614859104156e-02 -2.359563112258911133e-01 1.894805580377578735e-01 2.543867528438568115e-01 -8.372518420219421387e-02 2.218540012836456299e-02 -4.023721814155578613e-02 -3.471641615033149719e-02 2.661158144474029541e-01
2.748595774173736572e-01 1.679660677909851074e-01 -1.522983908653259277e-01 -3.398458957672119141e-01 -8.317530155181884766e-02 -1.773428320884704590e-01 -1.116216629743576050e-01 2.110427767038345337e-01 -5.706599727272987366e-02 1.746289879083633423e-01 -1.228106543421745300e-01 -6.240208074450492859e-02 1.231829598546028137e-01 -5.061747971922159195e-03 -2.961813509464263916e-01 -2.378917187452316284e-01 -1.790075376629829407e-02 1.081401556730270386e-01 2.124985009431838989e-01 3.420195356011390686e-02 -6.779678910970687866e-02 2.242653071880340576e-02 1.394453048706054688e-01 -9.800889343023300171e-02 -9.498240798711776733e-02 1.874508261680603027e-01 -1.679981946945190430e-01 -2.747917175292968750e-01 2.242105156183242798e-01 6.887863390147686005e-03 3.408854901790618896e-01 2.074471116065979004e-01
1.923869699239730835e-01 -4.045978561043739319e-02 -2.956449091434478760e-01 -8.124499022960662842e-02 -4.775169491767883301e-02 -2.918496429920196533e-01 9.168185293674468994e-02 -4.144402965903282166e-02 -2.551044225692749023e-01 3.048594594001770020e-01 4.076766595244407654e-02 1.816428005695343018e-01 -5.704899132251739502e-02 -8.954151719808578491e-02 -8.457392454147338867e-03 -2.399428933858871460e-01 -1.761099696159362793e-01 2.488197535276412964e-01 -2.416210919618606567e-01 -6.384278088808059692e-02 -6.319712847471237183e-02 3.249286413192749023e-01 -2.036684006452560425e-01 -2.649165689945220947e-02 -9.980168193578720093e-02 -2.282164394855499268e-01 1.965786963701248169e-01 2.917401865124702454e-02 1.143772900104522705e-01 -2.652052231132984161e-02 2.843967676162719727e-01 -6.950993090867996216e-02
-1.851467182859778404e-03 1.203655824065208435e-01 -1.925023645162582397e-01 -5.259073898196220398e-02 -6.103295087814331055e-02 -2.061849683523178101e-01 -4.290965571999549866e-02 2.319173514842987061e-01 -2.443967163562774658e-01 2.469865828752517700e-01 -2.830869555473327637e-01 -2.208833098411560059e-01 -2.549954056739807129e-01 -2.588174305856227875e-02 -3.437558189034461975e-02 8.361424505710601807e-02 9.154113382101058960e-02 2.795737981796264648e-01 1.727854013442993164e-01 1.588878035545349121e-01 1.993468552827835083e-01 1.544519960880279541e-01 -1.525551378726959229e-01 -3.098909258842468262e-01 -9.083326160907745361e-02 6.900041550397872925e-02 -1.218750178813934326e-01 -1.704833060503005981e-01 4.808530211448669434e-02 -9.420509636402130127e-02 1.834978312253952026e-01 -3.065402507781982422e-01
1.519177854061126709e-01 -1.607821881771087646e-01 -3.097822368144989014e-01 -1.499429941177368164e-01 -3.196797966957092285e-01 -2.365325242280960083e-01 6.200783327221870422e-02 7.490594685077667236e-02 -1.697486191987991333e-01 1.270045246928930283e-02 -7.087790220975875854e-02 -1.180349960923194885e-01 -8.221243321895599365e-02 -4.399392008781433105e-01 -1.291984170675277710e-01 -4.688925668597221375e-02 -1.519680917263031006e-01 2.290951609611511230e-01 -3.286927640438079834e-01 -1.453410238027572632e-01 -3.617016226053237915e-02 2.165757864713668823e-01 1.533669829368591309e-01 1.919342130422592163e-01 5.343396589159965515e-02 -3.049188526347279549e-03 1.019780859351158142e-01 2.943442203104496002e-03 2.941889874637126923e-02 7.747464627027511597e-02 8.383030444383621216e-02 2.396083027124404907e-01
-1.339327096939086914e-01 2.352861501276493073e-02 6.370474398136138916e-02 -2.054970012977719307e-03 -1.462617367506027222e-01 -4.660320580005645752e-01 -1.264429539442062378e-01 3.119255304336547852e-01 5.838755168952047825e-04 7.403017580509185791e-02 -9.998124092817306519e-02 3.455829992890357971e-02 -3.482326865196228027e-01 -4.707241803407669067e-02 -7.064056396484375000e-02 7.464228570461273193e-02 1.389770489186048508e-02 4.372898042201995850e-01 -8.556819707155227661e-02 -1.144175380468368530e-01 2.315637096762657166e-02 1.320211589336395264e-01 -1.101438179612159729e-01 -7.833884097635746002e-03 9.155672043561935425e-02 -3.035534620285034180e-01 -2.265072800219058990e-02 -2.010582089424133301e-01 5.951899290084838867e-02 -1.525718718767166138e-01 2.465118914842605591e-01 6.185736507177352905e-02
1.774658858776092529e-01 -1.003248617053031921e-02 -3.958523869514465332e-01 -1.104334890842437744e-01 2.140802145004272461e-01 -1.374569684267044067e-01 1.733480393886566162e-01 8.324889838695526123e-02 -1.237650215625762939e-01 3.599693253636360168e-02 -1.517744064331054688e-01 -1.884053647518157959e-01 -1.278844624757766724e-01 6.364956498146057129e-02 -4.168381392955780029e-01 -8.490065485239028931e-02 1.162127256393432617e-01 -3.659649193286895752e-02 1.452764868736267090e-01 1.690669506788253784e-01 3.107573091983795166e-01 3.699662983417510986e-01 1.490853130817413330e-01 4.255885630846023560e-02 -4.061684012413024902e-02 -2.495259977877140045e-02 -4.246913641691207886e-02 1.048014014959335327e-01 -1.250330954790115356e-01 -8.248873800039291382e-02 1.565482169389724731e-01 1.930593103170394897e-01
-2.083657830953598022e-01 3.684935569763183594e-01 -2.614459395408630371e-01 2.463499782606959343e-03 4.486008360981941223e-02 -1.427282951772212982e-02 6.050125509500503540e-02 2.617698013782501221e-01 -3.743093311786651611e-01 2.275374829769134521e-01 -2.094263285398483276e-01 -3.312001749873161316e-02 1.220875233411788940e-01 -2.070645093917846680e-01 -3.481112718582153320e-01 -9.409973770380020142e-02 1.620925217866897583e-02 1.275851726531982422e-01 -4.991384968161582947e-02 1.099395453929901123e-01 -1.670929230749607086e-02 -9.804922156035900116e-03 1.477192342281341553e-02 -4.473402723670005798e-02 -8.230841159820556641e-02 -1.161690652370452881e-01 4.169934988021850586e-01 -1.458849459886550903e-01 4.974183067679405212e-02 -1.154277939349412918e-02 -3.854182735085487366e-02 -1.180813461542129517e-02
-2.736145853996276855e-01 7.659877836704254150e-02 -8.859148621559143066e-02 -5.870395898818969727e-02 2.909370064735412598e-01 -1.457370370626449585e-01 2.977751195430755615e-01 9.366545826196670532e-02 -2.657214701175689697e-01 3.145898878574371338e-02 -2.777177989482879639e-01 -1.985633522272109985e-01 -8.342443406581878662e-02 -3.463948965072631836e-01 -2.291829586029052734e-01 -1.036335229873657227e-01 4.812996089458465576e-02 -3.747278451919555664e-02 -2.307435274124145508e-01 -5.230349302291870117e-02 -1.859245263040065765e-02 2.409729361534118652e-01 1.100186705589294434e-01 -2.057725191116333008e-01 4.941624402999877930e-02 1.167614385485649109e-01 2.611753046512603760e-01 -1.094922795891761780e-01 -1.668992489576339722e-01 -9.293063543736934662e-03 7.818516343832015991e-02 1.529385596513748169e-01
-9.331080317497253418e-02 6.322140246629714966e-02 -1.796005070209503174e-01 -7.843248546123504639e-02 -6.616712361574172974e-02 -2.885933816432952881e-01 -6.356808543205261230e-02 2.905831113457679749e-02 -1.062680035829544067e-01 -6.117664277553558350e-02 2.038574218750000000e-01 -6.598650664091110229e-02 -3.069319203495979309e-02 -7.722223550081253052e-02 -5.089306235313415527e-01 -1.069737449288368225e-01 -3.528459370136260986e-01 -9.278153628110885620e-02 -2.599900662899017334e-01 3.633046150207519531e-01 -1.533477604389190674e-01 2.857513027265667915e-03 -5.079779075458645821e-04 -1.729543358087539673e-01 -1.603554785251617432e-01 2.522856295108795166e-01 -2.180917747318744659e-02 -5.531761050224304199e-02 1.166663020849227905e-01 -5.418732389807701111e-02 1.481613069772720337e-01 2.245954237878322601e-02
1.460763663053512573e-01 9.614843875169754028e-02 -2.105673551559448242e-01 -5.572688579559326172e-02 -9.693577885627746582e-02 -9.433247894048690796e-02 7.548621390014886856e-03 1.632493287324905396e-01 -1.246480122208595276e-01 7.631513476371765137e-02 -3.358422219753265381e-01 8.409689366817474365e-02 -2.289668470621109009e-01 2.380147203803062439e-02 -1.220552101731300354e-01 8.567372709512710571e-02 -6.468073278665542603e-02 3.136968910694122314e-01 -3.175241053104400635e-01 -2.632801793515682220e-02 3.273565769195556641e-01 1.958576738834381104e-01 1.220352649688720703e-01 -1.172938272356987000e-01 7.358609139919281006e-02 1.922976225614547729e-01 -2.713569104671478271e-01 9.887030720710754395e-02 2.312719672918319702e-01 -1.204318925738334656e-01 2.972843647003173828e-01 8.292706683278083801e-03
3.098703026771545410e-01 3.251780569553375244e-02 -4.459677636623382568e-02 1.019649952650070190e-01 1.670412272214889526e-01 -3.050234317779541016e-01 1.186560024507343769e-03 1.202686950564384460e-01 -2.088235169649124146e-01 -2.295301109552383423e-01 -9.096175432205200195e-02 -8.343097567558288574e-02 -3.273724019527435303e-01 4.462964460253715515e-02 -2.429578304290771484e-01 -3.956014662981033325e-02 -9.709619730710983276e-02 2.734902799129486084e-01 6.607126444578170776e-02 2.562803924083709717e-01 -1.624380350112915039e-01 -9.154996275901794434e-02 -6.609186530113220215e-02 -2.862723469734191895e-01 2.129771858453750610e-01 -2.388058900833129883e-01 1.161483973264694214e-01 -1.828751899302005768e-02 -1.628426462411880493e-01 1.299927681684494019e-01 1.688011735677719116e-01 -1.018120646476745605e-01
5.734973400831222534e-02 -6.223502010107040405e-02 -2.200074493885040283e-01 -1.586354672908782959e-01 -1.408782005310058594e-01 -2.166765481233596802e-01 7.961460947990417480e-02 1.607878655195236206e-01 -8.367606997489929199e-02 -6.310694664716720581e-02 -9.848172962665557861e-02 -1.761096715927124023e-01 -2.725053131580352783e-01 2.628721449582371861e-05 -2.754137516021728516e-01 -2.291129678487777710e-01 -8.336649835109710693e-02 4.316233471035957336e-02 -8.096852898597717285e-02 1.983718872070312500e-01 -3.763944208621978760e-01 4.251032695174217224e-02 -3.087848308496177197e-04 1.656194329261779785e-01 -2.403501719236373901e-01 3.500808477401733398e-01 -6.411442160606384277e-02 -2.212411612272262573e-01 2.163014858961105347e-01 -1.052117273211479187e-01 2.120054662227630615e-01 6.453931331634521484e-02
-5.520599707961082458e-02 1.301848441362380981e-01 -3.517490029335021973e-01 -1.097100675106048584e-01 -1.226601302623748779e-01 -1.041993573307991028e-01 1.830049157142639160e-01 3.183055901899933815e-03 -9.852086752653121948e-02 -2.370485961437225342e-01 -1.453931331634521484e-01 -2.491894811391830444e-01 -2.472071796655654907e-01 9.949244558811187744e-02 -2.090073674917221069e-01 -1.644457131624221802e-01 -1.194331273436546326e-01 -3.918325155973434448e-02 -9.348485618829727173e-02 1.475226134061813354e-01 1.831510365009307861e-01 1.170324161648750305e-01 2.987023256719112396e-02 -3.585157096385955811e-01 2.331333234906196594e-02 -2.533072531223297119e-01 2.877677679061889648e-01 -1.179711818695068359e-01 7.777595520019531250e-02 1.281344238668680191e-02 -2.421653419733047485e-01 2.114373743534088135e-01
2.453486323356628418e-01 1.299344897270202637e-01 -2.090231627225875854e-01 -1.737707704305648804e-01 -2.305362373590469360e-01 -3.033488392829895020e-01 2.725321352481842041e-01 2.300157099962234497e-01 1.023429539054632187e-02 8.797044306993484497e-02 5.124051123857498169e-02 8.260849863290786743e-02 -7.877863943576812744e-02 -2.143666893243789673e-01 -6.495386362075805664e-02 9.001539647579193115e-02 -9.640084952116012573e-02 4.008480310440063477e-01 -1.270324736833572388e-01 -1.098129227757453918e-01 4.301720112562179565e-02 -7.180164568126201630e-03 -2.999649569392204285e-02 -1.617969423532485962e-01 9.822299331426620483e-02 2.355686724185943604e-01 1.461237519979476929e-01 -3.937510773539543152e-02 1.577763855457305908e-01 -1.695969887077808380e-02 2.548957765102386475e-01 2.992776930332183838e-01
2.807258367538452148e-01 2.166491597890853882e-01 -1.086485385894775391e-02 6.740420311689376831e-02 2.446300685405731201e-01 -2.196908891201019287e-01 5.754300579428672791e-02 -1.463140249252319336e-01 -2.977928221225738525e-01 -9.315381199121475220e-02 -1.123145073652267456e-01 -1.635397225618362427e-01 -5.432744026184082031e-01 -3.909286111593246460e-02 -1.704253405332565308e-01 -1.164943650364875793e-01 -7.421741634607315063e-02 4.251267388463020325e-02 5.140643194317817688e-02 2.255019098520278931e-01 -1.145228073000907898e-01 -2.043320797383785248e-02 5.405472125858068466e-03 -2.549064755439758301e-01 5.595574155449867249e-02 1.311077773571014404e-01 1.494269818067550659e-01 -6.697883456945419312e-02 -1.928448081016540527e-01 -3.062524273991584778e-02 1.410896182060241699e-01 -1.274438351392745972e-01
2.485409080982208252e-01 1.345111429691314697e-01 -3.549718260765075684e-01 -3.054755032062530518e-01 1.623514890670776367e-01 -2.931762337684631348e-01 1.110709682106971741e-01 5.344422161579132080e-02 -1.953769475221633911e-01 2.374686002731323242e-01 -1.595778763294219971e-02 2.704414427280426025e-01 -8.696307241916656494e-02 -9.457338601350784302e-02 -3.948929607868194580e-01 -1.964499056339263916e-01 -6.012892350554466248e-02 -7.502022385597229004e-02 -7.642971724271774292e-02 -2.197417989373207092e-02 -8.629212528467178345e-02 -1.035348400473594666e-01 5.439268052577972412e-02 -3.348004072904586792e-02 1.368842273950576782e-01 1.568266302347183228e-01 2.164169251918792725e-01 -1.645981669425964355e-01 -1.823986321687698364e-01 -3.791201487183570862e-02 1.163362176157534122e-03 6.732215732336044312e-02
-7.499115169048309326e-02 -1.931156367063522339e-01 1.705318503081798553e-02 -4.151977971196174622e-02 9.732516109943389893e-02 -1.236036345362663269e-01 8.460012823343276978e-02 1.218904554843902588e-01 -5.185718536376953125e-01 7.588472962379455566e-02 -3.382253348827362061e-01 1.466824114322662354e-01 -8.016693405807018280e-03 2.712621353566646576e-02 -2.136343717575073242e-01 -3.278135657310485840e-01 2.006093412637710571e-02 1.497326940298080444e-01 1.106643024832010269e-02 1.570663005113601685e-01 8.517939597368240356e-02 3.778643310070037842e-01 -7.064324617385864258e-02 4.474082216620445251e-02 -1.960333995521068573e-02 -1.594171971082687378e-01 -5.003523081541061401e-02 -1.195663586258888245e-01 2.513789534568786621e-01 -1.419803798198699951e-01 6.048440188169479370e-02 9.779933840036392212e-02
-1.302815824747085571e-01 5.667734425514936447e-03 -2.277126908302307129e-01 -1.370847523212432861e-01 -8.839993178844451904e-02 -5.699467062950134277e-01 7.538763433694839478e-02 1.020846143364906311e-01 1.603213250637054443e-01 -5.467640608549118042e-02 2.048053741455078125e-01 2.066130004823207855e-02 -1.103867068886756897e-01 6.493089348077774048e-02 -9.357565641403198242e-02 -1.845964044332504272e-01 -1.556137502193450928e-01 1.501921713352203369e-01 -1.658560633659362793e-01 3.858839869499206543e-01 -2.004392892122268677e-01 -4.510030150413513184e-02 9.851615875959396362e-02 -7.140202075242996216e-02 3.690133988857269287e-02 -1.286402791738510132e-01 -5.263199657201766968e-02 -5.871111154556274414e-02 2.725884690880775452e-02 -1.004740223288536072e-01 2.986161112785339355e-01 1.701600253582000732e-01
2.198266088962554932e-01 -3.908414542675018311e-01 -2.943618893623352051e-01 -2.710547745227813721e-01 -1.044588349759578705e-02 -3.479749560356140137e-01 -1.145676523447036743e-01 1.297723501920700073e-01 -3.725558519363403320e-01 2.925101667642593384e-02 4.457318782806396484e-02 -1.535467244684696198e-02 -1.309140399098396301e-02 -1.025116965174674988e-01 -1.185401007533073425e-01 -1.799671798944473267e-01 -7.442953437566757202e-02 1.516381353139877319e-01 -2.322614639997482300e-01 1.295749247074127197e-01 -1.916845589876174927e-01 1.678508371114730835e-01 -1.394960284233093262e-01 1.195284798741340637e-01 -1.195308193564414978e-01 -9.880468249320983887e-02 -1.530687808990478516e-01 -6.579353660345077515e-02 -1.311482042074203491e-01 -3.442863747477531433e-02 2.232451178133487701e-02 1.414805948734283447e-01
-4.550473764538764954e-02 3.330495953559875488e-01 -2.038889527320861816e-01 -2.104171514511108398e-01 -9.233897179365158081e-02 -3.021077811717987061e-01 1.314708292484283447e-01 9.893652796745300293e-02 -3.061787784099578857e-01 -7.653937488794326782e-02 -3.856254369020462036e-02 -3.312570750713348389e-01 -1.498475521802902222e-01 5.938894674181938171e-02 4.558154195547103882e-02 -4.048915207386016846e-01 7.684015482664108276e-02 -3.290482098236680031e-03 -2.736420743167400360e-02 2.317863255739212036e-01 -6.050569936633110046e-03 8.878161013126373291e-02 -6.400138139724731445e-03 1.299659907817840576e-02 8.488971740007400513e-02 6.230625882744789124e-02 2.506155371665954590e-01 1.754092276096343994e-01 5.156269669532775879e-02 1.635830253362655640e-01 -8.790606260299682617e-02 2.472778260707855225e-01
2.013134211301803589e-01 9.879245609045028687e-02 -2.429131418466567993e-01 2.172227203845977783e-01 -4.243859276175498962e-02 -1.712255924940109253e-01 2.742780745029449463e-01 1.014712378382682800e-01 -3.143105506896972656e-01 -3.871652483940124512e-02 -1.114306747913360596e-01 -4.934211447834968567e-02 -1.028963178396224976e-01 -3.086114302277565002e-02 -2.816582918167114258e-01 -1.812788546085357666e-01 6.857399642467498779e-02 -1.602392196655273438e-01 2.853317745029926300e-02 2.000634223222732544e-01 2.271731942892074585e-01 3.585192263126373291e-01 3.252172842621803284e-02 2.492540329694747925e-02 -9.082990139722824097e-02 -8.129969984292984009e-02 3.576748967170715332e-01 1.063804700970649719e-02 -1.531180441379547119e-01 -1.702574193477630615e-01 7.045838236808776855e-02 1.861696541309356689e-01
2.772669494152069092e-01 1.187258362770080566e-01 -1.886380910873413086e-01 -2.633334994316101074e-01 4.755255207419395447e-02 -3.018493056297302246e-01 -8.245233446359634399e-02 7.394955307245254517e-02 4.590791091322898865e-02 -1.959262639284133911e-01 5.052476376295089722e-02 -1.504519581794738770e-01 -2.150297760963439941e-01 -7.272754609584808350e-02 -2.247829735279083252e-01 -3.473683595657348633e-01 -8.007384836673736572e-02 -5.243325978517532349e-02 2.022098004817962646e-01 4.499813169240951538e-02 2.018358707427978516e-01 2.609599828720092773e-01 -5.380033701658248901e-02 -1.307945400476455688e-01 4.617512226104736328e-02 -2.111028134822845459e-01 -3.221541643142700195e-02 -3.883011341094970703e-01 -4.913686588406562805e-02 -1.670532077550888062e-01 6.909876596182584763e-03 -1.610412076115608215e-02
1.642438322305679321e-01 -1.560006737709045410e-01 3.962753340601921082e-02 -2.183431982994079590e-01 2.832724247127771378e-03 -1.162286400794982910e-01 -1.533456742763519287e-01 3.233387172222137451e-01 -1.714539527893066406e-01 -6.329393386840820312e-02 7.880098372697830200e-02 1.070644557476043701e-01 -1.597485393285751343e-01 1.250275224447250366e-01 -3.927915096282958984e-01 3.033339045941829681e-02 -7.656461745500564575e-02 2.893990576267242432e-01 8.495190739631652832e-02 4.748708009719848633e-02 -1.345455795526504517e-01 3.084287643432617188e-01 -2.865915931761264801e-02 -1.394857466220855713e-01 -1.409968733787536621e-01 3.296447396278381348e-01 -2.874067798256874084e-02 -2.409268170595169067e-01 -2.192236296832561493e-02 -2.705281078815460205e-01 2.987025491893291473e-02 1.259440034627914429e-01
1.782834976911544800e-01 3.779858946800231934e-01 -7.712639123201370239e-02 -3.025079071521759033e-01 -3.236418962478637695e-02 -4.772720336914062500e-01 1.210703551769256592e-01 9.673317521810531616e-02 -1.945798993110656738e-01 -3.994341939687728882e-02 3.059771098196506500e-02 6.756149232387542725e-02 -1.581855714321136475e-01 -7.171942293643951416e-02 -6.355179101228713989e-02 3.809479624032974243e-02 6.093994248658418655e-03 -4.292052239179611206e-03 2.283370494842529297e-01 -7.179506868124008179e-02 2.326883375644683838e-01 1.286256015300750732e-01 -7.639157772064208984e-02 -2.485473901033401489e-01 1.233280226588249207e-01 -5.857855826616287231e-02 4.521903395652770996e-02 -1.116672828793525696e-01 5.604729801416397095e-02 2.511583082377910614e-02 1.802638918161392212e-01 3.596473336219787598e-01
1.643841564655303955e-01 3.382695019245147705e-01 -2.728137075901031494e-01 -2.297827601432800293e-01 9.538012742996215820e-02 -4.057691898196935654e-03 -3.715079277753829956e-02 -1.475823521614074707e-01 -2.745026051998138428e-01 -8.368203043937683105e-02 -2.247718721628189087e-01 -8.301420509815216064e-02 -9.299058467149734497e-02 -2.516551688313484192e-02 -2.791733294725418091e-02 -1.788503527641296387e-01 -3.039678037166595459e-01 2.774673104286193848e-01 9.277816116809844971e-02 8.366182446479797363e-02 2.699830234050750732e-01 -5.772677809000015259e-02 1.825227886438369751e-01 -1.753549575805664062e-01 1.475492715835571289e-01 -1.026263535022735596e-01 1.380562335252761841e-01 1.220968812704086304e-01 1.007502973079681396e-01 -3.318516612052917480e-01 4.669682681560516357e-02 -5.681968107819557190e-02
9.512679278850555420e-02 1.259596794843673706e-01 -1.644646227359771729e-01 -1.852188259363174438e-01 1.027251183986663818e-01 -1.640477478504180908e-01 -1.154488027095794678e-01 1.832281500101089478e-01 -2.809805870056152344e-01 -4.038051143288612366e-02 5.234786495566368103e-02 -2.288490384817123413e-01 -2.126331329345703125e-01 -2.097898721694946289e-02 2.835611812770366669e-02 -2.695079147815704346e-01 -5.391016602516174316e-02 3.287148475646972656e-02 3.349620997905731201e-01 1.584911346435546875e-01 -1.129701882600784302e-01 3.450108170509338379e-01 -1.297933310270309448e-01 -3.069018423557281494e-01 7.405789941549301147e-02 -1.821886189281940460e-02 -2.711712419986724854e-01 -1.060516983270645142e-01 -6.887586414813995361e-02 -2.435455024242401123e-01 -4.028099030256271362e-02 1.848435848951339722e-01
-7.873407751321792603e-02 1.189544517546892166e-02 -3.919168189167976379e-02 -9.984309226274490356e-02 -3.469917923212051392e-02 -2.271424531936645508e-01 1.497398912906646729e-01 2.658270597457885742e-01 -4.210380315780639648e-01 8.838180452585220337e-02 -2.363269180059432983e-01 1.291833221912384033e-01 -2.273292541503906250e-01 -3.255695104598999023e-02 -2.339317202568054199e-01 -2.814443707466125488e-01 7.805673778057098389e-02 4.170673713088035583e-02 -2.520160675048828125e-01 -4.391497373580932617e-02 2.111208438873291016e-02 3.146440722048282623e-03 -1.410928815603256226e-01 9.488270431756973267e-02 2.698591053485870361e-01 2.181226760149002075e-02 3.162224590778350830e-01 -1.466587036848068237e-01 5.622380878776311874e-03 -1.092243269085884094e-01 -1.837137639522552490e-01 -2.209486216306686401e-01
1.913068629801273346e-02 -3.373317793011665344e-02 -4.064786434173583984e-01 -8.248963952064514160e-02 1.367278695106506348e-01 -8.293763548135757446e-02 1.933446973562240601e-01 2.555400133132934570e-01 -3.550987243652343750e-01 -2.000263482332229614e-01 1.021473295986652374e-02 -1.091051250696182251e-01 -1.727029085159301758e-01 -7.679842412471771240e-02 -1.196384876966476440e-01 1.098564639687538147e-01 1.484428197145462036e-01 1.627406291663646698e-02 2.673962712287902832e-01 1.240706369280815125e-01 -2.453817985951900482e-03 2.937203049659729004e-01 -8.540804684162139893e-02 -3.995185196399688721e-01 1.668876409530639648e-01 1.675432920455932617e-01 6.366038322448730469e-02 4.318772628903388977e-02 -2.783357538282871246e-02 1.922891242429614067e-04 -2.893797121942043304e-02 1.793232709169387817e-01
-2.696800790727138519e-02 8.103488385677337646e-02 -5.191323533654212952e-02 -3.810624182224273682e-01 1.123163104057312012e-01 -2.986842691898345947e-01 1.245226934552192688e-01 1.221570670604705811e-01 -3.449279367923736572e-01 -7.315433025360107422e-02 -1.501702070236206055e-01 -7.270355708897113800e-03 -9.421026706695556641e-02 3.681506589055061340e-02 -1.251364648342132568e-01 -2.244779914617538452e-01 -1.902091801166534424e-01 2.068905979394912720e-01 -4.122039303183555603e-02 1.307585975155234337e-03 -4.062068760395050049e-01 -1.213789433240890503e-01 -1.000374481081962585e-01 -2.610459923744201660e-01 -1.939069479703903198e-01 -1.999746710062026978e-01 -2.603886276483535767e-02 2.319838404655456543e-01 -2.289447002112865448e-02 -1.248447000980377197e-01 4.912868142127990723e-02 1.241091731935739517e-02
1.598074845969676971e-02 3.639550507068634033e-02 -3.757539391517639160e-01 -1.876148395240306854e-02 3.336882218718528748e-02 -3.674616217613220215e-01 -1.158030852675437927e-01 2.828275859355926514e-01 -3.189469575881958008e-01 2.789027988910675049e-01 -1.093166917562484741e-01 6.988181918859481812e-02 -1.862513124942779541e-01 -2.171672284603118896e-01 1.800482720136642456e-02 2.249774932861328125e-01 2.644474618136882782e-02 3.365880250930786133e-01 -2.438535727560520172e-02 2.396839708089828491e-01 3.060991130769252777e-02 2.096875160932540894e-01 8.192946761846542358e-02 3.990736603736877441e-02 -8.795943111181259155e-02 2.145604602992534637e-02 -1.603354662656784058e-01 -8.154223673045635223e-03 -7.583816349506378174e-02 -4.428337514400482178e-02 -1.470408588647842407e-01 9.821690618991851807e-02
3.389126807451248169e-02 -7.872334867715835571e-02 -1.115093454718589783e-01 -3.415111303329467773e-01 1.225078329443931580e-01 -3.495708703994750977e-01 -9.998420625925064087e-02 1.330344080924987793e-01 -3.436051681637763977e-02 -1.896045804023742676e-01 -1.152636855840682983e-01 1.979734599590301514e-01 -4.261397942900657654e-02 -9.864918142557144165e-02 -2.737922072410583496e-01 -1.078714337199926376e-02 -1.175425052642822266e-01 1.641757935285568237e-01 -2.463644742965698242e-01 2.962796986103057861e-01 -4.039956256747245789e-02 1.755625475198030472e-03 -1.395305544137954712e-01 -4.204523861408233643e-01 -1.797524690628051758e-01 4.239646345376968384e-02 -1.989335864782333374e-01 -6.990835815668106079e-02 1.178248375654220581e-01 -1.001687198877334595e-01 -1.352847367525100708e-01 1.205443665385246277e-01
8.807723969221115112e-02 1.606872379779815674e-01 -3.724683821201324463e-01 6.219897419214248657e-02 -3.527094051241874695e-02 -3.120957314968109131e-01 -1.475089639425277710e-01 2.318170964717864990e-01 -7.313014566898345947e-02 -1.202753111720085144e-01 5.119837075471878052e-02 1.142192706465721130e-01 -8.300849050283432007e-02 -3.528299927711486816e-01 -1.287999451160430908e-01 3.343119099736213684e-02 1.560634672641754150e-01 3.012688159942626953e-01 -1.349621117115020752e-01 -2.453632093966007233e-02 3.365527987480163574e-01 7.201883941888809204e-02 -2.153173983097076416e-01 -4.979334771633148193e-02 -1.620066165924072266e-01 -1.191525012254714966e-01 1.356488913297653198e-01 -2.586171962320804596e-02 6.883751600980758667e-02 -1.929059475660324097e-01 -8.744883816689252853e-04 -2.498218119144439697e-01
5.546503700315952301e-03 -4.835775122046470642e-02 -5.008150264620780945e-02 -1.674930155277252197e-01 -4.397566616535186768e-02 -2.447312176227569580e-01 -6.475944072008132935e-02 2.035637348890304565e-01 -1.753162145614624023e-01 -9.551307559013366699e-02 -2.442915290594100952e-01 8.276180177927017212e-02 -3.208328783512115479e-01 -2.092442363500595093e-01 -1.942847222089767456e-01 -1.340424418449401855e-01 -5.473611503839492798e-02 2.719011530280113220e-02 2.255420982837677002e-01 -8.631904423236846924e-02 2.334721833467483521e-01 -1.460105329751968384e-01 3.003913164138793945e-01 -4.254815727472305298e-02 -2.303192466497421265e-01 -1.066480576992034912e-02 -6.774368137121200562e-02 -2.320449203252792358e-01 3.008843660354614258e-01 -3.412262201309204102e-01 -8.927451446652412415e-03 -4.713716730475425720e-02
4.461362957954406738e-01 -2.847977280616760254e-01 -1.167126446962356567e-01 -9.420149773359298706e-02 -5.930779874324798584e-02 -1.745129674673080444e-01 2.410448715090751648e-02 1.650509387254714966e-01 -2.545547187328338623e-01 -6.024202704429626465e-02 -6.544916424900293350e-03 -5.275533720850944519e-02 -1.843701750040054321e-01 -1.650436371564865112e-01 -1.829150468111038208e-01 1.909646540880203247e-01 -2.351809293031692505e-01 1.925170868635177612e-01 5.316054075956344604e-02 -8.009547740221023560e-02 1.524452716112136841e-01 3.465387225151062012e-02 3.560612350702285767e-02 -7.896677404642105103e-02 -9.888818114995956421e-02 -5.184986814856529236e-02 -1.391565985977649689e-02 -2.060709297657012939e-01 1.926580071449279785e-01 -4.260432422161102295e-01 -4.032710939645767212e-02 1.555986553430557251e-01
3.361544311046600342e-01 2.443351149559020996e-01 6.736251711845397949e-02 -1.300834864377975464e-01 2.067623659968376160e-02 -3.622658550739288330e-01 -7.535938173532485962e-02 4.579493030905723572e-02 -1.223591417074203491e-01 -3.725542128086090088e-01 1.576928198337554932e-01 -2.242098152637481689e-01 -2.118698209524154663e-01 1.083018481731414795e-01 -2.567829489707946777e-01 -2.028727829456329346e-01 5.916038993746042252e-03 2.219324558973312378e-01 6.272672116756439209e-02 1.516236364841461182e-01 -3.122108057141304016e-03 1.836258620023727417e-01 -4.266809299588203430e-02 -1.856735944747924805e-01 -8.020488172769546509e-02 -1.201062500476837158e-01 -1.512717269361019135e-02 -4.920453578233718872e-02 1.093616634607315063e-01 3.668131679296493530e-02 2.833901345729827881e-01 1.020875647664070129e-01
2.385465800762176514e-01 -6.624093651771545410e-02 9.239707142114639282e-02 -2.935180664062500000e-01 2.057850211858749390e-01 -4.952368140220642090e-01 6.463597714900970459e-02 1.400296539068222046e-01 -4.326358735561370850e-01 2.210986614227294922e-02 7.168622314929962158e-02 -1.161704882979393005e-01 1.598638296127319336e-02 -1.518113762140274048e-01 -1.288620233535766602e-01 -1.090726256370544434e-01 -1.486257910728454590e-01 -1.274894177913665771e-01 -1.256206482648849487e-01 1.058907508850097656e-01 -1.161794215440750122e-01 -8.217446506023406982e-02 7.486556190997362137e-03 -2.282173782587051392e-01 -6.050444021821022034e-02 -1.722620800137519836e-02 -1.486698724329471588e-02 2.358736842870712280e-01 1.348512172698974609e-01 -8.205890655517578125e-02 -4.492808878421783447e-02 2.237067371606826782e-01
1.013652309775352478e-01 -1.847528815269470215e-01 -1.218049451708793640e-01 -1.995829343795776367e-01 1.008587307296693325e-03 -5.086076855659484863e-01 2.568064033985137939e-01 3.448898792266845703e-01 -6.156650558114051819e-02 5.757719278335571289e-03 -6.983482837677001953e-02 -8.589730411767959595e-02 -6.153116002678871155e-02 -2.437593340873718262e-01 -4.203090965747833252e-01 -1.007083281874656677e-01 -2.421233803033828735e-01 -1.950836777687072754e-01 2.322782389819622040e-02 -2.591210976243019104e-02 -1.523104757070541382e-01 -3.766236454248428345e-02 2.557743899524211884e-02 -1.082474142313003540e-01 -1.096647009253501892e-01 -6.370124965906143188e-02 -1.219358667731285095e-01 -5.610760301351547241e-02 -1.117538437247276306e-01 3.866672515869140625e-02 -6.747792661190032959e-02 6.112278252840042114e-02
3.387858569622039795e-01 7.773045450448989868e-02 8.750716596841812134e-02 -1.906014382839202881e-01 -6.159133464097976685e-02 -5.546033978462219238e-01 -2.030531764030456543e-01 1.308321803808212280e-01 -1.393337249755859375e-01 -5.737392976880073547e-02 -2.040854841470718384e-02 -1.730943024158477783e-01 -1.642887741327285767e-01 -7.631174474954605103e-02 -6.098214909434318542e-02 -6.740092486143112183e-02 7.589078694581985474e-02 -1.490452885627746582e-01 1.188296824693679810e-01 1.158021986484527588e-01 2.136741131544113159e-01 1.622371524572372437e-01 -8.738039433956146240e-02 -3.060788810253143311e-01 3.926632180809974670e-02 -1.292869746685028076e-01 1.379043757915496826e-01 -2.484088540077209473e-01 1.114580407738685608e-01 -4.863937944173812866e-02 -2.230591699481010437e-02 1.680486798286437988e-01
2.219480872154235840e-01 3.324377909302711487e-02 -2.016430795192718506e-01 -2.319284826517105103e-01 -2.506670057773590088e-01 1.061309725046157837e-01 -9.323170036077499390e-02 2.099337130784988403e-01 -2.504521310329437256e-01 -1.542524397373199463e-01 -5.378790944814682007e-02 -9.853371232748031616e-02 -7.616445422172546387e-02 -2.942563779652118683e-02 -1.750076711177825928e-01 2.660105749964714050e-02 -1.818882524967193604e-01 3.010806394740939140e-03 -7.749980688095092773e-02 3.861435130238533020e-02 2.749250642955303192e-02 1.491928100585937500e-01 -1.005009710788726807e-01 -3.135867118835449219e-01 -1.815343052148818970e-01 2.007489949464797974e-01 1.447858288884162903e-02 -3.566170334815979004e-01 -7.888427376747131348e-02 -3.474610149860382080e-01 2.881968617439270020e-01 -9.222965687513351440e-02
1.275797933340072632e-01 3.967427313327789307e-01 -3.128587305545806885e-01 -1.412004381418228149e-01 2.462547421455383301e-01 -2.142024189233779907e-01 7.439541071653366089e-02 1.946831047534942627e-01 -1.596022695302963257e-01 -2.315716296434402466e-01 -3.769740834832191467e-02 9.056055545806884766e-02 3.733284026384353638e-02 4.306836426258087158e-02 -3.227086365222930908e-01 -7.667756080627441406e-02 1.205525919795036316e-02 2.251575514674186707e-02 -7.184659689664840698e-02 -7.807495538145303726e-03 1.748928874731063843e-01 -7.829657196998596191e-02 3.202529549598693848e-01 -9.648752212524414062e-02 -4.236732423305511475e-02 -2.715400755405426025e-01 -1.571490317583084106e-01 -9.258224628865718842e-03 1.821838021278381348e-01 -2.313758581876754761e-01 1.070089936256408691e-01 5.998771265149116516e-02
1.970250010490417480e-01 5.680412799119949341e-02 -7.618653774261474609e-02 7.670142501592636108e-02 7.116273790597915649e-02 -4.528865218162536621e-01 1.954874694347381592e-01 -4.905870556831359863e-02 -3.474583327770233154e-01 -1.142608374357223511e-01 3.201662749052047729e-02 -4.664607346057891846e-03 -1.700537353754043579e-01 7.353670895099639893e-02 -2.063086181879043579e-01 -3.971698507666587830e-02 6.119275093078613281e-02 2.147959545254707336e-02 5.336112529039382935e-02 2.119542360305786133e-01 2.150128036737442017e-01 4.766056686639785767e-02 4.656950756907463074e-02 -8.932780474424362183e-02 2.860170304775238037e-01 -6.026472151279449463e-02 1.508424431085586548e-01 3.190302290022373199e-03 -8.989866822957992554e-02 -1.523704826831817627e-01 4.817148447036743164e-01 -1.121031818911433220e-03
2.266834229230880737e-01 2.678329944610595703e-01 -1.145342439413070679e-01 -4.527648910880088806e-02 4.679733514785766602e-02 -4.141396656632423401e-02 2.553663589060306549e-02 3.667888939380645752e-01 -3.097288608551025391e-01 1.961857825517654419e-01 -1.385637968778610229e-01 9.514562040567398071e-02 -2.593010067939758301e-01 1.060813590884208679e-01 -2.423185110092163086e-01 2.294935472309589386e-02 -1.178101822733879089e-01 4.037287533283233643e-01 6.055666506290435791e-02 9.061019867658615112e-03 -1.399057731032371521e-02 1.996625959873199463e-01 9.404458850622177124e-02 -8.497723937034606934e-02 -1.309303492307662964e-01 1.861583888530731201e-01 9.633538872003555298e-02 -3.143522143363952637e-01 -9.859841316938400269e-02 -1.325247902423143387e-02 -1.994319446384906769e-02 -1.235712692141532898e-01
9.716009348630905151e-02 3.572164475917816162e-01 -1.679989881813526154e-02 1.687125563621520996e-01 2.364556640386581421e-01 -9.115134179592132568e-02 -5.923767015337944031e-02 2.155608497560024261e-02 -3.913109898567199707e-01 7.962100207805633545e-02 -1.266134232282638550e-01 -1.968821138143539429e-01 -2.155643403530120850e-01 4.177864175289869308e-03 -2.970365285873413086e-01 -6.989386677742004395e-02 9.911093115806579590e-02 7.342505455017089844e-02 -2.459345757961273193e-01 2.819018438458442688e-02 -7.235483080148696899e-02 1.829313039779663086e-01 6.201603449881076813e-03 -2.411985248327255249e-01 1.693689376115798950e-01 -1.328795701265335083e-01 1.609863787889480591e-01 7.444097846746444702e-02 -5.220735818147659302e-02 -2.969767898321151733e-02 3.931760787963867188e-01 5.248876661062240601e-02
7.134965807199478149e-02 3.577083051204681396e-01 -1.942090094089508057e-01 1.851760149002075195e-01 4.680436104536056519e-02 -9.628617763519287109e-02 1.966405510902404785e-01 2.127133607864379883e-01 -3.207896053791046143e-01 -3.418480232357978821e-02 -1.442777663469314575e-01 6.480783922597765923e-04 -5.940342321991920471e-02 -6.994741410017013550e-02 -2.606247067451477051e-01 -3.143121004104614258e-01 -8.819437026977539062e-02 -2.092916816473007202e-01 1.390165537595748901e-01 2.019510418176651001e-01 1.240197941660881042e-01 2.952929735183715820e-01 8.516424894332885742e-02 -2.411677129566669464e-02 -7.877904176712036133e-02 -2.458937317132949829e-01 2.050356566905975342e-01 -2.334020473062992096e-02 9.056822396814823151e-03 -6.032161414623260498e-02 7.779009640216827393e-02 2.416819930076599121e-01
1.686520725488662720e-01 4.055858850479125977e-01 -2.358691096305847168e-01 -5.142020992934703827e-03 1.361231356859207153e-01 -2.836497128009796143e-01 -6.130263581871986389e-02 2.632135748863220215e-01 1.143433749675750732e-01 -7.401285320520401001e-02 1.248185429722070694e-02 -2.167712748050689697e-01 -1.748180761933326721e-02 -1.469721645116806030e-01 -7.228750735521316528e-02 -2.679556906223297119e-01 -2.656248509883880615e-01 2.449788525700569153e-02 2.377284914255142212e-01 3.474746048450469971e-01 1.205644160509109497e-01 -2.746923593804240227e-03 -5.182681605219841003e-02 -5.862989649176597595e-02 -2.244551666080951691e-02 -5.100112408399581909e-02 6.240917369723320007e-02 1.223840713500976562e-01 2.982075214385986328e-01 -7.368608564138412476e-02 1.114461645483970642e-01 1.300294101238250732e-01
-1.347087472677230835e-01 1.099349558353424072e-01 -3.179983496665954590e-01 -2.220039814710617065e-01 9.591947495937347412e-02 -3.984340429306030273e-01 8.497096598148345947e-02 -5.788601934909820557e-02 -1.901769936084747314e-01 -7.281049340963363647e-02 -3.159641325473785400e-01 -3.219183767214417458e-03 7.996059209108352661e-02 1.274731755256652832e-01 -1.919013708829879761e-01 -4.393341243267059326e-01 -1.158261597156524658e-01 4.190070554614067078e-02 6.353376666083931923e-04 1.796816289424896240e-02 -1.738296300172805786e-01 -1.527895927429199219e-01 -4.218174144625663757e-02 -3.027415275573730469e-01 -1.273534148931503296e-01 -5.125192552804946899e-02 -7.326278090476989746e-02 9.927417337894439697e-02 1.039778813719749451e-02 7.071459293365478516e-02 1.746294498443603516e-01 1.219906657934188843e-01
-4.152768850326538086e-02 1.801770180463790894e-01 -3.924807906150817871e-01 -4.334554448723793030e-02 -1.837991327047348022e-01 6.533335149288177490e-02 1.822181493043899536e-01 1.953656524419784546e-01 -3.518362045288085938e-01 -1.091719195246696472e-01 -2.461580783128738403e-01 -1.647250801324844360e-01 -3.451385498046875000e-01 -1.173618584871292114e-01 3.554166853427886963e-02 -4.693325143307447433e-03 1.417797207832336426e-01 2.576804161071777344e-01 -6.062985956668853760e-02 1.198104545474052429e-01 1.009227558970451355e-01 5.295307189226150513e-02 7.828633487224578857e-02 -2.716584801673889160e-01 1.180832162499427795e-01 1.607186347246170044e-01 1.709610968828201294e-01 -4.232705011963844299e-02 1.465130299329757690e-01 -3.113242238759994507e-02 -6.588853150606155396e-02 2.187169343233108521e-01
-3.317438066005706787e-02 2.254652529954910278e-01 -3.639935851097106934e-01 -1.244991794228553772e-01 2.192888408899307251e-01 -7.663270086050033569e-02 -2.244270890951156616e-01 1.246106252074241638e-01 -6.953147053718566895e-02 8.476741611957550049e-02 -1.837857663631439209e-01 7.652442902326583862e-02 -3.308630734682083130e-02 -1.984858512878417969e-01 -3.458182215690612793e-01 3.152344003319740295e-02 1.035443544387817383e-01 3.075690865516662598e-01 -3.910719230771064758e-02 4.332179576158523560e-02 3.425761461257934570e-01 1.247059702873229980e-01 -8.331520855426788330e-02 -1.509195752441883087e-02 -1.219596192240715027e-01 -9.635940939188003540e-02 -4.852847754955291748e-02 3.145872056484222412e-02 2.100769281387329102e-01 -3.702593147754669189e-01 8.957599848508834839e-02 -4.395201802253723145e-02
3.292353749275207520e-01 8.855077624320983887e-02 -7.568618655204772949e-02 -1.453140676021575928e-01 1.498752459883689880e-02 4.724724218249320984e-02 2.467419803142547607e-01 3.600341081619262695e-01 -1.359308063983917236e-01 -3.650311529636383057e-01 -2.935416996479034424e-01 -7.350059598684310913e-02 -2.846450172364711761e-02 -2.242129743099212646e-01 -1.530465930700302124e-01 -1.096348762512207031e-01 -2.531198561191558838e-01 8.819244801998138428e-02 -1.525328606367111206e-01 -1.033983379602432251e-01 -6.227761507034301758e-02 1.963320225477218628e-01 2.065443545579910278e-01 4.445852711796760559e-02 -1.144740656018257141e-01 -1.366407144814729691e-02 1.154410913586616516e-01 -1.634461581707000732e-01 1.573771238327026367e-01 -1.558322012424468994e-01 -8.308168500661849976e-02 1.788388639688491821e-01
5.341768264770507812e-03 1.134171113371849060e-01 -2.090941183269023895e-02 -5.429289340972900391e-01 -4.789924621582031250e-02 -1.812979206442832947e-02 1.051115840673446655e-01 -6.427469663321971893e-03 -2.397783249616622925e-01 5.077695101499557495e-02 -8.896989375352859497e-02 7.401514798402786255e-02 -3.619412183761596680e-01 -1.739820390939712524e-01 -2.802309095859527588e-01 -6.338052917271852493e-03 -5.409128591418266296e-02 1.216307375580072403e-02 1.295840144157409668e-01 2.476853430271148682e-01 1.332465466111898422e-02 1.839883923530578613e-01 -1.314724385738372803e-01 -1.216280981898307800e-01 -2.813464105129241943e-01 3.249666467308998108e-02 -2.584136128425598145e-01 -1.162129119038581848e-01 1.078640818595886230e-01 -2.033741176128387451e-01 -6.234515830874443054e-02 1.344604045152664185e-02
9.322938323020935059e-02 4.911033436655998230e-02 5.730906873941421509e-02 -1.351726204156875610e-01 1.616102755069732666e-01 -1.107145100831985474e-01 -1.840415745973587036e-01 3.327730000019073486e-01 -3.768462836742401123e-01 1.334075182676315308e-01 -2.844412922859191895e-01 2.784924767911434174e-02 1.722296327352523804e-02 5.131326243281364441e-02 1.050037220120429993e-01 -4.536655545234680176e-01 6.423780228942632675e-03 2.910143136978149414e-01 1.128235831856727600e-01 1.091591641306877136e-01 1.962354183197021484e-01 1.304140388965606689e-01 -8.059515804052352905e-02 -8.436243981122970581e-02 1.911790668964385986e-02 -9.988245368003845215e-02 1.147118285298347473e-01 -2.022361308336257935e-01 -1.072228997945785522e-01 -6.753637921065092087e-03 9.645633399486541748e-02 2.436065226793289185e-01
7.615986466407775879e-02 -2.016847729682922363e-01 -1.666630208492279053e-01 -3.580383658409118652e-01 1.053196191787719727e-01 -1.523566395044326782e-01 2.305252701044082642e-01 7.137244939804077148e-02 -3.038552105426788330e-01 -8.685833960771560669e-02 -3.642573058605194092e-01 -1.912609636783599854e-01 -1.126811802387237549e-01 9.305980056524276733e-03 -1.031659618020057678e-01 -4.339024052023887634e-02 1.113006621599197388e-01 9.011514484882354736e-02 -1.474541872739791870e-01 2.588067650794982910e-01 -1.181262265890836716e-02 1.359277218580245972e-01 -2.967788875102996826e-01 1.421324610710144043e-01 1.098308637738227844e-01 -9.305403381586074829e-02 -4.760708287358283997e-02 -7.097808271646499634e-02 2.851540446281433105e-01 -7.970442622900009155e-02 1.637058854103088379e-01 -1.787432879209518433e-01
2.349456846714019775e-01 -5.978259816765785217e-02 -8.104632794857025146e-02 -1.403202265501022339e-01 1.399829797446727753e-02 -3.489682674407958984e-01 -2.392203174531459808e-02 1.041897088289260864e-01 -5.768829211592674255e-02 -1.736126989126205444e-01 -6.003744155168533325e-02 -2.161419391632080078e-01 -3.666292410343885422e-03 6.445741653442382812e-02 -2.726165056228637695e-01 -2.774612307548522949e-01 1.208442449569702148e-02 7.611764967441558838e-02 2.206980437040328979e-02 9.002287685871124268e-02 2.412873506546020508e-01 3.570076823234558105e-01 1.758715808391571045e-01 -1.585431993007659912e-01 -1.842103339731693268e-02 -3.255808055400848389e-01 1.089818701148033142e-01 -3.283906579017639160e-01 1.060679629445075989e-01 3.273266553878784180e-02 -1.680251061916351318e-01 1.393406987190246582e-01
-1.339547783136367798e-01 5.080208182334899902e-02 -2.973300218582153320e-01 -1.823076903820037842e-01 -1.060717776417732239e-01 -6.326568126678466797e-02 1.933001913130283356e-02 3.397764265537261963e-01 -3.073500990867614746e-01 -1.511828154325485229e-01 -6.108339410275220871e-03 1.192713379859924316e-01 -2.958142459392547607e-01 1.763242930173873901e-01 2.197081409394741058e-02 -8.811039850115776062e-03 -1.627306044101715088e-01 7.780873030424118042e-02 2.405951917171478271e-01 -2.837811596691608429e-02 1.403941214084625244e-02 4.532868862152099609e-01 -8.057337254285812378e-02 -2.386315464973449707e-01 1.045834198594093323e-01 -2.342106215655803680e-02 1.039489433169364929e-01 1.379277743399143219e-02 7.102351635694503784e-02 -1.664258390665054321e-01 8.712689578533172607e-02 2.299428284168243408e-01
-1.340128034353256226e-01 1.827176064252853394e-01 -1.691977381706237793e-01 -1.687173843383789062e-01 -6.938517093658447266e-02 -2.879797220230102539e-01 1.544838100671768188e-01 1.522993743419647217e-01 -1.192107796669006348e-01 -8.983573317527770996e-02 2.114647068083286285e-03 -2.082755416631698608e-01 -1.816671639680862427e-01 -4.004126787185668945e-02 -2.068707644939422607e-01 -1.261085122823715210e-01 -2.003546357154846191e-01 8.624820411205291748e-02 -1.214592158794403076e-01 2.535159587860107422e-01 -2.946139872074127197e-01 7.473784685134887695e-02 5.570086091756820679e-02 7.313591241836547852e-02 -2.476166188716888428e-01 3.618022799491882324e-01 7.469230890274047852e-02 -2.816076576709747314e-01 2.084209024906158447e-01 8.171501010656356812e-02 2.021199315786361694e-01 4.775506258010864258e-02
2.463053315877914429e-01 -2.286187857389450073e-01 -4.553862810134887695e-01 -1.975072175264358521e-01 1.050192043185234070e-01 -8.228936046361923218e-02 -9.209479391574859619e-02 2.230324298143386841e-01 -1.665592193603515625e-01 1.360518783330917358e-01 -2.259862571954727173e-01 -2.463241964578628540e-01 -1.527075618505477905e-01 -3.609477728605270386e-02 -2.274565696716308594e-01 -1.364005357027053833e-01 1.249184086918830872e-01 1.705386638641357422e-01 2.902863547205924988e-02 1.583469361066818237e-01 -2.245413511991500854e-01 -2.961678057909011841e-02 -6.786230206489562988e-02 2.712395787239074707e-01 -1.200641393661499023e-01 2.708700299263000488e-02 5.786927789449691772e-02 -2.008845359086990356e-01 1.415527760982513428e-01 3.071794658899307251e-02 1.782338619232177734e-01 -4.126113373786211014e-03
-9.293860942125320435e-02 1.099710240960121155e-01 -2.655797302722930908e-01 -2.771284580230712891e-01 3.508303761482238770e-01 -2.814830839633941650e-01 -1.850210726261138916e-01 1.916856318712234497e-01 -1.763394773006439209e-01 -1.544275730848312378e-01 -1.891232132911682129e-01 -5.924525111913681030e-02 -3.982730582356452942e-02 8.420930244028568268e-03 1.121203526854515076e-01 -3.321307003498077393e-01 1.373136788606643677e-02 5.262961983680725098e-02 1.415310078300535679e-03 -1.265094131231307983e-01 -3.876145184040069580e-02 3.288956582546234131e-01 -1.685201972723007202e-01 -1.096292063593864441e-01 8.925564587116241455e-02 1.510372012853622437e-01 1.044171452522277832e-01 -2.797698974609375000e-01 6.463905423879623413e-02 8.660076558589935303e-02 1.970018893480300903e-01 -1.967934519052505493e-02
1.843548268079757690e-01 -1.325058490037918091e-01 -1.863927692174911499e-01 -2.844113707542419434e-01 5.778359249234199524e-02 -3.446818888187408447e-01 2.744049131870269775e-01 -1.494632102549076080e-02 -1.393709927797317505e-01 3.507564365863800049e-01 -6.845352053642272949e-02 8.200563490390777588e-03 3.126642853021621704e-02 -7.263002544641494751e-02 -1.089028120040893555e-01 -1.299310028553009033e-01 -3.219315707683563232e-01 -1.124958856962621212e-03 7.783319801092147827e-02 1.158633157610893250e-01 -1.136934608221054077e-01 2.009460628032684326e-01 -1.398040819913148880e-02 7.716889679431915283e-02 -2.427937537431716919e-01 -2.673835158348083496e-01 -6.819818168878555298e-02 -6.787308305501937866e-02 1.416321545839309692e-01 -6.468683481216430664e-02 1.785540431737899780e-01 2.730377614498138428e-01
1.042449697852134705e-01 1.832867711782455444e-01 -2.968187928199768066e-01 -2.361589670181274414e-01 3.024810180068016052e-02 -2.611460983753204346e-01 -8.531899750232696533e-02 1.655694842338562012e-01 -2.557636499404907227e-01 2.051438689231872559e-01 -2.261053770780563354e-01 -4.605187848210334778e-02 -3.299390375614166260e-01 -7.855178415775299072e-02 8.480420708656311035e-02 9.882226586341857910e-02 -7.817018777132034302e-03 4.494242370128631592e-01 8.640730381011962891e-02 1.436825990676879883e-01 9.944896399974822998e-02 7.715884596109390259e-02 1.440129131078720093e-01 -2.533778250217437744e-01 -1.228425577282905579e-01 1.653576269745826721e-02 -2.187723815441131592e-01 6.799147278070449829e-02 -5.235634371638298035e-02 -1.837723329663276672e-02 -1.013842672109603882e-01 -5.465540662407875061e-02
-1.424424648284912109e-01 1.566541492938995361e-01 6.800064351409673691e-03 -1.330586969852447510e-01 1.836873292922973633e-01 -4.047307968139648438e-01 -4.676640033721923828e-02 2.707005441188812256e-01 -2.245125621557235718e-01 -4.413479194045066833e-02 7.861305028200149536e-02 -1.094494909048080444e-01 2.488157302141189575e-01 -2.592160105705261230e-01 -1.284074336290359497e-01 -3.774743899703025818e-02 -3.646760880947113037e-01 2.299576401710510254e-01 -8.149640262126922607e-02 2.102179676294326782e-01 -3.411860018968582153e-02 -7.209185510873794556e-03 -2.723593637347221375e-02 -1.150019019842147827e-01 -1.026452183723449707e-01 7.435893267393112183e-02 -5.166415497660636902e-02 1.183819547295570374e-01 3.212959691882133484e-02 -2.431592345237731934e-01 3.093278110027313232e-01 7.999643683433532715e-02
7.103255391120910645e-02 1.206073984503746033e-01 -1.623050868511199951e-01 -2.017279416322708130e-01 -4.989850521087646484e-01 -2.990795969963073730e-01 6.267218291759490967e-02 2.385085821151733398e-01 -2.136387825012207031e-01 3.481613472104072571e-02 -8.413032442331314087e-02 -9.818844497203826904e-03 -6.647186726331710815e-02 -8.897176012396812439e-03 -8.823896199464797974e-02 -3.156137466430664062e-01 -1.174602210521697998e-01 -1.826163195073604584e-02 1.501467674970626831e-01 2.621556520462036133e-01 1.438093334436416626e-01 9.810653328895568848e-02 9.466319531202316284e-02 1.160932183265686035e-01 2.606469690799713135e-01 1.777779906988143921e-01 7.952930033206939697e-02 -1.616414338350296021e-01 -1.625543683767318726e-01 -6.240550428628921509e-02 1.044419631361961365e-01 1.297398954629898071e-01
-2.421053797006607056e-01 -2.533564530313014984e-02 -5.670269578695297241e-02 -4.196026623249053955e-01 -1.309321224689483643e-01 -3.139091432094573975e-01 1.641309112310409546e-01 8.547966182231903076e-02 -1.274026781320571899e-01 1.097146719694137573e-01 8.846425265073776245e-02 -2.187232524156570435e-01 2.817617915570735931e-02 -2.747763693332672119e-01 -1.285929083824157715e-01 -1.439994573593139648e-01 -1.880423426628112793e-01 2.908172309398651123e-01 1.263261735439300537e-01 2.801545560359954834e-01 -3.450730815529823303e-02 -3.603478521108627319e-02 2.047745138406753540e-02 -2.215273678302764893e-01 -1.922068744897842407e-01 8.906129747629165649e-02 -6.548681855201721191e-02 1.251362711191177368e-01 8.065009862184524536e-02 -9.926633536815643311e-02 2.429048120975494385e-01 8.651263266801834106e-02
-2.384704053401947021e-01 -2.341795116662979126e-01 -2.340331673622131348e-01 -2.387863248586654663e-01 -1.009551212191581726e-01 -3.774542212486267090e-01 1.991402804851531982e-01 5.630603432655334473e-02 -8.660978823900222778e-02 -1.174210757017135620e-01 -3.427734598517417908e-02 -6.524661928415298462e-02 -1.801295280456542969e-01 -1.610935032367706299e-01 -1.653334498405456543e-01 -1.685786992311477661e-01 -2.685142755508422852e-01 1.288240104913711548e-01 -3.328213840723037720e-02 2.588243186473846436e-01 1.734982281923294067e-01 -1.450983285903930664e-01 1.675398796796798706e-01 -1.224426552653312683e-01 -1.372753828763961792e-01 2.934477850794792175e-02 1.597664058208465576e-01 -3.346843644976615906e-02 1.903752684593200684e-01 -1.132272332906723022e-01 2.276105880737304688e-01 2.047114968299865723e-01
3.511260449886322021e-02 2.083889394998550415e-01 -2.717050313949584961e-01 -1.279009878635406494e-01 -1.202847138047218323e-01 9.405180811882019043e-03 3.083024919033050537e-01 1.856606751680374146e-01 -4.174456894397735596e-01 -2.290686219930648804e-01 -7.598829269409179688e-02 5.007147556170821190e-04 -1.759290546178817749e-01 -2.026462703943252563e-01 1.890292018651962280e-01 -2.427231520414352417e-01 -1.296659233048558235e-03 2.878345549106597900e-02 -2.670356445014476776e-02 2.047787904739379883e-01 3.900421410799026489e-02 2.415797412395477295e-01 -2.546392977237701416e-01 -3.693356812000274658e-01 -3.904361277818679810e-02 -4.624199867248535156e-02 6.873733550310134888e-02 1.947809197008609772e-02 5.243482440710067749e-02 7.009813189506530762e-02 1.632858300581574440e-03 -2.946678549051284790e-02
2.692784368991851807e-01 9.865319728851318359e-02 -6.882318854331970215e-02 -3.270129440352320671e-03 -2.199656814336776733e-01 -2.359414100646972656e-01 1.353784948587417603e-01 2.709866166114807129e-01 -2.033731639385223389e-01 -3.108203411102294922e-01 -9.888242185115814209e-02 -4.735865816473960876e-02 3.456841781735420227e-02 -3.054642081260681152e-01 -1.757839024066925049e-01 -1.608341932296752930e-01 1.359243392944335938e-01 3.896068632602691650e-01 -7.597081363201141357e-02 -1.484369933605194092e-01 2.029801905155181885e-01 1.128062009811401367e-01 -2.287737838923931122e-02 -1.165007874369621277e-01 -2.170808017253875732e-01 2.577992081642150879e-01 -3.269258886575698853e-02 1.572339981794357300e-02 -1.204131767153739929e-01 -1.235483065247535706e-01 -5.565929412841796875e-02 -4.555700346827507019e-02
[truncated: 3,282,436 more chars]
