# Supplementary material for: The Language of Innovation
Source: PLoS One. 2020 Apr 30;15(4):e0230107. doi: 10.1371/journal.pone.0230107 (PMC7194493; doi:10.1371/journal.pone.0230107)
Supplement: S13 File — (GZ) [file pone.0230107.s013.tar.gz › 1991-1995/V2Run_2_VS_4500_embeddings1991-1995ED32.txt]

-1.891786009073257446e-01 1.379079669713973999e-01 -7.026059180498123169e-02 -1.860284358263015747e-01 1.287707537412643433e-01 -1.303902715444564819e-01 -4.737975448369979858e-02 1.355302333831787109e-01 1.336729973554611206e-01 -3.864672780036926270e-01 -1.543370932340621948e-01 -8.937357366085052490e-02 -1.112493686378002167e-02 -2.581531405448913574e-01 -4.448734968900680542e-02 -6.190335750579833984e-02 -1.328936666250228882e-01 -1.639700084924697876e-01 -8.468882739543914795e-02 -5.566127225756645203e-02 -6.756143271923065186e-02 3.063664734363555908e-01 -1.869702786207199097e-01 1.561465710401535034e-01 1.721846163272857666e-01 2.467673458158969879e-02 -1.666936576366424561e-01 2.685884535312652588e-01 1.865384727716445923e-02 -4.243123531341552734e-01 -4.173686727881431580e-03 2.380560785531997681e-01
-3.239239454269409180e-01 5.445060320198535919e-03 9.441625326871871948e-02 -2.409781962633132935e-01 -5.443753674626350403e-02 2.119791321456432343e-02 -1.172515824437141418e-01 6.422883272171020508e-02 1.677844673395156860e-01 -2.850965261459350586e-01 1.575920730829238892e-02 -3.346099853515625000e-01 1.036458536982536316e-01 -2.316037267446517944e-01 8.675031363964080811e-02 -2.495557963848114014e-01 -1.133104860782623291e-01 -9.105877578258514404e-02 -2.259681075811386108e-01 -1.099963709712028503e-01 2.796914875507354736e-01 2.838341891765594482e-01 -2.404684573411941528e-01 -9.967060387134552002e-02 -1.429817676544189453e-01 2.844814956188201904e-01 -1.691899299621582031e-01 -3.317448124289512634e-02 -2.876327559351921082e-02 -8.667686581611633301e-02 -1.494043786078691483e-02 2.096066251397132874e-02
-1.970379203557968140e-01 3.810025751590728760e-02 -2.196016609668731689e-01 -9.135379642248153687e-02 2.204977348446846008e-02 -2.194392979145050049e-01 -6.510885059833526611e-02 -7.686969637870788574e-02 2.786502540111541748e-01 -3.003301918506622314e-01 -5.415895581245422363e-02 -2.079836875200271606e-01 1.542504876852035522e-01 -3.435758408159017563e-03 4.467722773551940918e-01 -2.585657835006713867e-01 -3.321358859539031982e-01 5.950366333127021790e-02 -6.356364488601684570e-02 1.492345482110977173e-01 -2.039968594908714294e-02 -1.069445684552192688e-01 -2.574283070862293243e-02 -3.020244464278221130e-02 1.391094774007797241e-01 1.115654259920120239e-01 -2.425843775272369385e-01 -8.647099137306213379e-02 1.013592928647994995e-01 -9.070489555597305298e-02 1.492333561182022095e-01 2.181196063756942749e-01
-4.397475346922874451e-02 1.851183325052261353e-01 -2.197059243917465210e-02 -2.821794152259826660e-01 2.385575175285339355e-01 -2.093463540077209473e-01 7.502216845750808716e-02 -1.068850085139274597e-01 9.847561269998550415e-02 -1.841573715209960938e-01 8.755344152450561523e-02 -4.232160151004791260e-01 1.540422588586807251e-01 1.009482592344284058e-01 2.745783925056457520e-01 -1.171876490116119385e-01 -2.224903851747512817e-01 9.580979496240615845e-02 -1.559748947620391846e-01 2.555685341358184814e-01 3.182006627321243286e-02 2.593959569931030273e-01 -9.068626165390014648e-02 1.131683215498924255e-01 -1.788510084152221680e-01 4.496226832270622253e-02 -1.586987525224685669e-01 -2.527285218238830566e-01 9.872575104236602783e-02 -1.862581223249435425e-01 -7.820714265108108521e-02 3.450115770101547241e-02
-3.001107275485992432e-01 2.263081818819046021e-01 -1.974852234125137329e-01 -2.627555429935455322e-01 -6.236009672284126282e-02 -1.600661687552928925e-02 -6.607855856418609619e-02 -2.035083174705505371e-01 2.179291546344757080e-01 -1.375905722379684448e-01 -3.574321419000625610e-02 -4.121772646903991699e-01 -2.673276066780090332e-01 -1.825835742056369781e-02 7.260885834693908691e-02 -2.285255044698715210e-01 -2.183541804552078247e-01 4.058616235852241516e-02 1.315062493085861206e-01 1.571226119995117188e-01 3.928152099251747131e-02 1.872905343770980835e-01 -1.615594476461410522e-01 1.990836262702941895e-01 -6.329686194658279419e-02 -9.201254695653915405e-02 -9.201539307832717896e-02 -8.559253066778182983e-02 3.121475502848625183e-02 -3.171377182006835938e-01 -8.359518647193908691e-02 5.827942118048667908e-02
-3.538763895630836487e-02 -2.297615259885787964e-02 -3.594280406832695007e-02 -2.742482423782348633e-01 1.503238826990127563e-01 -1.714189499616622925e-01 1.087418273091316223e-01 2.108511626720428467e-01 -8.286926150321960449e-02 -1.982759125530719757e-02 1.042865365743637085e-01 -1.440068334341049194e-01 -8.137744665145874023e-02 1.713004410266876221e-01 3.129445314407348633e-01 1.528778523206710815e-01 -4.741348698735237122e-02 -5.968124791979789734e-02 -9.081517904996871948e-02 -1.248073354363441467e-01 2.252290397882461548e-01 4.472100734710693359e-01 1.203281730413436890e-01 -1.290072202682495117e-01 3.862451612949371338e-01 -1.655226796865463257e-01 -1.116433665156364441e-01 2.757553709670901299e-03 -6.409943103790283203e-02 -8.311612159013748169e-02 3.250674903392791748e-01 -9.134838357567787170e-03
-2.733013629913330078e-01 3.623321950435638428e-01 9.078999049961566925e-03 -1.956056356430053711e-01 -1.309627741575241089e-01 -1.036329269409179688e-01 -9.241667389869689941e-02 3.032178282737731934e-01 1.444368511438369751e-01 -9.944555908441543579e-02 5.395400896668434143e-02 -1.616670340299606323e-01 2.690440416336059570e-01 1.708417385816574097e-01 4.483259916305541992e-01 -1.470548193901777267e-02 1.262552887201309204e-01 4.424763377755880356e-03 -8.179049938917160034e-02 1.164091527462005615e-01 1.245309337973594666e-01 3.421952128410339355e-01 -1.148511171340942383e-01 -7.693891227245330811e-02 8.237391710281372070e-02 1.233055219054222107e-01 -1.505843698978424072e-01 7.567011751234531403e-03 2.108932659029960632e-02 8.386720716953277588e-02 6.620600074529647827e-02 1.422008126974105835e-01
-2.200256884098052979e-01 3.097692504525184631e-02 -1.589070856571197510e-01 -1.261418014764785767e-01 -9.528999216854572296e-03 1.801184713840484619e-01 -9.294071048498153687e-02 -3.699998557567596436e-02 2.026804238557815552e-01 -2.485187202692031860e-01 2.098825126886367798e-01 -3.282079994678497314e-01 1.546090841293334961e-01 7.595280557870864868e-02 4.613210856914520264e-01 -1.005385518074035645e-01 -2.318502813577651978e-01 1.435311883687973022e-01 -1.175258532166481018e-01 1.064977198839187622e-01 -2.421074807643890381e-01 1.362213790416717529e-01 -2.045246027410030365e-02 2.654880471527576447e-02 7.724273949861526489e-02 -6.346029043197631836e-02 6.813248991966247559e-02 -2.257325798273086548e-01 2.749712951481342316e-02 -2.942491173744201660e-01 1.241132766008377075e-01 -1.165178194642066956e-01
-2.382279336452484131e-01 1.299338340759277344e-01 -1.313433051109313965e-01 -1.005600914359092712e-01 -1.462810784578323364e-01 -3.945513628423213959e-03 -2.286469936370849609e-01 7.970640063285827637e-02 3.829409182071685791e-01 -1.626303642988204956e-01 1.062794849276542664e-01 -4.041282460093498230e-02 4.016103595495223999e-02 1.291122585535049438e-01 1.709155440330505371e-01 -2.163711935281753540e-02 -2.062662243843078613e-01 1.339813768863677979e-01 -4.243262112140655518e-01 1.317249517887830734e-02 9.573034942150115967e-02 3.555481731891632080e-01 -1.355190277099609375e-01 -3.008854389190673828e-01 7.563862204551696777e-02 9.666790254414081573e-03 2.435971982777118683e-02 -1.115692481398582458e-01 -8.039005100727081299e-02 -1.289213299751281738e-01 1.952761858701705933e-01 1.403562724590301514e-01
-2.601962685585021973e-01 2.911165058612823486e-01 -3.509414196014404297e-02 -2.060872316360473633e-01 -1.206208541989326477e-01 -2.370067983865737915e-01 -1.674043536186218262e-01 -3.705620393157005310e-02 2.791414558887481689e-01 -3.474360704421997070e-01 3.493495658040046692e-02 -1.870722621679306030e-01 -3.252073749899864197e-02 -1.640440672636032104e-01 9.633534401655197144e-02 -2.075039315968751907e-03 1.640675589442253113e-02 -1.705719828605651855e-01 -2.354458272457122803e-01 -1.267556697130203247e-01 -1.928028017282485962e-01 9.492719173431396484e-02 -3.893242776393890381e-01 -1.355302184820175171e-01 -8.786036074161529541e-02 4.042165726423263550e-02 4.939487669616937637e-03 1.343519538640975952e-01 1.795912832021713257e-01 -2.199485898017883301e-01 -6.770215183496475220e-02 4.462759941816329956e-02
-4.041562378406524658e-01 1.490968614816665649e-01 7.374868541955947876e-02 -1.152617335319519043e-01 -7.018542289733886719e-02 -3.179314136505126953e-01 -1.015675887465476990e-01 -5.850611999630928040e-02 3.456648066639900208e-02 -3.642374575138092041e-01 7.451234268955886364e-04 -1.522904634475708008e-01 2.586749382317066193e-03 1.685465574264526367e-01 2.878858447074890137e-01 -8.430209755897521973e-02 1.105329319834709167e-01 4.399395361542701721e-02 -1.400233209133148193e-01 -2.641898095607757568e-01 3.263243287801742554e-02 2.947936654090881348e-01 -4.172275587916374207e-02 -1.295006126165390015e-01 -3.534107701852917671e-03 2.344794571399688721e-01 1.429401189088821411e-01 -6.318616122007369995e-02 2.030100077390670776e-01 -2.217665910720825195e-01 5.488108471035957336e-02 1.328307986259460449e-01
-1.567439734935760498e-01 1.584258973598480225e-01 -3.347218334674835205e-01 -2.230902910232543945e-01 -1.420508474111557007e-01 -7.488831132650375366e-02 5.325269885361194611e-03 2.556382864713668823e-02 3.173784017562866211e-01 -4.016178250312805176e-01 1.082622557878494263e-01 8.912271261215209961e-02 1.368535310029983521e-01 -4.894451051950454712e-02 5.697173252701759338e-02 -3.561808541417121887e-02 -1.101247072219848633e-01 2.456647604703903198e-01 -2.369587570428848267e-01 -1.552532315254211426e-01 1.023866012692451477e-01 3.547819852828979492e-01 -4.025758802890777588e-02 5.378706380724906921e-02 2.286987006664276123e-01 2.297218441963195801e-01 2.378391660749912262e-02 -7.356817275285720825e-02 -1.169882565736770630e-01 -8.132794499397277832e-02 -5.718732997775077820e-02 1.628036946058273315e-01
5.864906683564186096e-02 1.167606264352798462e-01 -2.668350636959075928e-01 1.280849874019622803e-01 6.855019927024841309e-02 -1.429858654737472534e-01 1.154831200838088989e-01 1.061992794275283813e-01 7.751824706792831421e-02 -1.573375016450881958e-01 1.714882850646972656e-01 -2.542433440685272217e-01 1.597135066986083984e-01 3.140430897474288940e-02 3.517495691776275635e-01 -2.477566599845886230e-01 -1.448344253003597260e-02 9.134691953659057617e-02 -1.649044007062911987e-01 -2.025255262851715088e-01 -1.320963501930236816e-01 4.131106138229370117e-01 8.373001590371131897e-03 4.778329655528068542e-02 5.231331288814544678e-02 1.680125296115875244e-01 -1.328549832105636597e-01 -2.936936318874359131e-01 -1.623097434639930725e-02 -2.745015323162078857e-01 1.769581735134124756e-01 1.079971902072429657e-02
-6.952045112848281860e-02 1.782205551862716675e-01 -2.333998382091522217e-01 -1.893218159675598145e-01 1.687944680452346802e-01 -6.366667896509170532e-02 -1.871060729026794434e-01 2.563768923282623291e-01 3.044804036617279053e-01 -1.572486609220504761e-01 4.906545951962471008e-02 -3.629625439643859863e-01 -7.134350389242172241e-02 -5.029468983411788940e-02 2.577843964099884033e-01 -5.180686339735984802e-02 -8.626919984817504883e-02 1.193525828421115875e-02 -3.298774659633636475e-01 2.338784188032150269e-01 -1.525870859622955322e-01 1.689590662717819214e-01 3.220224753022193909e-02 -1.674299687147140503e-01 -1.540085524320602417e-01 -1.060190610587596893e-02 -2.640781998634338379e-01 -7.622174918651580811e-02 -6.519182771444320679e-02 -3.023521602153778076e-02 1.977308690547943115e-01 1.257775574922561646e-01
-3.196327984333038330e-01 1.871820092201232910e-01 -1.160508394241333008e-01 -9.762307256460189819e-02 -1.424847077578306198e-02 -8.357669413089752197e-02 1.662105172872543335e-01 2.279719710350036621e-01 1.790289729833602905e-01 -1.761602163314819336e-01 2.845929004251956940e-02 -3.202713727951049805e-01 1.314235031604766846e-01 3.365668952465057373e-01 2.332763671875000000e-01 -6.226885318756103516e-02 -2.241629213094711304e-01 -7.148110121488571167e-02 4.082111269235610962e-02 5.990223214030265808e-02 -2.244307994842529297e-01 2.994703650474548340e-01 -7.248380780220031738e-02 1.562747955322265625e-01 -1.257449686527252197e-01 1.030116751790046692e-01 -5.406331643462181091e-02 5.398803576827049255e-02 -1.527587175369262695e-01 -3.278874754905700684e-01 -1.963938400149345398e-02 -6.220547854900360107e-02
1.179933897219598293e-03 -5.832165852189064026e-02 -1.079786494374275208e-01 -3.289485275745391846e-01 1.403380883857607841e-03 -4.609411582350730896e-02 9.581889957189559937e-02 -3.095326246693730354e-03 2.940108776092529297e-01 -2.075068503618240356e-01 -2.409144341945648193e-01 -1.437689065933227539e-01 9.077914059162139893e-02 4.029418528079986572e-02 2.006205916404724121e-01 -6.385697424411773682e-02 -2.098819762468338013e-01 -3.686278462409973145e-01 -8.057892322540283203e-02 -1.660872399806976318e-01 -2.162104696035385132e-01 4.650287926197052002e-01 -2.447294816374778748e-02 -5.804356932640075684e-02 2.038278132677078247e-01 -3.767600655555725098e-02 -1.469822227954864502e-01 7.627452164888381958e-02 -3.663237020373344421e-02 4.232443496584892273e-02 1.449057161808013916e-01 -1.658684164285659790e-01
-5.039620399475097656e-02 5.287052690982818604e-02 -4.651922285556793213e-01 -8.452554792165756226e-02 -2.129535749554634094e-02 -5.299713090062141418e-02 1.484075337648391724e-01 1.928120106458663940e-01 1.899813413619995117e-01 -1.017593219876289368e-01 1.770133078098297119e-01 -2.830508053302764893e-01 1.275061964988708496e-01 -6.975440680980682373e-02 3.252842426300048828e-01 -1.628286987543106079e-01 -5.557060986757278442e-02 9.747011587023735046e-03 -2.516176104545593262e-01 -5.351929739117622375e-02 -1.073600351810455322e-01 3.293364346027374268e-01 -2.178682237863540649e-01 2.555173356086015701e-03 -8.821152150630950928e-02 -2.197674065828323364e-01 -1.675197184085845947e-01 -1.413955241441726685e-01 -1.100953221321105957e-01 -1.765833422541618347e-02 1.629791259765625000e-01 1.317467093467712402e-01
-2.838869988918304443e-01 1.426304429769515991e-01 -1.223750319331884384e-02 -2.198823690414428711e-01 -1.761919409036636353e-01 1.145838648080825806e-01 -1.173032913357019424e-02 1.449147164821624756e-01 7.607186585664749146e-02 -1.778997778892517090e-01 9.456283599138259888e-02 -1.291401982307434082e-01 -7.096356153488159180e-02 1.205354705452919006e-01 3.183069527149200439e-01 -2.759020924568176270e-01 1.456720530986785889e-01 8.397442847490310669e-02 -3.439707458019256592e-01 2.409181557595729828e-02 -7.580285519361495972e-02 3.397093415260314941e-01 -1.573940366506576538e-01 -1.686756014823913574e-01 1.018363833427429199e-01 6.440418958663940430e-02 2.534368038177490234e-01 4.815029352903366089e-02 2.136133462190628052e-01 -1.877100467681884766e-01 -6.604800373315811157e-02 1.932846605777740479e-01
-8.451753854751586914e-02 2.016320675611495972e-01 -1.383292376995086670e-01 -1.752517670392990112e-01 1.911622136831283569e-01 1.752752959728240967e-01 1.163822710514068604e-01 -6.738318502902984619e-02 1.734033524990081787e-01 9.393236041069030762e-02 7.460497319698333740e-02 -4.005175530910491943e-01 -2.574417740106582642e-02 3.908690437674522400e-02 1.390886157751083374e-01 -3.231105506420135498e-01 -2.771736085414886475e-01 -4.648564383387565613e-02 2.288660779595375061e-02 4.815626889467239380e-02 4.363670945167541504e-02 2.631449997425079346e-01 -2.601576745510101318e-01 6.757465749979019165e-02 3.507107868790626526e-02 -8.589470386505126953e-02 -3.282044231891632080e-01 -7.336795330047607422e-02 -1.163605228066444397e-01 -3.196623921394348145e-01 -1.518418639898300171e-01 2.188809588551521301e-02
-1.356042176485061646e-01 1.652656123042106628e-02 -2.139564454555511475e-01 9.111174941062927246e-02 1.273662596940994263e-01 -1.464679688215255737e-01 -5.678274482488632202e-02 -1.105452980846166611e-02 1.271258592605590820e-01 -1.783256381750106812e-01 2.848096191883087158e-01 -5.389117002487182617e-01 1.158877685666084290e-01 1.731960326433181763e-01 2.873513102531433105e-01 -7.873091846704483032e-02 -1.040752157568931580e-01 -1.366114336997270584e-02 -2.305300235748291016e-01 3.942267224192619324e-02 -1.542621701955795288e-01 2.353131473064422607e-01 6.016792729496955872e-02 -7.945537567138671875e-02 1.746694594621658325e-01 1.289766430854797363e-01 -7.465655356645584106e-02 -1.874277740716934204e-02 1.145862340927124023e-01 -2.721937894821166992e-01 1.755003035068511963e-01 9.290089458227157593e-02
-2.460270375013351440e-01 1.779553592205047607e-01 5.407685786485671997e-02 -3.637987375259399414e-01 1.509786695241928101e-01 -9.407182037830352783e-02 1.479125320911407471e-01 3.368370532989501953e-01 -4.122547805309295654e-02 -4.107488319277763367e-02 -3.815114498138427734e-02 -1.142518669366836548e-01 3.849885240197181702e-02 6.327111274003982544e-02 2.393728196620941162e-01 -3.021414577960968018e-01 7.058469578623771667e-03 1.559430453926324844e-02 -7.687410712242126465e-02 -7.975254952907562256e-02 -3.031936474144458771e-02 -6.934683769941329956e-02 -1.265929788351058960e-01 -1.099517121911048889e-01 1.430822163820266724e-01 -1.044438555836677551e-01 -1.332310289144515991e-01 2.053693681955337524e-01 6.758555769920349121e-02 -5.217573046684265137e-01 -8.767966926097869873e-02 1.066615432500839233e-01
-3.489473089575767517e-02 9.323628246784210205e-02 -2.051302343606948853e-01 -1.168898791074752808e-01 1.555383056402206421e-01 1.922117173671722412e-01 -6.296592298895120621e-03 -1.315487325191497803e-01 8.205228298902511597e-02 -1.860302537679672241e-01 2.310251146554946899e-01 -3.279285132884979248e-01 3.552807122468948364e-02 -1.265007704496383667e-01 2.571811378002166748e-01 -2.421659976243972778e-01 -1.550011634826660156e-01 3.949323296546936035e-02 -2.954210042953491211e-01 3.586480766534805298e-02 -2.137015759944915771e-02 3.283524513244628906e-01 -3.564807400107383728e-02 9.356734901666641235e-02 2.811336815357208252e-01 1.432010680437088013e-01 -2.004669904708862305e-01 -3.584327101707458496e-01 7.632421795278787613e-03 -9.535052627325057983e-02 1.253975275903940201e-02 4.014007374644279480e-02
-1.885701715946197510e-01 2.306662946939468384e-01 -2.352520525455474854e-01 -5.241509675979614258e-01 1.149410977959632874e-01 -1.657952964305877686e-01 -1.644741743803024292e-01 2.091029435396194458e-01 9.986890852451324463e-02 -6.525724381208419800e-02 1.305494550615549088e-02 3.596164984628558159e-03 -1.763374805450439453e-01 6.066875159740447998e-02 -1.972060650587081909e-01 1.847249716520309448e-01 -2.085841633379459381e-02 -2.399539202451705933e-01 -9.575443714857101440e-02 3.672216087579727173e-02 1.179215908050537109e-01 4.027387127280235291e-02 -2.708686292171478271e-01 5.492309853434562683e-02 1.627422720193862915e-01 2.301435917615890503e-01 -7.694245129823684692e-02 -5.412541702389717102e-02 3.376020863652229309e-02 7.638257741928100586e-02 2.803656160831451416e-01 1.146835610270500183e-01
-2.686585783958435059e-01 -2.600470185279846191e-02 -1.557809561491012573e-01 -3.418599665164947510e-01 -3.673936426639556885e-02 -1.554228961467742920e-01 1.250090897083282471e-01 1.847669929265975952e-01 1.920435875654220581e-01 1.566584706306457520e-01 1.384742408990859985e-01 -1.781446635723114014e-01 -1.435823552310466766e-02 6.401562690734863281e-02 2.566895186901092529e-01 -9.311880171298980713e-02 1.931662112474441528e-01 1.007804945111274719e-01 -1.901631057262420654e-02 -1.259901225566864014e-01 1.872850358486175537e-01 2.074475735425949097e-01 -2.971583791077136993e-02 -1.390689462423324585e-01 1.406817734241485596e-01 -1.529819890856742859e-02 -7.087885588407516479e-02 2.370970994234085083e-01 1.724500209093093872e-01 -4.846971035003662109e-01 6.334218382835388184e-02 8.691873401403427124e-02
-1.845462620258331299e-01 -1.309998147189617157e-02 6.099625024944543839e-03 -1.442856490612030029e-01 1.402790993452072144e-01 -2.018649727106094360e-01 -2.428648620843887329e-01 1.710084080696105957e-01 1.859852857887744904e-02 -1.725505441427230835e-01 3.325181081891059875e-02 -8.011432737112045288e-02 -2.814431190490722656e-01 -4.705462977290153503e-02 -2.400460280478000641e-02 -3.028812706470489502e-01 6.247653439640998840e-02 2.008242458105087280e-01 -1.598422229290008545e-01 -8.088611066341400146e-02 1.196717470884323120e-01 -1.755263805389404297e-01 -3.352882266044616699e-01 -3.818873316049575806e-02 2.150407284498214722e-01 -7.284054905176162720e-02 -3.227946162223815918e-01 1.100050583481788635e-01 1.692228578031063080e-02 -2.005138546228408813e-01 2.311821877956390381e-01 2.962483167648315430e-01
-3.275840580463409424e-01 1.543152779340744019e-01 2.908996306359767914e-02 -4.813312292098999023e-01 1.480405032634735107e-01 9.035564213991165161e-02 -2.167826443910598755e-01 6.088144704699516296e-02 3.046370446681976318e-01 -5.659265443682670593e-02 1.061562746763229370e-01 -6.424029916524887085e-02 -2.540502138435840607e-02 -3.473730385303497314e-02 4.516724646091461182e-01 5.230908468365669250e-02 1.069876272231340408e-02 -9.568206220865249634e-02 -3.973903134465217590e-02 -6.201450154185295105e-02 -7.691176235675811768e-02 8.163890242576599121e-02 1.876027882099151611e-02 1.097723394632339478e-01 -2.293330729007720947e-01 1.538585126399993896e-01 5.824609100818634033e-02 4.530975595116615295e-02 -2.187954038381576538e-01 -1.059945225715637207e-01 3.597973659634590149e-02 2.319053113460540771e-01
-2.821678519248962402e-01 7.605025917291641235e-02 -9.875733405351638794e-02 -2.364474833011627197e-01 -2.142089605331420898e-01 -5.580191686749458313e-02 -9.609308838844299316e-02 1.088111754506826401e-02 1.223618537187576294e-01 -1.494250595569610596e-01 -2.847594581544399261e-02 -2.719866335391998291e-01 2.115213423967361450e-01 3.100321255624294281e-02 5.972607806324958801e-02 -5.359733104705810547e-02 1.613304391503334045e-02 2.894289195537567139e-01 6.687095761299133301e-02 3.663245216012001038e-02 -1.739321202039718628e-01 4.316404759883880615e-01 -9.658759832382202148e-02 3.970225807279348373e-04 -5.177328363060951233e-02 5.957753956317901611e-02 -1.950158327817916870e-01 2.337750196456909180e-01 2.313857823610305786e-01 -2.141993939876556396e-01 1.877810955047607422e-01 2.775298655033111572e-01
-2.235030829906463623e-01 -3.793273819610476494e-03 -2.523027062416076660e-01 -6.911873072385787964e-02 2.545531690120697021e-01 7.031984627246856689e-02 1.049401052296161652e-02 1.222398970276117325e-02 2.081616967916488647e-01 -8.544766902923583984e-02 3.230953812599182129e-01 -3.546905517578125000e-01 -8.178916759788990021e-03 8.778523653745651245e-02 2.352580875158309937e-01 -1.634174734354019165e-01 1.873856931924819946e-01 6.637740880250930786e-02 -2.934423089027404785e-01 -6.406697630882263184e-02 -1.751333028078079224e-01 1.833424270153045654e-01 -9.217277914285659790e-02 9.246101230382919312e-02 1.625820845365524292e-01 1.249843239784240723e-01 -1.160714998841285706e-01 -3.156759440898895264e-01 -1.135588064789772034e-01 -1.389472186565399170e-01 2.001715749502182007e-01 4.930431023240089417e-02
-1.406552642583847046e-01 -1.239175722002983093e-01 -1.849956344813108444e-03 -3.633781075477600098e-01 1.060960292816162109e-01 -2.770884931087493896e-01 -8.681445568799972534e-02 -9.458394348621368408e-02 -5.284098908305168152e-03 1.200310662388801575e-01 -7.530834525823593140e-02 -2.545009851455688477e-01 -5.487241968512535095e-02 -1.070398315787315369e-01 2.793317139148712158e-01 1.050283536314964294e-01 -9.202712774276733398e-02 -1.991587728261947632e-01 -1.792465150356292725e-01 1.234117671847343445e-01 1.085145547986030579e-01 2.551550269126892090e-01 6.130096688866615295e-02 -1.667351126670837402e-01 9.069131314754486084e-02 -1.461984664201736450e-01 4.798766691237688065e-03 -9.937888383865356445e-02 1.961676925420761108e-01 -4.072229564189910889e-01 2.542689740657806396e-01 -1.658283174037933350e-01
-2.033114880323410034e-01 1.445894390344619751e-01 -2.584089040756225586e-01 -2.184341251850128174e-01 -1.592253297567367554e-01 -3.810824751853942871e-01 7.235226780176162720e-02 2.641230225563049316e-01 1.841595321893692017e-01 -5.363378673791885376e-02 -4.011201113462448120e-02 -6.624500453472137451e-02 1.941200047731399536e-01 6.821887195110321045e-02 3.226805627346038818e-01 -7.514915615320205688e-02 2.497007995843887329e-01 -4.787544161081314087e-02 4.137750715017318726e-02 -3.753254935145378113e-02 2.127575576305389404e-01 2.237533628940582275e-01 -1.984538882970809937e-01 3.184799477458000183e-02 -1.822241693735122681e-01 5.533579736948013306e-02 -7.083285599946975708e-02 -1.988359838724136353e-01 7.132769376039505005e-02 -3.017516732215881348e-01 1.100205071270465851e-02 4.717719182372093201e-02
9.772454202175140381e-02 1.924772113561630249e-01 5.289637297391891479e-02 -3.411817848682403564e-01 6.580767035484313965e-02 -3.836229443550109863e-01 -2.306031249463558197e-02 -7.123764604330062866e-02 -2.602024748921394348e-02 -1.928742825984954834e-01 -1.100929006934165955e-01 -2.347964197397232056e-01 3.545562177896499634e-02 2.928603254258632660e-02 5.941807851195335388e-02 -2.562884986400604248e-02 -5.645727738738059998e-02 -2.126411944627761841e-01 -2.813153862953186035e-01 -1.019611209630966187e-01 -2.667526900768280029e-02 4.043414294719696045e-01 2.128722891211509705e-02 2.111822962760925293e-01 2.961055934429168701e-01 -3.558892756700515747e-03 -8.653333038091659546e-02 1.167079657316207886e-01 -2.655216157436370850e-01 -1.298460215330123901e-01 1.436950266361236572e-01 -4.078602418303489685e-02
-2.005477398633956909e-01 -8.625577390193939209e-02 -1.645315885543823242e-01 -1.193224042654037476e-01 2.559902146458625793e-02 -2.133602052927017212e-01 -1.307947561144828796e-02 1.675280742347240448e-02 2.681751251220703125e-01 -9.510898590087890625e-02 2.961614727973937988e-01 -1.228228881955146790e-01 -3.396870160941034555e-04 -8.329846709966659546e-02 2.787154316902160645e-01 -2.307572215795516968e-01 -3.728651404380798340e-01 5.588025227189064026e-02 -1.488552242517471313e-01 -1.588880419731140137e-01 -2.529050111770629883e-01 2.770365476608276367e-01 -2.145271599292755127e-01 -1.707540154457092285e-01 1.256296336650848389e-01 2.459674626588821411e-01 1.033312901854515076e-01 -4.088361188769340515e-02 1.692006736993789673e-01 8.478377759456634521e-02 8.496642857789993286e-02 7.523512095212936401e-02
-3.255917225033044815e-03 9.245298802852630615e-02 -2.199833840131759644e-01 4.666107892990112305e-02 1.533502787351608276e-01 -7.786037772893905640e-02 -1.970367133617401123e-01 5.985047668218612671e-02 3.361302018165588379e-01 -6.240595132112503052e-02 2.508665621280670166e-01 -2.959390282630920410e-01 1.194011047482490540e-01 -9.054274111986160278e-02 1.327389627695083618e-01 -3.387939631938934326e-01 3.301838412880897522e-02 9.215029329061508179e-02 -1.706816256046295166e-01 2.602210640907287598e-01 -4.004269465804100037e-02 2.160036563873291016e-01 -7.874555885791778564e-02 9.596854448318481445e-02 1.843030899763107300e-01 6.392475217580795288e-02 -1.358537822961807251e-01 -1.440376508980989456e-02 -3.423531353473663330e-02 -3.577875792980194092e-01 3.008015453815460205e-01 -1.248576864600181580e-02
-4.769543930888175964e-02 -1.412173807621002197e-01 -1.392932236194610596e-01 -2.540370821952819824e-01 2.631013281643390656e-02 -1.625411808490753174e-01 4.092933237552642822e-02 7.622588425874710083e-02 3.412702679634094238e-01 1.260303556919097900e-01 -2.321194112300872803e-01 -1.237507089972496033e-01 3.538829088211059570e-01 7.307986170053482056e-02 2.142660468816757202e-01 -1.846888214349746704e-01 -3.142248466610908508e-02 3.945722244679927826e-03 -5.789684131741523743e-02 -1.447805017232894897e-01 -2.383404076099395752e-01 3.915931880474090576e-01 -2.934910655021667480e-01 2.634556405246257782e-02 -1.363082528114318848e-01 7.469003647565841675e-02 -7.898048311471939087e-02 -1.866829395294189453e-01 -6.580772995948791504e-02 -1.411408931016921997e-01 1.858501732349395752e-01 2.781983651220798492e-02
-3.266154974699020386e-02 -8.315224945545196533e-02 -7.439899444580078125e-02 -2.563791275024414062e-01 -3.576938062906265259e-03 -2.872745096683502197e-01 -5.022245459258556366e-03 -1.027430668473243713e-01 -1.729691028594970703e-01 -5.650271475315093994e-02 -9.781865775585174561e-02 -1.069419756531715393e-01 -2.668046951293945312e-02 1.149218678474426270e-01 1.219719946384429932e-01 -3.455902682617306709e-03 -1.742782890796661377e-01 -5.086987465620040894e-02 -1.522862166166305542e-01 -2.529972195625305176e-01 -6.074683740735054016e-02 4.671657085418701172e-01 1.276834905147552490e-01 2.052188292145729065e-02 3.457618653774261475e-01 -4.371260106563568115e-02 -1.839104890823364258e-01 6.698971986770629883e-02 7.218383252620697021e-02 -2.890855073928833008e-01 3.705765902996063232e-01 3.274722490459680557e-03
-1.000163704156875610e-01 1.681052148342132568e-02 -2.539467811584472656e-01 -1.495936959981918335e-01 9.785982966423034668e-02 1.221658438444137573e-01 -1.197723969817161560e-01 -1.723915040493011475e-01 3.172637522220611572e-01 -2.503530383110046387e-01 1.611975282430648804e-01 -4.008403420448303223e-01 1.696156896650791168e-02 -1.071729697287082672e-02 3.235550820827484131e-01 -2.037522848695516586e-03 -3.312819451093673706e-02 -4.190518334507942200e-02 -3.394065797328948975e-01 -8.543195575475692749e-02 1.628558337688446045e-02 1.219529882073402405e-01 6.284425762714818120e-05 -4.651863127946853638e-03 -4.858377575874328613e-02 1.946559101343154907e-01 -9.078820794820785522e-02 -1.568797230720520020e-01 -5.066807195544242859e-02 -3.372032046318054199e-01 2.212063819169998169e-01 1.942952722311019897e-02
4.945692792534828186e-02 1.454484462738037109e-01 3.239801526069641113e-02 -2.728692889213562012e-01 1.588268578052520752e-01 -2.612486779689788818e-01 -9.087122976779937744e-02 8.086942136287689209e-02 -4.146299138665199280e-02 4.662110283970832825e-02 1.063046324998140335e-02 -1.097012832760810852e-01 2.776793763041496277e-02 -1.862326264381408691e-01 1.915787607431411743e-01 -7.798236608505249023e-02 -1.276508420705795288e-01 -1.822042912244796753e-01 -1.597325205802917480e-01 -2.313777208328247070e-01 1.206821296364068985e-02 4.052403271198272705e-01 6.076907366514205933e-02 2.508046925067901611e-01 4.208839535713195801e-01 -5.377300549298524857e-03 -2.874605357646942139e-01 7.292200624942779541e-02 5.995274707674980164e-02 -8.311890065670013428e-02 2.513391375541687012e-01 6.121333222836256027e-03
-4.958990216255187988e-02 1.140066236257553101e-01 -3.088586330413818359e-01 -3.301036655902862549e-01 -2.558081448078155518e-01 -1.382279768586158752e-02 -1.322331838309764862e-02 1.922086477279663086e-01 1.785667538642883301e-01 -9.038818627595901489e-02 8.505883067846298218e-02 -1.670701242983341217e-02 1.866918057203292847e-01 -5.907881259918212891e-02 2.003788501024246216e-01 -2.803534567356109619e-01 -3.712116554379463196e-02 1.191349327564239502e-02 7.544790208339691162e-02 -1.585915237665176392e-01 2.121228352189064026e-02 -8.596144616603851318e-02 -2.004286050796508789e-01 1.734130978584289551e-01 1.762232929468154907e-01 1.491102278232574463e-01 1.654636561870574951e-01 -1.477618068456649780e-01 3.308235406875610352e-01 -3.545657694339752197e-01 4.614604264497756958e-02 1.501051634550094604e-01
-2.957253456115722656e-01 5.479058250784873962e-02 -7.796746492385864258e-02 -4.384759068489074707e-01 -4.468361288309097290e-02 -4.171338677406311035e-02 -8.767079561948776245e-02 1.330516040325164795e-01 1.156756654381752014e-01 -1.241332590579986572e-01 8.978047221899032593e-02 -2.219122648239135742e-01 2.211987525224685669e-01 -6.269743293523788452e-02 4.260877668857574463e-01 4.406298045068979263e-03 -5.799575895071029663e-02 -9.288385510444641113e-02 1.824515014886856079e-01 4.433114454150199890e-02 -6.298892199993133545e-02 2.443771660327911377e-01 2.963341772556304932e-01 4.857951775193214417e-03 -1.097436174750328064e-01 2.347017377614974976e-01 -2.695092372596263885e-02 2.387438900768756866e-02 -1.058361586183309555e-02 -1.339043378829956055e-01 -4.774968326091766357e-02 2.720955014228820801e-01
-3.282068371772766113e-01 -8.213432133197784424e-02 -1.219124943017959595e-01 -4.029315710067749023e-01 3.049348890781402588e-01 -2.367241233587265015e-01 -9.900566935539245605e-02 2.232704609632492065e-01 -6.324671953916549683e-02 1.400866359472274780e-01 -2.394116520881652832e-01 -1.096750274300575256e-01 -7.255990989506244659e-03 1.194942668080329895e-01 -4.685816168785095215e-02 -1.296425461769104004e-01 9.332428872585296631e-02 -7.767066359519958496e-02 -3.470559418201446533e-01 1.507167071104049683e-01 5.518558900803327560e-03 1.834782361984252930e-01 -1.240213662385940552e-01 7.467674463987350464e-02 8.278375864028930664e-02 2.719831466674804688e-01 1.646787375211715698e-01 -2.082106471061706543e-01 6.880470365285873413e-02 -5.207587033510208130e-03 6.112677231431007385e-02 3.133957460522651672e-02
-2.607176601886749268e-01 1.322612538933753967e-02 -1.700231581926345825e-01 1.096398681402206421e-01 1.336751133203506470e-01 -9.682417730800807476e-04 -1.654327958822250366e-01 1.007907316088676453e-01 2.203900814056396484e-01 -3.208921849727630615e-02 2.413658797740936279e-01 -3.839129209518432617e-01 8.992378413677215576e-02 -1.575986891984939575e-01 3.139645159244537354e-01 -4.797611851245164871e-03 3.130485862493515015e-02 -1.667114160954952240e-02 -1.080922633409500122e-01 1.386412084102630615e-01 7.971385121345520020e-02 3.457739651203155518e-01 -8.289384096860885620e-02 1.383062899112701416e-01 7.174465060234069824e-02 2.768150866031646729e-01 9.989087283611297607e-02 -1.968912780284881592e-01 1.638955622911453247e-01 -2.578426301479339600e-01 2.018680870532989502e-01 8.157628588378429413e-03
-3.929019570350646973e-01 -6.859679520130157471e-02 -2.719092667102813721e-01 -3.887938857078552246e-01 8.782784640789031982e-02 -1.410449738614261150e-03 -3.759569674730300903e-02 1.029726192355155945e-01 -7.497546821832656860e-02 4.179476294666528702e-03 3.187079131603240967e-01 -1.743072420358657837e-01 1.536812782287597656e-01 -2.446473762392997742e-02 1.051833778619766235e-01 -2.958108186721801758e-01 -4.735202342271804810e-02 6.397145986557006836e-02 -3.915726020932197571e-02 -9.504816681146621704e-02 2.194106309616472572e-05 -1.279843896627426147e-01 -1.720155775547027588e-01 1.707545109093189240e-02 2.540234029293060303e-01 8.268212527036666870e-02 -2.483946830034255981e-02 8.232681453227996826e-02 3.413003981113433838e-01 -2.222606092691421509e-01 -1.126959547400474548e-02 1.666719764471054077e-01
-1.671376079320907593e-01 5.560573562979698181e-02 -2.785604000091552734e-01 -1.964874267578125000e-01 1.174675747752189636e-01 8.203046396374702454e-03 -8.777440525591373444e-03 4.628596454858779907e-02 2.192292660474777222e-01 -1.074366271495819092e-01 -2.256890386343002319e-02 -1.467374563217163086e-01 1.920646876096725464e-01 1.518450863659381866e-02 3.279623389244079590e-01 -1.954796165227890015e-01 -1.629114747047424316e-01 1.984104700386524200e-02 1.504566334187984467e-02 -2.057943791151046753e-01 -2.562991678714752197e-01 4.147642850875854492e-01 -7.596168667078018188e-02 -2.212021052837371826e-01 -3.936336562037467957e-02 -1.258429288864135742e-01 -1.809994280338287354e-01 -1.320695281028747559e-01 2.787431180477142334e-01 5.951765924692153931e-02 2.113927528262138367e-02 2.468630075454711914e-01
1.878934204578399658e-01 8.477349579334259033e-02 4.075951874256134033e-02 -1.277580261230468750e-01 3.404869437217712402e-01 -3.920866549015045166e-02 -1.529657244682312012e-01 1.477237641811370850e-01 1.991496533155441284e-01 -8.096981048583984375e-02 -3.536648675799369812e-02 -2.685631811618804932e-01 1.873979419469833374e-01 -8.359872549772262573e-02 3.308917284011840820e-01 -2.396270781755447388e-01 -2.914532721042633057e-01 1.023389622569084167e-01 -3.498325943946838379e-01 1.033679470419883728e-01 -9.757458418607711792e-02 1.620456576347351074e-01 7.565134018659591675e-02 -4.436681792140007019e-02 1.798605024814605713e-01 1.702721416950225830e-01 1.087588220834732056e-01 3.545133769512176514e-02 7.201711088418960571e-02 -1.899082660675048828e-01 9.985201060771942139e-02 2.249865978956222534e-01
-1.145873218774795532e-01 1.816743798553943634e-02 -2.790853939950466156e-02 -4.051748812198638916e-01 1.879844069480895996e-01 1.421566456556320190e-01 1.775499582290649414e-01 1.447530183941125870e-02 1.845196038484573364e-01 -1.235851645469665527e-01 -1.907550096511840820e-01 -4.866623133420944214e-02 1.460311282426118851e-02 -3.139160573482513428e-01 4.550542309880256653e-02 1.057598181068897247e-02 -1.735911220312118530e-01 -8.365177363157272339e-02 -1.459602266550064087e-01 -1.896186321973800659e-01 1.340343058109283447e-01 2.652783393859863281e-01 7.074783090502023697e-03 1.002885773777961731e-01 3.277172744274139404e-01 -1.731958836317062378e-01 1.187956929206848145e-01 -7.686647027730941772e-02 -1.390600502490997314e-01 -2.797507643699645996e-01 1.849553436040878296e-01 -2.514728009700775146e-01
2.839114516973495483e-02 5.602283403277397156e-02 -1.251599192619323730e-01 -5.192577242851257324e-01 1.049436442553997040e-02 -1.328246444463729858e-01 -1.130585297942161560e-01 -4.195940122008323669e-02 -1.379326451569795609e-02 9.305023401975631714e-02 -1.681130975484848022e-01 -1.023652851581573486e-01 -3.639265522360801697e-02 -3.429358825087547302e-02 6.196716800332069397e-02 6.301855295896530151e-02 -7.320823520421981812e-02 -8.132050931453704834e-02 -1.811222285032272339e-01 -9.402698278427124023e-02 -6.672170758247375488e-02 3.956711590290069580e-01 6.792891025543212891e-02 2.023969739675521851e-01 5.065996050834655762e-01 -2.554203011095523834e-02 -1.088124811649322510e-01 -1.367467641830444336e-01 -2.145321816205978394e-01 -1.003391295671463013e-01 3.318489342927932739e-02 1.238206923007965088e-01
-4.507306218147277832e-02 1.626133620738983154e-01 1.896988227963447571e-02 -2.416606396436691284e-01 2.388667464256286621e-01 -4.778294265270233154e-02 -9.695401042699813843e-02 1.227829009294509888e-01 2.258682101964950562e-01 -6.789673119783401489e-02 2.880568504333496094e-01 -1.087113097310066223e-01 -5.426836200058460236e-03 -3.563945740461349487e-02 3.333384990692138672e-01 -1.235584728419780731e-03 -2.919946312904357910e-01 5.131055042147636414e-02 -2.542102932929992676e-01 -3.210763260722160339e-02 -1.518590152263641357e-01 4.993800446391105652e-02 1.360028386116027832e-01 1.502840816974639893e-01 1.113112866878509521e-01 1.532298177480697632e-01 -2.629274427890777588e-01 -9.893772006034851074e-02 -7.034610211849212646e-02 -2.737615108489990234e-01 1.285188496112823486e-01 3.670527040958404541e-01
-8.101266622543334961e-02 3.077768906950950623e-02 1.621031165122985840e-01 -4.179792404174804688e-01 -1.742890030145645142e-01 -7.242170721292495728e-02 -3.851689398288726807e-01 8.087220042943954468e-02 1.727093905210494995e-01 -1.150462403893470764e-02 9.189318865537643433e-02 -2.295900922035798430e-04 -6.781046278774738312e-03 2.140607833862304688e-01 8.398580551147460938e-02 -3.189949989318847656e-01 -7.066956162452697754e-02 -9.731493145227432251e-02 -3.916998207569122314e-01 3.171587735414505005e-02 1.314279586076736450e-01 1.669939309358596802e-01 -1.436315476894378662e-01 1.111031547188758850e-01 2.388831675052642822e-01 3.762801364064216614e-02 1.064011827111244202e-01 -3.607071191072463989e-02 1.057402510195970535e-02 -1.123986914753913879e-01 -1.746706292033195496e-02 -2.769786715507507324e-01
5.075092241168022156e-02 1.871243119239807129e-01 5.449023097753524780e-02 -4.777090623974800110e-02 2.279199659824371338e-01 -1.268124729394912720e-01 -1.871401369571685791e-01 8.338924497365951538e-02 1.091887727379798889e-01 5.361104384064674377e-02 3.144158422946929932e-02 -1.843968778848648071e-01 -1.161576900631189346e-02 -5.534037575125694275e-02 3.347869217395782471e-01 -1.571510434150695801e-01 -4.903015121817588806e-02 -3.326983191072940826e-03 -3.743295073509216309e-01 3.247917890548706055e-01 -2.539116144180297852e-01 3.216269314289093018e-01 -3.057653456926345825e-02 6.385410204529762268e-03 3.156701028347015381e-01 -6.941790878772735596e-02 1.594828367233276367e-01 -1.179676055908203125e-01 8.051721006631851196e-02 -1.817819029092788696e-01 1.667366325855255127e-01 1.712476611137390137e-01
-1.677509695291519165e-01 1.326093375682830811e-01 -7.809287868440151215e-03 -4.835328459739685059e-01 -4.132837802171707153e-02 -1.512213796377182007e-01 -8.944836258888244629e-02 1.240248605608940125e-01 2.592445909976959229e-01 2.420705854892730713e-01 5.545859038829803467e-02 -2.105989009141921997e-01 -6.883121281862258911e-02 1.673899441957473755e-01 1.247632205486297607e-01 -1.536120921373367310e-01 -4.478850215673446655e-02 -7.773769553750753403e-03 -4.585073515772819519e-02 -2.313991934061050415e-01 2.620114386081695557e-01 1.084634140133857727e-01 -9.688695520162582397e-02 -1.869141906499862671e-01 9.367460757493972778e-02 -1.091555878520011902e-01 -4.850002378225326538e-02 2.070501297712326050e-01 1.420165896415710449e-01 -3.599959909915924072e-01 -1.129737198352813721e-01 1.280770152807235718e-01
-2.028416097164154053e-01 8.646839112043380737e-02 -1.518981307744979858e-01 6.852138321846723557e-03 5.492614954710006714e-02 -2.695331163704395294e-02 6.841947138309478760e-02 5.187669396400451660e-02 2.057129442691802979e-01 -4.470815658569335938e-01 1.604491025209426880e-01 -4.920282959938049316e-01 5.375697091221809387e-02 1.273471564054489136e-01 3.212719261646270752e-01 -3.124037571251392365e-02 -3.346588835120201111e-02 1.312749385833740234e-01 -1.141470000147819519e-01 4.013037309050559998e-02 5.520467646420001984e-03 2.186631262302398682e-01 -6.843283772468566895e-02 1.086430400609970093e-01 1.841683089733123779e-01 -1.707086861133575439e-01 -1.861427575349807739e-01 -2.063970714807510376e-01 -5.648576840758323669e-02 -6.905668228864669800e-02 7.341737300157546997e-02 1.811825633049011230e-01
-9.348184615373611450e-02 9.178584069013595581e-02 -1.937650442123413086e-01 -4.762377738952636719e-01 -2.963149361312389374e-02 -1.118020936846733093e-01 2.345738001167774200e-02 1.021433994174003601e-01 -1.538874059915542603e-01 -6.700941920280456543e-02 -4.842746630311012268e-02 -1.512286961078643799e-01 -2.303595542907714844e-01 -6.501867622137069702e-02 1.729236692190170288e-01 2.692577540874481201e-01 -1.355344206094741821e-01 -2.129010260105133057e-01 -2.723558247089385986e-01 -2.086934894323348999e-01 1.668694466352462769e-01 9.066563844680786133e-02 -2.714248187839984894e-02 7.147716730833053589e-02 1.728900223970413208e-01 -2.098598629236221313e-01 -2.071331143379211426e-01 -1.044677570462226868e-03 1.452901214361190796e-01 -1.424775719642639160e-01 3.000316619873046875e-01 -9.716888517141342163e-02
-4.982585832476615906e-02 2.040845453739166260e-01 -1.631174534559249878e-01 8.318958431482315063e-02 1.697049438953399658e-01 -6.530646979808807373e-02 1.009648963809013367e-01 -7.544627785682678223e-02 2.885926067829132080e-01 -3.092540502548217773e-01 3.564562201499938965e-01 -2.706687152385711670e-01 -4.918680340051651001e-02 3.392389044165611267e-02 3.675565719604492188e-01 -4.248028248548507690e-02 -8.754567801952362061e-02 1.364861521869897842e-02 -8.981265872716903687e-02 1.054567396640777588e-01 8.095578290522098541e-03 8.577217906713485718e-02 -1.875974833965301514e-01 -1.405972838401794434e-01 1.700731217861175537e-01 1.903332620859146118e-01 7.422807067632675171e-02 1.722470298409461975e-02 7.553681731224060059e-02 -3.526508510112762451e-01 1.702761352062225342e-01 1.850086748600006104e-01
-2.549539804458618164e-01 2.441464662551879883e-01 -4.656951501965522766e-02 -4.925679564476013184e-01 3.839548677206039429e-02 -7.955066859722137451e-02 -8.027489483356475830e-02 1.785838454961776733e-01 3.418721631169319153e-02 9.889134019613265991e-02 2.042784690856933594e-01 -9.926974773406982422e-02 1.002640053629875183e-01 5.327380448579788208e-02 1.908645331859588623e-01 -6.103130057454109192e-02 2.951943315565586090e-02 -4.200174286961555481e-02 -1.928869485855102539e-01 -2.376529276371002197e-01 1.287962198257446289e-01 8.445805311203002930e-02 -1.131392866373062134e-01 -2.848128788173198700e-02 1.956655532121658325e-01 4.211480915546417236e-02 2.102734521031379700e-02 2.548581659793853760e-01 2.395647168159484863e-01 -3.842079639434814453e-01 -1.451809704303741455e-01 6.075948476791381836e-02
3.229811787605285645e-02 -8.095636218786239624e-02 -3.495362773537635803e-02 -3.357777837663888931e-03 2.059517651796340942e-01 -2.068767249584197998e-01 -1.123741194605827332e-01 1.881195455789566040e-01 4.917526384815573692e-04 -3.222486376762390137e-01 4.425236284732818604e-01 -2.300347387790679932e-01 1.840284168720245361e-01 -1.423694044351577759e-01 1.483362764120101929e-01 -9.788645058870315552e-02 -1.415967047214508057e-01 -8.975767344236373901e-02 3.432609140872955322e-02 -5.814415588974952698e-02 -1.047780513763427734e-01 3.450826704502105713e-01 -2.387703508138656616e-01 -2.714764140546321869e-02 1.396150235086679459e-02 1.697791665792465210e-01 -9.355935454368591309e-02 -2.783661186695098877e-01 2.227271944284439087e-01 -1.279103159904479980e-01 1.321133226156234741e-01 2.175691351294517517e-02
-9.545759856700897217e-02 -4.700233414769172668e-02 -1.859770715236663818e-01 -1.940835565328598022e-01 1.303708255290985107e-01 -3.580042123794555664e-01 -2.792610526084899902e-01 4.675674811005592346e-02 1.865703314542770386e-01 6.627757847309112549e-02 4.002840071916580200e-02 -1.990221887826919556e-01 2.194236963987350464e-01 -1.926833093166351318e-01 -3.722530230879783630e-02 -3.520248234272003174e-01 4.004579409956932068e-02 -5.372336506843566895e-02 -7.791440933942794800e-02 -2.834890782833099365e-01 -9.154822677373886108e-02 2.749174535274505615e-01 -6.730262935161590576e-02 -1.002677008509635925e-01 -6.415235996246337891e-02 -1.212335005402565002e-01 9.125685691833496094e-02 -2.741265296936035156e-01 -1.985752582550048828e-01 -2.500587403774261475e-01 -7.229619473218917847e-02 3.387023508548736572e-02
-6.539106834679841995e-03 -5.471708253026008606e-03 5.922270938754081726e-02 -1.038036867976188660e-01 -5.604001879692077637e-02 -5.904983729124069214e-02 -1.809843480587005615e-01 8.357551693916320801e-02 2.002296410501003265e-02 -3.079150915145874023e-01 -9.360902011394500732e-03 -3.906077444553375244e-01 -3.123371861875057220e-02 7.755697518587112427e-02 3.792236745357513428e-01 -2.704659998416900635e-01 1.372376829385757446e-01 -8.731064200401306152e-02 -8.183477073907852173e-02 6.680776923894882202e-02 -1.925960779190063477e-01 2.117522060871124268e-01 -3.444505631923675537e-01 -1.382430940866470337e-01 1.209499090909957886e-01 1.925230026245117188e-01 2.334207892417907715e-01 2.558594644069671631e-01 -5.865763127803802490e-02 -1.541970819234848022e-01 3.030094131827354431e-02 1.018013507127761841e-01
-2.899247705936431885e-01 6.151596829295158386e-02 5.211030691862106323e-02 -3.090535104274749756e-01 -1.110589429736137390e-01 -2.160058766603469849e-01 -1.705519556999206543e-01 1.841958984732627869e-02 1.121515259146690369e-01 -4.139698576182126999e-03 -1.564849540591239929e-02 5.187205970287322998e-03 -1.657282859086990356e-01 1.298408955335617065e-01 2.075397372245788574e-01 -1.165915727615356445e-01 2.724924497306346893e-02 -7.001960277557373047e-02 -1.576572209596633911e-01 -1.270855814218521118e-01 -1.467884033918380737e-01 -4.678209498524665833e-02 -1.026126369833946228e-01 -1.614630669355392456e-01 6.188945099711418152e-02 8.344966173171997070e-02 -3.205983936786651611e-01 2.368959411978721619e-02 -7.228968292474746704e-02 -6.145164370536804199e-01 5.055531114339828491e-02 7.151685655117034912e-02
-3.481158614158630371e-01 2.684789299964904785e-01 -3.641810640692710876e-02 -1.855012029409408569e-01 -7.546592503786087036e-02 7.686441764235496521e-03 5.153737589716911316e-02 2.166005074977874756e-01 2.421161383390426636e-01 -2.055010348558425903e-01 -1.480197608470916748e-01 -6.365648657083511353e-02 1.174736395478248596e-01 -2.593241073191165924e-02 2.432546615600585938e-01 5.907256621867418289e-03 -1.365986615419387817e-01 9.201575815677642822e-02 7.646016776561737061e-02 2.901589870452880859e-02 -9.159360080957412720e-02 1.787325888872146606e-01 -2.754656672477722168e-01 -7.867205888032913208e-02 4.805550351738929749e-02 -1.183660700917243958e-03 -3.541353344917297363e-01 1.271796226501464844e-01 1.525635123252868652e-01 -2.435773015022277832e-01 1.386954635381698608e-01 3.364810645580291748e-01
1.636405736207962036e-01 3.353901505470275879e-01 -3.348146080970764160e-01 -6.109069287776947021e-02 -8.792765438556671143e-02 -2.788058221340179443e-01 -1.634105890989303589e-01 5.339823663234710693e-02 9.483083337545394897e-02 -2.260739170014858246e-02 1.190136298537254333e-01 -3.269259929656982422e-01 -7.034539710730314255e-03 -1.028845906257629395e-01 2.225922942161560059e-01 -3.359647095203399658e-01 -1.114135906100273132e-01 1.024366766214370728e-01 -2.318028956651687622e-01 1.305504888296127319e-01 -1.927996724843978882e-01 1.051990687847137451e-01 1.484213769435882568e-01 6.234259530901908875e-02 2.250543236732482910e-01 1.231297180056571960e-01 3.119762241840362549e-02 1.600651629269123077e-02 -6.505363434553146362e-02 -2.857437133789062500e-01 4.548440501093864441e-02 5.877327919006347656e-02
-2.817309498786926270e-01 3.450803756713867188e-01 -1.881080269813537598e-01 3.132674144580960274e-03 8.179767429828643799e-02 3.132236003875732422e-02 -2.713685669004917145e-02 -1.154171377420425415e-01 -3.080608323216438293e-03 -2.342040091753005981e-01 9.035736322402954102e-02 -5.544915795326232910e-01 -8.061369508504867554e-02 2.266971468925476074e-01 3.547415435314178467e-01 -1.488781571388244629e-01 -4.288311302661895752e-02 -1.918899416923522949e-01 -1.577281951904296875e-02 7.998655736446380615e-02 9.816788882017135620e-02 1.946622878313064575e-01 -1.334997415542602539e-01 1.212191656231880188e-01 1.138672046363353729e-02 2.239717543125152588e-02 -3.220412135124206543e-02 -5.014967638999223709e-03 -3.415537625551223755e-02 -1.756486296653747559e-01 -9.428242594003677368e-02 -9.211468510329723358e-03
1.698524057865142822e-01 6.961939483880996704e-02 -2.373530864715576172e-01 -1.825219690799713135e-01 8.728582412004470825e-02 -1.053115725517272949e-01 -1.600061357021331787e-01 -1.191204190254211426e-01 1.004140824079513550e-01 3.808557987213134766e-02 2.983989715576171875e-01 -2.833838462829589844e-01 1.228361204266548157e-01 6.110121309757232666e-02 1.857575625181198120e-01 -1.803557723760604858e-01 -7.528972625732421875e-02 1.145761236548423767e-01 -2.941500246524810791e-01 2.427626997232437134e-01 -2.779794931411743164e-01 3.600751161575317383e-01 2.112591639161109924e-02 1.604952812194824219e-01 1.592520177364349365e-01 -1.006930228322744370e-02 -1.207516640424728394e-01 4.988583549857139587e-02 -1.200295239686965942e-01 -2.814861834049224854e-01 4.662172123789787292e-02 1.252208352088928223e-01
1.979720406234264374e-02 -2.409538067877292633e-02 -2.879127562046051025e-01 -1.216725558042526245e-01 8.272550255060195923e-02 7.208707928657531738e-02 -1.543847769498825073e-01 -3.823987022042274475e-02 1.439583599567413330e-01 7.071220129728317261e-02 5.658737942576408386e-02 -4.584861695766448975e-01 5.730243399739265442e-02 4.346099868416786194e-02 2.194356024265289307e-01 -2.803741991519927979e-01 -8.292610943317413330e-02 6.354019790887832642e-02 -2.198625802993774414e-01 3.717229068279266357e-01 -8.972787857055664062e-02 1.965795606374740601e-01 -6.931572407484054565e-02 9.529256075620651245e-02 2.087480127811431885e-01 -2.548479661345481873e-02 -3.827253356575965881e-02 -2.722174115478992462e-02 -1.436259299516677856e-01 -9.330228716135025024e-02 3.657647073268890381e-01 1.592559516429901123e-01
-3.620880544185638428e-01 4.545660689473152161e-02 -4.701126366853713989e-02 -2.938242256641387939e-01 -1.841968148946762085e-01 -9.253281354904174805e-02 -5.207934975624084473e-02 3.786828219890594482e-01 2.123907059431076050e-01 -1.386265307664871216e-01 2.839623391628265381e-01 2.439750134944915771e-01 -9.659662097692489624e-02 7.968044281005859375e-02 1.430159807205200195e-01 -2.337824255228042603e-01 -2.477739751338958740e-01 2.010869681835174561e-01 -1.878748387098312378e-01 -1.340667456388473511e-01 -2.794302301481366158e-03 1.935392171144485474e-01 -7.416973263025283813e-02 1.300232410430908203e-01 8.607817441225051880e-02 1.122508347034454346e-01 -8.521375060081481934e-02 -1.058015078306198120e-01 8.440153673291206360e-03 -1.921457797288894653e-01 7.279003039002418518e-04 6.307320296764373779e-02
-2.900361120700836182e-01 1.638928353786468506e-01 -1.277917176485061646e-01 -4.617120921611785889e-01 -1.230319663882255554e-01 2.427247585728764534e-03 -1.480724848806858063e-02 4.208752512931823730e-02 1.321954280138015747e-01 5.866307392716407776e-02 -2.293412201106548309e-02 -3.305810391902923584e-01 -1.553816199302673340e-01 1.279743015766143799e-01 7.643435150384902954e-02 -1.168803572654724121e-01 1.501241177320480347e-01 4.256127774715423584e-02 -3.579336777329444885e-02 -7.989811152219772339e-02 1.372778415679931641e-02 6.909200549125671387e-02 9.636881202459335327e-02 -4.886670038104057312e-02 4.234736263751983643e-01 -1.550318002700805664e-01 -2.380187064409255981e-02 1.873732805252075195e-01 2.853975296020507812e-01 -2.731011807918548584e-01 -5.910720303654670715e-02 6.637009978294372559e-02
-1.574281007051467896e-01 -2.307264059782028198e-01 -1.095432266592979431e-01 -3.022201657295227051e-01 2.154028117656707764e-01 -2.193103283643722534e-01 -1.330035477876663208e-01 2.753525972366333008e-01 6.028074771165847778e-03 -1.902717724442481995e-02 -9.939101338386535645e-02 -1.620051413774490356e-01 3.070448935031890869e-01 3.054360486567020416e-02 1.410248726606369019e-01 -7.412058115005493164e-02 7.938409596681594849e-02 -1.363108865916728973e-02 -2.164861708879470825e-01 8.068868517875671387e-02 3.512114584445953369e-01 2.371014952659606934e-01 2.537948489189147949e-01 -1.765473634004592896e-01 1.954602897167205811e-01 1.612473875284194946e-01 -1.176519691944122314e-01 -7.851141691207885742e-02 -6.981035321950912476e-02 -2.118875384330749512e-01 -5.490739643573760986e-02 -3.896899148821830750e-02
-1.052745804190635681e-01 3.022069334983825684e-01 -2.493931055068969727e-01 -2.722213864326477051e-01 4.771151393651962280e-02 -2.746306359767913818e-01 1.687797158956527710e-01 2.191172242164611816e-01 -3.132394328713417053e-02 1.494652032852172852e-01 9.734478592872619629e-02 -1.611059755086898804e-01 -3.126129880547523499e-02 1.005144603550434113e-02 1.177443861961364746e-01 -3.100036382675170898e-01 -6.392425298690795898e-02 6.672272086143493652e-02 4.114419966936111450e-02 -2.417569458484649658e-01 -1.504705250263214111e-01 5.698987096548080444e-02 7.752550393342971802e-02 -2.695098221302032471e-01 1.232120841741561890e-01 1.476290822029113770e-01 1.348568350076675415e-01 -1.455781459808349609e-01 4.730233922600746155e-02 -3.428541719913482666e-01 2.354924380779266357e-01 1.117248162627220154e-01
6.700961291790008545e-02 -1.580225676298141479e-02 -2.822487056255340576e-02 -2.565251290798187256e-01 1.461249589920043945e-02 -4.375967383384704590e-02 1.952338069677352905e-01 1.384296417236328125e-01 6.448218971490859985e-02 -3.162652254104614258e-01 -1.440333276987075806e-01 -4.822120964527130127e-01 -4.473806917667388916e-02 -1.802489608526229858e-01 1.991272270679473877e-01 -5.925361812114715576e-02 1.477209664881229401e-02 -1.546560227870941162e-01 -3.080066144466400146e-01 -9.401761740446090698e-02 -1.694471202790737152e-02 2.298994511365890503e-01 -2.027481496334075928e-01 1.151195541024208069e-01 -1.366751641035079956e-01 1.666564643383026123e-01 -6.150282174348831177e-02 1.905788034200668335e-01 -1.462961174547672272e-02 3.438255563378334045e-02 3.263294100761413574e-01 6.597498804330825806e-02
-1.732790470123291016e-01 1.090939268469810486e-01 6.431667506694793701e-02 -2.364987134933471680e-01 -1.975120790302753448e-02 -2.320620566606521606e-01 1.398455072194337845e-02 1.748481541872024536e-01 2.838571071624755859e-01 -2.458191066980361938e-01 4.559767246246337891e-02 -4.019646048545837402e-01 3.969620913267135620e-03 -5.387345328927040100e-03 4.442261159420013428e-01 -5.539594218134880066e-02 -3.807739615440368652e-01 1.254008263349533081e-01 -3.728419169783592224e-02 1.167453452944755554e-01 5.445028468966484070e-02 9.527550637722015381e-02 1.218331679701805115e-01 -5.846316367387771606e-02 1.263672411441802979e-01 -1.204585209488868713e-01 -1.577481627464294434e-01 -9.424255788326263428e-02 5.777815356850624084e-02 -1.365683972835540771e-01 -4.330193623900413513e-02 1.172208264470100403e-01
-8.202265202999114990e-02 -6.456943694502115250e-03 -1.989355534315109253e-01 1.024801209568977356e-01 2.798227220773696899e-02 -1.002968773245811462e-01 -2.156097441911697388e-01 -3.135354071855545044e-02 6.503009796142578125e-02 -2.457037866115570068e-01 1.116643697023391724e-01 -3.010833263397216797e-01 1.850467920303344727e-01 9.207415580749511719e-02 2.409387975931167603e-01 -9.195049107074737549e-02 3.216861188411712646e-02 -1.796143949031829834e-01 -2.311181724071502686e-01 1.920706592500209808e-02 -7.449308037757873535e-02 2.299727350473403931e-01 -1.403105854988098145e-01 -1.122763231396675110e-01 1.386937499046325684e-01 -1.012445464730262756e-01 9.114309400320053101e-02 -4.064193665981292725e-01 -1.235287263989448547e-01 -1.154634654521942139e-01 4.385702908039093018e-01 7.860448956489562988e-02
-3.206405043601989746e-02 9.783899039030075073e-02 -5.933259427547454834e-02 -3.254700601100921631e-01 1.032884120941162109e-01 -1.760580539703369141e-01 6.189141422510147095e-02 1.442432850599288940e-01 -1.252802759408950806e-01 -1.865184009075164795e-01 -2.338981255888938904e-02 -1.943607926368713379e-01 3.647725097835063934e-03 -5.217339843511581421e-02 1.078849658370018005e-01 2.221166789531707764e-01 -1.084634289145469666e-01 -3.908911347389221191e-02 -1.321352124214172363e-01 -1.486894190311431885e-01 1.822771877050399780e-01 4.289917945861816406e-01 1.695196926593780518e-01 -9.133045375347137451e-02 3.475109338760375977e-01 6.645972281694412231e-02 -1.693040281534194946e-01 -3.458365425467491150e-02 -4.546346887946128845e-02 -2.853403091430664062e-01 3.147248029708862305e-01 1.278783231973648071e-01
-2.538530528545379639e-01 -1.025951281189918518e-01 9.360335022211074829e-02 -3.260432481765747070e-01 -1.104471739381551743e-02 -7.201161235570907593e-02 -2.232980728149414062e-01 3.059216439723968506e-01 1.628300100564956665e-01 -3.737212121486663818e-01 4.917041398584842682e-03 1.579451709985733032e-01 -1.708549410104751587e-01 1.865027993917465210e-01 1.890782639384269714e-02 -1.305777113884687424e-03 -2.733054459095001221e-01 -5.510722845792770386e-02 -1.751673668622970581e-01 -1.022829860448837280e-01 -5.453958734869956970e-02 7.495381683111190796e-02 -1.445265263319015503e-01 -1.561534125357866287e-02 2.320910990238189697e-01 -2.193663120269775391e-01 2.028611451387405396e-01 1.096669305115938187e-02 -1.353950798511505127e-02 -2.114499956369400024e-01 -1.633372604846954346e-01 2.056369930505752563e-01
-3.275064229965209961e-01 2.519392371177673340e-01 4.476574435830116272e-02 -2.120003998279571533e-01 -1.428034752607345581e-01 1.040716990828514099e-01 2.083535194396972656e-01 1.888553053140640259e-01 1.650027185678482056e-02 -3.037519752979278564e-02 -1.116465479135513306e-01 -4.976586997509002686e-02 1.512912008911371231e-02 1.516789197921752930e-01 3.719030618667602539e-01 -3.054436109960079193e-02 1.112268194556236267e-01 -1.176234260201454163e-01 -1.657280623912811279e-01 9.467084705829620361e-02 4.004678502678871155e-02 2.130301147699356079e-01 -2.577729523181915283e-02 2.609410583972930908e-01 1.143725588917732239e-01 -7.689508795738220215e-02 -4.075153172016143799e-02 -2.678519487380981445e-01 9.770289063453674316e-02 -4.414824247360229492e-01 7.041647285223007202e-02 1.149536967277526855e-01
3.043175488710403442e-02 -3.779864609241485596e-01 -3.724744319915771484e-01 -1.458101719617843628e-01 9.107515960931777954e-02 -1.146552246063947678e-02 -7.556252181529998779e-02 2.009745314717292786e-02 2.156531065702438354e-01 5.600783973932266235e-03 -3.509631787892431021e-04 -1.065964922308921814e-01 -2.818534970283508301e-01 -7.205368578433990479e-02 1.890719681978225708e-01 -1.627631112933158875e-02 -1.022314205765724182e-01 -1.469706743955612183e-01 -2.665383219718933105e-01 -9.596227109432220459e-02 -1.158163994550704956e-01 1.871040463447570801e-01 -3.436520099639892578e-01 2.197517007589340210e-01 3.327345848083496094e-01 9.334964305162429810e-02 1.647038310766220093e-01 9.591978974640369415e-03 -5.109270289540290833e-02 -1.060114130377769470e-01 -1.027274802327156067e-01 7.040119171142578125e-02
-2.668370604515075684e-01 1.830666363239288330e-01 -1.927105635404586792e-01 -2.559318840503692627e-01 -1.817512698471546173e-02 -2.089142799377441406e-01 -2.173707038164138794e-01 2.271052747964859009e-01 4.314834997057914734e-02 -2.214693836867809296e-02 2.459495067596435547e-01 -6.996422260999679565e-02 3.114091753959655762e-01 5.402041599154472351e-02 2.200846076011657715e-01 -1.601136028766632080e-01 1.185570657253265381e-01 6.150017492473125458e-03 8.196999877691268921e-02 -1.037363633513450623e-01 -4.143452271819114685e-02 -6.671608984470367432e-02 -1.953954398632049561e-01 1.607564687728881836e-01 2.663008868694305420e-01 1.041433513164520264e-01 2.771730720996856689e-01 -5.946338921785354614e-02 2.748893499374389648e-01 -2.078767865896224976e-01 -8.684617280960083008e-02 1.339108049869537354e-01
-1.718738079071044922e-01 1.473846733570098877e-01 -1.520146280527114868e-01 -4.199450090527534485e-02 -1.316368728876113892e-01 -9.805786609649658203e-02 1.069590151309967041e-01 9.424352645874023438e-02 2.767184674739837646e-01 -3.849142491817474365e-01 -8.466549217700958252e-03 -1.758893728256225586e-01 -3.119915165007114410e-02 -1.789639703929424286e-02 3.345034122467041016e-01 1.208267807960510254e-01 -1.658222228288650513e-01 2.267473638057708740e-01 -1.443630456924438477e-01 1.184805929660797119e-01 -7.754717767238616943e-02 2.054980695247650146e-01 -2.203965187072753906e-01 -1.097534298896789551e-01 2.456504851579666138e-01 1.735571175813674927e-01 -2.253454327583312988e-01 -1.001622229814529419e-01 -2.111275643110275269e-01 -2.550437748432159424e-01 5.660233646631240845e-02 7.946611940860748291e-02
-5.502840131521224976e-02 9.162977337837219238e-02 -6.590499728918075562e-02 -6.821452826261520386e-02 1.199227422475814819e-01 -7.326129823923110962e-02 -1.367072314023971558e-01 9.488452225923538208e-02 2.475792914628982544e-01 -2.148163318634033203e-01 -1.513534337282180786e-01 -2.678298950195312500e-01 5.179164558649063110e-02 1.303866505622863770e-01 2.747964262962341309e-01 -4.268617928028106689e-01 4.027517884969711304e-02 1.718105524778366089e-01 -1.148773953318595886e-01 6.261755526065826416e-02 -4.899741709232330322e-02 7.735296338796615601e-02 -3.182202577590942383e-01 -2.434248030185699463e-01 1.488589122891426086e-02 2.798882126808166504e-01 1.458075642585754395e-01 -8.819538354873657227e-02 -9.303486347198486328e-02 -3.195112049579620361e-01 -1.296130716800689697e-01 1.862501725554466248e-02
-1.311244536191225052e-02 1.776830404996871948e-01 -1.194414719939231873e-01 -4.153278768062591553e-01 1.926578879356384277e-01 1.772997155785560608e-02 -1.455638092011213303e-02 2.498324215412139893e-02 3.749096393585205078e-02 -3.193401172757148743e-02 -2.542597055435180664e-02 1.326385140419006348e-02 4.768104851245880127e-02 8.098603039979934692e-02 5.829556658864021301e-02 1.551478542387485504e-02 -3.883837163448333740e-02 -2.139611840248107910e-01 -5.788881331682205200e-02 -1.737156063318252563e-01 -2.744477689266204834e-01 3.766642212867736816e-01 3.723807632923126221e-02 1.995173841714859009e-01 4.460355043411254883e-01 -1.783335581421852112e-02 -1.862245649099349976e-01 1.292922496795654297e-01 -2.791819870471954346e-01 -1.603194028139114380e-01 1.665172576904296875e-01 -7.915084809064865112e-02
1.375080645084381104e-01 -2.363588102161884308e-02 -2.916945219039916992e-01 -6.072558835148811340e-02 8.927238732576370239e-02 -2.477821409702301025e-01 -1.254342496395111084e-01 -4.426651448011398315e-02 8.734324574470520020e-02 5.105189047753810883e-04 1.649160534143447876e-01 -2.410942614078521729e-01 -2.803656458854675293e-02 6.319203972816467285e-02 3.715433478355407715e-01 -2.370832115411758423e-01 6.125960964709520340e-03 1.192278489470481873e-01 -3.227967917919158936e-01 2.876680195331573486e-01 -8.967275731265544891e-03 3.399482667446136475e-01 -3.868967667222023010e-02 -1.838194727897644043e-01 4.768576472997665405e-03 1.422061175107955933e-01 -1.541782915592193604e-01 3.403826430439949036e-02 5.486833304166793823e-02 -2.196491360664367676e-01 2.313147783279418945e-01 1.031643301248550415e-01
-2.754375636577606201e-01 -7.479966431856155396e-02 -8.847706019878387451e-02 -4.283724427223205566e-01 -2.374115772545337677e-02 -2.319641411304473877e-01 -2.452438473701477051e-01 -1.020892709493637085e-01 -1.005157232284545898e-01 -2.017100155353546143e-01 6.635944545269012451e-02 -1.430355757474899292e-01 3.127838075160980225e-01 -3.944264724850654602e-03 2.215215265750885010e-01 4.534199833869934082e-03 -5.201737955212593079e-02 3.841799870133399963e-02 4.836466908454895020e-02 -2.163390368223190308e-01 -6.980587728321552277e-03 -1.254024505615234375e-01 -1.964388489723205566e-01 1.096841990947723389e-01 1.069803014397621155e-01 1.207513213157653809e-01 -9.427137556485831738e-04 -1.841012537479400635e-01 3.488403558731079102e-01 -2.500631511211395264e-01 -3.859322145581245422e-02 1.197010055184364319e-01
4.453515261411666870e-02 3.018354773521423340e-01 -1.619924902915954590e-01 -1.962032020092010498e-01 8.418403565883636475e-02 -2.669691853225231171e-02 -1.279217302799224854e-01 2.043207436800003052e-01 1.763075292110443115e-01 -8.271764963865280151e-02 2.588524855673313141e-02 -1.603973843157291412e-02 9.724471718072891235e-03 2.483992278575897217e-01 3.799875378608703613e-01 2.188763581216335297e-03 -3.634408712387084961e-01 7.599375396966934204e-02 -8.457414805889129639e-03 -7.347362488508224487e-02 -6.242045387625694275e-02 2.460836619138717651e-01 -1.895062178373336792e-01 -1.542723923921585083e-01 -9.934183210134506226e-02 -2.063104361295700073e-01 -2.965248227119445801e-01 5.128738284111022949e-02 9.658417105674743652e-02 -1.058388650417327881e-01 3.718375042080879211e-02 3.143479526042938232e-01
-1.932601034641265869e-01 1.300922781229019165e-01 -2.379190325736999512e-01 -2.883469760417938232e-01 9.088403731584548950e-02 2.820106456056237221e-03 -1.413758727721869946e-03 1.853456646203994751e-01 2.482778131961822510e-01 1.384726762771606445e-01 -1.818618774414062500e-01 -3.104688972234725952e-02 -5.436017364263534546e-02 2.977324835956096649e-02 2.025151848793029785e-01 -1.682797074317932129e-01 -4.023748263716697693e-02 -5.448640882968902588e-02 -2.134842872619628906e-01 -1.259634643793106079e-01 -2.768615186214447021e-01 5.461955666542053223e-01 -6.601470708847045898e-02 1.682016104459762573e-01 -8.584238588809967041e-03 2.652256190776824951e-01 -4.946215450763702393e-02 2.684560604393482208e-02 -9.794255718588829041e-03 1.082932427525520325e-01 1.271258741617202759e-01 -9.815266355872154236e-03
-1.310431212186813354e-01 1.932525932788848877e-01 -1.821020394563674927e-01 -2.068618386983871460e-01 -6.873688846826553345e-02 4.096462577581405640e-02 1.534211635589599609e-01 2.012472301721572876e-01 5.353387445211410522e-02 -2.143814116716384888e-01 8.564204908907413483e-03 -3.174152225255966187e-02 1.307111531496047974e-01 1.474179625511169434e-01 2.801513075828552246e-01 -1.381614655256271362e-01 -1.409582048654556274e-01 3.240661919116973877e-01 1.473446004092693329e-02 2.489034086465835571e-02 -1.153609827160835266e-01 4.125357568264007568e-01 -1.043628379702568054e-01 -3.785148262977600098e-02 1.074193567037582397e-01 -1.266187727451324463e-01 -3.594831228256225586e-01 -7.626738399267196655e-02 3.273080289363861084e-02 -5.145801976323127747e-02 3.663660585880279541e-02 3.515245020389556885e-01
-1.455866396427154541e-01 2.006096690893173218e-01 -2.657127380371093750e-01 -6.591119617223739624e-02 9.116006642580032349e-02 -1.489205062389373779e-01 8.448044955730438232e-02 7.865573465824127197e-02 3.289065659046173096e-01 -7.931301742792129517e-02 6.312184035778045654e-02 -2.699408531188964844e-01 -6.222600117325782776e-02 -1.166681870818138123e-01 2.341505289077758789e-01 -9.461300075054168701e-02 -4.324835166335105896e-02 5.203879624605178833e-02 -1.606276035308837891e-01 -1.205390617251396179e-01 -2.176182121038436890e-01 3.315101265907287598e-01 -2.264819890260696411e-01 -9.782595187425613403e-02 -3.709650412201881409e-02 -2.768923938274383545e-01 -1.930490285158157349e-01 -2.122861146926879883e-01 8.543185144662857056e-02 -9.539157897233963013e-02 2.934883236885070801e-01 1.458595246076583862e-01
-1.738800108432769775e-01 1.466832607984542847e-01 -1.582680344581604004e-01 -6.532241404056549072e-02 -1.049291789531707764e-01 -4.858462512493133545e-02 -2.426689714193344116e-01 2.000793218612670898e-01 1.992425620555877686e-01 4.975218325853347778e-03 -4.030174575746059418e-03 -1.255711913108825684e-01 -1.924853622913360596e-01 -1.241637393832206726e-01 2.156940847635269165e-01 -5.634543299674987793e-02 -2.672313749790191650e-01 -1.461941469460725784e-02 -9.373039752244949341e-02 3.112576007843017578e-01 2.085649520158767700e-01 3.168518543243408203e-01 -1.361979544162750244e-01 -1.142238900065422058e-01 1.777775883674621582e-01 2.052196413278579712e-01 3.447647392749786377e-01 2.177553921937942505e-01 2.851724997162818909e-02 -2.170671373605728149e-01 -4.187328740954399109e-02 -8.063071966171264648e-02
5.368629470467567444e-02 1.325547397136688232e-01 -2.358977049589157104e-01 -2.577503323554992676e-01 -5.641952902078628540e-02 -1.394506841897964478e-01 -1.381432116031646729e-01 1.851320415735244751e-01 -1.969936129171401262e-04 -3.884983360767364502e-01 -1.730775237083435059e-01 -3.135198354721069336e-01 7.443533837795257568e-02 -2.080236561596393585e-02 1.790747232735157013e-02 -7.104582339525222778e-02 -1.308609694242477417e-01 7.445573806762695312e-02 -8.502180874347686768e-02 -2.165475338697433472e-01 8.211164921522140503e-02 1.491347402334213257e-01 3.595398366451263428e-02 -5.445379763841629028e-02 -1.268608309328556061e-02 -8.737925440073013306e-02 -2.411860227584838867e-02 3.663461506366729736e-01 1.682429760694503784e-01 -1.196096986532211304e-01 4.384324252605438232e-01 -5.916275084018707275e-02
-7.062699645757675171e-02 7.195598632097244263e-02 -2.284991890192031860e-01 -5.096212960779666901e-03 1.576795727014541626e-01 -4.455130919814109802e-02 -1.647811681032180786e-01 -1.103954240679740906e-01 2.177015542984008789e-01 -6.701084226369857788e-02 2.588554024696350098e-01 -3.767613470554351807e-01 -1.346141248941421509e-01 -1.246708184480667114e-01 3.096425831317901611e-01 -7.439309358596801758e-02 -3.034257562831044197e-03 9.152211248874664307e-02 -1.524283289909362793e-01 2.970828115940093994e-01 -3.351746499538421631e-02 4.204566776752471924e-01 4.793008789420127869e-02 9.368173778057098389e-02 1.296072900295257568e-01 2.654062397778034210e-02 -8.830085396766662598e-02 1.495647579431533813e-01 -1.063627973198890686e-01 -2.371989190578460693e-01 2.197256684303283691e-01 5.575629696249961853e-02
6.179222837090492249e-02 1.409970074892044067e-01 -6.205039843916893005e-02 -3.673959672451019287e-01 7.688130438327789307e-02 -1.676974594593048096e-01 1.545038223266601562e-01 -4.713045060634613037e-02 1.100149005651473999e-01 -1.315514445304870605e-01 -2.551022768020629883e-01 -2.140025794506072998e-01 1.365562081336975098e-01 1.662667468190193176e-02 6.620224565267562866e-02 4.150544479489326477e-02 -9.940205514430999756e-02 -2.566020488739013672e-01 -5.660834722220897675e-04 -2.669478356838226318e-01 -2.126482129096984863e-02 4.669024944305419922e-01 -1.161825880408287048e-01 1.460009962320327759e-01 3.349181711673736572e-01 1.375209242105484009e-01 -1.465767621994018555e-01 1.988760195672512054e-02 5.464161932468414307e-02 -6.142669543623924255e-02 1.284105032682418823e-01 1.886014640331268311e-01
-1.774067878723144531e-01 1.353422403335571289e-01 -2.669151723384857178e-01 4.990217462182044983e-02 1.187276691198348999e-01 8.165417239069938660e-03 4.086429253220558167e-02 2.052013725042343140e-01 2.460537850856781006e-02 -2.609108090400695801e-01 6.360848993062973022e-02 -2.984789609909057617e-01 9.224617481231689453e-02 1.249499768018722534e-01 2.691423296928405762e-01 9.773679077625274658e-03 -1.947645395994186401e-01 1.083178538829088211e-02 -3.768306672573089600e-01 3.995213657617568970e-02 -1.224229484796524048e-01 1.491134166717529297e-01 -2.076076567173004150e-01 1.128121465444564819e-01 -2.811705693602561951e-03 -1.131519377231597900e-01 -3.566966950893402100e-01 -2.269380837678909302e-01 1.646183244884014130e-02 -2.332756519317626953e-01 1.977921426296234131e-01 -3.413619706407189369e-03
-1.984407007694244385e-01 6.905979663133621216e-02 1.190444678068161011e-01 -5.864629745483398438e-01 8.304706960916519165e-02 -2.590424939990043640e-02 -1.010913029313087463e-01 2.584362626075744629e-01 2.146392613649368286e-01 3.398931771516799927e-02 -1.151491999626159668e-01 -7.995989173650741577e-02 -3.995579481124877930e-02 3.368015959858894348e-02 -1.436116266995668411e-02 -1.005591079592704773e-02 1.767007112503051758e-01 -1.030134558677673340e-01 4.039975628256797791e-02 -1.247383002191781998e-02 2.907824218273162842e-01 1.950916796922683716e-01 -1.522364765405654907e-01 -1.031016185879707336e-01 -9.627166390419006348e-02 5.314995348453521729e-02 -1.459994763135910034e-01 1.193486973643302917e-01 5.259823985397815704e-03 -3.988507986068725586e-01 1.451009213924407959e-01 1.240483745932579041e-01
3.541525825858116150e-02 1.448132842779159546e-01 -9.726694971323013306e-02 -2.070311009883880615e-01 1.922444701194763184e-01 -2.692035734653472900e-01 -2.551759593188762665e-02 -6.334491819143295288e-02 -3.922457993030548096e-02 2.866980805993080139e-02 -1.934174150228500366e-01 -1.377061903476715088e-01 3.947523236274719238e-02 9.113848954439163208e-02 2.067581415176391602e-01 -3.708277270197868347e-02 -2.468849420547485352e-01 -2.527090311050415039e-01 -5.069364234805107117e-02 -2.810255587100982666e-01 3.108280897140502930e-02 3.577689230442047119e-01 -2.404409460723400116e-02 2.122593820095062256e-01 4.099583327770233154e-01 -3.552129864692687988e-02 -2.238571643829345703e-01 1.043507754802703857e-01 -1.008972153067588806e-01 -2.161148041486740112e-01 1.739085912704467773e-01 -1.492150034755468369e-02
-1.020904630422592163e-01 8.642970770597457886e-02 -2.176620513200759888e-01 -4.179649949073791504e-01 4.354216530919075012e-02 -2.728291749954223633e-01 -5.296416953206062317e-02 -7.588277757167816162e-02 -3.897314891219139099e-02 -5.156206339597702026e-02 -1.392160505056381226e-01 -7.719802111387252808e-02 -1.280436962842941284e-01 -1.029606238007545471e-01 3.230065703392028809e-01 1.287111639976501465e-01 -1.228070482611656189e-01 -1.705851703882217407e-01 -8.100754767656326294e-02 -8.096434175968170166e-02 1.531850397586822510e-01 3.104775547981262207e-01 2.603756487369537354e-01 -4.144866392016410828e-02 1.854805350303649902e-01 -3.119718283414840698e-02 -5.637250840663909912e-02 1.696604192256927490e-01 2.992854453623294830e-02 -2.346249520778656006e-01 3.253234922885894775e-01 1.481018960475921631e-01
-2.551928758621215820e-01 1.915243268013000488e-01 -1.023630704730749130e-02 -4.192198216915130615e-01 -1.133159101009368896e-01 -1.658870875835418701e-01 -2.094845660030841827e-02 4.751287028193473816e-02 1.723396480083465576e-01 1.454306989908218384e-01 -2.559309825301170349e-02 -1.187793985009193420e-01 -8.310803771018981934e-02 -1.518565881997346878e-02 3.285004198551177979e-01 -1.128797233104705811e-01 5.855721235275268555e-02 -1.718937456607818604e-01 -1.383737623691558838e-01 -1.246024742722511292e-01 1.536256968975067139e-01 9.513837844133377075e-02 -1.495723426342010498e-01 4.563838616013526917e-02 3.463884592056274414e-01 -3.621689975261688232e-02 -6.432393193244934082e-02 1.862621307373046875e-01 1.891848593950271606e-01 -3.920492529869079590e-01 6.165814399719238281e-02 8.777090907096862793e-02
-1.262665092945098877e-01 1.315322220325469971e-01 -5.671374499797821045e-02 -2.524192631244659424e-01 1.212348341941833496e-01 -1.805361174046993256e-02 -9.658525139093399048e-02 1.882639825344085693e-01 3.094187676906585693e-01 -1.092386320233345032e-01 3.216747045516967773e-01 -1.888771653175354004e-01 5.392339453101158142e-02 1.838766620494425297e-03 4.069140255451202393e-01 1.204494237899780273e-01 -1.906075179576873779e-01 -8.404041826725006104e-02 -9.319876134395599365e-02 9.402076154947280884e-02 -1.275836825370788574e-01 -5.470823869109153748e-02 3.145688027143478394e-02 9.084355086088180542e-02 1.363155990839004517e-01 -6.691803038120269775e-02 1.459090597927570343e-02 -2.278150469064712524e-01 -3.424034267663955688e-02 -2.285741269588470459e-01 2.725226283073425293e-01 3.433884084224700928e-01
-3.747045993804931641e-01 1.277870833873748779e-01 -1.815916411578655243e-02 -4.010107219219207764e-01 -7.892586290836334229e-02 -2.949791848659515381e-01 -1.945388615131378174e-01 1.443881839513778687e-01 5.687773600220680237e-02 -1.741846352815628052e-01 2.309739291667938232e-01 2.786815464496612549e-01 -5.556786432862281799e-02 3.113476932048797607e-02 5.930468812584877014e-02 -1.663580685853958130e-01 -2.144333273172378540e-01 8.161762356758117676e-02 -2.632661759853363037e-01 -1.553122103214263916e-01 1.362750977277755737e-01 3.029456436634063721e-01 -7.143671810626983643e-02 2.263827249407768250e-02 8.824142813682556152e-02 1.220487728714942932e-01 -1.671791672706604004e-01 -7.665169984102249146e-02 -5.613157898187637329e-02 -8.083227276802062988e-02 -1.750020659528672695e-03 4.608976095914840698e-02
-1.672345548868179321e-01 -3.613385558128356934e-01 -1.344880461692810059e-01 -2.450454086065292358e-01 1.131696179509162903e-01 -2.285741716623306274e-01 -8.752156049013137817e-02 2.142763733863830566e-01 -4.488439485430717468e-02 -9.002937376499176025e-02 -1.084668189287185669e-02 7.832041010260581970e-03 -3.082154318690299988e-02 2.602287530899047852e-01 2.245882153511047363e-01 -1.776295602321624756e-01 2.587793767452239990e-02 7.851853035390377045e-03 -1.609217822551727295e-01 2.035187035799026489e-01 3.325863182544708252e-01 2.511295676231384277e-01 -5.305258184671401978e-02 -9.361194074153900146e-02 2.921013236045837402e-01 2.264114767313003540e-01 -9.034622460603713989e-02 6.919156014919281006e-02 -1.414525061845779419e-01 -9.526456892490386963e-02 1.218770295381546021e-01 -1.922679245471954346e-01
7.599132508039474487e-02 -2.009029686450958252e-02 -1.005278006196022034e-01 -4.175116717815399170e-01 7.620903849601745605e-02 -1.358878612518310547e-01 5.758468806743621826e-02 1.386805474758148193e-01 -1.201483085751533508e-01 7.636443525552749634e-02 -4.091051965951919556e-02 -6.180534511804580688e-02 6.165773421525955200e-02 -9.197770804166793823e-02 2.422231584787368774e-01 1.371689513325691223e-02 -7.613513618707656860e-02 -3.504806458950042725e-01 -1.514445096254348755e-01 -9.851574897766113281e-02 -1.349865198135375977e-01 3.787935078144073486e-01 -3.911906108260154724e-02 1.287429183721542358e-01 3.689474761486053467e-01 8.534447103738784790e-02 -2.079334706068038940e-01 -6.346525996923446655e-02 -1.901580840349197388e-01 -2.910853326320648193e-01 9.913154691457748413e-02 5.677067488431930542e-02
-2.509893774986267090e-01 -6.449130177497863770e-02 1.406002491712570190e-01 -7.708457857370376587e-02 1.901789009571075439e-01 -1.005598157644271851e-02 -1.283989548683166504e-01 1.163685470819473267e-01 1.970719695091247559e-01 -3.142577130347490311e-03 3.933672606945037842e-02 -1.950184255838394165e-01 -2.353579401969909668e-01 2.165594398975372314e-01 1.163032799959182739e-01 -1.464892029762268066e-01 -2.586817145347595215e-01 -7.184525579214096069e-02 -1.140438839793205261e-01 1.732710599899291992e-01 -8.530173450708389282e-02 3.264758586883544922e-01 -2.957677245140075684e-01 -2.343587279319763184e-01 2.528570890426635742e-01 1.715636253356933594e-01 -5.572962388396263123e-02 -1.553005427122116089e-01 1.978031173348426819e-02 -1.395844370126724243e-01 -7.956654578447341919e-02 3.270490467548370361e-01
7.846857421100139618e-03 2.886630892753601074e-01 -1.102414280176162720e-01 -4.832729101181030273e-01 1.416963785886764526e-01 -1.115401741117238998e-02 -5.977108143270015717e-03 3.371757268905639648e-01 -1.759758293628692627e-01 1.327493190765380859e-01 1.165219843387603760e-01 -8.988186717033386230e-02 6.494138389825820923e-02 3.168295696377754211e-02 8.103838562965393066e-02 -2.242720276117324829e-01 6.449528038501739502e-02 1.412434428930282593e-01 -3.497883677482604980e-01 1.306309364736080170e-03 4.892370849847793579e-02 2.056164294481277466e-02 -2.969679236412048340e-01 1.116514205932617188e-01 1.452657133340835571e-01 4.803848452866077423e-03 8.427131921052932739e-03 1.084202826023101807e-01 1.423840373754501343e-01 -2.679325938224792480e-01 6.876830011606216431e-02 1.580251306295394897e-01
-3.957163691520690918e-01 3.464012145996093750e-01 -2.015215158462524414e-01 -4.257906377315521240e-01 2.987076640129089355e-01 -8.180760592222213745e-02 1.699796169996261597e-01 2.017691433429718018e-01 1.000975817441940308e-02 -5.682540684938430786e-02 -1.216801777482032776e-01 -1.550374478101730347e-01 -1.988436132669448853e-01 -1.679490804672241211e-01 6.823082268238067627e-02 -1.970574110746383667e-01 -1.196376904845237732e-01 8.416681736707687378e-02 1.487405877560377121e-02 -1.892851144075393677e-01 5.988509580492973328e-02 8.288474380970001221e-02 3.196103125810623169e-02 -1.722135096788406372e-01 1.549261361360549927e-01 -2.668690495193004608e-02 1.207191720604896545e-01 -3.825941309332847595e-02 4.381200671195983887e-02 -1.235611885786056519e-01 1.520373821258544922e-01 -5.425139889121055603e-02
-1.845882087945938110e-01 2.129249721765518188e-01 -2.591421455144882202e-02 -3.478385508060455322e-01 2.044640630483627319e-01 -3.956637904047966003e-02 3.440955281257629395e-02 2.244196534156799316e-01 7.276354357600212097e-03 -2.922439873218536377e-01 -8.057281374931335449e-02 1.463174074888229370e-01 -1.293133199214935303e-02 1.368657648563385010e-01 2.684142291545867920e-01 -2.065450102090835571e-01 8.444888517260551453e-03 2.615686655044555664e-01 -2.462974190711975098e-01 -2.356512248516082764e-01 3.257815167307853699e-02 2.106402814388275146e-02 -1.325197368860244751e-01 -1.839127391576766968e-02 2.269589109346270561e-03 3.982821479439735413e-02 5.427632480859756470e-02 1.254098415374755859e-01 2.902230806648731232e-02 -4.342141449451446533e-01 -1.721145063638687134e-01 -1.169624179601669312e-01
-7.667148113250732422e-02 -1.400504261255264282e-01 -1.773104965686798096e-01 9.085795283317565918e-02 1.971387267112731934e-01 2.880567684769630432e-02 -4.875334445387125015e-03 2.706374824047088623e-01 -4.438513144850730896e-02 -3.167028725147247314e-01 -8.462958037853240967e-02 -4.211038649082183838e-01 4.496392980217933655e-02 -2.448129057884216309e-01 1.719319671392440796e-01 -1.063302531838417053e-01 -2.346048802137374878e-01 1.223815754055976868e-01 -1.398365199565887451e-01 1.837038993835449219e-01 -1.340966969728469849e-01 1.663199067115783691e-01 -2.001036554574966431e-01 -1.086935102939605713e-01 1.688829809427261353e-01 -1.256386190652847290e-01 -9.663735516369342804e-03 -1.421580910682678223e-01 2.381614446640014648e-01 -1.388397663831710815e-01 7.072257995605468750e-02 2.565973699092864990e-01
-7.526363432407379150e-02 -1.305308286100625992e-02 5.153998360037803650e-02 -2.281391918659210205e-01 1.047816202044487000e-01 1.004680693149566650e-01 -2.514981031417846680e-01 5.847495794296264648e-02 3.136813640594482422e-01 -2.367638982832431793e-02 5.917145684361457825e-02 -3.563881516456604004e-01 2.254895307123661041e-02 1.238387450575828552e-01 2.862991690635681152e-01 -1.729242131114006042e-02 3.588208928704261780e-02 -5.486648157238960266e-02 5.827749893069267273e-02 -1.069442704319953918e-01 3.265957161784172058e-02 7.096917927265167236e-02 1.431992799043655396e-01 8.568222820758819580e-02 -2.423391491174697876e-02 1.637811064720153809e-01 -8.289427310228347778e-02 -3.156416416168212891e-01 -7.709431648254394531e-02 -4.048432707786560059e-01 1.464595198631286621e-01 3.819031715393066406e-01
-9.415000677108764648e-02 3.516492545604705811e-01 -4.846836626529693604e-02 6.809285376220941544e-03 2.864052541553974152e-03 -5.907918512821197510e-02 2.921915613114833832e-02 1.991474032402038574e-01 3.004357814788818359e-01 -1.116537153720855713e-01 -4.375839233398437500e-02 1.290091276168823242e-01 3.809347003698348999e-02 3.035650216042995453e-02 1.820168048143386841e-01 -3.910145759582519531e-01 -3.754790127277374268e-01 1.788715124130249023e-01 -7.010602205991744995e-02 3.065315261483192444e-02 1.171101629734039307e-01 3.615527153015136719e-01 -1.506501138210296631e-01 -1.372269839048385620e-01 1.945387870073318481e-01 1.357108801603317261e-01 -1.317815631628036499e-01 2.893447503447532654e-02 3.629647195339202881e-02 -1.786509454250335693e-01 1.095169633626937866e-01 1.640113741159439087e-01
-3.861972093582153320e-01 1.871835738420486450e-01 -2.595623433589935303e-01 -5.839182808995246887e-02 2.027773261070251465e-01 -7.945084944367408752e-03 -1.136586256325244904e-02 1.050797700881958008e-01 3.528026044368743896e-01 -9.116423130035400391e-02 1.486723273992538452e-01 -1.527227610349655151e-01 1.097003072500228882e-01 -5.615266971290111542e-03 8.971460908651351929e-02 2.951044589281082153e-02 -1.757223904132843018e-01 1.028074175119400024e-01 -3.008089363574981689e-01 -1.280956566333770752e-01 8.329285681247711182e-02 1.903223842382431030e-01 1.249569351784884930e-03 -7.395675778388977051e-02 2.247446477413177490e-01 4.090729951858520508e-01 -4.605267941951751709e-02 -1.508903056383132935e-01 -1.230735704302787781e-02 -1.464859098196029663e-01 8.585828542709350586e-02 1.574511229991912842e-01
1.460383683443069458e-01 2.342450991272926331e-02 -2.764270901679992676e-01 -3.622693419456481934e-01 4.028495401144027710e-02 -7.917024195194244385e-02 1.658748537302017212e-01 2.646821439266204834e-01 2.307450473308563232e-01 -1.145647540688514709e-01 -8.922465145587921143e-02 -1.932975351810455322e-01 1.058240681886672974e-01 2.490776404738426208e-02 2.869461774826049805e-01 -8.712977916002273560e-02 -4.453932046890258789e-01 1.139828413724899292e-01 -4.618404060602188110e-02 7.092346251010894775e-02 4.781214520335197449e-02 -6.150619313120841980e-02 -8.306706696748733521e-02 -1.877178847789764404e-01 -1.916010119020938873e-02 -4.055822268128395081e-02 2.996439114212989807e-02 -3.662632778286933899e-02 -1.753306202590465546e-02 -2.555841207504272461e-01 -2.963342145085334778e-02 3.377445340156555176e-01
-2.966782152652740479e-01 1.331268846988677979e-01 -2.500025629997253418e-01 -5.481299757957458496e-01 -1.106547191739082336e-01 2.006546854972839355e-01 3.141604363918304443e-02 1.316457241773605347e-01 1.212420091032981873e-01 -5.505841225385665894e-02 9.067113697528839111e-02 -2.189773321151733398e-01 1.978217810392379761e-01 4.046512395143508911e-02 6.967859715223312378e-02 -2.742274999618530273e-01 1.386183649301528931e-01 5.240767076611518860e-02 -3.561516851186752319e-02 -1.575492173433303833e-01 -8.567553013563156128e-02 3.428971394896507263e-02 -8.673303574323654175e-02 2.138322293758392334e-01 2.847395539283752441e-01 -1.131597608327865601e-01 7.918095588684082031e-02 5.529544875025749207e-02 1.852370202541351318e-01 -1.022319942712783813e-01 -5.187790095806121826e-02 -7.265168428421020508e-02
1.330602318048477173e-01 -1.348373107612133026e-02 -2.056118845939636230e-01 -3.849243223667144775e-01 -3.599508665502071381e-03 -2.619094550609588623e-01 4.936848953366279602e-02 6.163335964083671570e-02 1.960361748933792114e-02 -1.185592915862798691e-02 3.679023683071136475e-02 -1.822175830602645874e-01 2.300733700394630432e-02 1.129997149109840393e-01 1.563179679214954376e-02 6.039021536707878113e-02 -1.673090904951095581e-01 -2.505128085613250732e-01 -2.146790474653244019e-01 -4.699673876166343689e-02 8.649938553571701050e-02 2.997528910636901855e-01 2.191596478223800659e-01 -6.779041886329650879e-02 4.382228255271911621e-01 -5.458789318799972534e-02 -2.303777188062667847e-01 2.277561649680137634e-02 -1.472660899162292480e-02 -2.673124969005584717e-01 1.608183383941650391e-01 1.714680790901184082e-01
-2.040821611881256104e-01 1.634273529052734375e-01 -9.501200169324874878e-02 -2.907473035156726837e-02 -1.267715692520141602e-01 -2.318531647324562073e-02 6.993737071752548218e-02 2.343861460685729980e-01 1.659096181392669678e-01 -2.778604328632354736e-01 -8.924790471792221069e-02 -2.255999594926834106e-01 2.668232321739196777e-01 6.102995574474334717e-02 4.030369520187377930e-01 -8.899519592523574829e-02 -2.168492786586284637e-02 2.787760794162750244e-01 -6.438695639371871948e-02 8.904971182346343994e-02 -7.310777902603149414e-02 2.082412987947463989e-01 -2.194641083478927612e-01 -2.151320576667785645e-01 2.202311456203460693e-01 1.364446878433227539e-01 -1.032373979687690735e-01 -9.121294319629669189e-02 -9.952262789011001587e-02 -3.264419734477996826e-01 9.301626123487949371e-03 1.979176327586174011e-02
-3.312113583087921143e-01 3.339132964611053467e-01 -3.497197479009628296e-02 -3.829559981822967529e-01 7.490947842597961426e-02 -1.410058978945016861e-02 1.017912924289703369e-01 2.399021387100219727e-01 -9.495209157466888428e-02 -1.292124688625335693e-01 1.979505643248558044e-03 -7.821085304021835327e-02 -5.951868742704391479e-02 -5.631273984909057617e-02 2.720793187618255615e-01 -2.331871837377548218e-01 1.497889123857021332e-02 2.746628820896148682e-01 -2.326711416244506836e-01 -1.561766713857650757e-01 -7.873824238777160645e-02 8.369075506925582886e-02 -1.613785922527313232e-01 1.493915170431137085e-02 1.473751962184906006e-01 -2.708708308637142181e-02 -1.078110709786415100e-01 1.929923743009567261e-01 4.225868359208106995e-02 -3.355118930339813232e-01 -1.754687167704105377e-02 1.029687896370887756e-01
-2.174318730831146240e-01 -1.129830442368984222e-02 -4.099940359592437744e-01 -4.962951540946960449e-01 -2.766226232051849365e-01 4.864626098424196243e-03 -4.831551760435104370e-02 6.974906660616397858e-03 7.675214437767863274e-04 6.826942414045333862e-02 -1.254057437181472778e-01 -9.918452054262161255e-02 8.263629861176013947e-03 1.711426228284835815e-01 2.320714890956878662e-01 -1.732218265533447266e-01 1.024967283010482788e-01 -1.262853574007749557e-02 -6.240940839052200317e-02 -3.922533616423606873e-02 -2.433489821851253510e-02 1.741129159927368164e-01 1.463779341429471970e-02 -1.427386701107025146e-01 2.044700086116790771e-01 5.374778434634208679e-02 -3.648841679096221924e-01 8.746162056922912598e-02 5.826990678906440735e-02 -2.238917052745819092e-01 -7.082404941320419312e-02 -6.479215621948242188e-02
-1.648074835538864136e-01 1.962852776050567627e-01 -1.438933908939361572e-01 -6.009903177618980408e-02 2.137111574411392212e-01 -1.229150593280792236e-01 -2.563571035861968994e-01 9.775091707706451416e-02 8.173867315053939819e-02 -1.969138830900192261e-01 2.562228143215179443e-01 -3.384960889816284180e-01 -1.462658941745758057e-01 2.155603468418121338e-02 1.503207832574844360e-01 -8.169334381818771362e-02 -1.545311696827411652e-02 2.535533010959625244e-01 2.059463039040565491e-02 3.504276871681213379e-01 -2.177752107381820679e-01 3.187686800956726074e-01 -7.314129918813705444e-02 4.739134013652801514e-02 1.622812002897262573e-01 1.013073921203613281e-01 -1.327530294656753540e-01 -9.460265934467315674e-02 -1.133775338530540466e-02 1.004067733883857727e-01 2.001498639583587646e-01 1.982313543558120728e-01
-4.851836562156677246e-01 6.273256242275238037e-02 -1.638269126415252686e-01 -3.114881217479705811e-01 7.956176996231079102e-02 -1.031100898981094360e-01 1.996795386075973511e-01 1.185490936040878296e-01 4.753769934177398682e-02 -3.896547853946685791e-02 -3.467928618192672729e-02 -5.857644975185394287e-02 1.189951598644256592e-02 2.276991754770278931e-01 4.908323287963867188e-01 1.825155317783355713e-01 -8.157673478126525879e-02 -1.526811718940734863e-01 -9.153340756893157959e-02 -5.500937253236770630e-02 7.703938335180282593e-02 -7.291877269744873047e-02 -1.352402865886688232e-01 -8.936788141727447510e-02 6.455475836992263794e-02 6.766221486032009125e-03 -1.670282483100891113e-01 -1.527454406023025513e-01 1.432677060365676880e-01 -1.823170930147171021e-01 1.804695278406143188e-01 1.029778718948364258e-01
3.576366603374481201e-02 2.477872967720031738e-01 -2.733389735221862793e-01 -2.158030122518539429e-01 3.230296373367309570e-01 -3.395092487335205078e-02 -2.197284251451492310e-01 9.207914769649505615e-02 2.192372530698776245e-01 -9.961909800767898560e-02 2.143290936946868896e-01 3.280543163418769836e-02 -3.344698250293731689e-01 8.583395741879940033e-03 1.844614595174789429e-01 5.306705832481384277e-02 8.781678229570388794e-02 2.047424614429473877e-01 -4.711238294839859009e-02 -5.016830563545227051e-02 5.237822607159614563e-02 1.422334313392639160e-01 -2.059866636991500854e-01 1.788451969623565674e-01 -1.348900049924850464e-01 -6.035422906279563904e-02 6.487949867732822895e-04 -8.421259373426437378e-02 2.995114624500274658e-01 -2.801052033901214600e-01 -9.677189588546752930e-02 2.043792903423309326e-01
-3.059963509440422058e-02 -2.506405115127563477e-01 -6.372980028390884399e-02 -5.265947580337524414e-01 1.211606636643409729e-01 -6.925351917743682861e-02 -1.188342943787574768e-01 1.080666035413742065e-01 1.484415959566831589e-02 1.576652228832244873e-01 3.626498579978942871e-02 -2.437521517276763916e-01 -1.820075809955596924e-01 -1.923046559095382690e-01 1.470175981521606445e-01 1.642800718545913696e-01 -1.548869162797927856e-01 -1.863390803337097168e-01 1.267968583852052689e-02 -1.631766557693481445e-01 7.444372773170471191e-02 3.071079552173614502e-01 8.706769347190856934e-02 -1.303607374429702759e-01 1.293753534555435181e-01 -2.938649244606494904e-02 -9.167405962944030762e-02 2.207491360604763031e-02 -2.433663047850131989e-02 -3.624036610126495361e-01 1.864868849515914917e-01 -4.420522972941398621e-02
-1.733442954719066620e-02 -8.841218054294586182e-02 1.078417599201202393e-01 -4.758800566196441650e-01 -7.895392924547195435e-02 1.132655963301658630e-01 6.638552248477935791e-02 5.686505138874053955e-02 1.479588635265827179e-02 1.396908238530158997e-02 1.480025202035903931e-01 -1.140378117561340332e-01 -6.352899968624114990e-02 -7.955606281757354736e-02 1.690135747194290161e-01 -2.667782306671142578e-01 2.491455376148223877e-01 -2.781797945499420166e-02 -1.856955736875534058e-01 8.925686031579971313e-02 2.382342070341110229e-01 2.606996297836303711e-01 -7.409320026636123657e-02 1.287147589027881622e-02 2.355409860610961914e-01 1.021003574132919312e-01 -3.010619282722473145e-01 -3.970322012901306152e-02 3.565628081560134888e-02 -4.080108702182769775e-01 -7.052216678857803345e-02 1.231030970811843872e-01
-1.096272096037864685e-01 -3.546027541160583496e-01 -4.847596585750579834e-01 -1.627840846776962280e-01 2.557612657546997070e-01 -8.187596686184406281e-03 -9.482739865779876709e-02 -7.845953106880187988e-03 2.623409628868103027e-01 -9.966234117746353149e-02 7.334412634372711182e-02 -1.285557597875595093e-01 -1.389515101909637451e-01 -6.881584227085113525e-02 2.882559597492218018e-01 -7.966083288192749023e-02 -2.032151669263839722e-01 -3.244631737470626831e-02 -1.309881061315536499e-01 -1.574310809373855591e-01 9.546075016260147095e-03 1.019895300269126892e-01 -1.254199147224426270e-01 3.299781307578086853e-02 3.007768094539642334e-01 2.557420134544372559e-01 -5.487680435180664062e-03 -6.317774951457977295e-02 -6.193136796355247498e-02 1.013455837965011597e-01 -5.226498842239379883e-02 1.540714204311370850e-01
7.668090611696243286e-02 9.971075505018234253e-02 6.411754339933395386e-02 -2.502933442592620850e-01 -8.299915492534637451e-02 -4.070939496159553528e-02 -2.693997919559478760e-01 -3.618471696972846985e-02 2.194218635559082031e-01 -2.694076299667358398e-01 -4.510857537388801575e-02 -1.192741096019744873e-01 2.846416234970092773e-01 -1.399338245391845703e-01 2.087613493204116821e-01 -1.311895400285720825e-01 -1.434140503406524658e-01 8.216592669486999512e-02 -1.039905473589897156e-01 2.926316261291503906e-01 -1.813767552375793457e-01 4.274867773056030273e-01 4.975546151399612427e-02 -6.657940894365310669e-02 1.716740727424621582e-01 2.174950391054153442e-01 -1.708199083805084229e-01 1.657761284150183201e-03 4.181003943085670471e-02 -1.493691653013229370e-01 1.487527936697006226e-01 1.953061521053314209e-01
-1.849860697984695435e-01 2.123174071311950684e-01 -1.606636196374893188e-01 -2.595996856689453125e-01 9.253010153770446777e-02 -1.494217962026596069e-01 7.180073857307434082e-02 -1.532262116670608521e-01 -6.708522886037826538e-02 -2.047026455402374268e-01 8.848692476749420166e-02 -9.269261360168457031e-02 9.247826784849166870e-02 -7.788485288619995117e-02 3.204634487628936768e-01 -4.358226060867309570e-02 2.449332736432552338e-02 -6.779632717370986938e-02 -2.176736742258071899e-01 1.529909074306488037e-01 -1.371471285820007324e-01 9.738253057003021240e-02 5.480967834591865540e-02 -1.697855442762374878e-01 -1.077712550759315491e-01 3.980784211307764053e-03 1.752193272113800049e-01 -1.860599666833877563e-01 4.024434089660644531e-02 -5.458229780197143555e-01 5.229874700307846069e-02 2.657025158405303955e-01
-3.014833033084869385e-01 1.795828640460968018e-01 -1.847617924213409424e-01 -3.346261680126190186e-01 1.596657633781433105e-01 1.535501051694154739e-02 6.327710114419460297e-03 2.198522388935089111e-01 -4.528586566448211670e-02 -2.417416870594024658e-01 -6.806398183107376099e-02 -2.605725526809692383e-01 1.182546541094779968e-01 -6.127727031707763672e-02 8.615297824144363403e-02 -3.816749155521392822e-01 3.376441821455955505e-02 -3.792756423354148865e-02 -3.618008643388748169e-02 -2.514349818229675293e-01 -7.509536296129226685e-02 -4.980129003524780273e-02 -2.251423895359039307e-01 1.349729448556900024e-01 1.913044415414333344e-02 8.698134124279022217e-02 4.843010753393173218e-02 1.225332766771316528e-01 3.180561363697052002e-01 -2.071933895349502563e-01 4.265848547220230103e-02 1.935219913721084595e-01
-1.298056393861770630e-01 -1.129566803574562073e-01 -1.809661090373992920e-01 1.697906554909422994e-04 6.495106220245361328e-02 -4.883220046758651733e-02 -1.438710391521453857e-01 1.114811096340417862e-02 4.016630053520202637e-01 -2.897237539291381836e-01 -4.093952942639589310e-03 -2.522112429141998291e-01 1.585883349180221558e-01 2.798775732517242432e-01 1.017463803291320801e-01 1.962235756218433380e-02 -2.340768128633499146e-01 1.531987041234970093e-01 -1.916812211275100708e-01 6.419387459754943848e-02 -3.380161523818969727e-02 2.134831696748733521e-01 -1.685317009687423706e-01 -1.186673343181610107e-01 1.647838056087493896e-01 2.898648083209991455e-01 3.575112298130989075e-02 -8.267153799533843994e-02 9.555434435606002808e-02 -1.469536870718002319e-01 8.694770932197570801e-02 3.481319546699523926e-01
-8.907867223024368286e-02 1.615485250949859619e-01 -2.035456523299217224e-02 1.166051067411899567e-02 -3.128968179225921631e-02 2.425604872405529022e-02 -7.248594611883163452e-02 1.705062538385391235e-01 2.954514920711517334e-01 -1.818965226411819458e-01 -3.690444678068161011e-02 7.850614190101623535e-02 3.484262526035308838e-01 4.291784018278121948e-02 1.851691603660583496e-01 -1.781405210494995117e-01 -3.093669414520263672e-01 1.211299970746040344e-01 -1.132442802190780640e-01 1.617860049009323120e-01 1.502653062343597412e-01 4.634425044059753418e-01 -1.180323809385299683e-01 -3.613356500864028931e-02 7.811786234378814697e-02 3.506759181618690491e-02 2.342847175896167755e-02 5.286800116300582886e-02 2.796791493892669678e-01 -2.994270622730255127e-01 1.492791473865509033e-01 9.768706560134887695e-02
-6.439381092786788940e-02 -1.056284978985786438e-01 -4.284923672676086426e-01 -6.936834007501602173e-02 1.339201480150222778e-01 -1.201026514172554016e-01 -1.451764702796936035e-01 1.670035272836685181e-01 1.144354492425918579e-01 -2.337733507156372070e-01 -9.894052892923355103e-02 -4.737513884902000427e-02 -2.759377658367156982e-01 2.585617303848266602e-01 2.386209070682525635e-01 -1.883261948823928833e-01 1.578239351511001587e-02 -2.210040390491485596e-01 -6.292916834354400635e-02 -9.208845347166061401e-02 -9.816101193428039551e-02 -7.116724550724029541e-02 -4.320761263370513916e-01 3.255132958292961121e-02 1.998496651649475098e-01 1.184796094894409180e-01 -2.313637882471084595e-01 -1.088622882962226868e-01 -1.249310225248336792e-01 -1.149197388440370560e-02 -1.946383528411388397e-02 -1.769764907658100128e-02
-1.995009779930114746e-01 1.838888674974441528e-01 -2.235328257083892822e-01 -2.314131408929824829e-01 6.442312151193618774e-02 1.470894068479537964e-01 -2.275503240525722504e-02 -6.169841811060905457e-02 1.312283575534820557e-01 -7.460266351699829102e-02 5.087229236960411072e-02 -2.130184918642044067e-01 2.056558430194854736e-01 -1.296655088663101196e-01 2.341515272855758667e-01 -1.646659523248672485e-01 -4.005855321884155273e-02 -8.082273602485656738e-02 -2.796176373958587646e-01 5.455522984266281128e-02 -2.801487743854522705e-01 1.365974098443984985e-01 4.747457802295684814e-02 -2.402167767286300659e-01 9.108890593051910400e-02 1.249894499778747559e-01 4.406460374593734741e-02 -1.473098546266555786e-01 -4.967459663748741150e-02 -3.959184885025024414e-01 -5.682552605867385864e-02 3.529099225997924805e-01
-9.384492039680480957e-02 -3.300176188349723816e-02 -1.422806084156036377e-01 -3.160914182662963867e-01 4.769766703248023987e-02 -2.191879600286483765e-01 5.869907140731811523e-02 6.236089393496513367e-02 -1.944716572761535645e-01 -6.078001856803894043e-02 -1.615090370178222656e-01 -3.329225182533264160e-01 9.388980269432067871e-02 -9.968606755137443542e-03 1.268398463726043701e-01 -6.574455648660659790e-02 -1.867852210998535156e-01 -1.572165936231613159e-01 -3.570794686675071716e-02 -1.048160940408706665e-01 1.766860485076904297e-02 4.682066142559051514e-01 1.192312538623809814e-01 2.424158304929733276e-01 3.343579173088073730e-01 -9.242143481969833374e-02 -2.497429102659225464e-01 1.553721427917480469e-01 -2.337147295475006104e-02 -5.763274058699607849e-02 1.636708229780197144e-01 5.146893113851547241e-02
-3.616037964820861816e-02 6.560885161161422729e-02 -3.218065481632947922e-03 -2.367713004350662231e-01 1.855340600013732910e-01 1.040151193737983704e-01 -3.114918172359466553e-01 9.945610910654067993e-02 -7.015416771173477173e-02 -3.682734444737434387e-02 1.314330697059631348e-01 9.995654225349426270e-02 1.002011727541685104e-02 8.927522599697113037e-02 1.319245249032974243e-01 -1.929711848497390747e-01 -1.532540917396545410e-01 2.956086397171020508e-01 -9.946783632040023804e-02 -1.033009961247444153e-01 1.298216432332992554e-01 -9.396150708198547363e-02 -3.429142236709594727e-01 6.270615011453628540e-02 3.202931284904479980e-01 9.277412295341491699e-02 -2.868903242051601410e-02 -1.214991956949234009e-01 -1.614292412996292114e-01 -3.689830303192138672e-01 3.216766715049743652e-01 1.370970606803894043e-01
-1.459784656763076782e-01 5.860697105526924133e-02 -1.758223474025726318e-01 -3.706460297107696533e-01 -7.624766975641250610e-02 -2.376539260149002075e-02 -2.302892506122589111e-02 7.029204070568084717e-02 2.247461825609207153e-01 -2.117503061890602112e-02 -1.499149948358535767e-01 -6.158039718866348267e-02 8.805703371763229370e-02 -2.699320903047919273e-03 2.245510667562484741e-01 -9.284631907939910889e-02 2.956140637397766113e-01 -1.145086716860532761e-02 -3.437191843986511230e-01 -1.901797950267791748e-01 1.931412070989608765e-01 6.778416037559509277e-02 -9.908413141965866089e-02 -3.384168446063995361e-01 2.443234920501708984e-01 1.934043914079666138e-01 -2.961269766092300415e-02 4.265162348747253418e-02 7.392793148756027222e-02 -3.478597700595855713e-01 -3.983354941010475159e-02 1.231150701642036438e-01
-8.020403981208801270e-02 -6.815133988857269287e-02 -3.244631886482238770e-01 -5.506811290979385376e-02 -8.279706537723541260e-02 -1.793409287929534912e-01 -7.995454221963882446e-02 -1.070358753204345703e-01 -1.144102811813354492e-01 -2.295409440994262695e-01 1.483190655708312988e-01 -4.086337089538574219e-01 1.657947748899459839e-01 -3.346422314643859863e-02 1.288911700248718262e-01 -1.448208838701248169e-02 -1.128702536225318909e-01 -3.423294425010681152e-02 -2.965384721755981445e-01 -5.519822612404823303e-02 -1.632171720266342163e-01 3.446360230445861816e-01 -1.451948732137680054e-01 6.594006717205047607e-02 2.291331067681312561e-02 7.187808305025100708e-02 -7.108921557664871216e-02 -2.824821472167968750e-01 -2.021772414445877075e-01 -1.403508335351943970e-01 3.059982061386108398e-01 5.540403351187705994e-02
-1.285781562328338623e-01 1.462359633296728134e-02 -9.329593926668167114e-02 -2.107470333576202393e-01 5.314042046666145325e-02 -1.836460679769515991e-01 7.108452171087265015e-02 1.966813206672668457e-01 9.415483102202415466e-03 -9.808707982301712036e-02 5.752715747803449631e-03 -1.901136636734008789e-01 -4.042238369584083557e-02 -4.303948953747749329e-02 7.152621448040008545e-02 1.015426963567733765e-01 -2.020014077425003052e-01 -1.182639226317405701e-01 -1.797844469547271729e-01 -1.095432937145233154e-01 2.073136419057846069e-01 3.564206659793853760e-01 2.627669870853424072e-01 -4.494342021644115448e-03 3.929276764392852783e-01 7.160875201225280762e-02 -1.840204149484634399e-01 -5.550617724657058716e-02 -1.083397567272186279e-01 -3.296909034252166748e-01 3.541381657123565674e-01 6.740535050630569458e-02
-1.214237734675407410e-01 1.052937135100364685e-01 -7.467227522283792496e-03 -1.447419524192810059e-01 2.741800546646118164e-01 3.381166979670524597e-02 -4.081417918205261230e-01 -1.693571545183658600e-02 -5.602934956550598145e-02 -7.607428822666406631e-03 1.490541100502014160e-01 4.565778374671936035e-02 -6.349425017833709717e-02 1.921972818672657013e-02 1.327561885118484497e-01 -3.341308236122131348e-01 -1.951086893677711487e-02 2.124593555927276611e-01 -3.695015981793403625e-02 -1.432651877403259277e-01 -1.212700009346008301e-01 2.344421297311782837e-01 -8.765577524900436401e-02 -1.463679969310760498e-01 2.303755730390548706e-01 -3.846423029899597168e-01 -1.134143248200416565e-01 -1.266376227140426636e-01 -4.046374931931495667e-02 -1.299014538526535034e-01 3.514690101146697998e-01 1.032493412494659424e-01
-7.362859323620796204e-03 -1.662335544824600220e-02 -2.041090838611125946e-02 -3.111127316951751709e-01 1.135685741901397705e-01 -3.841286525130271912e-03 -1.511918157339096069e-01 1.601064056158065796e-01 3.195734024047851562e-01 -1.258715689182281494e-01 2.844943702220916748e-01 -3.370179235935211182e-01 -7.480389624834060669e-02 -2.050753682851791382e-02 2.784179151058197021e-01 -2.381009161472320557e-01 -9.239724278450012207e-02 9.804672747850418091e-02 1.311673223972320557e-01 1.277858577668666840e-02 -9.524508565664291382e-02 -3.780508041381835938e-02 1.130140200257301331e-01 -4.321375489234924316e-02 1.004770211875438690e-02 -1.002338435500860214e-02 -1.196826845407485962e-01 -1.999746412038803101e-01 -2.189754992723464966e-01 -2.980244159698486328e-01 -1.616808958351612091e-02 3.689688742160797119e-01
-2.801860272884368896e-01 5.379536747932434082e-02 -1.145286113023757935e-01 -4.479506239295005798e-02 -8.495142310857772827e-02 -1.056195273995399475e-01 -1.411116421222686768e-01 1.161071956157684326e-01 3.443045914173126221e-01 -2.743893563747406006e-01 2.110852859914302826e-02 -4.153726994991302490e-01 1.599522531032562256e-01 -1.003926321864128113e-01 1.660021096467971802e-01 -3.234341740608215332e-01 1.158593147993087769e-01 -5.902232974767684937e-02 -1.128756068646907806e-02 -3.886895775794982910e-01 -1.994066685438156128e-02 6.154600530862808228e-02 -2.516307234764099121e-01 -1.251121759414672852e-01 2.261294052004814148e-02 -1.408437937498092651e-01 1.458227336406707764e-01 -5.407244712114334106e-02 -2.893882431089878082e-02 -9.794630110263824463e-02 1.813681982457637787e-02 -1.024735718965530396e-01
-2.389752715826034546e-01 2.421864569187164307e-01 -1.261958032846450806e-01 -5.232311487197875977e-01 -1.104634627699851990e-01 1.509663760662078857e-01 -1.597211360931396484e-01 9.862999618053436279e-02 -3.322997316718101501e-02 -1.049148067831993103e-01 1.148300766944885254e-01 6.613435596227645874e-02 -1.873643547296524048e-01 -2.776326984167098999e-02 1.679630875587463379e-01 -1.260562092065811157e-01 8.911843597888946533e-02 1.187849640846252441e-01 -9.749341756105422974e-02 -2.644914761185646057e-02 -1.306956708431243896e-01 1.222631931304931641e-01 -2.168039530515670776e-01 2.408656477928161621e-02 -7.894464582204818726e-02 1.742619276046752930e-02 -1.013294085860252380e-01 -1.034347787499427795e-01 1.056801620870828629e-02 -4.983712136745452881e-01 2.088927477598190308e-02 -1.623729616403579712e-01
-4.122135043144226074e-01 2.006679773330688477e-01 -3.060854971408843994e-01 -2.048839628696441650e-01 2.313431166112422943e-02 5.908600240945816040e-02 3.552848845720291138e-02 2.177089750766754150e-01 8.131501078605651855e-02 -5.891182273626327515e-02 -7.046511862426996231e-03 -2.649751305580139160e-01 1.042877137660980225e-01 2.321118712425231934e-01 1.946702450513839722e-01 -1.800921857357025146e-01 -3.674837052822113037e-01 5.337965860962867737e-02 -6.681814044713973999e-02 1.424387693405151367e-01 5.962261557579040527e-02 1.684110313653945923e-01 -1.059533804655075073e-01 -1.918186694383621216e-01 -9.486701339483261108e-02 -1.675154566764831543e-01 -6.703215837478637695e-02 -2.495495229959487915e-01 5.480021983385086060e-02 -1.044585555791854858e-01 4.707884415984153748e-02 1.532635837793350220e-01
-2.000111490488052368e-01 -1.885218620300292969e-01 -7.319151610136032104e-02 -4.495791792869567871e-01 1.431223005056381226e-01 -2.156956307590007782e-02 -3.694878220558166504e-01 7.452990859746932983e-02 1.322823464870452881e-01 -4.286092221736907959e-01 -4.426292702555656433e-02 -6.744582206010818481e-02 3.459869697690010071e-02 1.118842959403991699e-01 9.462165087461471558e-02 5.707778036594390869e-03 -2.374774813652038574e-01 1.448034346103668213e-01 -5.428885295987129211e-02 -9.776733815670013428e-02 -1.269709616899490356e-01 8.938813954591751099e-02 -2.208972573280334473e-01 -1.330423355102539062e-01 -5.714034661650657654e-02 -2.177580744028091431e-01 6.162234023213386536e-02 -9.390724822878837585e-03 -2.180865705013275146e-01 -1.003919392824172974e-01 -1.724790036678314209e-01 -3.320017084479331970e-02
1.353067755699157715e-01 9.029221534729003906e-02 -2.359475046396255493e-01 3.907434176653623581e-03 1.506977677345275879e-01 -1.146199181675910950e-01 -2.923526763916015625e-01 5.419247224926948547e-02 1.547188013792037964e-01 -3.068366050720214844e-01 9.767583757638931274e-02 -2.793205380439758301e-01 1.495433151721954346e-01 -1.002065022476017475e-03 1.896651983261108398e-01 -1.351037919521331787e-01 -1.773023009300231934e-01 -2.823351323604583740e-02 -4.147774577140808105e-01 3.533243834972381592e-01 2.801248617470264435e-02 1.461951732635498047e-01 -7.373069226741790771e-02 8.174971491098403931e-02 6.928198039531707764e-02 2.250717394053936005e-02 1.403908431529998779e-01 8.849674463272094727e-02 -3.565065562725067139e-02 -2.452498525381088257e-01 8.880928158760070801e-02 2.140541523694992065e-01
-2.895407080650329590e-01 1.030267402529716492e-01 -6.864569336175918579e-02 -2.146827429533004761e-01 -6.975953001528978348e-03 -1.528472751379013062e-01 -1.681515723466873169e-01 1.093204244971275330e-01 3.528114855289459229e-01 -2.569629848003387451e-01 -2.264081388711929321e-01 1.816045939922332764e-01 -1.093051880598068237e-01 -1.945882439613342285e-01 2.136096954345703125e-01 -2.759380340576171875e-01 -2.109539806842803955e-01 1.681552454829216003e-02 -1.967408657073974609e-01 -2.217432856559753418e-01 8.398264646530151367e-02 3.258405625820159912e-01 5.790245160460472107e-02 -4.520612955093383789e-02 -3.978810086846351624e-02 -1.316396594047546387e-01 -3.677183389663696289e-02 -2.020355761051177979e-01 -6.657542195171117783e-03 -5.230001732707023621e-02 1.566843986511230469e-01 -7.133829593658447266e-02
2.126290649175643921e-02 1.918998807668685913e-01 -1.481178998947143555e-01 -3.356060683727264404e-01 5.760167911648750305e-02 -1.316714882850646973e-01 -6.472023669630289078e-04 6.405966728925704956e-02 -1.920773983001708984e-01 -1.348765194416046143e-01 -2.210136801004409790e-01 -2.013068348169326782e-01 8.305316418409347534e-02 4.933669418096542358e-02 1.543165296316146851e-01 -4.698675125837326050e-02 4.052299633622169495e-02 -2.666493654251098633e-01 -3.257797956466674805e-01 -2.154517769813537598e-01 -1.790793240070343018e-01 2.876632213592529297e-01 -2.251643454656004906e-03 1.429775804281234741e-01 3.761263787746429443e-01 -1.594576984643936157e-02 -2.428158670663833618e-01 4.483973979949951172e-02 -2.568736672401428223e-02 -5.560645833611488342e-02 2.351807653903961182e-01 3.552489727735519409e-02
-7.271935790777206421e-02 4.157871007919311523e-02 -2.808308303356170654e-01 -4.813739061355590820e-01 6.408128142356872559e-02 -5.250559374690055847e-02 4.289348144084215164e-03 8.628276735544204712e-02 8.876708894968032837e-02 1.867842301726341248e-02 -3.729357570409774780e-02 -1.062609553337097168e-01 3.952359780669212341e-02 1.214059740304946899e-01 1.997459977865219116e-01 -2.375651895999908447e-01 -5.890555307269096375e-02 -2.050219476222991943e-01 -1.596409827470779419e-02 -2.603180706501007080e-01 7.616660743951797485e-02 4.222330749034881592e-01 -2.367429286241531372e-01 1.399486660957336426e-01 -2.540614828467369080e-02 7.089029252529144287e-02 -1.002431288361549377e-01 -1.382265239953994751e-01 -1.114578023552894592e-01 2.584072649478912354e-01 2.167534828186035156e-01 -1.666061766445636749e-02
-2.750746011734008789e-01 3.265349194407463074e-02 -3.186594694852828979e-02 -4.267148375511169434e-01 -6.922737229615449905e-03 -5.724526941776275635e-02 1.173565816134214401e-02 1.497576087713241577e-01 1.107862889766693115e-01 1.916993409395217896e-01 2.084241062402725220e-02 -1.599175930023193359e-01 -1.326035112142562866e-01 -1.588032767176628113e-02 3.641588985919952393e-01 -1.374143660068511963e-01 -3.262770595028996468e-03 -1.196867041289806366e-02 -1.598147451877593994e-01 -2.212193906307220459e-01 2.652222663164138794e-02 2.121093682944774628e-02 1.625751331448554993e-02 4.501423984766006470e-02 3.158917427062988281e-01 1.174535900354385376e-01 -1.531291604042053223e-01 7.999537140130996704e-02 2.578289508819580078e-01 -3.802319169044494629e-01 -1.331911683082580566e-01 1.400601416826248169e-01
3.476964682340621948e-02 7.181094586849212646e-02 -1.161906719207763672e-01 -1.883196830749511719e-01 3.667193055152893066e-01 8.950359374284744263e-02 -1.092637926340103149e-01 1.700724065303802490e-01 4.834794625639915466e-02 -7.645896077156066895e-02 -5.300597473978996277e-02 -4.522249475121498108e-02 2.607697844505310059e-01 -3.778941631317138672e-01 2.292326092720031738e-01 -2.882453426718711853e-02 -1.818771213293075562e-01 2.659498155117034912e-01 -8.292913436889648438e-02 -1.430266350507736206e-01 -2.431964129209518433e-01 2.458670288324356079e-01 -2.737045586109161377e-01 1.623295098543167114e-01 1.122838035225868225e-01 9.393431991338729858e-02 -1.246236637234687805e-01 1.278222352266311646e-01 2.178543061017990112e-01 -9.319552779197692871e-02 -1.408567428588867188e-01 5.292471125721931458e-02
-2.317960746586322784e-02 -1.402435824275016785e-02 -1.403143703937530518e-01 -2.694746255874633789e-01 3.049672022461891174e-02 -1.839472353458404541e-01 1.009573042392730713e-01 2.190972864627838135e-01 2.707369066774845123e-02 -7.349647581577301025e-02 -7.265676558017730713e-02 -2.841759920120239258e-01 3.588988259434700012e-02 -4.804990440607070923e-02 7.247193157672882080e-02 8.950081467628479004e-02 -1.065552681684494019e-01 -2.265243828296661377e-01 -2.023647874593734741e-01 -1.522490233182907104e-01 1.155774369835853577e-01 3.724168241024017334e-01 2.880490422248840332e-01 5.013591144233942032e-03 4.323794543743133545e-01 5.897976830601692200e-02 -1.573806554079055786e-01 7.559709995985031128e-02 2.524086646735668182e-02 -2.221265584230422974e-01 2.658835053443908691e-01 3.918432444334030151e-02
-1.240116581320762634e-01 7.039172947406768799e-02 -2.210501283407211304e-01 -4.334870278835296631e-01 -1.533140838146209717e-01 -2.514690160751342773e-01 -2.527779340744018555e-01 2.978711426258087158e-01 6.103831157088279724e-02 1.868897676467895508e-02 9.038526564836502075e-02 2.030946873128414154e-02 -1.666670143604278564e-01 -3.166792541742324829e-02 1.360109597444534302e-01 -5.829910933971405029e-02 -2.636081874370574951e-01 2.323069050908088684e-02 -2.241101711988449097e-01 2.837589085102081299e-01 -1.626138240098953247e-01 3.217877745628356934e-01 7.088493555784225464e-02 1.587842218577861786e-02 7.434851676225662231e-02 4.056878387928009033e-02 1.446619778871536255e-01 2.226741462945938110e-01 1.144657507538795471e-01 5.580924451351165771e-03 -1.152717620134353638e-01 6.666287314146757126e-03
-1.491886842995882034e-02 -7.167866826057434082e-02 -2.951860614120960236e-02 -3.113264143466949463e-01 -3.836238011717796326e-02 -2.120946720242500305e-02 9.113522619009017944e-02 1.636165976524353027e-01 -1.476118061691522598e-02 -1.236269846558570862e-01 1.015389114618301392e-01 -1.000228375196456909e-01 5.519757792353630066e-02 -2.894360758364200592e-02 8.852458000183105469e-02 1.178036853671073914e-01 -2.493587136268615723e-01 -1.257911324501037598e-01 -2.588884532451629639e-01 1.050343620590865612e-03 2.321614027023315430e-01 3.948435187339782715e-01 1.651631593704223633e-01 5.094762891530990601e-03 3.729714155197143555e-01 6.599949300289154053e-02 -1.089586541056632996e-01 3.794103860855102539e-02 -7.046753168106079102e-02 -3.303386569023132324e-01 3.694688081741333008e-01 9.448452293872833252e-02
-7.512822747230529785e-03 1.236011534929275513e-01 -1.647653430700302124e-02 -2.413483560085296631e-01 2.332401275634765625e-01 -2.957748770713806152e-01 -1.774167269468307495e-01 1.613550484180450439e-01 -1.022616699337959290e-01 -1.257725805044174194e-01 -1.697303354740142822e-01 -1.659906804561614990e-01 -1.279728114604949951e-01 -1.185977831482887268e-01 -3.205951675772666931e-02 -1.002693027257919312e-01 1.831877380609512329e-01 2.249642908573150635e-01 7.803922891616821289e-02 -3.220355138182640076e-02 9.002051502466201782e-02 2.409194260835647583e-01 -3.934507668018341064e-01 1.524340957403182983e-01 2.261116867884993553e-03 2.493894249200820923e-01 -6.165640428662300110e-03 -4.897707328200340271e-02 -6.340555101633071899e-02 -2.698211371898651123e-01 1.591952890157699585e-01 3.167098462581634521e-01
-2.967466711997985840e-01 2.074060738086700439e-01 -1.827087700366973877e-01 -1.719844788312911987e-01 1.077641844749450684e-01 3.515418618917465210e-02 1.112380847334861755e-01 3.211231827735900879e-01 1.036777049303054810e-01 1.922380551695823669e-02 3.903885558247566223e-02 -1.469800025224685669e-01 -1.923121884465217590e-02 3.638786971569061279e-01 1.359841413795948029e-02 -1.644449681043624878e-01 -1.945357620716094971e-01 1.406513005495071411e-01 -1.311371028423309326e-01 -2.459818869829177856e-02 1.114623397588729858e-01 1.888261437416076660e-01 -5.047316551208496094e-01 1.083711758255958557e-01 9.662224352359771729e-02 8.769974112510681152e-02 2.068924754858016968e-01 1.185055449604988098e-01 8.700268715620040894e-02 -4.472000896930694580e-02 7.711901515722274780e-02 -6.301858276128768921e-02
-3.967622295022010803e-02 5.078965052962303162e-02 -6.068788841366767883e-02 -9.623659402132034302e-02 -7.394506782293319702e-02 1.950018405914306641e-01 2.612898498773574829e-02 1.545576155185699463e-01 2.259694039821624756e-01 -1.436165422201156616e-01 -1.700050383806228638e-01 -1.982104033231735229e-01 7.756137102842330933e-02 3.507848083972930908e-01 3.519400954246520996e-01 -2.609430253505706787e-01 -5.753052234649658203e-02 8.655256778001785278e-02 9.575111418962478638e-02 1.593164205551147461e-01 1.302050054073333740e-01 3.724201321601867676e-01 -5.976673215627670288e-02 -6.822461634874343872e-02 -1.530138589441776276e-02 -2.082671523094177246e-01 -1.835936754941940308e-01 -8.883690088987350464e-02 5.248102173209190369e-02 -2.567666769027709961e-01 -2.237427607178688049e-02 3.005355000495910645e-01
-2.894937396049499512e-01 2.093397825956344604e-01 -9.022583067417144775e-02 -2.175154834985733032e-01 -2.910789661109447479e-02 -2.597594559192657471e-01 -2.906912863254547119e-01 -2.443750575184822083e-02 -2.846868336200714111e-01 -7.182876020669937134e-02 5.957036092877388000e-02 -1.161620207130908966e-02 -2.219806425273418427e-02 1.575466692447662354e-01 9.826838225126266479e-02 -3.430381417274475098e-01 5.198770016431808472e-02 3.267757594585418701e-01 -1.502997726202011108e-01 6.355359219014644623e-03 1.368717849254608154e-01 -1.869601756334304810e-02 -1.648203283548355103e-01 -2.742944657802581787e-02 1.407098025083541870e-01 -1.899338960647583008e-01 -7.160075753927230835e-02 -8.059682324528694153e-03 6.995984911918640137e-02 -3.607442378997802734e-01 1.904372125864028931e-01 9.736889600753784180e-02
-2.713708393275737762e-02 1.881730370223522186e-02 -1.670017987489700317e-01 -5.157683417201042175e-02 -9.651126712560653687e-02 -1.819678544998168945e-01 -6.506824493408203125e-02 6.264045834541320801e-02 1.124825477600097656e-01 -3.012821078300476074e-01 6.509966403245925903e-02 -1.884592920541763306e-01 -6.770993024110794067e-02 1.982610076665878296e-01 2.936279177665710449e-01 -4.009249806404113770e-01 1.270584575831890106e-02 1.489655971527099609e-01 -1.041316427290439606e-02 -1.135653406381607056e-01 -2.462084293365478516e-01 2.150143384933471680e-01 -2.252386808395385742e-01 -8.827379345893859863e-02 8.484120666980743408e-02 2.105643898248672485e-01 1.456483006477355957e-01 3.258166611194610596e-01 -8.162657916545867920e-02 -3.023283183574676514e-01 -4.134350165259093046e-04 7.774189859628677368e-02
8.370301872491836548e-02 1.950071565806865692e-02 -1.428593397140502930e-01 -5.553881078958511353e-02 2.185632735490798950e-01 5.878883600234985352e-02 -2.163436114788055420e-01 2.151895910501480103e-01 2.715636603534221649e-02 -1.806701719760894775e-02 2.295911163091659546e-01 -3.720188438892364502e-01 -1.967130601406097412e-02 4.938258230686187744e-02 3.694580793380737305e-01 -8.321299403905868530e-02 6.664085388183593750e-02 1.556114852428436279e-01 -4.689790308475494385e-02 6.138829141855239868e-02 -3.867877125740051270e-01 2.600579857826232910e-01 -2.986120879650115967e-01 -9.013812988996505737e-02 2.086241543292999268e-01 1.336518973112106323e-01 6.841648370027542114e-02 9.692357480525970459e-02 1.408341526985168457e-01 -1.258831173181533813e-01 -1.457348614931106567e-01 6.946656852960586548e-02
-3.121270835399627686e-01 -1.150209084153175354e-01 -2.827295958995819092e-01 -1.456848829984664917e-01 2.985431253910064697e-01 1.147850379347801208e-01 -3.323770761489868164e-01 8.429481834173202515e-02 -4.082626104354858398e-02 -2.342134155333042145e-02 -1.736396551132202148e-01 1.735270209610462189e-02 -1.704871654510498047e-01 1.070056185126304626e-01 1.048840433359146118e-01 -2.083472609519958496e-01 1.560255885124206543e-01 1.319867968559265137e-01 -1.150895357131958008e-01 1.406230628490447998e-01 1.080444157123565674e-01 4.175861477851867676e-01 -4.366531968116760254e-03 1.241270825266838074e-01 2.361399829387664795e-01 2.057465314865112305e-01 1.814634054899215698e-01 8.087279647588729858e-02 -9.422299452126026154e-03 -8.454674482345581055e-02 -1.401444673538208008e-01 -2.590496093034744263e-03
1.274894457310438156e-03 -5.810251459479331970e-02 -4.081842005252838135e-01 -1.108063831925392151e-01 1.684466302394866943e-01 -1.293544936925172806e-02 -1.033221259713172913e-01 4.070068597793579102e-01 8.046288788318634033e-02 -6.238725036382675171e-02 2.098431624472141266e-02 -9.883269667625427246e-02 -5.774871259927749634e-02 -7.865431159734725952e-02 2.967910766601562500e-01 1.264779269695281982e-01 -9.067706018686294556e-02 -4.516505450010299683e-02 3.997217118740081787e-02 -1.859094500541687012e-01 5.994978174567222595e-02 1.656457632780075073e-01 -2.308108955621719360e-01 3.319660127162933350e-01 2.357492893934249878e-01 -1.998872682452201843e-02 8.670116215944290161e-02 -1.866748929023742676e-01 -3.014867603778839111e-01 -8.055435121059417725e-02 -1.523091942071914673e-01 1.372131556272506714e-01
-4.802100360393524170e-02 7.885943353176116943e-02 -7.996077090501785278e-02 -3.245643675327301025e-01 1.271835248917341232e-02 -4.167307615280151367e-01 -3.089028596878051758e-02 1.639875769615173340e-01 6.715708971023559570e-02 -1.052359148161485791e-04 -1.543195694684982300e-01 -1.511179059743881226e-01 7.868719100952148438e-02 2.527273632586002350e-02 1.141867414116859436e-01 3.807592391967773438e-02 -2.320660948753356934e-01 -1.900504976511001587e-01 -1.050699502229690552e-01 -3.152485787868499756e-01 -1.040027141571044922e-01 3.405090868473052979e-01 1.250170078128576279e-02 1.559236347675323486e-01 3.172590434551239014e-01 -2.659733965992927551e-02 -2.439755201339721680e-01 1.885698139667510986e-01 -1.893249526619911194e-02 -6.848113983869552612e-02 2.004618197679519653e-01 1.108333244919776917e-01
-1.823470890522003174e-01 1.421578526496887207e-01 -2.182795852422714233e-01 -1.625730693340301514e-01 1.840648949146270752e-01 -9.231559932231903076e-02 3.970765694975852966e-02 1.754688769578933716e-01 3.054519295692443848e-01 -5.971418693661689758e-02 1.030195429921150208e-01 -5.008339285850524902e-01 1.905644834041595459e-01 -7.600233703851699829e-02 1.921312659978866577e-01 -6.927393376827239990e-02 -1.237528324127197266e-01 1.611822247505187988e-01 -2.734940052032470703e-01 3.215048834681510925e-02 -1.104074865579605103e-01 1.288637369871139526e-01 6.226748228073120117e-02 8.734415471553802490e-02 9.420268237590789795e-02 -2.892248332500457764e-01 -2.589570879936218262e-01 5.955026298761367798e-02 5.958064272999763489e-02 -1.355409771203994751e-01 1.094857826828956604e-01 3.332100063562393188e-02
3.450306132435798645e-02 1.446329206228256226e-01 5.017462372779846191e-02 -4.682431817054748535e-01 6.697578728199005127e-02 -4.513621330261230469e-02 -2.915000617504119873e-01 8.933755755424499512e-02 5.959003418684005737e-02 1.529524177312850952e-01 -1.437025368213653564e-01 -1.276882588863372803e-01 1.805291622877120972e-01 -4.905228316783905029e-02 1.181221827864646912e-01 1.580914855003356934e-01 6.896298378705978394e-02 -1.575170606374740601e-01 7.557946443557739258e-02 -1.383233815431594849e-01 4.634328559041023254e-02 5.110289454460144043e-01 -4.912294074892997742e-02 -8.605728298425674438e-02 8.143872767686843872e-02 -2.468161284923553467e-02 8.719843812286853790e-03 -7.801376283168792725e-02 -2.912487089633941650e-02 -3.434527516365051270e-01 -1.085442118346691132e-02 -2.427809536457061768e-01
-1.116682738065719604e-01 -1.145044863224029541e-01 -1.193529441952705383e-01 -6.007542833685874939e-02 2.268432080745697021e-01 -1.742852628231048584e-01 1.681366562843322754e-02 1.614976674318313599e-01 3.731759488582611084e-01 -1.607326716184616089e-01 1.506453603506088257e-01 -2.826189100742340088e-01 1.318489909172058105e-01 3.476457670331001282e-02 1.668815165758132935e-01 -1.657285094261169434e-01 -2.423614710569381714e-01 3.562487661838531494e-02 -2.971872091293334961e-01 8.952283859252929688e-02 -1.245239973068237305e-01 1.743620038032531738e-01 2.348918020725250244e-01 1.268739998340606689e-01 1.554717868566513062e-01 -2.193741798400878906e-01 -1.257082670927047729e-01 -7.275766134262084961e-02 -1.494789570569992065e-01 -1.978118270635604858e-01 2.180986255407333374e-01 1.756157875061035156e-01
-5.530782416462898254e-02 -3.778230398893356323e-02 -2.564011216163635254e-01 -6.922306865453720093e-02 -1.859277486801147461e-01 -1.280834078788757324e-01 -2.416784465312957764e-01 1.869258433580398560e-01 -4.473869875073432922e-02 1.141791865229606628e-01 3.956609964370727539e-02 -3.817932009696960449e-01 -1.012943536043167114e-01 -5.121391266584396362e-02 2.103929817676544189e-01 -1.525620818138122559e-01 -2.139024138450622559e-01 1.117362454533576965e-02 -8.848187327384948730e-02 2.110469490289688110e-01 5.114948004484176636e-02 2.967757880687713623e-01 -1.569663286209106445e-01 -4.152806475758552551e-02 9.447919577360153198e-02 3.817640841007232666e-01 1.277218908071517944e-01 -9.868826717138290405e-03 -6.092222034931182861e-02 -5.887573957443237305e-02 -1.177897900342941284e-01 3.611445724964141846e-01
-1.412883698940277100e-01 -2.814249135553836823e-02 -1.106186807155609131e-01 -3.796985745429992676e-02 -1.066129207611083984e-01 -1.918917298316955566e-01 -2.840403839945793152e-02 1.171669960021972656e-01 2.574061453342437744e-01 -3.188607692718505859e-01 -2.447130829095840454e-01 4.938856512308120728e-02 1.251062750816345215e-01 1.319765895605087280e-01 1.598160266876220703e-01 -2.534733414649963379e-01 -1.236047223210334778e-01 1.024970263242721558e-01 2.394023584201931953e-03 1.899740695953369141e-01 -1.507616937160491943e-01 4.829348921775817871e-01 -1.136610656976699829e-01 -1.206605657935142517e-01 -1.635152101516723633e-02 3.327282890677452087e-02 -3.005283474922180176e-01 1.364271044731140137e-01 1.042005643248558044e-01 -2.210509181022644043e-01 9.883148223161697388e-02 1.569227129220962524e-01
-3.913397789001464844e-01 1.589847542345523834e-02 -1.830998659133911133e-01 -3.975032866001129150e-01 2.157224565744400024e-01 -1.022393815219402313e-03 -1.052976846694946289e-01 -1.197107136249542236e-01 1.399141103029251099e-01 -5.885112285614013672e-02 -1.274985373020172119e-01 -8.320435881614685059e-02 2.385998964309692383e-01 4.062003863509744406e-04 -1.927366554737091064e-01 -2.773740887641906738e-01 6.744675338268280029e-02 -1.852262169122695923e-01 -7.113112509250640869e-02 1.631477326154708862e-01 1.312844157218933105e-01 7.979531586170196533e-02 -1.491673290729522705e-01 5.819169059395790100e-02 2.924304008483886719e-01 -1.139810681343078613e-01 1.006548032164573669e-01 2.367691993713378906e-01 -1.318313181400299072e-01 -1.066490933299064636e-01 2.231851965188980103e-01 5.329514294862747192e-02
1.395005881786346436e-01 2.877684831619262695e-01 -7.364615052938461304e-02 -2.613335847854614258e-01 -2.348091918975114822e-03 1.832830011844635010e-01 -1.677327156066894531e-01 4.935508966445922852e-02 2.304829657077789307e-01 -1.394570171833038330e-01 6.940698623657226562e-02 -1.840533018112182617e-01 -1.402942929416894913e-02 -2.429978735744953156e-02 4.594649374485015869e-01 -2.367404848337173462e-01 -2.328919768333435059e-01 5.325355380773544312e-02 -9.168269485235214233e-02 -1.182534396648406982e-01 -1.459720265120267868e-02 -7.787003368139266968e-02 8.965765684843063354e-02 -5.853964760899543762e-02 2.143383175134658813e-01 7.118524610996246338e-02 2.129521667957305908e-01 -2.854077219963073730e-01 1.677442155778408051e-02 -2.837506532669067383e-01 7.152978796511888504e-03 1.573807597160339355e-01
-1.538677699863910675e-02 -6.253678351640701294e-02 6.035035103559494019e-02 -1.626281440258026123e-01 1.205886602401733398e-01 -9.411802142858505249e-02 -2.052039504051208496e-01 1.683843880891799927e-01 3.150813579559326172e-01 -1.602036505937576294e-02 2.167985439300537109e-01 -1.366384178400039673e-01 1.421445757150650024e-01 1.414314061403274536e-01 4.400899708271026611e-01 -7.420209050178527832e-02 -1.538705974817276001e-01 -2.115614116191864014e-01 1.867996305227279663e-01 -1.551778316497802734e-01 -8.545106649398803711e-02 9.151405841112136841e-02 7.549408078193664551e-02 -3.539405390620231628e-02 -2.831819839775562286e-02 -5.726760718971490860e-03 -6.424524635076522827e-02 -8.178487420082092285e-02 1.337719857692718506e-01 -3.854118287563323975e-01 1.366228461265563965e-01 3.471477627754211426e-01
-4.703999683260917664e-02 -3.963251039385795593e-02 1.034804210066795349e-01 -3.746346533298492432e-01 -1.204004213213920593e-01 -1.859973818063735962e-01 3.339864686131477356e-02 3.491462469100952148e-01 1.631457358598709106e-01 -6.385550647974014282e-02 1.073247343301773071e-01 -1.992276161909103394e-01 6.883851718157529831e-03 1.240934729576110840e-01 1.402716897428035736e-02 2.082835137844085693e-01 1.769697219133377075e-01 -1.314626932144165039e-01 -7.907550781965255737e-03 1.694508939981460571e-01 4.271204583346843719e-03 2.001649588346481323e-01 8.522361516952514648e-02 5.235930904746055603e-02 4.392634034156799316e-01 -2.016505412757396698e-02 1.960612647235393524e-02 -5.344067886471748352e-02 -1.550674587488174438e-01 -3.587712049484252930e-01 2.326993942260742188e-01 3.378119319677352905e-02
-2.552253603935241699e-01 1.847744435071945190e-01 -1.595753282308578491e-01 -1.740530431270599365e-01 1.742032766342163086e-01 8.186744898557662964e-02 3.196872398257255554e-02 -1.286018639802932739e-01 1.679103076457977295e-01 -7.729099690914154053e-02 -1.520566176623106003e-02 -5.717853903770446777e-01 1.181493997573852539e-01 1.737339943647384644e-01 -2.047876641154289246e-02 -4.664427042007446289e-02 -2.507234215736389160e-01 -1.553223729133605957e-01 7.313448935747146606e-02 1.129569951444864273e-03 4.002045094966888428e-02 1.312365978956222534e-01 -2.859463542699813843e-02 2.718298435211181641e-01 1.525131165981292725e-01 -1.759671866893768311e-01 1.296428684145212173e-02 -8.465642482042312622e-02 -1.383364666253328323e-02 -3.609513640403747559e-01 -2.349709160625934601e-02 6.176527962088584900e-02
-2.300796359777450562e-01 2.444555759429931641e-01 -4.124583303928375244e-01 -1.131922081112861633e-01 8.765954524278640747e-02 -6.860260665416717529e-02 -2.599472403526306152e-01 -6.142673082649707794e-03 1.520395092666149139e-02 6.096857786178588867e-02 7.499886304140090942e-02 -3.645789325237274170e-01 1.693807691335678101e-01 2.637618184089660645e-01 7.295019924640655518e-02 -1.841867417097091675e-01 -3.392426967620849609e-01 -2.126762717962265015e-01 -8.863156288862228394e-02 -1.452685296535491943e-01 -3.298855572938919067e-02 1.226991489529609680e-01 -3.470642119646072388e-02 1.201435271650552750e-02 -3.885469585657119751e-02 -1.194279491901397705e-01 -1.561475358903408051e-02 -1.543178111314773560e-01 -7.750084996223449707e-02 -2.148551642894744873e-01 -2.004143893718719482e-01 7.375046610832214355e-02
-2.419976145029067993e-01 -6.923577189445495605e-02 -2.666663825511932373e-01 -3.606194257736206055e-01 -4.396565258502960205e-02 -1.249737888574600220e-01 -2.875079214572906494e-02 1.180320605635643005e-01 4.519534483551979065e-02 -1.010888293385505676e-01 -1.076935306191444397e-01 1.000241469591856003e-02 -6.094323098659515381e-02 -2.036628127098083496e-01 2.469514310359954834e-01 1.608637422323226929e-01 1.902212798595428467e-01 8.898012340068817139e-02 -1.363272368907928467e-01 -5.370168015360832214e-03 2.008670419454574585e-01 2.906855046749114990e-01 1.136440932750701904e-01 -1.893487386405467987e-02 2.326044291257858276e-01 1.472141742706298828e-01 -3.301365375518798828e-01 -1.738073229789733887e-01 -1.205269321799278259e-01 -3.293559551239013672e-01 4.617986734956502914e-03 -9.125894308090209961e-02
-5.191128700971603394e-02 -1.674094200134277344e-01 4.618881270289421082e-02 -8.897839486598968506e-02 -2.219084352254867554e-01 -1.994842290878295898e-01 -1.579643040895462036e-01 -3.365014865994453430e-02 3.632605075836181641e-01 -2.289667278528213501e-01 -2.723756432533264160e-01 -6.736205518245697021e-02 -1.287819594144821167e-01 3.441901132464408875e-02 3.469980061054229736e-01 -2.065172791481018066e-01 -9.297379851341247559e-02 4.530302714556455612e-03 2.789824828505516052e-02 -2.678635418415069580e-01 -1.040818393230438232e-01 1.651923209428787231e-01 3.701073350384831429e-03 1.725210994482040405e-01 3.200859203934669495e-02 1.528298556804656982e-01 -4.268425703048706055e-02 -6.403719633817672729e-02 -1.448568254709243774e-01 -2.451416850090026855e-01 3.510578572750091553e-01 1.282711029052734375e-01
-1.617665886878967285e-01 5.901229381561279297e-02 -2.907479181885719299e-03 -3.430936038494110107e-01 -1.254429668188095093e-01 2.566381823271512985e-03 -9.182154387235641479e-02 5.545247346162796021e-02 9.202829003334045410e-02 -4.889374971389770508e-01 9.213139303028583527e-03 -1.112529113888740540e-01 1.185739263892173767e-01 7.616575062274932861e-02 9.472399204969406128e-02 -3.557067215442657471e-01 2.995186485350131989e-02 3.850955143570899963e-02 1.446646079421043396e-02 1.144569739699363708e-01 -7.796814292669296265e-02 4.231086075305938721e-01 -1.347744911909103394e-01 -1.228503882884979248e-02 -1.323810517787933350e-01 -1.212349608540534973e-01 -1.472102571278810501e-02 -1.095047369599342346e-01 3.607616126537322998e-01 -1.256542056798934937e-01 -1.897628232836723328e-02 -1.390141528099775314e-02
-2.295651435852050781e-01 3.415318429470062256e-01 -1.057320013642311096e-01 3.078966587781906128e-02 -5.617402121424674988e-02 -8.532775938510894775e-02 -2.225101739168167114e-01 -4.820748791098594666e-02 1.316520273685455322e-01 -1.681269109249114990e-01 -1.790660768747329712e-01 -6.520313769578933716e-02 3.428404033184051514e-01 1.664149165153503418e-01 1.677583605051040649e-01 -1.668899059295654297e-01 -9.480872005224227905e-02 1.103089302778244019e-01 -8.612482249736785889e-02 9.965021163225173950e-02 2.425771653652191162e-01 3.908878266811370850e-01 -1.863905191421508789e-01 -1.813254356384277344e-01 1.184113025665283203e-01 -2.469643484801054001e-03 6.007399875670671463e-03 2.900703996419906616e-02 -9.094736725091934204e-02 -1.732268333435058594e-01 -4.062332957983016968e-02 3.170458674430847168e-01
-7.523021195083856583e-03 3.450008928775787354e-01 -6.098109297454357147e-03 -3.124369084835052490e-01 2.221493422985076904e-02 -9.262970834970474243e-02 -2.130212187767028809e-01 1.286030262708663940e-01 -3.263200074434280396e-02 -2.471055090427398682e-01 1.570325940847396851e-01 -3.057722747325897217e-01 6.885746121406555176e-02 1.134498417377471924e-01 -4.360152408480644226e-02 -2.037737816572189331e-01 6.499546114355325699e-03 2.667857110500335693e-01 -6.820998340845108032e-02 -3.010020777583122253e-02 2.973154485225677490e-01 -8.651695400476455688e-02 -2.633914053440093994e-01 -6.451968848705291748e-02 3.255177140235900879e-01 8.013405837118625641e-03 -2.462641000747680664e-01 -1.103349477052688599e-01 1.354073882102966309e-01 -1.010703369975090027e-01 1.317285597324371338e-01 -3.279799129813909531e-03
-2.495210915803909302e-01 1.678504794836044312e-01 -2.606127262115478516e-01 5.342124029994010925e-02 1.714861690998077393e-01 -9.330051392316818237e-02 -1.496370732784271240e-01 3.826371580362319946e-02 4.359243065118789673e-02 4.465086013078689575e-02 -4.648027569055557251e-02 -3.310812711715698242e-01 2.077490091323852539e-01 2.286059409379959106e-01 1.030781045556068420e-01 -3.715100586414337158e-01 -3.492204546928405762e-01 -1.469972729682922363e-01 1.294803023338317871e-01 -1.022882387042045593e-01 -8.501172065734863281e-03 2.745900452136993408e-01 9.728334099054336548e-02 -1.306382864713668823e-01 4.010583460330963135e-02 -1.398063600063323975e-01 6.736956071108579636e-03 -1.307339519262313843e-01 4.821636900305747986e-02 -3.202071487903594971e-01 6.951388437300920486e-03 -3.316583856940269470e-02
1.706439405679702759e-01 4.547418281435966492e-02 -5.585653334856033325e-02 -3.109017014503479004e-02 1.889901906251907349e-01 -2.160517722368240356e-01 -8.694288134574890137e-02 1.220528036355972290e-01 2.555450797080993652e-01 -1.461563110351562500e-01 1.400201469659805298e-01 -3.299674689769744873e-01 1.367791593074798584e-01 -1.087980270385742188e-01 1.836041808128356934e-01 -2.658845186233520508e-01 -9.125611186027526855e-02 1.288706064224243164e-01 -2.713353633880615234e-01 2.209357023239135742e-01 4.986155778169631958e-02 3.444790840148925781e-01 1.779485493898391724e-01 1.296514994464814663e-03 3.463531434535980225e-01 6.841863691806793213e-02 -7.168072462081909180e-02 7.566361129283905029e-02 -6.584110669791698456e-03 -2.002085894346237183e-01 1.798555105924606323e-01 4.006605595350265503e-02
-2.724981606006622314e-01 -4.191210493445396423e-02 -2.672186121344566345e-02 -3.920663595199584961e-01 1.064262762665748596e-01 1.851060986518859863e-01 -3.166920542716979980e-01 -4.453992843627929688e-02 1.691990196704864502e-01 -7.965725660324096680e-02 6.273876130580902100e-02 7.842977344989776611e-02 -8.205836266279220581e-02 2.461357265710830688e-01 1.691554039716720581e-01 -2.789118587970733643e-01 1.203890517354011536e-02 3.637421876192092896e-02 -2.299705296754837036e-01 1.750379651784896851e-01 1.635714173316955566e-01 -5.482669174671173096e-02 -7.328140735626220703e-02 -5.502522364258766174e-02 2.195032089948654175e-01 -2.092235833406448364e-01 -1.144227609038352966e-01 6.922607123851776123e-02 1.318842470645904541e-01 -1.544864475727081299e-01 3.582490384578704834e-01 -1.765760593116283417e-02
-1.717321425676345825e-01 -2.218133211135864258e-02 -4.100779294967651367e-01 -8.623468130826950073e-02 8.914800733327865601e-02 7.727937400341033936e-02 7.681313157081604004e-02 9.909314662218093872e-02 2.228939682245254517e-01 -2.237360477447509766e-01 -1.143272072076797485e-01 -4.048855602741241455e-01 8.622688055038452148e-02 -9.704564511775970459e-02 1.938103437423706055e-01 -1.788857728242874146e-01 -5.377326533198356628e-02 -1.826045662164688110e-01 -3.017651438713073730e-01 6.907875835895538330e-02 -1.178918033838272095e-01 1.975835412740707397e-01 -2.571739256381988525e-02 1.362119913101196289e-01 -1.484294421970844269e-02 -1.706029102206230164e-02 -1.813514232635498047e-01 -1.987519264221191406e-01 1.395570114254951477e-03 -1.855536401271820068e-01 1.741742044687271118e-01 2.443865984678268433e-01
-7.083886861801147461e-02 -2.307093590497970581e-01 -1.137442290782928467e-01 -7.741761207580566406e-02 -1.186362653970718384e-02 1.633991897106170654e-01 -4.228758066892623901e-02 2.710249423980712891e-01 5.284153819084167480e-01 -3.474180400371551514e-01 -2.014746330678462982e-02 -3.647857904434204102e-02 1.066140457987785339e-02 3.588949795812368393e-03 3.575721979141235352e-01 -1.309422999620437622e-01 -7.470002770423889160e-02 -9.542788565158843994e-02 4.458469152450561523e-02 -1.495550870895385742e-01 -5.734233185648918152e-02 2.543897628784179688e-01 -2.120743691921234131e-01 1.615876108407974243e-01 6.056674942374229431e-02 -1.499126944690942764e-02 5.324044451117515564e-02 2.790335379540920258e-02 -7.796539459377527237e-03 -9.337317198514938354e-02 1.088086888194084167e-01 2.601877152919769287e-01
1.829071938991546631e-01 1.387795954942703247e-01 -1.592704653739929199e-01 -2.118669599294662476e-01 6.857275217771530151e-02 5.838995426893234253e-02 -1.971350908279418945e-01 1.488101035356521606e-01 3.034673258662223816e-02 -1.717279851436614990e-01 -4.903212562203407288e-02 -3.028290867805480957e-01 -1.475625932216644287e-01 4.035420119762420654e-01 2.061975300312042236e-01 -8.579357713460922241e-02 -2.105497270822525024e-01 -1.348712146282196045e-01 1.520633101463317871e-01 -2.431724518537521362e-01 7.337848842144012451e-02 1.409232765436172485e-01 -2.621033228933811188e-02 -9.313446283340454102e-02 1.114525645971298218e-01 2.273121178150177002e-01 4.934789612889289856e-02 -1.199686899781227112e-02 1.134085804224014282e-01 -3.277409970760345459e-01 -1.932518780231475830e-01 2.126416414976119995e-01
1.116056367754936218e-02 7.456357777118682861e-02 2.268725074827671051e-02 -1.619439721107482910e-01 -2.069518528878688812e-02 -3.165429532527923584e-01 -2.364839194342494011e-03 1.655515283346176147e-01 -1.158792972564697266e-01 -1.556678861379623413e-01 7.083097845315933228e-02 -2.274644970893859863e-01 2.447868734598159790e-01 1.689148694276809692e-02 2.342448234558105469e-01 -1.684688031673431396e-03 -2.673034071922302246e-01 2.838904559612274170e-01 1.908878535032272339e-01 1.816181652247905731e-02 -8.160081505775451660e-02 3.308726549148559570e-01 -3.374816477298736572e-01 -7.750051468610763550e-02 2.139839082956314087e-01 -1.301201581954956055e-01 3.865992650389671326e-02 1.989670097827911377e-01 -1.350338198244571686e-02 -1.945215612649917603e-01 -1.926243677735328674e-02 2.509860992431640625e-01
-1.638115793466567993e-01 -1.309450715780258179e-01 5.868107452988624573e-02 -4.074238240718841553e-01 1.445157676935195923e-01 -1.435399800539016724e-01 -1.390885263681411743e-01 9.257597476243972778e-02 -3.382118791341781616e-02 -3.477212786674499512e-02 -4.293245077133178711e-02 -1.548546999692916870e-01 -1.239968612790107727e-01 -1.693569719791412354e-01 3.065964281558990479e-01 3.150705397129058838e-01 -5.717180203646421432e-03 -2.105740606784820557e-01 1.827738806605339050e-02 -1.286929696798324585e-01 -8.541008457541465759e-03 3.625916838645935059e-01 3.437088057398796082e-02 -2.713469862937927246e-01 1.709693521261215210e-01 -2.330695465207099915e-02 -1.661311089992523193e-02 4.527070000767707825e-02 1.481930911540985107e-01 -3.021551072597503662e-01 1.950363367795944214e-01 2.548668719828128815e-02
-1.896008551120758057e-01 -1.834696233272552490e-01 -5.580221861600875854e-02 -5.415607094764709473e-01 -1.843531131744384766e-01 -1.884023398160934448e-01 -7.480922341346740723e-02 1.225008280016481876e-03 2.553657293319702148e-01 -2.129995375871658325e-01 6.431076675653457642e-02 -4.697363823652267456e-02 -2.607588171958923340e-01 2.537803649902343750e-01 1.435985267162322998e-01 -7.816695421934127808e-02 -5.338551849126815796e-02 -8.174227923154830933e-02 -2.054118812084197998e-01 -8.660837262868881226e-02 -6.364003568887710571e-02 7.023047655820846558e-02 -5.246118083596229553e-02 9.735541045665740967e-02 -1.081372499465942383e-01 -6.641434878110885620e-02 7.481025159358978271e-02 6.394089013338088989e-02 -1.957165896892547607e-01 -1.984511911869049072e-01 -5.787429586052894592e-02 3.091758191585540771e-01
1.659164130687713623e-01 5.490964977070689201e-04 -1.338742971420288086e-01 -1.794035583734512329e-01 1.222211681306362152e-02 -3.462078049778938293e-02 -7.247284054756164551e-02 5.559364333748817444e-02 2.671664953231811523e-01 -1.853466629981994629e-01 -8.698886632919311523e-02 -1.603406071662902832e-01 4.456436634063720703e-02 -9.147196263074874878e-02 7.552148401737213135e-02 1.463333070278167725e-01 -2.133746147155761719e-01 2.122347354888916016e-01 -4.285716414451599121e-01 -7.569850981235504150e-02 -1.532667428255081177e-01 2.574663758277893066e-01 -2.181586325168609619e-01 -1.814818754792213440e-02 1.449175775051116943e-01 -1.887316256761550903e-01 1.235042791813611984e-02 -5.135196447372436523e-02 3.232874572277069092e-01 -1.048479527235031128e-01 1.456066966056823730e-01 3.498532176017761230e-01
-3.053284287452697754e-01 1.618130207061767578e-01 -4.412880912423133850e-02 -3.718346357345581055e-01 3.585114330053329468e-02 -2.042065002024173737e-02 -3.013556301593780518e-01 1.028300598263740540e-01 1.282203942537307739e-01 -6.209655478596687317e-02 1.024612877517938614e-02 1.617576479911804199e-01 1.065481081604957581e-01 2.691289186477661133e-01 8.258163928985595703e-02 -2.738338112831115723e-01 -3.369589522480964661e-02 1.010111048817634583e-01 -3.623431324958801270e-01 -2.746950834989547729e-02 4.259312897920608521e-02 1.413528174161911011e-01 -2.302256375551223755e-01 -8.487106300890445709e-03 -3.812726959586143494e-02 5.299516767263412476e-02 -6.152066215872764587e-02 1.411680728197097778e-01 5.283192172646522522e-02 -3.319189250469207764e-01 2.064774781465530396e-01 -1.526781022548675537e-01
-1.217102557420730591e-01 7.330340892076492310e-02 -1.598013043403625488e-01 -7.315155863761901855e-02 2.023887634277343750e-01 -6.081762909889221191e-02 -3.125815093517303467e-01 -9.061489254236221313e-02 5.191495176404714584e-03 -6.329651176929473877e-02 9.822312742471694946e-02 -2.264438867568969727e-01 -8.082634955644607544e-02 1.413595303893089294e-02 2.251849174499511719e-01 -4.402270913124084473e-01 8.050610125064849854e-02 3.133396208286285400e-01 8.112319558858871460e-02 -6.398902088403701782e-02 -2.770841121673583984e-01 1.634242534637451172e-01 -2.578492760658264160e-01 -1.409370601177215576e-01 1.288563311100006104e-01 9.242895990610122681e-02 1.119589358568191528e-01 2.300839722156524658e-01 -1.481522768735885620e-01 -2.293224036693572998e-01 8.410673588514328003e-02 6.888416409492492676e-02
-5.444987118244171143e-02 -7.244848180562257767e-03 -2.444467842578887939e-01 -4.165558218955993652e-01 6.388212740421295166e-02 -1.317261904478073120e-01 -3.025719709694385529e-02 -5.038656666874885559e-02 -8.659011870622634888e-02 6.886024028062820435e-02 -2.484853903297334909e-04 -3.115365654230117798e-02 2.488117665052413940e-01 1.467517465353012085e-01 -3.562714159488677979e-02 -8.141171187162399292e-02 1.008697077631950378e-01 -3.398672640323638916e-01 1.972388029098510742e-01 1.626838892698287964e-01 2.027684822678565979e-02 2.600865066051483154e-01 -3.411016166210174561e-01 1.652063727378845215e-01 3.165597915649414062e-01 9.045821428298950195e-02 -4.656372219324111938e-02 -1.036585718393325806e-01 9.770099073648452759e-03 -2.270317971706390381e-01 2.396613061428070068e-01 -3.371196985244750977e-02
-3.667619526386260986e-01 2.721987962722778320e-01 -1.302187293767929077e-01 -5.723581910133361816e-01 6.155441701412200928e-02 5.321672186255455017e-02 8.780518919229507446e-02 2.557581067085266113e-01 1.290306448936462402e-01 -2.352685295045375824e-02 2.435129508376121521e-02 1.760559342801570892e-02 5.815261602401733398e-02 -5.288600223138928413e-04 2.664626836776733398e-01 -6.109527125954627991e-02 -1.739382743835449219e-02 5.461709946393966675e-02 -1.025941520929336548e-01 -1.127908825874328613e-01 -3.085173293948173523e-02 2.263660728931427002e-02 -1.263879537582397461e-01 5.611398443579673767e-02 3.850175812840461731e-02 1.637052446603775024e-01 -1.928325444459915161e-01 1.163803115487098694e-01 7.065043598413467407e-02 -3.653381168842315674e-01 -4.209652615827508271e-05 -7.926733046770095825e-02
-1.222205311059951782e-01 -3.080974519252777100e-01 -3.534176349639892578e-01 -1.428520977497100830e-01 2.670858800411224365e-01 -3.177412152290344238e-01 -1.275024265050888062e-01 6.689754873514175415e-02 1.220435425639152527e-01 -3.044842779636383057e-01 -9.822627902030944824e-02 -1.932720243930816650e-01 -3.013612627983093262e-01 -5.658403504639863968e-03 2.049587666988372803e-01 3.519603749737143517e-03 -7.784678786993026733e-02 1.108742970973253250e-02 -1.404902338981628418e-02 -7.777065038681030273e-02 5.483572557568550110e-02 1.299374997615814209e-01 2.607245743274688721e-01 6.810975819826126099e-02 1.193194314837455750e-01 1.364583075046539307e-01 1.023270487785339355e-01 4.668821394443511963e-02 1.722309440374374390e-01 -1.732925772666931152e-01 -1.430313885211944580e-01 1.836461722850799561e-01
-1.128141880035400391e-01 -1.762921735644340515e-02 -7.637884467840194702e-02 -4.456401467323303223e-01 1.271258592605590820e-01 1.348989754915237427e-01 -1.164691522717475891e-01 7.200234383344650269e-02 -1.245067641139030457e-01 -1.452680528163909912e-01 1.363559663295745850e-01 -5.849482119083404541e-02 2.460635602474212646e-01 1.040433440357446671e-02 1.383076459169387817e-01 -2.325443625450134277e-01 -3.478791937232017517e-02 7.781648635864257812e-02 -1.286738216876983643e-01 -1.174714490771293640e-01 4.469556733965873718e-02 8.913908153772354126e-03 -2.400445193052291870e-01 1.556795537471771240e-01 2.511422932147979736e-01 3.523636981844902039e-02 1.552555710077285767e-01 2.214808166027069092e-01 2.636846303939819336e-01 -3.715500235557556152e-01 -1.302105337381362915e-01 2.310447543859481812e-01
-1.328766494989395142e-01 -1.361044645309448242e-01 -2.266109734773635864e-01 -1.598355770111083984e-01 4.838357213884592056e-03 1.807557344436645508e-01 -1.345843374729156494e-01 1.920355558395385742e-01 2.490704357624053955e-01 -2.115024328231811523e-01 -6.201255321502685547e-02 -5.244763195514678955e-02 -6.193868443369865417e-02 -1.946720667183399200e-02 4.031536579132080078e-01 -2.193352878093719482e-01 -1.297502964735031128e-01 -1.847674697637557983e-01 -6.696623563766479492e-02 -2.653539180755615234e-01 -3.064012713730335236e-02 4.109869003295898438e-01 -4.405014589428901672e-02 1.967123001813888550e-01 -9.327953308820724487e-02 7.664920389652252197e-02 -2.698667161166667938e-02 -1.206606775522232056e-01 2.230879217386245728e-01 -2.469501830637454987e-02 8.867011219263076782e-02 2.157554775476455688e-01
-1.329982578754425049e-01 -1.786676943302154541e-01 1.457683145999908447e-01 -4.530382156372070312e-01 -5.366714298725128174e-02 -1.145136356353759766e-01 -3.308439850807189941e-01 1.324430555105209351e-01 -1.969703007489442825e-03 -4.353594779968261719e-01 2.299155853688716888e-02 -1.157231777906417847e-01 -2.054612785577774048e-01 1.002422943711280823e-01 2.555992007255554199e-01 -6.797975860536098480e-03 -2.393221706151962280e-01 1.075328737497329712e-01 -1.438974752090871334e-03 -9.924501180648803711e-02 2.075548619031906128e-01 9.231633692979812622e-02 -1.207890510559082031e-01 -1.741939485073089600e-01 9.005690366029739380e-02 -1.644091606140136719e-01 1.917962282896041870e-01 -6.148217990994453430e-02 -7.440274953842163086e-02 -4.232543334364891052e-02 -3.919751197099685669e-02 2.723070560023188591e-03
-1.092156693339347839e-01 -7.036736607551574707e-02 1.419683843851089478e-01 -2.203528285026550293e-01 1.525957733392715454e-01 -1.236028149724006653e-01 -1.078607663512229919e-01 5.876873154193162918e-03 8.623488247394561768e-02 -1.297114640474319458e-01 8.598040789365768433e-02 -3.922297433018684387e-02 -1.060481071472167969e-01 3.015913665294647217e-01 3.708622753620147705e-01 -2.599538862705230713e-01 -7.852028310298919678e-02 -3.656579554080963135e-02 -2.960216701030731201e-01 -2.457613348960876465e-01 -2.252409160137176514e-01 1.166215017437934875e-01 -2.556628882884979248e-01 2.303096093237400055e-02 1.532420814037322998e-01 2.045137286186218262e-01 -9.833274036645889282e-02 1.069014891982078552e-01 -1.828960031270980835e-01 -1.325209289789199829e-01 -8.609749376773834229e-02 3.050864934921264648e-01
-7.358242571353912354e-02 -5.422128364443778992e-02 -6.792584806680679321e-02 -1.053373292088508606e-01 1.076108776032924652e-02 -4.040069878101348877e-03 5.534557253122329712e-02 1.550129055976867676e-01 2.172679007053375244e-01 -7.869654893875122070e-02 2.660309970378875732e-01 -9.793592989444732666e-02 -1.115479916334152222e-01 2.605397403240203857e-01 2.174868285655975342e-01 -1.628122478723526001e-01 -2.719500660896301270e-01 1.050932556390762329e-01 -2.933840453624725342e-01 1.326073259115219116e-01 7.689774781465530396e-02 2.866530418395996094e-01 -2.909332513809204102e-01 -9.103589691221714020e-03 3.174001574516296387e-01 1.630396693944931030e-01 1.010191664099693298e-01 -1.543184518814086914e-01 -1.469483673572540283e-01 -6.274140626192092896e-02 -1.034908294677734375e-01 3.190042078495025635e-01
-2.271356135606765747e-01 7.787518948316574097e-02 3.548117820173501968e-03 -3.916465938091278076e-01 -1.075386852025985718e-01 -7.252161204814910889e-02 -8.560413867235183716e-02 2.634023129940032959e-01 7.911469042301177979e-02 -5.482076853513717651e-02 2.997031211853027344e-01 -1.904630362987518311e-01 5.496843531727790833e-02 7.423146814107894897e-02 -1.115988045930862427e-01 -2.251133620738983154e-01 4.981994256377220154e-02 1.149783581495285034e-01 -9.061780571937561035e-02 -8.147098124027252197e-02 -1.321394592523574829e-01 3.096273243427276611e-01 -1.072971522808074951e-01 -8.937458507716655731e-03 -1.296525001525878906e-01 1.921742707490921021e-01 9.489715099334716797e-02 3.153554201126098633e-01 -3.017357587814331055e-01 -2.121683359146118164e-01 8.506833016872406006e-02 1.655968129634857178e-01
-3.259593248367309570e-02 -1.045868918299674988e-01 6.860115379095077515e-02 -3.222637772560119629e-01 2.890605926513671875e-01 -1.100899428129196167e-01 1.128753945231437683e-01 2.254551053047180176e-01 -6.504230946302413940e-02 -2.443882673978805542e-01 -3.172532618045806885e-01 -1.774882078170776367e-01 -2.102029323577880859e-01 2.090751379728317261e-01 1.389944702386856079e-01 -2.720497846603393555e-01 9.035245329141616821e-02 2.677409946918487549e-01 6.937832385301589966e-02 5.168540030717849731e-02 1.744695156812667847e-01 9.291703999042510986e-02 -2.574152350425720215e-01 6.087868660688400269e-02 2.217545807361602783e-01 5.475087836384773254e-02 -2.965822070837020874e-02 -1.221626400947570801e-01 -9.319900721311569214e-02 -8.170311152935028076e-02 1.714574098587036133e-01 1.837002933025360107e-01
7.808357477188110352e-02 1.342883855104446411e-01 -5.870117992162704468e-02 -4.269614219665527344e-01 -1.355601996183395386e-01 1.411869972944259644e-01 -2.258156836032867432e-01 -3.749327734112739563e-02 -1.520884931087493896e-01 -9.484636783599853516e-02 -2.007056027650833130e-03 -2.339902073144912720e-01 1.850147545337677002e-01 1.335624754428863525e-01 2.747266590595245361e-01 -1.359408497810363770e-01 -3.205325007438659668e-01 -2.273854985833168030e-02 5.147193092852830887e-03 -2.109443247318267822e-01 1.035882532596588135e-01 2.619231045246124268e-01 3.069102019071578979e-02 4.946500435471534729e-02 6.034567952156066895e-02 2.600293420255184174e-02 1.218686066567897797e-02 2.100831717252731323e-01 2.011539489030838013e-01 -1.722940057516098022e-01 2.932741343975067139e-01 -1.767722815275192261e-01
-2.859910130500793457e-01 1.672015339136123657e-01 -1.206506416201591492e-01 -5.157219171524047852e-01 1.127136945724487305e-01 -1.474329233169555664e-01 -1.102832728065550327e-03 1.798998862504959106e-01 -1.456163823604583740e-01 -1.800168156623840332e-01 2.619849741458892822e-01 -1.224717572331428528e-01 1.455221027135848999e-01 -3.816820681095123291e-02 2.307326346635818481e-01 -1.348126381635665894e-01 9.978194721043109894e-04 4.853668808937072754e-02 6.085532717406749725e-03 -1.485404372215270996e-01 -7.321733981370925903e-02 -7.309473305940628052e-02 -1.556647717952728271e-01 1.140577644109725952e-01 1.670125722885131836e-01 3.025940805673599243e-02 2.477265335619449615e-02 1.111677363514900208e-01 1.642948389053344727e-01 -3.216953277587890625e-01 -1.460531204938888550e-01 2.136222571134567261e-01
-2.975322604179382324e-01 1.021879240870475769e-01 -5.732801556587219238e-02 4.114113375544548035e-02 1.152338162064552307e-01 1.873885467648506165e-02 1.827040314674377441e-02 -4.669272899627685547e-02 4.202633500099182129e-01 -1.427601128816604614e-01 1.417033523321151733e-01 -6.635562330484390259e-02 1.045432761311531067e-01 6.530969403684139252e-03 1.754188090562820435e-01 -2.033172249794006348e-01 -1.459586899727582932e-02 -8.304206654429435730e-03 -3.381978869438171387e-01 -1.040933877229690552e-01 9.273956716060638428e-02 2.600929439067840576e-01 -9.423238039016723633e-02 2.029823139309883118e-02 3.602039217948913574e-01 2.479596734046936035e-01 7.470355927944183350e-02 -6.173967570066452026e-02 -5.251742526888847351e-02 -1.608548462390899658e-01 2.735642194747924805e-01 2.453853785991668701e-01
-1.150766536593437195e-01 3.344875527545809746e-03 3.372321277856826782e-02 -5.606291443109512329e-02 3.598588407039642334e-01 3.129897173494100571e-03 -2.334750890731811523e-01 -2.714965865015983582e-02 2.725557386875152588e-01 -2.864176332950592041e-01 -1.915766624733805656e-03 -2.309629321098327637e-01 1.590860262513160706e-02 3.242867067456245422e-02 2.115919142961502075e-01 -2.465794980525970459e-01 -1.434856951236724854e-01 1.829804033041000366e-01 -1.906675994396209717e-01 3.058547377586364746e-01 -2.157800458371639252e-02 3.027685880661010742e-01 2.926380932331085205e-01 3.120345063507556915e-02 1.934402585029602051e-01 6.854189932346343994e-02 -7.619822770357131958e-02 -4.622017964720726013e-02 -5.737420544028282166e-02 -2.007039934396743774e-01 1.381442844867706299e-01 7.569521665573120117e-02
-3.695074915885925293e-01 2.799228206276893616e-02 -1.529058516025543213e-01 -4.524827003479003906e-01 9.675014764070510864e-03 -2.156674265861511230e-01 -7.778909802436828613e-02 -4.375406354665756226e-02 1.032520607113838196e-01 -1.279234588146209717e-01 -2.288525700569152832e-01 2.062037587165832520e-01 1.538731902837753296e-01 2.592514501884579659e-03 1.576944440603256226e-01 -2.878512442111968994e-01 -1.378348767757415771e-01 -4.089323803782463074e-02 -5.816586688160896301e-02 -2.161004394292831421e-02 2.090134024620056152e-01 2.316787242889404297e-01 -1.972232013940811157e-01 7.837366312742233276e-02 1.399237960577011108e-01 2.713887691497802734e-01 -9.133528172969818115e-02 2.345101162791252136e-02 -7.188349962234497070e-02 -1.380925476551055908e-01 6.181579083204269409e-02 -1.719216853380203247e-01
-2.768369317054748535e-01 5.471219494938850403e-02 2.069363296031951904e-01 -3.223942220211029053e-01 9.365523606538772583e-02 -5.752471089363098145e-02 -2.004982233047485352e-01 2.617872953414916992e-01 1.842975169420242310e-01 -1.246032565832138062e-01 5.345406476408243179e-03 -1.016518287360668182e-02 1.968568116426467896e-01 8.741764468140900135e-04 4.802174568176269531e-01 -5.886482819914817810e-02 -1.259595304727554321e-01 -6.002330034971237183e-02 8.335440605878829956e-02 -8.876737207174301147e-02 -1.723610907793045044e-01 1.592273414134979248e-01 1.834138184785842896e-01 8.826189488172531128e-02 -8.404323458671569824e-02 1.020497456192970276e-01 -1.346570439636707306e-02 -1.416461318731307983e-01 1.504551526159048080e-02 -2.661394476890563965e-01 2.109515219926834106e-01 2.151181250810623169e-01
-3.207684755325317383e-01 1.160939112305641174e-01 -5.535328388214111328e-02 -1.794178038835525513e-01 -1.883269548416137695e-01 -2.888865172863006592e-01 -3.850534558296203613e-01 5.618613213300704956e-02 2.566882073879241943e-01 -1.115874424576759338e-01 9.178753942251205444e-02 9.746323525905609131e-02 1.025209650397300720e-01 1.078089401125907898e-01 1.355961263179779053e-01 -2.120071053504943848e-01 -2.992101013660430908e-01 2.358467280864715576e-01 -1.113259270787239075e-01 1.584502053447067738e-03 7.960832864046096802e-02 2.795950174331665039e-01 9.665460139513015747e-02 1.015262305736541748e-01 2.033247202634811401e-01 1.189436763525009155e-01 -1.341330111026763916e-01 4.129103943705558777e-02 -5.114986002445220947e-02 -1.097931265830993652e-01 5.730988457798957825e-02 -2.035954147577285767e-01
-3.255672454833984375e-01 1.725729182362556458e-02 -4.226477816700935364e-02 -4.837993681430816650e-01 5.989339842926710844e-05 7.627769559621810913e-02 -5.096592754125595093e-02 -4.318203404545783997e-02 1.013385504484176636e-01 9.823697805404663086e-02 -1.083916798233985901e-01 -3.211206793785095215e-01 -1.171508803963661194e-01 3.219514712691307068e-02 -2.181175164878368378e-02 1.101354658603668213e-01 1.178389936685562134e-01 1.204181164503097534e-01 -9.129869937896728516e-02 -1.289203912019729614e-01 1.657769232988357544e-01 3.387053310871124268e-01 -1.622582077980041504e-01 -3.351741731166839600e-01 5.127397552132606506e-02 2.763831615447998047e-02 -8.738336712121963501e-02 1.138147860765457153e-01 1.706600934267044067e-01 -2.970980405807495117e-01 9.915904700756072998e-02 -1.858561183325946331e-03
-1.364460289478302002e-01 -1.926352828741073608e-01 -2.081414610147476196e-01 -2.839006185531616211e-01 6.764185428619384766e-02 -2.674435079097747803e-01 7.032889872789382935e-02 3.031780123710632324e-01 -5.647084116935729980e-02 -9.842928498983383179e-02 3.416875749826431274e-02 -1.227880492806434631e-01 1.487917006015777588e-01 2.346491962671279907e-01 1.236909329891204834e-01 5.477346852421760559e-02 9.362710267305374146e-02 9.195946156978607178e-02 -1.190899834036827087e-01 5.217344313859939575e-02 2.920846045017242432e-01 2.077883630990982056e-01 6.087423488497734070e-02 -5.030618980526924133e-02 2.734928429126739502e-01 1.739937067031860352e-01 -2.259262651205062866e-01 -1.614598743617534637e-02 6.172189861536026001e-02 -3.455908596515655518e-01 -1.603116653859615326e-02 -2.721007466316223145e-01
-1.009226739406585693e-01 -2.998376190662384033e-01 -3.337071239948272705e-01 -3.283301591873168945e-01 3.637149930000305176e-01 -5.144184920936822891e-03 -6.540683656930923462e-02 9.589663892984390259e-02 1.250118911266326904e-01 -1.410956680774688721e-01 -7.482833415269851685e-02 -1.051201745867729187e-01 -4.035560190677642822e-01 -7.460001111030578613e-02 -7.709316909313201904e-02 -2.155614495277404785e-01 -1.580859422683715820e-01 5.518022924661636353e-02 -1.627379506826400757e-01 -8.552485704421997070e-02 1.053499877452850342e-01 3.133168518543243408e-01 2.626780606806278229e-02 1.125024631619453430e-02 1.131023466587066650e-01 1.502801179885864258e-01 2.232743985950946808e-02 1.803512573242187500e-01 -9.757409803569316864e-03 -7.631585001945495605e-02 -1.119058206677436829e-01 5.641802027821540833e-02
-4.622855037450790405e-02 8.011592179536819458e-02 -1.407325714826583862e-01 -3.869304358959197998e-01 -6.955393403768539429e-02 -3.172490000724792480e-02 -5.372703447937965393e-02 7.249395549297332764e-02 1.701904088258743286e-01 -4.362577572464942932e-02 1.549055427312850952e-01 -3.086365573108196259e-02 -1.729486137628555298e-01 4.173783585429191589e-03 2.898873686790466309e-01 -7.185664959251880646e-03 2.611514739692211151e-02 1.383592486381530762e-01 -3.510711789131164551e-01 -2.296132296323776245e-01 2.397591024637222290e-01 1.976555436849594116e-01 -1.529089510440826416e-01 -2.227494120597839355e-01 9.410234540700912476e-02 5.525272712111473083e-02 -6.771124154329299927e-02 1.833352595567703247e-01 2.372148483991622925e-01 -3.854684531688690186e-01 -1.264371573925018311e-01 4.253306239843368530e-02
-3.578931093215942383e-02 -5.019787698984146118e-02 -1.145378202199935913e-01 -3.113697171211242676e-01 1.205580756068229675e-01 -2.570561468601226807e-01 8.910387009382247925e-02 1.655868291854858398e-01 -3.597706183791160583e-02 -7.908324152231216431e-02 -6.246568169444799423e-03 -1.622609943151473999e-01 -5.369386821985244751e-02 1.583170727826654911e-03 1.944876611232757568e-01 1.575528383255004883e-01 -1.354721188545227051e-01 -2.661783695220947266e-01 -1.402986347675323486e-01 -1.158131659030914307e-01 -8.868468925356864929e-03 2.654482126235961914e-01 2.096551507711410522e-01 -2.633927389979362488e-02 4.113438427448272705e-01 9.645626693964004517e-02 -2.537704110145568848e-01 4.484664276242256165e-02 -9.567756950855255127e-02 -1.993055194616317749e-01 3.229504227638244629e-01 1.874196529388427734e-01
8.070469647645950317e-02 1.159188672900199890e-01 -3.354243636131286621e-01 -3.697116374969482422e-01 6.617035716772079468e-02 -2.941519021987915039e-01 -5.981597118079662323e-03 2.161240437999367714e-03 -1.836724877357482910e-01 -6.444029510021209717e-02 -1.393928080797195435e-01 -2.844417095184326172e-02 4.276429489254951477e-02 -1.513024885207414627e-02 1.522160768508911133e-01 1.109753772616386414e-01 -1.801517903804779053e-01 -1.657391637563705444e-01 -1.248022541403770447e-02 -2.083494365215301514e-01 1.002215296030044556e-01 2.855466902256011963e-01 1.894070580601692200e-02 -2.026410587131977081e-02 3.544686436653137207e-01 -1.178675815463066101e-01 -6.151803955435752869e-02 1.555511951446533203e-01 4.440008662641048431e-03 -1.274887472391128540e-01 4.055465459823608398e-01 -1.166196074336767197e-02
-1.498729586601257324e-01 7.036612182855606079e-02 -1.438838839530944824e-01 -3.492405116558074951e-01 2.183075994253158569e-01 3.892058134078979492e-02 -1.370576471090316772e-01 3.159883320331573486e-01 2.524479627609252930e-01 -3.125519752502441406e-01 8.156578242778778076e-02 -1.222808361053466797e-01 -2.340075820684432983e-01 3.558964431285858154e-01 9.001558274030685425e-02 2.937894128262996674e-02 -4.152163118124008179e-02 1.357208937406539917e-01 1.669925004243850708e-01 -9.934311360120773315e-02 -5.468226037919521332e-03 1.044907793402671814e-01 1.610505282878875732e-01 1.325557231903076172e-01 -1.989820301532745361e-01 -7.910239510238170624e-03 -4.103647544980049133e-02 7.301109284162521362e-02 1.285898834466934204e-01 -3.340691030025482178e-01 6.905676564201712608e-04 3.913338854908943176e-02
-1.543077230453491211e-01 1.559442579746246338e-01 -6.305323541164398193e-02 -5.069218277931213379e-01 3.471902906894683838e-01 -2.296917736530303955e-01 -6.832303106784820557e-02 1.983258873224258423e-01 -1.223098300397396088e-02 1.609082221984863281e-01 -1.370481252670288086e-01 1.454042941331863403e-01 -7.805495709180831909e-02 3.553539887070655823e-02 1.183893457055091858e-01 -2.540037631988525391e-01 -2.491182275116443634e-02 -1.739900931715965271e-02 -6.421218812465667725e-02 2.027451545000076294e-01 1.553097516298294067e-01 3.740794062614440918e-01 8.917711675167083740e-02 1.054856693372130394e-03 1.125285401940345764e-01 7.544257491827011108e-02 -1.430961787700653076e-01 1.769141703844070435e-01 6.144082173705101013e-02 -2.792819030582904816e-02 1.596179753541946411e-01 -5.869185179471969604e-02
-5.780145525932312012e-02 2.879232764244079590e-01 -2.570312321186065674e-01 -2.363947480916976929e-01 -6.158402189612388611e-02 -8.136393874883651733e-02 -9.501966834068298340e-02 3.086971044540405273e-01 -9.943500161170959473e-02 -8.482614904642105103e-02 2.428738474845886230e-01 -1.783408522605895996e-01 -1.781540811061859131e-01 -7.786137610673904419e-02 3.434416651725769043e-01 -2.709782421588897705e-01 -1.376031041145324707e-01 -8.332668244838714600e-02 -8.389385789632797241e-02 2.181730121374130249e-01 -3.526975959539413452e-02 1.922449171543121338e-01 -1.071074008941650391e-01 -5.296679958701133728e-02 1.539871692657470703e-01 2.962667942047119141e-01 1.484357416629791260e-01 1.855412721633911133e-01 3.446760028600692749e-02 2.816225402057170868e-02 -1.911710202693939209e-01 2.345786802470684052e-02
9.306054562330245972e-02 2.191013693809509277e-01 -1.366017311811447144e-01 -1.284856051206588745e-01 1.729339919984340668e-02 2.188343927264213562e-02 -2.401459366083145142e-01 1.035543829202651978e-01 1.382527351379394531e-01 -1.799977868795394897e-01 1.950261928141117096e-02 -1.386925131082534790e-01 1.153483018279075623e-01 -1.477951854467391968e-01 -7.428695447742938995e-03 -3.174279630184173584e-01 1.557326689362525940e-02 -1.369359940290451050e-01 -6.298783421516418457e-02 -1.029715910553932190e-01 8.898933231830596924e-02 2.243387997150421143e-01 -8.651155978441238403e-02 -1.507571637630462646e-01 1.760271042585372925e-01 -1.294491440057754517e-01 1.960589885711669922e-01 -5.520362854003906250e-01 -1.445116847753524780e-01 -2.202310562133789062e-01 9.415615350008010864e-02 2.017444819211959839e-01
-3.941448628902435303e-01 1.424019932746887207e-01 -2.595390379428863525e-01 -3.099252879619598389e-01 -1.671660691499710083e-01 9.415097534656524658e-02 -1.193930655717849731e-01 2.280001789331436157e-01 -7.774694263935089111e-02 -1.622878611087799072e-01 1.391722410917282104e-01 2.353481799364089966e-01 -2.932660467922687531e-02 -1.120772212743759155e-01 2.255706340074539185e-01 -1.022362709045410156e-01 1.491538714617490768e-02 -5.107878148555755615e-02 -1.261346787214279175e-01 9.202549699693918228e-04 -3.113886155188083649e-02 1.147040203213691711e-01 -3.314839899539947510e-01 -8.821270614862442017e-02 6.189534813165664673e-02 -1.509054098278284073e-02 -1.060053184628486633e-01 -1.276437640190124512e-01 8.980815112590789795e-02 -4.282952547073364258e-01 9.705582633614540100e-03 -4.792848601937294006e-02
-2.716750800609588623e-01 1.582574248313903809e-01 -2.092388421297073364e-01 -2.201073020696640015e-01 7.323960959911346436e-02 1.007045581936836243e-01 -4.863834977149963379e-01 1.718851327896118164e-01 1.712397858500480652e-02 -1.634339541196823120e-01 -1.391849219799041748e-01 1.769424043595790863e-02 -2.871787250041961670e-01 1.063257753849029541e-01 2.565127909183502197e-01 -2.145119309425354004e-01 2.037928253412246704e-01 -3.599370270967483521e-02 2.039551436901092529e-01 -1.914930790662765503e-01 9.564223140478134155e-02 5.592498555779457092e-02 -7.865406572818756104e-03 1.203113198280334473e-01 1.543621122837066650e-01 2.233503907918930054e-01 -2.224640175700187683e-02 -9.715153276920318604e-02 5.293099954724311829e-02 -1.213005259633064270e-01 -1.240852475166320801e-01 1.027375534176826477e-01
-7.164998352527618408e-02 5.327629297971725464e-02 -2.868001461029052734e-01 5.499031394720077515e-02 2.181458622217178345e-01 8.483269065618515015e-02 -1.607655286788940430e-01 1.333797574043273926e-01 -2.098612301051616669e-02 -4.186123907566070557e-01 -3.549167886376380920e-02 -8.297029882669448853e-02 1.319447755813598633e-01 -2.434846311807632446e-01 4.077086746692657471e-01 -1.837868057191371918e-02 -2.248221039772033691e-01 1.241908669471740723e-01 -2.255609780550003052e-01 2.828878536820411682e-02 -2.336976677179336548e-01 3.300656974315643311e-01 -3.406383097171783447e-02 2.151003852486610413e-02 1.673880219459533691e-01 -2.057734280824661255e-01 1.545291859656572342e-02 -9.829925745725631714e-02 6.496375054121017456e-02 -1.013392731547355652e-01 4.987306147813796997e-02 3.440037369728088379e-02
-1.454142481088638306e-01 4.030084609985351562e-02 -3.678938448429107666e-01 -4.119631052017211914e-01 -8.230929076671600342e-02 -1.193887963891029358e-01 -1.847665160894393921e-01 1.815106421709060669e-01 6.342726200819015503e-02 5.274648964405059814e-02 3.243776271119713783e-03 -1.772719621658325195e-01 4.003503918647766113e-02 2.749729156494140625e-01 1.542741209268569946e-01 -1.219258159399032593e-01 2.643745392560958862e-02 -6.451669335365295410e-02 -1.399811655282974243e-01 4.312555864453315735e-02 1.370676159858703613e-01 5.659491196274757385e-02 2.348016500473022461e-01 1.186889130622148514e-02 1.651986092329025269e-01 9.153824299573898315e-02 -4.158106446266174316e-01 5.599252507090568542e-02 1.866230964660644531e-01 -2.296289503574371338e-01 -1.196699067950248718e-01 -1.130318343639373779e-01
-1.748961210250854492e-01 -3.602846339344978333e-02 1.580633372068405151e-01 -3.911811709403991699e-01 -9.284415096044540405e-02 -1.722958236932754517e-01 -6.870871037244796753e-02 4.719780758023262024e-02 2.030764669179916382e-01 -3.024798333644866943e-01 -9.120965749025344849e-02 -1.093815788626670837e-01 -1.770834065973758698e-02 2.111467272043228149e-01 1.263112425804138184e-01 -4.034033715724945068e-01 -4.941086098551750183e-02 -2.016434669494628906e-01 -1.189437285065650940e-01 -1.758289039134979248e-01 -8.165218681097030640e-02 1.374863088130950928e-01 5.643031001091003418e-02 6.644324958324432373e-02 2.236284315586090088e-03 8.205100893974304199e-02 1.285412907600402832e-01 4.220082983374595642e-02 -2.595000863075256348e-01 -2.060869485139846802e-01 -1.288717836141586304e-01 3.089568316936492920e-01
-8.197814971208572388e-02 1.463261246681213379e-01 -1.307602375745773315e-01 -4.834396541118621826e-01 1.001417543739080429e-02 -9.902044385671615601e-02 -5.260342359542846680e-02 1.062626987695693970e-01 -3.929438814520835876e-02 1.325789541006088257e-01 1.671663522720336914e-01 -1.695860177278518677e-01 2.874715626239776611e-02 2.798605524003505707e-02 1.670166105031967163e-01 -2.464764714241027832e-01 3.518475592136383057e-02 -1.735512167215347290e-01 -1.026416942477226257e-02 4.517377912998199463e-02 2.662551701068878174e-01 -4.294149205088615417e-02 -1.821650564670562744e-01 9.056064486503601074e-02 2.794534265995025635e-01 1.794804185628890991e-01 -9.023050218820571899e-02 2.027666121721267700e-01 1.634926944971084595e-01 -4.271902740001678467e-01 -2.622479340061545372e-03 -1.208091452717781067e-01
-7.750611752271652222e-02 -2.545565664768218994e-01 -2.502219378948211670e-01 -1.701567322015762329e-01 5.469077453017234802e-02 6.474586576223373413e-02 -1.251096874475479126e-01 1.568632274866104126e-01 3.136459887027740479e-01 -1.024874746799468994e-01 5.277281627058982849e-02 -2.226417884230613708e-02 8.069529384374618530e-02 -1.394873708486557007e-01 4.277440309524536133e-01 -2.508299350738525391e-01 -1.578813344240188599e-01 -8.580106496810913086e-02 -4.882894456386566162e-02 -2.500695586204528809e-01 -2.352531626820564270e-02 3.496102392673492432e-01 -1.757152080535888672e-01 1.648242175579071045e-01 -1.580478847026824951e-01 -1.134250089526176453e-01 -6.165119633078575134e-02 -1.198100373148918152e-01 2.087432742118835449e-01 -8.936873078346252441e-02 9.657493978738784790e-02 1.061256155371665955e-01
-8.635368943214416504e-02 1.595544070005416870e-01 4.349699988961219788e-02 -2.666968405246734619e-01 2.263018488883972168e-01 5.482713133096694946e-02 -1.349822729825973511e-01 1.050059199333190918e-01 1.824415102601051331e-02 2.247198075056076050e-01 2.194302380084991455e-01 -6.312472373247146606e-02 1.888138502836227417e-01 -1.243537757545709610e-02 3.058071434497833252e-01 8.166842907667160034e-02 -1.087061464786529541e-01 -2.255000472068786621e-01 -1.627624034881591797e-01 5.105670541524887085e-03 1.469694226980209351e-01 2.730973064899444580e-01 -1.848910152912139893e-01 -5.688041448593139648e-02 2.184087783098220825e-01 6.696947384625673294e-03 9.777130931615829468e-02 3.673292696475982666e-01 2.332474142313003540e-01 -3.099815547466278076e-01 4.999106004834175110e-02 6.021278351545333862e-02
-7.097999006509780884e-02 -2.019889503717422485e-01 -1.480466406792402267e-02 -3.755824863910675049e-01 -4.531330987811088562e-02 -1.214126218110322952e-02 -2.407829165458679199e-01 1.417490392923355103e-01 2.045591473579406738e-01 -3.361147642135620117e-01 1.563056856393814087e-01 -7.944503426551818848e-02 -1.349326372146606445e-01 -3.490111976861953735e-02 -2.007675319910049438e-01 -3.266402184963226318e-01 -1.732137054204940796e-02 2.004627734422683716e-01 -1.675229892134666443e-02 -2.591823972761631012e-02 -1.666780412197113037e-01 3.149211704730987549e-01 -2.740016579627990723e-01 -6.687530782073736191e-03 -4.059466347098350525e-02 -1.327424645423889160e-01 -5.028892308473587036e-02 -8.833115547895431519e-02 2.343064546585083008e-01 -1.591901481151580811e-01 -1.950753852725028992e-02 1.639702320098876953e-01
-4.600480943918228149e-02 2.131863534450531006e-01 -2.167928963899612427e-01 -3.497604727745056152e-01 1.303959265351295471e-02 -1.734919846057891846e-01 -3.038672208786010742e-01 4.329956695437431335e-02 -5.660470202565193176e-02 -2.833855710923671722e-02 4.866110533475875854e-02 1.395166814327239990e-01 1.461255997419357300e-01 2.812508307397365570e-02 1.386532187461853027e-01 -9.336664527654647827e-02 -8.442455530166625977e-02 -3.423398733139038086e-01 2.507503377273678780e-03 -5.584720522165298462e-02 -1.214466542005538940e-01 2.885517776012420654e-01 -3.561787307262420654e-01 -2.226124107837677002e-01 -6.995582580566406250e-02 1.692742854356765747e-01 -9.093845263123512268e-03 -2.626898288726806641e-01 -1.617195457220077515e-02 -2.593659162521362305e-01 2.344109117984771729e-02 -1.004985943436622620e-01
-2.882422208786010742e-01 -2.570508792996406555e-02 -1.560880392789840698e-01 -5.826105475425720215e-01 -1.010030135512351990e-01 -3.306505829095840454e-02 4.418031498789787292e-02 -3.681465983390808105e-02 1.299758702516555786e-01 4.125587269663810730e-02 8.852718770503997803e-02 -1.594373732805252075e-01 -4.639899358153343201e-02 -7.470336556434631348e-02 2.602049410343170166e-01 -1.346871107816696167e-01 7.036755979061126709e-02 -1.676540970802307129e-01 -5.122090131044387817e-02 -1.947796493768692017e-01 2.057594805955886841e-01 1.382764875888824463e-01 -1.614214628934860229e-01 2.097315387800335884e-03 1.700156629085540771e-01 -2.360552549362182617e-02 -9.377073496580123901e-02 2.366447299718856812e-01 1.383097320795059204e-01 -3.415907919406890869e-01 -3.422602638602256775e-02 -6.225217599421739578e-03
-8.130593597888946533e-02 1.561815440654754639e-01 -3.469626605510711670e-01 -1.122865825891494751e-01 2.649955451488494873e-02 -8.500375598669052124e-02 1.348474621772766113e-01 1.504733413457870483e-01 2.704854905605316162e-01 -1.337113827466964722e-01 -1.312606334686279297e-01 -3.706293404102325439e-01 1.629960238933563232e-01 2.341544441878795624e-02 2.699122726917266846e-01 -9.266265481710433960e-02 -1.619967669248580933e-01 7.008181512355804443e-02 -2.973599433898925781e-01 2.406142652034759521e-02 2.765859663486480713e-02 2.968101501464843750e-01 -1.714954152703285217e-02 9.775114804506301880e-02 7.890279591083526611e-02 -2.389024198055267334e-01 -1.749712824821472168e-01 -3.054543137550354004e-01 3.523448482155799866e-02 -9.993759542703628540e-02 1.188294664025306702e-01 4.032444581389427185e-02
-5.726923048496246338e-02 3.013858795166015625e-01 -1.979225873947143555e-01 -1.541960686445236206e-01 8.018863201141357422e-02 -2.103875018656253815e-02 -1.534085869789123535e-01 1.366075593978166580e-02 2.077717930078506470e-01 -2.273322790861129761e-01 5.827076733112335205e-03 -3.093252778053283691e-01 -2.015007100999355316e-02 1.145308092236518860e-01 4.099050760269165039e-01 -3.047323226928710938e-01 4.469652473926544189e-02 2.239276170730590820e-01 -9.099514037370681763e-02 6.970126926898956299e-02 -1.096029728651046753e-01 -1.393179409205913544e-02 -1.133207231760025024e-01 -1.048861220479011536e-01 1.601741611957550049e-01 2.097077965736389160e-01 3.347363173961639404e-01 -1.067679151892662048e-01 -6.076684594154357910e-02 -2.163203954696655273e-01 -1.598024927079677582e-02 4.709964245557785034e-02
-1.193461939692497253e-02 1.050731614232063293e-01 -1.494434028863906860e-01 -1.634221673011779785e-01 1.080532521009445190e-01 -8.702862262725830078e-02 -2.038332223892211914e-01 -3.178799897432327271e-02 2.614099681377410889e-01 -3.158329427242279053e-02 1.546417325735092163e-01 -2.926176190376281738e-01 6.626799702644348145e-02 -4.522482678294181824e-02 3.105973899364471436e-01 -2.186291366815567017e-01 1.191102061420679092e-02 -7.750721275806427002e-02 -3.556633293628692627e-01 3.487023711204528809e-01 -9.198883175849914551e-02 3.535734117031097412e-01 5.483709275722503662e-02 -5.743080750107765198e-02 2.196490019559860229e-01 4.778547585010528564e-02 -2.008769661188125610e-01 1.731162965297698975e-01 1.520774215459823608e-01 -7.552853971719741821e-02 6.799621880054473877e-02 -8.061151951551437378e-03
5.953786894679069519e-02 -1.629601605236530304e-02 2.093897573649883270e-02 -4.133907854557037354e-01 -2.085613831877708435e-02 -1.482115387916564941e-01 -3.460493311285972595e-02 2.106257714331150055e-02 3.119373880326747894e-02 -2.541788518428802490e-01 6.137201562523841858e-02 -4.490970075130462646e-01 7.903992384672164917e-02 2.404782176017761230e-01 3.671251237392425537e-01 -4.188595339655876160e-02 2.785979397594928741e-02 1.561947166919708252e-01 -6.668969988822937012e-02 -1.032469719648361206e-01 -1.034956574440002441e-01 1.441359966993331909e-01 -1.466308385133743286e-01 -1.569185256958007812e-01 -4.606062546372413635e-02 -7.174672931432723999e-02 -1.934022456407546997e-01 1.094375848770141602e-01 -4.897376522421836853e-02 5.358759686350822449e-02 3.859760463237762451e-01 1.951921917498111725e-02
-3.979193866252899170e-01 -2.263415604829788208e-02 4.685496911406517029e-02 -3.442271351814270020e-01 -1.621071994304656982e-01 -2.389314621686935425e-01 8.474364131689071655e-02 3.830393552780151367e-01 2.597869038581848145e-01 -3.173915743827819824e-01 3.463879227638244629e-02 -1.604195237159729004e-01 -4.612587019801139832e-02 7.619825750589370728e-02 1.924136281013488770e-01 -1.639741063117980957e-01 7.812082022428512573e-02 -4.086475074291229248e-02 -8.357426524162292480e-02 5.174969509243965149e-02 5.918538197875022888e-03 1.261880397796630859e-01 -1.965444982051849365e-01 -1.214711964130401611e-01 7.787422090768814087e-02 -2.001970559358596802e-01 -1.320276558399200439e-01 -1.062953099608421326e-01 -2.056004703044891357e-01 8.366648107767105103e-02 -3.704448789358139038e-02 6.237969547510147095e-02
-3.678100183606147766e-02 2.643484994769096375e-02 -1.802165955305099487e-01 -3.584950566291809082e-01 1.268876194953918457e-01 -2.223896533250808716e-01 1.869623214006423950e-01 1.886096000671386719e-01 3.143609687685966492e-02 -6.037286669015884399e-02 1.008162181824445724e-02 -1.503063738346099854e-01 1.010394990444183350e-01 -7.614041864871978760e-02 1.103680878877639771e-01 1.780441403388977051e-01 -1.675468832254409790e-01 -7.191239297389984131e-02 -2.116300463676452637e-01 -1.588864177465438843e-01 8.900228142738342285e-02 2.961031198501586914e-01 1.499039083719253540e-01 -1.253862231969833374e-01 3.594436943531036377e-01 1.436725631356239319e-02 -8.209484070539474487e-02 1.334732747636735439e-03 -6.526689231395721436e-02 -2.909640967845916748e-01 3.869708180427551270e-01 -4.208258166909217834e-02
-2.418925166130065918e-01 8.744167536497116089e-02 -1.503999233245849609e-01 -4.564207494258880615e-01 -1.633279621601104736e-01 -4.038896039128303528e-02 -8.526450023055076599e-03 1.408802717924118042e-01 1.408171951770782471e-01 1.488294601440429688e-01 -1.142221540212631226e-01 -8.382888883352279663e-02 -1.290483623743057251e-01 3.075489588081836700e-02 2.684218585491180420e-01 -1.605710238218307495e-01 8.468829095363616943e-02 -1.553514157421886921e-03 4.650441929697990417e-02 -1.682981252670288086e-01 1.154880598187446594e-01 1.770197302103042603e-01 -1.759786307811737061e-01 -7.551795244216918945e-02 1.260037273168563843e-01 -1.253271996974945068e-01 -2.778113186359405518e-01 2.162859886884689331e-01 1.938814520835876465e-01 -3.651023209095001221e-01 1.063976734876632690e-01 1.429302990436553955e-01
1.292390972375869751e-01 1.239735931158065796e-01 -1.679172068834304810e-01 -2.816795706748962402e-01 2.816360890865325928e-01 4.536914452910423279e-02 -2.961941361427307129e-01 1.195509135723114014e-01 1.896244585514068604e-01 -1.297460347414016724e-01 1.076353788375854492e-01 -4.122254550457000732e-01 2.222047001123428345e-02 -1.488136947154998779e-01 1.661268919706344604e-01 -3.903966769576072693e-02 -1.089338287711143494e-01 2.710063010454177856e-02 1.664831787347793579e-01 -9.605724364519119263e-03 -1.262980848550796509e-01 -6.366059929132461548e-02 -8.871845155954360962e-02 -2.277079969644546509e-01 4.640457928180694580e-01 1.652073711156845093e-01 -1.159719750285148621e-02 -6.715191155672073364e-02 -2.141354233026504517e-02 -1.483446508646011353e-01 1.471441145986318588e-02 -2.875348739326000214e-02
-1.647172272205352783e-01 2.558364272117614746e-01 -7.198932021856307983e-02 -3.334031701087951660e-01 1.458090990781784058e-01 9.661702066659927368e-02 -1.440791785717010498e-01 2.286113053560256958e-02 1.289435476064682007e-01 -2.035766094923019409e-01 9.519274532794952393e-02 -1.532711982727050781e-01 7.001727819442749023e-02 -1.959699243307113647e-01 4.517683684825897217e-01 -6.338436156511306763e-02 -1.419476121664047241e-01 -1.427794247865676880e-01 -4.102525487542152405e-02 -2.024282068014144897e-01 1.101364716887474060e-01 -9.811981022357940674e-02 1.185506284236907959e-01 -8.950641751289367676e-02 -7.683158665895462036e-02 8.866453543305397034e-03 1.098772361874580383e-01 -2.294319421052932739e-01 3.468785062432289124e-02 -3.333922922611236572e-01 -1.441237423568964005e-02 2.947594523429870605e-01
-2.434889525175094604e-01 1.188329830765724182e-01 -3.124599158763885498e-01 -7.769251242280006409e-03 1.834009736776351929e-01 -1.852728277444839478e-01 -8.689034730195999146e-02 -5.127413570880889893e-02 2.693597227334976196e-03 2.938186191022396088e-02 -4.804202169179916382e-02 -3.405553400516510010e-01 2.686806321144104004e-01 2.477669566869735718e-01 8.039738982915878296e-02 -3.096421062946319580e-01 -2.042857110500335693e-01 -1.174796074628829956e-01 -1.641836166381835938e-01 -1.744976937770843506e-01 1.497215628623962402e-01 1.476180702447891235e-01 -7.829545438289642334e-02 2.947630174458026886e-02 -3.351531922817230225e-02 -2.553825676441192627e-01 1.156238168478012085e-01 -1.324451714754104614e-01 -8.961928635835647583e-02 -3.357620239257812500e-01 -4.231303930282592773e-02 1.082785502076148987e-01
-4.582135879900306463e-04 -3.987269476056098938e-02 -1.038535907864570618e-01 -4.724130332469940186e-01 2.016216069459915161e-01 -2.312047332525253296e-01 -6.199175119400024414e-02 -1.561806816607713699e-02 -1.223899498581886292e-01 -2.718597091734409332e-02 -6.870954483747482300e-02 -3.073193132877349854e-02 -1.052408013492822647e-03 -4.087485373020172119e-02 1.410832554101943970e-01 3.484501242637634277e-01 -1.673063933849334717e-01 -2.439483441412448883e-02 -5.715643987059593201e-02 -1.776028871536254883e-01 1.969692558050155640e-01 3.397504389286041260e-01 -3.239019215106964111e-02 3.611247241497039795e-02 1.897903680801391602e-01 -2.017246037721633911e-01 8.696044236421585083e-02 -8.642427623271942139e-02 -3.772459179162979126e-02 -2.566037774085998535e-01 3.500289320945739746e-01 -1.920106075704097748e-02
-2.300154268741607666e-01 2.232337146997451782e-01 -2.081734687089920044e-02 -2.803142964839935303e-01 3.514278233051300049e-01 -7.398620247840881348e-02 2.057743221521377563e-01 1.222909167408943176e-01 -1.809753477573394775e-01 -1.835249215364456177e-01 1.974168270826339722e-01 -2.607172131538391113e-01 -1.410736143589019775e-01 -2.630619406700134277e-01 3.059002161026000977e-01 -1.859362423419952393e-01 -1.194059103727340698e-01 -2.009586431086063385e-02 -4.570816829800605774e-02 -2.596967518329620361e-01 3.248763456940650940e-02 7.387911528348922729e-02 -8.654922991991043091e-02 -1.965975612401962280e-01 1.741690039634704590e-01 -1.563831232488155365e-02 1.190587505698204041e-01 -1.057917848229408264e-01 3.660274669528007507e-02 -1.486871391534805298e-01 1.437675654888153076e-01 6.659214198589324951e-02
-1.258363723754882812e-01 6.538031995296478271e-02 -2.507434487342834473e-01 3.968935832381248474e-02 9.887644648551940918e-02 -7.615121454000473022e-02 -2.035293728113174438e-03 -2.447200752794742584e-02 -5.214810371398925781e-02 -2.519685626029968262e-01 2.223675251007080078e-01 -4.641771614551544189e-01 3.882530331611633301e-02 -1.658724844455718994e-01 2.162710130214691162e-01 -1.140077859163284302e-01 4.043123126029968262e-02 -2.073749899864196777e-01 -1.249874085187911987e-01 1.154474690556526184e-01 -1.044100895524024963e-01 3.072813153266906738e-01 -1.174103543162345886e-01 8.544870652258396149e-03 1.839854717254638672e-01 -5.384015291929244995e-02 -2.704637683928012848e-02 -2.612040638923645020e-01 -5.048069357872009277e-02 -1.612743586301803589e-01 3.696892559528350830e-01 1.251008808612823486e-01
-2.334537208080291748e-01 -4.360301420092582703e-02 -2.272488325834274292e-01 -3.969872891902923584e-01 -1.145782470703125000e-01 -7.102800905704498291e-02 -1.457965280860662460e-02 1.441290974617004395e-01 -6.229614466428756714e-02 -1.547747701406478882e-01 1.578354686498641968e-01 -6.581829488277435303e-02 3.032621145248413086e-01 -2.029390819370746613e-02 2.242116928100585938e-01 -3.400680124759674072e-01 7.721935957670211792e-02 2.631666138768196106e-02 -1.304067075252532959e-01 -1.316239535808563232e-01 1.186889633536338806e-01 -8.306594192981719971e-02 -1.846158355474472046e-01 2.217134684324264526e-01 2.092740088701248169e-01 -4.401181824505329132e-03 -4.583057388663291931e-02 1.049749702215194702e-01 2.364241331815719604e-01 -2.851466536521911621e-01 -1.002764627337455750e-01 1.743920296430587769e-01
-2.006848901510238647e-01 1.119358912110328674e-01 -8.868148177862167358e-02 -3.983925580978393555e-01 2.354682385921478271e-01 -3.943772614002227783e-02 -2.173790484666824341e-01 3.006983995437622070e-01 -2.391391666606068611e-03 -1.241983994841575623e-01 1.112726107239723206e-01 -1.983778327703475952e-01 1.575171351432800293e-01 -2.555020451545715332e-01 2.293016910552978516e-01 -2.888055332005023956e-02 1.423452496528625488e-01 4.118230938911437988e-01 -2.056380733847618103e-02 -1.393322050571441650e-01 -7.797513157129287720e-02 -3.247716650366783142e-02 -2.550617456436157227e-01 5.132348090410232544e-02 1.237357407808303833e-01 -2.618885412812232971e-02 -1.153527572751045227e-02 9.814599156379699707e-02 -7.683847099542617798e-02 -1.161258444190025330e-01 -1.540435105562210083e-01 1.478691250085830688e-01
-1.900066137313842773e-01 2.894879579544067383e-01 -2.793915569782257080e-01 -3.422343358397483826e-02 2.738829553127288818e-01 2.194195687770843506e-01 1.985329091548919678e-01 4.564912244677543640e-02 9.078642725944519043e-02 -3.730806708335876465e-01 -8.225495927035808563e-03 -3.259811699390411377e-01 1.041879206895828247e-01 7.680606096982955933e-02 1.779643893241882324e-01 -4.381967335939407349e-02 -1.401052474975585938e-01 -3.321533650159835815e-02 -1.580146700143814087e-01 1.271976083517074585e-01 -4.778347536921501160e-02 1.989738047122955322e-01 -1.098339632153511047e-01 2.519187927246093750e-01 5.990532040596008301e-02 -7.795587647706270218e-03 -6.912880390882492065e-02 -7.785929739475250244e-02 -3.903936594724655151e-02 -3.506855368614196777e-01 1.151446998119354248e-01 -2.376424707472324371e-02
1.617612987756729126e-01 7.792863994836807251e-02 -1.467486619949340820e-01 -3.173358142375946045e-01 2.222779840230941772e-01 -4.780796542763710022e-02 -1.586631387472152710e-01 1.240109503269195557e-01 -2.785062044858932495e-02 -7.770158350467681885e-02 -5.182324349880218506e-02 -3.400714099407196045e-01 -2.356633543968200684e-01 3.345765173435211182e-01 -1.426508426666259766e-01 -8.990412205457687378e-02 1.310611665248870850e-01 6.893581151962280273e-02 -5.198333039879798889e-02 -1.858170260675251484e-03 1.167613267898559570e-01 2.979914247989654541e-01 -7.175628095865249634e-02 -5.082036554813385010e-02 -9.665580466389656067e-03 7.322335243225097656e-02 1.100158989429473877e-01 -3.313050568103790283e-01 2.304912358522415161e-01 -3.412913382053375244e-01 -2.091833017766475677e-02 7.460243068635463715e-03
-2.106310129165649414e-01 -1.693219244480133057e-01 -4.448870569467544556e-02 -1.302265822887420654e-01 -2.495917119085788727e-02 -6.932970136404037476e-02 -9.878414869308471680e-02 -2.451649866998195648e-02 2.503233551979064941e-01 -5.057637766003608704e-02 1.193888634443283081e-01 -2.854833602905273438e-01 -9.101727604866027832e-02 1.677306741476058960e-01 2.020616829395294189e-01 -2.291868925094604492e-01 -3.112820684909820557e-01 3.347292914986610413e-02 -1.146008819341659546e-01 2.109047174453735352e-01 4.946000128984451294e-02 2.807900607585906982e-01 -1.941138058900833130e-01 -7.869507372379302979e-02 3.357402384281158447e-01 2.619521319866180420e-01 6.402307748794555664e-02 -1.947614848613739014e-01 -1.770722307264804840e-02 -7.928323000669479370e-02 7.969045080244541168e-03 3.011016547679901123e-01
-1.982728540897369385e-01 4.983877018094062805e-02 -1.078748106956481934e-01 -1.923809642903506756e-03 3.296262025833129883e-01 -2.157096564769744873e-01 -1.979587078094482422e-01 8.964190632104873657e-02 1.897513270378112793e-01 -1.392548382282257080e-01 2.345714271068572998e-01 -3.056388497352600098e-01 6.888315081596374512e-02 -8.829901367425918579e-02 2.197741121053695679e-01 -2.655546665191650391e-01 -1.073035001754760742e-01 9.122505784034729004e-02 -2.778330743312835693e-01 1.764830946922302246e-01 -1.690177172422409058e-01 2.230281531810760498e-01 1.568676233291625977e-01 4.005147889256477356e-02 1.933523118495941162e-01 1.199286803603172302e-01 -5.144287366420030594e-03 1.436295062303543091e-01 -1.719418019056320190e-01 -7.604566961526870728e-02 2.599907219409942627e-01 2.997523732483386993e-02
-3.239654302597045898e-01 -1.968455873429775238e-02 -6.646991521120071411e-02 -1.940279603004455566e-01 -5.187159404158592224e-02 -6.217367947101593018e-02 -2.607222646474838257e-02 1.902846992015838623e-01 2.209585607051849365e-01 -5.483233928680419922e-02 -2.983940998092293739e-03 -1.451610773801803589e-01 1.635054796934127808e-01 4.630797356367111206e-02 1.340655051171779633e-02 2.165594100952148438e-01 -1.518342494964599609e-01 -3.241511434316635132e-02 -2.088724970817565918e-01 -4.006881266832351685e-02 2.693301439285278320e-01 2.741436362266540527e-01 2.963426522910594940e-02 -4.240493755787611008e-03 4.838725030422210693e-01 -1.678620874881744385e-01 -1.685913056135177612e-01 7.037861645221710205e-02 -9.354148060083389282e-02 -2.323982864618301392e-01 2.521174550056457520e-01 1.426444202661514282e-01
1.039838120341300964e-01 3.175458870828151703e-03 -4.182763025164604187e-02 -3.093953132629394531e-01 1.100161001086235046e-01 -1.401348710060119629e-01 -2.193896174430847168e-01 1.270486563444137573e-01 6.806082278490066528e-02 6.593163311481475830e-02 -1.684522628784179688e-01 -1.553211808204650879e-01 -1.241325959563255310e-02 6.234447285532951355e-02 3.335592448711395264e-01 -1.167842149734497070e-01 1.707002818584442139e-01 4.016932845115661621e-01 -1.952582597732543945e-01 -1.141258422285318375e-02 -1.494843661785125732e-01 7.525927573442459106e-02 -4.324596002697944641e-02 2.785239517688751221e-01 -8.894055150449275970e-03 -4.972045868635177612e-02 1.638292223215103149e-01 -2.103316932916641235e-01 3.601301908493041992e-01 -2.206077128648757935e-01 1.054391786456108093e-01 7.713248580694198608e-02
-8.401165902614593506e-02 2.733539044857025146e-01 4.240111913532018661e-03 -4.845008552074432373e-01 4.334068298339843750e-02 1.976415328681468964e-02 -7.569280266761779785e-02 2.493733912706375122e-02 -3.078811764717102051e-01 -5.213698372244834900e-02 5.656730383634567261e-02 -3.805798292160034180e-01 -1.323539912700653076e-01 -9.403946995735168457e-02 2.094821929931640625e-01 8.556119282729923725e-04 -1.048618331551551819e-01 -6.981485337018966675e-02 -9.816198796033859253e-02 1.650887914001941681e-02 9.850708395242691040e-02 2.070439159870147705e-01 -5.354253947734832764e-02 9.639125317335128784e-02 -5.309737171046435833e-04 -2.420042157173156738e-01 2.919750846922397614e-02 3.654889166355133057e-01 1.056700944900512695e-02 -7.167355716228485107e-02 2.158540189266204834e-01 1.539342552423477173e-01
9.240741282701492310e-02 1.965978592634201050e-01 -1.579904854297637939e-01 -1.481332927942276001e-01 7.941608130931854248e-02 -2.073815912008285522e-01 -1.789043396711349487e-01 9.489160031080245972e-02 1.345661878585815430e-01 -2.791985273361206055e-01 3.989097103476524353e-02 -1.303167641162872314e-02 -6.827818602323532104e-02 -5.639030784368515015e-02 9.082657843828201294e-02 -2.813231348991394043e-01 -9.383071959018707275e-02 9.973634779453277588e-02 -3.495076894760131836e-01 1.433195918798446655e-01 -2.441467940807342529e-01 1.532365828752517700e-01 -1.771284192800521851e-01 4.284332320094108582e-02 2.522946000099182129e-01 -2.219728976488113403e-01 2.677279412746429443e-01 1.122192442417144775e-01 4.471167922019958496e-02 -3.046352788805961609e-02 4.499595612287521362e-02 3.776652514934539795e-01
-1.912626475095748901e-01 1.926370859146118164e-01 -3.856527507305145264e-01 -1.828448325395584106e-01 4.604477286338806152e-01 -1.219234019517898560e-01 -2.447841912508010864e-01 -1.027609929442405701e-01 2.386335283517837524e-02 -1.223749965429306030e-01 -7.152225822210311890e-02 5.953850341029465199e-04 -5.293289944529533386e-02 1.710852533578872681e-01 1.627589464187622070e-01 -5.057216063141822815e-02 6.635631620883941650e-02 -2.637730538845062256e-02 2.386654764413833618e-01 -1.519287377595901489e-02 -1.741283684968948364e-01 4.232986364513635635e-03 -3.594995141029357910e-01 -9.331720322370529175e-02 1.612555980682373047e-02 5.710585787892341614e-02 -5.462764203548431396e-02 4.956690594553947449e-02 -1.109366267919540405e-01 -1.927070319652557373e-01 2.685889899730682373e-01 -6.236232817173004150e-02
-2.195015698671340942e-01 1.470211148262023926e-01 5.074093863368034363e-02 -3.088426291942596436e-01 2.491509765386581421e-01 -1.436829119920730591e-01 -2.424190491437911987e-01 7.506126910448074341e-02 -2.179282307624816895e-01 -1.074577793478965759e-01 6.566158682107925415e-02 -2.441540360450744629e-02 -4.616438969969749451e-02 2.470323890447616577e-01 7.047213613986968994e-02 -4.028958678245544434e-01 -4.345746710896492004e-02 2.807730436325073242e-01 -7.717678695917129517e-02 -1.128917634487152100e-01 1.676016151905059814e-01 -8.013440668582916260e-02 -2.318575829267501831e-01 1.468856539577245712e-02 2.576533555984497070e-01 -1.906655281782150269e-01 -1.913848519325256348e-01 3.498873114585876465e-02 1.946153677999973297e-02 -1.972437202930450439e-01 1.047662273049354553e-01 1.094036847352981567e-01
-1.957262456417083740e-01 3.473559617996215820e-01 -2.913899421691894531e-01 -3.083364665508270264e-01 -1.045522168278694153e-01 -1.784631460905075073e-01 -1.256481651216745377e-02 1.454146653413772583e-01 -1.468614786863327026e-01 -2.352630905807018280e-02 -6.491557508707046509e-02 -6.004965677857398987e-02 -9.373801201581954956e-02 -1.079401895403862000e-01 2.759804129600524902e-01 -3.335984349250793457e-01 2.630099654197692871e-01 7.477474957704544067e-02 -1.419440060853958130e-01 -5.656313151121139526e-02 -2.593662962317466736e-02 2.607293725013732910e-01 -2.627095906063914299e-03 -9.054506570100784302e-02 -5.120278149843215942e-02 -1.232527345418930054e-01 -4.956830292940139771e-02 1.927049607038497925e-01 1.109307073056697845e-02 -3.017266690731048584e-01 -3.163647779729217291e-04 1.886824667453765869e-01
2.347135171294212341e-02 -8.998363465070724487e-02 -7.444213330745697021e-02 -2.983522415161132812e-01 8.041416853666305542e-02 -1.962813287973403931e-01 8.612120896577835083e-02 9.811561554670333862e-02 -4.839677736163139343e-02 -1.145937740802764893e-01 -8.850336819887161255e-02 -1.303870528936386108e-01 2.445416525006294250e-02 -7.838848233222961426e-02 1.660957187414169312e-01 1.033920645713806152e-01 -2.149999141693115234e-01 -3.666618466377258301e-02 -1.601991951465606689e-01 -1.939363777637481689e-01 2.177167683839797974e-01 3.231035768985748291e-01 1.700582206249237061e-01 -1.799820177257061005e-02 4.231384694576263428e-01 -7.121372967958450317e-02 -1.866289824247360229e-01 8.474390022456645966e-03 -6.735819578170776367e-02 -3.533295989036560059e-01 2.911157310009002686e-01 1.562054008245468140e-01
-4.773786664009094238e-01 2.618641257286071777e-01 -3.666458427906036377e-01 -1.800011992454528809e-01 -1.799050271511077881e-01 -2.383481115102767944e-01 8.582580089569091797e-02 1.842796653509140015e-01 1.144503206014633179e-01 -2.809162735939025879e-01 6.468544155359268188e-02 -1.078716218471527100e-01 1.036626175045967102e-01 -9.117345511913299561e-02 2.272864431142807007e-01 -1.441730707883834839e-01 -1.047203913331031799e-01 -1.011578142642974854e-01 -1.290319710969924927e-01 -7.530203461647033691e-02 -1.080611050128936768e-01 2.525931596755981445e-01 -3.613129258155822754e-02 -3.519722074270248413e-02 -9.725312143564224243e-02 -5.243532732129096985e-02 -1.218028590083122253e-01 -1.445301920175552368e-01 1.311649382114410400e-01 -1.118284314870834351e-01 8.663904666900634766e-02 1.331007014960050583e-02
2.013014107942581177e-01 -3.622409328818321228e-02 -3.070838451385498047e-01 -2.307261973619461060e-01 1.484368145465850830e-01 8.859437704086303711e-02 -2.566143870353698730e-01 3.410825431346893311e-01 -3.090496733784675598e-02 -3.593199700117111206e-02 7.715003192424774170e-02 -5.949664860963821411e-02 -3.321123123168945312e-01 -2.123537212610244751e-01 2.998521029949188232e-01 -1.364266872406005859e-01 -2.133793979883193970e-01 4.471334442496299744e-02 5.591242760419845581e-02 -2.281067147850990295e-02 1.386842727661132812e-01 2.727168202400207520e-01 -8.478093147277832031e-02 2.692351937294006348e-01 9.792187064886093140e-02 -1.123299002647399902e-01 4.268469288945198059e-02 -2.933079190552234650e-02 5.143217276781797409e-03 -1.749691367149353027e-01 -2.025011181831359863e-01 -4.369563981890678406e-02
-1.539723724126815796e-01 2.365064471960067749e-01 -2.958893775939941406e-01 -3.222790956497192383e-01 2.024252414703369141e-01 -1.810262203216552734e-01 1.073158830404281616e-01 7.234518229961395264e-02 -5.947629734873771667e-02 -2.070388346910476685e-01 -1.534355580806732178e-01 -1.758833974599838257e-01 -5.212234705686569214e-02 -1.810764968395233154e-01 3.071357309818267822e-01 -2.827458083629608154e-01 -3.418866172432899475e-02 -5.507653206586837769e-02 5.978126451373100281e-02 -1.373692452907562256e-01 -7.117022573947906494e-02 -5.477476492524147034e-02 -7.994821667671203613e-02 -2.072542905807495117e-01 1.006345003843307495e-01 -8.157616108655929565e-02 2.240956425666809082e-01 -1.516182124614715576e-01 1.345104426145553589e-01 -3.090100586414337158e-01 1.835306882858276367e-01 -8.045119047164916992e-02
-7.082486152648925781e-02 2.702956199645996094e-01 -1.724719703197479248e-01 -1.086662337183952332e-01 2.874380946159362793e-01 -8.240465819835662842e-02 -3.105271458625793457e-01 -5.935193598270416260e-02 -1.990986168384552002e-01 -3.985784575343132019e-02 -1.203817948698997498e-01 -1.435123533010482788e-01 6.969685107469558716e-02 1.831167191267013550e-01 1.788824200630187988e-01 -2.472212463617324829e-01 -1.206119284033775330e-01 1.462886184453964233e-01 -7.222440838813781738e-02 1.127759814262390137e-01 3.670617705211043358e-03 -8.090571314096450806e-02 -3.333572447299957275e-01 -1.082181409001350403e-01 2.492528110742568970e-01 -8.691949397325515747e-02 -9.428945183753967285e-02 -1.487984508275985718e-01 5.765797570347785950e-02 -1.907029002904891968e-01 3.502694070339202881e-01 1.918624788522720337e-01
-7.352297753095626831e-02 2.507664859294891357e-01 -1.803581267595291138e-01 -2.602773904800415039e-01 -2.943755872547626495e-02 -6.776583939790725708e-02 5.132155492901802063e-02 1.128054261207580566e-01 3.996820747852325439e-01 -1.252630203962326050e-01 -1.683135479688644409e-01 -1.365426182746887207e-01 6.412531435489654541e-02 -1.420718152076005936e-02 3.635899350047111511e-02 -7.086491584777832031e-02 -2.121535092592239380e-01 1.524854749441146851e-01 -1.479584574699401855e-01 8.924561738967895508e-02 1.885291375219821930e-02 4.100562632083892822e-01 -3.901714086532592773e-01 -5.981909111142158508e-02 1.958685182034969330e-02 6.752595305442810059e-02 -1.040496826171875000e-01 -3.549488261342048645e-02 2.498289570212364197e-03 4.593863338232040405e-02 2.012717276811599731e-01 3.089727461338043213e-01
-1.591501981019973755e-01 1.582369953393936157e-01 -2.241319417953491211e-02 -4.842785000801086426e-01 2.237032726407051086e-02 -1.673769503831863403e-01 -2.824792824685573578e-02 9.492439776659011841e-02 3.734154999256134033e-01 5.113596469163894653e-02 1.709368824958801270e-01 -1.928519308567047119e-01 8.294459432363510132e-03 2.999733388423919678e-01 1.483477503061294556e-01 -8.263211697340011597e-02 2.136499285697937012e-01 6.993324309587478638e-02 -2.968852519989013672e-01 -4.016871377825737000e-02 1.967657171189785004e-02 1.786191463470458984e-01 -1.398424804210662842e-01 6.599960476160049438e-02 -9.760308265686035156e-02 1.946078389883041382e-01 -2.589501999318599701e-02 2.770324051380157471e-01 2.245008759200572968e-02 -1.562146544456481934e-01 -1.625276170670986176e-02 4.944355040788650513e-02
-3.234734013676643372e-02 -2.414220124483108521e-01 1.698119752109050751e-02 -9.968191385269165039e-02 2.072654068470001221e-01 -2.193851470947265625e-01 -5.075157806277275085e-02 1.488946676254272461e-01 3.003525137901306152e-01 -2.272680215537548065e-02 -3.595910221338272095e-02 -1.576551795005798340e-01 -1.493837335146963596e-04 1.546556353569030762e-01 1.047687679529190063e-01 -8.425106853246688843e-02 -1.724701374769210815e-03 1.454347223043441772e-01 1.280010491609573364e-01 1.586650162935256958e-01 1.008200198411941528e-01 1.661596149206161499e-01 -4.385020434856414795e-01 1.784899234771728516e-01 8.599296957254409790e-02 2.611329555511474609e-01 2.214888297021389008e-02 -2.825972139835357666e-01 5.002190545201301575e-02 -1.847995668649673462e-01 3.401367962360382080e-01 1.510901302099227905e-01
-1.025676131248474121e-01 -4.434186592698097229e-02 -3.336846530437469482e-01 1.076611727476119995e-01 -3.793326392769813538e-02 -2.425286918878555298e-01 -2.051791846752166748e-01 1.477614045143127441e-01 1.823409460484981537e-02 -1.834075450897216797e-01 2.837516665458679199e-01 -2.122316062450408936e-01 2.086928635835647583e-01 -1.789307296276092529e-01 3.170967800542712212e-03 -2.823661267757415771e-01 -4.992943629622459412e-02 -2.621178925037384033e-01 -7.551570981740951538e-02 -4.595694690942764282e-02 -2.478867471218109131e-01 1.590943932533264160e-01 -7.967706024646759033e-02 -3.068089485168457031e-03 2.160980403423309326e-01 1.189873367547988892e-02 -3.573353169485926628e-03 -2.806284725666046143e-01 -1.021561175584793091e-01 -2.504345774650573730e-01 1.520797908306121826e-01 1.775720864534378052e-01
-8.585523813962936401e-02 1.348421126604080200e-01 -1.108386144042015076e-01 -3.747418522834777832e-01 -2.198149263858795166e-01 -1.620769649744033813e-01 -8.743904531002044678e-02 2.505198419094085693e-01 3.020405769348144531e-01 -3.338435292243957520e-01 -1.634800434112548828e-01 -8.770264685153961182e-02 8.202137798070907593e-02 3.188671171665191650e-01 1.642221361398696899e-01 -5.600499361753463745e-02 -2.517186850309371948e-02 2.023563385009765625e-01 -3.164398074150085449e-01 1.150050461292266846e-01 -4.008579999208450317e-02 -4.207855463027954102e-02 -1.749985814094543457e-01 -1.838437165133655071e-03 1.000237986445426941e-01 -1.518635749816894531e-01 -1.322002857923507690e-01 -1.089593023061752319e-01 -1.618130654096603394e-01 -1.283560693264007568e-01 -4.211824387311935425e-02 7.303002476692199707e-02
-9.448833763599395752e-02 -5.846900865435600281e-02 -2.824242413043975830e-01 -3.400670886039733887e-01 2.705115377902984619e-01 -8.183299005031585693e-02 -1.234312653541564941e-01 -1.630810834467411041e-02 -1.642636656761169434e-01 4.415663331747055054e-02 -2.215189635753631592e-01 -2.322269789874553680e-02 2.409555017948150635e-02 1.406792700290679932e-01 3.324630483984947205e-02 -2.091241180896759033e-01 3.320072079077363014e-03 -1.790029183030128479e-02 -8.271282166242599487e-02 1.849530190229415894e-01 1.931052505970001221e-01 2.405101507902145386e-01 -3.687152564525604248e-01 -1.211695447564125061e-01 6.447075307369232178e-02 1.247274726629257202e-01 1.883650422096252441e-01 -1.591096371412277222e-01 2.911316156387329102e-01 -9.037145413458347321e-03 3.315469250082969666e-02 3.154691457748413086e-01
-1.332799643278121948e-01 1.139198094606399536e-01 -3.395775258541107178e-01 -8.852588385343551636e-02 1.231159865856170654e-01 1.009857356548309326e-01 -9.620057791471481323e-02 -1.500845402479171753e-01 6.431841105222702026e-02 -2.782557010650634766e-01 1.116262841969728470e-02 -2.274157106876373291e-01 2.236688584089279175e-01 4.894897341728210449e-03 2.056215554475784302e-01 -1.938121318817138672e-01 -4.522969573736190796e-02 -1.329250186681747437e-01 -1.438557207584381104e-01 6.815052777528762817e-02 -2.769138216972351074e-01 1.243423745036125183e-01 1.098746880888938904e-01 -1.894044280052185059e-01 9.892206639051437378e-02 1.705125272274017334e-01 8.552579581737518311e-02 -1.456271708011627197e-01 -5.670039355754852295e-02 -3.996011614799499512e-01 -1.925588399171829224e-02 3.314839005470275879e-01
3.198562189936637878e-02 1.626453697681427002e-01 -2.972055673599243164e-01 -3.742558360099792480e-01 4.021538048982620239e-02 -5.139771476387977600e-02 -3.322732746601104736e-01 2.175969928503036499e-01 7.437145709991455078e-02 -2.386084496974945068e-01 1.467059850692749023e-01 -3.930091857910156250e-01 1.943054050207138062e-01 -9.468540549278259277e-02 -4.314526543021202087e-02 3.255662694573402405e-02 2.055914849042892456e-01 2.310630232095718384e-01 -3.540397062897682190e-02 5.879369378089904785e-02 1.454316079616546631e-01 -1.947235688567161560e-02 -2.100905179977416992e-01 -3.435881435871124268e-02 2.783026397228240967e-01 7.224273681640625000e-02 2.668620273470878601e-02 -9.042521007359027863e-03 1.011503189802169800e-01 3.654307126998901367e-02 -1.372531801462173462e-01 1.137529835104942322e-01
-1.533377170562744141e-01 2.218396216630935669e-01 -2.128440886735916138e-01 -5.542396754026412964e-02 1.132370829582214355e-01 -9.553578495979309082e-02 9.233806282281875610e-02 2.829914689064025879e-01 2.090186327695846558e-01 -2.299406081438064575e-01 -1.096901483833789825e-02 -3.904877007007598877e-01 7.233601808547973633e-02 5.418477579951286316e-03 3.436245322227478027e-01 -7.004255056381225586e-02 -1.370796710252761841e-01 -2.714812988415360451e-03 -1.674788892269134521e-01 8.662781864404678345e-02 -2.542337216436862946e-02 2.468235641717910767e-01 -9.659490734338760376e-02 1.484198719263076782e-01 -2.567679621279239655e-03 -2.111632674932479858e-01 -2.541199028491973877e-01 -2.824473679065704346e-01 -5.232867598533630371e-02 -1.732474416494369507e-01 1.330143660306930542e-01 -6.524658948183059692e-02
6.169440969824790955e-02 -2.091840356588363647e-01 -4.599945247173309326e-01 -1.060086563229560852e-01 2.471701204776763916e-01 5.935256928205490112e-02 -3.240105807781219482e-01 2.804150283336639404e-01 2.309708595275878906e-01 -1.437259465456008911e-01 1.189584005624055862e-02 -6.204818934202194214e-02 4.977431893348693848e-02 -2.711304277181625366e-02 -3.054044954478740692e-02 -1.722237020730972290e-01 2.181173861026763916e-02 2.394420057535171509e-01 2.193242460489273071e-01 1.355866044759750366e-01 -1.008088961243629456e-01 2.326188236474990845e-01 -1.503884494304656982e-01 8.948463201522827148e-02 1.828997731208801270e-01 -1.277987658977508545e-01 -2.401785254478454590e-01 4.570750519633293152e-02 6.710069626569747925e-02 -1.441308110952377319e-01 1.198440194129943848e-01 3.431543707847595215e-02
-5.006220936775207520e-02 -1.885029822587966919e-01 -8.185238391160964966e-02 -2.544775605201721191e-01 2.130466997623443604e-01 -1.970981210470199585e-01 -1.381704658269882202e-01 2.851122915744781494e-01 1.008478999137878418e-01 -1.126191690564155579e-01 -1.507770717144012451e-01 -2.247349619865417480e-01 -1.972216963768005371e-01 1.250906195491552353e-02 2.202201634645462036e-01 -2.294834107160568237e-01 -1.598356217145919800e-01 3.005407750606536865e-01 1.449408829212188721e-01 1.190380603075027466e-01 -6.518787145614624023e-02 4.722927510738372803e-02 -3.591875433921813965e-01 9.985823184251785278e-02 2.960618138313293457e-01 8.523611724376678467e-02 3.278634697198867798e-02 -1.214691251516342163e-01 2.269837409257888794e-01 8.606895059347152710e-02 -5.787936598062515259e-02 -5.955401808023452759e-03
-1.127157956361770630e-01 1.083196792751550674e-02 -1.995165199041366577e-01 1.442280784249305725e-02 -1.784912645816802979e-01 -4.418717231601476669e-03 -2.242830991744995117e-01 5.056636035442352295e-02 3.214578330516815186e-02 -1.897861361503601074e-01 8.200720883905887604e-03 -2.652081847190856934e-01 6.019737198948860168e-02 7.070759683847427368e-02 8.059697598218917847e-02 -3.804686367511749268e-01 -7.484878599643707275e-02 -5.133409798145294189e-02 -3.010337240993976593e-02 -3.481345474720001221e-01 -2.260757684707641602e-01 3.059752583503723145e-01 -2.238404899835586548e-01 -1.379242539405822754e-01 9.725328534841537476e-02 1.547538116574287415e-02 1.344855874776840210e-01 3.211064338684082031e-01 8.189315348863601685e-02 -3.238663673400878906e-01 -6.602982431650161743e-02 6.359738111495971680e-02
-3.947393894195556641e-01 1.207110211253166199e-01 -1.967186294496059418e-02 -1.986572444438934326e-01 4.601704329252243042e-02 -8.081601560115814209e-02 -1.205709949135780334e-01 1.418056488037109375e-01 3.452135622501373291e-01 -1.088618785142898560e-01 6.926608085632324219e-02 -1.107605174183845520e-01 1.494245324283838272e-02 3.508053123950958252e-01 2.098210304975509644e-01 -4.112639129161834717e-01 -8.154305629432201385e-03 -2.869320288300514221e-02 -3.171690702438354492e-01 -8.498326689004898071e-02 -2.046812884509563446e-02 1.229261234402656555e-01 5.594455823302268982e-02 -1.447856277227401733e-01 1.914129257202148438e-01 3.783012926578521729e-02 8.813178539276123047e-02 2.173642367124557495e-01 4.006740078330039978e-02 -7.674857974052429199e-02 -6.689811497926712036e-02 9.239910542964935303e-02
-1.462046504020690918e-01 -1.650896072387695312e-01 -6.700195372104644775e-02 -2.434316091239452362e-03 -1.213472336530685425e-02 -2.137265950441360474e-01 -1.517858058214187622e-01 2.173973619937896729e-01 4.112936556339263916e-01 -1.126141250133514404e-01 8.771293610334396362e-02 -1.407021731138229370e-01 5.014457181096076965e-02 -6.252834200859069824e-02 1.917638033628463745e-01 -2.520852684974670410e-01 -1.236400604248046875e-01 1.801360845565795898e-01 -3.686894774436950684e-01 -2.913268469274044037e-02 1.556393802165985107e-01 1.576823443174362183e-01 1.294142194092273712e-02 -5.626858025789260864e-02 3.173815011978149414e-01 9.445133805274963379e-02 6.025863438844680786e-02 -4.428950697183609009e-02 1.139127686619758606e-01 -2.285425923764705658e-02 6.942848116159439087e-02 3.796932101249694824e-01
-1.190373227000236511e-01 -1.875450275838375092e-02 -2.950384616851806641e-01 -5.014053583145141602e-01 -8.137392997741699219e-02 2.547863498330116272e-02 1.427955459803342819e-02 3.351859375834465027e-02 1.617591679096221924e-01 1.836982369422912598e-02 -4.621773213148117065e-02 -1.591203510761260986e-01 4.124899581074714661e-02 2.088555097579956055e-01 1.949075907468795776e-01 -1.608032882213592529e-01 1.119151115417480469e-01 -1.218974962830543518e-01 -9.993477165699005127e-02 -1.043291985988616943e-01 7.795598357915878296e-02 1.316024959087371826e-01 -3.826852422207593918e-03 -1.628270000219345093e-01 2.485282421112060547e-01 -4.028996825218200684e-02 -3.663164377212524414e-01 2.716453969478607178e-01 2.924132347106933594e-02 -2.614481449127197266e-01 -1.686468720436096191e-01 -8.998781442642211914e-02
3.087978810071945190e-02 2.593714296817779541e-01 -3.518072664737701416e-01 -4.011490643024444580e-01 3.043958544731140137e-01 -3.315188288688659668e-01 -1.465763598680496216e-01 -1.963811367750167847e-02 -2.057304233312606812e-02 -2.734114527702331543e-01 -3.672438859939575195e-02 3.737525269389152527e-02 4.431959707289934158e-03 9.806188195943832397e-02 3.965992853045463562e-02 2.999535389244556427e-02 5.874093621969223022e-02 -2.582899630069732666e-01 1.331798136234283447e-01 2.124267071485519409e-01 7.401185110211372375e-03 9.938717633485794067e-02 -1.490718126296997070e-01 2.525568604469299316e-01 1.513670850545167923e-02 2.320077866315841675e-01 9.838417917490005493e-02 -6.894747912883758545e-02 9.786769002676010132e-02 -1.025820374488830566e-01 1.160297617316246033e-01 4.000953212380409241e-02
1.012090370059013367e-01 -3.225606679916381836e-02 -2.330689318478107452e-02 -4.519027173519134521e-01 5.169584229588508606e-02 -8.621662110090255737e-02 -9.600263088941574097e-02 1.937882974743843079e-02 -1.453373283147811890e-01 -2.788089029490947723e-02 2.724282443523406982e-02 -1.865788549184799194e-01 -7.789361476898193359e-02 -1.219221130013465881e-01 1.792869716882705688e-01 2.589063048362731934e-01 1.552050113677978516e-01 -9.158768504858016968e-02 -3.525614039972424507e-03 6.227122619748115540e-02 4.716308787465095520e-02 5.070518851280212402e-01 -2.893899381160736084e-01 -1.620221436023712158e-01 5.123960226774215698e-02 1.658792793750762939e-01 -9.524853527545928955e-02 2.012401260435581207e-02 -9.928002953529357910e-03 -3.600691258907318115e-01 -3.453591605648398399e-03 -1.078268513083457947e-01
-1.501146703958511353e-01 -2.689505219459533691e-01 -1.299316734075546265e-01 -4.389922618865966797e-01 7.040224969387054443e-02 -1.650991588830947876e-01 -2.339007556438446045e-01 5.939983949065208435e-02 1.910220831632614136e-01 -1.165786236524581909e-01 7.923260331153869629e-02 -6.101419776678085327e-02 3.980120643973350525e-02 3.775142729282379150e-01 2.018917053937911987e-01 -5.543436855077743530e-02 -2.912237644195556641e-01 1.243292912840843201e-01 -7.459361571818590164e-03 -2.193642966449260712e-02 -2.158422321081161499e-01 2.121250480413436890e-01 -9.840849041938781738e-02 4.412523657083511353e-02 -1.146263629198074341e-01 -1.726980507373809814e-01 2.223576456308364868e-01 -2.923253923654556274e-02 1.806268393993377686e-01 -5.861449986696243286e-02 4.482042044401168823e-02 -1.473556905984878540e-01
1.091165766119956970e-01 5.803192034363746643e-02 -1.714347004890441895e-01 -2.454091161489486694e-01 2.441302388906478882e-01 -1.108014509081840515e-01 -3.142114579677581787e-01 4.322491884231567383e-01 9.806280583143234253e-02 -1.138319000601768494e-01 7.230505347251892090e-02 -3.334776461124420166e-01 1.388881206512451172e-01 -1.038295626640319824e-01 1.012684255838394165e-01 -1.083407029509544373e-01 2.925404012203216553e-01 2.183800339698791504e-01 -7.035082578659057617e-02 1.127161905169487000e-01 5.614001769572496414e-03 1.288767904043197632e-01 -2.270871847867965698e-01 -4.718903079628944397e-02 2.588933110237121582e-01 -4.374944046139717102e-02 1.306417882442474365e-01 4.857833310961723328e-02 6.009837612509727478e-02 -4.718232527375221252e-02 -1.586331427097320557e-01 -7.657237350940704346e-02
-9.037721902132034302e-02 2.770332098007202148e-01 1.163728460669517517e-01 -2.267676442861557007e-01 6.645477563142776489e-02 6.358924321830272675e-03 -2.081138789653778076e-01 4.420664906501770020e-02 1.876800358295440674e-01 -7.815728336572647095e-02 -8.037944883108139038e-02 -9.860262274742126465e-02 -2.151838317513465881e-02 1.391626745462417603e-01 3.714556396007537842e-01 -4.395524561405181885e-01 -3.489753603935241699e-02 2.899225652217864990e-01 -2.517156600952148438e-01 -1.136158034205436707e-01 -7.717346400022506714e-02 9.901686757802963257e-02 -1.005307137966156006e-01 -4.105700179934501648e-02 4.011404514312744141e-02 1.320458054542541504e-01 2.576238214969635010e-01 3.682859241962432861e-02 -2.312969602644443512e-02 -3.182558417320251465e-01 2.656638808548450470e-02 1.160678789019584656e-01
9.637388586997985840e-02 -6.520818918943405151e-02 -1.250224709510803223e-01 1.640556901693344116e-01 1.289290785789489746e-01 -1.632267087697982788e-01 -2.643303871154785156e-01 1.585347503423690796e-01 1.195304468274116516e-01 -1.882923394441604614e-01 -9.840968996286392212e-02 -2.252490222454071045e-01 -1.595563953742384911e-03 -2.331051826477050781e-01 1.936589926481246948e-01 -1.520024985074996948e-01 -1.423638314008712769e-01 -2.202783823013305664e-01 -1.432378739118576050e-01 3.800539672374725342e-02 -2.256586402654647827e-01 2.937734127044677734e-01 -3.329009711742401123e-01 -1.953899115324020386e-01 1.633836179971694946e-01 -2.539138197898864746e-01 -2.191997766494750977e-01 -7.509684562683105469e-02 1.785065680742263794e-01 -1.504093855619430542e-01 -5.100774019956588745e-02 4.016434028744697571e-02
-2.099965885281562805e-02 2.398200929164886475e-01 -2.321709543466567993e-01 -2.607654035091400146e-01 -9.668684750795364380e-02 1.012150868773460388e-01 -9.299998730421066284e-02 -1.206120178103446960e-01 1.828984469175338745e-01 -2.540472745895385742e-01 -6.660535186529159546e-02 -2.475137114524841309e-01 1.805202215909957886e-01 -1.429649442434310913e-01 1.892558038234710693e-01 -1.677542477846145630e-01 -1.443716436624526978e-01 -1.375268548727035522e-01 -8.566251397132873535e-02 7.816411554813385010e-02 -2.121218144893646240e-01 2.278182357549667358e-01 9.530312567949295044e-02 -3.582038730382919312e-02 -5.554162710905075073e-02 8.686736226081848145e-02 1.624129563570022583e-01 -1.842468082904815674e-01 -3.836152027361094952e-04 -3.725267350673675537e-01 1.118896380066871643e-01 3.375780582427978516e-01
-1.585121452808380127e-01 -6.323875393718481064e-03 -1.770109981298446655e-01 -2.447177469730377197e-01 5.391299352049827576e-02 -6.574165076017379761e-02 1.381306797266006470e-01 1.428437530994415283e-01 -3.501709923148155212e-02 -1.602881252765655518e-01 5.846088379621505737e-02 -1.899261623620986938e-01 -1.250535100698471069e-01 4.439985845237970352e-03 1.204245164990425110e-01 1.994342356920242310e-01 -1.346577256917953491e-01 -2.419966906309127808e-01 -1.808942556381225586e-01 -7.924132794141769409e-02 9.507596492767333984e-02 3.526473641395568848e-01 1.396932154893875122e-01 -2.961419522762298584e-02 3.923609554767608643e-01 -1.795302331447601318e-02 -1.524653285741806030e-01 3.463168442249298096e-02 -2.847103402018547058e-02 -2.784450650215148926e-01 4.169331490993499756e-01 1.345977000892162323e-02
-9.733825922012329102e-02 8.145400881767272949e-02 -1.304136663675308228e-01 -4.091974198818206787e-01 -2.515955129638314247e-03 1.582087278366088867e-01 1.432030797004699707e-01 1.383968591690063477e-01 8.476384729146957397e-02 5.214092880487442017e-02 -1.423580944538116455e-01 1.002327501773834229e-01 2.405093982815742493e-02 -7.531071454286575317e-02 2.732559740543365479e-01 -1.121349707245826721e-01 -1.018647477030754089e-01 1.114876046776771545e-01 -1.333598345518112183e-01 -1.554202288389205933e-01 1.177001222968101501e-01 2.694768607616424561e-01 1.169122755527496338e-01 1.862932890653610229e-01 2.781203091144561768e-01 1.470620483160018921e-01 -5.647493898868560791e-02 1.383647024631500244e-01 6.607565283775329590e-02 -4.913172721862792969e-01 -1.825741529464721680e-01 3.222615644335746765e-02
-3.374829189851880074e-03 1.065416336059570312e-01 -2.163507975637912750e-02 -1.999316364526748657e-01 -1.873203665018081665e-01 -5.810058861970901489e-02 -6.526491045951843262e-02 1.086366847157478333e-01 3.744647502899169922e-01 -1.050789803266525269e-01 1.579791605472564697e-01 -1.742653101682662964e-01 2.625245414674282074e-02 1.274788845330476761e-02 1.978551149368286133e-01 -1.776267439126968384e-01 3.192186355590820312e-01 8.659085631370544434e-02 -5.417409911751747131e-02 -1.090128123760223389e-01 -2.358078509569168091e-01 2.285011112689971924e-01 -2.223138362169265747e-01 5.092877149581909180e-02 2.749823033809661865e-01 -7.185325771570205688e-02 1.874486654996871948e-01 3.996295034885406494e-01 -1.089240685105323792e-01 -2.082791030406951904e-01 -2.079157531261444092e-02 -1.347688306123018265e-02
-2.948139607906341553e-01 1.753635257482528687e-01 -5.764353275299072266e-02 -4.556070268154144287e-01 1.618849039077758789e-01 1.269166320562362671e-01 8.577851951122283936e-02 1.733748018741607666e-01 7.799750566482543945e-02 -8.482185006141662598e-02 2.603825330734252930e-01 -1.076287180185317993e-01 1.125787273049354553e-01 1.663460396230220795e-02 3.540574014186859131e-01 -1.120611727237701416e-01 -9.310573339462280273e-02 -2.033438980579376221e-01 7.999107241630554199e-02 -1.192194074392318726e-01 5.439109355211257935e-02 -6.233677640557289124e-02 -2.089704424142837524e-01 1.298782229423522949e-01 2.114691287279129028e-01 9.399572387337684631e-03 -2.924360334873199463e-02 1.981758922338485718e-01 1.948817521333694458e-01 -2.361370474100112915e-01 -6.223048269748687744e-02 1.661781519651412964e-01
-3.832743689417839050e-02 6.240027025341987610e-02 -1.852423250675201416e-01 -1.199756041169166565e-01 -1.310362070798873901e-01 -1.308751553297042847e-01 -4.165979325771331787e-01 5.189093574881553650e-02 -2.991189016029238701e-03 -3.062071502208709717e-01 1.764051765203475952e-01 -2.451627105474472046e-01 -4.136227536946535110e-03 7.044338434934616089e-02 1.904666572809219360e-01 -3.554547131061553955e-01 5.993486382067203522e-03 -1.671446561813354492e-01 -1.382258255034685135e-02 -6.761285662651062012e-02 -1.258433461189270020e-01 2.456310391426086426e-01 -3.519217669963836670e-02 -8.528670296072959900e-03 1.013792082667350769e-01 -1.606924235820770264e-01 -1.837226748466491699e-01 -3.568815886974334717e-01 2.668192982673645020e-01 4.979156702756881714e-02 5.250263027846813202e-03 4.058153182268142700e-02
2.337111085653305054e-01 4.899502545595169067e-02 -1.549834758043289185e-01 -3.749409019947052002e-01 6.888231635093688965e-02 -5.974928289651870728e-02 -6.965506821870803833e-02 1.748058572411537170e-02 1.062194481492042542e-01 -2.225774824619293213e-01 -2.913159132003784180e-01 -2.822940945625305176e-01 2.521757781505584717e-01 1.096599325537681580e-01 2.294599264860153198e-01 -2.254027575254440308e-01 -1.955723911523818970e-01 2.937888503074645996e-01 -3.873310238122940063e-02 3.684411942958831787e-02 7.803327590227127075e-02 1.987916827201843262e-01 -6.307927519083023071e-02 -6.904802750796079636e-03 -7.456374168395996094e-02 -1.256469786167144775e-01 -3.287994265556335449e-01 7.288920134305953979e-02 -1.423268020153045654e-02 -8.450277894735336304e-02 1.223595887422561646e-01 1.622199416160583496e-01
-3.229358792304992676e-01 1.824964433908462524e-01 -2.697870135307312012e-01 -8.779478073120117188e-02 1.928821206092834473e-01 -1.700317263603210449e-01 -8.291529491543769836e-03 1.152748391032218933e-01 -2.363721579313278198e-01 -9.773596376180648804e-02 -1.529904305934906006e-01 -2.564421296119689941e-01 -2.307817712426185608e-02 9.279265999794006348e-03 3.921230733394622803e-01 -1.870175749063491821e-01 -3.713959455490112305e-02 -1.933580040931701660e-01 1.174183487892150879e-01 -1.026247218251228333e-01 1.130627170205116272e-01 6.848855316638946533e-02 8.884547278285026550e-03 -9.130536764860153198e-02 5.025606974959373474e-02 3.695875778794288635e-02 2.265315651893615723e-01 -1.816782504320144653e-01 4.708803072571754456e-02 -2.667206525802612305e-01 1.831548810005187988e-01 -2.727682590484619141e-01
-1.634628027677536011e-01 -6.459466647356748581e-03 6.569853425025939941e-02 -4.704134464263916016e-01 1.310146450996398926e-01 1.100103184580802917e-01 -2.347724735736846924e-01 1.532066613435745239e-01 -9.503747522830963135e-02 2.578747570514678955e-01 -6.060949712991714478e-02 -6.293895095586776733e-02 1.368384808301925659e-01 -4.307437315583229065e-02 3.181191384792327881e-01 3.855955600738525391e-02 7.611871697008609772e-04 7.083738595247268677e-02 -2.834825813770294189e-01 7.858129590749740601e-02 -4.113680496811866760e-02 2.899668812751770020e-01 -2.122886627912521362e-01 9.315810352563858032e-02 1.569890826940536499e-01 -8.948120474815368652e-02 3.320597857236862183e-02 2.621525824069976807e-01 1.411421783268451691e-02 -3.144359290599822998e-01 2.187625877559185028e-02 -1.554876007139682770e-02
-1.587272733449935913e-01 1.684243381023406982e-01 -1.452172845602035522e-01 -1.522193700075149536e-01 2.796598076820373535e-01 -2.033348828554153442e-01 8.223406970500946045e-02 6.263673305511474609e-02 2.121526300907135010e-01 -2.382114343345165253e-02 1.068770140409469604e-01 -2.669447064399719238e-01 -1.128814145922660828e-01 2.014851570129394531e-01 1.094552502036094666e-02 -1.470746546983718872e-01 -1.471975594758987427e-01 -3.213668987154960632e-02 -9.889025986194610596e-02 -3.471716120839118958e-02 -1.244407054036855698e-02 2.516069412231445312e-01 -5.736641883850097656e-01 2.134018838405609131e-01 1.235945895314216614e-01 1.221994161605834961e-01 3.669997677206993103e-02 -1.969613134860992432e-01 1.133449599146842957e-01 7.035259157419204712e-02 -1.129276119172573090e-02 -9.242675453424453735e-02
-2.503937296569347382e-02 -1.232248917222023010e-01 -9.867986291646957397e-02 -1.364837288856506348e-01 1.018237918615341187e-01 -3.076159060001373291e-01 -1.433267444372177124e-01 6.160852313041687012e-02 2.412380427122116089e-01 -4.857633635401725769e-02 1.482665091753005981e-01 -3.669477701187133789e-01 -4.302494600415229797e-02 1.930592022836208344e-02 2.209516912698745728e-01 -1.906301528215408325e-01 7.184292376041412354e-02 2.947115302085876465e-01 -2.689684629440307617e-01 1.472200751304626465e-01 -1.803072392940521240e-01 1.792978346347808838e-01 6.686290260404348373e-03 1.016780883073806763e-01 1.898416876792907715e-01 2.177398204803466797e-01 -2.562489546835422516e-02 7.953479886054992676e-02 1.881704479455947876e-02 -9.695468842983245850e-02 2.474943250417709351e-01 3.152786791324615479e-01
4.102197289466857910e-02 -6.114400178194046021e-02 -3.540924191474914551e-01 -1.721386909484863281e-01 2.727957069873809814e-01 -2.422124296426773071e-01 -2.056554257869720459e-01 3.648093938827514648e-01 1.529100388288497925e-01 -1.559095978736877441e-01 2.688300907611846924e-01 -8.515617996454238892e-02 5.973830446600914001e-02 -1.318636834621429443e-01 1.377563178539276123e-01 1.018977612257003784e-01 -1.036771088838577271e-01 1.125581189990043640e-01 -1.045818328857421875e-01 5.807748436927795410e-02 -1.684924662113189697e-01 -2.327276468276977539e-01 -3.320226371288299561e-01 3.520548716187477112e-02 1.967790424823760986e-01 -4.768535122275352478e-02 -9.991013258695602417e-02 9.668868035078048706e-02 1.530556976795196533e-01 -1.510529518127441406e-01 1.154561117291450500e-01 4.376291483640670776e-02
-9.123731404542922974e-02 1.245427653193473816e-01 -2.509429156780242920e-01 -1.721655130386352539e-01 1.823289692401885986e-01 6.926819682121276855e-02 -1.139126792550086975e-01 -1.133882775902748108e-01 6.592205166816711426e-02 -5.688706412911415100e-02 -2.936813235282897949e-02 -2.920151352882385254e-01 1.738159358501434326e-01 -1.398994624614715576e-01 1.593375355005264282e-01 -6.000292301177978516e-02 -3.669798746705055237e-02 -1.100766807794570923e-01 -1.053628101944923401e-01 1.287063658237457275e-01 -1.516753435134887695e-01 2.091191112995147705e-01 8.670207113027572632e-02 -2.398596853017807007e-01 -2.874601632356643677e-02 9.803755581378936768e-02 2.346316576004028320e-01 -2.400900572538375854e-01 -1.738787144422531128e-01 -5.222322344779968262e-01 1.814769506454467773e-01 1.234641000628471375e-01
-2.003715634346008301e-01 1.542012244462966919e-01 -1.135752126574516296e-01 2.686079405248165131e-02 2.307437807321548462e-01 -6.307198107242584229e-02 -3.005385696887969971e-01 3.298901915550231934e-01 7.797011733055114746e-02 -1.991370916366577148e-01 1.439430117607116699e-01 -1.731267571449279785e-01 9.790343046188354492e-02 8.400549739599227905e-02 6.475279480218887329e-02 -3.270544707775115967e-01 5.239505693316459656e-02 -1.840875595808029175e-01 1.999640278518199921e-02 -4.826329648494720459e-01 -8.360456675291061401e-02 1.867067217826843262e-01 -1.142245680093765259e-01 -1.426421999931335449e-01 1.315010488033294678e-01 -8.166207373142242432e-02 -9.884335100650787354e-02 -2.015688829123973846e-02 1.147995069622993469e-01 -3.286315128207206726e-02 -6.833070516586303711e-02 2.087508440017700195e-01
6.581816077232360840e-02 -3.107567727565765381e-01 -3.443933129310607910e-01 -4.511777311563491821e-02 5.877643078565597534e-02 -1.111798435449600220e-01 -3.945320248603820801e-01 3.114584088325500488e-01 -3.592975437641143799e-02 -8.022595942020416260e-02 4.707795009016990662e-02 -2.958955466747283936e-01 1.014483049511909485e-01 -2.814210355281829834e-01 1.137131173163652420e-02 -3.121413290500640869e-01 -2.149941585958003998e-02 -4.080049321055412292e-02 1.544987857341766357e-01 1.074889209121465683e-02 6.470865756273269653e-02 1.618062555789947510e-01 -2.058592289686203003e-01 -1.703923642635345459e-01 1.291145831346511841e-01 -1.148788854479789734e-01 7.675521541386842728e-03 9.481890010647475719e-04 -7.842408865690231323e-02 -1.558098644018173218e-01 7.851209491491317749e-02 1.761207431554794312e-01
-7.548432797193527222e-02 -1.026908978819847107e-01 -4.712462797760963440e-02 -4.604025185108184814e-01 3.066849708557128906e-02 -8.221629261970520020e-02 8.562713861465454102e-03 1.066726222634315491e-01 -1.801457256078720093e-01 -1.251911073923110962e-01 -1.289054751396179199e-01 -2.179155647754669189e-01 -1.115809008479118347e-01 -1.299374252557754517e-01 1.095007285475730896e-01 2.287026941776275635e-01 -6.008453294634819031e-02 -7.303419709205627441e-02 -1.231552287936210632e-01 2.500516735017299652e-02 1.649837046861648560e-01 3.702482283115386963e-01 5.776930972933769226e-02 -2.006638795137405396e-01 3.376645147800445557e-01 -9.365612268447875977e-02 -1.163441240787506104e-01 -6.267599016427993774e-02 9.953752905130386353e-02 -2.290423363447189331e-01 3.189344406127929688e-01 8.701127767562866211e-02
-1.565339416265487671e-01 1.638672649860382080e-01 -1.340276300907135010e-01 -1.507064998149871826e-01 1.357098072767257690e-01 -2.180821029469370842e-03 -8.997575938701629639e-02 -7.816073298454284668e-02 -1.788566410541534424e-01 -2.128502130508422852e-01 3.560813888907432556e-02 -1.501148194074630737e-02 -2.233735285699367523e-02 2.122951149940490723e-01 2.040396630764007568e-01 -1.202331408858299255e-01 1.490504145622253418e-01 2.507300078868865967e-01 -1.175156608223915100e-01 5.365490540862083435e-02 2.135544568300247192e-01 9.715174324810504913e-03 -5.024202466011047363e-01 9.502276778221130371e-02 2.297489494085311890e-01 -1.505914181470870972e-01 -1.120081245899200439e-01 2.110174000263214111e-01 3.868410736322402954e-02 -3.285919427871704102e-01 1.875629276037216187e-01 9.373608976602554321e-02
-4.784818738698959351e-02 6.704059243202209473e-02 2.772931195795536041e-02 5.149754136800765991e-02 2.004116624593734741e-01 -3.210397064685821533e-01 -2.212143242359161377e-01 1.731482595205307007e-01 3.329415619373321533e-01 -1.659390479326248169e-01 -9.024766832590103149e-02 -2.906650006771087646e-01 6.987424567341804504e-03 -1.569576114416122437e-01 2.456461936235427856e-01 -2.115427702665328979e-01 -1.635508686304092407e-01 4.737102612853050232e-02 -3.204405903816223145e-01 1.597013771533966064e-01 -1.297250241041183472e-01 1.838389188051223755e-01 1.668175011873245239e-01 6.827871501445770264e-02 2.719312608242034912e-01 1.136166229844093323e-01 -1.023823693394660950e-01 5.982475727796554565e-02 -1.027671527117490768e-02 -2.345105558633804321e-01 9.825789928436279297e-02 2.978817932307720184e-02
-8.420234918594360352e-02 8.878586441278457642e-02 -5.536372959613800049e-02 -3.266450166702270508e-01 1.890045553445816040e-01 4.043731465935707092e-02 -7.585343718528747559e-02 1.971436589956283569e-01 -1.051189303398132324e-01 -8.896359801292419434e-02 -1.539447307586669922e-01 -3.657086789608001709e-01 1.165600046515464783e-01 3.924896940588951111e-02 3.928014338016510010e-01 -1.677047610282897949e-01 -1.848024427890777588e-01 8.586486428976058960e-02 -1.252623796463012695e-01 -1.882451027631759644e-01 -1.163451932370662689e-02 1.755926311016082764e-01 -7.627462595701217651e-02 -1.475733369588851929e-01 -4.545931145548820496e-02 -1.022805199027061462e-01 -1.955599524080753326e-02 9.071380645036697388e-02 1.386497765779495239e-01 6.630543619394302368e-02 4.339876174926757812e-01 -1.871275305747985840e-01
1.758753061294555664e-01 -6.040027737617492676e-02 -2.030579596757888794e-01 -3.167171478271484375e-01 -6.706190109252929688e-02 -1.394796669483184814e-01 -1.201661899685859680e-01 -1.740214824676513672e-01 2.215396016836166382e-01 -1.742417961359024048e-01 -1.840911805629730225e-01 -2.253725677728652954e-01 5.594708397984504700e-02 2.440101280808448792e-02 1.560174822807312012e-01 -1.740218400955200195e-01 -3.632114036008715630e-03 8.449738472700119019e-02 -2.324757725000381470e-01 -4.049474596977233887e-01 -1.364496350288391113e-01 2.744982838630676270e-01 -2.456558644771575928e-01 2.414711862802505493e-01 6.423546373844146729e-02 -2.001837491989135742e-01 -3.859706595540046692e-02 9.678001515567302704e-03 1.824146956205368042e-01 -3.166588721796870232e-03 1.176944598555564880e-01 4.478363320231437683e-02
2.227006852626800537e-02 1.484862901270389557e-02 -1.713500469923019409e-01 2.277204953134059906e-02 5.997400358319282532e-02 -7.307469844818115234e-02 -1.078886687755584717e-01 8.467114716768264771e-02 2.044116556644439697e-01 -2.640291452407836914e-01 -3.365936577320098877e-01 -2.659247517585754395e-01 5.281572043895721436e-02 -2.300454229116439819e-01 1.970991492271423340e-01 -2.128840982913970947e-02 -2.662057429552078247e-02 -1.662132292985916138e-01 -2.901577651500701904e-01 6.180888414382934570e-02 -1.888090670108795166e-01 2.554624080657958984e-01 -1.626727879047393799e-01 -3.496837988495826721e-02 2.265705466270446777e-01 -1.783042401075363159e-01 1.858569532632827759e-01 7.586947176605463028e-04 2.172043621540069580e-01 -1.035548523068428040e-01 8.569600433111190796e-02 3.511154353618621826e-01
-3.666325286030769348e-02 1.069964244961738586e-01 -1.187801510095596313e-01 -1.495236009359359741e-01 2.388015091419219971e-01 -6.136757135391235352e-02 -2.029377780854701996e-02 4.574538767337799072e-02 -1.381634920835494995e-01 -2.096024304628372192e-01 -1.660043001174926758e-01 -9.997067973017692566e-03 9.233715827576816082e-04 9.619311243295669556e-02 2.068749815225601196e-02 -3.836102783679962158e-01 5.315779894590377808e-02 1.588827967643737793e-01 -3.349525853991508484e-02 8.410343527793884277e-02 2.870213091373443604e-01 2.697976827621459961e-01 -2.955462336540222168e-01 -6.398869305849075317e-02 1.352981925010681152e-01 3.004335165023803711e-01 7.181720435619354248e-02 -2.836833894252777100e-01 6.397550925612449646e-03 -1.298370957374572754e-01 2.980881631374359131e-01 2.389401346445083618e-01
-1.831424832344055176e-01 2.284179925918579102e-01 -1.855137348175048828e-01 -1.348148435354232788e-01 1.982129961252212524e-01 5.181938037276268005e-02 2.989477477967739105e-02 -1.416647136211395264e-01 4.776066914200782776e-02 -2.997314631938934326e-01 4.432592540979385376e-03 -2.474070191383361816e-01 9.509674459695816040e-02 1.379390507936477661e-01 2.306210100650787354e-01 -1.994276642799377441e-01 -2.545289695262908936e-01 -1.375117301940917969e-01 1.251987516880035400e-01 -2.102408371865749359e-02 -9.125351905822753906e-02 2.346098572015762329e-01 -2.315452545881271362e-01 2.684571146965026855e-01 -2.711594803258776665e-03 -2.423771768808364868e-01 -4.198256134986877441e-02 8.547031320631504059e-03 -2.464785575866699219e-01 -3.142173588275909424e-01 -1.205587238073348999e-01 -3.014361672103404999e-02
-1.009727790951728821e-01 1.164525970816612244e-01 9.447520598769187927e-03 -1.267606317996978760e-01 4.408154636621475220e-02 1.114875823259353638e-01 -2.636588215827941895e-01 3.204480409622192383e-01 4.715533927083015442e-02 -1.784270703792572021e-01 -2.294896095991134644e-01 -2.209492325782775879e-01 2.222736626863479614e-01 -1.513685435056686401e-01 2.858290970325469971e-01 7.803184445947408676e-03 -3.051402568817138672e-01 1.596990972757339478e-01 9.835430234670639038e-02 8.826953917741775513e-02 -1.233199909329414368e-01 2.366309165954589844e-01 -2.348010390996932983e-01 -1.082462295889854431e-01 3.314859569072723389e-01 -5.638119578361511230e-02 1.438020765781402588e-01 8.764042705297470093e-02 9.347009658813476562e-02 9.409169107675552368e-02 -5.949716642498970032e-02 2.172729223966598511e-01
1.520670857280492783e-02 -2.713274583220481873e-02 1.037081889808177948e-02 -5.112492442131042480e-01 -1.272107958793640137e-01 -2.746933698654174805e-01 -5.622969195246696472e-02 1.511457860469818115e-01 1.200035363435745239e-01 1.303412765264511108e-01 3.391866385936737061e-02 -1.038148626685142517e-01 -1.027409657835960388e-01 3.903964161872863770e-02 3.048592014238238335e-03 1.300840675830841064e-01 4.134215041995048523e-02 -6.570472382009029388e-03 7.044363766908645630e-02 1.764281839132308960e-01 8.851724117994308472e-02 1.219191551208496094e-01 -1.732199192047119141e-01 6.728437542915344238e-02 2.418510615825653076e-01 -2.962368428707122803e-01 -9.935329854488372803e-02 9.696123003959655762e-02 -1.871617436408996582e-01 -4.572758376598358154e-01 2.047840952873229980e-01 -3.022120147943496704e-02
2.291743010282516479e-01 1.405131816864013672e-01 -1.452177017927169800e-01 -1.924538463354110718e-01 6.619049608707427979e-02 -5.808475241065025330e-02 -2.397374510765075684e-01 3.834530413150787354e-01 8.913862705230712891e-02 -1.270293295383453369e-01 1.515436545014381409e-02 -3.182872533798217773e-01 -1.797681301832199097e-01 2.374327629804611206e-01 1.191256269812583923e-01 -9.397802501916885376e-02 -2.020436525344848633e-01 -1.010529249906539917e-01 9.564392268657684326e-02 -1.709980703890323639e-02 5.472001805901527405e-02 1.855082511901855469e-01 1.120972726494073868e-02 1.683419048786163330e-01 -9.659256041049957275e-02 2.587502598762512207e-01 -1.852807216346263885e-02 -1.574361175298690796e-01 1.486419420689344406e-02 -3.231589198112487793e-01 -1.648041754961013794e-01 2.458470314741134644e-01
-5.089873075485229492e-02 7.221126556396484375e-02 -1.598132848739624023e-01 -1.859374344348907471e-01 1.069475635886192322e-01 1.173051670193672180e-01 -3.122038543224334717e-01 6.154338270425796509e-02 5.311078950762748718e-02 -1.975634880363941193e-02 1.069436669349670410e-01 -1.473447829484939575e-01 5.614282563328742981e-02 7.912948727607727051e-02 3.063007891178131104e-01 -2.104183584451675415e-01 -2.682108879089355469e-01 -1.539890617132186890e-01 1.078027114272117615e-01 -1.768949776887893677e-01 3.032919578254222870e-02 1.433964353054761887e-02 1.634992808103561401e-01 3.672519698739051819e-02 1.737444661557674408e-02 2.628063559532165527e-01 7.215815782546997070e-02 -2.112774848937988281e-01 -1.020924746990203857e-01 -3.142251074314117432e-01 2.264367192983627319e-01 4.175402820110321045e-01
-1.839561462402343750e-01 4.817831888794898987e-02 6.608656793832778931e-02 -4.980868995189666748e-01 2.142171710729598999e-01 -1.524980068206787109e-01 2.395565211772918701e-01 2.936403453350067139e-01 1.597273051738739014e-01 8.690095692873001099e-02 2.047024201601743698e-03 -1.286344826221466064e-01 -5.238744989037513733e-02 -7.337745744735002518e-03 -1.873344741761684418e-02 -8.755085617303848267e-02 3.505358472466468811e-02 8.389481157064437866e-02 2.651495113968849182e-02 -2.530025541782379150e-01 5.113462917506694794e-03 2.351996749639511108e-01 -2.056125551462173462e-01 -4.825061559677124023e-02 3.041827380657196045e-01 -9.525743126869201660e-02 1.110771670937538147e-01 -1.554567813873291016e-01 -1.818768233060836792e-01 -1.014088094234466553e-01 1.670195311307907104e-01 -2.364310771226882935e-01
-4.124924074858427048e-03 2.840645015239715576e-01 -6.744591891765594482e-02 -7.491447031497955322e-02 2.643285393714904785e-01 9.799157269299030304e-03 -3.368842303752899170e-01 2.690620720386505127e-01 8.782216906547546387e-02 -2.563565373420715332e-01 2.158897072076797485e-01 -1.178238093852996826e-01 1.467238515615463257e-01 -1.233980208635330200e-01 1.822079345583915710e-02 -3.430368900299072266e-01 1.667713373899459839e-01 -6.526127457618713379e-02 -1.018086150288581848e-01 -3.095864951610565186e-01 -1.613214015960693359e-01 2.819949388504028320e-01 -1.206620410084724426e-01 -5.358497425913810730e-02 -3.044789470732212067e-02 -7.455266546458005905e-03 -5.332321301102638245e-02 -2.037373185157775879e-01 -6.431934982538223267e-02 -2.114924490451812744e-01 -4.972568526864051819e-02 8.163546770811080933e-02
-1.318653952330350876e-02 -1.809872500598430634e-02 -3.058805465698242188e-01 -2.711727619171142578e-01 2.186165452003479004e-01 -2.004794776439666748e-02 1.617284566164016724e-01 2.082842737436294556e-01 2.288648784160614014e-01 -3.107038140296936035e-01 2.568372758105397224e-03 -9.852983802556991577e-02 2.624327130615711212e-02 -2.324784919619560242e-02 2.733179330825805664e-01 7.104202359914779663e-02 -2.300511151552200317e-01 2.113977074623107910e-01 1.139757260680198669e-01 -6.856335699558258057e-02 1.760890483856201172e-01 1.458902060985565186e-01 -9.606374055147171021e-02 -2.132179290056228638e-01 -1.100110635161399841e-01 -6.238869577646255493e-02 -6.009551137685775757e-02 5.223770067095756531e-02 -1.043370831757783890e-02 -1.330615878105163574e-01 2.013108134269714355e-01 4.148461520671844482e-01
-1.179827302694320679e-01 -1.007975786924362183e-01 -1.794605255126953125e-01 -7.681605964899063110e-02 2.349451780319213867e-01 2.184124588966369629e-01 -2.762578129768371582e-01 3.863219916820526123e-01 1.955809593200683594e-01 -2.036408185958862305e-01 -8.601333945989608765e-02 -2.948082685470581055e-01 -1.018711701035499573e-01 -3.002288006246089935e-02 1.598998159170150757e-01 6.107275933027267456e-02 5.859437957406044006e-02 -1.759792268276214600e-01 -5.754905194044113159e-02 -1.425867974758148193e-01 -1.284519731998443604e-01 2.210666090250015259e-01 -2.394954860210418701e-01 2.691494822502136230e-01 2.134042829275131226e-01 -3.164505353197455406e-03 -2.177669554948806763e-01 -4.022848588647320867e-05 -3.804391622543334961e-02 1.657737232744693756e-02 -1.581788659095764160e-01 1.476718783378601074e-01
-7.706095278263092041e-02 5.231774598360061646e-02 1.843436993658542633e-02 -3.005555570125579834e-01 1.941286772489547729e-01 -2.507452964782714844e-01 9.702011942863464355e-02 7.062141597270965576e-02 1.386526413261890411e-02 -1.005793735384941101e-01 -2.151908576488494873e-01 -6.037083640694618225e-02 -4.856672883033752441e-02 5.519473925232887268e-02 1.366619020700454712e-01 2.430503070354461670e-02 -2.782035171985626221e-01 -1.056315451860427856e-01 -7.976979017257690430e-02 -1.249970272183418274e-01 -1.013004630804061890e-01 4.480075538158416748e-01 6.254474818706512451e-02 1.823600977659225464e-01 2.688048183917999268e-01 1.923014372587203979e-01 -3.689683079719543457e-01 2.652812516316771507e-03 2.487383969128131866e-02 -2.145416587591171265e-01 2.170560359954833984e-01 -5.418535321950912476e-02
-3.488375544548034668e-01 1.943345665931701660e-01 -7.551678270101547241e-02 -4.233668744564056396e-01 -8.645966649055480957e-03 1.096343547105789185e-01 -1.312403827905654907e-01 4.527361318469047546e-02 2.940016984939575195e-01 1.512207686901092529e-01 -3.687208145856857300e-02 -2.803274989128112793e-01 -1.418624520301818848e-01 -8.973129442892968655e-04 1.740004122257232666e-01 -1.194395124912261963e-01 4.278505221009254456e-02 7.550686597824096680e-02 -2.987422235310077667e-02 -8.106803148984909058e-02 1.492973864078521729e-01 5.926049128174781799e-02 -1.719686836004257202e-01 -5.911687016487121582e-02 3.319933116436004639e-01 2.374319173395633698e-02 -1.425011754035949707e-01 1.951139122247695923e-01 1.427086591720581055e-01 -3.039708733558654785e-01 -3.252619877457618713e-02 -1.160744428634643555e-01
-5.814938992261886597e-02 -1.457165479660034180e-01 -2.300871461629867554e-01 -9.373839944601058960e-02 1.374752521514892578e-01 1.335195749998092651e-01 -1.676773577928543091e-01 3.905130028724670410e-01 2.273492813110351562e-01 -3.096354901790618896e-01 7.868772745132446289e-02 -5.980286002159118652e-02 -2.260110378265380859e-01 -1.854696124792098999e-01 2.705928087234497070e-01 1.293021142482757568e-01 -2.629386186599731445e-01 1.849411241710186005e-02 2.405681461095809937e-02 -2.075917460024356842e-02 -3.409691527485847473e-02 1.498813331127166748e-01 -2.211787253618240356e-01 1.610143482685089111e-01 3.428963124752044678e-01 -3.442489728331565857e-02 8.595994859933853149e-02 5.427133664488792419e-02 -2.358234077692031860e-01 -6.562265753746032715e-02 -4.993556439876556396e-02 -5.563044548034667969e-02
-2.142811715602874756e-01 -3.515649139881134033e-01 -5.982294678688049316e-02 -2.888778746128082275e-01 2.071805596351623535e-01 -2.791444659233093262e-01 -9.001015685498714447e-03 2.484909296035766602e-01 -4.691505804657936096e-02 -1.851721853017807007e-01 -5.033216252923011780e-02 4.147350788116455078e-02 1.316394358873367310e-01 6.267698854207992554e-02 1.949192434549331665e-01 -4.140967503190040588e-02 -3.143669664859771729e-02 -7.974732667207717896e-02 -1.633155941963195801e-01 1.450393497943878174e-01 3.127914071083068848e-01 1.913216263055801392e-01 -2.433484233915805817e-02 -3.955099359154701233e-02 3.658774793148040771e-01 1.147571280598640442e-01 -1.893103122711181641e-01 2.066790871322154999e-02 2.171461470425128937e-02 -2.508475482463836670e-01 -3.425687551498413086e-02 -1.398125737905502319e-01
-1.877292096614837646e-01 -1.721161603927612305e-01 -1.363832782953977585e-02 -3.677455782890319824e-01 -2.804583124816417694e-02 -1.406420469284057617e-01 -3.293817639350891113e-01 1.821946799755096436e-01 1.878519803285598755e-01 -3.942309916019439697e-01 4.224950820207595825e-02 6.762311607599258423e-02 -9.183301031589508057e-02 1.181655824184417725e-01 -8.125562220811843872e-02 -2.371327392756938934e-02 -3.062069714069366455e-01 8.281507343053817749e-02 -1.246136706322431564e-02 -5.475787445902824402e-02 1.560429632663726807e-01 1.664958298206329346e-01 -3.449241816997528076e-01 -1.208247020840644836e-01 -3.301520273089408875e-02 -1.850826740264892578e-01 1.537275165319442749e-01 -9.141927212476730347e-02 -1.500702053308486938e-01 -1.762894988059997559e-01 -2.191920392215251923e-02 5.207958747632801533e-04
1.029615849256515503e-01 -4.670013487339019775e-02 -2.331140041351318359e-01 -2.296787649393081665e-01 2.398606389760971069e-01 -5.866593867540359497e-02 -3.053143024444580078e-01 1.615196317434310913e-01 4.127198457717895508e-01 -5.019500479102134705e-02 -1.236523836851119995e-01 -2.381747066974639893e-01 -1.919474825263023376e-02 1.621395349502563477e-01 3.404483199119567871e-01 -1.587221473455429077e-01 2.255985438823699951e-01 -4.728957638144493103e-02 5.552114173769950867e-02 -6.092374026775360107e-02 7.701373100280761719e-02 -2.112082690000534058e-01 -2.157179564237594604e-01 4.833950847387313843e-02 1.156513392925262451e-01 -1.998695731163024902e-01 2.951028011739253998e-02 -7.388494908809661865e-02 1.593084633350372314e-01 -1.722912937402725220e-01 7.179754972457885742e-02 8.947676420211791992e-02
-1.466765999794006348e-01 9.107301384210586548e-02 -3.298397362232208252e-01 -2.850114107131958008e-01 6.330963969230651855e-02 -1.117830798029899597e-01 -2.121858857572078705e-02 2.015612646937370300e-02 2.216594517230987549e-01 2.439850717782974243e-01 -5.161457136273384094e-02 -2.826597392559051514e-01 -1.166728660464286804e-01 1.192759536206722260e-02 2.287050485610961914e-01 -1.066771596670150757e-01 1.607387363910675049e-01 -4.095347970724105835e-02 -5.961686372756958008e-02 -2.356528192758560181e-01 -1.772626303136348724e-02 1.086317701265215874e-03 -1.445666886866092682e-02 -1.365137249231338501e-01 1.918276250362396240e-01 -2.708260156214237213e-02 -2.438379377126693726e-01 2.405429035425186157e-01 2.552697062492370605e-01 -3.768789172172546387e-01 3.364741802215576172e-02 1.587459594011306763e-01
-2.196643352508544922e-01 1.121322587132453918e-01 -1.801175475120544434e-01 -9.599541127681732178e-02 1.142416074872016907e-01 -8.401866257190704346e-02 -2.026270478963851929e-01 -1.083386912941932678e-01 1.378857903182506561e-02 -2.273538112640380859e-01 -8.787541091442108154e-02 -3.468009531497955322e-01 1.152070611715316772e-01 8.008959889411926270e-02 3.637292683124542236e-01 -2.506921589374542236e-01 1.151907369494438171e-01 7.505835592746734619e-02 -1.954958885908126831e-01 -1.045004576444625854e-01 -2.143350690603256226e-01 2.551256716251373291e-01 -1.777613162994384766e-01 -1.725725680589675903e-01 -4.948658123612403870e-02 1.929594576358795166e-01 2.095082402229309082e-01 2.042324542999267578e-01 2.342086657881736755e-02 -1.834409534931182861e-01 -7.990961521863937378e-02 1.535694301128387451e-01
-2.828153073787689209e-01 1.543085426092147827e-01 -5.032683536410331726e-02 -3.253320157527923584e-01 -1.870980262756347656e-01 -2.705333828926086426e-01 -9.245335310697555542e-02 1.651731431484222412e-01 1.695464253425598145e-01 -2.013954706490039825e-02 7.312169671058654785e-02 -1.140415593981742859e-01 -1.354933530092239380e-01 1.807912439107894897e-01 4.434260427951812744e-01 -3.207297530025243759e-03 -1.007699314504861832e-02 9.899034351110458374e-02 -2.565656602382659912e-01 1.752035133540630341e-02 -7.266836613416671753e-02 1.968317478895187378e-01 -1.284336447715759277e-01 -8.922366797924041748e-02 1.007651090621948242e-01 1.374745219945907593e-01 1.342559158802032471e-01 3.363502919673919678e-01 2.500629238784313202e-02 -1.489602476358413696e-01 -1.154439002275466919e-01 -8.808272331953048706e-02
-1.282196491956710815e-01 3.296440467238426208e-02 3.714787214994430542e-02 -4.543440639972686768e-01 1.684309989213943481e-01 9.322965890169143677e-02 -1.857376098632812500e-01 1.323974728584289551e-01 -5.657418817281723022e-02 2.412372529506683350e-01 -6.167062744498252869e-02 -1.113151311874389648e-01 1.352448612451553345e-01 -6.847977638244628906e-02 3.562111258506774902e-01 8.276801556348800659e-03 7.586469501256942749e-02 -4.713225737214088440e-02 -2.637623846530914307e-01 8.869908004999160767e-02 -7.802291959524154663e-02 1.950231492519378662e-01 -2.570343911647796631e-01 -2.559168636798858643e-02 1.817296892404556274e-01 -1.537135690450668335e-01 -1.340142935514450073e-01 2.490416169166564941e-01 4.493910074234008789e-02 -3.439314663410186768e-01 -6.795421987771987915e-02 1.520080678164958954e-02
-5.532168745994567871e-01 2.127308957278728485e-02 -8.083275705575942993e-02 -1.055423170328140259e-01 -2.950543537735939026e-02 8.770187944173812866e-02 6.219938863068819046e-03 2.471163421869277954e-01 1.636162996292114258e-01 2.111132889986038208e-01 -7.875858247280120850e-02 -2.169949114322662354e-01 2.565144374966621399e-02 1.469807624816894531e-01 1.491851508617401123e-01 -5.750669911503791809e-02 -6.758536398410797119e-02 1.667474210262298584e-01 1.990262791514396667e-02 -2.410915493965148926e-02 2.907164394855499268e-01 3.480725288391113281e-01 1.937631331384181976e-02 4.078627377748489380e-02 -9.386133402585983276e-02 6.300430744886398315e-02 -1.193964630365371704e-01 -1.394488662481307983e-01 -4.911580681800842285e-02 -3.721188008785247803e-01 5.513123050332069397e-02 -4.732714593410491943e-02
-4.523769393563270569e-02 -8.027440309524536133e-02 5.365015566349029541e-02 -7.720153033733367920e-02 6.368927657604217529e-02 -1.468506902456283569e-01 -1.563654690980911255e-01 1.295724064111709595e-01 2.396114319562911987e-01 2.495828084647655487e-02 2.046319693326950073e-01 -4.305135905742645264e-01 -1.337326914072036743e-01 2.052036523818969727e-01 1.062542051076889038e-01 -1.280318647623062134e-01 -2.667282521724700928e-01 -3.375717252492904663e-02 -6.556169688701629639e-02 5.075699836015701294e-02 -4.293097928166389465e-02 2.402907758951187134e-01 -3.551943600177764893e-01 -1.340494491159915924e-02 2.955242693424224854e-01 3.217833936214447021e-01 -3.714540228247642517e-02 1.687099970877170563e-02 1.509789526462554932e-01 -3.686476126313209534e-02 8.585830219089984894e-03 2.470391094684600830e-01
-2.933169305324554443e-01 1.782339811325073242e-01 -2.633197605609893799e-01 -7.776675373315811157e-02 1.732171028852462769e-01 -2.950154989957809448e-02 -8.214319497346878052e-02 -1.351959630846977234e-02 1.078405901789665222e-01 5.922511592507362366e-02 -3.785388916730880737e-02 -3.923436999320983887e-01 1.331481933593750000e-01 1.600242555141448975e-01 9.431786090135574341e-02 -2.196707874536514282e-01 -3.826855123043060303e-01 -1.250399053096771240e-01 3.467459231615066528e-02 -1.290645003318786621e-01 -1.043393760919570923e-01 3.122166991233825684e-01 -8.089015632867813110e-02 1.847603023052215576e-01 1.278756372630596161e-02 -2.001737505197525024e-01 1.465008407831192017e-01 -1.922901868820190430e-01 4.278246313333511353e-02 -1.654205471277236938e-01 2.580717206001281738e-02 2.012385278940200806e-01
-2.297746539115905762e-01 1.801303774118423462e-01 -3.992848694324493408e-01 -1.175505146384239197e-01 2.473011463880538940e-01 -1.145766228437423706e-01 -7.707792520523071289e-02 -4.271907359361648560e-02 -9.356881678104400635e-02 5.354326218366622925e-02 7.636785507202148438e-02 -2.805067300796508789e-01 1.521103084087371826e-01 2.903193533420562744e-01 5.355326831340789795e-02 -3.096805512905120850e-01 -3.594933152198791504e-01 -1.193710044026374817e-01 -2.933896332979202271e-02 -1.170724928379058838e-01 1.153649855405092239e-02 2.309799939393997192e-01 -2.180966362357139587e-02 4.707846418023109436e-02 -4.595453292131423950e-02 -1.539508849382400513e-01 -1.304508186876773834e-02 -1.520251929759979248e-01 -8.043116331100463867e-02 -1.414084136486053467e-01 1.679598242044448853e-01 1.978093385696411133e-01
3.973266482353210449e-02 1.097212359309196472e-01 -1.331961899995803833e-01 -2.425867766141891479e-01 1.038967911154031754e-02 -1.081346422433853149e-01 -3.182092607021331787e-01 1.265971511602401733e-01 7.997069507837295532e-02 -1.073394939303398132e-01 1.831613183021545410e-01 -3.224066793918609619e-01 1.066135689616203308e-01 -1.655212938785552979e-01 5.371952056884765625e-01 5.195434764027595520e-02 2.763813594356179237e-03 1.239830479025840759e-01 -2.138358950614929199e-01 -4.147922992706298828e-02 -1.052728518843650818e-01 7.608779706060886383e-03 1.226131916046142578e-01 2.122272104024887085e-01 3.532523661851882935e-02 2.631852589547634125e-02 -7.451018691062927246e-02 -1.039729863405227661e-01 -1.072054728865623474e-01 -1.918265521526336670e-01 2.406420856714248657e-01 1.916067451238632202e-01
-1.127294525504112244e-01 8.283706009387969971e-02 -6.738356500864028931e-02 -1.400967538356781006e-01 3.603037595748901367e-01 -2.033772170543670654e-01 -1.638252884149551392e-01 -3.588270768523216248e-02 1.515152156352996826e-01 -1.094813123345375061e-01 -1.674349233508110046e-02 -3.962238505482673645e-02 7.859840989112854004e-02 1.854077279567718506e-01 -1.845849119126796722e-02 1.958061009645462036e-02 -2.046063393354415894e-01 9.571878239512443542e-03 1.097464188933372498e-01 1.931189149618148804e-01 -1.924982666969299316e-01 1.680448204278945923e-01 -4.013874530792236328e-01 1.784593909978866577e-01 2.040582001209259033e-01 2.594424486160278320e-01 -2.912663854658603668e-02 -2.495217509567737579e-02 3.025685250759124756e-01 -2.359710633754730225e-01 1.881671100854873657e-01 -1.904648393392562866e-01
-2.315351963043212891e-01 2.282570600509643555e-01 -7.906723022460937500e-02 -3.636852502822875977e-01 2.975609302520751953e-01 -1.038515344262123108e-01 7.827164232730865479e-02 3.638822436332702637e-01 -2.107931524515151978e-01 -1.325819939374923706e-01 1.255178749561309814e-01 2.181015908718109131e-02 -3.912303224205970764e-02 5.701533518731594086e-03 2.126455679535865784e-02 -3.722302317619323730e-01 1.147686988115310669e-01 2.739330828189849854e-01 -2.422351092100143433e-01 -7.968556880950927734e-02 7.688044756650924683e-02 5.244845524430274963e-02 -1.160208657383918762e-01 9.975253045558929443e-02 8.214981853961944580e-02 3.492629155516624451e-02 2.939667180180549622e-02 9.165156632661819458e-02 7.152977585792541504e-02 -2.490630149841308594e-01 2.976931445300579071e-02 1.688633859157562256e-01
-2.600384643301367760e-03 -2.426491584628820419e-03 -4.084151983261108398e-01 -1.833156794309616089e-01 -1.626295149326324463e-01 -3.000876605510711670e-01 -2.327221781015396118e-01 3.804289177060127258e-02 -8.381723612546920776e-02 -1.517545729875564575e-01 6.581971049308776855e-02 -1.252129971981048584e-01 -1.741046607494354248e-01 3.988220691680908203e-01 1.774336546659469604e-01 -1.104888543486595154e-01 4.769408702850341797e-02 1.581914350390434265e-02 3.838506713509559631e-02 -1.657220274209976196e-01 1.716531813144683838e-01 6.690498441457748413e-02 3.543175384402275085e-02 1.587977856397628784e-01 4.019061326980590820e-01 -2.125445194542407990e-02 1.765031069517135620e-01 -8.996908366680145264e-02 1.009713783860206604e-01 -1.023779511451721191e-01 -6.154512614011764526e-02 1.636363714933395386e-01
-6.653516739606857300e-02 3.531767725944519043e-01 -4.018039405345916748e-01 -1.686970740556716919e-01 1.967498213052749634e-01 3.802308067679405212e-02 -8.531470596790313721e-02 3.182889819145202637e-01 -7.539256662130355835e-02 1.541587873362004757e-03 5.174096301198005676e-02 -8.913367986679077148e-02 1.158280223608016968e-01 1.653315722942352295e-01 -1.114156283438205719e-02 -2.884310670197010040e-02 -3.199844434857368469e-02 2.211039140820503235e-02 2.582200765609741211e-01 1.449498683214187622e-01 1.678084209561347961e-02 1.004048883914947510e-01 -2.971034049987792969e-01 -4.400638118386268616e-02 9.561424702405929565e-02 2.459677904844284058e-01 1.854757033288478851e-02 2.022538483142852783e-01 -6.761413812637329102e-02 -2.462489604949951172e-01 3.261853158473968506e-01 -4.365617781877517700e-02
-3.999170288443565369e-02 2.038334161043167114e-01 -5.369198694825172424e-02 -2.041567862033843994e-01 9.005188010632991791e-03 -3.277911245822906494e-02 -3.346762061119079590e-01 1.292266845703125000e-01 1.164454501122236252e-02 1.073150262236595154e-01 -2.299105077981948853e-01 4.861492291092872620e-02 2.612304501235485077e-02 2.355135381221771240e-01 -1.832340285181999207e-02 -2.026480287313461304e-01 -1.062816381454467773e-01 1.827920079231262207e-01 -7.218414545059204102e-02 -1.308004111051559448e-01 1.931974887847900391e-01 9.003008157014846802e-02 -3.433783352375030518e-01 -6.205200776457786560e-02 3.350152373313903809e-01 7.760369032621383667e-02 -9.198454767465591431e-02 -2.260072901844978333e-02 1.184895783662796021e-01 -1.827916502952575684e-01 2.132304310798645020e-01 4.045169651508331299e-01
-1.333277523517608643e-01 3.481302782893180847e-02 -1.464051008224487305e-01 -4.363840222358703613e-01 -1.914661675691604614e-01 -1.551843583583831787e-01 -1.473302543163299561e-01 1.280181258916854858e-01 -2.252722345292568207e-02 -3.415748104453086853e-02 8.255073428153991699e-02 -7.729700952768325806e-02 2.370925843715667725e-01 -1.408017277717590332e-01 2.277101129293441772e-01 -2.510583102703094482e-01 -2.372938767075538635e-02 4.806805774569511414e-02 -2.210111357271671295e-02 2.419676817953586578e-02 1.434376239776611328e-01 -1.262633800506591797e-01 -3.427688479423522949e-01 2.544140517711639404e-01 1.496518552303314209e-01 1.437247544527053833e-01 -3.382932022213935852e-02 -3.386478871107101440e-02 2.833132147789001465e-01 -3.100323379039764404e-01 8.522751927375793457e-02 1.151127144694328308e-01
-1.751869618892669678e-01 1.876900047063827515e-01 -1.197754368185997009e-01 -5.147997140884399414e-01 2.765875756740570068e-01 -5.385003238916397095e-02 1.179336085915565491e-01 1.574418246746063232e-01 5.082392692565917969e-02 -1.603893637657165527e-01 6.498559564352035522e-02 -1.189885735511779785e-01 -9.187515825033187866e-02 -2.701333165168762207e-01 2.192395478487014771e-01 -1.589833945035934448e-01 -1.240140479058027267e-02 -4.723088443279266357e-02 8.496043831110000610e-02 -2.305826097726821899e-01 -6.415882706642150879e-02 8.095190860331058502e-03 4.955496266484260559e-02 -6.819751858711242676e-02 1.281248927116394043e-01 -6.229990720748901367e-02 7.726484537124633789e-02 -1.692359149456024170e-01 3.383068442344665527e-01 -2.328782379627227783e-01 1.602051258087158203e-01 -1.089001670479774475e-01
-1.161298528313636780e-01 -9.465233236551284790e-02 1.139532476663589478e-01 -3.425481915473937988e-01 9.003978222608566284e-02 -4.188190028071403503e-02 2.535128295421600342e-01 1.958082467317581177e-01 2.455461174249649048e-01 -2.382501065731048584e-01 1.736633181571960449e-01 -3.746600449085235596e-02 6.144681572914123535e-02 1.537625789642333984e-01 -7.426422834396362305e-02 -1.513552367687225342e-01 -2.068100571632385254e-01 -2.789488993585109711e-02 -1.807215660810470581e-01 -3.486304357647895813e-02 1.585406996309757233e-02 1.393103748559951782e-01 -4.531637430191040039e-01 8.737706393003463745e-02 1.627489030361175537e-01 9.896863251924514771e-02 3.401654362678527832e-01 -1.009093448519706726e-01 -2.126145176589488983e-02 -2.214206010103225708e-01 7.081509381532669067e-02 -5.960014089941978455e-02
-2.623257339000701904e-01 -1.468328386545181274e-01 -1.625754237174987793e-01 -3.706583082675933838e-01 -1.000343859195709229e-01 -4.203670471906661987e-02 -1.648283600807189941e-01 2.820928096771240234e-01 6.957966834306716919e-02 -3.883178532123565674e-01 1.023930832743644714e-01 9.653896838426589966e-02 1.305898185819387436e-02 3.464669585227966309e-01 1.198798939585685730e-01 -2.880327999591827393e-01 -1.100714355707168579e-01 -9.136876463890075684e-02 -1.073799654841423035e-01 -5.518624931573867798e-02 5.795787647366523743e-02 8.002290269359946251e-04 -1.228244788944721222e-02 1.919029057025909424e-01 1.429734826087951660e-01 6.286025163717567921e-04 2.359169125556945801e-01 2.441769540309906006e-01 -8.466275036334991455e-02 -1.213290840387344360e-01 3.295414149761199951e-02 1.534310728311538696e-02
-9.864504635334014893e-02 3.890870511531829834e-02 -1.132568493485450745e-01 -4.198316633701324463e-01 1.433737874031066895e-01 -2.540388703346252441e-02 1.480292715132236481e-02 1.737405061721801758e-01 -1.712581515312194824e-02 -8.654659241437911987e-02 -3.249910101294517517e-02 -1.055816560983657837e-01 1.640810817480087280e-01 -9.363108873367309570e-02 2.022752612829208374e-01 -3.497502803802490234e-01 -1.386995911598205566e-01 1.009050011634826660e-02 2.572669684886932373e-01 -2.022693157196044922e-01 -8.967173844575881958e-02 1.994473673403263092e-02 1.290054917335510254e-01 1.673939973115921021e-01 3.644046783447265625e-01 1.235963925719261169e-01 9.120567142963409424e-02 1.019143015146255493e-01 3.238883018493652344e-01 -2.605079710483551025e-01 -9.061630815267562866e-02 4.306088760495185852e-02
1.248029395937919617e-01 7.168041169643402100e-02 -7.422832399606704712e-02 -1.869709193706512451e-01 -1.024862602353096008e-01 3.290595859289169312e-02 -1.648009866476058960e-01 2.943067848682403564e-01 1.198605597019195557e-01 -3.006348013877868652e-01 3.393625617027282715e-01 -3.148723244667053223e-01 9.883994609117507935e-02 -1.402951329946517944e-01 4.082202911376953125e-01 1.299355924129486084e-01 -8.120620250701904297e-02 -4.680389910936355591e-02 -2.927380204200744629e-01 -9.723637998104095459e-02 4.150310531258583069e-03 -1.373827550560235977e-02 1.476079225540161133e-01 1.318015623837709427e-02 2.043591737747192383e-01 2.106171101331710815e-02 -2.605816721916198730e-02 -3.046167641878128052e-02 1.448504179716110229e-01 -1.314824074506759644e-01 2.403432130813598633e-01 1.243661046028137207e-01
-1.963227242231369019e-01 4.116899147629737854e-02 -3.580519929528236389e-02 -1.259863823652267456e-01 3.665172755718231201e-01 1.730411797761917114e-01 -1.204848736524581909e-01 -1.722398102283477783e-01 1.222403533756732941e-02 -1.758619248867034912e-01 -1.446134876459836960e-02 -4.792603254318237305e-01 -5.508132278919219971e-03 -2.014899812638759613e-02 3.036346472799777985e-02 -1.879418641328811646e-01 -2.278296053409576416e-01 -1.526643782854080200e-01 2.461711503565311432e-02 5.345303565263748169e-03 -7.848405092954635620e-02 1.990992724895477295e-01 -3.943961486220359802e-02 2.387858368456363678e-02 8.695259690284729004e-02 -7.085205614566802979e-02 -3.159036487340927124e-02 -2.329920828342437744e-01 -3.078427016735076904e-01 -3.108005523681640625e-01 2.132219523191452026e-01 8.958148956298828125e-02
-2.454116195440292358e-01 2.986607849597930908e-01 -1.424538940191268921e-01 -3.399580717086791992e-01 3.015051484107971191e-01 -1.926869302988052368e-01 1.607823520898818970e-01 1.027580872178077698e-01 -1.019587069749832153e-01 -1.248879954218864441e-01 -1.187412068247795105e-01 -2.320753633975982666e-01 -1.408421397209167480e-01 -1.296434849500656128e-01 2.113383263349533081e-01 -2.079977542161941528e-01 4.519060626626014709e-02 -1.236081123352050781e-01 -8.362926542758941650e-02 -2.712509930133819580e-01 -5.044835805892944336e-02 1.157515402883291245e-02 1.540638133883476257e-02 -1.172961816191673279e-01 2.254250347614288330e-01 2.723995782434940338e-02 2.644799351692199707e-01 -6.471973657608032227e-02 1.093314811587333679e-01 -1.937836557626724243e-01 2.021092176437377930e-01 -3.357404842972755432e-02
-2.762669324874877930e-01 1.598192155361175537e-01 -1.816067993640899658e-01 -5.262314677238464355e-01 6.008204817771911621e-02 1.096244528889656067e-01 9.047300368547439575e-02 2.891755402088165283e-01 5.846190080046653748e-02 -5.486972257494926453e-02 1.499638110399246216e-01 -5.269597843289375305e-02 3.947932645678520203e-02 -6.390679627656936646e-02 3.674379587173461914e-01 -1.862457394599914551e-01 -1.054586917161941528e-01 -8.479605615139007568e-02 -1.346340030431747437e-01 -9.515533596277236938e-02 1.428181398659944534e-02 -6.083981692790985107e-02 1.285102218389511108e-01 8.633378893136978149e-02 2.209373414516448975e-01 -2.785281091928482056e-02 2.013699151575565338e-02 1.686691790819168091e-01 1.972170770168304443e-01 -2.474901080131530762e-01 -1.099402755498886108e-01 9.858961403369903564e-02
-1.451786309480667114e-01 -1.810532622039318085e-02 -1.883419007062911987e-01 -1.912406682968139648e-01 -3.382831066846847534e-02 -1.041093692183494568e-01 -2.210173942148685455e-02 1.581121087074279785e-01 1.479820162057876587e-01 -4.208631440997123718e-02 5.770289152860641479e-02 -1.544429212808609009e-01 1.448189765214920044e-01 1.234554797410964966e-01 8.464285731315612793e-02 3.234305679798126221e-01 1.979237655177712440e-03 2.358562313020229340e-02 -2.674965262413024902e-01 -4.854395240545272827e-02 2.062294036149978638e-01 4.038760662078857422e-01 9.456105530261993408e-02 -1.524931192398071289e-01 4.372620582580566406e-01 -7.601767033338546753e-02 -1.913165897130966187e-01 8.531570434570312500e-02 -6.365372240543365479e-02 -2.742669284343719482e-01 1.258599311113357544e-01 1.481719166040420532e-01
-3.797153756022453308e-02 1.910415291786193848e-01 -4.168900847434997559e-02 -4.715543985366821289e-01 2.010250687599182129e-01 -5.170881003141403198e-02 -9.615758806467056274e-02 2.618844509124755859e-01 -1.753355562686920166e-01 2.490438371896743774e-01 3.264484927058219910e-02 -4.463650658726692200e-02 3.487199917435646057e-02 -2.020904235541820526e-02 1.190246939659118652e-01 -2.028905451297760010e-01 2.257800661027431488e-03 -5.564328655600547791e-02 -2.726640999317169189e-01 1.400493681430816650e-01 5.310229212045669556e-02 2.830065488815307617e-01 -1.815022677183151245e-01 1.443992406129837036e-01 9.912364929914474487e-02 -1.522170603275299072e-01 1.493364870548248291e-01 2.091042399406433105e-01 2.317000925540924072e-01 -2.479405403137207031e-01 2.037979476153850555e-02 1.261033117771148682e-01
-2.231452465057373047e-01 -2.681951969861984253e-02 -7.070563733577728271e-02 -1.684180349111557007e-01 -4.657900705933570862e-02 -1.891158372163772583e-01 -1.304862648248672485e-01 1.800695061683654785e-01 1.355237960815429688e-01 -7.827791571617126465e-02 -5.076504126191139221e-02 -8.568929135799407959e-02 1.502161622047424316e-01 2.320426888763904572e-02 1.393065005540847778e-01 2.865988314151763916e-01 -6.750143319368362427e-02 6.975269410759210587e-03 -1.852629929780960083e-01 4.950872063636779785e-02 2.161072641611099243e-01 3.854434788227081299e-01 1.330997049808502197e-02 -4.421627894043922424e-02 3.867426812648773193e-01 4.134453833103179932e-02 -3.373651802539825439e-01 -5.009210482239723206e-02 -8.163750171661376953e-02 -3.058949410915374756e-01 2.237570732831954956e-01 1.139615029096603394e-01
-2.861168086528778076e-01 -8.959977328777313232e-02 2.142218314111232758e-02 -3.633554875850677490e-01 -1.333341300487518311e-01 -2.182305306196212769e-01 -1.138520762324333191e-01 7.327774167060852051e-02 1.042535826563835144e-01 -1.068147346377372742e-01 -3.466065600514411926e-02 -2.100632041692733765e-01 -3.237383207306265831e-03 4.782797768712043762e-02 7.577820122241973877e-02 1.758150756359100342e-01 -3.168398514389991760e-03 -2.164604514837265015e-01 -2.711261212825775146e-01 -2.046412974596023560e-01 3.001804947853088379e-01 2.274786084890365601e-01 7.331600412726402283e-03 -4.479073360562324524e-02 4.142768383026123047e-01 5.492450296878814697e-02 -2.516989707946777344e-01 7.274221628904342651e-02 -4.834647849202156067e-02 -1.751134842634201050e-01 3.193985298275947571e-02 -6.209414452314376831e-02
5.669198557734489441e-02 5.391322076320648193e-02 -1.397768259048461914e-01 -4.526641666889190674e-01 -7.802481949329376221e-02 1.478852033615112305e-01 -8.343463391065597534e-02 2.246712595224380493e-01 -1.669797450304031372e-01 -1.954731494188308716e-01 -2.524693608283996582e-01 -3.983739912509918213e-01 5.791338533163070679e-02 1.392339020967483521e-01 8.106169104576110840e-02 2.181471139192581177e-02 -3.276593983173370361e-02 -1.522950530052185059e-01 1.718751713633537292e-02 4.236163198947906494e-02 2.018177136778831482e-02 2.977804541587829590e-01 -5.039582401514053345e-02 1.796619892120361328e-01 1.905295252799987793e-01 4.250505194067955017e-02 5.141822993755340576e-02 1.077625006437301636e-01 2.234795242547988892e-01 1.306187268346548080e-02 2.786880135536193848e-01 -1.879303008317947388e-01
-1.799891293048858643e-01 1.019385736435651779e-02 -2.571032941341400146e-01 -5.460308790206909180e-01 -1.183022111654281616e-01 3.240928426384925842e-02 1.546996533870697021e-01 -3.440221399068832397e-02 -5.186012387275695801e-02 -2.170567065477371216e-01 1.858920007944107056e-01 -1.097525060176849365e-01 2.535561621189117432e-01 -6.076372414827346802e-02 1.364144831895828247e-01 -1.183865666389465332e-01 -5.148640647530555725e-02 9.194364398717880249e-02 7.881729304790496826e-02 -1.078766658902168274e-01 5.498908087611198425e-02 1.623497754335403442e-01 -3.479508459568023682e-01 2.015535831451416016e-01 7.650007307529449463e-02 4.105999693274497986e-02 2.009400725364685059e-02 5.431650578975677490e-02 2.596403956413269043e-01 -2.523587048053741455e-01 -6.287251412868499756e-02 1.015149708837270737e-02
-1.561312824487686157e-01 2.967219650745391846e-01 1.091292500495910645e-01 -1.301130056381225586e-01 -4.928227514028549194e-02 -5.397461727261543274e-02 -1.770308762788772583e-01 2.052272409200668335e-01 6.906275451183319092e-02 7.382386922836303711e-02 -2.052297592163085938e-01 -1.396886110305786133e-01 -8.067144453525543213e-02 -7.289797067642211914e-02 5.601554736495018005e-02 -2.665181159973144531e-01 9.862924367189407349e-02 -7.149764895439147949e-02 8.472186326980590820e-02 -1.213472187519073486e-01 1.282825320959091187e-02 -1.414031162858009338e-02 -2.973287403583526611e-01 4.650624096393585205e-02 5.286443829536437988e-01 -2.935477197170257568e-01 -3.192515298724174500e-02 -8.361766487360000610e-02 6.393601000308990479e-02 -3.282038271427154541e-01 8.915591239929199219e-02 -3.196859732270240784e-02
-3.241019248962402344e-01 -3.975209221243858337e-02 -5.128400027751922607e-02 -4.178772568702697754e-01 -5.411199852824211121e-02 -2.698512673377990723e-01 -1.000497713685035706e-01 7.592934370040893555e-02 9.638447314500808716e-02 -2.760119177401065826e-02 -1.454938948154449463e-02 -5.990647897124290466e-02 1.271100491285324097e-01 8.651440590620040894e-02 3.648971766233444214e-02 2.119316458702087402e-01 7.092387974262237549e-02 1.706831157207489014e-01 -2.399504482746124268e-01 8.106610621325671673e-04 1.107354685664176941e-01 3.667372763156890869e-01 1.488632261753082275e-01 -1.065620183944702148e-01 2.401721626520156860e-01 4.387623816728591919e-02 -2.099360376596450806e-01 -4.851509816944599152e-03 1.765796095132827759e-01 -3.334847092628479004e-01 7.096187770366668701e-02 -1.331017017364501953e-01
-1.779622137546539307e-01 5.036542937159538269e-02 -1.834406107664108276e-01 -4.326190948486328125e-01 5.203523486852645874e-02 -1.220667958259582520e-01 3.822587057948112488e-02 4.690892621874809265e-02 2.799051403999328613e-01 1.671070754528045654e-01 -7.590816169977188110e-02 -2.552374303340911865e-01 -1.380795687437057495e-01 -5.429502949118614197e-02 2.740055620670318604e-01 -2.472163140773773193e-01 5.017136037349700928e-02 7.752037048339843750e-02 -8.103924803435802460e-03 -1.514106243848800659e-01 2.260558456182479858e-01 4.400560259819030762e-02 -6.182197481393814087e-02 -4.512865841388702393e-02 2.190336436033248901e-01 -6.658245623111724854e-02 -2.623230814933776855e-01 1.654617190361022949e-01 2.565956711769104004e-01 -1.947535872459411621e-01 -7.791374623775482178e-02 1.986708343029022217e-01
-3.011169731616973877e-01 1.038998886942863464e-01 -3.416494131088256836e-01 5.884483456611633301e-02 1.255358755588531494e-01 -3.100597672164440155e-02 2.642774581909179688e-02 -2.598063834011554718e-02 2.044603973627090454e-01 -1.325234919786453247e-01 2.131771594285964966e-01 -6.096508726477622986e-02 1.438268721103668213e-01 -4.506931174546480179e-03 2.686059474945068359e-01 -4.198193550109863281e-02 -1.353976130485534668e-01 -1.720103770494461060e-01 -3.716376423835754395e-01 -3.051360696554183960e-02 2.020720839500427246e-01 2.173650264739990234e-01 -1.044354140758514404e-01 -7.212083041667938232e-02 1.942718625068664551e-01 3.938044607639312744e-01 -1.181637961417436600e-02 7.823389954864978790e-03 -1.091805323958396912e-01 -1.924258470535278320e-01 8.242586255073547363e-02 1.310933083295822144e-01
-2.234626710414886475e-01 4.118692874908447266e-02 -3.122619688510894775e-01 -1.993861049413681030e-01 5.259594321250915527e-02 -5.567119270563125610e-02 -2.193859070539474487e-01 -7.664372026920318604e-02 1.264830529689788818e-01 -2.592479884624481201e-01 -2.147362977266311646e-01 -2.919298410415649414e-01 -2.775323688983917236e-01 1.554217636585235596e-01 3.097551465034484863e-01 1.914748102426528931e-01 1.003958284854888916e-01 -2.042795158922672272e-02 -8.158072829246520996e-02 -9.348386526107788086e-02 -2.084324508905410767e-01 2.959360182285308838e-01 -1.275983005762100220e-01 4.901297017931938171e-02 9.121698141098022461e-02 3.228691592812538147e-02 9.704593569040298462e-02 -1.015311852097511292e-01 9.139779955148696899e-02 2.201146483421325684e-01 1.972195506095886230e-01 -5.016528815031051636e-02
-2.592661678791046143e-01 -3.160682916641235352e-01 1.987606287002563477e-01 -2.796905040740966797e-01 2.535459995269775391e-01 -2.065982669591903687e-01 -2.815671563148498535e-01 4.636773467063903809e-02 3.450456857681274414e-01 -2.128681093454360962e-01 2.127813398838043213e-01 -9.547705203294754028e-02 -1.126018017530441284e-01 1.810163557529449463e-01 1.965371668338775635e-01 3.234728425741195679e-02 4.643053188920021057e-02 -1.716854237020015717e-02 1.041228696703910828e-01 -1.410690601915121078e-02 2.980302274227142334e-02 8.955471217632293701e-02 1.214417293667793274e-01 -7.074654847383499146e-02 1.326750516891479492e-01 6.283742189407348633e-02 -1.265792101621627808e-01 1.617223620414733887e-01 5.093313008546829224e-02 -3.234452307224273682e-01 -9.440111368894577026e-02 -2.945633605122566223e-02
3.972446545958518982e-02 7.124106585979461670e-02 -1.522632241249084473e-01 -1.504678130149841309e-01 8.016254752874374390e-02 -1.776749342679977417e-01 -2.555890679359436035e-01 1.721028238534927368e-01 2.063674330711364746e-01 -2.019456624984741211e-01 2.202880233526229858e-01 -7.739586383104324341e-02 2.318063937127590179e-02 1.014721691608428955e-01 2.178453356027603149e-01 -1.889621317386627197e-01 -5.743585899472236633e-02 -5.204037576913833618e-02 5.464713275432586670e-02 -4.813230037689208984e-02 -1.622592210769653320e-01 2.935754060745239258e-01 -2.243231683969497681e-01 1.272216737270355225e-01 6.083324179053306580e-02 -9.339694678783416748e-02 -2.364437729120254517e-01 -4.733368158340454102e-01 1.190014854073524475e-01 2.776365168392658234e-02 -1.001619398593902588e-01 2.739089727401733398e-01
3.679200634360313416e-02 2.764001488685607910e-01 -1.862542331218719482e-01 -2.247455865144729614e-01 5.926300585269927979e-02 -1.661910861730575562e-01 -2.753180563449859619e-01 1.322040110826492310e-01 7.556750625371932983e-02 1.112617179751396179e-02 -9.720737487077713013e-02 -2.681755125522613525e-01 2.428147476166486740e-03 1.706722825765609741e-01 4.770115017890930176e-01 -3.563405945897102356e-03 3.076012991368770599e-02 2.707796692848205566e-01 -1.616626828908920288e-01 -1.461680512875318527e-02 -1.844266802072525024e-01 7.888349704444408417e-03 6.448759138584136963e-02 2.020021528005599976e-01 7.414652407169342041e-02 -5.583192408084869385e-02 1.957866549491882324e-01 1.127521395683288574e-01 7.407218962907791138e-02 -5.337173491716384888e-02 1.312886923551559448e-01 3.222761750221252441e-01
-1.127800717949867249e-01 7.817017287015914917e-02 -1.064831689000129700e-01 -1.241013780236244202e-01 1.861733198165893555e-01 3.103987127542495728e-02 -3.329151272773742676e-01 6.930934637784957886e-02 -2.956674620509147644e-02 -6.293376535177230835e-02 -1.896324194967746735e-02 -1.408221479505300522e-02 1.266763508319854736e-01 2.941469848155975342e-01 -5.320898443460464478e-02 -2.542899847030639648e-01 2.399347722530364990e-01 1.868368871510028839e-02 1.756954379379749298e-02 -1.225969940423965454e-01 -1.505720317363739014e-01 4.532550647854804993e-02 -1.292633116245269775e-01 1.588846929371356964e-02 3.935511112213134766e-01 -6.257458776235580444e-02 -5.059351772069931030e-02 -8.893720060586929321e-02 -4.608299210667610168e-02 -3.644028306007385254e-01 4.146417081356048584e-01 1.914699822664260864e-01
-2.077675759792327881e-01 4.194860905408859253e-02 1.322739105671644211e-02 -2.361488789319992065e-01 4.201925918459892273e-02 -2.716261707246303558e-02 -2.112148255109786987e-01 2.966655194759368896e-01 -8.929558098316192627e-03 -1.956959962844848633e-01 -1.216873675584793091e-01 -5.001946911215782166e-02 -1.145842298865318298e-02 8.359115570783615112e-02 -5.140812136232852936e-03 -2.914343178272247314e-01 2.055368199944496155e-02 4.063599929213523865e-02 -2.353146672248840332e-01 -1.941753327846527100e-01 -1.272664964199066162e-01 5.158663988113403320e-01 -3.491125404834747314e-01 -7.719519734382629395e-02 -1.105183828622102737e-02 1.940757036209106445e-02 1.392296999692916870e-01 2.246064977953210473e-04 1.303484290838241577e-01 -6.414550542831420898e-02 -2.107348442077636719e-01 -1.598059833049774170e-01
-7.059919089078903198e-02 1.245908290147781372e-01 1.739069633185863495e-02 -1.428585797548294067e-01 7.493413239717483521e-02 -2.358923256397247314e-01 -9.271895140409469604e-02 1.607338935136795044e-01 3.335120379924774170e-01 -2.345683425664901733e-01 -1.709192395210266113e-01 -1.360946744680404663e-01 7.429781835526227951e-03 -1.768559031188488007e-02 4.406337812542915344e-02 -4.132416844367980957e-01 -3.826154395937919617e-02 3.773843636736273766e-03 -5.532841086387634277e-01 -9.918180294334888458e-03 -7.771767675876617432e-02 1.455806195735931396e-01 -8.640246093273162842e-02 8.136321604251861572e-02 1.658594310283660889e-01 1.128342598676681519e-01 1.549571007490158081e-01 -7.405185699462890625e-02 3.681172430515289307e-02 -1.254616826772689819e-01 -6.367146223783493042e-02 1.900479495525360107e-01
-2.702976763248443604e-01 -1.397114153951406479e-02 -3.335485234856605530e-02 -4.089475870132446289e-01 -6.737873191013932228e-04 -1.783324182033538818e-01 -7.131700217723846436e-02 6.352213770151138306e-02 1.667084693908691406e-01 1.167240962386131287e-01 8.631210774183273315e-02 -1.085858717560768127e-01 -1.130597591400146484e-01 2.782559953629970551e-03 2.144260257482528687e-01 -1.433498263359069824e-01 -4.240265861153602600e-02 4.634532332420349121e-02 -8.531469106674194336e-02 -2.105682641267776489e-01 2.908179461956024170e-01 9.319157898426055908e-02 -9.941360354423522949e-02 -3.428125381469726562e-02 1.931399852037429810e-01 5.937607213854789734e-02 1.382224708795547485e-01 2.435348480939865112e-01 2.707690000534057617e-01 -3.977967798709869385e-01 -5.120177567005157471e-02 2.533578276634216309e-01
-1.659328639507293701e-01 2.155678421258926392e-01 -2.326499819755554199e-01 -4.205359518527984619e-01 1.513308584690093994e-01 -4.646924510598182678e-02 1.747768819332122803e-01 7.350719720125198364e-02 1.381266117095947266e-01 -6.854341179132461548e-02 1.343743801116943359e-01 -1.509547829627990723e-01 -1.932787001132965088e-01 1.897918879985809326e-01 -7.568629831075668335e-02 -6.034937687218189240e-03 -2.610721886157989502e-01 9.759782254695892334e-02 9.805996902287006378e-03 2.082023210823535919e-02 -2.295260429382324219e-01 1.298907548189163208e-01 -1.822387576103210449e-01 -7.613343000411987305e-02 1.264749169349670410e-01 9.746770560741424561e-02 2.202252298593521118e-01 -1.418197751045227051e-01 -1.330756396055221558e-01 -2.835178971290588379e-01 1.236067712306976318e-01 -3.098283410072326660e-01
-1.777439117431640625e-01 -2.638036906719207764e-01 -1.003073453903198242e-01 -4.133919477462768555e-01 1.163569688796997070e-01 -2.083285003900527954e-01 -6.771785765886306763e-02 2.080741375684738159e-01 1.109795551747083664e-02 -1.187233999371528625e-01 -6.388872861862182617e-02 -8.337002247571945190e-02 2.275740057229995728e-01 -8.959857374429702759e-02 3.281104266643524170e-01 2.494013011455535889e-01 1.027928218245506287e-01 -7.540032267570495605e-02 -1.729025542736053467e-01 -9.641926735639572144e-02 2.380451560020446777e-01 1.735595166683197021e-01 2.283291518688201904e-02 1.176671832799911499e-01 2.634195685386657715e-01 2.746022045612335205e-01 -7.893741875886917114e-02 6.994309276342391968e-02 -5.776399001479148865e-02 -1.955168545246124268e-01 2.888091839849948883e-02 -5.655070021748542786e-02
-3.105508089065551758e-01 3.009550869464874268e-01 -6.589317321777343750e-02 -5.139599442481994629e-01 2.939502894878387451e-01 -1.810062825679779053e-01 1.804141551256179810e-01 2.257826328277587891e-01 -1.681982912123203278e-02 -5.138501152396202087e-02 1.198499575257301331e-01 -5.988872051239013672e-02 -1.085620746016502380e-01 -1.352060586214065552e-01 2.065305560827255249e-01 -1.347631216049194336e-01 1.114043146371841431e-01 -3.556288778781890869e-02 -2.402420639991760254e-01 -2.620913982391357422e-01 7.595296949148178101e-03 -6.837568432092666626e-02 4.405993595719337463e-02 -3.343560267239809036e-03 1.529812365770339966e-01 -5.145170539617538452e-02 6.910149753093719482e-02 5.988261476159095764e-02 -9.012078866362571716e-03 -1.652542501688003540e-01 1.249439045786857605e-01 7.649945467710494995e-02
8.049421757459640503e-02 2.242024987936019897e-01 -2.759394347667694092e-01 -5.023952126502990723e-01 3.434910476207733154e-01 -8.059101551771163940e-02 -4.792837426066398621e-02 2.401543967425823212e-02 -2.353353239595890045e-02 -1.910393834114074707e-01 1.085723415017127991e-01 3.441203013062477112e-02 8.927763998508453369e-02 1.598071455955505371e-01 -4.984861984848976135e-02 -8.718544989824295044e-02 1.156663671135902405e-01 -2.612511515617370605e-01 4.502340778708457947e-02 8.415946364402770996e-02 1.324117779731750488e-01 2.470759600400924683e-01 -1.186269372701644897e-01 1.435657888650894165e-01 1.111602112650871277e-01 2.088866680860519409e-01 2.877640724182128906e-01 -3.981682937592267990e-03 -8.427245914936065674e-02 -7.165072113275527954e-02 1.021281778812408447e-01 1.680916398763656616e-01
-3.532773256301879883e-01 -1.638364195823669434e-01 -3.749922290444374084e-02 -3.578191399574279785e-01 8.322808146476745605e-02 -2.465280294418334961e-01 4.362125415354967117e-03 3.241546154022216797e-01 1.731633841991424561e-01 1.040091067552566528e-01 2.992942743003368378e-02 8.843829482793807983e-02 2.877703867852687836e-02 1.191987842321395874e-01 1.218356788158416748e-01 -3.418219685554504395e-01 -2.655258476734161377e-01 -1.487278193235397339e-01 -1.574918478727340698e-01 1.973867863416671753e-01 9.928665310144424438e-02 2.368502020835876465e-01 -5.053838714957237244e-02 3.640088438987731934e-02 1.214189827442169189e-01 1.882882118225097656e-01 6.185491755604743958e-02 1.766910552978515625e-01 1.596870869398117065e-01 -9.272840619087219238e-02 2.921443060040473938e-02 -5.876747518777847290e-02
1.283304244279861450e-01 2.351317703723907471e-01 -1.280246526002883911e-01 -3.263380527496337891e-01 2.717027091421186924e-04 8.485525846481323242e-02 -2.301203086972236633e-02 4.444939196109771729e-01 -1.195148304104804993e-01 -9.150999039411544800e-02 4.159181565046310425e-02 -3.684837520122528076e-01 2.366933226585388184e-02 8.579629659652709961e-02 1.941557526588439941e-01 -5.924788862466812134e-02 -1.278682500123977661e-01 -1.603130996227264404e-01 -3.192124068737030029e-01 1.663735136389732361e-02 -3.038419038057327271e-02 7.006454467773437500e-02 -5.178886279463768005e-02 5.001718550920486450e-02 9.816993027925491333e-02 -2.168517410755157471e-01 1.140803918242454529e-01 2.718975543975830078e-01 1.304372847080230713e-01 -1.157370507717132568e-01 2.026189714670181274e-01 -1.429983228445053101e-01
-3.178181126713752747e-02 -1.357561051845550537e-01 -3.251364827156066895e-02 -1.184378787875175476e-01 -2.284726202487945557e-01 -2.845371067523956299e-01 3.957043960690498352e-02 3.072344139218330383e-02 2.878845334053039551e-01 -9.730925410985946655e-02 -1.309393439441919327e-02 -3.470357060432434082e-01 1.115315631031990051e-01 2.029220461845397949e-01 1.437430679798126221e-01 -5.993355438113212585e-02 -1.337351948022842407e-01 -2.303209900856018066e-02 6.120805069804191589e-02 1.393222659826278687e-01 8.109118789434432983e-02 6.855328381061553955e-02 -3.690482974052429199e-01 -1.462237238883972168e-01 2.900677323341369629e-01 4.802727326750755310e-02 4.715047776699066162e-02 7.874684780836105347e-02 -1.127441078424453735e-01 -2.066037654876708984e-01 3.026513941586017609e-02 4.211576581001281738e-01
-1.480946093797683716e-01 -5.405561998486518860e-02 9.212384000420570374e-03 -6.435824930667877197e-02 -1.236830279231071472e-02 -1.320028603076934814e-01 -9.089221805334091187e-02 5.046283453702926636e-02 4.020651280879974365e-01 3.855594620108604431e-02 2.041921168565750122e-01 -2.019250839948654175e-01 -8.317955583333969116e-02 -3.083916753530502319e-02 3.941418528556823730e-01 -7.973235845565795898e-02 -2.395843863487243652e-01 1.359496712684631348e-01 -1.520544886589050293e-01 -7.349645346403121948e-02 -1.464710682630538940e-01 4.275045692920684814e-01 -2.175781130790710449e-01 7.326193898916244507e-02 2.448906302452087402e-01 2.326516658067703247e-01 1.136825680732727051e-01 -1.761366799473762512e-02 5.829161033034324646e-02 -3.227023035287857056e-02 9.065280854701995850e-02 1.613417863845825195e-01
-1.056310683488845825e-01 -7.674670964479446411e-02 4.162130877375602722e-02 -1.383402198553085327e-01 2.800805568695068359e-01 -1.534442454576492310e-01 -5.278708785772323608e-02 1.531418859958648682e-01 3.880332410335540771e-01 -1.270469725131988525e-01 1.633331328630447388e-01 -2.801810503005981445e-01 1.236228644847869873e-01 -1.053710281848907471e-01 1.292573809623718262e-01 -1.174600422382354736e-01 -9.672107547521591187e-02 1.835248619318008423e-01 -2.032365351915359497e-01 2.462412118911743164e-01 -1.139669418334960938e-01 2.557663917541503906e-01 1.201731935143470764e-01 4.482257738709449768e-02 1.084538474678993225e-01 2.898670732975006104e-01 3.177390992641448975e-02 2.946973592042922974e-02 1.319727897644042969e-01 -2.444659471511840820e-01 2.286846935749053955e-01 1.951942443847656250e-01
-1.716373562812805176e-01 -2.627740241587162018e-02 -7.223526388406753540e-02 -3.582789599895477295e-01 1.901862323284149170e-01 -1.360883265733718872e-01 -4.691349714994430542e-02 8.690915256738662720e-02 -1.299406867474317551e-02 -6.224974989891052246e-02 9.291406720876693726e-02 -2.063565701246261597e-01 1.687197536230087280e-01 -9.316614270210266113e-02 3.353723585605621338e-01 -1.562241464853286743e-01 -1.367168873548507690e-01 5.468077212572097778e-02 1.718037873506546021e-01 -2.508455812931060791e-01 -1.758016794919967651e-01 -7.369565218687057495e-02 -1.823666319251060486e-02 1.853647977113723755e-01 2.311272472143173218e-01 3.146534040570259094e-02 2.165229171514511108e-01 -9.824801236391067505e-03 3.322012424468994141e-01 -3.509906232357025146e-01 -5.404664948582649231e-02 -1.397258788347244263e-01
-2.364552021026611328e-01 -9.880665689706802368e-02 4.903429001569747925e-02 -2.352827042341232300e-01 -4.607280343770980835e-02 -4.648236930370330811e-02 1.244390830397605896e-01 1.673463135957717896e-01 2.436830848455429077e-01 -2.743391394615173340e-01 -6.092604994773864746e-02 -3.628582134842872620e-02 2.282687276601791382e-01 -1.241021081805229187e-01 3.489616513252258301e-01 1.742954403162002563e-01 1.180005595088005066e-01 1.403357237577438354e-01 4.313429817557334900e-02 -9.981199167668819427e-03 1.472542732954025269e-01 2.614263296127319336e-01 2.732343971729278564e-03 -5.010492727160453796e-02 4.399597048759460449e-01 3.206575661897659302e-02 -1.636650711297988892e-01 -6.503910571336746216e-02 1.001818776130676270e-01 -2.978444099426269531e-01 -1.122343316674232483e-01 6.618403643369674683e-02
-3.129377067089080811e-01 1.270362436771392822e-01 -3.559846580028533936e-01 -1.615152880549430847e-02 1.147446334362030029e-01 7.395150512456893921e-02 -5.130784213542938232e-02 -1.482300460338592529e-01 4.283206164836883545e-02 -2.081567645072937012e-01 2.193461060523986816e-01 -1.592135280370712280e-01 9.850198030471801758e-02 7.132235914468765259e-02 1.450323164463043213e-01 -1.066637784242630005e-01 -1.414803564548492432e-01 4.436377063393592834e-02 -2.999808490276336670e-01 -2.264611236751079559e-02 2.690796554088592529e-01 2.801236808300018311e-01 -8.797421306371688843e-02 -1.559841930866241455e-01 1.647046953439712524e-01 3.225630819797515869e-01 4.747667536139488220e-02 -8.412536978721618652e-02 -6.137832067906856537e-03 -6.427430361509323120e-02 2.402248084545135498e-01 2.281824201345443726e-01
2.164171449840068817e-02 2.678501233458518982e-02 -2.179901748895645142e-01 -1.971858292818069458e-01 1.882686167955398560e-01 -2.354596704244613647e-01 -7.098452746868133545e-02 2.171788960695266724e-01 1.950547844171524048e-01 -2.142610214650630951e-02 8.079355210065841675e-02 -1.532600671052932739e-01 2.415211200714111328e-01 -2.229333966970443726e-01 5.057466030120849609e-02 7.309085875749588013e-02 -6.744161993265151978e-02 1.847785115242004395e-01 -7.973000407218933105e-02 -1.843125559389591217e-02 -3.190293908119201660e-02 -1.401277035474777222e-01 -3.598002493381500244e-01 1.911636739969253540e-01 1.287187635898590088e-01 1.370075047016143799e-01 2.460455745458602905e-01 2.089016437530517578e-01 1.159961819648742676e-01 -3.059466779232025146e-01 3.257369101047515869e-01 -1.203070301562547684e-02
-1.316656358540058136e-02 8.509790152311325073e-02 -2.495840638875961304e-01 -5.140331983566284180e-01 -1.417917758226394653e-01 -7.037103921175003052e-02 -2.817685343325138092e-02 8.090323209762573242e-02 1.239365935325622559e-01 -4.261542484164237976e-02 -1.297069787979125977e-01 1.250527650117874146e-01 1.050847619771957397e-01 1.219510212540626526e-01 4.101293981075286865e-01 -1.441320683807134628e-02 2.494480647146701813e-02 1.548343617469072342e-02 -7.073670625686645508e-02 3.419248387217521667e-02 1.247032880783081055e-01 1.963947415351867676e-01 -5.925783887505531311e-02 -1.264663785696029663e-01 2.157489210367202759e-01 -1.100400239229202271e-01 -3.804099261760711670e-01 1.062612384557723999e-01 1.238453388214111328e-01 -2.784371972084045410e-01 -6.599985528737306595e-03 3.833081200718879700e-02
-3.440360724925994873e-02 2.221973538398742676e-01 -1.547190248966217041e-01 -4.467365518212318420e-02 -1.050870493054389954e-01 1.862096041440963745e-01 -1.465449333190917969e-01 1.433066576719284058e-01 5.469146370887756348e-02 -1.710021346807479858e-01 5.640425533056259155e-02 -3.545975089073181152e-01 8.363674394786357880e-03 1.780147403478622437e-01 1.813448220491409302e-01 -1.023371219635009766e-01 -1.952729672193527222e-01 9.058347344398498535e-02 -2.019805759191513062e-01 3.104783780872821808e-02 -2.228285968303680420e-01 7.075000554323196411e-02 -3.501647710800170898e-01 -1.707853004336357117e-02 4.675323665142059326e-01 2.602100074291229248e-01 -6.167301908135414124e-02 8.048550784587860107e-02 2.944941259920597076e-02 -7.261688262224197388e-02 7.551657408475875854e-02 1.594588011503219604e-01
-2.532950937747955322e-01 3.037900663912296295e-02 -2.968216538429260254e-01 -4.961132109165191650e-01 1.876205801963806152e-01 -1.140713021159172058e-01 -1.284345239400863647e-01 1.210046783089637756e-01 1.736579239368438721e-01 -7.006553560495376587e-02 -7.652990520000457764e-02 1.202045157551765442e-01 1.316615343093872070e-01 1.110722720623016357e-01 -8.580231666564941406e-02 -1.866401433944702148e-01 1.049690768122673035e-01 -3.092277348041534424e-01 1.267407927662134171e-02 2.118431627750396729e-01 6.521880626678466797e-02 8.577635884284973145e-02 -1.136243268847465515e-01 1.050229370594024658e-02 2.884049117565155029e-01 -1.556101739406585693e-01 5.607872456312179565e-02 -7.809373736381530762e-02 -1.297193169593811035e-01 -6.801835726946592331e-03 2.827637791633605957e-01 6.573539227247238159e-02
-3.062863051891326904e-01 1.108593419194221497e-01 -1.756890118122100830e-01 -6.865191459655761719e-02 1.405617147684097290e-01 -1.435177326202392578e-01 -4.836476966738700867e-02 -6.212953850626945496e-02 2.987408041954040527e-01 -9.660806506872177124e-02 4.068848788738250732e-01 -2.632350325584411621e-01 9.655696898698806763e-02 -7.281182706356048584e-02 2.670063078403472900e-01 2.283902280032634735e-02 -6.112467125058174133e-02 -1.753708906471729279e-02 -1.163883209228515625e-01 -1.809632331132888794e-01 1.443885564804077148e-01 3.295700252056121826e-01 -5.821045115590095520e-02 -8.141973055899143219e-03 7.343025505542755127e-02 2.719284892082214355e-01 1.708602011203765869e-01 5.477027595043182373e-02 -2.024466544389724731e-01 -9.480943530797958374e-02 8.724132925271987915e-02 1.988153755664825439e-01
-1.242364048957824707e-01 1.303502917289733887e-01 -1.495579928159713745e-01 -3.158114850521087646e-01 -1.366763412952423096e-01 -5.780126899480819702e-02 8.656988292932510376e-02 9.437036514282226562e-02 1.081308051943778992e-01 -1.633467525243759155e-01 -3.268897905945777893e-02 -2.643052041530609131e-01 3.107896447181701660e-02 2.347623370587825775e-02 4.536104202270507812e-01 -9.209334105253219604e-02 -1.862003803253173828e-01 3.572870194911956787e-01 6.950078904628753662e-02 1.761870831251144409e-01 -8.193234354257583618e-02 1.106798350811004639e-01 -1.796004325151443481e-01 -8.921516686677932739e-02 5.101659893989562988e-02 -1.110467091202735901e-01 -2.019658535718917847e-01 -1.249978616833686829e-01 -1.502234637737274170e-01 -2.607950866222381592e-01 -8.223547041416168213e-02 2.364723086357116699e-01
-1.644409000873565674e-01 -3.532246872782707214e-02 -1.300476938486099243e-01 -3.045007586479187012e-01 -6.485140323638916016e-02 -1.909451931715011597e-01 -2.882556617259979248e-01 2.897537648677825928e-01 1.121961921453475952e-01 -4.337654411792755127e-01 3.382918983697891235e-02 8.368510007858276367e-02 2.488200552761554718e-02 2.403022646903991699e-01 2.348985709249973297e-02 -2.236873377114534378e-03 -2.816987335681915283e-01 -6.881318241357803345e-02 -3.422443568706512451e-01 8.762577921152114868e-02 -2.002940699458122253e-02 -1.148508163169026375e-03 -2.032966725528240204e-02 1.276932358741760254e-01 1.230640560388565063e-01 1.264679431915283203e-01 2.273484468460083008e-01 2.106200903654098511e-01 1.179680451750755310e-01 -1.246128305792808533e-01 3.034294024109840393e-02 -5.461052432656288147e-02
-4.759058356285095215e-02 -1.016868203878402710e-01 -2.607307434082031250e-01 -8.149315416812896729e-02 1.706009656190872192e-01 -4.845095798373222351e-02 2.700632624328136444e-02 8.216862380504608154e-02 1.331399083137512207e-01 -2.203063815832138062e-01 2.873762249946594238e-01 -1.130574941635131836e-01 -1.690880507230758667e-01 -5.408932268619537354e-02 1.842032521963119507e-01 -2.218012697994709015e-03 -1.060371696949005127e-01 -8.275896310806274414e-02 -6.722738593816757202e-02 1.354822814464569092e-01 -2.379395067691802979e-03 3.597095608711242676e-01 -2.894566059112548828e-01 1.039994135499000549e-01 9.556648135185241699e-02 2.118190005421638489e-02 -1.337353289127349854e-01 -5.440055727958679199e-01 2.143973112106323242e-01 -7.254914194345474243e-02 5.994228646159172058e-02 5.968844145536422729e-02
-1.802430450916290283e-01 2.003784775733947754e-01 -4.936547949910163879e-02 -2.693996727466583252e-01 7.515143603086471558e-02 2.785302698612213135e-02 4.747402295470237732e-02 7.246230542659759521e-02 1.648461818695068359e-01 1.359826773405075073e-01 1.224089507013559341e-02 -1.846514493227005005e-01 -1.953230202198028564e-01 -3.132287040352821350e-02 3.346976041793823242e-01 -5.681008473038673401e-02 -5.638008564710617065e-02 -8.103311061859130859e-02 -9.740918874740600586e-02 -2.844137847423553467e-01 1.620034128427505493e-01 2.285743653774261475e-01 -7.345520704984664917e-02 -2.445031888782978058e-02 3.201502561569213867e-01 7.398173958063125610e-02 1.520918868482112885e-02 2.855014801025390625e-01 3.070032298564910889e-01 -3.200251758098602295e-01 -1.224924623966217041e-01 1.346594393253326416e-01
-1.185258403420448303e-01 -7.829945534467697144e-02 -3.912514448165893555e-01 -4.409528076648712158e-01 1.980534344911575317e-01 -8.021868765354156494e-03 -1.614807844161987305e-01 2.133429944515228271e-01 4.256765171885490417e-02 -1.024696603417396545e-01 -4.436111450195312500e-02 -1.180709451436996460e-01 -1.489217132329940796e-01 5.050343275070190430e-02 9.582522511482238770e-02 -2.074088752269744873e-01 2.884629070758819580e-01 2.624198049306869507e-02 1.290270090103149414e-01 -7.508325576782226562e-02 -3.033517003059387207e-01 -1.623901166021823883e-02 -2.822761833667755127e-01 1.293307393789291382e-01 -7.319594174623489380e-02 8.839841932058334351e-02 -7.970534265041351318e-02 2.972355112433433533e-02 6.831308454275131226e-02 -1.597575843334197998e-01 1.080182716250419617e-01 2.431673556566238403e-01
-2.398216426372528076e-01 -3.162001073360443115e-02 -2.924373447895050049e-01 1.088004186749458313e-01 2.661961615085601807e-01 -5.437610298395156860e-02 -1.090030595660209656e-01 2.423551529645919800e-01 2.810682542622089386e-02 -4.085983335971832275e-01 -1.019582897424697876e-01 -3.715418279170989990e-02 4.981736466288566589e-02 -1.230884343385696411e-01 3.689407408237457275e-01 -2.285001054406166077e-02 -4.687859490513801575e-02 7.245639711618423462e-02 -8.398484438657760620e-02 1.363479197025299072e-01 -2.956438064575195312e-01 1.199911907315254211e-01 -3.303905203938484192e-02 4.400645196437835693e-02 5.710928514599800110e-02 -1.309893131256103516e-01 -7.229178678244352341e-03 -3.036988973617553711e-01 -7.306615263223648071e-02 -2.746846675872802734e-01 1.500612944364547729e-01 1.093910560011863708e-01
1.924698799848556519e-02 -2.899004518985748291e-01 -3.878916800022125244e-01 -1.101092547178268433e-01 2.733155488967895508e-01 6.750551611185073853e-02 -1.671376079320907593e-01 1.610102504491806030e-01 -2.738713659346103668e-02 -1.005193665623664856e-01 -6.717664003372192383e-02 -2.233041226863861084e-01 -1.417573690414428711e-01 -6.912685930728912354e-02 2.667095363140106201e-01 7.490122318267822266e-02 -2.113153040409088135e-01 -3.167768195271492004e-02 -8.732252754271030426e-03 9.390753693878650665e-03 -2.141638472676277161e-02 3.514051139354705811e-01 -2.455719113349914551e-01 7.678151875734329224e-02 3.103125691413879395e-01 5.108336731791496277e-02 2.030270360410213470e-02 -1.008995100855827332e-01 -4.380729049444198608e-02 -5.092156678438186646e-02 -2.400034517049789429e-01 2.132103890180587769e-01
-2.804902568459510803e-02 1.662060916423797607e-01 -7.247944176197052002e-02 -6.164070963859558105e-01 1.041715890169143677e-01 -2.081036567687988281e-01 8.693127334117889404e-02 1.106460988521575928e-01 -2.804510667920112610e-02 5.131641030311584473e-02 -1.452798992395401001e-01 -3.131123781204223633e-01 -3.985258564352989197e-02 3.982305526733398438e-02 1.419649925082921982e-02 -4.222584515810012817e-02 -1.624937206506729126e-01 -2.271990850567817688e-02 8.130715042352676392e-02 3.243921697139739990e-02 -3.344748169183731079e-02 1.209195107221603394e-01 -2.255557328462600708e-01 -4.799848794937133789e-02 1.856409385800361633e-02 1.025329604744911194e-01 -1.937935799360275269e-01 8.539745956659317017e-02 -2.296925783157348633e-01 -1.358752846717834473e-01 3.305082023143768311e-01 -2.122010141611099243e-01
-1.568258404731750488e-01 1.758830398321151733e-01 -2.426428943872451782e-01 -3.714356124401092529e-01 -3.665613755583763123e-02 -9.249021112918853760e-02 3.288623392581939697e-01 3.140322566032409668e-01 1.362899243831634521e-01 -6.370008736848831177e-02 -3.177244365215301514e-01 -1.718739867210388184e-01 1.821270957589149475e-02 2.210707515478134155e-01 1.407752633094787598e-01 -5.121725844219326973e-04 -1.179331094026565552e-01 -1.333776861429214478e-01 -1.250918209552764893e-01 1.976705938577651978e-01 8.229586482048034668e-02 8.557669818401336670e-02 -1.002300456166267395e-01 -5.459479987621307373e-02 -3.892137482762336731e-02 8.604975789785385132e-02 -5.811068043112754822e-02 -2.225499153137207031e-01 2.825096622109413147e-02 -3.151821792125701904e-01 8.974257856607437134e-02 1.589450091123580933e-01
-1.975629478693008423e-01 -2.721183933317661285e-02 1.297178026288747787e-02 -1.179312244057655334e-01 2.329299151897430420e-01 2.630781568586826324e-02 -1.218034774065017700e-01 1.550607979297637939e-01 -3.153313696384429932e-02 -1.976316571235656738e-01 -1.703712791204452515e-01 -1.548744887113571167e-01 -1.025629416108131409e-01 2.406728863716125488e-01 2.621164619922637939e-01 -3.235116899013519287e-01 -3.970787525177001953e-01 1.729890704154968262e-02 -7.899071276187896729e-02 -2.294419854879379272e-01 -9.231369197368621826e-02 7.171476632356643677e-02 -4.605191573500633240e-02 2.903960645198822021e-01 -4.549206048250198364e-02 1.270836293697357178e-01 -1.111625954508781433e-01 1.176646798849105835e-01 -3.181149065494537354e-01 -6.118574738502502441e-02 -9.157225489616394043e-02 2.067216336727142334e-01
2.002426236867904663e-02 1.169234514236450195e-03 3.910310938954353333e-02 -3.548465371131896973e-01 -4.483631253242492676e-02 1.499621849507093430e-02 -7.442303001880645752e-02 3.686752915382385254e-02 1.252512186765670776e-01 -8.099661767482757568e-02 4.385601729154586792e-02 1.128567662090063095e-02 6.786439567804336548e-03 2.531952969729900360e-02 2.865257263183593750e-01 -1.624897718429565430e-01 1.476101130247116089e-01 -1.141940429806709290e-01 -1.166750863194465637e-01 1.168591454625129700e-01 -2.282009227201342583e-03 3.358751535415649414e-02 -1.479641497135162354e-01 -5.299930274486541748e-02 6.370763480663299561e-02 1.568697765469551086e-02 -1.583266556262969971e-01 1.173951402306556702e-01 -3.130568936467170715e-02 -7.716583609580993652e-01 1.956335641443729401e-02 -4.032626748085021973e-02
-1.830053776502609253e-01 -2.912765741348266602e-01 -9.968255460262298584e-02 -3.394094407558441162e-01 -1.866489276289939880e-02 -2.123232334852218628e-01 -3.560570180416107178e-01 1.162168011069297791e-01 -4.218781739473342896e-02 -2.054452449083328247e-01 1.877272874116897583e-01 -1.246010065078735352e-01 2.547155022621154785e-01 7.256774604320526123e-02 1.514986623078584671e-02 -7.163911312818527222e-02 -1.269954144954681396e-01 1.077999174594879150e-01 1.655482202768325806e-01 -1.217231750488281250e-01 -1.769965142011642456e-01 1.708571612834930420e-01 8.082435280084609985e-02 1.826160103082656860e-01 1.190585419535636902e-01 1.200029775500297546e-01 2.805455625057220459e-01 -1.484124362468719482e-01 2.287513166666030884e-01 -2.062562257051467896e-01 1.290917582809925079e-02 -7.642906904220581055e-02
-2.429366409778594971e-01 2.577704787254333496e-01 1.196723803877830505e-01 -5.441984534263610840e-01 -1.821855008602142334e-01 -1.083068698644638062e-01 -9.066594392061233521e-02 1.641864776611328125e-01 1.282307654619216919e-01 -8.741950243711471558e-02 -1.058969460427761078e-02 -4.702284932136535645e-02 2.569677233695983887e-01 3.696099668741226196e-02 3.377658724784851074e-01 -4.687613248825073242e-02 -2.919096313416957855e-02 1.336715817451477051e-01 4.053718969225883484e-02 8.045665919780731201e-02 1.259590685367584229e-01 1.677285432815551758e-01 -9.043115377426147461e-02 -2.086547017097473145e-02 8.161961287260055542e-02 5.857651308178901672e-02 -2.956680655479431152e-01 1.248848140239715576e-01 9.936089068651199341e-02 -2.261912375688552856e-01 1.169435381889343262e-01 8.127053827047348022e-02
-2.659172937273979187e-02 1.621124520897865295e-02 -1.284151524305343628e-01 -4.449341297149658203e-01 -2.109225392341613770e-01 -3.377450257539749146e-02 -1.814508065581321716e-02 9.579174220561981201e-02 8.552364259958267212e-02 4.362809006124734879e-03 2.128830738365650177e-02 1.563230715692043304e-02 4.111773148179054260e-02 9.777776151895523071e-02 4.630680978298187256e-01 -1.062868162989616394e-01 1.345246434211730957e-01 -1.196133792400360107e-01 -1.137093901634216309e-01 5.028434842824935913e-02 1.634432934224605560e-02 2.244459390640258789e-01 -1.385355591773986816e-01 -7.384435087442398071e-02 1.094763800501823425e-01 6.920541077852249146e-02 -3.624875545501708984e-01 1.460165083408355713e-01 1.928094774484634399e-01 -3.828808665275573730e-01 -6.534188520163297653e-03 8.926891535520553589e-02
-1.516181081533432007e-01 2.158614434301853180e-02 -5.529084056615829468e-02 -8.141759037971496582e-02 -6.190538033843040466e-02 7.533722091466188431e-03 -2.112260907888412476e-01 -2.241586567834019661e-03 2.678643763065338135e-01 1.914466731250286102e-02 1.801154762506484985e-01 -3.619623780250549316e-01 -2.861464917659759521e-01 4.602019861340522766e-02 9.359624981880187988e-02 -8.358621597290039062e-02 -2.780117392539978027e-01 9.445401281118392944e-02 -1.929694563150405884e-01 4.606745392084121704e-02 -1.478734165430068970e-01 2.662054598331451416e-01 -3.625248968601226807e-01 -1.118980348110198975e-02 3.333580195903778076e-01 2.335035502910614014e-01 -8.106986433267593384e-02 2.056755311787128448e-02 5.401201546192169189e-03 -9.275013208389282227e-02 5.351528897881507874e-02 2.214351147413253784e-01
-7.550062239170074463e-02 -6.682329624891281128e-02 9.700747579336166382e-02 -4.454780220985412598e-01 2.201774567365646362e-01 -4.409403353929519653e-02 -2.073769867420196533e-01 1.116362139582633972e-01 -9.657371789216995239e-02 2.056960463523864746e-01 -9.913828223943710327e-02 -1.428851783275604248e-01 3.952017053961753845e-02 1.864732615649700165e-02 2.942511737346649170e-01 7.158166170120239258e-02 -2.606241405010223389e-02 -4.582954943180084229e-02 -2.486637532711029053e-01 1.101601123809814453e-01 -7.787548750638961792e-02 1.723339408636093140e-01 -1.586624681949615479e-01 -2.099369168281555176e-01 3.107655048370361328e-01 -1.378089487552642822e-01 -1.357427686452865601e-01 2.329752147197723389e-01 2.915943972766399384e-02 -3.443812429904937744e-01 -1.038257181644439697e-01 -1.804950647056102753e-02
-1.291106045246124268e-01 9.594306349754333496e-02 -7.808567583560943604e-02 -3.152850270271301270e-01 -6.907005608081817627e-02 -1.605912894010543823e-01 -1.668664515018463135e-01 2.182030528783798218e-01 2.083221524953842163e-01 2.035684287548065186e-01 -9.133753180503845215e-02 -1.082030385732650757e-01 -1.698408126831054688e-01 3.945559728890657425e-04 2.742748260498046875e-01 -9.698364883661270142e-02 2.068851515650749207e-02 -5.127665400505065918e-02 -8.058364689350128174e-02 -2.175771594047546387e-01 1.810335516929626465e-01 1.657783091068267822e-01 -8.516887575387954712e-02 -1.536396443843841553e-01 2.451263368129730225e-01 1.400304436683654785e-01 -1.096938624978065491e-01 2.179036885499954224e-01 3.431733250617980957e-01 -3.700707554817199707e-01 9.719106368720531464e-03 4.699555784463882446e-02
-8.687427639961242676e-02 -1.229177229106426239e-02 -2.916924655437469482e-01 -4.906134903430938721e-01 -1.934695094823837280e-01 -1.693314313888549805e-02 -9.499023109674453735e-02 6.936816871166229248e-02 5.046155676245689392e-02 -2.185325138270854950e-02 -1.079357936978340149e-01 1.997690349817276001e-01 2.488401159644126892e-02 7.948236912488937378e-02 3.644146323204040527e-01 -2.273070812225341797e-02 1.590460091829299927e-01 -7.072496414184570312e-02 -2.403926849365234375e-02 3.151221573352813721e-02 -4.901568964123725891e-02 1.916153728961944580e-01 -6.421636044979095459e-02 -3.841286525130271912e-02 1.888108402490615845e-01 -7.202778756618499756e-02 -4.209431409835815430e-01 1.228554919362068176e-01 1.695273220539093018e-01 -2.796193361282348633e-01 5.908156931400299072e-02 -1.495506730861961842e-03
-2.637901715934276581e-02 -1.344117373228073120e-01 -9.932423941791057587e-03 -1.172756403684616089e-01 1.128053385764360428e-02 -2.445460557937622070e-01 -4.614877048879861832e-03 -3.597617149353027344e-03 1.306263804435729980e-01 -3.150399029254913330e-02 2.901129722595214844e-01 -2.811072170734405518e-01 -1.903374344110488892e-01 2.488674595952033997e-02 3.035681508481502533e-02 -1.337703969329595566e-02 -2.156952768564224243e-01 9.672664105892181396e-02 -2.222097367048263550e-01 7.220035791397094727e-02 -1.860285699367523193e-01 2.643992602825164795e-01 -3.552590608596801758e-01 5.588791891932487488e-02 2.329285442829132080e-01 2.731899023056030273e-01 -9.766040742397308350e-02 -1.880372464656829834e-01 -1.194675788283348083e-01 -2.543954253196716309e-01 -2.529924176633358002e-02 3.008326292037963867e-01
-1.583867073059082031e-01 -4.142178222537040710e-02 -3.729766607284545898e-01 -1.126913875341415405e-01 1.337619423866271973e-01 1.719825565814971924e-01 -2.975722402334213257e-02 2.383081428706645966e-02 1.905887722969055176e-01 -1.230108663439750671e-01 2.041148096323013306e-01 -4.008590281009674072e-01 1.443220824003219604e-01 -8.926816284656524658e-02 2.875120341777801514e-01 -7.869391143321990967e-02 -8.987355232238769531e-02 -1.069873347878456116e-01 -1.778408437967300415e-01 1.644853949546813965e-01 -8.684282749891281128e-02 1.169380545616149902e-01 4.471481218934059143e-02 -1.592045873403549194e-01 1.614126414060592651e-01 2.080173790454864502e-01 7.487904280424118042e-02 -1.976571232080459595e-01 -7.618577778339385986e-02 -3.744997978210449219e-01 5.309998616576194763e-02 1.065862253308296204e-01
1.174504086375236511e-01 5.248031765222549438e-02 2.612883597612380981e-02 -2.556141018867492676e-01 -1.268571019172668457e-01 -2.475837171077728271e-01 1.578025817871093750e-01 2.602134943008422852e-01 4.959432035684585571e-02 -2.000143229961395264e-01 -5.624469742178916931e-02 -4.796262383460998535e-01 9.715913794934749603e-03 1.431584060192108154e-01 2.604177892208099365e-01 -2.426506429910659790e-01 -3.028126060962677002e-01 5.883339419960975647e-02 -2.228280007839202881e-01 -1.479301303625106812e-01 -1.121300682425498962e-01 1.831175386905670166e-01 -2.045213617384433746e-02 -2.405301481485366821e-02 1.457437127828598022e-02 -7.216430455446243286e-02 -1.010515727102756500e-02 -1.807210445404052734e-01 1.150984596461057663e-02 1.093492284417152405e-02 2.670278251171112061e-01 3.063299134373664856e-02
1.704604737460613251e-02 2.375266999006271362e-01 5.585739016532897949e-02 -2.797621786594390869e-01 7.190395891666412354e-02 -6.414762139320373535e-02 -1.774971932172775269e-01 2.541581690311431885e-01 2.264918759465217590e-02 -7.097276300191879272e-02 1.796255558729171753e-01 -1.648084670305252075e-01 4.986825585365295410e-02 -7.079997658729553223e-02 -4.289017990231513977e-03 -2.161865681409835815e-01 -1.667262464761734009e-01 2.460636198520660400e-01 1.546587795019149780e-01 -3.841277584433555603e-02 8.155731856822967529e-02 4.743154719471931458e-02 -2.770760357379913330e-01 -1.067632138729095459e-01 3.436837494373321533e-01 1.564861387014389038e-01 -3.443849384784698486e-01 -3.133736550807952881e-02 5.011665076017379761e-02 -2.099916338920593262e-01 1.799305081367492676e-01 2.920646071434020996e-01
1.928649842739105225e-02 1.136030703783035278e-01 -2.019127756357192993e-01 -9.335572272539138794e-02 9.674116224050521851e-02 -3.250201642513275146e-01 -3.413934707641601562e-01 1.271234359592199326e-02 1.558363735675811768e-01 -2.797699570655822754e-01 3.116606175899505615e-01 2.845128998160362244e-02 2.479261904954910278e-01 -4.097918048501014709e-02 -3.679217770695686340e-03 -1.918171793222427368e-01 -9.344591945409774780e-02 -1.194066926836967468e-02 -2.377397380769252777e-02 -3.128937184810638428e-01 4.271972924470901489e-02 3.214745223522186279e-01 -1.078311055898666382e-01 -4.170851409435272217e-02 -1.473986506462097168e-01 -5.246848240494728088e-02 -1.393628120422363281e-01 6.610135897062718868e-04 1.548477858304977417e-01 -3.335692286491394043e-01 7.031614892184734344e-03 -6.911603268235921860e-04
-1.987389773130416870e-01 -3.981781005859375000e-02 -2.998793125152587891e-01 -3.825618922710418701e-01 8.207410573959350586e-02 -3.037680387496948242e-01 -8.852062374353408813e-02 1.460479795932769775e-01 1.151991859078407288e-01 -1.737185716629028320e-01 1.269145309925079346e-01 -3.988271206617355347e-02 1.416404098272323608e-01 1.317816227674484253e-01 7.822063565254211426e-02 -6.661254167556762695e-02 2.775002457201480865e-02 3.396514803171157837e-02 -1.359652578830718994e-01 5.800074338912963867e-02 1.458232998847961426e-01 -6.664927303791046143e-02 6.746510416269302368e-02 2.669432200491428375e-02 3.416490554809570312e-01 -8.282675594091415405e-02 -3.371560275554656982e-01 2.119343578815460205e-01 2.631072700023651123e-01 -1.479019820690155029e-01 -8.754003047943115234e-02 -2.228105962276458740e-01
-2.500829100608825684e-01 -2.677838206291198730e-01 -3.006007671356201172e-01 -1.552431732416152954e-01 1.465211510658264160e-01 -1.426138170063495636e-02 -1.898880749940872192e-01 1.694877147674560547e-01 1.093855574727058411e-01 -4.144372045993804932e-01 -1.897716969251632690e-01 -3.164427876472473145e-01 -2.460782229900360107e-01 3.949161991477012634e-02 6.372130662202835083e-02 -1.830878108739852905e-01 -7.397742569446563721e-02 1.401098258793354034e-02 -5.428557842969894409e-02 -2.158586382865905762e-01 1.894387230277061462e-02 4.174500703811645508e-02 5.778940021991729736e-02 6.944668292999267578e-02 1.314446330070495605e-01 -4.800294712185859680e-02 1.822962909936904907e-01 5.938334390521049500e-02 -3.212732821702957153e-02 -1.384438872337341309e-01 -3.185459375381469727e-01 -4.218823835253715515e-02
1.459403336048126221e-01 -4.258753731846809387e-02 6.907016783952713013e-02 -4.490437507629394531e-01 1.146374940872192383e-01 5.226027965545654297e-02 -1.249783020466566086e-02 2.778371274471282959e-01 -3.759793937206268311e-02 -1.899852752685546875e-01 -4.101275280117988586e-02 -3.420045673847198486e-01 -2.400203645229339600e-01 2.693758606910705566e-01 2.416852414608001709e-01 -7.896635681390762329e-02 -1.384004056453704834e-01 -2.391479462385177612e-01 3.512079594656825066e-03 -8.949287980794906616e-02 -6.973877549171447754e-02 1.609226912260055542e-01 -5.444971099495887756e-02 8.929425477981567383e-02 -3.590780869126319885e-02 1.787798702716827393e-01 7.545292377471923828e-02 -7.194407284259796143e-02 3.176395222544670105e-02 -2.477910965681076050e-01 -1.605262905359268188e-01 2.605995833873748779e-01
-2.314133383333683014e-02 -8.088550530374050140e-04 -1.626166552305221558e-01 -3.835476636886596680e-01 1.595063507556915283e-02 9.264793992042541504e-02 -1.140562221407890320e-01 2.140834331512451172e-01 1.181785948574542999e-02 -2.778988182544708252e-01 -8.319287002086639404e-02 -4.949459433555603027e-01 -6.853032112121582031e-02 6.540771573781967163e-02 1.837024986743927002e-01 -9.607632458209991455e-02 -1.046919897198677063e-01 1.069889366626739502e-01 -4.498068988323211670e-02 -1.865376532077789307e-01 1.409641504287719727e-01 6.655769050121307373e-02 7.378547638654708862e-02 1.724585443735122681e-01 -1.440411154180765152e-02 -2.685304265469312668e-03 -1.347150951623916626e-01 1.838462799787521362e-01 1.396770328283309937e-01 2.221680060029029846e-02 3.395008742809295654e-01 -2.662332952022552490e-01
-1.210825964808464050e-01 -7.828021049499511719e-02 -2.464351942762732506e-03 -1.013669371604919434e-01 -1.280360389500856400e-02 -2.566949725151062012e-01 -9.042938053607940674e-02 2.277323752641677856e-01 2.674429416656494141e-01 -6.571151316165924072e-02 4.112659394741058350e-02 -1.547506749629974365e-01 -9.404040873050689697e-02 1.095405071973800659e-01 -1.249755639582872391e-02 -3.007808327674865723e-01 -2.706071436405181885e-01 2.370797842741012573e-01 -4.178559184074401855e-01 -2.018545418977737427e-01 5.837969481945037842e-02 3.485665321350097656e-01 -4.992280527949333191e-02 4.607227817177772522e-02 -7.553222775459289551e-02 8.539921045303344727e-02 -2.405690588057041168e-02 2.298920005559921265e-01 -1.790516376495361328e-01 -1.751656681299209595e-01 1.523919105529785156e-01 -5.643149837851524353e-02
-2.003497928380966187e-01 -4.882636666297912598e-02 1.191138057038187981e-03 -4.742667544633150101e-03 7.510551810264587402e-02 1.006924957036972046e-01 -5.906294286251068115e-02 7.773508131504058838e-02 5.452631711959838867e-01 -1.240862160921096802e-01 -5.250092968344688416e-02 -2.134489119052886963e-01 1.776786893606185913e-02 4.885686095803976059e-03 2.448388487100601196e-01 -1.869585812091827393e-01 -2.149955630302429199e-01 1.176401078701019287e-01 -2.446299195289611816e-01 -2.396845445036888123e-02 4.542269185185432434e-02 2.930693626403808594e-01 1.435931473970413208e-01 2.422172809019684792e-03 2.855709493160247803e-01 1.896571218967437744e-01 8.377110213041305542e-02 -1.343517452478408813e-01 -8.208164363168179989e-04 -2.310085594654083252e-01 1.787064075469970703e-01 1.375774443149566650e-01
-1.256012320518493652e-01 -7.149095088243484497e-02 -3.008867204189300537e-01 -1.496556103229522705e-01 -7.133820652961730957e-02 -1.487960666418075562e-01 -3.079362809658050537e-01 2.105599343776702881e-01 -1.844892054796218872e-01 4.096841067075729370e-02 -4.006928950548171997e-02 -1.974703222513198853e-01 -2.653473913669586182e-01 3.730137944221496582e-01 1.199954524636268616e-01 -7.027457654476165771e-02 3.677980229258537292e-02 1.841675341129302979e-01 -6.754204630851745605e-03 -1.550478339195251465e-01 2.420569509267807007e-01 2.394580543041229248e-01 8.403916843235492706e-03 1.468816399574279785e-01 2.450603991746902466e-01 -5.440865829586982727e-02 1.514803767204284668e-01 -2.667732536792755127e-01 1.505357027053833008e-01 -8.724894374608993530e-02 -6.415382027626037598e-02 7.837683707475662231e-02
-2.801345288753509521e-01 1.362259835004806519e-01 -1.864149868488311768e-01 -3.121412992477416992e-01 -7.936561852693557739e-02 -2.191292792558670044e-01 2.907807528972625732e-01 4.877094626426696777e-01 6.571330875158309937e-02 9.225660562515258789e-02 -1.901416182518005371e-01 -2.572768926620483398e-01 4.438519850373268127e-02 1.030138880014419556e-01 1.193398311734199524e-01 1.503082215785980225e-01 -8.110749768093228340e-04 -2.482415176928043365e-03 -9.425642900168895721e-03 1.415877789258956909e-01 2.183295786380767822e-02 1.763707399368286133e-01 1.960735209286212921e-02 -7.692958414554595947e-02 1.673564463853836060e-01 -4.324099794030189514e-02 -1.161632244475185871e-03 -1.461964994668960571e-01 1.618318706750869751e-01 -2.402289658784866333e-01 1.477471087127923965e-04 1.904777586460113525e-01
6.314246356487274170e-02 9.740959107875823975e-02 -2.218996733427047729e-01 -3.027614653110504150e-01 -6.247694790363311768e-02 -3.217185735702514648e-01 -5.753527954220771790e-02 4.196449648588895798e-03 5.468624178320169449e-03 -1.390950530767440796e-01 -1.313021630048751831e-01 -1.143818050622940063e-01 1.296223253011703491e-01 3.005930222570896149e-02 1.695349663496017456e-01 3.469775617122650146e-02 9.505956433713436127e-03 -2.961696684360504150e-01 -1.497304141521453857e-01 -5.541934445500373840e-02 -4.719340428709983826e-02 4.552074670791625977e-01 1.467936784029006958e-01 1.106667593121528625e-01 3.803332448005676270e-01 -3.206770867109298706e-02 -2.690841555595397949e-01 -3.493210067972540855e-03 -3.077984973788261414e-02 -9.657447785139083862e-02 2.036967873573303223e-01 1.055149137973785400e-01
-4.958917200565338135e-02 -5.333663895726203918e-02 -1.405665725469589233e-01 -2.465582638978958130e-01 3.687174022197723389e-01 -6.168721243739128113e-02 -1.490873005241155624e-02 -1.473840326070785522e-01 1.455942690372467041e-01 -3.562199175357818604e-01 7.262179255485534668e-02 -4.888019338250160217e-02 4.651205614209175110e-02 1.255030483007431030e-01 5.993495881557464600e-02 1.237015202641487122e-01 -2.268475443124771118e-01 1.583303511142730713e-01 -4.431675001978874207e-02 1.828951090574264526e-01 -2.053646594285964966e-01 2.602665722370147705e-01 -4.058242440223693848e-01 6.408752501010894775e-02 2.232266068458557129e-01 1.979077905416488647e-01 -1.449637413024902344e-01 -1.083585917949676514e-01 7.180627435445785522e-02 -6.461019627749919891e-03 1.726727634668350220e-01 -1.116139590740203857e-01
1.403518468141555786e-01 1.163659431040287018e-02 -1.494538486003875732e-01 -2.452712655067443848e-01 -1.821449100971221924e-01 -3.116753101348876953e-01 -2.011477947235107422e-01 8.084402233362197876e-02 8.962612599134445190e-02 -1.665263324975967407e-01 -2.322506308555603027e-01 -4.634014070034027100e-01 3.522604703903198242e-02 1.070996299386024475e-01 2.720901370048522949e-01 8.941668272018432617e-02 -2.396108116954565048e-03 -2.559420093894004822e-02 -1.990458965301513672e-01 -2.281537652015686035e-01 -1.503501534461975098e-01 1.179551556706428528e-01 -1.052663922309875488e-01 1.765527129173278809e-01 -1.273682564496994019e-01 -3.632635623216629028e-02 -6.521836668252944946e-02 -4.374194890260696411e-03 2.589271366596221924e-01 -7.905443757772445679e-02 1.952433437108993530e-01 1.297701299190521240e-01
-2.120562791824340820e-01 5.065419673919677734e-01 -2.156614214181900024e-01 -2.498947232961654663e-01 8.176861703395843506e-02 5.706702545285224915e-02 1.326607018709182739e-01 4.498113691806793213e-02 -5.181451141834259033e-02 -2.127343863248825073e-01 -5.811193957924842834e-02 -2.116601020097732544e-01 1.007203385233879089e-02 -1.345239132642745972e-01 2.660509943962097168e-01 -2.294121384620666504e-01 1.958592981100082397e-01 -2.030234783887863159e-02 4.602515324950218201e-02 5.267241597175598145e-02 -1.962413638830184937e-01 1.350484937429428101e-01 -7.181213237345218658e-03 -3.025916405022144318e-02 7.846084982156753540e-02 -2.879097592085599899e-03 1.518111489713191986e-02 3.136556129902601242e-03 -2.077111601829528809e-01 -3.399646282196044922e-01 -1.298824045807123184e-02 2.356296777725219727e-01
-2.784449458122253418e-01 8.100425824522972107e-03 3.683465346693992615e-02 -3.847543001174926758e-01 2.254213839769363403e-01 -1.326669156551361084e-01 2.137258835136890411e-02 3.588688373565673828e-01 -1.375285238027572632e-01 1.898466050624847412e-01 -2.335501015186309814e-01 -1.439554840326309204e-01 -9.076775610446929932e-02 -2.111527770757675171e-01 1.220761891454458237e-02 -1.034406945109367371e-01 4.009702429175376892e-02 3.805450350046157837e-02 -4.546219483017921448e-03 2.812255918979644775e-01 1.145377978682518005e-01 1.913992464542388916e-01 -2.504383921623229980e-01 -8.829595893621444702e-02 1.094542592763900757e-01 8.756224066019058228e-02 -1.172540150582790375e-02 1.303740143775939941e-01 -8.490827679634094238e-02 -1.459410935640335083e-01 3.259305059909820557e-01 8.660043776035308838e-02
4.233362525701522827e-02 3.914096578955650330e-02 -7.235862314701080322e-02 -2.716224491596221924e-01 -1.001009270548820496e-01 1.784254610538482666e-02 -2.465843111276626587e-01 6.707027554512023926e-02 1.376648098230361938e-01 -1.574962288141250610e-01 8.361455798149108887e-02 -1.935588419437408447e-01 9.308255463838577271e-02 -9.556756354868412018e-03 2.656009420752525330e-02 -3.685379326343536377e-01 1.875890344381332397e-01 1.426625847816467285e-01 1.572645008563995361e-01 -5.934730544686317444e-02 -3.780421614646911621e-01 3.790079355239868164e-01 -2.108868956565856934e-01 3.688760846853256226e-02 -6.198939518071711063e-04 -1.164210215210914612e-01 -1.206898223608732224e-02 2.515772283077239990e-01 -2.196429967880249023e-01 -1.958659291267395020e-01 1.292455345392227173e-01 1.096851527690887451e-01
-4.504987597465515137e-01 9.242185950279235840e-02 2.816801704466342926e-02 -3.252030909061431885e-01 -1.812056452035903931e-02 -1.356891840696334839e-01 -1.116124838590621948e-01 1.147541254758834839e-01 2.747133076190948486e-01 -3.196282088756561279e-01 1.196748926304280758e-03 1.647158861160278320e-01 -1.145671457052230835e-01 -2.840283885598182678e-02 1.417743414640426636e-01 -2.729828357696533203e-01 -1.108272373676300049e-01 2.504896372556686401e-02 -1.175052225589752197e-01 -9.048402309417724609e-02 9.491579979658126831e-02 3.845060467720031738e-01 -5.230109393596649170e-02 3.856306895613670349e-02 -1.082852669060230255e-02 1.246051639318466187e-01 -6.099227815866470337e-03 -2.885304391384124756e-01 3.409201279282569885e-02 -1.266715526580810547e-01 6.749067455530166626e-02 -8.719662576913833618e-02
-1.090411543846130371e-01 -2.074688822031021118e-01 -3.728692829608917236e-01 -6.015988439321517944e-02 2.586053013801574707e-01 1.262785587459802628e-02 -1.951557546854019165e-01 2.840848863124847412e-01 1.486308723688125610e-01 -1.344107091426849365e-01 -1.817961484193801880e-01 -2.884555160999298096e-01 1.994377672672271729e-01 -1.502229422330856323e-01 2.648037970066070557e-01 1.774252802133560181e-01 -2.679084539413452148e-01 3.480374813079833984e-02 1.210086699575185776e-02 9.258021414279937744e-02 -2.318219244480133057e-01 2.268251478672027588e-01 -1.606528460979461670e-01 1.028283014893531799e-01 6.227835640311241150e-02 -8.937824517488479614e-02 2.122321166098117828e-02 -6.609600782394409180e-02 7.819668948650360107e-02 -5.591901391744613647e-02 -1.364009231328964233e-01 1.685882061719894409e-01
-1.211641654372215271e-01 6.140638142824172974e-02 -4.356883838772773743e-02 -3.054278902709484100e-02 1.747502982616424561e-01 -5.580443888902664185e-02 -2.451343089342117310e-02 6.216198205947875977e-03 5.515781044960021973e-01 -1.371130943298339844e-01 -7.987446337938308716e-02 -2.478906959295272827e-01 -5.000268667936325073e-02 -4.139538388699293137e-03 3.573478758335113525e-01 -1.050232052803039551e-01 -1.260097622871398926e-01 1.838245540857315063e-01 -2.168439477682113647e-01 1.286159455776214600e-01 4.317288100719451904e-02 1.793918609619140625e-01 1.685229241847991943e-01 -1.071978285908699036e-01 3.443421721458435059e-01 5.150805413722991943e-02 1.339629143476486206e-01 -5.373138189315795898e-02 -9.457597136497497559e-02 -2.243966013193130493e-01 7.312770187854766846e-02 1.357911229133605957e-01
-1.466778218746185303e-01 -1.703698560595512390e-02 1.730545796453952789e-02 -2.205553203821182251e-01 1.328225582838058472e-01 -4.238235354423522949e-01 -5.973490327596664429e-02 1.033050790429115295e-01 1.081744115799665451e-02 -3.042932413518428802e-02 2.383444370934739709e-04 -3.216237723827362061e-01 -3.266115188598632812e-01 2.346221059560775757e-01 1.363041996955871582e-01 5.255729705095291138e-02 1.453086137771606445e-01 9.741657227277755737e-02 1.862731873989105225e-01 -2.400756627321243286e-02 8.491650968790054321e-02 2.833824455738067627e-01 -2.246267497539520264e-01 1.731116026639938354e-01 3.162505626678466797e-01 6.007818877696990967e-02 -2.040976472198963165e-02 -1.896824538707733154e-01 5.657895654439926147e-02 -9.083526208996772766e-03 -1.050825640559196472e-01 2.050084322690963745e-01
1.733528636395931244e-02 -1.876039803028106689e-01 -2.719629406929016113e-01 -1.584301143884658813e-02 3.216535225510597229e-02 1.485718488693237305e-01 -1.661375612020492554e-01 1.362250447273254395e-01 4.937869012355804443e-01 -2.132122069597244263e-01 -6.993161141872406006e-02 -1.719643771648406982e-01 3.331025317311286926e-02 8.968902379274368286e-02 3.174560070037841797e-01 1.985644251108169556e-01 -2.285560071468353271e-01 -1.150582544505596161e-02 -4.746371880173683167e-02 -1.100557893514633179e-01 -9.087780117988586426e-02 2.868821918964385986e-01 -1.753896027803421021e-01 4.862921312451362610e-02 1.293066050857305527e-02 3.234954550862312317e-02 -6.556884199380874634e-02 -5.363845266401767731e-03 2.129094153642654419e-01 -2.126310318708419800e-01 -2.750227414071559906e-02 2.462780773639678955e-01
-8.973350375890731812e-02 1.468384265899658203e-01 -2.302997857332229614e-01 -8.790862560272216797e-02 -1.479815109632909298e-03 -1.773598492145538330e-01 2.143513858318328857e-01 1.106645986437797546e-01 -8.758941665291786194e-03 -2.503431439399719238e-01 3.526649177074432373e-01 -1.960245519876480103e-01 1.513434648513793945e-01 4.204709455370903015e-02 4.565994068980216980e-02 -4.197959005832672119e-01 -6.672971695661544800e-02 -1.622447222471237183e-01 -3.199943900108337402e-02 -1.921050697565078735e-01 9.043581038713455200e-02 2.110670208930969238e-01 -2.700340449810028076e-01 8.217790722846984863e-02 5.805724859237670898e-02 -2.437716275453567505e-01 -3.350081667304039001e-02 9.835848957300186157e-02 -9.188433736562728882e-02 -3.049941360950469971e-01 -4.260712116956710815e-02 -1.160186231136322021e-01
-6.996300816535949707e-02 1.578260362148284912e-01 -1.621380299329757690e-01 -1.403270810842514038e-01 1.099770069122314453e-01 -7.450205832719802856e-02 -2.262656539678573608e-01 -1.303937137126922607e-01 4.459265172481536865e-01 -2.607323825359344482e-01 -1.099193245172500610e-01 7.389872521162033081e-02 2.239298308268189430e-03 2.664127349853515625e-01 3.295470476150512695e-01 -1.941505521535873413e-01 -1.380022466182708740e-01 -2.459383010864257812e-02 -1.983959972858428955e-01 -9.590861201286315918e-02 1.060624644160270691e-01 2.927004098892211914e-01 -4.523830115795135498e-02 2.618524730205535889e-01 -1.842934936285018921e-01 6.496979296207427979e-02 -5.325174331665039062e-02 1.434357315301895142e-01 8.303685486316680908e-02 -1.018179431557655334e-01 -1.187665462493896484e-01 8.951435983180999756e-02
-2.370041906833648682e-01 1.139797344803810120e-01 -2.272725105285644531e-01 -3.805628120899200439e-01 -5.525508150458335876e-02 -1.169018521904945374e-01 -1.169823035597801208e-01 -6.862117350101470947e-02 1.143068447709083557e-01 9.447212517261505127e-02 7.431125640869140625e-02 -3.699913918972015381e-01 -1.751716732978820801e-01 7.301223278045654297e-02 1.977699846029281616e-01 -6.276521086692810059e-02 3.479485958814620972e-02 9.237352758646011353e-02 -8.869007229804992676e-02 -1.421511024236679077e-01 3.358064591884613037e-01 8.912201225757598877e-02 -1.065638959407806396e-01 2.979858778417110443e-02 2.392728924751281738e-01 -1.255988031625747681e-01 -4.690852761268615723e-02 1.965798437595367432e-01 1.485943943262100220e-01 -3.244193196296691895e-01 -2.073603868484497070e-01 -2.833418175578117371e-02
-1.394395083189010620e-01 -2.599001526832580566e-01 -4.970590174198150635e-01 -2.431540787220001221e-01 4.273803830146789551e-01 4.751915857195854187e-02 -2.352419396629557014e-04 -7.487821578979492188e-02 1.082047726958990097e-02 -9.714556485414505005e-02 -8.399567008018493652e-02 -1.365746706724166870e-01 -1.911192983388900757e-01 4.627071693539619446e-02 2.883063256740570068e-02 -9.512742608785629272e-02 9.552111476659774780e-02 2.959613502025604248e-02 -4.590552300214767456e-02 -1.387915462255477905e-01 -2.212404040619730949e-03 3.498688340187072754e-01 -1.274456083774566650e-01 7.266265805810689926e-03 3.042798042297363281e-01 1.623211652040481567e-01 3.294927626848220825e-02 7.402041461318731308e-03 1.087501868605613708e-01 -1.149570643901824951e-01 -9.248741716146469116e-02 9.348084777593612671e-02
-3.668101429939270020e-01 -1.344050467014312744e-02 -3.407363221049308777e-02 -1.495361328125000000e-01 -5.279826372861862183e-02 -1.640424281358718872e-01 -3.988784551620483398e-02 -6.042934581637382507e-02 3.647102415561676025e-01 -2.297046184539794922e-01 1.148140896111726761e-02 -3.158633708953857422e-01 -2.913837432861328125e-01 2.392988801002502441e-01 2.508005201816558838e-01 -2.833973169326782227e-01 -6.833536922931671143e-02 -9.091691672801971436e-02 -1.638804525136947632e-01 6.738854944705963135e-02 -3.807162493467330933e-02 1.098211407661437988e-01 -2.427950799465179443e-01 -1.344479471445083618e-01 2.772865444421768188e-02 4.784312099218368530e-02 9.753109887242317200e-03 2.445738315582275391e-01 1.713220477104187012e-01 -2.097064815461635590e-02 8.632171899080276489e-02 -2.575606480240821838e-02
2.814795263111591339e-02 6.085684522986412048e-02 -1.275785863399505615e-01 -2.121604532003402710e-01 2.310815826058387756e-02 -2.435659915208816528e-01 6.721697002649307251e-02 2.837416231632232666e-01 -3.200971335172653198e-02 -5.535620823502540588e-02 -8.064612746238708496e-03 -5.951831862330436707e-02 1.619479209184646606e-01 -9.641289710998535156e-02 8.456837385892868042e-02 9.292779862880706787e-02 -2.253533899784088135e-01 -4.836808517575263977e-02 -1.773222833871841431e-01 -3.977423161268234253e-02 7.514040172100067139e-02 4.862562417984008789e-01 1.837732642889022827e-01 -3.415668616071343422e-03 3.832919299602508545e-01 -7.748497650027275085e-03 -2.040629237890243530e-01 1.108474507927894592e-01 -1.552722789347171783e-02 -2.767656743526458740e-01 2.998314499855041504e-01 2.566224895417690277e-02
4.165872558951377869e-02 2.091188877820968628e-01 -1.557096540927886963e-01 -2.164104133844375610e-01 2.734048664569854736e-01 -2.478202059864997864e-02 -3.436663746833801270e-01 2.482389211654663086e-01 2.320456951856613159e-01 -6.580551713705062866e-02 1.943423897027969360e-01 -3.327316641807556152e-01 9.441231377422809601e-03 8.211068809032440186e-02 -1.296956241130828857e-01 -2.845477759838104248e-01 -1.628677248954772949e-01 1.341380327939987183e-01 1.048141792416572571e-01 -2.241211198270320892e-02 1.654561795294284821e-02 2.335079573094844818e-02 -1.245062351226806641e-01 6.812040507793426514e-02 2.442886233329772949e-01 1.547425389289855957e-01 -1.965188086032867432e-01 -1.378573030233383179e-01 4.643331840634346008e-02 3.530995920300483704e-02 -2.665834326762706041e-04 3.089805841445922852e-01
9.537483006715774536e-02 2.287324070930480957e-01 -1.073680669069290161e-01 -3.586374521255493164e-01 1.535364687442779541e-01 3.018293529748916626e-02 -1.632508635520935059e-01 -6.601193547248840332e-02 3.434001207351684570e-01 -2.529611885547637939e-01 -1.081665828824043274e-01 -3.707440495491027832e-01 9.055191278457641602e-02 -2.660063505172729492e-01 6.148071587085723877e-02 2.419060841202735901e-02 -2.017168849706649780e-01 7.179459184408187866e-02 -1.303068548440933228e-01 3.353467583656311035e-02 -2.897637486457824707e-01 4.740706458687782288e-02 -2.176627665758132935e-01 -1.744791418313980103e-01 1.119197905063629150e-01 1.290319859981536865e-02 -2.627325430512428284e-02 -2.309993840754032135e-03 -4.553642868995666504e-02 -6.585692614316940308e-02 1.405851393938064575e-01 2.470084428787231445e-01
-2.824425101280212402e-01 -2.568430900573730469e-01 -6.536484509706497192e-02 -3.388634622097015381e-01 3.389377892017364502e-01 -2.948549687862396240e-01 -1.031769290566444397e-01 3.018794357776641846e-01 -2.116075307130813599e-01 -1.366128325462341309e-01 -7.231534272432327271e-02 2.184160649776458740e-01 -1.108084172010421753e-01 1.532008647918701172e-01 3.695856034755706787e-02 -1.848729103803634644e-01 4.112458322197198868e-03 -7.849986106157302856e-02 -1.976017951965332031e-01 6.200439482927322388e-02 1.068832427263259888e-01 2.667410075664520264e-01 -1.938386112451553345e-01 -1.466358006000518799e-01 3.758891671895980835e-02 1.149340122938156128e-01 -3.051560185849666595e-02 1.444078683853149414e-01 -5.354993790388107300e-02 -1.065375730395317078e-01 -4.759959876537322998e-02 1.677986234426498413e-02
-1.516060978174209595e-01 1.871895045042037964e-01 9.162387810647487640e-03 -2.462526261806488037e-01 -1.831656694412231445e-01 -7.585234940052032471e-02 6.526886671781539917e-02 2.373496592044830322e-01 1.702619791030883789e-01 -1.775347255170345306e-02 -6.058879196643829346e-02 5.810113996267318726e-02 3.380407392978668213e-02 -2.380551956593990326e-02 2.842396795749664307e-01 2.945412509143352509e-02 2.242236956954002380e-02 -1.076165214180946350e-01 -3.060232400894165039e-01 -3.838573768734931946e-02 1.459185332059860229e-01 3.317961096763610840e-01 -1.784653663635253906e-01 -2.236997485160827637e-01 3.469977974891662598e-01 1.822266131639480591e-01 -6.574716418981552124e-02 2.204240858554840088e-01 1.216136068105697632e-01 -3.260869681835174561e-01 -1.134935319423675537e-01 2.502209879457950592e-02
-1.236485093832015991e-01 2.708888649940490723e-01 -1.386762857437133789e-01 -4.169641807675361633e-02 -2.699313126504421234e-02 1.984101384878158569e-01 -1.690095812082290649e-01 2.362001985311508179e-01 6.525789201259613037e-02 -2.572979032993316650e-01 -7.355681154876947403e-03 -3.682842850685119629e-01 2.190805673599243164e-01 1.052996739745140076e-01 3.101458251476287842e-01 -3.956400230526924133e-02 -4.738302528858184814e-02 -8.046311140060424805e-02 -1.583086848258972168e-01 1.068406701087951660e-01 -9.352809935808181763e-02 -3.247246146202087402e-02 -3.066840171813964844e-01 2.441756427288055420e-01 2.287716716527938843e-01 3.202897012233734131e-01 3.424646705389022827e-02 1.122173443436622620e-01 -1.135414652526378632e-02 -1.544720083475112915e-01 -5.415462423115968704e-03 3.924304619431495667e-02
-2.039547115564346313e-01 -3.204361498355865479e-01 5.132424086332321167e-02 -2.278003543615341187e-01 1.265266835689544678e-01 -1.012895107269287109e-01 -1.118250042200088501e-01 5.576118454337120056e-02 -9.190388768911361694e-02 -4.771389663219451904e-01 2.486699521541595459e-01 -4.892401024699211121e-02 -6.653239578008651733e-02 2.192424833774566650e-01 2.163574695587158203e-01 -6.166178733110427856e-02 -2.232303321361541748e-01 2.863988652825355530e-02 -1.268649697303771973e-01 -1.692290306091308594e-01 1.552607119083404541e-02 2.428783625364303589e-01 -2.811478376388549805e-01 -1.542591303586959839e-01 5.811446905136108398e-02 -1.825281828641891479e-01 -2.748994342982769012e-02 4.529078491032123566e-03 -1.133264601230621338e-01 -1.145364642143249512e-01 -1.840500086545944214e-01 -3.326053544878959656e-02
-3.092373609542846680e-01 6.467920541763305664e-02 -9.034274518489837646e-02 -2.782030105590820312e-01 7.019215822219848633e-02 -2.263738662004470825e-01 -2.039219066500663757e-02 -2.877955883741378784e-02 1.862652748823165894e-01 3.459353744983673096e-01 -4.639904946088790894e-02 -1.682885289192199707e-01 2.454553544521331787e-02 3.514550924301147461e-01 3.621515929698944092e-01 -1.718917340040206909e-01 -1.066726893186569214e-01 -1.801426410675048828e-01 1.583017967641353607e-02 1.128146201372146606e-01 1.811454445123672485e-01 2.540110647678375244e-01 3.514284640550613403e-02 1.729341894388198853e-01 9.138622321188449860e-03 -1.365518942475318909e-02 -1.557318717241287231e-01 -6.163300201296806335e-02 8.900638669729232788e-02 -2.320512980222702026e-01 -1.080707535147666931e-01 -2.225894667208194733e-02
-2.660038471221923828e-01 2.838010191917419434e-01 -2.044353932142257690e-01 -3.212437629699707031e-01 1.151249259710311890e-01 -4.832812398672103882e-02 6.087033823132514954e-02 2.641598284244537354e-01 -1.757106035947799683e-01 -1.957280039787292480e-01 2.021322697401046753e-01 -6.521310657262802124e-02 7.003213465213775635e-02 8.543958514928817749e-02 2.583564817905426025e-01 -2.438374906778335571e-01 8.173276484012603760e-02 8.288858830928802490e-02 -2.195685952901840210e-01 -7.436534017324447632e-02 -2.612667344510555267e-02 -4.822714254260063171e-02 -2.718007862567901611e-01 9.003685414791107178e-02 4.476123675704002380e-02 -7.728027552366256714e-02 1.943730004131793976e-02 7.212281227111816406e-02 1.776253134012222290e-01 -3.730839788913726807e-01 -1.556034833192825317e-01 3.372384980320930481e-02
-2.035350166261196136e-02 1.098538637161254883e-01 5.870810523629188538e-02 -4.805746674537658691e-01 -3.816165775060653687e-02 -2.481762319803237915e-02 -2.757831811904907227e-01 3.959297835826873779e-01 8.933294564485549927e-02 -3.115989826619625092e-02 1.550091356039047241e-01 -2.862105369567871094e-01 1.236883774399757385e-01 -1.344088017940521240e-01 -8.184462040662765503e-02 -1.014764308929443359e-01 -6.632230430841445923e-02 3.346008658409118652e-01 5.718860402703285217e-02 -2.333973906934261322e-02 -2.487174980342388153e-02 1.232765316963195801e-01 -2.702385187149047852e-01 1.082818396389484406e-02 9.068952500820159912e-02 1.163704320788383484e-01 -2.775757014751434326e-01 7.575148344039916992e-02 1.330479234457015991e-01 -4.073523357510566711e-02 -6.395041197538375854e-02 1.258447766304016113e-01
-3.763922154903411865e-01 -7.057394366711378098e-03 -7.474789768457412720e-02 -2.758875191211700439e-01 -2.371967211365699768e-02 -2.143112272024154663e-01 -1.971686184406280518e-01 1.122746169567108154e-01 2.770094275474548340e-01 -2.422938197851181030e-01 3.239692375063896179e-02 1.955440342426300049e-01 -2.255370467901229858e-02 -1.660518348217010498e-01 4.462281614542007446e-02 -2.935104668140411377e-01 -3.970275223255157471e-01 9.921684116125106812e-02 -1.943074017763137817e-01 -5.614053085446357727e-02 -5.968503281474113464e-02 1.833848655223846436e-01 -9.411000460386276245e-02 -1.261809375137090683e-03 2.150632888078689575e-01 8.273994177579879761e-02 -8.706685900688171387e-02 -1.762185096740722656e-01 1.556483805179595947e-01 9.026166796684265137e-02 6.401650607585906982e-02 -7.085121423006057739e-02
4.948374629020690918e-02 9.715148806571960449e-02 -1.349620074033737183e-01 -4.395380020141601562e-01 -4.303458146750926971e-03 -2.960275486111640930e-02 4.875927045941352844e-02 8.557745814323425293e-02 9.798628091812133789e-02 6.785438954830169678e-02 -9.915159642696380615e-02 -5.168823152780532837e-02 1.326039731502532959e-01 6.990327034145593643e-03 1.382448673248291016e-01 -3.150703608989715576e-01 -9.394465386867523193e-02 -3.825399875640869141e-01 -5.465360358357429504e-02 -6.125656142830848694e-02 -3.949068859219551086e-02 3.741995096206665039e-01 -8.485030382871627808e-02 1.294213533401489258e-01 3.926431238651275635e-01 4.528666660189628601e-02 4.150912165641784668e-02 -1.732143387198448181e-02 -1.909529268741607666e-01 8.517593145370483398e-02 2.453790903091430664e-01 -1.173855364322662354e-01
-8.656904846429824829e-02 2.502418160438537598e-01 -1.626264750957489014e-01 -1.835181117057800293e-01 -1.146474853157997131e-02 -1.293776184320449829e-01 -4.171500205993652344e-01 2.002583295106887817e-01 3.964910749346017838e-03 -2.520043775439262390e-02 2.469390779733657837e-01 -2.140014767646789551e-01 1.085247695446014404e-01 8.374712616205215454e-02 5.892260745167732239e-02 -3.367323279380798340e-01 -3.121791779994964600e-02 -2.192541211843490601e-02 3.009023144841194153e-02 -2.351778894662857056e-01 -2.694800123572349548e-02 3.676885068416595459e-01 9.436628967523574829e-02 -4.089236631989479065e-02 -8.978665620088577271e-02 -2.417972236871719360e-01 9.605012089014053345e-02 -2.922837436199188232e-01 1.269436329603195190e-01 -2.903473749756813049e-02 1.156886145472526550e-01 1.020030002109706402e-03
-5.572138354182243347e-02 2.509574964642524719e-02 -9.053739160299301147e-02 -5.397901535034179688e-01 3.462957739830017090e-01 3.712303563952445984e-02 5.407699942588806152e-02 2.060005515813827515e-01 -7.301004976034164429e-02 -2.989999018609523773e-02 -2.091726101934909821e-02 1.179909780621528625e-01 7.456113118678331375e-03 2.015807479619979858e-01 5.572251603007316589e-02 -1.207923069596290588e-01 1.126734465360641479e-01 -3.758831694722175598e-02 -1.838346719741821289e-01 2.919570505619049072e-01 1.132048889994621277e-01 2.767595052719116211e-01 -1.036108434200286865e-01 1.758254170417785645e-01 1.996865682303905487e-02 1.719361841678619385e-01 2.671658396720886230e-01 6.235461682081222534e-02 2.023418694734573364e-01 -1.008853837847709656e-01 1.019571870565414429e-01 1.418464630842208862e-01
-1.548277586698532104e-01 9.646141529083251953e-02 -2.087555527687072754e-01 -1.271075308322906494e-01 -8.804425597190856934e-03 -2.427283376455307007e-01 2.485861182212829590e-01 5.980151146650314331e-02 -4.682077839970588684e-02 -1.906726807355880737e-01 4.077115654945373535e-01 -2.146048843860626221e-01 1.803759187459945679e-01 -2.240611799061298370e-02 1.507930010557174683e-01 -3.460069298744201660e-01 -1.250427514314651489e-01 -1.714869737625122070e-01 -9.286475181579589844e-02 -1.883724890649318695e-02 1.993523538112640381e-01 2.230461537837982178e-01 -2.378611564636230469e-01 1.241252943873405457e-01 9.815092384815216064e-02 -2.194343805313110352e-01 1.471714973449707031e-01 1.094137802720069885e-01 -1.046966984868049622e-01 -1.317030042409896851e-01 7.100976072251796722e-03 -1.449897438287734985e-01
-1.737133264541625977e-01 8.046398870646953583e-03 -2.294764369726181030e-01 -2.275866642594337463e-02 1.604855954647064209e-01 -1.292749792337417603e-01 -1.248486861586570740e-01 -1.898013614118099213e-02 1.563392281532287598e-01 -1.578193008899688721e-01 3.530831933021545410e-01 -2.390440851449966431e-01 3.430926054716110229e-02 8.169713616371154785e-02 2.216814607381820679e-01 -1.537570543587207794e-02 -2.806291915476322174e-02 -7.053019106388092041e-02 3.804082423448562622e-02 -4.060567298438400030e-04 -3.394117355346679688e-01 3.357588648796081543e-01 -3.389784395694732666e-01 1.848419010639190674e-01 1.788657456636428833e-01 1.542275846004486084e-01 -8.804025501012802124e-02 -2.789005935192108154e-01 8.936744928359985352e-02 5.526557937264442444e-02 1.684325039386749268e-01 6.953110545873641968e-02
-1.289904769510030746e-02 -1.025964245200157166e-01 -2.433596849441528320e-01 -3.469150364398956299e-01 2.007616758346557617e-01 -1.134674102067947388e-01 -2.735267877578735352e-01 3.059290051460266113e-01 4.299187287688255310e-02 -1.577340811491012573e-01 -1.290560811758041382e-01 -1.140265464782714844e-01 -4.051952436566352844e-02 -3.430072963237762451e-01 -1.406741910614073277e-03 -2.081156522035598755e-01 1.040601208806037903e-01 2.122283279895782471e-01 9.103858470916748047e-02 1.197705641388893127e-01 9.606911800801753998e-03 5.813990160822868347e-02 -2.304863482713699341e-01 -5.352144688367843628e-02 2.513954639434814453e-01 -2.068545967340469360e-01 -8.476392924785614014e-02 -1.681213974952697754e-01 -2.211807817220687866e-01 5.054142698645591736e-02 1.668970584869384766e-01 1.020621359348297119e-01
-6.926651298999786377e-02 1.792239993810653687e-01 9.516186080873012543e-03 -4.273095428943634033e-01 2.046229541301727295e-01 -2.130993604660034180e-01 -8.542103320360183716e-02 -8.377476781606674194e-02 1.924689859151840210e-01 -1.546919252723455429e-02 7.850802689790725708e-02 -1.078452691435813904e-01 -1.319888085126876831e-01 -2.932471930980682373e-01 1.021775826811790466e-01 -1.230221018195152283e-01 1.027528569102287292e-01 1.806461513042449951e-01 8.098916709423065186e-02 -5.153791233897209167e-02 2.333145886659622192e-01 7.657694630324840546e-03 -4.013380408287048340e-01 3.191075474023818970e-02 3.535233139991760254e-01 1.806463748216629028e-01 3.731796145439147949e-02 -1.262643635272979736e-01 -1.366141885519027710e-01 -1.764371097087860107e-01 2.154231630265712738e-02 -2.316534519195556641e-02
-2.952696681022644043e-01 1.165147125720977783e-02 1.195842027664184570e-02 -4.261553287506103516e-01 -1.237489804625511169e-01 -1.113251894712448120e-01 -1.209279298782348633e-01 -3.848593309521675110e-02 1.522957831621170044e-01 -3.485497832298278809e-02 5.131952464580535889e-02 1.470501720905303955e-01 -1.740291416645050049e-01 1.146140787750482559e-02 3.213238120079040527e-01 3.176259994506835938e-02 3.976343572139739990e-02 -2.364834696054458618e-01 -6.902293115854263306e-02 -1.407548785209655762e-02 -5.979463830590248108e-02 5.232237279415130615e-02 -8.354126662015914917e-02 -1.414010971784591675e-01 1.226994842290878296e-01 -3.401834890246391296e-02 6.348025053739547729e-02 1.236658729612827301e-02 -1.709558516740798950e-01 -5.756539106369018555e-01 1.272131055593490601e-01 1.041122674942016602e-01
4.747195541858673096e-02 -2.077988088130950928e-01 -2.993820011615753174e-01 -2.924857139587402344e-01 2.500336617231369019e-02 -2.151678502559661865e-01 -3.855373337864875793e-02 2.062852233648300171e-01 -6.342369318008422852e-02 -3.966799378395080566e-01 2.954570055007934570e-01 -1.265060305595397949e-01 1.935707777738571167e-01 1.819704771041870117e-01 1.183760911226272583e-01 -3.513553440570831299e-01 1.804107427597045898e-01 -1.961628198623657227e-01 -1.535983085632324219e-01 -1.163117960095405579e-01 9.567309916019439697e-02 -8.258835226297378540e-02 -1.177663356065750122e-01 3.864908218383789062e-02 7.632417976856231689e-02 -1.026096791028976440e-01 -2.747076004743576050e-02 3.202052554115653038e-03 5.106993392109870911e-02 -7.837749272584915161e-02 -8.522319793701171875e-02 2.075688242912292480e-01
-2.350764870643615723e-01 1.400324553251266479e-01 -4.218578338623046875e-02 5.390302091836929321e-02 3.732050582766532898e-02 -3.296961635351181030e-02 -2.298396676778793335e-01 -2.278027310967445374e-02 -2.497887462377548218e-01 -3.690118491649627686e-01 -6.128917634487152100e-02 -3.889945149421691895e-01 -1.917466223239898682e-01 -6.024257466197013855e-02 2.258020490407943726e-01 8.306104689836502075e-02 -1.486130207777023315e-01 -1.755699813365936279e-01 -2.033684551715850830e-01 -7.194203883409500122e-02 -1.238115578889846802e-01 8.399248123168945312e-02 6.751961540430784225e-03 -6.498245149850845337e-02 2.191042602062225342e-01 -6.526745855808258057e-02 -4.158163815736770630e-02 -1.761131435632705688e-01 -1.304009854793548584e-01 -3.921529352664947510e-01 7.165533304214477539e-02 1.602172255516052246e-01
-3.452042341232299805e-01 1.519944816827774048e-01 -8.362116664648056030e-02 -4.857558310031890869e-01 -6.572863459587097168e-02 1.410387754440307617e-01 -1.495038866996765137e-01 1.911858767271041870e-01 1.240960415452718735e-02 -1.601142436265945435e-01 2.067337632179260254e-01 1.010619774460792542e-01 -6.301444768905639648e-02 -7.145321369171142578e-02 1.829003244638442993e-01 -5.417377501726150513e-02 4.217953979969024658e-02 -7.632601261138916016e-02 -1.868252158164978027e-01 -1.741248182952404022e-02 -3.854156658053398132e-02 4.854606091976165771e-02 -3.508959114551544189e-01 -9.007014334201812744e-02 -6.301749497652053833e-02 -4.491445422172546387e-02 -8.808548003435134888e-02 -1.177835538983345032e-01 -3.897617338225245476e-03 -4.283390939235687256e-01 -2.423194795846939087e-02 -1.336655616760253906e-01
1.221332773566246033e-01 9.190991520881652832e-02 -2.463403046131134033e-01 -2.025984674692153931e-01 1.031992509961128235e-01 -2.288839519023895264e-01 -2.437535673379898071e-01 2.288437038660049438e-01 5.717907100915908813e-02 -9.999465942382812500e-02 -3.271109238266944885e-02 -2.218288928270339966e-01 5.640891566872596741e-02 -1.089673116803169250e-01 4.444655478000640869e-01 -8.899661153554916382e-02 2.493308112025260925e-02 3.831956684589385986e-01 -1.208908110857009888e-01 8.630829304456710815e-02 -1.676745861768722534e-01 -7.955371588468551636e-02 -7.922986894845962524e-02 8.646800997667014599e-04 1.722228527069091797e-01 6.147530674934387207e-02 1.719851344823837280e-01 -1.543223708868026733e-01 1.683929818682372570e-03 -1.519377678632736206e-01 -5.254554003477096558e-02 3.050933480262756348e-01
-2.574532926082611084e-01 -2.774446830153465271e-02 -1.007963716983795166e-01 -3.957289755344390869e-01 -7.740434724837541580e-03 4.950958769768476486e-03 -3.568092584609985352e-01 1.826948523521423340e-01 1.463816128671169281e-02 -6.203766912221908569e-02 1.865453869104385376e-01 9.170479327440261841e-02 1.281226873397827148e-01 2.981122136116027832e-01 6.801825761795043945e-02 -3.626197576522827148e-01 9.263584017753601074e-02 6.125743314623832703e-02 -2.409003227949142456e-01 -2.913318946957588196e-02 1.112829595804214478e-01 -1.568322442471981049e-02 -2.497219890356063843e-01 2.667741775512695312e-01 4.555122926831245422e-02 -1.203018054366111755e-01 -2.391366660594940186e-02 6.191336363554000854e-02 -5.009545013308525085e-02 -1.690015792846679688e-01 2.110091745853424072e-01 5.301813036203384399e-02
-2.194773703813552856e-01 8.316495269536972046e-02 -1.301917899399995804e-02 -2.339323908090591431e-01 -2.065004408359527588e-02 -1.741606742143630981e-02 -3.190036118030548096e-01 -3.670400381088256836e-01 -3.464244306087493896e-02 -1.132133901119232178e-01 -3.965919092297554016e-02 -4.185402095317840576e-01 -1.723174378275871277e-02 -1.761343628168106079e-01 1.822672486305236816e-01 1.991138793528079987e-02 -2.336894124746322632e-01 -1.207238882780075073e-01 -1.239204779267311096e-01 -4.406938701868057251e-02 -1.494245976209640503e-01 1.423708908259868622e-02 -2.731288671493530273e-01 1.377919688820838928e-02 3.619371354579925537e-02 2.663438580930233002e-02 -2.514922991394996643e-02 -1.141180917620658875e-01 -1.587675362825393677e-01 -3.436101973056793213e-01 6.197643280029296875e-02 2.247436791658401489e-01
-4.213694930076599121e-01 -1.033654510974884033e-01 -1.556427925825119019e-01 -1.959509998559951782e-01 3.311008214950561523e-01 -1.903449892997741699e-01 -2.786215841770172119e-01 -2.864846289157867432e-01 3.489596769213676453e-02 -1.508965343236923218e-01 -1.675986945629119873e-01 7.561457902193069458e-02 8.748697489500045776e-02 2.970305830240249634e-02 -5.017217248678207397e-02 -1.109568625688552856e-01 -1.798708289861679077e-01 -3.714592009782791138e-02 -1.612541675567626953e-01 2.012567073106765747e-01 2.244309522211551666e-02 1.300295442342758179e-01 -1.888178884983062744e-01 1.018040925264358521e-01 4.020022749900817871e-01 -6.131618842482566833e-02 2.206034958362579346e-02 -8.541981130838394165e-02 3.074863180518150330e-02 -3.008700907230377197e-02 1.442751139402389526e-01 5.419639125466346741e-02
-3.532615303993225098e-02 -5.071761831641197205e-02 -3.498344719409942627e-01 -3.629754483699798584e-01 1.298303306102752686e-01 -4.902716726064682007e-02 3.725589811801910400e-02 7.921542227268218994e-02 -9.103766083717346191e-02 -2.987537384033203125e-01 -1.067574694752693176e-01 -3.987533748149871826e-01 1.061265915632247925e-01 1.314489245414733887e-01 3.991599082946777344e-01 -2.157252840697765350e-02 -8.466208726167678833e-02 -1.061020642518997192e-01 1.517997831106185913e-01 -9.946216642856597900e-02 -7.977190398378297687e-05 1.228928938508033752e-01 7.432933896780014038e-02 3.740909695625305176e-02 9.574721753597259521e-02 4.541549086570739746e-02 9.031364321708679199e-02 1.109473630785942078e-01 1.980035379528999329e-02 3.464224562048912048e-02 3.797354102134704590e-01 -8.926308155059814453e-02
-3.721687197685241699e-01 2.529234252870082855e-02 2.526013366878032684e-02 -8.205454796552658081e-02 -1.228531971573829651e-01 -1.842056214809417725e-01 8.661182224750518799e-02 -1.229250058531761169e-01 7.638764381408691406e-02 -8.336620777845382690e-02 -2.626379430294036865e-01 -4.535108432173728943e-02 6.193390861153602600e-02 7.612618058919906616e-02 3.865794241428375244e-01 -8.217722177505493164e-02 1.567120701074600220e-01 -2.251185476779937744e-01 -1.290195137262344360e-01 -4.289458692073822021e-02 1.142399385571479797e-01 3.000466823577880859e-01 -1.236628144979476929e-01 7.327175140380859375e-02 8.905624039471149445e-03 -1.186259835958480835e-01 -5.282538384199142456e-02 -4.676894284784793854e-03 7.124313153326511383e-03 -5.401113629341125488e-01 1.767517416737973690e-03 7.741936296224594116e-02
-1.029758974909782410e-01 1.937232613563537598e-01 -2.245661318302154541e-01 -4.811142086982727051e-01 1.734687089920043945e-01 -8.346000313758850098e-02 1.097045093774795532e-02 1.759326010942459106e-01 -1.283111125230789185e-01 -9.917514026165008545e-02 -4.487119615077972412e-02 1.209175139665603638e-01 5.358418449759483337e-02 1.948259770870208740e-01 1.219986975193023682e-01 5.826148018240928650e-02 -8.255653083324432373e-03 -3.583478927612304688e-01 3.841972444206476212e-03 9.020907431840896606e-02 3.957453370094299316e-02 4.626041054725646973e-01 -4.808011278510093689e-02 -6.120238453149795532e-02 1.305376589298248291e-01 2.597153484821319580e-01 1.606929488480091095e-02 -1.336365658789873123e-02 1.481435354799032211e-02 -3.266740590333938599e-02 2.182691991329193115e-01 -8.763290941715240479e-02
-9.413281083106994629e-02 3.566927015781402588e-01 -3.292281925678253174e-02 -4.367571696639060974e-02 -1.317932009696960449e-01 8.210764080286026001e-02 -2.627402311190962791e-03 1.712906956672668457e-01 -5.016362294554710388e-02 -2.444322407245635986e-01 -6.996989995241165161e-02 -2.321312762796878815e-02 2.371461540460586548e-01 -9.551681578159332275e-02 2.678332626819610596e-01 -1.097085326910018921e-01 -1.718012243509292603e-01 1.518136411905288696e-01 1.064953729510307312e-01 1.968419700860977173e-01 -3.542662132531404495e-03 1.912087053060531616e-01 -3.261907398700714111e-01 -9.301917627453804016e-03 4.256092309951782227e-01 -1.120181661099195480e-02 5.564756691455841064e-02 -5.970238149166107178e-02 -6.395246088504791260e-02 -3.401908576488494873e-01 7.195071876049041748e-02 1.788604110479354858e-01
1.937440931797027588e-01 9.959790855646133423e-02 -2.273894995450973511e-01 -2.307264804840087891e-01 1.632798314094543457e-01 -7.589268684387207031e-02 -2.098508626222610474e-01 -1.202312204986810684e-02 3.211858570575714111e-01 -2.297687232494354248e-01 1.068976521492004395e-01 -3.460563123226165771e-01 -8.023107051849365234e-02 -1.325770765542984009e-01 9.114397317171096802e-02 -2.030987106263637543e-02 -2.311001718044281006e-01 3.443206474184989929e-02 -2.378567494451999664e-02 2.611592411994934082e-01 -3.856634795665740967e-01 2.184634208679199219e-01 -2.242902070283889771e-01 2.665651217103004456e-02 9.442400932312011719e-02 -5.965248867869377136e-02 -5.432338453829288483e-03 -4.395551234483718872e-02 1.159321982413530350e-03 -6.276921182870864868e-02 2.453590333461761475e-01 4.136503487825393677e-02
-2.325952798128128052e-01 8.151329122483730316e-03 -5.149100720882415771e-02 -5.862693861126899719e-02 8.723580092191696167e-02 8.718131482601165771e-02 -2.314363792538642883e-02 1.612003594636917114e-01 4.557969570159912109e-01 -6.837671995162963867e-02 8.519587665796279907e-02 -3.358848690986633301e-01 -5.832912772893905640e-02 1.082903519272804260e-01 2.604582905769348145e-01 -1.589172780513763428e-01 -9.678191691637039185e-02 1.502253413200378418e-01 -2.811615467071533203e-01 -3.757709637284278870e-02 -6.081929802894592285e-02 2.682443261146545410e-01 1.021567508578300476e-01 1.706465035676956177e-01 2.446188479661941528e-01 1.101523861289024353e-01 -6.474917382001876831e-02 -1.195438727736473083e-01 1.944433450698852539e-01 1.190100982785224915e-02 1.865838617086410522e-01 2.577985227108001709e-01
-1.513647437095642090e-01 -1.400584727525711060e-01 -5.463800206780433655e-02 -3.210414052009582520e-01 -1.354714334011077881e-01 -1.683350205421447754e-01 -1.131867095828056335e-01 1.909638792276382446e-01 -9.554571658372879028e-02 -3.860534131526947021e-01 3.887579962611198425e-02 6.976909190416336060e-02 -1.809680312871932983e-01 1.236313357949256897e-01 1.465786993503570557e-01 -2.831266224384307861e-01 -2.026490308344364166e-02 1.200704276561737061e-01 -2.246424108743667603e-01 -9.636094421148300171e-02 -2.001020610332489014e-01 4.512439072132110596e-01 -1.287469863891601562e-01 -1.648137271404266357e-01 6.082855537533760071e-02 9.139131754636764526e-03 3.971839696168899536e-02 9.235005825757980347e-02 2.101328670978546143e-01 -9.170898795127868652e-02 -6.041555479168891907e-02 -9.561345726251602173e-02
-7.431970536708831787e-02 -3.457835316658020020e-02 6.495161354541778564e-02 -7.486490160226821899e-02 -3.045978397130966187e-02 -4.847027733922004700e-02 -7.488239556550979614e-02 5.540418624877929688e-02 2.862709462642669678e-01 -1.201948523521423340e-01 1.398198157548904419e-01 -1.228102967143058777e-01 -1.980915516614913940e-01 1.629307270050048828e-01 1.039663851261138916e-01 -1.485462337732315063e-01 -1.314375102519989014e-01 -1.478331089019775391e-01 -1.474218666553497314e-01 1.797457188367843628e-01 5.659642443060874939e-02 2.609274387359619141e-01 -3.043007254600524902e-01 -1.724077314138412476e-01 3.722947537899017334e-01 2.743834257125854492e-01 -5.989738181233406067e-02 -1.198814250528812408e-02 -1.524946689605712891e-01 -1.743339896202087402e-01 3.999955207109451294e-02 4.268045127391815186e-01
2.170972079038619995e-01 -6.285092793405056000e-03 -3.199285268783569336e-01 -1.318162381649017334e-01 2.206694781780242920e-01 6.448180973529815674e-02 -1.685938984155654907e-01 2.077552080154418945e-01 1.394299119710922241e-01 -9.996277093887329102e-02 -1.149618029594421387e-01 -2.599741518497467041e-01 -3.808774426579475403e-02 -1.457160338759422302e-02 4.809984862804412842e-01 -1.933922171592712402e-01 2.996593713760375977e-01 -1.014457345008850098e-01 -2.081913128495216370e-02 2.085204608738422394e-02 6.866280734539031982e-02 2.487367093563079834e-01 -1.245466172695159912e-01 1.576194763183593750e-01 6.784673035144805908e-02 -9.114767611026763916e-02 -2.585074007511138916e-01 -3.844001144170761108e-02 1.247902289032936096e-01 -5.197553895413875580e-03 -1.523782610893249512e-01 8.505523204803466797e-03
-7.071981579065322876e-02 8.591211587190628052e-02 -5.097214132547378540e-02 4.573404788970947266e-02 -1.446676999330520630e-01 -1.909537464380264282e-01 -1.814663112163543701e-01 2.599874511361122131e-02 3.110788166522979736e-01 -5.167888849973678589e-02 2.209143713116645813e-02 -9.313557296991348267e-02 2.419751696288585663e-02 -6.521783024072647095e-02 4.848288297653198242e-01 -2.757236957550048828e-01 -1.177502572536468506e-01 4.797334223985671997e-02 -3.038556128740310669e-02 -2.962388396263122559e-01 -5.213723704218864441e-02 3.964063227176666260e-01 -1.880023032426834106e-01 -6.625277549028396606e-02 1.916723102331161499e-01 1.046322211623191833e-01 2.849862873554229736e-01 6.848449818789958954e-03 9.610848128795623779e-02 -1.429606676101684570e-01 6.378836929798126221e-02 1.655492372810840607e-02
-9.583854675292968750e-02 1.285202801227569580e-01 -1.707981526851654053e-01 -4.373880326747894287e-01 3.812538087368011475e-01 -2.620655596256256104e-01 -7.610017061233520508e-02 -6.991894543170928955e-02 -3.319943696260452271e-02 -2.052610963582992554e-01 -2.003402635455131531e-02 -2.003364264965057373e-01 -8.301966637372970581e-02 -1.009808480739593506e-01 -2.416383475065231323e-02 -3.806748390197753906e-01 -1.248036548495292664e-01 -1.683288514614105225e-01 3.210965171456336975e-02 1.321669816970825195e-01 -9.401377290487289429e-02 -1.993481814861297607e-01 -2.587896212935447693e-02 -2.103479951620101929e-01 2.231294065713882446e-01 -8.477287739515304565e-02 -3.865863755345344543e-02 3.224305063486099243e-02 -2.266520857810974121e-01 -2.225868031382560730e-02 8.227007091045379639e-02 9.328096359968185425e-02
9.947558492422103882e-02 2.820889651775360107e-01 -2.485829889774322510e-01 -1.130581572651863098e-01 -1.160050034523010254e-01 -1.063893064856529236e-01 -2.743633687496185303e-01 -1.049311086535453796e-01 5.315763130784034729e-02 -6.818454712629318237e-02 3.227225271984934807e-03 -2.837514877319335938e-01 -1.406770199537277222e-01 2.681175768375396729e-01 1.570535600185394287e-01 -1.503613740205764771e-01 1.054954528808593750e-02 1.844408959150314331e-01 -6.521251052618026733e-02 -4.966868087649345398e-02 -2.339411675930023193e-01 8.578313142061233521e-02 -3.520888984203338623e-01 -1.716901808977127075e-01 3.116161525249481201e-01 2.283312082290649414e-01 3.946251794695854187e-02 -4.651376511901617050e-03 8.015909790992736816e-02 -2.391834259033203125e-01 1.342982500791549683e-01 9.524616599082946777e-02
-2.428249567747116089e-01 -1.027361974120140076e-01 -2.018454968929290771e-01 -2.676017582416534424e-01 -2.444636449217796326e-02 -3.406975567340850830e-01 -8.012717962265014648e-02 2.490441501140594482e-01 -2.555413544178009033e-02 -3.652856126427650452e-02 5.483536794781684875e-02 -2.827413193881511688e-02 1.481175869703292847e-01 1.235154923051595688e-02 1.780722141265869141e-01 2.950877249240875244e-01 -5.181831493973731995e-02 -6.725965440273284912e-02 -2.202522009611129761e-01 -3.989562764763832092e-02 1.784020513296127319e-01 3.672717809677124023e-01 6.601320207118988037e-02 -1.143098156899213791e-02 2.915078699588775635e-01 1.377055346965789795e-01 -1.771339923143386841e-01 -3.137075155973434448e-02 -1.404879391193389893e-01 -2.982468008995056152e-01 9.099440276622772217e-02 6.751022487878799438e-02
1.145092397928237915e-01 1.585328131914138794e-01 -3.595366179943084717e-01 -2.729873359203338623e-01 1.525657773017883301e-01 -1.937145739793777466e-01 -2.281599044799804688e-01 -1.134675368666648865e-02 1.397380828857421875e-01 -2.717218101024627686e-01 3.773681521415710449e-01 3.886800492182374001e-03 8.903132751584053040e-03 1.273050308227539062e-01 -1.116975471377372742e-01 -1.653838306665420532e-01 1.396952122449874878e-01 -2.069068104028701782e-01 1.520350873470306396e-01 -8.608746528625488281e-02 2.164150923490524292e-01 3.424155414104461670e-01 -1.968191415071487427e-01 -4.029798880219459534e-02 -9.146825969219207764e-02 6.698687560856342316e-03 -1.111278086900711060e-01 -1.569968066178262234e-03 2.051120623946189880e-02 -1.836785674095153809e-01 2.844030223786830902e-02 7.509628776460886002e-03
-3.003267347812652588e-01 -1.716326773166656494e-01 1.645457744598388672e-01 -2.774696052074432373e-01 3.147898316383361816e-01 -1.895304471254348755e-01 -3.107750713825225830e-01 -1.087309140712022781e-02 2.366248518228530884e-01 -2.427568733692169189e-01 1.107860878109931946e-01 -2.092225849628448486e-01 -1.031783521175384521e-01 2.755564451217651367e-01 2.020156979560852051e-01 7.601872831583023071e-02 1.119055151939392090e-01 -7.026712596416473389e-02 3.538038581609725952e-02 -1.205778792500495911e-01 1.351449340581893921e-01 1.586734950542449951e-01 1.368903815746307373e-01 -7.157933712005615234e-02 2.029807865619659424e-01 3.308745846152305603e-02 -1.309193223714828491e-01 1.836150437593460083e-01 9.452947229146957397e-02 -1.879978924989700317e-01 -4.653996974229812622e-02 1.675699651241302490e-02
2.282164692878723145e-01 -1.981235891580581665e-01 -3.279452025890350342e-01 -1.735416501760482788e-01 3.906754553318023682e-01 -5.590808764100074768e-02 -5.587688088417053223e-01 -7.654993981122970581e-02 -1.223270297050476074e-01 -5.074625369161367416e-03 2.954811230301856995e-02 -6.975695490837097168e-02 3.535156324505805969e-02 1.085688322782516479e-01 1.886164769530296326e-02 -1.060283780097961426e-01 -3.319771587848663330e-02 -1.150553822517395020e-01 -9.105833619832992554e-02 2.636712975800037384e-02 -4.529026895761489868e-02 2.535943984985351562e-01 -7.117431610822677612e-02 -6.306256353855133057e-02 9.132789075374603271e-02 -1.978285014629364014e-01 -1.258904784917831421e-01 1.334092915058135986e-01 1.249607093632221222e-02 -1.685469746589660645e-01 1.864103823900222778e-01 9.291636943817138672e-02
2.154285646975040436e-02 -3.169238194823265076e-02 -1.830375343561172485e-01 -3.484241068363189697e-01 2.393889129161834717e-01 1.076638400554656982e-01 -3.735963702201843262e-01 4.953002333641052246e-01 2.069634646177291870e-01 -1.317757815122604370e-01 1.060666218400001526e-01 -1.294805407524108887e-01 -1.398041844367980957e-01 2.803971990942955017e-02 -4.444081336259841919e-02 -1.062273755669593811e-01 -1.724914610385894775e-01 -2.329590022563934326e-01 -2.857612371444702148e-01 -4.333962872624397278e-02 1.710929721593856812e-01 -6.378096342086791992e-02 -2.360251173377037048e-02 8.254493772983551025e-02 6.907614879310131073e-03 8.353054523468017578e-03 -1.111675053834915161e-01 -7.508882321417331696e-03 2.015171349048614502e-01 -4.418203234672546387e-02 -2.785215154290199280e-02 6.235319375991821289e-02
-1.538853943347930908e-01 -2.865245044231414795e-01 -3.419537842273712158e-01 -1.394225507974624634e-01 1.992908567190170288e-01 -2.432732582092285156e-01 -9.032294899225234985e-02 1.757199019193649292e-01 1.887488067150115967e-01 -3.733577132225036621e-01 -7.307609170675277710e-02 -8.491121977567672729e-02 -1.437360197305679321e-01 1.140470877289772034e-01 -5.647715181112289429e-02 -2.835983633995056152e-01 -1.963968127965927124e-01 -5.796070769429206848e-02 -3.377578407526016235e-02 -1.566435247659683228e-01 1.459890743717551231e-03 6.465166062116622925e-02 6.545576453208923340e-02 2.609611488878726959e-02 2.572233378887176514e-01 1.999839246273040771e-01 1.693793535232543945e-01 5.626990646123886108e-02 1.741236746311187744e-01 -2.231301367282867432e-01 -1.266078203916549683e-01 6.446269154548645020e-02
-1.817878335714340210e-01 1.028323844075202942e-01 -2.191116511821746826e-01 -1.940820813179016113e-01 7.503489404916763306e-02 -6.923806667327880859e-02 8.943182975053787231e-02 -6.504382193088531494e-02 3.709402382373809814e-01 -1.821283400058746338e-01 3.040699958801269531e-01 -2.459329813718795776e-01 1.770048737525939941e-01 3.682876750826835632e-02 2.063508331775665283e-01 -4.385874792933464050e-02 -8.821842074394226074e-02 2.934988029301166534e-02 -3.253959715366363525e-01 -5.426516383886337280e-02 2.064633816480636597e-01 1.801428794860839844e-01 6.088424846529960632e-02 9.474903345108032227e-04 1.123248785734176636e-01 2.138251215219497681e-01 1.319908946752548218e-01 -1.683409512042999268e-01 -1.719237715005874634e-01 -2.065122574567794800e-01 1.745159775018692017e-01 2.100735902786254883e-01
-2.183367609977722168e-01 -1.165480017662048340e-01 -3.298338651657104492e-01 -3.606831133365631104e-01 1.461823731660842896e-01 -4.868906363844871521e-02 9.099675714969635010e-02 1.761346608400344849e-01 5.253509804606437683e-02 -1.026602275669574738e-02 -5.032883957028388977e-02 -2.382517009973526001e-01 1.624479442834854126e-01 -1.108274981379508972e-01 5.998087674379348755e-02 9.251782298088073730e-02 5.607433244585990906e-02 -3.467334061861038208e-02 -2.495170980691909790e-01 1.263580936938524246e-02 3.400660753250122070e-01 1.911910474300384521e-01 -3.703774511814117432e-02 3.893391415476799011e-02 2.862690389156341553e-01 2.509651482105255127e-01 -2.460611760616302490e-01 -1.402397900819778442e-01 -7.618287112563848495e-03 -1.040220409631729126e-01 7.750388979911804199e-02 -2.448340952396392822e-01
-7.314524054527282715e-02 -3.354577720165252686e-01 -1.694234907627105713e-01 -2.395980507135391235e-01 2.843589186668395996e-01 -2.982619106769561768e-01 -1.260916292667388916e-01 1.614579707384109497e-01 -1.057107001543045044e-01 -1.270481199026107788e-01 -2.141352444887161255e-01 9.496729820966720581e-02 3.074127249419689178e-02 1.909035295248031616e-01 1.899749934673309326e-01 -1.902412325143814087e-01 -2.500821836292743683e-03 1.337691843509674072e-01 -6.510905176401138306e-02 2.120707035064697266e-01 2.478920668363571167e-01 3.103788793087005615e-01 6.034564599394798279e-02 -7.277349382638931274e-02 1.552719175815582275e-01 5.242756381630897522e-02 -1.607721894979476929e-01 2.550514638423919678e-01 -4.834381863474845886e-02 -1.613517254590988159e-01 7.566954940557479858e-02 -8.165358752012252808e-02
-3.041445612907409668e-01 -7.172957807779312134e-02 -4.112059623003005981e-02 -1.715187281370162964e-01 2.016597427427768707e-02 -1.845383793115615845e-01 -1.375032812356948853e-01 1.740452349185943604e-01 4.768972992897033691e-01 -8.957131952047348022e-02 2.196352556347846985e-02 -2.063498795032501221e-01 1.588930338621139526e-01 -9.935395419597625732e-02 1.038441807031631470e-01 -4.507505521178245544e-02 -1.141139641404151917e-01 1.272439360618591309e-01 -3.309308588504791260e-01 5.673834681510925293e-02 -5.295905843377113342e-02 2.194356769323348999e-01 2.590634673833847046e-02 4.605714231729507446e-02 3.230165541172027588e-01 1.364391148090362549e-01 1.354768574237823486e-01 -1.244800314307212830e-01 1.838398911058902740e-02 3.824669495224952698e-02 -2.545520290732383728e-02 3.258545696735382080e-01
-8.245740830898284912e-02 -1.231347844004631042e-01 -8.585181087255477905e-02 -2.991591989994049072e-01 -1.321040689945220947e-01 -2.606683075428009033e-01 -1.227988302707672119e-01 3.845032453536987305e-01 9.203336387872695923e-02 -3.576770424842834473e-01 2.859780192375183105e-01 -5.386250093579292297e-02 -2.304513752460479736e-02 1.297590434551239014e-01 -4.774045944213867188e-02 7.527343928813934326e-02 -3.265762627124786377e-01 1.250626146793365479e-01 -2.951197028160095215e-01 -1.298011466860771179e-02 -1.715742647647857666e-01 8.216622471809387207e-02 -1.101310849189758301e-01 -8.428716659545898438e-02 6.466968357563018799e-02 -6.443259865045547485e-02 1.652750372886657715e-01 8.587811887264251709e-02 7.546268869191408157e-03 -2.447097599506378174e-01 -4.500542581081390381e-02 -1.283737123012542725e-01
-5.310655012726783752e-02 -9.232268482446670532e-02 -4.076296389102935791e-01 -4.194958135485649109e-02 2.643570005893707275e-01 1.707336306571960449e-01 -1.885526031255722046e-01 2.550524473190307617e-01 8.860900253057479858e-02 3.248329088091850281e-02 -4.708639532327651978e-02 -9.508652240037918091e-02 -2.296624034643173218e-01 -1.027840748429298401e-01 3.505172431468963623e-01 2.183658257126808167e-02 -2.251403927803039551e-01 -9.125012904405593872e-02 -2.670114859938621521e-02 4.170894622802734375e-02 -6.298569589853286743e-02 2.866411209106445312e-01 -3.142246603965759277e-01 5.364731699228286743e-02 2.022588402032852173e-01 -1.309084519743919373e-02 -4.650373384356498718e-02 -6.065951660275459290e-03 -1.361427903175354004e-01 -1.223504096269607544e-01 -2.587361335754394531e-01 1.460856497287750244e-01
-8.842068910598754883e-02 9.241636842489242554e-02 -2.742840051651000977e-01 7.907962426543235779e-03 2.391652166843414307e-01 -6.160371750593185425e-02 9.849728643894195557e-02 -1.158474385738372803e-01 -9.817105531692504883e-02 -1.262944340705871582e-01 1.109534278512001038e-01 -4.699416458606719971e-01 -5.049253627657890320e-02 -6.216418370604515076e-02 1.138347759842872620e-01 -3.104483708739280701e-03 -1.463521569967269897e-01 -8.148537576198577881e-02 -1.041382253170013428e-01 9.590090811252593994e-02 -1.725727468729019165e-01 3.225105106830596924e-01 -1.492308676242828369e-01 -7.501372694969177246e-02 1.016935631632804871e-01 -7.580954581499099731e-02 6.699065119028091431e-02 -2.054431438446044922e-01 -1.309631019830703735e-01 -4.046948254108428955e-01 2.842133343219757080e-01 1.087301224470138550e-01
-7.315324246883392334e-02 2.263956516981124878e-02 -2.708081528544425964e-02 -2.362550050020217896e-01 6.215348839759826660e-02 -3.640197962522506714e-02 -2.102656960487365723e-01 1.060231328010559082e-01 -9.530313313007354736e-02 -5.357440114021301270e-01 1.499655693769454956e-01 -5.240758880972862244e-03 -6.589197367429733276e-02 -4.089738056063652039e-02 -1.842348426580429077e-01 -3.434456884860992432e-01 -1.431646347045898438e-01 -1.857002824544906616e-02 3.145806491374969482e-02 -1.577233821153640747e-01 -1.181491613388061523e-01 3.960770964622497559e-01 -2.073017209768295288e-01 -1.456376165151596069e-01 4.838066548109054565e-02 -1.094184964895248413e-01 -1.510678678750991821e-01 5.118695553392171860e-03 2.250999063253402710e-01 -6.319007277488708496e-02 6.149595603346824646e-02 1.519173532724380493e-01
-7.637207210063934326e-02 1.142600700259208679e-01 -1.172007918357849121e-01 -2.080319225788116455e-01 1.995874047279357910e-01 -2.011229991912841797e-01 -2.386753633618354797e-02 -1.076008901000022888e-01 9.784108400344848633e-02 -2.807649224996566772e-02 7.644397020339965820e-02 -4.350420534610748291e-01 -6.971999257802963257e-02 -2.183035165071487427e-01 1.399923488497734070e-02 1.210829094052314758e-01 -1.775471307337284088e-02 7.426922675222158432e-03 5.873655155301094055e-02 9.805861860513687134e-02 2.720621414482593536e-02 1.972638368606567383e-01 -2.979700863361358643e-01 -3.873142600059509277e-02 8.261378109455108643e-02 4.133988916873931885e-02 2.471308857202529907e-01 -3.397578895092010498e-01 -2.767286896705627441e-01 -3.458950221538543701e-01 1.456909477710723877e-01 1.138340532779693604e-01
6.557236611843109131e-02 9.413403272628784180e-02 -1.980135291814804077e-01 -1.491823196411132812e-01 2.117339521646499634e-01 -3.377342224121093750e-02 -1.164516210556030273e-01 1.802970170974731445e-01 1.734981238842010498e-01 -1.403048932552337646e-01 -6.833410263061523438e-02 -4.215186238288879395e-01 -3.654607385396957397e-02 -1.416947245597839355e-01 2.138222903013229370e-01 3.633569926023483276e-02 -1.215901598334312439e-01 5.406221002340316772e-02 -1.391018033027648926e-01 6.129248812794685364e-02 -3.210131525993347168e-01 2.534642219543457031e-01 -4.299287796020507812e-01 2.797848731279373169e-02 1.716747134923934937e-01 1.956728287041187286e-02 2.051680348813533783e-02 9.200497716665267944e-02 4.390447400510311127e-03 1.369267702102661133e-01 2.380790412425994873e-01 1.575677394866943359e-01
-1.001595631241798401e-01 -3.588470444083213806e-02 -2.597455978393554688e-01 -5.640501156449317932e-03 1.114257872104644775e-01 4.376715421676635742e-02 -3.021252751350402832e-01 1.410997956991195679e-01 2.461860179901123047e-01 -3.764210641384124756e-01 -2.385093271732330322e-02 -5.734522640705108643e-02 1.401654481887817383e-01 6.443994492292404175e-02 3.704077005386352539e-01 1.649369895458221436e-01 -4.846475087106227875e-03 4.827559739351272583e-02 -3.245353996753692627e-01 -1.431839168071746826e-01 1.034868657588958740e-01 1.862118691205978394e-01 -3.676527738571166992e-01 -1.160112768411636353e-02 4.643889144062995911e-02 6.174825504422187805e-02 -1.702635437250137329e-01 1.025143712759017944e-01 1.020072698593139648e-01 1.362117528915405273e-01 -3.723761066794395447e-02 1.289083510637283325e-01
-3.063693344593048096e-01 -8.874531835317611694e-02 -1.208342090249061584e-01 -1.659925878047943115e-01 5.469980090856552124e-02 -7.296931929886341095e-03 -8.863153308629989624e-02 4.100321233272552490e-02 8.711770176887512207e-02 -1.011637449264526367e-01 1.197528690099716187e-01 -1.179257109761238098e-01 1.441255509853363037e-01 2.258307114243507385e-02 1.178292706608772278e-01 2.404268532991409302e-01 -7.891314476728439331e-02 -7.174499332904815674e-03 -2.377521693706512451e-01 4.434883221983909607e-02 1.034953519701957703e-01 3.299977779388427734e-01 1.442340314388275146e-01 3.419640287756919861e-02 4.262400567531585693e-01 -8.406271040439605713e-02 -2.885307669639587402e-01 2.318107336759567261e-02 -2.357178926467895508e-01 -3.243749141693115234e-01 2.431691437959671021e-01 7.537677884101867676e-02
-7.319837342947721481e-03 2.815338373184204102e-01 -1.235442459583282471e-01 -1.346834003925323486e-01 1.112210825085639954e-01 -4.642120003700256348e-02 -3.182324767112731934e-01 3.220158219337463379e-01 5.257566645741462708e-02 -2.462400048971176147e-01 -4.489573091268539429e-02 -9.802792221307754517e-02 6.010837480425834656e-02 -6.825882941484451294e-02 1.645897626876831055e-01 -3.349395692348480225e-01 6.975955329835414886e-03 2.981936335563659668e-01 8.292244374752044678e-02 -1.043226867914199829e-01 1.263019442558288574e-01 7.824124768376350403e-03 -2.562864422798156738e-01 -6.980285793542861938e-02 2.990449368953704834e-01 -1.199218910187482834e-02 2.813673317432403564e-01 6.683528423309326172e-02 8.787617087364196777e-02 -2.575179040431976318e-01 5.835665017366409302e-02 3.571990132331848145e-02
2.218504250049591064e-01 -1.205716505646705627e-01 -5.351144075393676758e-01 -9.580414742231369019e-02 2.712672352790832520e-01 -7.889080047607421875e-02 -4.258286952972412109e-01 1.676251590251922607e-01 -1.511234343051910400e-01 -2.582623064517974854e-01 1.514370739459991455e-01 -3.506188839673995972e-02 8.082674816250801086e-03 1.028375327587127686e-01 1.470936555415391922e-02 -2.702373825013637543e-02 -2.680745720863342285e-02 -1.684468090534210205e-01 -1.768783107399940491e-02 -1.105690076947212219e-01 -2.631935290992259979e-02 3.412815332412719727e-01 -1.260272860527038574e-01 8.670273382449522614e-05 1.160850897431373596e-01 -5.802808701992034912e-02 -1.433346569538116455e-01 -5.373763269744813442e-04 7.361554354429244995e-02 3.321842476725578308e-02 8.036682009696960449e-02 3.381842747330665588e-02
-1.171463429927825928e-01 -2.753604352474212646e-01 -2.032661885023117065e-01 -3.340744674205780029e-01 3.788507580757141113e-01 -4.709402844309806824e-02 -3.860136866569519043e-01 1.828084439039230347e-01 1.552398595958948135e-02 -9.345786273479461670e-02 -4.664415866136550903e-02 1.162676289677619934e-01 -2.309633791446685791e-01 -8.777192793786525726e-03 1.720411330461502075e-01 -1.919415444135665894e-01 2.600743174552917480e-01 1.215377673506736755e-01 -6.666898727416992188e-02 -3.202110528945922852e-02 1.192542836070060730e-01 2.504101991653442383e-01 -8.596484363079071045e-02 2.698651328682899475e-02 8.371509611606597900e-02 1.323572993278503418e-01 1.990536600351333618e-01 8.423959836363792419e-03 6.332558393478393555e-02 -1.102584227919578552e-01 -7.954239100217819214e-02 1.587140858173370361e-01
6.032507866621017456e-02 -1.237266138195991516e-01 1.399017125368118286e-01 -2.091842889785766602e-01 5.287862569093704224e-02 -3.920930996537208557e-02 -7.920121401548385620e-02 4.288898110389709473e-01 1.024526581168174744e-01 -9.491916000843048096e-02 -5.002382770180702209e-02 -2.272512316703796387e-01 -2.756893821060657501e-02 2.914135456085205078e-01 2.713238298892974854e-01 -2.237513214349746704e-01 -1.417201459407806396e-01 -1.265661716461181641e-01 1.105272769927978516e-01 -3.685678243637084961e-01 -8.262617886066436768e-02 1.979899555444717407e-01 -7.387480884790420532e-02 1.892933622002601624e-02 -3.231872618198394775e-02 1.261132657527923584e-01 1.548957079648971558e-01 -2.425366826355457306e-02 -7.389849424362182617e-02 -3.526667654514312744e-01 -6.894112378358840942e-02 1.674267798662185669e-01
2.704177498817443848e-01 -8.248972706496715546e-03 1.682791486382484436e-02 -2.233595997095108032e-01 -1.061786711215972900e-01 -9.738684445619583130e-02 -1.240035146474838257e-01 8.446490019559860229e-02 7.953634858131408691e-02 -3.140111565589904785e-01 -1.273603141307830811e-01 -1.642471700906753540e-01 6.981236487627029419e-02 2.298717498779296875e-01 3.227488398551940918e-01 -1.424270123243331909e-01 -2.108764350414276123e-01 4.002935066819190979e-02 6.573634222149848938e-03 3.148052096366882324e-02 1.114597395062446594e-01 3.434348404407501221e-01 -1.464706659317016602e-01 1.399912405759096146e-02 9.069954976439476013e-03 -6.855497485958039761e-04 5.248905345797538757e-02 2.378890365362167358e-01 2.147345691919326782e-01 -1.420995891094207764e-01 4.220706820487976074e-01 -8.280122652649879456e-03
-2.770582735538482666e-01 2.385581135749816895e-01 -2.941373288631439209e-01 -8.702754974365234375e-02 1.108662635087966919e-01 -1.497552245855331421e-01 -2.219943143427371979e-02 2.600584626197814941e-01 -3.467046841979026794e-02 -1.512739658355712891e-01 7.780852913856506348e-02 -9.238464385271072388e-02 -1.598375588655471802e-01 -1.472014784812927246e-01 2.528022229671478271e-01 -2.582820951938629150e-01 8.626005798578262329e-02 -2.611263990402221680e-01 2.500522732734680176e-01 -1.421938370913267136e-02 -2.132149413228034973e-02 8.211934566497802734e-02 5.367347598075866699e-02 4.155266657471656799e-02 2.692218422889709473e-01 2.007227018475532532e-02 2.655301988124847412e-01 -6.710967421531677246e-02 7.671394199132919312e-02 -2.154740244150161743e-01 2.374500483274459839e-01 -2.147917747497558594e-01
-6.662318855524063110e-02 -1.416956782341003418e-01 -1.361493319272994995e-01 -1.798191368579864502e-01 9.302554279565811157e-02 -5.765273794531822205e-02 -2.217163331806659698e-02 1.827883869409561157e-01 3.954422771930694580e-01 -1.424468606710433960e-01 6.991713494062423706e-02 -2.470586448907852173e-01 -5.294477194547653198e-02 -1.924529373645782471e-01 1.886667311191558838e-01 -1.561515480279922485e-01 -4.032170400023460388e-02 2.909344732761383057e-01 -3.571589887142181396e-01 1.031425967812538147e-02 -7.532828301191329956e-02 -9.108182042837142944e-03 2.226713113486766815e-02 3.455429077148437500e-01 3.446271643042564392e-02 3.568188846111297607e-02 -7.353848218917846680e-02 -4.100728780031204224e-02 -9.783591143786907196e-03 -2.635722756385803223e-01 2.544983923435211182e-01 2.298759818077087402e-01
3.845963999629020691e-02 4.424803331494331360e-02 -1.478680521249771118e-01 -9.152717143297195435e-02 2.993652597069740295e-03 -6.963863223791122437e-02 -1.832444220781326294e-01 -6.538067758083343506e-02 1.043305993080139160e-01 -3.076477944850921631e-01 -3.002902492880821228e-02 -3.394349515438079834e-01 6.818009912967681885e-02 2.240107357501983643e-01 1.831221282482147217e-01 -4.105964601039886475e-01 7.308050990104675293e-02 8.793916204012930393e-04 -1.524784117937088013e-01 -1.159153580665588379e-01 -2.290844917297363281e-01 1.913473457098007202e-01 -2.576320171356201172e-01 -5.129739642143249512e-02 2.134221941232681274e-01 1.609615683555603027e-01 1.995378732681274414e-01 2.979790568351745605e-01 9.711524099111557007e-02 -9.282711893320083618e-02 9.608780965209007263e-03 1.633242964744567871e-01
-3.729455173015594482e-01 1.803728044033050537e-01 -7.616994529962539673e-02 -4.209546744823455811e-01 -1.590435951948165894e-02 7.889427244663238525e-02 -4.755822196602821350e-02 2.289051562547683716e-01 -3.059990890324115753e-02 -1.541372537612915039e-01 1.982803940773010254e-01 8.844979852437973022e-02 -7.112545520067214966e-02 -1.049744933843612671e-01 1.795742660760879517e-01 -8.882535994052886963e-02 8.994578570127487183e-02 4.295877739787101746e-02 -1.252382248640060425e-01 1.058161705732345581e-01 1.045304071158170700e-02 8.118911087512969971e-02 -2.612212002277374268e-01 -7.067274767905473709e-03 -6.988856196403503418e-02 -9.209818392992019653e-02 -1.093288213014602661e-01 -7.025014609098434448e-02 -1.050106808543205261e-01 -5.408980250358581543e-01 -3.543738741427659988e-03 -1.025571897625923157e-01
-3.828825652599334717e-01 1.054506227374076843e-01 -2.592889368534088135e-01 -1.763540506362915039e-01 3.578779846429824829e-02 -1.505632102489471436e-01 -3.138436675071716309e-01 9.726150333881378174e-02 -2.032281905412673950e-01 -3.198497295379638672e-01 -6.981550157070159912e-02 1.721986685879528522e-03 -1.849322170019149780e-01 2.441412210464477539e-02 1.789510697126388550e-01 -8.856112509965896606e-02 -2.911376021802425385e-02 -3.035651445388793945e-01 -1.776837371289730072e-02 1.435270011425018311e-01 -6.443304568529129028e-02 7.584531605243682861e-02 -3.888960480690002441e-01 -2.346435375511646271e-02 2.431288175284862518e-02 5.658899992704391479e-02 1.904478110373020172e-02 -1.420186609029769897e-01 1.529946178197860718e-01 -1.169913411140441895e-01 1.770696938037872314e-01 -1.432241648435592651e-01
-2.161195874214172363e-01 4.194908216595649719e-02 1.312681436538696289e-01 -3.172126114368438721e-01 2.267847359180450439e-01 1.195308752357959747e-02 1.873043477535247803e-01 5.887769535183906555e-02 1.714786589145660400e-01 -1.891197115182876587e-01 1.218399703502655029e-01 -4.124916195869445801e-01 -7.703131437301635742e-02 8.567946404218673706e-02 -1.717287749052047729e-01 -3.550735861063003540e-02 -2.897986173629760742e-01 1.039158254861831665e-01 -4.488106444478034973e-02 3.265295177698135376e-02 3.297470510005950928e-02 2.126043289899826050e-01 -3.749784231185913086e-01 -1.176675036549568176e-01 7.079690694808959961e-02 1.055485233664512634e-01 8.052265644073486328e-02 -7.553334534168243408e-02 -9.616692364215850830e-02 -2.404895126819610596e-01 1.757224947214126587e-01 -1.563766300678253174e-01
-1.159762069582939148e-01 -1.622426658868789673e-01 -1.577197313308715820e-01 -3.655724227428436279e-01 7.829359918832778931e-02 -7.450512051582336426e-02 7.461255043745040894e-02 2.510262727737426758e-01 3.458701670169830322e-01 -5.892240628600120544e-02 -2.074443399906158447e-01 -1.657245308160781860e-01 8.358997106552124023e-02 -2.926636952906847000e-03 -4.003873839974403381e-02 -8.784544467926025391e-02 -8.413310348987579346e-02 -2.234553843736648560e-01 3.780924482271075249e-03 -1.085929945111274719e-01 -4.046219959855079651e-02 3.706841170787811279e-01 -8.945605158805847168e-02 1.866841763257980347e-01 1.641650944948196411e-01 2.412759661674499512e-01 -2.521363198757171631e-01 1.582309901714324951e-01 1.439370065927505493e-01 6.723014265298843384e-02 1.659441143274307251e-01 -1.851233094930648804e-01
1.382468938827514648e-01 1.474141329526901245e-01 -1.985281854867935181e-01 -3.971173614263534546e-02 5.565085262060165405e-02 -3.160440027713775635e-01 -3.309545814990997314e-01 1.086969375610351562e-01 1.882639974355697632e-01 -2.694921493530273438e-01 2.559145987033843994e-01 -1.331343352794647217e-01 3.283042460680007935e-02 9.456831961870193481e-02 7.102912664413452148e-02 -1.169216334819793701e-01 -3.058545105159282684e-02 -3.376372903585433960e-02 7.901039719581604004e-02 -2.551374435424804688e-01 2.011852115392684937e-01 3.677214384078979492e-01 -1.457083970308303833e-01 -3.018406219780445099e-02 -1.793166995048522949e-01 -1.151591688394546509e-01 -1.552948802709579468e-01 -3.587368130683898926e-02 1.632112860679626465e-01 -3.207722604274749756e-01 3.080372139811515808e-02 3.557495400309562683e-02
-3.285591602325439453e-01 -1.458702981472015381e-01 3.824735805392265320e-02 -4.924702346324920654e-01 1.002317219972610474e-01 -1.233262941241264343e-01 -1.696970909833908081e-01 -5.878461059182882309e-03 4.661466926336288452e-02 7.250601053237915039e-02 -1.684297621250152588e-01 -1.553873121738433838e-01 -1.662139892578125000e-01 -7.794521003961563110e-02 1.813286691904067993e-01 1.176533848047256470e-01 1.545422803610563278e-02 -1.024065539240837097e-01 8.853883296251296997e-02 -1.242191791534423828e-01 8.152355253696441650e-02 2.898210883140563965e-01 5.349524691700935364e-02 -2.107717245817184448e-01 6.580553203821182251e-02 -1.520411819219589233e-01 -1.009023189544677734e-01 -1.436900943517684937e-01 1.252752840518951416e-01 -3.626204729080200195e-01 2.327416092157363892e-01 -2.773699164390563965e-02
-2.253343462944030762e-01 -1.313508395105600357e-02 -8.725467487238347530e-04 -1.395467221736907959e-01 -1.569677293300628662e-01 -2.466303855180740356e-01 8.519165962934494019e-02 3.266489207744598389e-01 8.788363635540008545e-02 -3.175217807292938232e-01 -2.731692977249622345e-02 -1.147212386131286621e-01 1.169119402766227722e-01 1.991312801837921143e-01 2.876933217048645020e-01 -1.541658192873001099e-01 -7.361412793397903442e-02 1.708140820264816284e-01 -3.477615118026733398e-01 1.079494282603263855e-01 1.140332669019699097e-01 1.480517983436584473e-01 -1.084383204579353333e-01 9.620314091444015503e-02 2.512286603450775146e-01 -2.774637937545776367e-01 -1.220228150486946106e-01 -1.750767529010772705e-01 -2.560369670391082764e-02 -7.343420293182134628e-03 -9.053851664066314697e-02 1.737063974142074585e-01
-2.600573897361755371e-01 -4.238761216402053833e-02 -5.011158436536788940e-02 -4.237173795700073242e-01 1.210003904998302460e-02 -6.754471361637115479e-02 -1.685946062207221985e-02 1.670043170452117920e-01 2.105116546154022217e-01 1.445673853158950806e-01 1.145438104867935181e-02 -5.565981939435005188e-02 6.172469258308410645e-02 3.365120291709899902e-02 6.423971056938171387e-02 2.892102673649787903e-02 1.077326536178588867e-01 1.170907691121101379e-01 -2.460321336984634399e-01 -3.357509896159172058e-02 1.287232041358947754e-01 4.554869234561920166e-01 -1.029666215181350708e-01 -2.507276535034179688e-01 -2.890067873522639275e-03 -1.273981994017958641e-03 -1.830434054136276245e-01 9.956888854503631592e-02 2.832759022712707520e-01 -3.271051049232482910e-01 9.822596609592437744e-02 -1.117699295282363892e-01
-1.050213351845741272e-01 9.655500948429107666e-02 -2.232703939080238342e-02 -3.903100490570068359e-01 3.373011946678161621e-02 1.122232005000114441e-01 -8.491580933332443237e-02 -1.145594101399183273e-02 2.452550083398818970e-01 1.096512675285339355e-01 -8.264040946960449219e-02 -2.025678604841232300e-01 -1.134700849652290344e-01 -1.711574792861938477e-01 8.075016736984252930e-02 -2.097424268722534180e-01 7.550726830959320068e-02 -5.350649822503328323e-03 -1.846352666616439819e-01 1.010835468769073486e-01 1.695346087217330933e-01 9.642785787582397461e-02 -1.133869141340255737e-01 1.200983747839927673e-01 1.100791320204734802e-01 3.796083107590675354e-02 -1.312078386545181274e-01 1.338722407817840576e-01 2.136009335517883301e-01 -6.135503053665161133e-01 -9.943385521182790399e-05 8.300918340682983398e-02
-7.292413711547851562e-02 9.328501671552658081e-02 -5.806105583906173706e-02 -6.101895868778228760e-02 4.579817131161689758e-02 -1.802335232496261597e-01 -1.785259246826171875e-01 7.941849529743194580e-02 -5.281838029623031616e-02 -1.964203268289566040e-01 -8.116521686315536499e-02 -3.624223768711090088e-01 4.353307187557220459e-02 2.009529769420623779e-01 1.267724633216857910e-01 -6.737523525953292847e-02 -2.175835818052291870e-01 2.461214512586593628e-01 1.901695430278778076e-01 -5.848838761448860168e-02 -1.372336745262145996e-01 1.386252492666244507e-01 -1.524889171123504639e-01 -2.276158034801483154e-01 2.967931032180786133e-01 -1.541002690792083740e-01 1.887522190809249878e-01 2.260001003742218018e-01 -3.633889136835932732e-03 -1.164944246411323547e-01 2.192929536104202271e-01 3.782897591590881348e-01
8.420555293560028076e-02 -1.911687552928924561e-01 -4.332680255174636841e-02 -2.000581771135330200e-01 9.938667714595794678e-02 8.713418990373611450e-02 -2.713270485401153564e-01 -3.589221835136413574e-02 -2.207087874412536621e-01 -2.119312286376953125e-01 5.020590033382177353e-03 8.016054332256317139e-02 -1.245544850826263428e-01 2.177915573120117188e-01 4.403430968523025513e-02 -1.366706192493438721e-01 4.834003373980522156e-02 -5.990808084607124329e-02 -5.601064488291740417e-02 -9.963420778512954712e-02 -7.226815819740295410e-02 2.309728115797042847e-01 -1.889694184064865112e-01 6.751036643981933594e-02 1.482716053724288940e-01 -2.317663729190826416e-01 -2.226782441139221191e-01 9.467907994985580444e-02 1.450440734624862671e-01 -4.445227384567260742e-01 3.631294965744018555e-01 1.893791556358337402e-01
-1.312017738819122314e-01 1.679986417293548584e-01 -1.277832835912704468e-01 -4.195064008235931396e-01 -6.377953290939331055e-02 4.276781901717185974e-02 -1.637007296085357666e-01 4.822432994842529297e-02 1.928521841764450073e-01 -1.445720531046390533e-02 7.690279930830001831e-02 7.626501470804214478e-02 -1.050402373075485229e-01 7.034405600279569626e-03 3.252586126327514648e-01 -5.977983027696609497e-02 2.499722838401794434e-01 -6.873653829097747803e-02 -1.222970858216285706e-01 -1.671119481325149536e-01 -7.328602671623229980e-02 1.344767063856124878e-01 -1.156232580542564392e-01 -1.068079844117164612e-01 4.276240989565849304e-02 -1.869639158248901367e-01 -2.710385322570800781e-01 1.194979473948478699e-01 -5.622698739171028137e-02 -5.097609758377075195e-01 5.795059725642204285e-02 -9.175859391689300537e-02
[truncated: 3,278,574 more chars]
