# Supplementary material for: The Language of Innovation
Source: PLoS One. 2020 Apr 30;15(4):e0230107. doi: 10.1371/journal.pone.0230107 (PMC7194493; doi:10.1371/journal.pone.0230107)
Supplement: S13 File — (GZ) [file pone.0230107.s013.tar.gz › 1991-1995/V2Run_21_VS_4500_embeddings1991-1995ED32.txt]

-1.040095537900924683e-01 2.658841609954833984e-01 3.544797599315643311e-01 3.769714850932359695e-03 1.915900558233261108e-01 2.419856935739517212e-02 2.141814231872558594e-01 -1.487592905759811401e-01 -3.851114213466644287e-02 -8.747895807027816772e-02 2.228090763092041016e-01 1.233438123017549515e-02 -3.081215918064117432e-02 1.229698807001113892e-01 -2.507464587688446045e-02 2.433590441942214966e-01 -1.691735684871673584e-01 1.318471413105726242e-02 1.341521888971328735e-01 -6.789304316043853760e-02 -1.423865109682083130e-01 -2.469807863235473633e-01 3.114829659461975098e-01 2.419088929891586304e-01 -1.620780862867832184e-02 -1.658228971064090729e-02 -2.574578300118446350e-02 -8.535092324018478394e-02 4.465024769306182861e-01 -1.531855463981628418e-01 4.801793955266475677e-03 -1.819720566272735596e-01
-1.385020166635513306e-01 -1.243549436330795288e-01 2.932629883289337158e-01 2.065653055906295776e-01 -3.502207398414611816e-01 -1.448928937315940857e-02 2.844212576746940613e-02 -2.836408019065856934e-01 1.574744582176208496e-01 -2.335891127586364746e-01 1.271845549345016479e-01 5.078029632568359375e-02 -1.333625428378582001e-02 1.408891677856445312e-01 -1.063652634620666504e-01 1.988898403942584991e-02 -1.313099712133407593e-01 1.268711537122726440e-01 2.082600295543670654e-01 8.355927467346191406e-02 -1.358308196067810059e-01 -1.691645234823226929e-01 2.358180135488510132e-01 1.680634170770645142e-01 7.525044679641723633e-02 2.179443985223770142e-01 -8.054240047931671143e-02 -2.407043576240539551e-01 1.975772976875305176e-01 -1.611083187162876129e-02 5.071685835719108582e-02 -3.586502075195312500e-01
-2.870376706123352051e-01 -8.730170130729675293e-02 1.515135914087295532e-01 1.964475661516189575e-01 -1.728495657444000244e-01 -6.910209357738494873e-02 3.734091818332672119e-01 -2.644709944725036621e-01 2.613187395036220551e-02 1.412849407643079758e-02 6.395420432090759277e-02 6.099577248096466064e-02 -3.384049609303474426e-02 -1.053025722503662109e-01 3.870733082294464111e-01 2.001827955245971680e-01 -1.140704974532127380e-01 -6.881602108478546143e-02 -7.207083702087402344e-02 1.985081136226654053e-01 2.049435116350650787e-02 7.871947251260280609e-03 -7.896199822425842285e-02 7.601922750473022461e-02 6.926097720861434937e-02 -1.943282410502433777e-02 -1.546324230730533600e-02 -3.421736136078834534e-02 2.684626877307891846e-01 2.665392309427261353e-02 -6.130481138825416565e-02 -4.854004681110382080e-01
-2.055190056562423706e-01 1.090014204382896423e-01 5.782946944236755371e-02 2.732214927673339844e-01 -4.538320004940032959e-02 -2.657087743282318115e-01 -1.413839031010866165e-02 -1.864257007837295532e-01 1.059649214148521423e-01 -4.838654398918151855e-02 1.512114852666854858e-01 1.230144500732421875e-01 -1.636092364788055420e-01 4.964457452297210693e-02 1.973733305931091309e-01 2.785536348819732666e-01 -2.213084548711776733e-01 -1.802304089069366455e-01 3.711181133985519409e-02 2.370872944593429565e-01 -8.118879050016403198e-02 -1.703505069017410278e-01 -3.934250026941299438e-02 2.503496408462524414e-01 1.400487124919891357e-01 2.801123559474945068e-01 -4.668355360627174377e-02 -3.354273140430450439e-01 2.624091207981109619e-01 -2.738293819129467010e-02 -1.845559626817703247e-01 -8.720409870147705078e-02
-4.087572544813156128e-02 1.294580847024917603e-01 7.412105798721313477e-02 3.279844224452972412e-01 -2.381653487682342529e-01 -4.671321213245391846e-01 -4.678066354244947433e-03 -3.209886252880096436e-01 3.532487899065017700e-02 -9.859641641378402710e-02 2.109698206186294556e-01 8.045690506696701050e-02 1.763499826192855835e-01 -1.128758564591407776e-01 4.172205030918121338e-01 1.280433386564254761e-01 -1.128505691885948181e-01 -2.580222189426422119e-01 -4.085779190063476562e-02 -8.027340471744537354e-02 -3.192888945341110229e-02 -1.874553114175796509e-01 1.650008857250213623e-01 8.257193118333816528e-02 1.092033013701438904e-01 8.190938085317611694e-02 9.594717994332313538e-04 -8.917284011840820312e-02 1.680665276944637299e-02 5.711247399449348450e-02 -5.221447721123695374e-02 -6.138543412089347839e-02
-3.807259723544120789e-02 -6.906531751155853271e-02 1.507029682397842407e-01 1.613914519548416138e-01 2.154387980699539185e-01 -2.370667755603790283e-01 -4.695934802293777466e-02 3.030519485473632812e-01 1.099599227309226990e-01 -4.341086000204086304e-02 -6.856659054756164551e-02 1.063309311866760254e-01 1.429854184389114380e-01 8.391178399324417114e-02 2.389128655195236206e-01 1.204837933182716370e-01 2.521999180316925049e-02 6.375862658023834229e-02 4.090277850627899170e-01 2.129436470568180084e-02 -2.287341747432947159e-03 2.134087383747100830e-01 1.853767782449722290e-01 2.948512136936187744e-01 1.387150306254625320e-02 3.486682772636413574e-01 -7.495108246803283691e-02 9.487382136285305023e-03 1.251599937677383423e-01 -9.746143221855163574e-02 -1.487054079771041870e-01 -3.244090974330902100e-01
-1.058143749833106995e-01 -7.904050499200820923e-02 1.099390685558319092e-01 3.219510316848754883e-01 5.126643553376197815e-02 -4.074728190898895264e-01 5.471689626574516296e-02 -4.003439471125602722e-02 2.117828577756881714e-01 6.786414980888366699e-02 -1.102106720209121704e-01 -5.933918803930282593e-02 -9.688956290483474731e-02 5.026921629905700684e-01 5.808056518435478210e-02 2.793892323970794678e-01 -7.265318185091018677e-02 9.580055624246597290e-02 -3.930662199854850769e-02 1.268297880887985229e-01 -4.792355000972747803e-02 3.427667543292045593e-04 1.357439011335372925e-01 -5.879370961338281631e-03 1.207173392176628113e-01 1.546615082770586014e-02 -1.064749583601951599e-01 -1.805569380521774292e-01 2.858021259307861328e-01 -1.217363700270652771e-01 -7.715576887130737305e-02 -2.662031054496765137e-01
-3.082086443901062012e-01 2.066788524389266968e-01 2.103164345026016235e-01 1.599002629518508911e-01 -4.000123124569654465e-03 3.763987496495246887e-02 6.776620447635650635e-02 -1.907979547977447510e-01 1.902395635843276978e-01 -9.159283339977264404e-02 1.708448380231857300e-01 1.453456431627273560e-01 1.638035327196121216e-01 1.023351177573204041e-01 2.373161762952804565e-01 2.955579459667205811e-01 -2.034270912408828735e-01 -2.031440883874893188e-01 -5.854761227965354919e-02 1.414427310228347778e-01 9.421323239803314209e-02 1.895504444837570190e-01 1.598395854234695435e-01 2.642929367721080780e-02 -1.594466343522071838e-02 2.139927148818969727e-01 9.092348814010620117e-02 -9.047874063253402710e-02 2.147020399570465088e-01 -9.793958067893981934e-02 -2.367462962865829468e-01 -3.504493832588195801e-01
3.852786123752593994e-02 -3.515573963522911072e-02 2.492274940013885498e-01 1.218870133161544800e-01 -2.248073071241378784e-01 -2.237800061702728271e-01 3.115985095500946045e-01 -4.010019451379776001e-02 -4.824763536453247070e-02 1.306053251028060913e-01 -4.303650557994842529e-02 2.587162256240844727e-01 2.891300916671752930e-01 2.643939554691314697e-01 1.860744692385196686e-02 1.670119613409042358e-01 3.685141354799270630e-02 5.551620945334434509e-02 6.875315308570861816e-02 1.136243995279073715e-02 -1.247961074113845825e-01 1.192787736654281616e-01 2.768381834030151367e-01 4.634831473231315613e-02 8.608409762382507324e-02 6.839551031589508057e-02 -1.490049511194229126e-01 -2.077611535787582397e-01 2.227019369602203369e-01 -2.025724500417709351e-01 -1.395882368087768555e-01 -3.816052377223968506e-01
-1.397548019886016846e-01 1.821188926696777344e-01 2.318018525838851929e-01 3.249210715293884277e-01 -3.824927508831024170e-01 -3.920633718371391296e-02 -4.483741521835327148e-02 6.768783181905746460e-02 -2.375640347599983215e-02 -1.982908844947814941e-01 1.924823820590972900e-01 2.373003959655761719e-01 1.467161625623703003e-01 8.700730651617050171e-02 1.632466763257980347e-01 -3.792179375886917114e-02 -9.626588225364685059e-02 1.243411302566528320e-01 9.051317721605300903e-02 -2.287448383867740631e-02 -3.933472931385040283e-02 -1.779946684837341309e-01 2.103380262851715088e-01 -1.198799163103103638e-02 -8.801560103893280029e-02 -4.105890914797782898e-02 -9.318334609270095825e-02 -3.082292675971984863e-01 1.863816976547241211e-01 1.871658563613891602e-01 -2.149833589792251587e-01 -3.208905160427093506e-01
-1.465042084455490112e-01 -6.454949080944061279e-02 1.110010198317468166e-03 2.403102666139602661e-01 -3.061800599098205566e-01 -1.904054284095764160e-01 2.083003968000411987e-01 1.610675156116485596e-01 1.457374989986419678e-01 -8.844882994890213013e-02 2.546967566013336182e-01 -4.384515434503555298e-02 5.266786739230155945e-02 1.027176082134246826e-01 1.873192726634442806e-03 2.727049291133880615e-01 -1.177123188972473145e-01 3.303893506526947021e-01 7.082498818635940552e-02 -7.578730583190917969e-02 -5.658355727791786194e-02 -1.357415169477462769e-01 3.486299812793731689e-01 7.699614018201828003e-02 -3.523945435881614685e-02 -5.021487921476364136e-02 1.286534368991851807e-01 -2.089092433452606201e-01 3.119589388370513916e-01 9.789108484983444214e-02 -1.453241705894470215e-01 -2.426632642745971680e-01
6.079731136560440063e-02 -3.276204764842987061e-01 9.921212494373321533e-02 -1.313064061105251312e-02 -3.448974490165710449e-01 -3.306041061878204346e-01 2.903683483600616455e-01 -4.676703736186027527e-02 4.650199040770530701e-02 -5.673991143703460693e-02 1.071939244866371155e-01 1.915533542633056641e-01 5.916222557425498962e-02 3.012506067752838135e-01 1.768833249807357788e-01 2.082600891590118408e-01 4.344885703176259995e-03 -4.139491170644760132e-02 1.074471548199653625e-01 6.258614361286163330e-02 -2.907518446445465088e-01 4.401474446058273315e-02 2.559614777565002441e-01 1.173252090811729431e-01 -7.548130303621292114e-02 1.626687794923782349e-01 -4.870165511965751648e-02 2.125313133001327515e-02 5.377762392163276672e-02 -1.646067202091217041e-02 -2.529043257236480713e-01 -2.380464076995849609e-01
-1.878963112831115723e-01 -4.245472699403762817e-02 1.205935776233673096e-01 1.555230617523193359e-01 4.016750305891036987e-02 3.415768221020698547e-02 1.758825331926345825e-01 -4.329400137066841125e-02 1.715347319841384888e-01 -1.188607513904571533e-01 -1.327411271631717682e-02 4.833375662565231323e-02 1.416024714708328247e-01 7.562837004661560059e-02 1.313159614801406860e-01 5.370198488235473633e-01 -1.872362643480300903e-01 -1.967620849609375000e-01 -1.997550427913665771e-01 2.876133322715759277e-01 -2.049067765474319458e-01 1.531868577003479004e-01 1.820448189973831177e-01 7.918504625558853149e-02 -5.164229869842529297e-02 8.932764828205108643e-02 -2.358682751655578613e-01 -4.028145596385002136e-02 2.959832251071929932e-01 5.143286287784576416e-02 -1.449731886386871338e-01 -1.751351654529571533e-01
-2.360198944807052612e-01 1.096873059868812561e-01 5.985382571816444397e-02 2.263502031564712524e-01 1.469319127500057220e-02 -4.066739603877067566e-02 1.957875192165374756e-01 -6.392324715852737427e-02 1.389325261116027832e-01 2.842160165309906006e-01 1.192191988229751587e-02 2.254843711853027344e-01 -8.160808682441711426e-02 2.017751336097717285e-02 1.773719042539596558e-01 6.131002679467201233e-02 -1.043819785118103027e-01 -2.265685051679611206e-01 -1.980205625295639038e-01 2.948404103517532349e-02 3.821492195129394531e-02 -9.009928256273269653e-02 2.145671993494033813e-01 8.110653609037399292e-02 -5.027838051319122314e-02 2.648779749870300293e-01 -1.889203488826751709e-01 -4.792740568518638611e-02 4.632779359817504883e-01 -1.908549964427947998e-01 -7.626066799275577068e-04 -3.370012640953063965e-01
-1.360720675438642502e-02 -7.957363501191139221e-03 1.827324740588665009e-02 1.610657572746276855e-01 -7.358388602733612061e-02 -2.914616763591766357e-01 1.311497837305068970e-01 -2.055542916059494019e-01 1.547821611166000366e-01 -1.131898537278175354e-01 2.602140307426452637e-01 -3.970616310834884644e-02 3.301173150539398193e-01 -6.733891367912292480e-02 3.021913468837738037e-01 2.541598975658416748e-01 1.861132383346557617e-01 -4.834401234984397888e-02 2.349003702402114868e-01 1.258153468370437622e-01 7.034723460674285889e-02 2.582411281764507294e-02 8.114557713270187378e-02 1.714139282703399658e-01 -1.925751008093357086e-02 1.237759962677955627e-01 -9.558534622192382812e-02 -3.907604813575744629e-01 3.019326031208038330e-01 3.511816635727882385e-02 -1.454684883356094360e-01 -8.675585687160491943e-02
-2.065793871879577637e-01 2.259041965007781982e-01 1.167781874537467957e-01 -1.183010358363389969e-02 2.122352719306945801e-01 -2.518783509731292725e-02 1.112623065710067749e-01 -6.617949157953262329e-02 8.783505856990814209e-02 7.375817745923995972e-02 -1.378013640642166138e-01 -5.464761704206466675e-02 6.465826183557510376e-02 7.188821583986282349e-02 1.109753176569938660e-01 1.444030851125717163e-01 -3.776509165763854980e-01 -5.565620213747024536e-02 1.538981944322586060e-01 -1.626064181327819824e-01 -1.129152327775955200e-01 3.293135017156600952e-02 3.503213524818420410e-01 1.565425843000411987e-01 -1.831126660108566284e-01 2.308512181043624878e-01 -4.733112454414367676e-01 2.042254246771335602e-02 2.667558193206787109e-01 -1.052214130759239197e-01 2.558324486017227173e-02 -3.707453981041908264e-02
-2.025471329689025879e-01 1.833630800247192383e-01 2.000015676021575928e-01 2.981172315776348114e-02 9.439098834991455078e-02 -4.481146484613418579e-02 2.932710051536560059e-01 -1.336266845464706421e-01 4.462662935256958008e-01 1.942122876644134521e-01 -3.214129805564880371e-02 1.434330791234970093e-01 1.704147011041641235e-01 9.648718684911727905e-02 1.039442420005798340e-01 1.224986314773559570e-01 -1.180848926305770874e-01 -2.952651381492614746e-01 -4.807650670409202576e-02 8.679141849279403687e-02 -2.321122139692306519e-01 -7.392750680446624756e-02 1.447836756706237793e-01 1.335813254117965698e-01 1.036559045314788818e-01 2.145569473505020142e-01 -1.815059632062911987e-01 -1.038261055946350098e-01 2.366781532764434814e-01 -9.187046438455581665e-02 -9.383440762758255005e-02 -2.532980144023895264e-01
-1.154073700308799744e-01 8.824322372674942017e-02 2.580672502517700195e-01 -2.549535594880580902e-02 -1.469941139221191406e-01 -2.979394197463989258e-01 1.419710069894790649e-01 -2.733284793794155121e-02 8.969320915639400482e-04 -9.207466244697570801e-02 -2.220442704856395721e-02 -9.700175374746322632e-02 2.024371176958084106e-02 2.326507419347763062e-01 1.325210835784673691e-02 1.871965080499649048e-01 -9.698177687823772430e-03 -5.545570328831672668e-02 -5.413905531167984009e-02 1.539855916053056717e-02 -2.263790965080261230e-01 -7.865981757640838623e-02 3.734627664089202881e-01 6.722894310951232910e-02 -1.478183418512344360e-01 -7.114408910274505615e-02 2.047489285469055176e-01 -3.941246569156646729e-01 2.853025197982788086e-01 2.392309457063674927e-01 -1.151194944977760315e-01 -2.973485291004180908e-01
-6.184550002217292786e-02 3.050031363964080811e-01 1.754486002027988434e-02 2.927143871784210205e-01 1.167819201946258545e-01 -2.343142032623291016e-01 -1.899589551612734795e-04 -3.595029711723327637e-01 1.253430396318435669e-01 -1.359091550111770630e-01 1.192061901092529297e-01 -1.001553088426589966e-01 4.728605598211288452e-02 -1.132615804672241211e-01 3.464895784854888916e-01 2.207954823970794678e-01 -1.173491328954696655e-01 -1.038803234696388245e-01 -8.289047330617904663e-02 -6.755343079566955566e-02 -2.317346073687076569e-02 -1.593468487262725830e-01 2.847175598144531250e-01 -2.373464219272136688e-02 2.079085856676101685e-01 1.832051873207092285e-01 -1.606246829032897949e-01 -2.643767297267913818e-01 1.876292526721954346e-01 -3.862170502543449402e-02 -3.028820455074310303e-02 -1.530708819627761841e-01
-2.756864130496978760e-01 3.457848355174064636e-02 1.403245329856872559e-01 2.581566572189331055e-01 -1.152004580944776535e-02 -1.256056725978851318e-01 4.746391624212265015e-02 1.226260811090469360e-01 6.710600107908248901e-02 4.375242441892623901e-02 2.368812263011932373e-01 2.386119365692138672e-01 9.841208159923553467e-02 -3.230006620287895203e-02 2.928530573844909668e-01 4.503998160362243652e-01 9.408998489379882812e-02 -4.532846063375473022e-02 -4.820640012621879578e-02 3.322592377662658691e-01 -2.153593748807907104e-01 9.022862464189529419e-02 1.857908964157104492e-01 1.233018860220909119e-01 -2.643060125410556793e-02 2.012854367494583130e-01 5.765194818377494812e-02 -6.497479043900966644e-03 2.555901706218719482e-01 2.699055895209312439e-02 6.935305893421173096e-03 -2.142324000597000122e-01
-2.446946874260902405e-02 -1.536107808351516724e-01 3.137754797935485840e-01 2.913851737976074219e-01 1.416536271572113037e-01 -3.073520660400390625e-01 1.561141759157180786e-01 5.685534793883562088e-03 -2.854925692081451416e-01 -2.591530978679656982e-01 1.454315036535263062e-01 -1.169940978288650513e-01 2.953011542558670044e-02 -5.775593966245651245e-02 1.027299538254737854e-01 2.136949598789215088e-01 -8.905114978551864624e-02 6.480697542428970337e-02 6.149505823850631714e-02 -6.202130392193794250e-02 -4.109510406851768494e-02 -1.986830309033393860e-02 1.117473021149635315e-01 9.964457154273986816e-02 -3.763437271118164062e-02 -2.452058941125869751e-01 -1.730061769485473633e-01 -1.009242981672286987e-01 5.695208534598350525e-02 7.732044905424118042e-02 -3.399545252323150635e-01 -3.726526498794555664e-01
-1.428512204438447952e-02 1.567854136228561401e-01 1.132008209824562073e-01 2.793994359672069550e-02 -7.146230340003967285e-02 -1.433471590280532837e-01 -4.828571155667304993e-02 -1.324597746133804321e-01 2.366825789213180542e-01 -1.666533797979354858e-01 1.301331371068954468e-01 2.275441735982894897e-01 -1.746931485831737518e-02 1.242273822426795959e-01 2.526093125343322754e-01 3.664832115173339844e-01 -7.157678157091140747e-02 -1.251720786094665527e-01 -2.291850000619888306e-01 3.046789467334747314e-01 -2.206821590662002563e-01 9.890575893223285675e-03 3.486781418323516846e-01 1.482243984937667847e-01 -8.240919560194015503e-02 4.500225186347961426e-02 -2.211054600775241852e-02 -1.680267751216888428e-01 2.161343544721603394e-01 -1.681019365787506104e-01 -3.200303390622138977e-02 -2.787441611289978027e-01
7.371742278337478638e-02 6.537500023841857910e-02 3.554495871067047119e-01 -6.241003423929214478e-02 -1.995131373405456543e-01 -2.632204890251159668e-01 1.400034874677658081e-01 2.914108037948608398e-01 7.892601937055587769e-02 -7.920552790164947510e-02 2.026443555951118469e-02 1.470559090375900269e-01 -3.147266209125518799e-01 6.722906976938247681e-02 8.194547891616821289e-02 4.803018271923065186e-02 -1.289733946323394775e-01 1.711865887045860291e-02 3.454069197177886963e-01 2.341548949480056763e-01 2.283390425145626068e-02 9.712120890617370605e-02 2.823580801486968994e-01 2.161291241645812988e-01 -7.852161675691604614e-02 -4.217401891946792603e-02 -1.987812519073486328e-01 -2.337418198585510254e-01 -7.247210294008255005e-02 1.186588704586029053e-01 9.537342935800552368e-02 -2.033027559518814087e-01
-1.658593565225601196e-01 -1.170225292444229126e-01 9.785610437393188477e-02 6.802866607904434204e-02 2.429752796888351440e-01 -3.661897778511047363e-01 -6.215232610702514648e-02 -7.642249763011932373e-02 -1.252084970474243164e-01 -1.283416748046875000e-01 1.492983102798461914e-01 -3.002188913524150848e-02 1.669172495603561401e-01 3.069329261779785156e-01 3.110887110233306885e-01 1.077718138694763184e-01 -1.324537694454193115e-01 2.016549259424209595e-01 1.273974478244781494e-01 -2.185189872980117798e-01 -1.294610649347305298e-01 -2.777267992496490479e-01 2.043021917343139648e-01 1.182801201939582825e-01 -2.123734951019287109e-01 -5.912145599722862244e-02 -3.373577073216438293e-02 5.393967404961585999e-02 1.778414547443389893e-01 -2.714071236550807953e-02 -2.151782512664794922e-01 -2.298582494258880615e-01
-9.597874432802200317e-02 -3.258083462715148926e-01 2.543664276599884033e-01 7.212097197771072388e-02 -1.729821413755416870e-01 -2.346312999725341797e-01 1.701226979494094849e-01 2.211963534355163574e-01 -2.582682967185974121e-01 -2.424988299608230591e-01 1.897953152656555176e-01 2.124132588505744934e-02 5.276292562484741211e-02 1.494618505239486694e-02 1.843286305665969849e-01 1.934413239359855652e-02 -1.828786917030811310e-02 -9.317176043987274170e-02 -2.163727879524230957e-01 9.041374921798706055e-02 3.513096272945404053e-02 -2.789072990417480469e-01 9.924498200416564941e-02 3.885549306869506836e-01 9.009237587451934814e-02 -1.082330271601676941e-01 -3.213774040341377258e-02 1.148268654942512512e-01 7.145851105451583862e-02 1.972291916608810425e-01 1.637220978736877441e-01 -2.093658447265625000e-01
-1.563681513071060181e-01 1.595012396574020386e-01 9.366474114358425140e-03 5.087889358401298523e-02 -6.029005162417888641e-04 -2.851701676845550537e-01 1.031013354659080505e-01 -3.299477994441986084e-01 -2.870494313538074493e-02 1.836228929460048676e-02 -2.730534598231315613e-02 2.159487903118133545e-01 -9.401606768369674683e-02 8.732528984546661377e-02 -1.091470941901206970e-01 2.970624268054962158e-01 -6.819834560155868530e-02 4.826097190380096436e-02 2.280479967594146729e-01 1.022660881280899048e-01 -1.281105130910873413e-01 -4.355073273181915283e-01 2.971505224704742432e-01 7.914847880601882935e-02 -6.799142807722091675e-02 -2.359215766191482544e-01 9.505187720060348511e-02 -2.048225849866867065e-01 2.350397408008575439e-01 1.208282448351383209e-02 8.102169632911682129e-02 -1.952956616878509521e-01
-1.614192724227905273e-01 -2.549740374088287354e-01 2.746848762035369873e-01 1.835945844650268555e-01 -2.558961510658264160e-01 -3.470697999000549316e-01 6.267815828323364258e-02 -1.856389492750167847e-01 2.269906848669052124e-01 1.295284926891326904e-01 -9.380029141902923584e-02 2.950179576873779297e-02 -1.570918597280979156e-02 2.748933136463165283e-01 2.529681324958801270e-01 -1.094882786273956299e-01 -4.545247554779052734e-02 -1.761499643325805664e-01 -5.111021921038627625e-02 -2.206087112426757812e-01 -1.077865511178970337e-01 8.244655281305313110e-02 2.466644346714019775e-01 8.576630055904388428e-02 3.398582339286804199e-02 6.041261181235313416e-02 3.170051053166389465e-02 -5.577792972326278687e-02 3.642482161521911621e-01 1.098769307136535645e-01 -4.633843898773193359e-02 -1.373693346977233887e-01
-1.137198433279991150e-01 -2.528329752385616302e-02 1.688294708728790283e-01 1.974367797374725342e-01 9.737103432416915894e-02 -7.789251208305358887e-02 -8.613429218530654907e-02 -6.700233370065689087e-02 1.814366281032562256e-01 -2.289234548807144165e-01 9.967765212059020996e-02 3.459143042564392090e-01 2.125615328550338745e-01 2.408839017152786255e-01 2.398917675018310547e-01 4.259990751743316650e-01 -7.246650010347366333e-02 -7.420876622200012207e-02 -1.673942804336547852e-01 2.932544350624084473e-01 -1.523959338665008545e-01 -8.117499761283397675e-03 2.980123758316040039e-01 1.329155266284942627e-01 1.270793825387954712e-01 5.835405737161636353e-02 7.708510849624872208e-03 9.431068785488605499e-03 1.592696011066436768e-01 -1.699293851852416992e-01 -7.645743340253829956e-02 1.343008014373481274e-03
-3.370097652077674866e-02 -1.236455589532852173e-01 1.563740074634552002e-01 1.040742918848991394e-01 3.847399055957794189e-01 -1.339305341243743896e-01 1.476778090000152588e-01 1.158993765711784363e-01 2.486418038606643677e-01 -9.344682097434997559e-02 -5.927516892552375793e-02 2.584421448409557343e-02 1.192483454942703247e-01 1.208290681242942810e-01 2.204741090536117554e-01 1.591881364583969116e-01 -1.925117708742618561e-02 2.245770841836929321e-01 2.593172788619995117e-01 -6.752333790063858032e-02 -7.811808586120605469e-02 -2.174190580844879150e-01 3.513725847005844116e-02 4.809230864048004150e-01 -2.402004003524780273e-01 1.717711538076400757e-01 9.047223627567291260e-02 -9.044764190912246704e-02 1.633407175540924072e-02 1.675406396389007568e-01 9.231636673212051392e-02 -1.437008380889892578e-01
-4.307229816913604736e-02 -1.119573563337326050e-01 4.270204529166221619e-02 2.541248202323913574e-01 -9.481940418481826782e-03 -3.201044797897338867e-01 6.777404248714447021e-02 -3.202174976468086243e-02 3.590750992298126221e-01 -4.777817428112030029e-02 -6.788969039916992188e-02 7.516903430223464966e-02 1.551211923360824585e-01 1.200928017497062683e-01 1.306534409523010254e-01 1.799122989177703857e-01 -1.604400873184204102e-01 2.195978611707687378e-01 1.931550353765487671e-01 1.079454198479652405e-01 1.064152196049690247e-01 -1.333944965153932571e-02 2.487735450267791748e-01 2.360036596655845642e-03 6.956067681312561035e-02 -9.757654368877410889e-02 -2.207073867321014404e-01 -2.541585266590118408e-01 1.446902155876159668e-01 2.426432520151138306e-01 -3.327157199382781982e-01 -2.590966820716857910e-01
-1.969541311264038086e-01 2.135778367519378662e-01 1.148371994495391846e-01 2.522109150886535645e-01 1.573050767183303833e-01 -1.865806728601455688e-01 2.349098026752471924e-02 2.515928447246551514e-02 8.805178105831146240e-02 8.947863429784774780e-02 5.849641561508178711e-02 -2.789052762091159821e-02 -4.963045474141836166e-03 1.131631284952163696e-01 2.471090406179428101e-01 2.841956913471221924e-01 -2.935898303985595703e-01 -2.721386961638927460e-02 3.075155317783355713e-01 -4.533017054200172424e-02 -1.242130547761917114e-01 1.424147039651870728e-01 2.109423875808715820e-01 2.973369359970092773e-01 -1.668140590190887451e-01 1.269949078559875488e-01 -6.341339647769927979e-02 1.844370365142822266e-01 7.796777039766311646e-02 -1.807111352682113647e-01 2.683539986610412598e-01 -2.419063746929168701e-01
-3.111613392829895020e-01 -3.931321669369935989e-03 1.414370983839035034e-01 9.083449840545654297e-02 -2.012135386466979980e-01 4.926192015409469604e-02 7.093364745378494263e-02 -1.491217762231826782e-01 4.661327973008155823e-02 1.229657456278800964e-01 1.768311411142349243e-01 1.655666381120681763e-01 2.615542411804199219e-01 2.881024479866027832e-01 2.299511432647705078e-01 2.873186767101287842e-01 -2.398605942726135254e-01 1.020471528172492981e-01 -1.185419708490371704e-01 -1.841909885406494141e-01 -1.878217905759811401e-01 -6.866127252578735352e-02 3.093744814395904541e-01 -7.504342496395111084e-02 -1.618148237466812134e-01 1.636982560157775879e-01 -1.867970637977123260e-02 1.189913004636764526e-01 2.270378917455673218e-01 7.832412421703338623e-02 -6.040218845009803772e-02 -2.362797260284423828e-01
-1.828257441520690918e-01 -2.021203041076660156e-01 1.867513656616210938e-01 2.677085101604461670e-01 3.149387985467910767e-02 -5.426051840186119080e-02 -1.025877520442008972e-01 -7.479272782802581787e-02 1.936523914337158203e-01 -1.869038678705692291e-02 1.715690195560455322e-01 4.788685142993927002e-01 -3.131908550858497620e-02 7.742970250546932220e-03 2.685595452785491943e-01 2.337976396083831787e-01 -6.499470025300979614e-02 -2.347918450832366943e-01 -8.997835218906402588e-02 -4.869048483669757843e-03 -4.917286336421966553e-02 9.591674804687500000e-02 2.057202756404876709e-01 3.398397564888000488e-02 5.564051866531372070e-02 9.205269068479537964e-02 1.087975874543190002e-02 -7.109977304935455322e-02 3.263057172298431396e-01 -5.270582064986228943e-02 2.151319384574890137e-01 -2.825822532176971436e-01
-3.917944133281707764e-01 1.427419204264879227e-02 3.726500570774078369e-01 8.565633557736873627e-03 -3.251884505152702332e-02 -6.881739944219589233e-02 1.725570112466812134e-01 7.931116968393325806e-02 4.056136608123779297e-01 3.487689793109893799e-02 -1.048882082104682922e-01 2.600792236626148224e-02 6.435725837945938110e-02 1.774443387985229492e-01 1.190577149391174316e-01 2.990981936454772949e-01 -3.465174734592437744e-01 -5.446860939264297485e-02 9.912215173244476318e-02 1.640457361936569214e-01 5.821732431650161743e-02 -1.460207849740982056e-01 8.178958296775817871e-02 -3.745367005467414856e-02 -3.433766961097717285e-02 -5.907880514860153198e-02 -2.913345098495483398e-01 -1.743356585502624512e-01 1.818698495626449585e-01 1.879146136343479156e-02 -2.237552776932716370e-02 4.861277714371681213e-02
-6.468252837657928467e-02 2.009548805654048920e-02 2.986318767070770264e-01 2.274388074874877930e-02 3.755858242511749268e-01 -1.258641332387924194e-01 1.431170701980590820e-01 1.112300157546997070e-01 1.144843101501464844e-01 -7.677776366472244263e-02 3.968058153986930847e-02 -6.545639783143997192e-02 1.799711585044860840e-02 -5.645580217242240906e-02 9.254367649555206299e-02 1.655197292566299438e-01 -3.346935212612152100e-01 7.504207640886306763e-02 3.951475322246551514e-01 -7.396482676267623901e-02 -6.227737292647361755e-02 2.449215799570083618e-01 3.013319522142410278e-02 2.819600105285644531e-01 -8.966459892690181732e-03 1.936120986938476562e-01 -9.927980601787567139e-02 1.093065366148948669e-01 1.347397416830062866e-01 -1.102190762758255005e-01 5.189357697963714600e-02 -3.683962225914001465e-01
-2.616302073001861572e-01 4.600873589515686035e-02 1.895264834165573120e-01 2.345273345708847046e-01 1.176700443029403687e-01 -1.051598042249679565e-01 1.319020986557006836e-01 -3.089200854301452637e-01 1.036975458264350891e-01 -1.646806597709655762e-01 2.461683601140975952e-01 1.943608820438385010e-01 2.996927686035633087e-02 -2.684669336304068565e-03 1.037775278091430664e-01 3.427611291408538818e-01 2.857634052634239197e-02 1.051840279251337051e-02 -1.115978062152862549e-01 3.005736768245697021e-01 -3.223146870732307434e-02 1.284524351358413696e-01 4.173871576786041260e-01 1.045496538281440735e-01 -2.151507325470447540e-02 1.122415289282798767e-01 -3.337956592440605164e-02 -1.129727140069007874e-01 3.710495308041572571e-02 -7.331754267215728760e-02 4.346631933003664017e-03 -3.086258769035339355e-01
-2.212136089801788330e-01 -2.606154605746269226e-02 2.539631426334381104e-01 -8.642258495092391968e-02 1.146712526679039001e-01 -1.523877382278442383e-01 1.173570081591606140e-01 8.488424122333526611e-02 8.018542081117630005e-02 7.030226290225982666e-02 3.185820206999778748e-02 -8.805689960718154907e-02 1.811517924070358276e-01 8.146274089813232422e-02 2.498239725828170776e-01 8.105929940938949585e-02 -2.524075806140899658e-01 1.338559389114379883e-01 2.375805824995040894e-01 -1.606221050024032593e-01 1.038768887519836426e-01 6.020034477114677429e-02 2.016745656728744507e-01 4.275677204132080078e-01 -1.063440367579460144e-01 2.937287390232086182e-01 -3.140757232904434204e-02 2.503757476806640625e-01 1.162746921181678772e-01 -9.659832715988159180e-02 1.717208176851272583e-01 -2.777090072631835938e-01
-3.939670324325561523e-02 -1.064774394035339355e-01 2.722481787204742432e-01 1.500016301870346069e-01 -9.667091071605682373e-03 -1.626784950494766235e-01 1.872458867728710175e-02 -1.615084707736968994e-01 -6.957510113716125488e-02 -3.108526170253753662e-01 3.268464282155036926e-02 1.180437803268432617e-01 2.413164824247360229e-01 7.861673831939697266e-03 -9.915389120578765869e-03 3.228259086608886719e-01 -3.177186250686645508e-01 1.067657321691513062e-01 2.417156100273132324e-02 -2.184336334466934204e-01 -1.218478661030530930e-03 1.260975748300552368e-01 2.687636613845825195e-01 -7.161457836627960205e-02 2.189332097768783569e-01 -1.787469685077667236e-01 1.252017021179199219e-01 7.651015371084213257e-02 3.462383449077606201e-01 1.437758952379226685e-01 -2.158821821212768555e-01 -1.262510567903518677e-01
-2.865983545780181885e-01 7.008477300405502319e-02 2.763898111879825592e-02 6.187530234456062317e-02 -8.231019973754882812e-02 -4.030982553958892822e-01 2.393285334110260010e-01 -1.509918272495269775e-01 -3.125194460153579712e-03 -1.013663113117218018e-01 5.616955459117889404e-02 1.312159150838851929e-01 3.174318373203277588e-02 -4.828860983252525330e-02 -5.275154486298561096e-02 1.861133873462677002e-01 8.900899440050125122e-03 2.163313180208206177e-01 2.450041025876998901e-01 3.172264099121093750e-01 5.231033265590667725e-02 -8.948741853237152100e-02 1.437851041555404663e-01 7.058012485504150391e-02 2.629384398460388184e-03 -1.700004786252975464e-01 9.992157667875289917e-02 -3.729861229658126831e-02 5.023143291473388672e-01 -9.703598916530609131e-03 -7.315291464328765869e-02 -2.135729640722274780e-01
2.226322740316390991e-01 1.113972254097461700e-02 3.447588086128234863e-01 -9.414397925138473511e-02 -1.214134842157363892e-01 1.688998192548751831e-02 2.489032596349716187e-01 -7.279390841722488403e-02 -3.649887070059776306e-02 -1.072379425168037415e-01 1.527192890644073486e-01 -2.088117152452468872e-01 -5.001642182469367981e-02 1.655995547771453857e-01 1.749226152896881104e-01 2.966504395008087158e-01 -3.768868744373321533e-01 -5.717907100915908813e-02 1.727979332208633423e-01 7.451280206441879272e-02 1.882602721452713013e-01 -1.513814330101013184e-01 2.216178476810455322e-01 2.403066605329513550e-01 6.324675679206848145e-02 1.059294790029525757e-01 -1.293549090623855591e-01 -1.968375146389007568e-01 -1.999162584543228149e-01 8.089155703783035278e-02 -9.551513195037841797e-02 -1.993796974420547485e-01
-1.172908246517181396e-01 -6.601540744304656982e-02 6.006008759140968323e-02 1.803385764360427856e-01 6.092796102166175842e-02 -9.937913715839385986e-02 5.773404613137245178e-02 -2.076284214854240417e-02 1.870878636837005615e-01 -1.801863759756088257e-01 1.261712312698364258e-01 3.152466118335723877e-01 6.249295547604560852e-02 -7.652977108955383301e-02 1.011260077357292175e-01 4.271045327186584473e-01 -1.983847916126251221e-01 1.566681265830993652e-01 -7.627210021018981934e-02 2.270555496215820312e-01 -8.129029721021652222e-02 5.301290750503540039e-02 3.275994062423706055e-01 -7.248950749635696411e-02 1.740195155143737793e-01 3.202387690544128418e-01 -1.030997857451438904e-01 -8.999094367027282715e-02 2.549531459808349609e-01 -7.288280874490737915e-02 9.800651669502258301e-02 -2.616827487945556641e-01
1.816974580287933350e-01 -8.916402608156204224e-02 3.480941653251647949e-01 1.847086846828460693e-01 1.779845505952835083e-01 -2.650977075099945068e-01 -1.916831135749816895e-01 -1.738743931055068970e-01 -1.184582039713859558e-01 -1.127171814441680908e-01 1.535359472036361694e-01 -8.527683466672897339e-02 1.286022514104843140e-01 1.326022148132324219e-01 5.064391531050205231e-03 1.933698654174804688e-01 8.528230339288711548e-02 1.218724399805068970e-01 7.346318452619016171e-04 -1.618330031633377075e-01 1.388621926307678223e-01 -5.626741331070661545e-03 4.394991993904113770e-01 4.884607344865798950e-02 -1.234869360923767090e-01 -8.199242502450942993e-02 -7.624965906143188477e-02 7.998245768249034882e-03 4.366979300975799561e-01 -1.743563218042254448e-03 -1.214611753821372986e-01 -9.596756100654602051e-02
-3.704530000686645508e-01 -1.673746258020401001e-01 8.386871963739395142e-02 -4.382476583123207092e-02 -6.499588023871183395e-03 -8.171986788511276245e-02 2.853297591209411621e-01 -1.259889900684356689e-01 2.263530939817428589e-01 5.176800861954689026e-02 1.090146880596876144e-02 1.425054818391799927e-01 1.903441548347473145e-01 1.503253579139709473e-01 9.897898137569427490e-02 2.778983414173126221e-01 -7.359638810157775879e-02 -1.374170780181884766e-01 -3.957710787653923035e-02 -2.958297170698642731e-02 -1.155195608735084534e-01 -3.006706833839416504e-01 1.330844610929489136e-01 1.196347922086715698e-01 6.622205954045057297e-03 6.176785752177238464e-02 -3.066656887531280518e-01 1.855147443711757660e-02 3.699140250682830811e-01 2.966855168342590332e-01 -1.135454326868057251e-01 5.551839247345924377e-02
-1.627094447612762451e-01 9.537655115127563477e-02 5.561532452702522278e-02 2.615106999874114990e-01 -8.312757313251495361e-02 -8.531090803444385529e-03 2.097895145416259766e-01 4.868744313716888428e-02 -1.943341791629791260e-01 -5.056788027286529541e-02 1.215462014079093933e-02 4.370724856853485107e-01 -1.328057348728179932e-01 1.372048258781433105e-01 2.229983955621719360e-01 2.288013845682144165e-01 3.138245269656181335e-02 -2.787251770496368408e-01 -5.346585810184478760e-02 -8.797676861286163330e-02 -5.752174183726310730e-02 9.931406378746032715e-02 1.390491984784603119e-02 1.303911060094833374e-01 -4.170167073607444763e-02 4.442768916487693787e-02 9.208849817514419556e-02 -1.050720363855361938e-01 2.587110996246337891e-01 -4.757044091820716858e-02 -6.504544615745544434e-02 -5.032317042350769043e-01
-1.208065152168273926e-01 -1.798697113990783691e-01 3.581078350543975830e-01 9.188919514417648315e-02 2.211903333663940430e-01 1.914473064243793488e-02 -2.594386339187622070e-01 1.144937649369239807e-01 -3.875876218080520630e-02 7.732892781496047974e-02 1.456982046365737915e-01 6.048316508531570435e-02 -8.150071650743484497e-02 7.588520646095275879e-02 -4.055418446660041809e-02 2.835367619991302490e-01 -8.903149515390396118e-02 -1.591546088457107544e-01 3.803412616252899170e-01 1.401920020580291748e-01 -1.681992709636688232e-01 -1.982645988464355469e-01 1.372634172439575195e-01 4.087175726890563965e-01 -2.102799117565155029e-01 4.300783574581146240e-02 -1.849379986524581909e-01 5.858572572469711304e-02 9.413921087980270386e-02 1.221080659888684750e-03 3.655660524964332581e-02 -1.220207363367080688e-01
-1.955899149179458618e-01 5.966861918568611145e-02 2.526116073131561279e-01 9.332498162984848022e-02 1.065915971994400024e-01 -9.458468854427337646e-02 8.005993440747261047e-03 2.489060722291469574e-02 1.707446202635765076e-02 -1.336272507905960083e-01 2.281368225812911987e-01 3.326818346977233887e-02 -1.799970492720603943e-02 1.784810870885848999e-01 1.620329171419143677e-01 8.223193138837814331e-02 -3.642712831497192383e-01 1.796046793460845947e-01 3.622340261936187744e-01 9.000714868307113647e-02 7.006081193685531616e-02 1.192113733850419521e-03 1.861364692449569702e-01 2.321783453226089478e-01 -1.919191330671310425e-01 3.825527727603912354e-01 -1.513715684413909912e-01 7.526171207427978516e-02 9.866023436188697815e-03 -1.445295661687850952e-01 2.265617847442626953e-01 -2.153371572494506836e-01
-2.036057710647583008e-01 -9.927627444267272949e-02 1.253496110439300537e-01 2.183054387569427490e-01 1.582758277654647827e-01 -5.608663707971572876e-02 1.744406968355178833e-01 -2.356513589620590210e-01 -1.218819022178649902e-01 -1.353943049907684326e-01 -1.986080110073089600e-01 2.626343965530395508e-01 -7.762410491704940796e-02 3.012612648308277130e-02 1.145351156592369080e-01 4.372567236423492432e-01 -5.599499866366386414e-02 -2.921222746372222900e-01 2.440699003636837006e-02 3.164866864681243896e-01 -1.073980033397674561e-01 -1.307772397994995117e-01 1.352123767137527466e-01 7.061839848756790161e-02 -1.336628496646881104e-01 3.455813974142074585e-02 5.142208561301231384e-02 4.351639375090599060e-02 2.192780375480651855e-01 -1.764723509550094604e-01 8.207578212022781372e-02 -2.600213289260864258e-01
4.207780957221984863e-01 -1.395710259675979614e-01 2.183824777603149414e-02 2.297160029411315918e-01 -5.231619346886873245e-03 -1.653694547712802887e-02 1.054989248514175415e-01 1.692862436175346375e-02 -6.424444168806076050e-02 -8.026731759309768677e-02 -1.264934241771697998e-01 6.928152590990066528e-02 1.369547545909881592e-01 8.428792655467987061e-02 1.105080768465995789e-01 1.788426637649536133e-01 -4.319240339100360870e-03 4.809447098523378372e-03 1.766364276409149170e-01 -2.689871788024902344e-01 -3.562972247600555420e-01 -1.244222745299339294e-01 2.331378161907196045e-01 2.410500496625900269e-01 -2.033926993608474731e-01 -1.008062511682510376e-01 -1.789516210556030273e-01 -2.758827507495880127e-01 2.196171730756759644e-01 -7.288189977407455444e-02 -2.819762565195560455e-03 -2.556819617748260498e-01
-2.080943807959556580e-02 7.235991768538951874e-03 2.850367128849029541e-02 1.695723682641983032e-01 5.240000784397125244e-02 -6.119264289736747742e-02 1.601003259420394897e-01 1.204155087471008301e-01 1.089970469474792480e-01 2.191769517958164215e-02 -9.529996663331985474e-02 4.974724352359771729e-01 2.346332184970378876e-02 8.436905592679977417e-02 2.465764880180358887e-01 2.592374980449676514e-01 -5.531518906354904175e-02 8.122142404317855835e-03 -2.046256810426712036e-01 -1.568249464035034180e-01 -1.830137223005294800e-01 -1.422842741012573242e-01 1.999287866055965424e-02 2.072530686855316162e-01 9.560860693454742432e-02 1.488770693540573120e-01 5.613179504871368408e-02 -1.979925930500030518e-01 2.288050353527069092e-01 -1.210435926914215088e-01 1.873950511217117310e-01 -4.198444783687591553e-01
-9.879975765943527222e-02 1.084865815937519073e-02 2.630409002304077148e-01 4.856809228658676147e-02 1.103901937603950500e-01 -2.475424706935882568e-01 -1.113396137952804565e-02 -1.554792821407318115e-01 -2.877146005630493164e-01 -2.183407545089721680e-01 -6.220383569598197937e-02 -1.947067528963088989e-01 6.483378261327743530e-02 -3.148403018712997437e-03 2.695291638374328613e-01 4.016536846756935120e-02 -1.830180585384368896e-01 1.845660060644149780e-01 7.772242277860641479e-02 -1.704484224319458008e-01 -5.097263306379318237e-02 -2.975506484508514404e-01 2.273489683866500854e-01 1.899782866239547729e-01 -1.758354008197784424e-01 1.204872280359268188e-01 2.240439131855964661e-02 -1.819217652082443237e-01 3.180556595325469971e-01 3.537937253713607788e-02 1.550390943884849548e-02 -3.268847763538360596e-01
-4.030866026878356934e-01 2.449089847505092621e-02 8.881694078445434570e-02 1.195330992341041565e-01 2.606927976012229919e-02 -2.427909672260284424e-01 8.423852920532226562e-02 -1.461454331874847412e-01 4.477956891059875488e-02 -1.193078756332397461e-01 3.855540230870246887e-02 1.164030358195304871e-01 1.115603074431419373e-01 1.255184561014175415e-01 3.250551819801330566e-01 1.799662858247756958e-01 -1.049362868070602417e-02 -3.370782136917114258e-01 -3.042798861861228943e-02 3.035088479518890381e-01 -1.533947736024856567e-01 2.048522047698497772e-02 1.525746434926986694e-01 3.869376378133893013e-03 9.649647772312164307e-02 2.550027966499328613e-01 -1.860504746437072754e-01 6.379380822181701660e-02 1.611523181200027466e-01 -1.065421998500823975e-01 -1.108867973089218140e-01 -3.353796899318695068e-01
-5.236284807324409485e-02 -1.804986894130706787e-01 3.262027800083160400e-01 1.428543329238891602e-01 4.035117030143737793e-01 -1.742344200611114502e-01 -4.381239414215087891e-02 -8.230019360780715942e-03 4.018628224730491638e-02 -5.394420772790908813e-02 -7.230553030967712402e-02 1.137066930532455444e-01 1.049940213561058044e-01 2.218023836612701416e-01 1.523245126008987427e-01 4.135892167687416077e-02 -3.087706305086612701e-02 8.340140432119369507e-02 3.594052791595458984e-01 -1.235614344477653503e-01 6.378014385700225830e-02 -2.304550725966691971e-03 7.197938859462738037e-02 4.156053960323333740e-01 -5.325067788362503052e-02 1.665911078453063965e-01 -2.640778422355651855e-01 1.262980997562408447e-01 2.738443017005920410e-01 -4.243498295545578003e-02 -8.562681823968887329e-02 1.224135421216487885e-02
-2.666075825691223145e-01 6.026139017194509506e-03 2.019473463296890259e-01 1.937125921249389648e-01 -6.127586588263511658e-02 -6.668509915471076965e-03 2.334152162075042725e-01 -1.007842943072319031e-01 -1.368408799171447754e-01 -8.738023787736892700e-02 1.922474354505538940e-01 7.884154468774795532e-02 2.286810725927352905e-01 2.837620116770267487e-02 1.827658712863922119e-01 3.332591354846954346e-01 7.440049201250076294e-02 -1.193867102265357971e-01 -2.256242930889129639e-01 1.680114716291427612e-01 -1.472117304801940918e-01 1.036600917577743530e-01 3.181457519531250000e-01 3.339762985706329346e-02 8.463381975889205933e-02 8.681824058294296265e-02 2.441992461681365967e-01 -9.394873678684234619e-02 3.507608473300933838e-01 -1.767143420875072479e-02 2.565568499267101288e-02 -2.723990678787231445e-01
-2.067442238330841064e-01 -8.239369094371795654e-02 2.016419917345046997e-01 2.186760753393173218e-01 2.120537012815475464e-01 -1.811694800853729248e-01 1.274137645959854126e-01 -1.803480237722396851e-01 -1.334611177444458008e-01 -1.755407005548477173e-01 2.019883990287780762e-01 -1.495358943939208984e-01 -2.475246414542198181e-02 2.923742495477199554e-02 2.174725085496902466e-01 1.246832609176635742e-01 -1.511411070823669434e-01 2.241704612970352173e-01 1.429372131824493408e-01 -2.488467097282409668e-01 -9.435012936592102051e-02 -3.612238913774490356e-02 3.188613951206207275e-01 1.091317683458328247e-01 -1.773512363433837891e-01 -3.352818787097930908e-01 -7.766893506050109863e-02 -1.191802844405174255e-01 1.983707249164581299e-01 6.253715604543685913e-02 3.789452370256185532e-03 -2.696758508682250977e-01
-1.387996226549148560e-01 4.331598803400993347e-02 4.121878743171691895e-02 2.122694551944732666e-01 -7.870334386825561523e-02 8.508837968111038208e-02 2.365944683551788330e-01 -1.312789022922515869e-01 1.213285326957702637e-01 -1.625054776668548584e-01 3.561939597129821777e-01 1.571590453386306763e-01 7.947041094303131104e-02 4.837317392230033875e-02 1.040138117969036102e-02 1.446338593959808350e-01 -1.096270084381103516e-01 -3.817231953144073486e-02 -1.833720058202743530e-01 1.132271513342857361e-01 -2.338110357522964478e-01 4.348396137356758118e-02 1.985579282045364380e-01 1.201323345303535461e-01 -6.425243616104125977e-02 1.836317181587219238e-01 -1.088446155190467834e-01 7.731602340936660767e-02 5.581424832344055176e-01 2.275136709213256836e-01 1.322088092565536499e-01 -1.276576220989227295e-01
-2.074597217142581940e-02 1.462768297642469406e-03 7.998530566692352295e-02 -7.863037288188934326e-03 1.490284875035285950e-02 -2.456762194633483887e-01 1.327134482562541962e-02 7.338291406631469727e-02 1.166492477059364319e-01 -4.285954684019088745e-02 1.391306817531585693e-01 2.507545650005340576e-01 3.053710758686065674e-01 -8.710345625877380371e-02 -3.267684578895568848e-01 3.127050995826721191e-01 -1.603617370128631592e-01 8.782958984375000000e-02 7.400991767644882202e-02 -5.983830243349075317e-02 -4.183723032474517822e-02 -3.209393322467803955e-01 2.017040997743606567e-01 1.119067445397377014e-01 7.816926809027791023e-04 2.265503257513046265e-01 -2.711988985538482666e-01 1.678790599107742310e-01 2.258533239364624023e-01 2.044296562671661377e-01 7.649189233779907227e-02 -2.678246796131134033e-01
-2.073813527822494507e-01 1.552848815917968750e-01 2.358793914318084717e-01 7.136401720345020294e-03 -7.967948913574218750e-02 -3.692887350916862488e-02 -6.923998892307281494e-02 2.201098948717117310e-01 -1.232203841209411621e-01 -6.423565745353698730e-02 2.330233529210090637e-02 -3.301681205630302429e-02 -2.524813264608383179e-02 2.388748973608016968e-01 -1.754073239862918854e-02 3.868172764778137207e-01 -1.196841448545455933e-01 -1.800359338521957397e-01 -3.177991509437561035e-02 -1.350364089012145996e-01 -2.221149057149887085e-01 -1.392287462949752808e-01 1.445053368806838989e-01 -8.751647919416427612e-02 1.194878667593002319e-01 1.659241765737533569e-01 1.036189049482345581e-01 -1.917503774166107178e-01 4.573421776294708252e-01 8.802248537540435791e-02 -5.767482146620750427e-02 -3.389186561107635498e-01
-2.335761636495590210e-01 -1.347049605101346970e-02 2.679137699306011200e-02 2.981635034084320068e-01 4.290878772735595703e-02 -3.555876612663269043e-01 5.853178352117538452e-02 9.669136255979537964e-02 -1.033527217805385590e-02 -2.403882443904876709e-01 -2.149704992771148682e-01 -5.733752995729446411e-02 -2.851868048310279846e-02 1.150092259049415588e-01 1.092971339821815491e-01 9.599228203296661377e-02 -7.827758789062500000e-02 -2.171061746776103973e-02 1.749500036239624023e-01 -5.012302100658416748e-02 7.896442711353302002e-02 -3.475646078586578369e-01 1.733392328023910522e-01 1.494780927896499634e-01 -3.367454409599304199e-01 -7.108960300683975220e-02 -1.812795698642730713e-01 -8.985335379838943481e-02 3.176841139793395996e-02 7.060744101181626320e-04 -9.218108654022216797e-02 -4.288926720619201660e-01
-2.656127214431762695e-01 -2.155546694993972778e-01 2.384622842073440552e-01 2.261822521686553955e-01 8.541560173034667969e-02 -3.550027608871459961e-01 1.988770365715026855e-01 -2.438842505216598511e-01 -1.208083704113960266e-01 -2.613810449838638306e-02 -2.386439777910709381e-02 3.463892266154289246e-02 9.169333428144454956e-02 4.002267718315124512e-01 1.602668017148971558e-01 -7.871986180543899536e-02 -8.382115513086318970e-02 -2.366697490215301514e-01 8.421608060598373413e-02 5.905723571777343750e-02 -1.090414375066757202e-01 -9.272081404924392700e-02 7.873985916376113892e-03 -1.219069701619446278e-03 1.100813820958137512e-01 -3.462747111916542053e-02 -1.498675942420959473e-01 -1.890505254268646240e-01 3.305666446685791016e-01 1.526406556367874146e-01 -2.794881165027618408e-02 -1.613972634077072144e-01
-3.046807348728179932e-01 -4.292793106287717819e-03 8.128182590007781982e-02 1.262508034706115723e-01 -9.407784789800643921e-02 -2.735978662967681885e-01 8.530906587839126587e-02 -3.533337265253067017e-03 -1.122841145843267441e-02 4.227351024746894836e-02 -1.403634250164031982e-02 2.328395694494247437e-01 9.346282482147216797e-02 -1.839870065450668335e-01 4.422489404678344727e-01 1.470894962549209595e-01 -5.361502617597579956e-02 -2.517417371273040771e-01 -2.496315538883209229e-01 -1.020522341132164001e-01 3.655963344499468803e-03 1.512912940233945847e-02 2.283623963594436646e-01 1.472885161638259888e-01 4.787429422140121460e-02 4.714467376470565796e-02 2.756442427635192871e-01 -9.991502016782760620e-02 2.364895939826965332e-01 5.295209586620330811e-02 9.495365619659423828e-02 -3.258665204048156738e-01
-2.169604599475860596e-01 9.691788256168365479e-02 2.093906402587890625e-01 2.029648721218109131e-01 -1.347243878990411758e-02 -4.298334419727325439e-01 1.880575343966484070e-02 -2.555810287594795227e-02 4.775017127394676208e-02 -1.895699203014373779e-01 2.912492156028747559e-01 -6.942742317914962769e-02 2.312397360801696777e-01 -2.265118956565856934e-01 2.360018491744995117e-01 3.345051705837249756e-01 -2.776180021464824677e-02 -1.405982524156570435e-01 -4.939589649438858032e-02 1.727854311466217041e-01 -1.734750419855117798e-01 2.088828012347221375e-03 7.849051803350448608e-02 -1.270271651446819305e-02 4.312115721404552460e-03 3.120208084583282471e-01 -6.132106296718120575e-03 -6.021544709801673889e-02 1.642784476280212402e-01 -7.612043991684913635e-03 -1.524583846330642700e-01 -1.781459897756576538e-01
-6.841804087162017822e-02 -1.821420504711568356e-03 1.990197300910949707e-01 1.501459628343582153e-02 -2.355501800775527954e-02 -3.244812190532684326e-01 -6.061766669154167175e-02 1.474728137254714966e-01 1.164447814226150513e-01 3.909985069185495377e-03 5.864085629582405090e-02 4.288312196731567383e-01 -4.992800578474998474e-02 -2.295685233548283577e-03 3.357765674591064453e-01 2.533747255802154541e-01 -1.322986930608749390e-01 -2.287121266126632690e-01 -1.080315932631492615e-01 2.460548579692840576e-01 -1.595728248357772827e-01 1.347532421350479126e-01 1.613177955150604248e-01 9.246121346950531006e-02 4.908674582839012146e-02 1.008152309805154800e-02 -1.829187013208866119e-02 -2.250004559755325317e-01 2.794367671012878418e-01 6.111466139554977417e-02 3.490382060408592224e-02 -2.951845526695251465e-01
-5.721607431769371033e-02 3.100907802581787109e-02 2.162112891674041748e-01 2.009873837232589722e-01 1.150010302662849426e-01 -3.701115027070045471e-02 1.682077907025814056e-02 4.032681137323379517e-02 -2.121142111718654633e-03 -2.262080274522304535e-02 -1.036628056317567825e-02 4.647027850151062012e-01 1.487256288528442383e-01 7.441413402557373047e-02 3.361468017101287842e-01 2.525403201580047607e-01 -6.325764209032058716e-02 -3.484353125095367432e-01 -1.290973424911499023e-01 1.081257537007331848e-01 4.141856357455253601e-02 1.679571121931076050e-01 7.062240689992904663e-02 -2.622482553124427795e-02 8.381831459701061249e-03 1.770481467247009277e-01 -1.969651430845260620e-01 -1.837317645549774170e-01 1.957968175411224365e-01 5.463784933090209961e-02 1.726551949977874756e-01 -3.265729546546936035e-01
8.693870902061462402e-02 -1.955239921808242798e-01 2.391889989376068115e-01 3.392636775970458984e-01 -1.536295562982559204e-01 -1.957831233739852905e-01 4.188422262668609619e-01 -2.362540662288665771e-01 -5.491513386368751526e-02 -1.097866669297218323e-01 -2.048078179359436035e-01 9.318774566054344177e-03 2.533448636531829834e-01 1.829131394624710083e-01 1.072766631841659546e-01 2.210913747549057007e-01 -1.960051804780960083e-01 -4.442006722092628479e-02 1.293325424194335938e-01 -1.145196929574012756e-01 -2.163594216108322144e-01 -6.247609853744506836e-02 8.425406366586685181e-02 8.978563547134399414e-02 -8.431053161621093750e-02 -1.867690980434417725e-01 -1.131309121847152710e-01 8.170910924673080444e-02 4.425065219402313232e-02 8.203019201755523682e-02 6.132859271019697189e-03 -2.594074606895446777e-01
-2.020820975303649902e-01 -1.931875348091125488e-01 2.466812729835510254e-01 8.651480078697204590e-02 1.836052834987640381e-01 -3.064617216587066650e-01 -2.461701631546020508e-02 4.854042455554008484e-02 -2.754878103733062744e-01 -1.968529373407363892e-01 -1.098288074135780334e-01 -1.072682514786720276e-01 -3.186528012156486511e-02 4.072213545441627502e-02 3.476671576499938965e-01 3.955283388495445251e-02 -2.050420194864273071e-01 5.357647687196731567e-02 1.936256289482116699e-01 -3.344432413578033447e-01 -4.974473640322685242e-02 -1.441196501255035400e-01 3.028552234172821045e-01 1.091552525758743286e-01 -2.670201065484434366e-04 -2.168829925358295441e-02 8.194775134325027466e-02 7.660672068595886230e-02 1.815534681081771851e-01 1.962844878435134888e-01 -2.619709260761737823e-02 -2.306987345218658447e-01
8.175606280565261841e-02 -1.959158629179000854e-01 1.901340857148170471e-02 3.725431486964225769e-02 -8.219967596232891083e-03 -8.203684538602828979e-02 3.971531987190246582e-02 9.717519581317901611e-02 1.295421123504638672e-01 -4.019842296838760376e-02 1.654288731515407562e-02 1.030674390494823456e-02 7.534226775169372559e-02 3.154014348983764648e-01 3.656141459941864014e-01 -4.343975742813199759e-04 -2.232065051794052124e-01 -2.850258164107799530e-02 2.273462563753128052e-01 1.485670953989028931e-01 6.442523002624511719e-02 6.755446549504995346e-03 4.266692101955413818e-01 3.445287048816680908e-01 1.152213737368583679e-01 1.717711240053176880e-01 1.191398873925209045e-01 7.195869460701942444e-03 9.657740592956542969e-02 -1.653661020100116730e-02 -3.642306029796600342e-01 -2.216606736183166504e-01
-1.168071329593658447e-01 -3.616671264171600342e-02 3.723469674587249756e-01 5.618142895400524139e-03 1.576743870973587036e-01 -1.750625371932983398e-01 2.143283933401107788e-01 2.113425172865390778e-02 -1.854095160961151123e-01 2.559051513671875000e-01 1.784226857125759125e-02 3.145968616008758545e-01 1.798325479030609131e-01 -3.011073544621467590e-02 -1.363463699817657471e-01 2.660043537616729736e-01 -2.098405659198760986e-01 -1.146928817033767700e-01 1.910411566495895386e-01 -1.695968359708786011e-01 2.695004455745220184e-02 4.027360677719116211e-02 1.615435034036636353e-01 1.509414799511432648e-02 -1.813204437494277954e-01 -7.099694013595581055e-02 -7.991781085729598999e-02 4.386232048273086548e-02 -4.553479328751564026e-02 2.531756460666656494e-01 -1.962995082139968872e-01 -3.473919928073883057e-01
-2.919595241546630859e-01 1.910637617111206055e-01 1.392352730035781860e-01 -4.675277695059776306e-02 -1.815258860588073730e-01 -2.454382777214050293e-01 9.890316426753997803e-02 -1.733853965997695923e-01 1.680692434310913086e-01 -1.996456682682037354e-01 -1.891197711229324341e-01 1.162780895829200745e-01 1.644305586814880371e-01 -4.990936722606420517e-03 2.933493256568908691e-01 2.987749576568603516e-01 -1.930709332227706909e-01 -5.854841321706771851e-02 6.727215647697448730e-02 -1.275868266820907593e-01 -5.971363931894302368e-02 8.548334985971450806e-02 -7.702574878931045532e-02 5.266511440277099609e-01 9.786914288997650146e-02 4.563486948609352112e-02 -7.559541612863540649e-02 -2.617263048887252808e-02 9.513667970895767212e-02 -1.174146085977554321e-01 5.531157180666923523e-02 -6.509897112846374512e-02
-3.425681591033935547e-01 7.390062510967254639e-02 1.378206610679626465e-01 3.524781465530395508e-01 -1.348866373300552368e-01 -2.257139980792999268e-01 2.741926908493041992e-01 -1.289670914411544800e-01 5.177250504493713379e-02 9.557627886533737183e-02 -8.344992250204086304e-02 1.870714277029037476e-01 -4.162573069334030151e-02 8.679546415805816650e-02 3.745957314968109131e-01 2.592770457267761230e-01 9.598547220230102539e-02 -8.230885863304138184e-02 1.523626595735549927e-01 1.242581009864807129e-01 1.004332751035690308e-01 -6.872633099555969238e-02 7.659843657165765762e-03 1.039662808179855347e-01 -3.603697568178176880e-02 1.521566808223724365e-01 4.959715157747268677e-02 -5.476841703057289124e-02 2.001018375158309937e-01 -7.660963386297225952e-02 -2.397731095552444458e-01 -2.979540526866912842e-01
-2.301463335752487183e-01 1.741868108510971069e-01 1.352899074554443359e-01 1.865656822919845581e-01 -8.481019735336303711e-02 -2.000264525413513184e-01 9.317710250616073608e-02 2.326548397541046143e-01 1.646777391433715820e-01 -7.652861624956130981e-02 1.598561257123947144e-01 3.897062242031097412e-01 1.972884684801101685e-01 -2.891912125051021576e-02 -3.250887989997863770e-02 2.409695982933044434e-01 -6.894215196371078491e-02 -1.717150956392288208e-01 -1.809691041707992554e-01 1.511637717485427856e-01 -4.608195647597312927e-02 2.836980819702148438e-01 2.055382728576660156e-01 1.518881171941757202e-01 2.665543928742408752e-03 3.976946324110031128e-02 -1.574099808931350708e-01 2.340638041496276855e-01 1.276635825634002686e-01 -4.269205406308174133e-02 -1.236675456166267395e-01 -3.032410442829132080e-01
-1.892495453357696533e-01 -3.741872310638427734e-02 3.182448744773864746e-01 1.786806732416152954e-01 4.082276225090026855e-01 2.926927618682384491e-02 6.951215118169784546e-02 2.413643896579742432e-01 1.029205918312072754e-01 -8.606609702110290527e-02 6.850782781839370728e-02 -7.416605949401855469e-04 1.339910924434661865e-01 2.306825220584869385e-01 2.110528051853179932e-01 1.022726148366928101e-01 -1.584705151617527008e-02 1.097791939973831177e-01 3.404632806777954102e-01 2.689136192202568054e-02 3.450348973274230957e-02 1.595322340726852417e-01 1.104141101241111755e-01 2.060759514570236206e-01 -7.785949856042861938e-02 2.039178013801574707e-01 -1.210698485374450684e-02 1.525035127997398376e-02 2.461478412151336670e-01 -1.491756141185760498e-01 -6.272058933973312378e-02 -3.241565525531768799e-01
1.047122105956077576e-01 1.570065766572952271e-01 3.657030686736106873e-02 3.610990643501281738e-01 -5.803392827510833740e-02 -2.606512233614921570e-02 2.254930138587951660e-01 -2.186650969088077545e-02 -2.285110503435134888e-01 -1.940090358257293701e-01 -2.990126051008701324e-02 3.048799373209476471e-02 8.163396269083023071e-02 1.387454867362976074e-01 1.950418800115585327e-01 1.619472503662109375e-01 3.458125516772270203e-02 -4.124968945980072021e-01 3.094346821308135986e-01 -2.098326236009597778e-01 -2.218867987394332886e-01 -2.840800285339355469e-01 1.133492663502693176e-01 -3.473953111097216606e-03 -2.026249319314956665e-01 7.595666684210300446e-03 1.026173494756221771e-02 1.610615402460098267e-01 1.507098376750946045e-01 1.380275338888168335e-01 2.433561719954013824e-02 -1.788192987442016602e-01
-2.338890433311462402e-01 -1.824091561138629913e-02 5.368983000516891479e-02 1.694603860378265381e-01 3.074080646038055420e-01 -2.396609634160995483e-01 2.711199820041656494e-01 -6.843440234661102295e-02 -5.565187335014343262e-02 -2.102868407964706421e-01 -3.554172068834304810e-02 8.932722732424736023e-03 4.015862941741943359e-01 1.467682980000972748e-02 1.445005387067794800e-01 1.894273795187473297e-02 -2.267014235258102417e-01 -2.180777043104171753e-01 2.478088289499282837e-01 1.282855570316314697e-01 -7.810328900814056396e-02 -4.145039990544319153e-02 1.450271010398864746e-01 4.508760571479797363e-02 1.661737859249114990e-01 -1.923951879143714905e-02 1.050131097435951233e-01 -3.775604069232940674e-01 6.288113445043563843e-02 7.737974822521209717e-02 -1.830138266086578369e-01 -1.383816748857498169e-01
7.148931734263896942e-03 -1.246408298611640930e-01 -1.140782162547111511e-01 -2.378436177968978882e-02 4.729199409484863281e-02 2.356442436575889587e-02 3.229736983776092529e-01 1.820233464241027832e-01 2.669650129973888397e-02 -1.671645790338516235e-01 1.325594782829284668e-01 1.022736132144927979e-01 5.841511860489845276e-02 7.452367991209030151e-02 3.893570899963378906e-01 3.802706301212310791e-01 -2.374166250228881836e-01 -3.550511598587036133e-01 1.041614264249801636e-01 -1.083068847656250000e-01 -1.368925720453262329e-01 -1.469152122735977173e-01 2.176314145326614380e-01 -1.063352301716804504e-01 4.760860651731491089e-02 3.573557734489440918e-01 -6.738047301769256592e-02 -1.760259643197059631e-02 1.109616905450820923e-01 5.660624057054519653e-02 1.026094555854797363e-01 -6.221735104918479919e-02
2.888605371117591858e-02 -1.034893468022346497e-01 4.115334749221801758e-01 4.777517542243003845e-02 2.418757602572441101e-02 -2.655467391014099121e-01 2.177363485097885132e-01 -1.140802204608917236e-01 -8.822286128997802734e-02 -5.202255398035049438e-02 1.419456154108047485e-01 1.826674342155456543e-01 1.868768185377120972e-01 3.844285383820533752e-02 1.266523823142051697e-02 1.212264522910118103e-01 5.055417492985725403e-02 5.887518823146820068e-02 -1.289511770009994507e-01 -3.367329835891723633e-01 -1.605219207704067230e-02 -1.334558576345443726e-01 4.020325243473052979e-01 -5.080132186412811279e-02 1.100022066384553909e-02 -1.735891848802566528e-01 9.328640997409820557e-02 3.720346093177795410e-02 3.458426892757415771e-01 -9.690324962139129639e-02 -2.341751903295516968e-01 -1.659292876720428467e-01
-1.339600980281829834e-01 -8.793838322162628174e-02 1.286235451698303223e-01 2.091167569160461426e-01 -4.274440556764602661e-02 -1.581517010927200317e-01 2.345512211322784424e-01 -1.795657873153686523e-01 -1.268175095319747925e-01 -9.362189471721649170e-02 1.105545386672019958e-01 9.117979556322097778e-02 1.875188648700714111e-01 3.723805546760559082e-01 1.399547010660171509e-01 3.008546829223632812e-01 1.786659955978393555e-01 -1.501232087612152100e-01 8.013635128736495972e-02 1.956646293401718140e-01 1.848464645445346832e-02 1.868366003036499023e-01 -2.091601490974426270e-02 1.352670788764953613e-01 1.314840018749237061e-01 3.087079823017120361e-01 -1.027927994728088379e-01 -1.181298196315765381e-01 1.452483683824539185e-01 2.110819965600967407e-01 -8.734539151191711426e-02 -3.272528350353240967e-01
-5.017174035310745239e-02 -2.061979323625564575e-01 3.792994022369384766e-01 1.901568621397018433e-01 -1.629602611064910889e-01 1.119946241378784180e-01 2.130684442818164825e-02 -1.295631751418113708e-02 -3.454335406422615051e-02 -1.286375522613525391e-01 -8.597820997238159180e-02 -5.896113440394401550e-02 9.877089411020278931e-02 9.755041450262069702e-02 8.000944554805755615e-02 4.514519870281219482e-01 -3.444761410355567932e-02 -1.929547786712646484e-01 -1.968827694654464722e-01 4.345177114009857178e-02 -1.103523969650268555e-01 -2.203652709722518921e-01 1.844715178012847900e-01 -9.716220200061798096e-02 5.530808120965957642e-02 6.005510687828063965e-02 9.187467396259307861e-02 -1.994776278734207153e-01 1.942560672760009766e-01 3.491624072194099426e-02 -1.183403376489877701e-02 -4.470512270927429199e-01
-1.497790366411209106e-01 1.126534864306449890e-02 3.759544491767883301e-01 9.964981675148010254e-02 9.143169224262237549e-02 -1.571163684129714966e-01 -1.313930284231901169e-02 6.407950073480606079e-02 -3.112260997295379639e-02 4.383025690913200378e-02 -2.014502324163913727e-02 -2.459009364247322083e-02 -1.404064893722534180e-01 -4.409543797373771667e-02 9.885733574628829956e-02 1.122630909085273743e-01 -1.834701746702194214e-01 2.008014172315597534e-01 2.729711234569549561e-01 6.298174709081649780e-02 -1.131268590688705444e-01 -7.086709141731262207e-02 3.822349011898040771e-01 2.958194911479949951e-01 5.033838562667369843e-03 3.022882342338562012e-01 -1.715079993009567261e-01 1.100119054317474365e-01 8.880826085805892944e-02 -1.995976269245147705e-01 3.400251567363739014e-01 -2.018652111291885376e-01
-5.046636611223220825e-02 9.447901695966720581e-02 1.980308145284652710e-01 3.575688302516937256e-01 6.141586601734161377e-02 -1.996326446533203125e-01 -3.853742778301239014e-02 4.679195210337638855e-02 6.093246489763259888e-02 1.495486944913864136e-01 -1.250496655702590942e-01 3.868663907051086426e-01 -4.893799498677253723e-02 1.148638129234313965e-01 2.385767251253128052e-01 1.753640770912170410e-01 -1.869451105594635010e-01 -1.778052300214767456e-01 -1.412985920906066895e-01 1.104314699769020081e-01 -2.047959417104721069e-01 1.292638015002012253e-02 2.538232505321502686e-01 1.102229878306388855e-01 1.185725107789039612e-01 2.897268831729888916e-01 1.251763850450515747e-01 -1.024955362081527710e-01 2.261443734169006348e-01 1.752860546112060547e-01 1.360665559768676758e-01 -1.937814801931381226e-01
-2.167383581399917603e-01 -1.177282705903053284e-01 2.378720343112945557e-01 3.135748505592346191e-01 -3.580655902624130249e-02 -8.118575066328048706e-02 -1.259773522615432739e-01 -2.020208090543746948e-01 7.762295752763748169e-02 -2.565989196300506592e-01 1.237412095069885254e-01 1.347668170928955078e-01 -5.669452995061874390e-02 -3.615587484091520309e-03 -5.042453482747077942e-02 1.085213422775268555e-01 -2.624159492552280426e-02 2.035358361899852753e-02 1.674248129129409790e-01 -2.095825672149658203e-01 6.706305593252182007e-02 -5.461666360497474670e-02 4.238566458225250244e-01 1.412243843078613281e-01 1.968725025653839111e-02 -2.266926467418670654e-01 8.521973341703414917e-02 9.619279950857162476e-02 4.620847702026367188e-01 -1.155294105410575867e-02 -1.696338802576065063e-01 -7.710393518209457397e-02
-3.010143935680389404e-01 -2.748926877975463867e-01 1.663754582405090332e-01 2.723024785518646240e-01 -4.286810383200645447e-02 -2.088983803987503052e-01 9.722474217414855957e-02 -6.137938052415847778e-02 1.334095746278762817e-01 5.179164186120033264e-02 4.758165404200553894e-02 1.322522610425949097e-01 6.967134773731231689e-02 1.776276975870132446e-01 1.933614015579223633e-01 1.868065595626831055e-01 -2.542799152433872223e-02 -2.852656841278076172e-01 1.204773485660552979e-01 -1.387503594160079956e-01 1.453825980424880981e-01 -2.307053804397583008e-01 -1.382007896900177002e-01 -4.287952557206153870e-02 -5.838834494352340698e-02 1.330927759408950806e-01 -1.146842911839485168e-01 3.752053901553153992e-02 4.594509303569793701e-01 -1.884025782346725464e-01 -1.051934212446212769e-01 -1.412234604358673096e-01
-2.856953442096710205e-01 2.158962041139602661e-01 1.022174432873725891e-01 3.908722195774316788e-03 -1.670946627855300903e-01 -1.154079008847475052e-02 2.433018237352371216e-01 1.177897676825523376e-01 2.519389986991882324e-01 -7.242527790367603302e-03 1.691022538580000401e-03 -1.067433953285217285e-01 7.875768351368606091e-04 1.407955773174762726e-02 2.538167834281921387e-01 3.956374228000640869e-01 -2.996079325675964355e-01 2.568701207637786865e-01 1.867846250534057617e-01 -1.451343446969985962e-01 1.121794059872627258e-02 -6.154443323612213135e-02 2.752547264099121094e-01 -2.881810255348682404e-02 2.571520395576953888e-02 -8.349073678255081177e-02 -3.193145096302032471e-01 -1.097517982125282288e-01 1.875863820314407349e-01 -5.644181370735168457e-02 -4.191493615508079529e-03 -1.089308559894561768e-01
-2.863133251667022705e-01 -2.020087093114852905e-01 2.581173777580261230e-01 4.030256867408752441e-01 6.338538229465484619e-02 -3.087817728519439697e-01 2.782090306282043457e-01 -1.540917158126831055e-01 7.660167664289474487e-02 4.340207576751708984e-02 5.454068537801504135e-03 6.806549616158008575e-03 1.125184819102287292e-01 2.705725729465484619e-01 5.998738110065460205e-03 1.161423698067665100e-01 2.812875062227249146e-02 -3.041098713874816895e-01 4.061471205204725266e-03 5.847242847084999084e-02 4.623586311936378479e-02 1.004694700241088867e-01 -2.793943509459495544e-02 -9.466604329645633698e-03 9.187592566013336182e-02 7.392506301403045654e-02 -1.866750568151473999e-01 5.959669500589370728e-02 3.773100972175598145e-01 -2.961715683341026306e-03 -4.357093945145606995e-02 -1.845126897096633911e-01
-3.270754516124725342e-01 6.045335903763771057e-03 2.332779318094253540e-01 1.328892111778259277e-01 -5.045836418867111206e-02 -1.507576256990432739e-01 2.564960122108459473e-01 -1.247467771172523499e-01 4.780010282993316650e-01 1.208181604743003845e-01 1.200295332819223404e-02 1.837164461612701416e-01 -1.019467692822217941e-02 1.112716039642691612e-03 4.135153815150260925e-02 1.844897121191024780e-01 6.859506014734506607e-03 -3.363560140132904053e-01 -4.350540786981582642e-02 9.815295040607452393e-02 -5.585478618741035461e-02 2.870404161512851715e-02 3.057940602302551270e-01 1.630573719739913940e-01 8.704042993485927582e-03 8.587984740734100342e-02 -2.496214061975479126e-01 -7.798846065998077393e-02 1.330962181091308594e-01 4.163046181201934814e-02 -1.038905903697013855e-01 -2.159074991941452026e-01
5.295099690556526184e-03 2.645939588546752930e-01 -1.522799301892518997e-02 -1.868833974003791809e-02 -4.099902883172035217e-02 -2.004788815975189209e-01 1.491908282041549683e-01 2.090899199247360229e-01 -1.388489007949829102e-01 -6.985638290643692017e-02 -4.213349521160125732e-02 -2.547699585556983948e-02 2.567788660526275635e-01 1.714188456535339355e-01 3.154027760028839111e-01 1.841520965099334717e-01 -2.043780088424682617e-01 2.058060765266418457e-01 1.171021386981010437e-01 -1.686319559812545776e-01 1.552649885416030884e-01 -9.661410748958587646e-02 4.077881574630737305e-02 -1.629478763788938522e-03 2.119612693786621094e-01 7.360022515058517456e-02 -4.533126577734947205e-02 -3.520353138446807861e-01 2.147963643074035645e-01 6.628303974866867065e-02 2.530507743358612061e-01 -3.375803828239440918e-01
6.368282437324523926e-02 3.330871835350990295e-02 3.651367127895355225e-01 -3.929118067026138306e-02 -8.155524730682373047e-03 -1.129885539412498474e-01 2.922020554542541504e-01 -1.421688683331012726e-02 1.007790863513946533e-02 -9.847471863031387329e-02 -1.088483184576034546e-01 2.650377899408340454e-02 1.400626599788665771e-01 -4.342200979590415955e-02 2.757580280303955078e-01 4.862789437174797058e-02 -9.615617990493774414e-02 -2.235848754644393921e-01 4.801912978291511536e-02 -1.448355168104171753e-01 -1.329114753752946854e-02 1.545063257217407227e-01 -1.967233270406723022e-01 3.530630171298980713e-01 -1.344022601842880249e-01 -3.093770332634449005e-02 -1.018978580832481384e-01 1.953835785388946533e-01 5.323014855384826660e-01 -7.746724039316177368e-02 -1.112452745437622070e-01 -8.212917484343051910e-03
-1.557034999132156372e-01 1.649723052978515625e-01 3.265919685363769531e-01 2.889826893806457520e-01 8.824963122606277466e-02 -2.272921353578567505e-01 2.479205280542373657e-02 -7.374697178602218628e-02 1.062462776899337769e-01 5.615922436118125916e-02 1.056290864944458008e-01 3.782038986682891846e-01 -2.170407027006149292e-02 -7.824525237083435059e-02 2.736850976943969727e-01 3.061206042766571045e-01 -1.407115757465362549e-01 6.196216680109500885e-03 -1.754504591226577759e-01 1.193304657936096191e-01 -1.313936859369277954e-01 1.548252552747726440e-01 1.547844707965850830e-01 3.767192363739013672e-02 2.655920945107936859e-02 5.473816022276878357e-02 5.218821018934249878e-02 -6.554142106324434280e-03 2.736101746559143066e-01 -1.758148223161697388e-01 2.014344185590744019e-01 -2.544184923171997070e-01
-3.432362079620361328e-01 1.680244691669940948e-02 3.092746734619140625e-01 1.043972298502922058e-01 8.122190833091735840e-02 -1.664080321788787842e-01 1.474744677543640137e-01 2.638258971273899078e-02 1.297463178634643555e-01 3.529374301433563232e-02 -1.341818273067474365e-02 3.502456843852996826e-02 -3.209802508354187012e-02 1.460230797529220581e-01 2.518953979015350342e-01 7.112011313438415527e-02 -4.033460915088653564e-01 -8.475982397794723511e-02 2.427807450294494629e-01 -6.008448079228401184e-02 -2.619670331478118896e-01 1.368329674005508423e-01 1.559353172779083252e-01 2.431847751140594482e-01 7.572716567665338516e-03 3.506577908992767334e-01 -1.905337125062942505e-01 1.563540548086166382e-01 4.320769384503364563e-02 -1.237634122371673584e-01 2.026307024061679840e-02 -6.068380549550056458e-02
-1.989911794662475586e-01 9.794824756681919098e-03 1.482644528150558472e-01 -1.390951103530824184e-03 1.247409656643867493e-01 -1.832539886236190796e-01 2.967608869075775146e-01 -1.200615465641021729e-01 2.162906378507614136e-01 -1.306995302438735962e-01 -1.213548704981803894e-02 4.554059728980064392e-02 1.292697936296463013e-01 -1.669893041253089905e-02 1.387581527233123779e-01 1.681800335645675659e-01 -1.489738672971725464e-01 -1.685976833105087280e-01 -2.700404524803161621e-01 2.619988918304443359e-01 -1.564939320087432861e-02 1.222218498587608337e-01 2.335454225540161133e-01 1.805483847856521606e-01 2.056380957365036011e-01 2.487580329179763794e-01 -3.067935407161712646e-01 -9.198771417140960693e-02 1.700810492038726807e-01 -8.675685524940490723e-02 -2.017720788717269897e-01 -2.786740064620971680e-01
-1.340722441673278809e-01 4.236905649304389954e-02 3.561555445194244385e-01 1.387043744325637817e-01 2.914124429225921631e-01 -3.978051617741584778e-02 2.555424273014068604e-01 5.737408623099327087e-02 -1.871314831078052521e-02 -2.482256144285202026e-01 -1.217941343784332275e-01 3.379583358764648438e-02 1.718533039093017578e-02 1.981352269649505615e-01 1.914003640413284302e-01 -1.776100099086761475e-01 -2.145081162452697754e-01 1.698937863111495972e-01 1.640895456075668335e-01 -8.972951769828796387e-02 2.737954258918762207e-02 -3.379471302032470703e-01 1.891454011201858521e-01 1.426969915628433228e-01 -2.511842735111713409e-02 -1.936270147562026978e-01 -1.750245392322540283e-01 -1.155414655804634094e-01 1.906705945730209351e-01 2.400104142725467682e-02 -1.404643058776855469e-01 -2.713924646377563477e-01
-1.952584236860275269e-01 6.797797977924346924e-02 2.280488014221191406e-01 -2.147120796144008636e-02 1.184820532798767090e-01 -1.199962794780731201e-01 9.122212976217269897e-02 1.556892096996307373e-01 6.635076552629470825e-02 -3.422258794307708740e-02 5.937281250953674316e-02 -1.534671336412429810e-02 -6.766861677169799805e-02 1.477694660425186157e-01 9.483301639556884766e-02 1.876755654811859131e-01 -2.763076722621917725e-01 1.078249439597129822e-01 3.325926959514617920e-01 -2.567600309848785400e-01 -8.716804534196853638e-02 1.663274317979812622e-01 2.821974456310272217e-01 3.214596509933471680e-01 -1.706481166183948517e-02 2.125247269868850708e-01 -1.046516150236129761e-01 2.756549119949340820e-01 9.126176685094833374e-02 -2.037665843963623047e-01 2.517675422132015228e-02 -3.133593797683715820e-01
-1.075915470719337463e-01 4.875203128904104233e-03 3.363436758518218994e-01 1.614266932010650635e-01 2.371315062046051025e-01 -1.097591817378997803e-01 5.901395529508590698e-02 2.642831802368164062e-01 3.185909241437911987e-02 -2.721095681190490723e-01 -8.629004471004009247e-03 -2.028638571500778198e-01 8.923270553350448608e-02 8.399616181850433350e-02 2.210500836372375488e-01 2.128876149654388428e-01 -1.710932403802871704e-01 1.088339984416961670e-01 4.174564480781555176e-01 -3.560671955347061157e-02 -2.974864281713962555e-02 -6.016395986080169678e-02 6.489048153162002563e-02 3.149867355823516846e-01 -1.778157353401184082e-01 1.883536875247955322e-01 -6.295052915811538696e-02 7.455553114414215088e-02 2.211872339248657227e-01 -1.142836064100265503e-01 -1.355088949203491211e-01 -2.382685244083404541e-02
-2.021767944097518921e-01 -4.006709530949592590e-02 3.024298846721649170e-01 1.610943675041198730e-01 1.984275579452514648e-01 -3.441900610923767090e-01 -5.386856570839881897e-02 -8.275622129440307617e-02 -1.401929259300231934e-01 -2.072382569313049316e-01 6.005774438381195068e-02 -1.144567653536796570e-01 4.084260761737823486e-02 9.108132123947143555e-02 2.817807495594024658e-01 -9.155075252056121826e-02 -3.096481263637542725e-01 1.622895449399948120e-01 1.677406430244445801e-01 -1.361773014068603516e-01 -2.326607108116149902e-01 -1.343733668327331543e-01 1.954122036695480347e-01 2.323022633790969849e-01 -3.359099105000495911e-02 -9.148880839347839355e-02 -3.906659781932830811e-03 -1.455198079347610474e-01 1.079002991318702698e-01 -1.517354510724544525e-02 -7.962664961814880371e-02 -3.366256356239318848e-01
-2.032242715358734131e-01 -4.446580633521080017e-02 -3.244286170229315758e-03 -6.091530434787273407e-03 1.869525015354156494e-01 -6.875635683536529541e-02 2.848847508430480957e-01 -2.888478338718414307e-01 1.880512572824954987e-02 -9.956333786249160767e-02 -5.898110941052436829e-02 4.080832898616790771e-01 1.735601127147674561e-01 5.485562235116958618e-02 9.544760733842849731e-02 2.003507018089294434e-01 -7.528951019048690796e-02 -2.185077369213104248e-01 1.547603756189346313e-01 3.176873326301574707e-01 2.204372547566890717e-02 -1.623569428920745850e-01 1.150807663798332214e-01 8.127032220363616943e-02 -5.580389872193336487e-02 1.426757425069808960e-01 9.134404361248016357e-02 1.271751057356595993e-02 2.044942975044250488e-01 -6.885383278131484985e-02 5.269331485033035278e-02 -4.283088445663452148e-01
1.326428055763244629e-01 -2.301219999790191650e-01 1.388821452856063843e-01 3.799326419830322266e-01 -7.037393003702163696e-02 -1.180552840232849121e-01 5.326786041259765625e-01 -1.245122924447059631e-01 6.780992448329925537e-02 -9.250488877296447754e-02 -4.279177263379096985e-02 3.646928071975708008e-02 1.478528678417205811e-01 1.919499635696411133e-01 7.046177238225936890e-02 1.586323976516723633e-01 -2.625321447849273682e-01 4.549480229616165161e-02 1.636792272329330444e-01 -1.364918798208236694e-01 -2.856381833553314209e-01 -2.118865400552749634e-01 1.137448698282241821e-01 1.120616942644119263e-01 1.270639896392822266e-01 -1.111123859882354736e-01 5.735730752348899841e-03 1.809446513652801514e-02 1.386070903390645981e-02 1.918616518378257751e-02 -1.105127334594726562e-01 -1.802864670753479004e-01
1.944388002157211304e-01 1.088676974177360535e-01 -7.334258407354354858e-02 6.245381757616996765e-02 1.326861083507537842e-01 7.786635309457778931e-03 3.566488325595855713e-01 1.557986736297607422e-01 -9.368699043989181519e-02 1.303825527429580688e-01 -4.100775986444205046e-04 1.636050082743167877e-02 3.445820882916450500e-02 2.314464747905731201e-01 4.758795201778411865e-01 1.524719446897506714e-01 -6.423185020685195923e-02 -1.086113508790731430e-02 2.130854427814483643e-01 -9.341460466384887695e-02 -5.080870538949966431e-02 -1.241952627897262573e-01 3.639205694198608398e-01 2.515879571437835693e-01 7.606152445077896118e-02 9.002599865198135376e-02 5.534880980849266052e-02 -1.738051325082778931e-01 1.641047419980168343e-03 -5.533350049518048763e-04 -2.639932334423065186e-01 -2.290024608373641968e-01
-1.837061494588851929e-01 -1.325373630970716476e-02 2.687217295169830322e-01 -9.821140766143798828e-02 1.543060690164566040e-01 -2.205569595098495483e-01 1.173940077424049377e-01 4.193672165274620056e-02 1.151265725493431091e-01 -3.235064074397087097e-02 2.967499196529388428e-01 -9.968639165163040161e-02 1.714802533388137817e-02 9.612619876861572266e-02 1.454371213912963867e-01 1.261782050132751465e-01 -1.113817170262336731e-01 1.428731232881546021e-01 3.801193237304687500e-01 -1.299891248345375061e-02 -1.606865525245666504e-01 -1.907006651163101196e-02 3.470628857612609863e-01 2.399483919143676758e-01 -2.263899296522140503e-01 2.727881669998168945e-01 -1.089513227343559265e-01 1.815181076526641846e-01 -3.066215198487043381e-03 -1.738734543323516846e-01 9.760730713605880737e-02 -2.130126506090164185e-01
-7.191362231969833374e-02 2.109088301658630371e-01 1.872796416282653809e-01 2.930303215980529785e-01 -2.522883117198944092e-01 -2.234594225883483887e-01 3.718939125537872314e-01 -1.703606992959976196e-01 -1.428270787000656128e-01 -4.142719507217407227e-02 3.682625666260719299e-02 -2.394167147576808929e-02 9.079034626483917236e-02 1.461065839976072311e-02 2.303765714168548584e-01 2.785792946815490723e-01 6.028231699019670486e-03 1.721890866756439209e-01 -7.979576289653778076e-02 -1.244596540927886963e-01 1.021236479282379150e-01 -5.775555968284606934e-02 2.908456921577453613e-01 -2.704299055039882660e-02 1.618788391351699829e-02 3.362817764282226562e-01 7.853990793228149414e-02 9.769887477159500122e-02 1.907850801944732666e-01 -5.315059423446655273e-02 1.642118841409683228e-01 -1.985742747783660889e-01
-7.328364253044128418e-02 -1.496021300554275513e-01 3.872226476669311523e-01 2.947950661182403564e-01 2.243621498346328735e-01 -1.775788068771362305e-01 2.351360619068145752e-01 1.150279492139816284e-01 -2.211607694625854492e-01 -2.291886955499649048e-01 2.357529662549495697e-02 1.914320327341556549e-02 8.999820798635482788e-02 -9.212649613618850708e-02 2.370572984218597412e-01 1.692008525133132935e-01 1.055822670459747314e-01 5.034498497843742371e-02 -1.476269066333770752e-01 -1.065319851040840149e-01 5.460454896092414856e-02 -7.504443824291229248e-02 3.563502430915832520e-01 7.469657808542251587e-02 6.297579407691955566e-02 -3.514282107353210449e-01 -7.338875439018011093e-03 -1.793905198574066162e-01 1.185447871685028076e-01 1.813126169145107269e-02 -4.227890074253082275e-02 -1.317620277404785156e-01
-3.593185842037200928e-01 -3.957062214612960815e-02 5.225663781166076660e-01 4.999291524291038513e-02 -6.967877596616744995e-02 -1.166935116052627563e-01 1.004825532436370850e-01 3.180647268891334534e-02 -1.907662451267242432e-01 -8.617634326219558716e-02 1.757853776216506958e-01 1.048534959554672241e-01 1.184936761856079102e-01 -1.229230388998985291e-01 8.005045354366302490e-02 2.087477892637252808e-01 -1.195576116442680359e-01 -5.059272050857543945e-02 2.136566042900085449e-01 -1.968221664428710938e-01 8.839271962642669678e-02 -1.041949763894081116e-01 1.939318627119064331e-01 3.181248009204864502e-01 -6.403729319572448730e-02 -1.206113696098327637e-01 -4.771076142787933350e-02 -8.841249346733093262e-02 -1.104648858308792114e-01 1.189991608262062073e-01 -2.344126254320144653e-01 -1.747656613588333130e-01
-9.216580539941787720e-02 -1.912839114665985107e-01 2.799796164035797119e-01 2.465679794549942017e-01 1.093636751174926758e-01 -9.334889054298400879e-02 -1.369954552501440048e-02 1.123047396540641785e-01 2.610066672787070274e-03 -2.678205370903015137e-01 8.550425060093402863e-03 -2.515877783298492432e-01 1.432189792394638062e-01 1.640608310699462891e-01 4.551935940980911255e-02 3.520136177539825439e-01 7.446696609258651733e-02 -8.249428123235702515e-03 1.543987095355987549e-01 -1.217584460973739624e-01 8.040507137775421143e-02 -3.069178462028503418e-01 2.316048592329025269e-01 2.552548982203006744e-02 7.512082159519195557e-02 -3.455223143100738525e-01 -1.293090730905532837e-01 -1.593047529458999634e-01 1.073027551174163818e-01 1.115015447139739990e-01 -1.717614978551864624e-01 -2.322287559509277344e-01
-5.174846053123474121e-01 6.161193922162055969e-02 2.383904345333576202e-02 8.974013477563858032e-02 2.979491651058197021e-01 3.556197881698608398e-02 1.866895407438278198e-01 -3.336568549275398254e-02 2.290786951780319214e-01 -1.991474814713001251e-02 1.939975768327713013e-01 2.075319178402423859e-02 -7.219253480434417725e-02 1.669272631406784058e-01 1.679273694753646851e-01 2.490358352661132812e-01 7.214275747537612915e-02 -1.721514910459518433e-01 -1.852742284536361694e-01 -1.442950367927551270e-01 -7.545524835586547852e-02 -1.950858533382415771e-02 1.603923588991165161e-01 8.417281508445739746e-02 -8.728732354938983917e-03 7.152745872735977173e-02 -2.234424799680709839e-01 -4.639973863959312439e-02 1.880808025598526001e-01 1.060263812541961670e-02 1.407733112573623657e-01 -3.716239631175994873e-01
-1.732230335474014282e-01 1.033511534333229065e-01 -3.608291968703269958e-02 2.559022009372711182e-01 2.226569950580596924e-01 -9.426101297140121460e-02 8.800757676362991333e-02 -3.157766163349151611e-01 1.067810226231813431e-02 -7.279599085450172424e-03 -6.319531798362731934e-02 1.283951103687286377e-01 1.517222821712493896e-01 4.445805028080940247e-02 3.064536862075328827e-02 4.488216936588287354e-01 4.351201653480529785e-02 -1.024079471826553345e-01 9.341043978929519653e-02 4.486720636487007141e-02 -4.309922084212303162e-02 -1.535128057003021240e-01 1.729132980108261108e-01 1.015265844762325287e-02 -4.430507495999336243e-02 5.110282823443412781e-02 2.418025881052017212e-01 1.851994246244430542e-01 4.096599519252777100e-01 9.153924137353897095e-02 1.436094898963347077e-04 -3.556588888168334961e-01
-2.051300704479217529e-01 -2.276753038167953491e-01 2.172979265451431274e-01 1.769251227378845215e-01 -1.232731342315673828e-01 -3.293203711509704590e-01 3.244978785514831543e-01 2.003675512969493866e-02 -1.906474381685256958e-01 5.832079332321882248e-03 -2.290713600814342499e-02 5.814870819449424744e-02 2.171188592910766602e-01 3.019275367259979248e-01 1.394529789686203003e-01 1.992693990468978882e-01 -1.848378404974937439e-02 1.124518513679504395e-01 -1.681578606367111206e-01 2.868561632931232452e-02 -2.098428308963775635e-01 -2.480200231075286865e-01 1.247513070702552795e-01 3.149012476205825806e-02 7.333220541477203369e-02 1.828860938549041748e-01 -1.166617423295974731e-01 -1.084691137075424194e-01 3.216203749179840088e-01 -1.194163039326667786e-01 1.198582947254180908e-01 4.200246185064315796e-03
8.149739354848861694e-02 -1.949615329504013062e-01 1.665859818458557129e-01 2.130046635866165161e-01 -2.165145128965377808e-01 -1.823868020437657833e-03 3.527616858482360840e-01 -1.199472099542617798e-01 2.189833484590053558e-02 -8.717686682939529419e-02 1.200200393795967102e-01 1.907810419797897339e-01 1.274364441633224487e-01 1.036661937832832336e-01 1.498950719833374023e-01 4.807857275009155273e-01 -1.258261650800704956e-01 -1.789447851479053497e-02 5.458097532391548157e-02 2.110353112220764160e-01 -1.970483511686325073e-01 5.587178841233253479e-02 1.822836101055145264e-01 6.564170867204666138e-02 -9.896514564752578735e-02 1.215722709894180298e-01 -9.893369674682617188e-02 -1.219483315944671631e-01 6.302081793546676636e-02 -2.612478435039520264e-01 4.369032755494117737e-02 -3.008438944816589355e-01
-4.145213961601257324e-01 1.986734867095947266e-01 1.832051128149032593e-01 4.357404261827468872e-02 -9.791607037186622620e-03 -1.734579354524612427e-01 1.493447832763195038e-02 -1.727449148893356323e-01 -3.640172630548477173e-02 -1.877493225038051605e-02 6.212288513779640198e-02 -9.577308781445026398e-03 9.892380237579345703e-02 -1.300177816301584244e-02 2.382324635982513428e-01 3.868808597326278687e-02 2.536451909691095352e-03 -2.175120711326599121e-01 1.973354667425155640e-01 2.380270324647426605e-02 3.012894988059997559e-01 -2.565671205520629883e-01 -6.427603214979171753e-02 -6.863416731357574463e-02 8.774597942829132080e-02 1.395609080791473389e-01 -1.284688562154769897e-01 1.583537086844444275e-02 2.854397296905517578e-01 3.146435692906379700e-02 -6.063318252563476562e-02 -4.866332411766052246e-01
-1.256580501794815063e-01 -2.658270858228206635e-02 3.061096668243408203e-01 2.715710997581481934e-01 1.003343239426612854e-01 -2.756082713603973389e-01 -5.766671150922775269e-02 -1.921110451221466064e-01 -1.724481582641601562e-01 -1.249011158943176270e-01 8.086869493126869202e-03 7.370940595865249634e-02 1.529312133789062500e-01 2.383802831172943115e-02 1.027400866150856018e-01 1.744505763053894043e-01 2.130340086296200752e-03 2.059900313615798950e-01 5.188424885272979736e-02 -4.176501929759979248e-01 3.258709236979484558e-02 -1.765709370374679565e-01 3.073493540287017822e-01 8.873876929283142090e-02 9.796637296676635742e-02 -2.025144994258880615e-01 -2.260104268789291382e-01 1.073609143495559692e-01 2.490447163581848145e-01 1.499642133712768555e-01 -1.080886647105216980e-02 -1.484090834856033325e-01
-9.512232989072799683e-02 -3.227622946724295616e-04 2.365848720073699951e-01 2.193435877561569214e-01 3.411549925804138184e-01 -5.171079188585281372e-03 1.691849827766418457e-01 2.025581002235412598e-01 5.944641679525375366e-02 -3.961354866623878479e-02 3.538700938224792480e-02 6.631542742252349854e-02 2.453555352985858917e-02 1.502023041248321533e-01 3.434354364871978760e-01 1.576536744832992554e-01 -1.321945488452911377e-01 2.399909198284149170e-01 1.895571053028106689e-01 -3.987112548202276230e-03 -7.395060360431671143e-02 3.977187722921371460e-02 1.283282637596130371e-01 1.669744551181793213e-01 -1.147249564528465271e-01 2.470960319042205811e-01 -1.134835556149482727e-01 1.981726288795471191e-01 1.991743892431259155e-01 -3.537901937961578369e-01 -8.682477474212646484e-02 -2.508362531661987305e-01
-2.567564845085144043e-01 -1.659889519214630127e-01 2.315152436494827271e-01 1.995628476142883301e-01 -3.057830594480037689e-02 -2.967465519905090332e-01 1.530846208333969116e-01 -1.716047525405883789e-01 2.647433243691921234e-02 3.899720311164855957e-02 1.054850220680236816e-01 -4.146253317594528198e-02 1.790691763162612915e-01 2.748302817344665527e-01 1.083291545510292053e-01 3.031103610992431641e-01 1.119342222809791565e-01 4.538420587778091431e-02 -8.293431997299194336e-02 1.103115305304527283e-01 -6.953234318643808365e-03 7.804257422685623169e-02 -2.045833505690097809e-02 1.293532997369766235e-01 1.592928320169448853e-01 2.088247984647750854e-01 -5.641581118106842041e-02 -8.721887320280075073e-02 2.043847292661666870e-01 1.957057565450668335e-01 -2.021137028932571411e-01 -4.328104555606842041e-01
-2.379098832607269287e-01 -2.817155420780181885e-01 3.275919854640960693e-01 1.957103163003921509e-01 7.258514314889907837e-02 -2.916582524776458740e-01 1.803281903266906738e-01 -4.808287695050239563e-02 -2.380457371473312378e-01 -2.221885174512863159e-01 1.455773562192916870e-01 3.820221126079559326e-02 1.068282872438430786e-01 1.080061346292495728e-01 1.374507099390029907e-01 1.779684871435165405e-01 8.842919021844863892e-02 -7.300212234258651733e-02 1.002396419644355774e-01 -1.340599358081817627e-01 9.715932537801563740e-05 -1.605367064476013184e-01 1.802754998207092285e-01 1.148875355720520020e-01 -5.306833982467651367e-02 -2.669019103050231934e-01 -1.022867113351821899e-01 -2.845647335052490234e-01 1.191633418202400208e-01 3.566699102520942688e-02 -2.052349150180816650e-01 -2.349438667297363281e-01
-1.509871184825897217e-01 -1.790180802345275879e-01 2.403598278760910034e-01 1.671074628829956055e-01 6.353993713855743408e-02 -4.485797882080078125e-01 4.823614656925201416e-02 1.431781947612762451e-01 -3.334609419107437134e-02 1.606688201427459717e-01 -3.283748030662536621e-02 -9.599826484918594360e-02 1.129205301403999329e-01 1.166093200445175171e-01 1.283950060606002808e-01 -7.484173029661178589e-02 -3.983152210712432861e-01 -9.758103638887405396e-02 2.027463316917419434e-01 3.373482078313827515e-02 -1.802373304963111877e-02 -1.779234707355499268e-01 3.542818427085876465e-01 -4.990947991609573364e-02 -2.215046137571334839e-01 -1.850219070911407471e-02 6.563548231497406960e-05 -4.232831299304962158e-02 2.731963098049163818e-01 -4.151234403252601624e-02 -1.413659304380416870e-01 -1.666211783885955811e-01
-2.073760777711868286e-01 1.946284174919128418e-01 3.290253877639770508e-01 -6.258130818605422974e-02 8.361158519983291626e-02 -7.323449850082397461e-02 5.531810596585273743e-02 -3.619940951466560364e-02 -2.181985042989253998e-02 4.153480753302574158e-02 2.245558351278305054e-01 4.002811610698699951e-01 -7.560328394174575806e-02 3.647743761539459229e-01 1.132730394601821899e-01 2.739161849021911621e-01 8.068927377462387085e-02 -2.056746780872344971e-01 -1.784614622592926025e-01 1.261819750070571899e-01 2.000471204519271851e-02 4.842183366417884827e-02 1.850079447031021118e-01 3.993388872913783416e-06 2.250950597226619720e-02 1.876295804977416992e-01 -2.444874122738838196e-02 -6.062762066721916199e-02 3.466134071350097656e-01 9.372148662805557251e-02 1.751843094825744629e-01 -1.325624138116836548e-01
-1.654421240091323853e-01 -1.304097622632980347e-01 2.424582540988922119e-01 2.443084567785263062e-01 2.103347033262252808e-01 -2.655798792839050293e-01 -3.382970765233039856e-02 -1.392917037010192871e-01 -1.358966082334518433e-01 -3.044990263879299164e-02 -6.594031304121017456e-02 1.060001328587532043e-01 4.683382436633110046e-02 1.214027777314186096e-01 7.676056772470474243e-02 5.685754492878913879e-02 -9.175667166709899902e-02 -1.580686867237091064e-01 3.640926778316497803e-01 4.051781296730041504e-01 -1.276995539665222168e-01 -1.024295613169670105e-01 2.723407447338104248e-01 3.808131814002990723e-02 1.068372055888175964e-01 -6.660818308591842651e-02 -2.201606184244155884e-01 -2.746463716030120850e-01 5.100961029529571533e-02 -1.004282683134078979e-01 -1.248141676187515259e-01 -2.005450725555419922e-01
1.647673696279525757e-01 -5.368500947952270508e-02 1.638943552970886230e-01 -1.711695082485675812e-02 7.213991135358810425e-02 -4.185307025909423828e-01 3.837305307388305664e-01 -4.704109951853752136e-02 -1.494164112955331802e-02 -3.122950196266174316e-01 -1.921931281685829163e-02 -7.780040800571441650e-02 -5.526124313473701477e-02 2.272349148988723755e-01 2.732253670692443848e-01 3.156792819499969482e-01 8.582563698291778564e-02 -1.915580779314041138e-01 -1.623121947050094604e-01 -4.271369054913520813e-02 1.770590245723724365e-01 -2.013259381055831909e-01 8.698976784944534302e-02 -5.432279035449028015e-02 -1.551067735999822617e-02 -1.305766999721527100e-01 1.755294799804687500e-01 7.620148360729217529e-02 2.091798782348632812e-01 8.859573304653167725e-02 -1.395848840475082397e-01 -1.357918232679367065e-02
-1.106152608990669250e-01 -5.922387912869453430e-02 1.902466863393783569e-01 1.735071390867233276e-01 3.251488804817199707e-01 -6.074989587068557739e-02 8.993589133024215698e-02 3.430984541773796082e-02 2.485776692628860474e-01 -1.589621007442474365e-01 8.583684265613555908e-02 1.025961264967918396e-01 -1.627759784460067749e-01 -3.312430903315544128e-02 3.664005696773529053e-01 9.871524758636951447e-03 -9.966307133436203003e-02 8.323600143194198608e-02 3.899657428264617920e-01 -4.755996167659759521e-02 -5.122341215610504150e-02 -1.516301184892654419e-01 3.247370570898056030e-02 3.602185249328613281e-01 -1.837467402219772339e-01 1.853354424238204956e-01 4.397053644061088562e-02 1.166121438145637512e-01 1.691761761903762817e-01 1.618692278861999512e-01 -2.343003898859024048e-01 -1.067714840173721313e-01
1.321940720081329346e-01 1.127868425101041794e-02 3.072165250778198242e-01 2.794177234172821045e-01 1.767705976963043213e-01 -3.681641817092895508e-01 -1.456656754016876221e-01 1.460390631109476089e-02 -7.608443498611450195e-02 -1.131662279367446899e-01 3.212506324052810669e-02 3.773112595081329346e-02 -3.462366759777069092e-02 1.724867820739746094e-01 3.208324313163757324e-01 -1.281834840774536133e-01 -1.106469705700874329e-01 1.092393249273300171e-01 7.660235278308391571e-03 9.304974973201751709e-02 9.387217462062835693e-02 -3.059105388820171356e-02 2.068463265895843506e-01 -8.781805634498596191e-02 -2.616803348064422607e-01 -1.227569133043289185e-01 -1.088897362351417542e-01 -5.583104863762855530e-02 2.460356503725051880e-01 -7.232408970594406128e-02 -1.324080824851989746e-01 -4.188034534454345703e-01
7.442644983530044556e-02 7.188603631220757961e-04 1.209727525711059570e-01 -1.509726345539093018e-01 -2.134109288454055786e-02 -1.952273584902286530e-02 2.509688436985015869e-01 2.061827778816223145e-01 2.446365803480148315e-01 -2.296742200851440430e-01 1.005119234323501587e-01 2.604497969150543213e-01 -1.110149733722209930e-02 5.260166898369789124e-02 3.372977674007415771e-01 3.389222025871276855e-01 -9.323421865701675415e-02 -2.544418871402740479e-01 4.002250358462333679e-02 -2.817488089203834534e-02 -2.272586822509765625e-01 -1.393821239471435547e-01 3.874019086360931396e-01 -1.668079644441604614e-01 3.164581581950187683e-02 2.092428654432296753e-01 -3.474442660808563232e-02 -1.510271728038787842e-01 1.564848050475120544e-02 -1.151745542883872986e-01 1.707082847133278847e-04 -1.466944068670272827e-01
-1.289400905370712280e-01 -2.844401895999908447e-01 2.155178487300872803e-01 1.564589440822601318e-01 -1.461845487356185913e-01 -2.454714030027389526e-01 1.354053020477294922e-01 -9.037946909666061401e-02 6.025470793247222900e-02 2.972706221044063568e-02 -2.449948340654373169e-02 2.509745061397552490e-01 -3.943723440170288086e-02 1.324451416730880737e-01 2.181184142827987671e-01 2.062154710292816162e-01 -1.664148420095443726e-01 5.143440887331962585e-02 -1.130565553903579712e-01 4.356905817985534668e-02 -3.022045269608497620e-02 1.666722148656845093e-01 -1.337986886501312256e-01 1.605132371187210083e-01 7.379221171140670776e-02 1.573621630668640137e-01 -4.559196159243583679e-02 -5.559350922703742981e-02 5.018663406372070312e-01 1.639825999736785889e-01 2.423692196607589722e-01 -2.363309860229492188e-01
-3.242760598659515381e-01 1.988990753889083862e-01 2.218860834836959839e-01 2.625023424625396729e-01 2.640528082847595215e-01 -1.822588890790939331e-01 1.176873296499252319e-01 2.357907360419631004e-03 3.170061972923576832e-04 -2.217028737068176270e-01 3.358604758977890015e-02 2.597954869270324707e-01 3.006426393985748291e-01 2.162331528961658478e-02 3.619000199250876904e-04 2.906160056591033936e-01 -5.452353507280349731e-02 -4.397973790764808655e-02 -3.893570741638541222e-03 9.630686789751052856e-02 -2.081101201474666595e-02 -1.584767252206802368e-01 9.303963929414749146e-02 4.676960036158561707e-02 -9.451472014188766479e-02 -1.290049403905868530e-01 8.413184434175491333e-02 -2.876977622509002686e-01 -9.890343993902206421e-02 -4.424285143613815308e-02 -2.052848190069198608e-01 -3.276678621768951416e-01
-2.802228368818759918e-02 -1.173905730247497559e-01 4.610232412815093994e-01 7.992155849933624268e-02 9.706629067659378052e-02 -1.016148701310157776e-01 -4.121054336428642273e-02 -2.137600928544998169e-01 -1.242845281958580017e-01 -2.591187059879302979e-01 1.413730233907699585e-01 1.515347361564636230e-01 1.991809904575347900e-01 1.068284641951322556e-02 3.040538541972637177e-02 1.223802044987678528e-01 2.051596902310848236e-02 -1.032797247171401978e-01 1.167458295822143555e-01 -2.703839838504791260e-01 1.329247206449508667e-01 -8.208479732275009155e-02 2.487359344959259033e-01 -4.828769341111183167e-02 1.471969019621610641e-02 -1.229868531227111816e-01 -2.572740316390991211e-01 -1.720669418573379517e-01 2.521638572216033936e-01 2.244471907615661621e-01 -2.003667056560516357e-01 -2.577906250953674316e-01
-2.108371555805206299e-01 -1.999303884804248810e-02 2.847750782966613770e-01 4.190987348556518555e-02 -2.934074699878692627e-01 -1.789567768573760986e-01 2.832009196281433105e-01 -6.759756058454513550e-02 1.644427888095378876e-02 -1.116429269313812256e-01 1.326812058687210083e-01 1.853450983762741089e-01 2.679881267249584198e-02 2.377554178237915039e-01 1.288355886936187744e-01 4.393163919448852539e-01 -2.316518686711788177e-03 6.847404688596725464e-02 3.622454777359962463e-02 -8.253124542534351349e-03 2.919660881161689758e-02 1.692927181720733643e-01 1.782667189836502075e-01 -1.544212549924850464e-02 3.378109633922576904e-02 2.338239103555679321e-01 1.880770027637481689e-01 -2.573817037045955658e-03 3.209451138973236084e-01 -1.853815168142318726e-01 -6.922620534896850586e-02 -1.921225786209106445e-01
-1.953717470169067383e-01 -1.243742853403091431e-01 2.878188490867614746e-01 3.043862581253051758e-01 -6.540896743535995483e-02 -2.119410187005996704e-01 3.058668076992034912e-01 3.807514673098921776e-03 2.498753368854522705e-02 4.243437573313713074e-02 -2.236550748348236084e-01 1.556583046913146973e-01 1.956565082073211670e-01 1.623102724552154541e-01 9.221783280372619629e-02 1.745741516351699829e-01 -1.266097277402877808e-01 6.182579323649406433e-03 1.392012834548950195e-01 4.532699659466743469e-02 -3.098081648349761963e-01 1.205684430897235870e-02 4.070625826716423035e-02 4.126260057091712952e-02 2.970617413520812988e-01 1.859736889600753784e-01 1.381919682025909424e-01 -1.134089082479476929e-01 3.814834952354431152e-01 4.204752668738365173e-02 2.593539468944072723e-02 -8.986122161149978638e-02
1.635460257530212402e-01 -8.347485214471817017e-02 2.167738974094390869e-01 1.622948497533798218e-01 -6.763029843568801880e-02 7.135167717933654785e-02 2.698716521263122559e-01 -3.588064387440681458e-02 -1.536302119493484497e-01 -4.567124843597412109e-01 1.240338683128356934e-01 2.396886609494686127e-02 -1.949245035648345947e-01 -8.719076140550896525e-05 2.219002693891525269e-01 4.669940173625946045e-01 -6.929325312376022339e-02 -1.570497751235961914e-01 8.371759206056594849e-02 -2.494218200445175171e-02 -9.795118868350982666e-02 1.283945590257644653e-01 -1.454659551382064819e-02 8.863271027803421021e-02 -6.054097414016723633e-02 2.182891815900802612e-01 -2.027220278978347778e-01 2.685971856117248535e-01 9.225761890411376953e-02 6.312819570302963257e-02 2.422814443707466125e-02 -8.259194344282150269e-02
-1.745480895042419434e-01 6.063094362616539001e-02 1.610082201659679413e-02 1.399555057287216187e-01 2.281321911141276360e-03 -1.880009174346923828e-01 1.140366960316896439e-02 1.694085262715816498e-02 5.307651683688163757e-02 -6.649761646986007690e-02 -3.162316232919692993e-02 2.077598869800567627e-01 2.411048263311386108e-01 -4.455543309450149536e-02 -8.455087989568710327e-02 1.839614957571029663e-01 -3.651032224297523499e-02 -1.375933736562728882e-01 -5.571769922971725464e-02 1.353064179420471191e-01 -2.580184042453765869e-01 -2.928583882749080658e-02 3.047138154506683350e-01 1.410807669162750244e-01 -3.631337359547615051e-02 -1.887024343013763428e-01 4.038495570421218872e-02 -2.868821620941162109e-01 2.210891544818878174e-01 -1.145922765135765076e-01 -1.500591188669204712e-01 -5.748746395111083984e-01
-2.331172674894332886e-02 5.840789992362260818e-03 2.115949094295501709e-01 -9.925607591867446899e-03 1.862369477748870850e-01 -4.013618454337120056e-02 1.277540437877178192e-02 1.438723653554916382e-01 1.402137577533721924e-01 -1.034957543015480042e-02 1.265974342823028564e-01 7.345286756753921509e-02 9.405259788036346436e-02 7.355541735887527466e-02 1.117313951253890991e-01 6.184561923146247864e-02 -3.677150309085845947e-01 -5.152184516191482544e-02 3.901958465576171875e-01 -1.290066838264465332e-01 -1.498730927705764771e-01 2.119863033294677734e-01 1.800732612609863281e-01 3.850649595260620117e-01 -1.363637596368789673e-01 1.927890628576278687e-01 -4.668750613927841187e-02 6.110693886876106262e-02 3.237509131431579590e-01 -2.217502444982528687e-01 1.068078279495239258e-01 -2.090494781732559204e-01
1.747704856097698212e-02 -1.181147396564483643e-01 1.597707569599151611e-01 2.808127105236053467e-01 -7.168225944042205811e-02 -1.291845291852951050e-01 1.205909848213195801e-01 1.303448379039764404e-01 -2.164793312549591064e-01 -2.088750153779983521e-01 1.639440506696701050e-01 -1.384016722440719604e-01 1.404863893985748291e-01 2.763797044754028320e-01 1.033229604363441467e-01 2.663849592208862305e-01 -7.379805296659469604e-02 -1.571265161037445068e-01 -3.517593145370483398e-01 -1.099772676825523376e-01 1.517130136489868164e-01 -1.714101620018482208e-02 1.836028844118118286e-01 4.784023165702819824e-01 -3.378076478838920593e-02 1.079971045255661011e-01 -1.125294044613838196e-01 4.651954025030136108e-02 1.941436529159545898e-02 8.486035279929637909e-03 -5.918780714273452759e-02 -1.740144491195678711e-01
-3.447972610592842102e-02 -2.415892183780670166e-01 2.086507529020309448e-01 -2.308254316449165344e-02 -7.661571353673934937e-02 -2.437144964933395386e-01 -1.815070360898971558e-01 3.158231824636459351e-02 2.187311090528964996e-02 -2.504587173461914062e-01 1.222985982894897461e-02 -8.088754117488861084e-02 7.406091317534446716e-03 2.093140035867691040e-01 7.748565822839736938e-02 1.454023178666830063e-02 -1.654947102069854736e-01 1.306917518377304077e-01 1.814693808555603027e-01 1.654818356037139893e-01 -1.153430640697479248e-01 -1.900415718555450439e-01 3.310908973217010498e-01 1.874457746744155884e-01 -1.401460021734237671e-01 4.771096631884574890e-03 -4.221389070153236389e-03 -2.560361325740814209e-01 2.149751931428909302e-01 -6.466627120971679688e-02 -2.338289171457290649e-01 -4.334938824176788330e-01
-1.808750182390213013e-01 3.435907661914825439e-01 1.235435679554939270e-01 -5.206353217363357544e-02 8.467010408639907837e-02 -1.782209873199462891e-01 1.604533046483993530e-01 2.914705686271190643e-02 1.250892877578735352e-01 -1.014894247055053711e-01 1.797466874122619629e-01 2.894460558891296387e-01 3.390769362449645996e-01 4.360615834593772888e-02 2.328604273498058319e-02 2.878525853157043457e-01 -1.614766567945480347e-01 -3.988693282008171082e-02 -1.213702857494354248e-01 2.341404706239700317e-01 -7.296807318925857544e-02 2.032111585140228271e-01 2.451307624578475952e-01 2.207098901271820068e-01 8.597975224256515503e-02 3.158989548683166504e-02 -1.733881533145904541e-01 -8.366227149963378906e-02 3.205178678035736084e-01 -1.110626235604286194e-01 -1.708988286554813385e-02 -9.983438253402709961e-02
-1.796233057975769043e-01 -6.917983293533325195e-02 1.103627532720565796e-01 1.383865475654602051e-01 4.467192292213439941e-01 6.970151793211698532e-03 1.003885418176651001e-01 2.003228515386581421e-01 -1.431577955372631550e-03 5.694658309221267700e-02 1.153579354286193848e-01 -5.388672649860382080e-02 1.543241273611783981e-02 1.275297403335571289e-01 3.476790189743041992e-01 2.620034217834472656e-01 -4.602410644292831421e-02 7.317023724317550659e-02 3.082337081432342529e-01 4.150403663516044617e-02 1.077754199504852295e-01 6.831883639097213745e-02 7.182797789573669434e-02 2.536855041980743408e-01 1.178774163126945496e-01 2.477723509073257446e-01 -1.371751129627227783e-01 -5.619360879063606262e-02 2.549425959587097168e-01 -1.609719991683959961e-01 -4.726279526948928833e-02 -2.755298316478729248e-01
2.349479496479034424e-02 -2.022290229797363281e-01 2.671773172914981842e-02 4.084983840584754944e-02 2.740455418825149536e-02 -3.318970799446105957e-01 1.692617088556289673e-01 1.808312833309173584e-01 2.207023054361343384e-01 -1.115926951169967651e-01 2.025635987520217896e-01 5.478331819176673889e-02 6.590279936790466309e-02 1.257839798927307129e-01 -3.905055671930313110e-02 1.750386208295822144e-01 -1.171035096049308777e-01 -2.475793063640594482e-01 -3.155595660209655762e-01 -1.290925145149230957e-01 2.221160680055618286e-01 -1.978195905685424805e-01 3.009802103042602539e-01 3.548991382122039795e-01 -7.241744548082351685e-02 -7.694325596094131470e-02 -2.001360505819320679e-01 1.452633738517761230e-01 1.695995628833770752e-01 1.339220851659774780e-01 3.274163603782653809e-02 -1.001756861805915833e-01
-4.547154158353805542e-02 6.696046143770217896e-02 6.596754491329193115e-02 1.867559254169464111e-01 5.248587578535079956e-02 -1.695529669523239136e-01 1.113652512431144714e-01 -2.316948920488357544e-01 8.847489953041076660e-02 -9.991545230150222778e-02 1.079539209604263306e-02 3.113717138767242432e-01 -1.158228516578674316e-01 -1.300177350640296936e-02 5.076759681105613708e-02 3.394749462604522705e-01 1.273424774408340454e-01 -2.081691175699234009e-01 -1.367449294775724411e-02 9.103853255510330200e-02 1.246953532099723816e-01 -1.489222943782806396e-01 7.315342128276824951e-02 -8.568774908781051636e-02 -2.408680021762847900e-01 8.190636336803436279e-02 1.316454447805881500e-02 2.214901000261306763e-01 3.118164241313934326e-01 6.252096593379974365e-02 -9.835924208164215088e-02 -5.168470740318298340e-01
-2.735706269741058350e-01 -7.533061504364013672e-02 3.506928980350494385e-01 1.474347561597824097e-01 -2.463195025920867920e-01 -8.952036499977111816e-03 6.832005083560943604e-02 -8.855884894728660583e-03 2.555618882179260254e-01 -1.546114236116409302e-01 1.932047903537750244e-01 1.860412359237670898e-01 3.674531877040863037e-01 -7.255490869283676147e-02 -1.672227284871041775e-03 1.330149173736572266e-01 1.767716556787490845e-01 8.626814186573028564e-02 3.903763368725776672e-03 -6.264783442020416260e-02 -9.014595299959182739e-03 -2.908520102500915527e-01 5.591519922018051147e-02 7.337223738431930542e-02 -1.700310707092285156e-01 1.514299809932708740e-01 -1.964092552661895752e-01 -5.476830154657363892e-02 1.431262791156768799e-01 2.219831347465515137e-01 7.995602674782276154e-03 -3.017692267894744873e-01
-3.937774524092674255e-02 -1.372676938772201538e-01 1.650600433349609375e-01 2.736788392066955566e-01 2.252526208758354187e-02 -4.053470790386199951e-01 2.144205272197723389e-01 -7.249855250120162964e-02 -8.842626959085464478e-02 -1.759591251611709595e-01 -1.445956900715827942e-02 3.993381932377815247e-02 3.416891442611813545e-03 1.125554889440536499e-01 4.731785878539085388e-02 4.915577173233032227e-02 1.509509086608886719e-01 6.168474629521369934e-02 2.407130151987075806e-01 8.992676623165607452e-03 2.111222743988037109e-01 -4.218645393848419189e-01 2.523362636566162109e-01 5.256319418549537659e-02 -1.730491369962692261e-01 -1.069513857364654541e-01 -1.418262869119644165e-01 -1.429312974214553833e-01 1.656217575073242188e-01 2.355370670557022095e-01 3.650458157062530518e-02 -2.524540722370147705e-01
-8.881555497646331787e-02 1.345401406288146973e-01 2.206999063491821289e-01 3.132667243480682373e-01 9.675951302051544189e-02 -2.783848643302917480e-01 1.204400137066841125e-01 -2.017369717359542847e-01 1.065861955285072327e-01 2.026121467351913452e-01 3.006724715232849121e-01 8.303362876176834106e-02 1.547897756099700928e-01 2.411379218101501465e-01 1.470219343900680542e-01 2.163103669881820679e-01 -1.337071359157562256e-01 -1.727058142423629761e-01 9.504167735576629639e-02 1.654591411352157593e-01 -5.912865325808525085e-02 -1.104578375816345215e-01 -5.424679815769195557e-02 -1.874445676803588867e-01 -7.994790375232696533e-02 5.179617181420326233e-02 -2.988718152046203613e-01 -1.629027277231216431e-01 2.584529221057891846e-01 1.100343540310859680e-01 -1.095549613237380981e-01 -1.764778196811676025e-01
6.976342201232910156e-02 1.693906635046005249e-01 1.456082612276077271e-02 1.405008435249328613e-01 -2.662751823663711548e-02 -1.571012288331985474e-01 1.328062117099761963e-01 1.449761986732482910e-01 4.630176350474357605e-02 -2.482188791036605835e-01 2.068832069635391235e-01 -6.374584138393402100e-02 2.939194738864898682e-01 1.618970185518264771e-01 1.157846972346305847e-01 1.204063296318054199e-01 2.484423965215682983e-01 -2.349256277084350586e-01 3.566653728485107422e-01 -3.964510932564735413e-02 -2.219006866216659546e-01 -3.638654649257659912e-01 2.900125384330749512e-01 5.737275257706642151e-02 -1.361072063446044922e-01 1.244911253452301025e-01 -6.530038267374038696e-02 9.674933552742004395e-02 1.682987064123153687e-01 1.206214576959609985e-01 1.128556653857231140e-01 -1.154446974396705627e-01
-3.218638002872467041e-01 -7.079210877418518066e-02 4.890303686261177063e-02 1.172708570957183838e-01 2.130902707576751709e-01 -1.137729361653327942e-01 1.500711441040039062e-01 1.230745613574981689e-01 -2.819008938968181610e-02 6.170453876256942749e-02 2.664939686655998230e-02 3.379542231559753418e-01 -5.845692381262779236e-02 1.222433373332023621e-01 2.465042620897293091e-01 2.632968127727508545e-01 -2.706791162490844727e-01 -1.871089786291122437e-01 -1.055824905633926392e-01 -1.419315040111541748e-01 -1.020000874996185303e-02 1.876209527254104614e-01 2.036956101655960083e-01 5.250000581145286560e-02 6.594405323266983032e-02 7.792817801237106323e-02 6.520903110504150391e-02 -3.313811421394348145e-01 1.927838921546936035e-01 1.840716227889060974e-02 6.333677470684051514e-02 -3.551422357559204102e-01
-9.173816442489624023e-02 1.511707603931427002e-01 2.671520113945007324e-01 -3.326269611716270447e-02 -9.396605193614959717e-02 -1.273687481880187988e-01 5.158241987228393555e-01 -1.909071505069732666e-01 2.237024456262588501e-01 -2.232967317104339600e-01 8.759584277868270874e-02 7.575724273920059204e-02 1.708794683218002319e-01 1.311606168746948242e-01 1.243932098150253296e-01 1.916727423667907715e-01 -5.310015007853507996e-02 2.080245465040206909e-01 2.454251945018768311e-01 3.968849778175354004e-02 -2.450004070997238159e-01 -1.794088035821914673e-01 9.580987691879272461e-02 2.579053491353988647e-02 1.469518840312957764e-01 -1.079624667763710022e-01 -2.362032681703567505e-01 8.238860964775085449e-02 9.987892210483551025e-02 3.671817108988761902e-02 -1.885323524475097656e-01 -6.396791338920593262e-02
-8.613405376672744751e-02 2.415599115192890167e-02 3.351854383945465088e-01 1.535288691520690918e-01 2.921145176514983177e-03 -1.691757440567016602e-01 3.483743593096733093e-02 -5.023831501603126526e-02 6.747227162122726440e-02 9.762288630008697510e-02 8.943729102611541748e-02 -7.670139521360397339e-02 -5.907844379544258118e-02 -1.021751239895820618e-01 2.265535444021224976e-01 6.825016438961029053e-02 -2.796311080455780029e-01 -1.837645471096038818e-02 3.839024305343627930e-01 -1.284972578287124634e-01 2.240405417978763580e-02 4.206690937280654907e-02 5.649732053279876709e-02 3.165618479251861572e-01 -6.174007430672645569e-02 2.727864980697631836e-01 -9.235896170139312744e-03 1.441196650266647339e-01 2.146906703710556030e-01 -3.901634514331817627e-01 1.663285642862319946e-01 -2.294938713312149048e-01
-1.795329153537750244e-01 9.203633293509483337e-03 2.361322045326232910e-01 2.867876738309860229e-02 -2.458906322717666626e-01 -9.691440314054489136e-02 2.532692253589630127e-01 7.306358218193054199e-02 1.952062249183654785e-01 -1.156301796436309814e-01 -1.387910693883895874e-01 -9.199481457471847534e-02 1.457990109920501709e-01 -2.496597170829772949e-02 1.230729371309280396e-01 1.567091792821884155e-01 -5.525074005126953125e-01 -1.159821152687072754e-01 2.187681496143341064e-01 3.240839391946792603e-02 5.291462317109107971e-02 -1.931485347449779510e-02 2.211200445890426636e-01 1.150938719511032104e-01 4.158027470111846924e-02 1.388859450817108154e-01 -3.842350542545318604e-01 1.317286491394042969e-01 8.797280490398406982e-02 -1.850750111043453217e-02 1.768493093550205231e-02 -6.029505282640457153e-02
-1.502373218536376953e-01 -1.072443872690200806e-01 1.891778111457824707e-01 2.283522784709930420e-01 1.488083004951477051e-01 -4.080926179885864258e-01 -9.757176786661148071e-02 -2.588396370410919189e-01 -1.263373792171478271e-01 -2.906598150730133057e-01 -4.701062664389610291e-02 -8.725475519895553589e-02 -9.289021790027618408e-02 2.994532696902751923e-03 2.013380676507949829e-01 6.764270365238189697e-02 -1.886338293552398682e-01 6.584018934518098831e-03 1.356379538774490356e-01 -1.484463810920715332e-01 -1.689075678586959839e-01 -1.411595195531845093e-02 2.986993789672851562e-01 2.526488304138183594e-01 -1.586101949214935303e-01 -6.161540374159812927e-02 9.081204980611801147e-02 -2.145439758896827698e-02 3.159237653017044067e-02 9.209379553794860840e-02 -4.558306559920310974e-02 -3.764507174491882324e-01
-1.969827413558959961e-01 1.752406172454357147e-02 1.594243347644805908e-01 -6.285668909549713135e-02 -7.023869454860687256e-02 -3.776388615369796753e-02 4.743755608797073364e-02 -1.594732850790023804e-01 2.824071645736694336e-01 -2.851869165897369385e-01 2.769035696983337402e-01 8.576501277275383472e-04 -2.234550714492797852e-01 -8.448588103055953979e-02 2.924039363861083984e-01 1.563850343227386475e-01 3.024982810020446777e-01 3.821040317416191101e-02 -1.107779070734977722e-01 -2.155652195215225220e-01 -5.042813718318939209e-02 -1.441903114318847656e-01 2.003263086080551147e-01 2.409189939498901367e-01 2.828345596790313721e-01 -3.928710147738456726e-02 -5.435396730899810791e-02 -1.036715209484100342e-01 1.263305693864822388e-01 7.040748745203018188e-02 -1.972063928842544556e-01 -2.538388967514038086e-01
-5.617380887269973755e-02 -1.253124326467514038e-01 1.939163953065872192e-01 8.459451794624328613e-02 3.273853957653045654e-01 -8.648684620857238770e-02 2.149775177240371704e-01 1.201659590005874634e-01 5.870404466986656189e-02 4.336424544453620911e-02 1.070126816630363464e-01 5.601157993078231812e-02 2.224261313676834106e-02 1.778313219547271729e-01 2.677549123764038086e-01 2.055316120386123657e-01 -1.447219103574752808e-01 2.114345133304595947e-01 2.912085652351379395e-01 3.154259547591209412e-02 -1.006111875176429749e-01 1.665078252553939819e-01 1.810919642448425293e-01 3.172410726547241211e-01 -1.104553192853927612e-01 2.867624163627624512e-01 -1.480661779642105103e-01 1.034587845206260681e-01 2.575588226318359375e-01 -2.136270701885223389e-01 -3.199505433440208435e-02 -1.797436326742172241e-01
1.003968939185142517e-01 6.223919242620468140e-02 1.129337325692176819e-01 1.002801507711410522e-01 1.279071345925331116e-02 -9.103306569159030914e-03 2.555834650993347168e-01 -1.953214704990386963e-01 -1.433537602424621582e-01 -6.557992100715637207e-02 -1.951183378696441650e-01 -1.989930272102355957e-01 2.985370457172393799e-01 2.124853879213333130e-01 1.621911376714706421e-01 6.409431248903274536e-02 -3.165928125381469727e-01 -8.395492285490036011e-02 2.096004337072372437e-01 -1.273491531610488892e-01 -1.624382659792900085e-02 1.027567684650421143e-02 1.713406294584274292e-01 2.191273272037506104e-01 -8.932076394557952881e-02 4.735092818737030029e-02 2.541283369064331055e-01 -1.912614405155181885e-01 2.574877440929412842e-01 1.699196249246597290e-01 2.988889515399932861e-01 -2.263729870319366455e-01
-1.189090460538864136e-01 -5.341389682143926620e-03 1.726774424314498901e-01 6.340046226978302002e-02 4.337963461875915527e-01 -6.579248607158660889e-02 1.728602647781372070e-01 1.995434314012527466e-01 2.837445400655269623e-02 -1.355646550655364990e-02 1.768421679735183716e-01 -2.806276315823197365e-03 1.202270239591598511e-01 1.371456086635589600e-01 3.028618395328521729e-01 1.845357418060302734e-01 4.878316074609756470e-02 1.751917898654937744e-01 3.303205370903015137e-01 1.376396864652633667e-01 -5.093078128993511200e-03 1.332025527954101562e-01 8.241420239210128784e-02 2.148677706718444824e-01 2.806853689253330231e-02 1.001700684428215027e-01 -1.447798311710357666e-01 2.330466918647289276e-02 3.106071054935455322e-01 -2.062685787677764893e-01 -1.130135133862495422e-01 -2.872239053249359131e-01
1.407176703214645386e-01 -5.275008082389831543e-02 2.215657681226730347e-01 -1.775880903005599976e-02 6.496462225914001465e-02 -8.022708445787429810e-02 1.182504221796989441e-01 -1.585014462471008301e-01 -2.965571880340576172e-01 7.561081647872924805e-02 1.278816908597946167e-01 2.386113256216049194e-02 -1.874551624059677124e-01 1.500077396631240845e-01 2.843846753239631653e-02 1.894845515489578247e-01 -2.466771155595779419e-01 -3.412618637084960938e-01 -2.349345386028289795e-01 5.409497302025556564e-03 1.009032130241394043e-01 -2.094888091087341309e-01 3.909840285778045654e-01 1.532837748527526855e-01 1.145702898502349854e-01 1.987342238426208496e-01 -4.716050252318382263e-02 1.324098110198974609e-01 2.622687518596649170e-01 2.476692199707031250e-01 2.957546152174472809e-02 -8.344671130180358887e-02
-1.009528040885925293e-01 2.057314813137054443e-01 3.045053184032440186e-01 3.110148943960666656e-02 6.061470136046409607e-02 -1.267944127321243286e-01 2.201271504163742065e-01 6.513234227895736694e-02 -2.645994424819946289e-01 -1.154706552624702454e-01 -1.128643527626991272e-01 -1.229194700717926025e-01 3.442169725894927979e-02 1.580695956945419312e-01 1.202265545725822449e-01 4.143908619880676270e-01 -3.470328450202941895e-02 -1.441188156604766846e-01 -3.521417453885078430e-02 -7.155360281467437744e-02 -2.452542930841445923e-01 -1.987747997045516968e-01 1.640712320804595947e-01 1.240783184766769409e-01 1.704144179821014404e-01 1.109034717082977295e-01 -9.727746993303298950e-02 -2.315352708101272583e-01 2.640736401081085205e-01 2.143542766571044922e-01 -1.225585043430328369e-01 2.288630902767181396e-01
-2.256692796945571899e-01 2.267642170190811157e-01 1.846568733453750610e-01 3.412196636199951172e-01 5.436042323708534241e-02 -3.477643132209777832e-01 2.451373934745788574e-01 -7.854181528091430664e-02 1.287428587675094604e-01 5.880521237850189209e-02 -6.613623816519975662e-03 3.387617692351341248e-02 9.905707836151123047e-02 1.219639405608177185e-01 3.231716528534889221e-02 1.272718608379364014e-01 -5.609197542071342468e-02 -2.556553483009338379e-01 1.708871275186538696e-01 -8.594446629285812378e-02 -7.317153364419937134e-02 1.052298620343208313e-01 -7.128035277128219604e-02 -1.894852668046951294e-01 4.410132765769958496e-02 8.067502081394195557e-02 -2.476796880364418030e-02 -2.971306815743446350e-02 5.388864278793334961e-01 -3.411113470792770386e-02 -4.036612436175346375e-02 -1.678182184696197510e-01
1.501026600599288940e-01 -2.197748124599456787e-01 1.393601745367050171e-01 3.318144977092742920e-01 1.802237182855606079e-01 -3.182686567306518555e-01 7.156749069690704346e-02 1.706432849168777466e-01 -1.279809027910232544e-01 -1.283715218305587769e-01 4.054286330938339233e-02 -3.429571166634559631e-02 5.136759579181671143e-02 1.104501411318778992e-01 -5.524897202849388123e-02 1.906716972589492798e-01 -1.801111549139022827e-01 -2.538579106330871582e-01 -1.744435578584671021e-01 -2.224878035485744476e-02 8.718219399452209473e-02 -2.649779319763183594e-01 2.544331252574920654e-01 2.643907964229583740e-01 6.725964695215225220e-02 -1.092535480856895447e-01 2.237475104629993439e-02 -2.769941389560699463e-01 1.351690292358398438e-01 1.723736673593521118e-01 1.215682402253150940e-01 -2.121188342571258545e-01
-9.737858176231384277e-02 3.075473010540008545e-02 2.517530322074890137e-01 1.153469011187553406e-01 -2.527795135974884033e-01 -2.184308618307113647e-01 -8.591817319393157959e-02 2.978832721710205078e-01 8.942072838544845581e-02 -1.324190478771924973e-02 -1.045142039656639099e-01 -1.218187361955642700e-01 1.558561772108078003e-01 1.857993155717849731e-01 9.020075201988220215e-02 3.713477551937103271e-01 -5.329876020550727844e-02 -2.038976848125457764e-01 -4.008915647864341736e-02 -2.945110499858856201e-01 -1.437955796718597412e-01 -1.012826114892959595e-01 2.196559309959411621e-01 1.421376038342714310e-02 -2.704302547499537468e-03 1.992705464363098145e-01 1.104010120034217834e-01 -9.800416231155395508e-02 2.285886108875274658e-01 1.984165608882904053e-01 -3.836262598633766174e-02 -3.156437873840332031e-01
-1.219326108694076538e-01 1.347608026117086411e-02 1.365366429090499878e-01 1.036570295691490173e-01 -4.015724174678325653e-03 1.263405531644821167e-01 1.153559535741806030e-01 -1.891866675578057766e-03 2.796565741300582886e-02 -1.638447940349578857e-01 2.702930569648742676e-01 -5.239280685782432556e-02 -5.359358340501785278e-02 1.044754460453987122e-01 4.077497422695159912e-01 2.135524451732635498e-01 -6.439135968685150146e-02 -7.564166933298110962e-02 -3.075890541076660156e-01 -2.450254112482070923e-01 -8.650103211402893066e-02 1.627197116613388062e-02 9.735640883445739746e-02 -1.421823054552078247e-01 7.657622545957565308e-02 1.579924970865249634e-01 7.529167085886001587e-02 -4.829397797584533691e-02 3.844808936119079590e-01 1.902447342872619629e-01 1.067836210131645203e-02 -4.150611460208892822e-01
2.023932188749313354e-01 9.004895389080047607e-02 3.452514857053756714e-02 -3.758832812309265137e-02 -2.734554708003997803e-01 -7.131628692150115967e-02 2.259580492973327637e-01 2.098501659929752350e-02 -6.739133596420288086e-02 -8.112522959709167480e-02 4.228269457817077637e-01 1.427359431982040405e-01 -1.851304024457931519e-01 1.934085339307785034e-01 4.770164191722869873e-01 4.587040096521377563e-02 -1.281187981367111206e-01 -1.254217773675918579e-01 1.377110183238983154e-01 -1.360860615968704224e-01 1.073158383369445801e-01 -2.375906258821487427e-01 2.570132315158843994e-01 4.868006706237792969e-02 -9.055382758378982544e-02 9.688904136419296265e-02 -2.123982273042201996e-02 -1.060579046607017517e-01 6.510755047202110291e-03 2.218301445245742798e-01 -3.624705597758293152e-02 -1.395788043737411499e-01
2.614014968276023865e-02 8.382502198219299316e-02 1.086749956011772156e-01 1.239433810114860535e-01 2.325482815504074097e-01 -2.356365472078323364e-01 1.922087073326110840e-01 4.966877773404121399e-02 2.798203527927398682e-01 -3.827469944953918457e-01 -3.968948032706975937e-03 1.709030121564865112e-01 -1.438392847776412964e-01 -6.703756749629974365e-02 3.929080665111541748e-01 8.409819006919860840e-02 -8.251535892486572266e-02 -1.205277517437934875e-01 5.148344486951828003e-02 -1.180658191442489624e-01 -9.174384921789169312e-02 -7.065479457378387451e-02 3.041686117649078369e-01 -1.811189949512481689e-01 2.492935806512832642e-01 2.565835118293762207e-01 9.603456407785415649e-02 1.095579266548156738e-01 -2.218040078878402710e-02 -6.419946998357772827e-02 9.606378525495529175e-02 -1.890624612569808960e-01
-2.810822427272796631e-01 -3.292228281497955322e-02 2.984045445919036865e-01 2.243577092885971069e-01 1.354776322841644287e-01 -1.093297898769378662e-01 1.700398623943328857e-01 1.458973139524459839e-01 1.914612203836441040e-01 2.935813274234533310e-03 4.983688518404960632e-02 -5.674519389867782593e-02 1.347233057022094727e-01 5.133357271552085876e-02 1.075197458267211914e-01 1.612925976514816284e-01 -3.466879427433013916e-01 9.367402642965316772e-02 2.433279156684875488e-01 -8.694479614496231079e-02 -3.405831754207611084e-02 2.142315059900283813e-01 2.483668476343154907e-01 3.202680051326751709e-01 -4.883311316370964050e-02 1.921130120754241943e-01 -2.218026295304298401e-02 1.889701783657073975e-01 1.778430640697479248e-01 -2.060093879699707031e-01 8.269597589969635010e-02 -1.893170773983001709e-01
-2.047791630029678345e-01 1.007375344634056091e-01 1.334206163883209229e-01 2.710768580436706543e-01 4.829440638422966003e-02 -2.839939668774604797e-02 3.605581223964691162e-01 -2.028074115514755249e-01 4.714810848236083984e-02 1.134454682469367981e-01 -2.274837903678417206e-02 3.631307184696197510e-01 8.877152204513549805e-02 -3.824938833713531494e-02 3.428830802440643311e-01 2.403898835182189941e-01 -3.691567480564117432e-02 -3.228893876075744629e-01 1.132797333411872387e-03 9.853319078683853149e-02 -6.511794775724411011e-02 -9.461040049791336060e-02 1.113702133297920227e-01 2.467657774686813354e-01 1.392451971769332886e-01 4.580509383231401443e-03 -1.337547302246093750e-01 -1.058767586946487427e-01 2.080027759075164795e-01 -1.659251749515533447e-01 -1.342584937810897827e-01 -1.050592660903930664e-01
-5.683402717113494873e-02 2.552456557750701904e-01 4.413349032402038574e-01 1.041935160756111145e-01 3.136143684387207031e-01 -1.692283153533935547e-01 3.008868731558322906e-02 -1.171011012047529221e-02 3.696981966495513916e-01 9.490691870450973511e-02 -3.995814174413681030e-02 6.855659186840057373e-02 -2.106375619769096375e-02 7.674655318260192871e-02 1.786891222000122070e-01 -9.733777493238449097e-02 -1.024531796574592590e-01 7.273345440626144409e-02 3.034868538379669189e-01 -7.934733293950557709e-03 -4.531917721033096313e-02 -1.628282815217971802e-01 3.249227106571197510e-01 2.184361368417739868e-01 -6.027040258049964905e-02 1.427666395902633667e-01 1.232020854949951172e-01 -1.849055886268615723e-01 -1.553663983941078186e-02 1.255110502243041992e-01 -1.183665078133344650e-02 -1.374953389167785645e-01
-1.639147698879241943e-01 -5.015794560313224792e-02 1.574149131774902344e-01 3.930197283625602722e-02 -1.183731202036142349e-02 -1.739843189716339111e-01 1.685964018106460571e-01 -2.867160141468048096e-01 2.717033214867115021e-02 2.044990956783294678e-01 1.596412062644958496e-02 3.669704794883728027e-01 5.158817861229181290e-03 -6.906073540449142456e-02 4.351427853107452393e-01 3.549030125141143799e-01 4.196862503886222839e-02 -1.846960335969924927e-01 1.222370415925979614e-01 1.805176138877868652e-01 5.860085133463144302e-03 1.751791685819625854e-01 2.614622414112091064e-01 2.249573618173599243e-01 -2.840107306838035583e-02 3.214067593216896057e-02 -8.494237810373306274e-02 -2.131817489862442017e-02 1.194076985120773315e-01 -1.352758612483739853e-02 -6.780914217233657837e-02 -2.098275721073150635e-01
-4.090572148561477661e-02 1.575923524796962738e-02 1.688092797994613647e-01 7.595087587833404541e-02 -1.916586537845432758e-03 -8.368062786757946014e-03 1.126316711306571960e-01 -4.343911632895469666e-02 2.455721795558929443e-02 -3.937155753374099731e-02 7.892499119043350220e-02 9.512927383184432983e-02 1.575919836759567261e-01 2.257758229970932007e-01 2.512928843498229980e-01 2.622964978218078613e-01 -6.049387529492378235e-02 5.568762868642807007e-02 5.365128815174102783e-02 -1.521204710006713867e-01 1.625817418098449707e-01 -1.863066293299198151e-02 2.362115085124969482e-01 -1.211960315704345703e-01 1.236425638198852539e-01 2.012397944927215576e-01 1.663012951612472534e-01 -3.589921295642852783e-01 1.132773905992507935e-01 -1.635917648673057556e-02 4.495002627372741699e-01 -4.080039262771606445e-01
-1.178459450602531433e-01 -7.739226520061492920e-02 2.077233642339706421e-01 2.242871671915054321e-01 -9.713599085807800293e-02 -2.599080801010131836e-01 3.681056499481201172e-01 -3.593597188591957092e-02 -2.900832705199718475e-02 5.385053157806396484e-02 -5.312926694750785828e-02 2.004926651716232300e-01 3.868655487895011902e-02 2.790136933326721191e-01 1.247517615556716919e-01 -9.226927161216735840e-02 2.871784847229719162e-03 -1.541747897863388062e-01 2.248247563838958740e-01 -1.462164670228958130e-01 -2.216667532920837402e-01 1.654771864414215088e-01 7.889261096715927124e-02 -1.903646625578403473e-02 1.060139313340187073e-01 1.311436146497726440e-01 -9.496006369590759277e-02 -8.660224080085754395e-02 5.303642153739929199e-01 3.298025578260421753e-02 -9.491845965385437012e-02 -8.693554252386093140e-02
7.658091932535171509e-02 3.834232091903686523e-01 3.151070177555084229e-01 1.190861836075782776e-01 -1.872290223836898804e-01 -1.720716506242752075e-01 8.885220438241958618e-02 4.221765324473381042e-02 -3.934910520911216736e-02 -8.799231052398681641e-02 2.763103693723678589e-02 -7.421315647661685944e-03 1.645233929157257080e-01 -3.505641222000122070e-02 1.257896423339843750e-01 -5.124288797378540039e-02 -2.188450098037719727e-01 4.303410276770591736e-02 2.400614134967327118e-02 8.500039577484130859e-03 1.676595360040664673e-01 -9.341659396886825562e-02 4.392772316932678223e-01 3.681350350379943848e-01 1.636877655982971191e-01 -1.805494427680969238e-01 -9.794254601001739502e-02 -2.837035804986953735e-02 -2.761579118669033051e-02 -2.588125169277191162e-01 6.340462714433670044e-04 -2.218063771724700928e-01
-2.801862955093383789e-01 1.848301291465759277e-02 2.819938063621520996e-01 5.740827694535255432e-02 5.248808860778808594e-02 -8.838856220245361328e-02 1.688810884952545166e-01 -1.824847757816314697e-01 -9.225025773048400879e-03 -1.692655980587005615e-01 -1.056452989578247070e-01 -5.534641910344362259e-03 4.802794754505157471e-02 -2.373238280415534973e-02 -5.169142782688140869e-02 3.523682951927185059e-01 -1.684996485710144043e-01 -6.696294248104095459e-02 -9.593942761421203613e-02 1.247360631823539734e-01 2.382582724094390869e-01 -1.721901595592498779e-01 5.025643855333328247e-02 -3.755483031272888184e-02 -4.666691180318593979e-03 1.884685009717941284e-01 2.751350402832031250e-01 -8.754126727581024170e-02 1.568280160427093506e-01 -3.980247769504785538e-03 -2.747995965182781219e-02 -5.514099001884460449e-01
-7.535143941640853882e-02 -1.194333285093307495e-01 -8.704148232936859131e-03 8.361541479825973511e-02 8.132038265466690063e-02 -4.019224643707275391e-02 1.369662135839462280e-01 -3.307549953460693359e-01 2.026273757219314575e-01 -3.339587748050689697e-01 -8.556485176086425781e-02 2.286408990621566772e-01 -5.526745226234197617e-03 7.147274911403656006e-03 3.691171854734420776e-02 2.462784051895141602e-01 -8.843643218278884888e-02 -7.316998392343521118e-02 2.100050002336502075e-01 8.697006106376647949e-02 2.799003152176737785e-03 -1.498085111379623413e-01 1.396747082471847534e-01 -5.752792116254568100e-03 -2.249072790145874023e-01 -3.406732529401779175e-02 1.062144786119461060e-01 3.052711486816406250e-02 4.644162654876708984e-01 8.067841082811355591e-02 -2.251104451715946198e-02 -4.108933210372924805e-01
-4.555153474211692810e-02 4.272780194878578186e-02 1.851909421384334564e-02 2.467179149389266968e-01 3.129018843173980713e-01 -1.824655532836914062e-01 3.869882822036743164e-01 1.860964894294738770e-01 -8.804284781217575073e-02 -8.795206248760223389e-02 3.893567994236946106e-02 2.499196976423263550e-01 3.957536071538925171e-02 8.513116091489791870e-02 2.697982192039489746e-01 -1.600103080272674561e-01 3.807329386472702026e-02 1.268896609544754028e-01 2.135494649410247803e-01 6.281036138534545898e-02 1.231183260679244995e-01 3.773378580808639526e-02 2.388152480125427246e-01 1.455154120922088623e-01 -1.589454263448715210e-01 1.154999807476997375e-01 -1.496141590178012848e-02 -1.163280978798866272e-01 2.221315540373325348e-02 -2.124794870615005493e-01 1.236907318234443665e-01 -3.967796564102172852e-01
9.503749758005142212e-02 1.785420775413513184e-01 8.758781850337982178e-02 2.486425340175628662e-01 1.260313987731933594e-01 -3.679969906806945801e-01 -6.727451086044311523e-02 -1.089974269270896912e-01 2.722238600254058838e-01 -2.419383972883224487e-01 2.083409279584884644e-01 -1.098332926630973816e-02 2.233240604400634766e-01 -1.722217351198196411e-01 8.996062725782394409e-02 2.398229837417602539e-01 -1.657075881958007812e-01 -2.816415429115295410e-01 -1.392906717956066132e-02 9.442737698554992676e-02 7.307529449462890625e-02 -1.240760833024978638e-01 -1.543697249144315720e-02 1.108311861753463745e-01 -1.003331094980239868e-01 1.966179162263870239e-01 -1.013592183589935303e-01 -9.780326485633850098e-02 3.031946420669555664e-01 -2.097425311803817749e-01 -1.126150190830230713e-01 -1.850982457399368286e-01
7.763703167438507080e-02 2.657949924468994141e-01 1.769966930150985718e-01 8.350926637649536133e-02 1.507914364337921143e-01 -4.046551585197448730e-01 8.661763370037078857e-02 -1.531485170125961304e-01 1.464814245700836182e-01 -6.733445823192596436e-02 4.939452558755874634e-02 2.065029293298721313e-01 3.880947828292846680e-01 -1.776285022497177124e-01 -6.155989319086074829e-02 2.826132178306579590e-01 -1.843695789575576782e-01 -1.231349334120750427e-01 5.294616147875785828e-02 -1.077218204736709595e-01 -2.646404691040515900e-02 -2.409314364194869995e-01 2.681948244571685791e-02 -4.371761903166770935e-02 8.276951313018798828e-02 1.530728042125701904e-01 -8.647166192531585693e-02 -1.558463722467422485e-01 3.093783855438232422e-01 1.354639232158660889e-01 -7.617186289280653000e-03 -1.719537675380706787e-01
-2.135695517063140869e-01 -6.758677214384078979e-02 2.023126743733882904e-02 2.270728945732116699e-01 1.977574080228805542e-01 -1.273456811904907227e-01 1.420233994722366333e-01 -4.718393459916114807e-02 -9.028540924191474915e-03 -2.326902002096176147e-02 8.943852782249450684e-02 -1.619304716587066650e-01 -1.421945262700319290e-02 3.389765024185180664e-01 2.957054972648620605e-01 -3.561906889081001282e-02 -1.288872063159942627e-01 -1.524588763713836670e-01 4.266099631786346436e-01 1.872355043888092041e-01 -1.626876927912235260e-02 6.238812953233718872e-02 3.011329472064971924e-01 2.377275079488754272e-01 -2.041615843772888184e-01 8.615597337484359741e-02 1.931628286838531494e-01 -2.749049745034426451e-04 1.776880025863647461e-01 1.133681684732437134e-01 -6.950620561838150024e-02 -1.937287598848342896e-01
-1.536463052034378052e-01 1.237197965383529663e-02 1.417765468358993530e-01 -9.683828800916671753e-02 -1.634928882122039795e-01 -5.080579966306686401e-02 1.110652610659599304e-01 -5.019842088222503662e-02 1.089545264840126038e-01 -2.421872913837432861e-01 -2.168665379285812378e-01 1.609670668840408325e-01 -1.857747323811054230e-02 1.681704819202423096e-01 3.504677116870880127e-02 3.717766404151916504e-01 -1.372742801904678345e-01 -1.144039481878280640e-01 3.280768990516662598e-01 -7.207541912794113159e-02 -2.606476545333862305e-01 1.091409549117088318e-01 -5.654110386967658997e-02 1.643587946891784668e-01 -2.438103854656219482e-01 8.391183614730834961e-02 -2.446045130491256714e-01 6.082873046398162842e-02 6.281104683876037598e-02 -1.921648159623146057e-02 -1.506171822547912598e-01 -4.233409166336059570e-01
-6.874610483646392822e-02 1.126246824860572815e-01 3.424294292926788330e-01 2.520841360092163086e-01 -2.349980622529983521e-01 -1.627184301614761353e-01 3.289512395858764648e-01 2.712741121649742126e-02 1.623597443103790283e-01 -1.779294013977050781e-01 -5.091699585318565369e-02 -7.450834661722183228e-02 2.257428765296936035e-01 8.783365786075592041e-02 1.049149315804243088e-02 -4.656863957643508911e-02 1.852723211050033569e-01 -1.929496675729751587e-01 1.030467748641967773e-01 7.498452067375183105e-02 -1.178736388683319092e-01 7.203192263841629028e-02 1.290530711412429810e-01 6.863692402839660645e-02 7.932368665933609009e-02 -1.226713508367538452e-01 -7.546182721853256226e-02 -9.934404492378234863e-02 4.688421189785003662e-01 2.471720725297927856e-01 -1.663789302110671997e-01 -1.014093458652496338e-01
1.976775936782360077e-02 -1.808768659830093384e-01 2.622170448303222656e-01 2.086640000343322754e-01 -1.175601705908775330e-01 -4.239272177219390869e-01 2.857220172882080078e-01 7.429806143045425415e-02 -9.729733690619468689e-03 4.394274670630693436e-03 4.458418115973472595e-03 2.614825218915939331e-02 8.617745339870452881e-02 1.609216779470443726e-01 1.438229978084564209e-01 -3.768855333328247070e-02 -1.534609794616699219e-01 1.311450172215700150e-02 -1.504881680011749268e-01 9.331997483968734741e-03 -2.240032404661178589e-01 -8.106768131256103516e-02 1.512994915246963501e-01 -1.885150671005249023e-01 3.393049538135528564e-01 1.010900735855102539e-01 2.887998521327972412e-02 -9.861438721418380737e-02 3.071606159210205078e-01 -2.011868506669998169e-01 -1.175936013460159302e-01 -2.673279047012329102e-01
1.343851685523986816e-01 -1.649033129215240479e-01 1.323765218257904053e-01 2.331501245498657227e-01 -1.240837201476097107e-02 -2.032367736101150513e-01 -9.879994392395019531e-02 -1.500320737250149250e-03 -4.085135087370872498e-02 -1.782224625349044800e-01 1.285921037197113037e-01 2.115727812051773071e-01 2.564627528190612793e-01 1.865568906068801880e-01 1.855620443820953369e-01 2.439858168363571167e-01 -8.052827417850494385e-02 3.721833601593971252e-02 -1.567806750535964966e-01 -4.305840283632278442e-02 2.502319514751434326e-01 -1.221005097031593323e-01 1.196860074996948242e-01 3.102931082248687744e-01 1.505141556262969971e-01 -9.534160047769546509e-02 5.971850454807281494e-02 -3.428648039698600769e-02 7.228387892246246338e-02 4.700579345226287842e-01 -9.426879696547985077e-03 -2.391281425952911377e-01
-1.394471619278192520e-02 6.345561891794204712e-02 2.071797549724578857e-01 2.580247819423675537e-01 1.455511450767517090e-01 -2.287340015172958374e-01 2.146715372800827026e-01 -1.164755374193191528e-01 1.968395896255970001e-02 -2.416796796023845673e-02 2.235166579484939575e-01 7.288730889558792114e-02 4.337262213230133057e-01 -1.970191001892089844e-01 -1.218289602547883987e-02 2.248554378747940063e-01 -5.392308160662651062e-02 -1.494083106517791748e-01 -8.425068226642906666e-04 -4.225252568721771240e-02 -8.380074799060821533e-02 -3.455597162246704102e-01 -2.099166437983512878e-02 3.765147179365158081e-03 1.436844468116760254e-01 3.089674115180969238e-01 -1.309518814086914062e-01 -7.435768842697143555e-02 2.776644229888916016e-01 5.937488749623298645e-02 1.686590313911437988e-01 -1.322075277566909790e-01
-4.003950953483581543e-02 -2.240297198295593262e-02 1.772582381963729858e-01 3.319098949432373047e-01 4.560867324471473694e-02 -2.171956896781921387e-01 5.439315363764762878e-02 -9.865277260541915894e-02 -3.678063303232192993e-02 6.998657435178756714e-02 1.384138166904449463e-01 4.916790425777435303e-01 -1.567707657814025879e-01 5.230285599827766418e-02 2.908939421176910400e-01 3.010661602020263672e-01 9.098711609840393066e-02 -1.153359115123748779e-01 -4.802192747592926025e-02 1.316165458410978317e-02 -5.635689944028854370e-02 2.009701132774353027e-01 7.324130088090896606e-02 2.492565065622329712e-01 -1.399869918823242188e-01 5.922557413578033447e-02 9.266506135463714600e-02 -2.100592292845249176e-02 3.244356513023376465e-01 4.669400863349437714e-03 8.084848523139953613e-02 -2.134654074907302856e-01
3.159201238304376602e-03 -7.832644134759902954e-02 -2.302426286041736603e-02 2.724550068378448486e-01 -1.096867844462394714e-01 -1.261230111122131348e-01 1.253924518823623657e-01 1.014113947749137878e-01 2.428468316793441772e-02 -1.810924261808395386e-01 1.239451952278614044e-02 -1.526196394115686417e-02 2.180941551923751831e-01 5.187760666012763977e-02 2.948194742202758789e-01 7.945463061332702637e-02 -6.576047092676162720e-02 3.019064478576183319e-02 -1.021815687417984009e-01 -9.283605217933654785e-02 9.103943407535552979e-02 -2.956315577030181885e-01 3.765356838703155518e-01 4.222930371761322021e-01 -2.140533328056335449e-01 -4.493990167975425720e-02 -1.196749061346054077e-01 -2.465716600418090820e-01 1.502609252929687500e-01 -2.084948122501373291e-01 2.285973429679870605e-01 -8.082874119281768799e-02
-2.719727754592895508e-01 2.519564516842365265e-02 2.046850422630086541e-04 -1.925943605601787567e-02 4.001270234584808350e-02 -2.353581488132476807e-01 1.607968509197235107e-01 -8.411400020122528076e-02 4.366885423660278320e-01 3.452688455581665039e-02 -6.185260787606239319e-02 2.417845726013183594e-01 2.818911671638488770e-01 -7.639656215906143188e-02 1.636362820863723755e-01 2.481755167245864868e-01 7.199663203209638596e-03 -1.288892924785614014e-01 -1.234022751450538635e-01 1.327966898679733276e-01 -1.229728385806083679e-01 -5.414054915308952332e-02 3.002353310585021973e-01 2.798298299312591553e-01 1.513708662241697311e-02 6.121292337775230408e-02 -1.254059076309204102e-01 -1.753943860530853271e-01 2.268983125686645508e-01 -8.518187701702117920e-02 -5.115225911140441895e-02 -2.437417954206466675e-01
-1.995688527822494507e-01 7.124805450439453125e-02 1.273690462112426758e-01 -8.978539705276489258e-02 -9.846353530883789062e-02 -1.914655566215515137e-01 2.411695718765258789e-01 -2.803565561771392822e-01 3.445374071598052979e-01 -1.842940598726272583e-01 7.400780916213989258e-02 3.166257143020629883e-01 2.379921078681945801e-02 2.867462038993835449e-01 6.550497561693191528e-02 3.156851828098297119e-01 -1.004548072814941406e-01 -1.973350346088409424e-01 2.290552705526351929e-01 -2.101114392280578613e-01 -4.731588065624237061e-02 5.581793189048767090e-02 1.197666823863983154e-01 -8.105126023292541504e-02 -2.717984467744827271e-02 -9.070397168397903442e-02 5.423884838819503784e-02 -5.479953438043594360e-02 2.826475799083709717e-01 -1.495138704776763916e-01 1.096884068101644516e-02 -1.156266406178474426e-01
4.837315157055854797e-02 1.969238072633743286e-01 2.486530989408493042e-01 2.275277525186538696e-01 9.892720729112625122e-03 -7.155019044876098633e-02 -1.851326227188110352e-02 8.865049481391906738e-02 1.314026564359664917e-01 -1.389136910438537598e-01 9.802039712667465210e-02 -1.318526454269886017e-02 -1.187177821993827820e-01 2.521723806858062744e-01 4.737196490168571472e-02 4.466818273067474365e-01 -1.955071091651916504e-01 -2.171054631471633911e-01 -2.470409311354160309e-02 -1.033915672451257706e-02 1.503544151782989502e-01 -1.233297437429428101e-01 -2.578361891210079193e-02 1.072675269097089767e-02 -2.212419956922531128e-01 -7.945603877305984497e-02 3.349784314632415771e-01 -1.099013090133666992e-01 4.168107211589813232e-01 1.334652304649353027e-02 1.166003048419952393e-01 -1.197462454438209534e-01
-2.117861062288284302e-01 1.037963945418596268e-02 4.011720716953277588e-01 2.207945585250854492e-01 3.653070423752069473e-03 -3.302817046642303467e-01 -4.173953551799058914e-03 1.557563096284866333e-01 6.933299824595451355e-03 1.605689674615859985e-01 1.396705210208892822e-01 -1.900215446949005127e-02 1.886514574289321899e-02 1.608870476484298706e-01 9.004704654216766357e-02 1.020961552858352661e-01 7.399342209100723267e-02 -1.579429954290390015e-02 3.612804284784942865e-04 -2.810240909457206726e-02 2.747039683163166046e-02 -7.061432301998138428e-02 2.331300824880599976e-02 1.335810571908950806e-01 5.574417114257812500e-01 1.687017977237701416e-01 2.391257137060165405e-02 2.050340771675109863e-01 2.419713139533996582e-01 9.431560337543487549e-02 -1.057289168238639832e-01 -1.744180023670196533e-01
-2.027411609888076782e-01 -7.535222917795181274e-02 3.380922079086303711e-01 -5.546971037983894348e-02 3.056262731552124023e-01 -2.782083451747894287e-01 5.668530613183975220e-02 1.377912163734436035e-01 3.271829485893249512e-01 -5.196258798241615295e-02 2.636364102363586426e-02 5.819144472479820251e-02 -6.269372254610061646e-02 8.619046956300735474e-02 3.360382914543151855e-01 7.782715838402509689e-03 9.013424068689346313e-02 3.342928737401962280e-02 2.804346978664398193e-01 -2.058402448892593384e-02 -5.613381508737802505e-03 -1.558234095573425293e-01 8.526986092329025269e-02 2.423559427261352539e-01 -2.610764503479003906e-01 2.752945125102996826e-01 9.171221405267715454e-03 2.396491914987564087e-02 1.594680100679397583e-01 1.894174963235855103e-01 -9.881876409053802490e-02 -1.017197072505950928e-01
4.068110510706901550e-02 3.941740989685058594e-01 -6.565868109464645386e-02 1.354456394910812378e-01 -8.761700242757797241e-02 -3.287079632282257080e-01 1.657143682241439819e-01 -1.509409211575984955e-02 -1.722606122493743896e-01 -2.311902791261672974e-01 -1.426978856325149536e-01 8.531956933438777924e-03 -4.523980244994163513e-02 1.533560454845428467e-01 7.475520670413970947e-02 2.027149945497512817e-01 -1.589004099369049072e-01 -5.700846761465072632e-02 2.718675136566162109e-01 -1.181419193744659424e-02 -2.054698020219802856e-01 -1.880777031183242798e-01 7.403628528118133545e-02 4.987440630793571472e-02 -7.254890352487564087e-02 -3.054155409336090088e-01 -8.561881259083747864e-03 1.310462206602096558e-01 1.696654707193374634e-01 4.176354408264160156e-02 7.527172565460205078e-02 -4.012485146522521973e-01
-3.211948275566101074e-01 -8.774943649768829346e-02 4.664141312241554260e-02 4.178617522120475769e-02 -6.502506881952285767e-02 5.064165592193603516e-02 3.109698593616485596e-01 -1.383479833602905273e-01 1.666717231273651123e-01 -1.702987253665924072e-01 -2.060516178607940674e-01 1.424432545900344849e-01 -9.001421928405761719e-02 1.754418164491653442e-01 2.558442056179046631e-01 1.866331510245800018e-02 1.546172052621841431e-01 -1.916966289281845093e-01 -6.285130232572555542e-02 -2.878921329975128174e-01 -3.797963634133338928e-02 -2.587124519050121307e-02 2.409360855817794800e-01 3.169110417366027832e-01 1.755193918943405151e-01 4.595817998051643372e-02 -7.229284197092056274e-02 -7.172299921512603760e-02 3.051483333110809326e-01 -1.499501615762710571e-01 7.968483120203018188e-02 -2.550313472747802734e-01
1.065173670649528503e-01 -1.621800810098648071e-01 1.447319984436035156e-01 4.416681528091430664e-01 -1.264023780822753906e-01 -1.815535277128219604e-01 2.315862625837326050e-01 8.349931985139846802e-02 5.149582400918006897e-02 -1.801855564117431641e-01 -7.671342790126800537e-02 -9.097032994031906128e-02 6.380481272935867310e-02 1.821549981832504272e-01 1.392580270767211914e-01 1.470407694578170776e-01 -8.904720097780227661e-02 5.398965440690517426e-03 -2.471604943275451660e-02 -1.376404166221618652e-01 -2.294740527868270874e-01 -3.444150686264038086e-01 1.174414455890655518e-01 3.112008869647979736e-01 -6.006291508674621582e-02 -1.850792765617370605e-01 -7.893406599760055542e-02 -3.269037902355194092e-01 1.238475590944290161e-01 -6.154372170567512512e-02 -3.203805070370435715e-03 -1.723893582820892334e-01
1.244601681828498840e-01 -9.040620923042297363e-02 4.996141195297241211e-01 4.865531623363494873e-02 -9.007174521684646606e-03 -2.991060614585876465e-01 -1.256497055292129517e-01 3.382867276668548584e-01 -6.142508238554000854e-02 6.002850458025932312e-02 3.004407323896884918e-02 -8.447258919477462769e-02 -2.425544522702693939e-02 1.068129166960716248e-01 6.627429276704788208e-02 3.615989387035369873e-01 1.036269217729568481e-01 -4.401212185621261597e-02 -2.361647337675094604e-01 -1.125444248318672180e-01 -2.736745961010456085e-02 -1.267869770526885986e-01 1.692437231540679932e-01 -1.371780335903167725e-01 5.148974433541297913e-02 1.258922964334487915e-01 -8.400465548038482666e-02 1.221058424562215805e-02 2.746843099594116211e-01 2.940198406577110291e-03 6.934894621372222900e-02 -3.010800778865814209e-01
1.525275111198425293e-01 8.450734615325927734e-02 4.385507702827453613e-01 1.475828289985656738e-01 1.038736253976821899e-01 -2.317417711019515991e-01 2.313328087329864502e-01 2.489602267742156982e-01 -5.366508848965167999e-04 5.886846408247947693e-02 -3.279824182391166687e-02 1.407033950090408325e-01 -2.252029478549957275e-01 1.068000718951225281e-01 2.372130006551742554e-01 1.617669612169265747e-01 -1.800023466348648071e-01 7.870894670486450195e-02 2.254532426595687866e-01 -5.672742053866386414e-02 4.784874990582466125e-02 6.077663600444793701e-02 3.599525392055511475e-01 -2.484641969203948975e-03 6.509593874216079712e-02 -8.592446893453598022e-02 -2.425322532653808594e-01 1.699634343385696411e-01 -1.488223075866699219e-01 -9.830941259860992432e-02 1.632230728864669800e-01 -1.435734331607818604e-01
-2.304374277591705322e-01 -1.072476133704185486e-01 4.379931688308715820e-01 2.069979310035705566e-01 1.360957026481628418e-01 -3.714227974414825439e-01 1.418614983558654785e-01 -1.760918945074081421e-01 -5.493248626589775085e-02 -1.746551841497421265e-01 -6.765150278806686401e-02 -7.779385894536972046e-02 -3.044396825134754181e-02 1.123068183660507202e-01 1.329735219478607178e-01 1.897748112678527832e-01 -1.026315242052078247e-01 9.196934849023818970e-02 2.328104078769683838e-01 -6.792718172073364258e-02 8.642414957284927368e-02 -2.744689881801605225e-01 1.760881841182708740e-01 3.704729676246643066e-02 -8.979523181915283203e-02 -2.515044510364532471e-01 -1.086309403181076050e-01 -1.125406175851821899e-01 9.972995519638061523e-02 1.333574801683425903e-01 -1.486275196075439453e-01 -2.076565772294998169e-01
2.625345885753631592e-01 -6.802400946617126465e-02 4.667667299509048462e-02 -1.093415096402168274e-01 1.035368070006370544e-02 -6.022214516997337341e-02 4.421311989426612854e-02 1.605576276779174805e-01 9.338582307100296021e-02 -1.417640447616577148e-01 1.978893429040908813e-01 2.173679918050765991e-01 -1.125972196459770203e-01 -7.946375757455825806e-02 3.011362254619598389e-01 1.946709603071212769e-01 -1.061270684003829956e-01 -1.218655239790678024e-02 2.563766539096832275e-01 1.083597093820571899e-01 1.525169797241687775e-02 -1.487227827310562134e-01 3.106847107410430908e-01 -2.192308902740478516e-01 3.564621880650520325e-02 2.231442332267761230e-01 1.929121091961860657e-02 -4.259585589170455933e-02 4.525162279605865479e-01 -1.640939414501190186e-01 -6.309710443019866943e-02 -2.707344293594360352e-01
5.466357991099357605e-02 -1.834432035684585571e-01 4.921386539936065674e-01 3.691210597753524780e-02 -3.830426931381225586e-02 -2.594316303730010986e-01 1.173516511917114258e-01 -1.705126911401748657e-01 -2.399505302309989929e-02 -3.164022266864776611e-01 2.227058708667755127e-01 -4.173465445637702942e-02 1.074524223804473877e-01 2.737353742122650146e-02 2.564720623195171356e-02 1.575500220060348511e-01 -4.204837977886199951e-02 5.918987840414047241e-02 -8.960974961519241333e-02 -1.451632082462310791e-01 4.540263488888740540e-02 -6.633270531892776489e-03 3.188779056072235107e-01 8.641529083251953125e-02 1.813075691461563110e-02 -3.682345747947692871e-01 -5.578234419226646423e-02 -1.793282665312290192e-02 3.316948413848876953e-01 5.504719167947769165e-02 1.949364505708217621e-02 -1.412740200757980347e-01
-9.529950097203254700e-03 5.260894075036048889e-02 9.889175742864608765e-02 -1.030406206846237183e-01 -1.809025928378105164e-02 -1.929146796464920044e-01 1.874075233936309814e-01 -2.773510217666625977e-01 2.614659965038299561e-01 -2.867903113365173340e-01 -6.228715553879737854e-02 2.292568832635879517e-01 1.099300161004066467e-01 2.700140178203582764e-01 9.933816641569137573e-02 3.822996616363525391e-01 -9.098126552999019623e-03 -2.155752927064895630e-01 9.486097842454910278e-02 -1.850955784320831299e-01 -1.670885533094406128e-01 -1.879579275846481323e-01 1.983540505170822144e-01 -7.572884112596511841e-02 -5.050717387348413467e-03 -9.012962691485881805e-03 -3.393743634223937988e-01 1.472433507442474365e-01 1.833170503377914429e-01 1.273095235228538513e-02 -6.596039980649948120e-02 -7.661937922239303589e-02
9.789405018091201782e-02 9.964963048696517944e-02 1.316875666379928589e-01 1.138074249029159546e-01 6.166394054889678955e-02 -4.680902883410453796e-02 1.273124963045120239e-01 -4.603895917534828186e-02 6.253511458635330200e-02 -6.295754760503768921e-02 -2.959078922867774963e-02 -1.597182750701904297e-01 2.138095349073410034e-01 2.326258420944213867e-01 -2.218479663133621216e-02 1.587466895580291748e-01 1.293791681528091431e-01 -3.145284652709960938e-01 4.032081365585327148e-01 -8.808507770299911499e-02 -1.779962033033370972e-01 -1.633842885494232178e-01 4.023512601852416992e-01 5.449812114238739014e-02 -2.080646902322769165e-01 -1.026636734604835510e-01 -2.792388387024402618e-02 2.907706797122955322e-01 1.608422696590423584e-01 7.423647493124008179e-02 5.628390610218048096e-02 -2.883503139019012451e-01
-1.671220958232879639e-01 1.607189029455184937e-01 2.468119412660598755e-01 1.467202454805374146e-01 -2.321774065494537354e-01 -2.614901065826416016e-01 1.309078633785247803e-01 3.548632189631462097e-02 -4.046406596899032593e-02 -1.335151791572570801e-01 -5.919114872813224792e-02 -2.116889059543609619e-01 -2.053593844175338745e-01 5.204252153635025024e-02 2.612797729671001434e-02 3.345526456832885742e-01 2.306862361729145050e-02 -9.173879027366638184e-02 1.744898706674575806e-01 -7.540857791900634766e-02 -2.260966449975967407e-01 1.594568975269794464e-02 3.561857640743255615e-01 -5.631930381059646606e-02 -1.018509790301322937e-01 -5.314969643950462341e-02 1.236916407942771912e-01 -1.532172597944736481e-02 1.553940679877996445e-02 -4.633982479572296143e-02 1.918811947107315063e-01 -4.510133564472198486e-01
6.395364552736282349e-02 7.322430610656738281e-02 5.893658101558685303e-02 1.622097194194793701e-01 -1.746809631586074829e-01 -3.009609580039978027e-01 2.401515692472457886e-01 -1.721306890249252319e-01 -2.812729775905609131e-01 -3.835798427462577820e-02 2.026900351047515869e-01 7.097162306308746338e-02 1.151964291930198669e-01 3.604139387607574463e-01 1.836097240447998047e-01 4.204538762569427490e-01 7.260853052139282227e-02 -2.104018814861774445e-02 -2.095039002597332001e-02 -5.681159719824790955e-02 -7.063815742731094360e-02 -7.110081613063812256e-02 1.841012239456176758e-01 -3.255149349570274353e-02 -1.462705731391906738e-01 3.174677193164825439e-01 1.361743314191699028e-03 -3.252587094902992249e-02 6.098283082246780396e-02 -1.356171220541000366e-01 4.386851564049720764e-02 -2.652288973331451416e-01
1.105258911848068237e-01 2.213726565241813660e-02 3.376254141330718994e-01 1.854618489742279053e-01 -2.652713954448699951e-01 -1.838252991437911987e-01 -9.061440080404281616e-02 -8.881525695323944092e-02 1.676530092954635620e-01 -2.997500449419021606e-02 6.278439611196517944e-02 -1.395737826824188232e-01 -2.740540206432342529e-01 2.916667163372039795e-01 -7.384487986564636230e-02 1.756895333528518677e-01 -1.287593096494674683e-01 -1.888247430324554443e-01 1.115399450063705444e-01 -1.970575600862503052e-01 -1.177276521921157837e-01 -1.291490346193313599e-01 -2.681492827832698822e-02 1.541056036949157715e-01 -2.110347896814346313e-01 -3.407569229602813721e-02 -1.881299912929534912e-01 -5.788131803274154663e-02 2.287330478429794312e-01 1.907551586627960205e-01 -2.399820536375045776e-01 -2.836765944957733154e-01
1.250488907098770142e-01 -1.610376685857772827e-01 2.599568367004394531e-01 1.437965780496597290e-01 -2.419393742457032204e-03 3.853984922170639038e-02 3.003766061738133430e-03 -8.663175255060195923e-02 -5.280408635735511780e-02 1.836722493171691895e-01 5.256102234125137329e-02 1.372746080160140991e-01 -2.438399791717529297e-01 1.966281384229660034e-01 1.571861207485198975e-01 5.017863512039184570e-01 -8.128342777490615845e-02 -6.994856148958206177e-02 -6.230145320296287537e-02 -8.194031566381454468e-02 2.505666017532348633e-01 -2.727841734886169434e-01 3.512375056743621826e-01 2.156130075454711914e-01 1.806743890047073364e-01 1.756620220839977264e-02 1.996312849223613739e-02 1.865937262773513794e-01 9.945891052484512329e-02 1.100342646241188049e-01 -6.632094085216522217e-02 -6.861670315265655518e-02
3.821482881903648376e-02 -1.543750762939453125e-01 4.563304483890533447e-01 1.969464123249053955e-01 3.321202471852302551e-02 -1.629103422164916992e-01 -2.397054433822631836e-02 -1.775109209120273590e-03 1.687008589506149292e-01 -1.842932105064392090e-01 -2.455163300037384033e-01 -3.616709634661674500e-02 1.182903125882148743e-01 -7.701853662729263306e-02 1.782147288322448730e-01 1.023661196231842041e-01 1.671012677252292633e-02 -1.573597937822341919e-01 2.458887994289398193e-01 -1.185595467686653137e-01 9.386876598000526428e-03 1.678941100835800171e-01 -4.489091411232948303e-02 2.676684260368347168e-01 -1.413372755050659180e-01 -1.783452779054641724e-01 -1.541931480169296265e-01 9.557219594717025757e-02 3.588736355304718018e-01 -1.241788938641548157e-01 2.236447185277938843e-01 -1.813016682863235474e-01
-7.997070997953414917e-02 -1.326632648706436157e-01 3.801164627075195312e-01 2.326994091272354126e-01 2.194359302520751953e-01 -3.042536675930023193e-01 3.072032891213893890e-02 -2.611118257045745850e-01 -2.243946045637130737e-01 -2.637804746627807617e-01 1.989978104829788208e-01 3.649319708347320557e-02 -8.799328655004501343e-02 3.262499719858169556e-02 -9.689971804618835449e-02 1.620735079050064087e-01 -3.472401527687907219e-03 -8.574555069208145142e-02 7.922339439392089844e-02 -2.877907156944274902e-01 2.883653214666992426e-04 -8.241521567106246948e-02 2.881692647933959961e-01 9.223648905754089355e-02 2.889477764256298542e-04 -1.326884329319000244e-01 -6.281752139329910278e-02 -4.943419247865676880e-02 2.860333919525146484e-01 3.070177510380744934e-02 -1.860200911760330200e-01 -1.613371968269348145e-01
6.545465439558029175e-02 -1.407014578580856323e-01 3.072542250156402588e-01 2.347485423088073730e-01 -9.038758277893066406e-02 -1.675051003694534302e-01 3.145136535167694092e-01 -1.877592653036117554e-01 3.529831767082214355e-02 -1.164132133126258850e-01 3.953836113214492798e-02 2.798262238502502441e-01 -1.896758377552032471e-02 6.207934394478797913e-02 1.247026100754737854e-01 4.278634488582611084e-01 6.172171235084533691e-02 1.124999150633811951e-01 -7.292038295418024063e-03 4.623373504728078842e-03 -2.805952727794647217e-01 2.117965072393417358e-01 2.667219340801239014e-01 3.359425440430641174e-02 -1.302866847254335880e-03 2.844816446304321289e-01 -4.088561981916427612e-02 -4.653635993599891663e-02 7.581663876771926880e-02 -1.024504005908966064e-01 -1.976430788636207581e-02 -2.114394754171371460e-01
-8.969307690858840942e-02 -1.163798868656158447e-01 1.707635819911956787e-01 2.682535648345947266e-01 1.171651333570480347e-01 -6.906589865684509277e-02 -6.514305621385574341e-02 -1.669242978096008301e-01 3.353362530469894409e-02 9.985716640949249268e-02 1.443621329963207245e-02 3.978321552276611328e-01 -1.608006209135055542e-01 1.061024665832519531e-01 3.948018550872802734e-01 3.899926543235778809e-01 4.461582750082015991e-02 7.951524108648300171e-02 3.196963295340538025e-02 4.665894433856010437e-02 -1.020809188485145569e-01 8.407281339168548584e-02 1.187951192259788513e-01 1.944156549870967865e-02 -1.304050236940383911e-01 1.951455511152744293e-02 -3.649855405092239380e-02 2.509023062884807587e-02 2.465842664241790771e-01 -8.683091402053833008e-02 1.642481386661529541e-01 -3.922667801380157471e-01
1.524606645107269287e-01 -7.025458663702011108e-02 1.915705353021621704e-01 2.262249737977981567e-01 -1.068830341100692749e-01 -1.278596967458724976e-01 2.536432147026062012e-01 -1.913803443312644958e-02 5.927732959389686584e-02 1.326027065515518188e-01 -1.318454146385192871e-01 -9.246740490198135376e-02 2.070034621283411980e-03 1.672018468379974365e-01 1.552962064743041992e-01 1.697725802659988403e-01 -3.336893916130065918e-01 2.588103115558624268e-01 2.979243099689483643e-01 -1.175754293799400330e-01 -2.461324073374271393e-02 -2.205266356468200684e-01 3.856709599494934082e-01 1.832668632268905640e-01 1.687375009059906006e-01 4.559399560093879700e-02 -2.563657760620117188e-01 -2.252987399697303772e-02 4.501233249902725220e-02 4.739366099238395691e-02 -1.296278536319732666e-01 -1.822091192007064819e-01
-2.227860987186431885e-01 -5.608379840850830078e-02 2.113748155534267426e-02 1.543205529451370239e-01 5.261199176311492920e-02 -2.013213336467742920e-01 2.266149222850799561e-01 -2.471454143524169922e-01 2.279749214649200439e-01 -8.728259056806564331e-02 -9.203483909368515015e-02 2.297996729612350464e-01 -8.319094777107238770e-02 -3.925500065088272095e-02 -1.754174358211457729e-03 2.818481028079986572e-01 -4.608483612537384033e-02 1.092343032360076904e-02 3.824161291122436523e-01 7.214986532926559448e-02 -1.719818711280822754e-01 -2.364719212055206299e-01 9.127056598663330078e-02 6.915239244699478149e-02 2.190189249813556671e-02 -9.712143242359161377e-02 1.990803778171539307e-01 -1.828011497855186462e-02 3.421388268470764160e-01 -5.246505141258239746e-02 -2.150392830371856689e-01 -3.003676235675811768e-01
1.916401386260986328e-01 -1.843789666891098022e-01 1.847053766250610352e-01 3.017282485961914062e-01 -2.105058431625366211e-01 -1.365002691745758057e-01 3.312581777572631836e-01 9.795592725276947021e-02 -2.626709826290607452e-02 -1.303245872259140015e-01 -1.532009989023208618e-01 1.844765692949295044e-01 9.699724614620208740e-02 2.570759057998657227e-01 1.415666639804840088e-01 2.908568829298019409e-02 -2.695299685001373291e-01 1.852434575557708740e-01 2.428432554006576538e-01 -2.032678872346878052e-01 -2.164377719163894653e-01 -7.455680519342422485e-02 -1.354178488254547119e-01 1.133311018347740173e-01 -9.629868902266025543e-03 1.382344365119934082e-01 -8.080995082855224609e-02 -6.531610339879989624e-02 2.604027390480041504e-01 4.366407636553049088e-03 -1.001466345041990280e-02 -2.480423897504806519e-01
-2.658738754689693451e-02 2.067668922245502472e-02 2.890419363975524902e-01 3.409899473190307617e-01 2.373325824737548828e-01 -2.303212583065032959e-01 -8.485914766788482666e-02 2.032091617584228516e-01 9.636087343096733093e-04 -2.837199866771697998e-01 -3.215825557708740234e-02 -8.579383045434951782e-02 -5.802656989544630051e-03 9.653809666633605957e-02 2.463879138231277466e-01 -1.642256677150726318e-01 -1.058938130736351013e-01 1.297475397586822510e-01 2.193713188171386719e-01 -1.907552331686019897e-01 -2.516009807586669922e-01 -2.074711769819259644e-01 6.504165381193161011e-02 1.114646643400192261e-01 -4.449869692325592041e-02 7.547922432422637939e-02 -1.834706286899745464e-03 -3.227236866950988770e-02 2.668514847755432129e-01 2.309246361255645752e-01 -1.973792463541030884e-01 -2.178880423307418823e-01
5.157982558012008667e-02 4.717709496617317200e-02 -7.189838588237762451e-02 1.648706495761871338e-01 2.701570987701416016e-01 -9.093051403760910034e-02 1.262931078672409058e-01 1.136191934347152710e-01 2.268498204648494720e-02 1.467045992612838745e-01 1.458314340561628342e-02 -1.216416582465171814e-01 6.579799950122833252e-02 3.084045350551605225e-01 3.717071115970611572e-01 3.811939805746078491e-02 -2.991775274276733398e-01 -4.893828928470611572e-02 2.402324676513671875e-01 -4.999012127518653870e-02 2.984716929495334625e-02 -1.003674119710922241e-01 3.553186058998107910e-01 2.085023075342178345e-01 1.423832494765520096e-02 1.453806459903717041e-01 -1.188974268734455109e-02 -8.712009340524673462e-02 6.829134374856948853e-02 1.336422264575958252e-01 -1.895049512386322021e-01 -3.952645063400268555e-01
2.625998854637145996e-01 4.297727346420288086e-02 1.622232841327786446e-03 3.876768168993294239e-04 -9.789679944515228271e-02 1.245388090610504150e-01 1.605763435363769531e-01 1.694431304931640625e-01 -5.017539369873702526e-04 -1.980123221874237061e-01 1.243615448474884033e-01 8.366157114505767822e-02 2.802820410579442978e-03 -1.057549491524696350e-01 5.974296927452087402e-01 1.925714164972305298e-01 -2.522825002670288086e-01 -1.274015568196773529e-02 1.467072963714599609e-01 -4.568240046501159668e-02 -1.371247172355651855e-01 -1.963685303926467896e-01 3.718026280403137207e-01 -6.753602623939514160e-02 6.799319386482238770e-02 -1.515229791402816772e-02 -3.101618401706218719e-02 -1.721918024122714996e-02 1.593711078166961670e-01 2.176872687414288521e-03 -9.342711418867111206e-03 -2.520850002765655518e-01
-5.928456038236618042e-02 -2.625187039375305176e-01 8.106023818254470825e-02 1.258975453674793243e-02 -6.170065328478813171e-02 -3.889091312885284424e-01 -8.361557847820222378e-04 -6.531373411417007446e-02 -5.750714242458343506e-02 -2.593527138233184814e-01 3.030594810843467712e-02 -1.183069348335266113e-01 1.816348731517791748e-01 1.097531318664550781e-01 3.023807406425476074e-01 -1.033404022455215454e-01 -6.797423958778381348e-02 8.988754451274871826e-02 4.189481958746910095e-02 -9.453462064266204834e-02 -1.698713898658752441e-01 -1.767362207174301147e-01 5.206819176673889160e-01 -1.339185703545808792e-02 -8.677799254655838013e-02 4.546573385596275330e-02 -9.654580615460872650e-03 -1.077814921736717224e-01 6.652396172285079956e-02 6.510156393051147461e-02 -9.201067686080932617e-02 -3.683333396911621094e-01
-1.326054930686950684e-01 -5.187096446752548218e-02 1.009907796978950500e-01 2.259712070226669312e-01 3.770084083080291748e-01 -2.846423722803592682e-02 2.408413887023925781e-01 2.193980067968368530e-01 1.391022652387619019e-01 3.805809095501899719e-02 1.582512557506561279e-01 2.337666973471641541e-02 8.259470760822296143e-02 1.761274188756942749e-01 1.405644118785858154e-01 2.176393270492553711e-01 -6.201224774122238159e-02 1.833453923463821411e-01 3.659720718860626221e-01 -5.016822740435600281e-02 5.246765911579132080e-02 5.009820684790611267e-02 9.614694863557815552e-02 2.177180051803588867e-01 -3.832087665796279907e-02 2.767602503299713135e-01 -1.462649405002593994e-01 7.476464658975601196e-02 2.151497602462768555e-01 -1.899855583906173706e-01 -4.411963745951652527e-02 -3.046665489673614502e-01
4.532434046268463135e-02 1.933742873370647430e-02 4.650397002696990967e-01 3.354049474000930786e-02 2.233745604753494263e-01 -1.176554150879383087e-02 1.750685088336467743e-02 1.834954917430877686e-01 -3.047632798552513123e-02 -1.210870370268821716e-01 2.399646304547786713e-02 -2.363355830311775208e-02 9.073521196842193604e-02 9.442918747663497925e-02 2.517409920692443848e-01 1.875625103712081909e-01 -6.200493499636650085e-02 6.859719008207321167e-02 4.534229934215545654e-01 -8.300523459911346436e-02 6.055788253434002399e-04 2.502843439579010010e-01 1.777426004409790039e-01 1.874371618032455444e-01 -1.557207107543945312e-01 2.098413854837417603e-01 -1.466907560825347900e-01 2.302494645118713379e-01 1.734513342380523682e-01 -7.219590991735458374e-02 1.328614801168441772e-01 -1.325884759426116943e-01
2.070930451154708862e-01 1.738291233777999878e-01 3.151406645774841309e-01 1.556065082550048828e-01 1.598187908530235291e-02 -1.404350250959396362e-01 3.013406991958618164e-01 -1.057491376996040344e-01 1.462015695869922638e-02 -2.694196701049804688e-01 -2.161153405904769897e-01 -2.559432573616504669e-02 4.306503385305404663e-02 1.239416003227233887e-01 1.751731932163238525e-01 3.006796166300773621e-02 -7.431112974882125854e-02 -2.322112470865249634e-01 1.243600249290466309e-01 -5.326045211404561996e-03 6.992638856172561646e-02 -1.793446540832519531e-01 1.483470797538757324e-01 -9.343192726373672485e-02 -1.483858935534954071e-02 -1.601972132921218872e-01 3.249700069427490234e-01 -4.550341144204139709e-02 4.499100446701049805e-01 1.090119779109954834e-01 1.001472920179367065e-01 -1.086961850523948669e-01
1.516768801957368851e-02 -1.358465850353240967e-01 2.331361919641494751e-01 -1.464774757623672485e-01 1.319867093116044998e-03 -1.721693426370620728e-01 2.396821230649948120e-01 2.666767314076423645e-02 -1.627220362424850464e-01 6.098815426230430603e-02 -1.852743029594421387e-01 2.056004479527473450e-02 -7.697786390781402588e-02 1.307941824197769165e-01 4.861386120319366455e-01 9.730994701385498047e-02 -2.052578330039978027e-01 1.283185034990310669e-01 3.552060127258300781e-01 -1.048820391297340393e-01 8.547700941562652588e-02 -7.922750711441040039e-02 2.728130221366882324e-01 3.309544920921325684e-01 1.397783458232879639e-01 -1.224183663725852966e-01 -1.152457594871520996e-01 -1.450882256031036377e-01 3.376064822077751160e-02 -8.022666722536087036e-02 -4.049247130751609802e-03 -1.190240904688835144e-01
-4.115225747227668762e-02 1.384971439838409424e-01 3.305871486663818359e-01 -7.671380788087844849e-02 1.168990805745124817e-01 2.306133322417736053e-02 1.030451059341430664e-01 3.762277960777282715e-02 -5.763193592429161072e-02 1.646153926849365234e-01 1.363031715154647827e-01 4.358450323343276978e-02 3.531633317470550537e-01 1.292704641819000244e-01 2.621134221553802490e-01 2.954629063606262207e-01 -5.119898915290832520e-02 1.656817942857742310e-01 -1.614292711019515991e-02 -2.141475379467010498e-01 3.084390796720981598e-02 -1.514313668012619019e-01 1.523855328559875488e-01 -6.465167552232742310e-02 4.876893758773803711e-02 -1.389488875865936279e-01 1.738088577985763550e-01 -3.288261294364929199e-01 2.631282806396484375e-01 4.022121429443359375e-03 1.014620438218116760e-01 -3.497744500637054443e-01
-1.566708236932754517e-01 1.650619208812713623e-01 2.419208884239196777e-01 4.541739076375961304e-02 5.611535534262657166e-02 -1.664727181196212769e-01 2.174483835697174072e-01 1.671810746192932129e-01 2.720433101058006287e-02 -8.148541301488876343e-02 2.432371079921722412e-01 2.255625724792480469e-01 2.791362702846527100e-01 2.273984067142009735e-02 -2.607812583446502686e-01 3.755023181438446045e-01 -2.594977617263793945e-01 -4.754780977964401245e-02 -1.855394691228866577e-01 2.066375687718391418e-02 -1.882344670593738556e-02 -9.084266424179077148e-02 4.053900018334388733e-02 2.187262773513793945e-01 -1.969502270221710205e-01 2.810335159301757812e-01 -8.229614235460758209e-03 1.545757353305816650e-01 8.174854330718517303e-03 1.542942076921463013e-01 1.146768219769001007e-02 -2.199555933475494385e-01
-2.624300681054592133e-02 -1.147599443793296814e-01 1.399935334920883179e-01 2.893255949020385742e-01 5.132781341671943665e-03 -3.632946014404296875e-01 4.292035698890686035e-01 -6.670442968606948853e-02 3.431307151913642883e-02 -1.581950783729553223e-01 8.002208918333053589e-02 -5.197446793317794800e-02 -1.555924303829669952e-02 1.387301981449127197e-01 -5.636015161871910095e-02 4.491801187396049500e-02 -1.885474175214767456e-01 1.050932481884956360e-01 1.541971415281295776e-01 4.584612324833869934e-03 3.273347318172454834e-01 -3.189966082572937012e-01 1.469440311193466187e-01 8.105711638927459717e-02 -8.604925125837326050e-02 -3.540650755167007446e-02 -2.021699249744415283e-01 -8.359112590551376343e-02 1.160639896988868713e-01 2.947891056537628174e-01 -1.132106855511665344e-01 -1.581163108348846436e-01
3.986548483371734619e-01 -1.008928865194320679e-01 4.244142770767211914e-01 1.251438707113265991e-01 -9.464172646403312683e-03 6.042326614260673523e-02 7.170981913805007935e-02 -2.225918024778366089e-01 1.694614142179489136e-01 -3.034339249134063721e-01 9.219152480363845825e-02 3.386026620864868164e-02 -8.992411196231842041e-02 1.196169108152389526e-01 3.154891431331634521e-01 1.966048777103424072e-01 8.750861883163452148e-02 -1.173519566655158997e-01 -1.116697769612073898e-02 -1.975923776626586914e-01 1.097920462489128113e-01 -2.577459216117858887e-01 1.374041587114334106e-01 -3.073549829423427582e-03 -3.812965378165245056e-02 -1.596816480159759521e-01 -1.120347063988447189e-02 -1.262730658054351807e-01 2.576699256896972656e-01 6.415825337171554565e-02 7.036773115396499634e-02 -9.593039005994796753e-02
-1.211842000484466553e-01 -3.512284532189369202e-02 -1.455741077661514282e-01 -3.643334284424781799e-02 1.352962106466293335e-01 -9.814775735139846802e-02 1.719148457050323486e-01 -6.242046877741813660e-02 3.119203150272369385e-01 -3.886279091238975525e-02 1.419710069894790649e-01 2.670401036739349365e-01 -3.508550301194190979e-02 2.716906666755676270e-01 2.919093668460845947e-01 2.825291752815246582e-01 2.262822724878787994e-02 -1.065289825201034546e-01 -2.514559626579284668e-01 -1.234490796923637390e-01 -9.289404004812240601e-02 -1.650880277156829834e-02 1.485495865345001221e-01 2.527149319648742676e-01 -7.473524659872055054e-02 1.174228787422180176e-01 -2.233086973428726196e-01 1.073453873395919800e-01 9.158717840909957886e-02 -4.188708961009979248e-02 -1.493042856454849243e-01 -4.140765070915222168e-01
-5.965483933687210083e-02 -3.511128127574920654e-01 1.189665645360946655e-01 1.601599752902984619e-01 9.840962290763854980e-02 -2.948139607906341553e-01 -3.481337055563926697e-02 1.448323298245668411e-02 1.152728572487831116e-01 1.946819573640823364e-01 1.185173317790031433e-01 -9.300898015499114990e-02 7.249834388494491577e-02 4.138525202870368958e-02 3.690609037876129150e-01 -1.344553194940090179e-02 -3.513862490653991699e-01 -3.003227710723876953e-02 1.186911091208457947e-01 -7.288664579391479492e-02 -3.740815818309783936e-02 -6.595962494611740112e-02 3.854117691516876221e-01 5.493571981787681580e-02 -2.712555788457393646e-02 -1.374579071998596191e-01 1.505206674337387085e-01 1.590545177459716797e-01 5.814427509903907776e-02 -1.197914220392704010e-02 -1.880070865154266357e-01 -3.324953615665435791e-01
7.261101156473159790e-02 3.001568317413330078e-01 8.546900004148483276e-02 1.114435046911239624e-01 -1.912869215011596680e-01 -2.752943634986877441e-01 1.831537783145904541e-01 -1.676772385835647583e-01 -4.997292906045913696e-02 -2.092155665159225464e-01 -9.782837331295013428e-02 -1.717244833707809448e-01 -7.988540083169937134e-02 -7.210130244493484497e-02 -2.185340523719787598e-01 3.071592748165130615e-01 -7.241950184106826782e-02 -5.635555088520050049e-02 2.977699041366577148e-01 -2.019942700862884521e-01 -9.356656670570373535e-02 -9.305578470230102539e-02 1.504192054271697998e-01 2.097225561738014221e-02 -1.260930001735687256e-01 1.843737438321113586e-02 -5.085469037294387817e-02 -9.131375700235366821e-04 2.386370152235031128e-01 4.582818597555160522e-02 -7.928054779767990112e-02 -4.575252234935760498e-01
-3.539771214127540588e-02 2.489432506263256073e-02 2.755854725837707520e-01 1.268644630908966064e-01 1.603518277406692505e-01 -1.372799128293991089e-01 1.014765650033950806e-01 -1.778332889080047607e-01 -5.057546123862266541e-02 -1.280428469181060791e-01 1.809406094253063202e-02 -1.034522205591201782e-01 1.021172571927309036e-02 6.003119051456451416e-02 3.173970580101013184e-01 -4.398521408438682556e-02 -2.610678970813751221e-01 3.308518603444099426e-02 -6.270521320402622223e-03 -3.696359694004058838e-01 2.654913663864135742e-01 -3.759207949042320251e-02 3.655214905738830566e-01 2.148270457983016968e-01 -2.446162402629852295e-01 -1.603959649801254272e-01 -9.857107698917388916e-02 -8.399431407451629639e-02 1.820286065340042114e-01 -2.092371694743633270e-02 -2.477610260248184204e-01 -1.684301197528839111e-01
-2.142473161220550537e-01 6.069502606987953186e-02 7.948017120361328125e-02 3.505121916532516479e-02 -9.845651686191558838e-03 -1.471723318099975586e-01 1.880703419446945190e-01 -2.063629329204559326e-01 3.169920742511749268e-01 -2.236707359552383423e-01 3.030146658420562744e-02 2.074413895606994629e-01 2.596357762813568115e-01 2.655996680259704590e-01 9.675007313489913940e-02 1.969217658042907715e-01 -7.827574759721755981e-02 -2.286104857921600342e-01 1.259566750377416611e-02 -1.285362690687179565e-01 -5.213094502687454224e-02 -2.183491289615631104e-01 2.232675105333328247e-01 -1.374428272247314453e-01 -6.858529150485992432e-02 -4.028908163309097290e-02 -3.821831047534942627e-01 2.211490720510482788e-01 2.136301547288894653e-01 1.822815276682376862e-02 -1.153163090348243713e-01 -8.849481493234634399e-02
1.497178673744201660e-01 -5.068117752671241760e-02 2.214811295270919800e-01 6.144726276397705078e-02 2.779783904552459717e-01 -4.041160345077514648e-01 5.314618349075317383e-02 -7.600744068622589111e-02 7.761371880769729614e-02 4.375147446990013123e-02 2.594728767871856689e-01 -1.261251568794250488e-01 -5.472062900662422180e-02 -6.651605665683746338e-02 3.987836837768554688e-01 1.429193019866943359e-01 -7.625626027584075928e-02 1.549429893493652344e-01 1.228808611631393433e-01 -7.867396622896194458e-02 -2.065255939960479736e-01 2.308963537216186523e-01 1.728228330612182617e-01 1.798914670944213867e-01 -1.872054859995841980e-02 -2.514331936836242676e-01 -2.786928229033946991e-02 -1.176507771015167236e-01 1.576900631189346313e-01 2.002061456441879272e-01 3.230872750282287598e-02 -2.036463469266891479e-01
9.663777053356170654e-02 6.158175691962242126e-02 1.829894036054611206e-01 2.893014252185821533e-01 -3.533376753330230713e-01 -1.074481755495071411e-02 3.623879849910736084e-01 1.318036168813705444e-01 1.533256769180297852e-01 -1.873296052217483521e-01 -7.073619868606328964e-03 9.571051597595214844e-02 1.837198585271835327e-01 1.631932556629180908e-01 8.134248852729797363e-02 -1.597718335688114166e-02 1.799715757369995117e-01 -2.467296719551086426e-01 -1.553974207490682602e-02 -1.644924730062484741e-01 1.381687968969345093e-01 -5.241631343960762024e-02 2.783466577529907227e-01 8.787073940038681030e-02 -5.450231581926345825e-02 -6.489321589469909668e-02 -1.302606612443923950e-01 1.239280924201011658e-01 2.386333048343658447e-01 2.063411772251129150e-01 1.494439095258712769e-01 -2.683193385601043701e-01
6.622068583965301514e-02 2.187176793813705444e-01 4.283927977085113525e-01 2.732215821743011475e-01 3.397321701049804688e-02 -1.249535903334617615e-01 2.602936923503875732e-01 6.584689766168594360e-02 1.634978204965591431e-01 -1.271305233240127563e-01 -8.873334527015686035e-02 3.072396516799926758e-01 9.722049534320831299e-02 2.597215473651885986e-01 3.184259310364723206e-02 5.926352366805076599e-02 -1.136499866843223572e-01 7.456190139055252075e-02 3.319006785750389099e-02 -3.682640567421913147e-02 8.120571821928024292e-02 -1.021598204970359802e-01 3.388946652412414551e-01 5.475628422573208809e-04 -2.380237281322479248e-01 1.579197049140930176e-01 -2.710099220275878906e-01 -1.017484068870544434e-01 -8.730252832174301147e-02 1.633349955081939697e-01 -1.471092253923416138e-01 2.337278099730610847e-03
-6.988671422004699707e-02 -5.423791240900754929e-03 3.026750385761260986e-01 8.663575351238250732e-02 1.391026973724365234e-01 -4.015476107597351074e-01 1.820138073526322842e-03 -7.530397921800613403e-02 -5.414775758981704712e-02 -1.468314528465270996e-01 -2.497260086238384247e-02 -1.266497820615768433e-01 8.236073702573776245e-02 -1.517000515013933182e-02 1.951337754726409912e-01 1.320734270848333836e-03 -3.404806852340698242e-01 2.671875059604644775e-01 2.254909574985504150e-01 -1.769345849752426147e-01 1.490469183772802353e-02 -2.816404104232788086e-01 3.009936213493347168e-01 1.676893234252929688e-01 -1.060112565755844116e-01 -1.246804967522621155e-01 -7.779414951801300049e-02 2.139746025204658508e-02 2.115495949983596802e-01 6.705284863710403442e-02 -1.374413222074508667e-01 -2.330136150121688843e-01
-2.662907540798187256e-01 1.538749486207962036e-01 6.519970297813415527e-02 1.834814250469207764e-01 -2.770214527845382690e-02 -1.821804940700531006e-01 2.453722804784774780e-01 -1.059289351105690002e-01 2.860940098762512207e-01 5.379769951105117798e-02 -1.785892993211746216e-01 2.919508516788482666e-02 7.199794799089431763e-02 1.721572130918502808e-02 2.890054583549499512e-01 2.762996554374694824e-01 -1.699533909559249878e-01 -2.864976823329925537e-01 -1.335963159799575806e-01 1.113502308726310730e-01 -3.037337213754653931e-02 -4.441649466753005981e-02 1.938762664794921875e-01 1.501226574182510376e-01 2.263488247990608215e-02 1.538410484790802002e-01 -2.570179402828216553e-01 -1.242102757096290588e-01 2.417886555194854736e-01 -1.437291800975799561e-01 -1.698408126831054688e-01 -2.478097975254058838e-01
-1.241927966475486755e-01 -6.190569326281547546e-02 3.819231688976287842e-01 -2.561847865581512451e-02 -1.681458503007888794e-01 -5.372819676995277405e-02 1.100742593407630920e-01 -2.933583408594131470e-02 -5.991748347878456116e-02 -1.608451604843139648e-01 5.769158899784088135e-02 9.162251651287078857e-02 2.194489538669586182e-01 1.075377538800239563e-01 1.068180203437805176e-01 4.060709774494171143e-01 1.529908478260040283e-01 -1.947392374277114868e-01 -1.674248129129409790e-01 -1.332918182015419006e-03 1.484976410865783691e-01 -4.893302172422409058e-02 1.693318635225296021e-01 -7.899487391114234924e-03 3.506638854742050171e-02 6.507036834955215454e-02 1.542119383811950684e-01 -3.250354528427124023e-01 1.577918231487274170e-01 1.609799116849899292e-01 -1.080498620867729187e-01 -4.158731400966644287e-01
-1.383855342864990234e-01 5.290856584906578064e-03 2.306337207555770874e-01 3.325166702270507812e-01 9.732615947723388672e-02 -1.161270886659622192e-01 -4.661287739872932434e-02 1.350053846836090088e-01 4.615194350481033325e-02 -5.622953549027442932e-02 -7.399197667837142944e-02 4.475083947181701660e-01 -3.801190853118896484e-02 1.262871623039245605e-01 4.734455943107604980e-01 2.368249297142028809e-01 -1.255283802747726440e-01 -1.185019221156835556e-02 -7.729900628328323364e-02 1.846420466899871826e-01 -4.713961482048034668e-02 2.508769184350967407e-02 3.922696784138679504e-02 4.320857673883438110e-02 -5.770942196249961853e-02 6.150359660387039185e-02 8.764721453189849854e-02 -1.365647614002227783e-01 3.882425725460052490e-01 -6.699977070093154907e-02 9.576866775751113892e-02 -7.059609144926071167e-02
-5.695777758955955505e-02 -7.931935787200927734e-02 3.894591033458709717e-01 1.559135317802429199e-01 -1.755970120429992676e-01 -1.163053661584854126e-01 -3.151260316371917725e-02 7.431852072477340698e-02 4.808105900883674622e-02 -3.536585345864295959e-02 -3.472053110599517822e-01 2.264867722988128662e-02 1.011491864919662476e-01 1.557257920503616333e-01 3.064875900745391846e-01 2.778169810771942139e-01 1.314082462340593338e-02 -3.735610544681549072e-01 1.326917260885238647e-01 1.499356180429458618e-01 6.121867150068283081e-02 -4.736131057143211365e-03 -1.309668272733688354e-01 2.401781827211380005e-01 -1.352563966065645218e-02 -2.228013053536415100e-02 -2.058586031198501587e-01 3.596466779708862305e-02 3.209930658340454102e-01 -1.178384870290756226e-01 -2.743178606033325195e-02 -1.137176081538200378e-01
-1.142339557409286499e-01 5.425772070884704590e-02 4.759836592711508274e-04 4.536435306072235107e-01 -1.646624207496643066e-01 -3.000443875789642334e-01 2.213124483823776245e-01 -8.363787084817886353e-03 8.060891181230545044e-02 4.542322084307670593e-02 1.178274005651473999e-01 9.427091479301452637e-02 -1.502210157923400402e-03 2.970528900623321533e-01 1.006424203515052795e-01 1.838874518871307373e-01 2.255518287420272827e-01 5.844498984515666962e-03 2.447956055402755737e-01 8.915435522794723511e-02 -1.952183544635772705e-01 -1.620274037122726440e-01 1.041527539491653442e-01 9.174367785453796387e-02 6.790764629840850830e-02 -7.917914539575576782e-02 -3.181670308113098145e-01 -2.555825049057602882e-04 2.826389111578464508e-02 1.694063991308212280e-01 6.100516766309738159e-03 -3.231910169124603271e-01
-1.778463423252105713e-01 1.205222029238939285e-02 1.839085221290588379e-01 1.102871820330619812e-01 3.648587763309478760e-01 -4.406118299812078476e-03 1.515962779521942139e-01 8.262448012828826904e-02 3.184095397591590881e-02 -8.743922412395477295e-02 1.534378230571746826e-01 2.359866537153720856e-02 9.212154150009155273e-02 1.282117068767547607e-01 2.612544298171997070e-01 1.496339589357376099e-01 6.053480505943298340e-02 2.005482614040374756e-01 5.091708302497863770e-01 1.043871324509382248e-02 2.088209241628646851e-02 1.360034644603729248e-01 2.186249196529388428e-01 3.387634754180908203e-01 5.422178283333778381e-02 1.989820003509521484e-01 -3.075164183974266052e-02 -8.300967514514923096e-03 2.323847562074661255e-01 -2.615760639309883118e-02 5.613931920379400253e-03 -1.672025620937347412e-01
-2.493752390146255493e-01 -1.636072397232055664e-01 2.516058385372161865e-01 2.097274661064147949e-01 1.605379581451416016e-01 -3.901544809341430664e-01 6.436100602149963379e-02 4.121028631925582886e-02 1.058234274387359619e-02 -1.781553924083709717e-01 -8.758933097124099731e-02 -2.286578416824340820e-01 5.505578964948654175e-02 -5.343551188707351685e-02 3.533599376678466797e-01 1.132657751441001892e-02 -3.533793687820434570e-01 2.170035243034362793e-02 1.073580011725425720e-01 -7.359682768583297729e-02 -1.616018638014793396e-02 -2.353908419609069824e-01 1.783986091613769531e-01 1.559176146984100342e-01 -2.193918228149414062e-01 -6.784508377313613892e-02 -4.114340990781784058e-02 -9.832113981246948242e-02 2.426837980747222900e-01 -1.346625853329896927e-02 4.905638471245765686e-02 -1.325108408927917480e-01
-1.144663896411657333e-02 1.558212190866470337e-01 6.396962702274322510e-02 -1.596735417842864990e-01 1.164012104272842407e-01 -2.614855468273162842e-01 -1.439454555511474609e-01 6.577688455581665039e-02 -5.720912013202905655e-03 -1.298833489418029785e-01 1.753799319267272949e-01 9.450975060462951660e-02 1.959422230720520020e-01 -2.611073479056358337e-02 3.095568418502807617e-01 2.457258999347686768e-01 -9.991066157817840576e-02 -2.217746973037719727e-01 -4.025199264287948608e-02 -7.216735184192657471e-02 1.705811768770217896e-01 7.802633196115493774e-02 7.422211021184921265e-02 3.504237160086631775e-03 2.714372277259826660e-01 -1.249625459313392639e-01 -1.058718413114547729e-01 2.721124887466430664e-02 1.518830507993698120e-01 2.588186562061309814e-01 2.260471582412719727e-01 -4.879118502140045166e-01
-3.236812949180603027e-01 -9.996571391820907593e-02 1.312501728534698486e-01 1.002198159694671631e-01 1.044067963957786560e-01 4.458790645003318787e-02 1.388677656650543213e-01 -3.378586173057556152e-01 -2.388756908476352692e-02 -2.034233361482620239e-01 1.254304051399230957e-01 4.885597527027130127e-02 7.783784717321395874e-02 -1.703852266073226929e-01 -8.836749941110610962e-02 3.033837974071502686e-01 -1.776570826768875122e-01 -1.035391837358474731e-01 2.077450752258300781e-01 7.488822937011718750e-02 7.712938636541366577e-02 -1.752723753452301025e-01 3.504176437854766846e-02 8.683425188064575195e-02 -1.157036796212196350e-01 -2.870184555649757385e-02 1.697056293487548828e-01 -1.314963847398757935e-01 2.636735737323760986e-01 6.956525892019271851e-02 -2.597620943561196327e-03 -4.954544305801391602e-01
3.486818820238113403e-02 1.466951221227645874e-01 1.502186805009841919e-01 3.180461227893829346e-01 1.742709428071975708e-01 -3.416879177093505859e-01 7.242121547460556030e-02 -1.324214274063706398e-03 1.261029839515686035e-01 -6.229358911514282227e-02 1.185487732291221619e-01 8.498481661081314087e-02 1.948038786649703979e-01 -3.060301542282104492e-01 -1.493061482906341553e-01 2.336115986108779907e-01 -1.666351854801177979e-01 -2.379577606916427612e-01 8.946359902620315552e-02 3.748334571719169617e-02 5.649418011307716370e-02 -2.295512259006500244e-01 7.044623047113418579e-02 -4.275350272655487061e-02 1.084520742297172546e-01 3.410834074020385742e-01 -1.014978215098381042e-01 -1.507070064544677734e-01 2.227517217397689819e-01 7.232108712196350098e-02 1.517333537340164185e-01 -2.370410561561584473e-01
5.529905483126640320e-02 7.327551394701004028e-02 3.864279687404632568e-01 9.653044492006301880e-02 3.074666261672973633e-01 -3.824129700660705566e-02 1.071868464350700378e-01 2.399098575115203857e-01 2.522604167461395264e-02 -3.435939177870750427e-02 -1.866883249022066593e-03 1.851215213537216187e-02 5.802492424845695496e-02 1.678998172283172607e-01 1.098639965057373047e-01 1.374568194150924683e-01 8.528859168291091919e-02 -3.289681300520896912e-02 4.652703404426574707e-01 7.976031303405761719e-02 5.140141118317842484e-03 7.766736298799514771e-02 1.142171248793601990e-01 3.690808415412902832e-01 -1.244311332702636719e-01 2.341188341379165649e-01 -2.706919983029365540e-02 2.636154890060424805e-01 9.013880789279937744e-02 5.687462165951728821e-02 -1.635002717375755310e-02 -2.540318071842193604e-01
-2.574661076068878174e-01 -2.699069678783416748e-01 3.523828983306884766e-01 1.857091486454010010e-01 9.285169839859008789e-02 -2.039161920547485352e-01 1.412914991378784180e-01 -1.423673005774617195e-03 -1.632287502288818359e-01 -2.782944822683930397e-03 1.027512699365615845e-01 7.743828743696212769e-02 2.415230572223663330e-01 -2.732705175876617432e-01 -6.268039811402559280e-03 2.202231287956237793e-01 -3.586044535040855408e-02 -4.085704088211059570e-01 2.537547647953033447e-01 -1.522788554430007935e-01 2.141332179307937622e-01 -8.086311817169189453e-02 1.049387082457542419e-01 1.438503116369247437e-01 -2.672862261533737183e-02 2.797526493668556213e-02 -3.706324473023414612e-02 -5.885373800992965698e-02 2.777019329369068146e-02 -2.304164692759513855e-02 2.169811911880970001e-02 -2.434696406126022339e-01
-2.170035541057586670e-01 1.216819584369659424e-01 2.416078746318817139e-02 2.167646884918212891e-01 1.667966134846210480e-02 -2.054698020219802856e-01 4.079321026802062988e-02 5.715157091617584229e-02 1.847258955240249634e-01 -1.523820757865905762e-01 9.234400838613510132e-02 2.807039618492126465e-01 2.032090872526168823e-01 1.092400178313255310e-01 -4.403845220804214478e-02 2.873231768608093262e-01 -1.555814892053604126e-01 -2.770832180976867676e-01 -1.379626095294952393e-01 2.240858972072601318e-01 -1.255401521921157837e-01 1.873593032360076904e-01 2.659566402435302734e-01 3.355888426303863525e-01 8.088687062263488770e-02 2.184883058071136475e-01 -6.166323646903038025e-02 -1.666410639882087708e-02 1.518386900424957275e-01 -1.868371292948722839e-02 8.665987849235534668e-02 -2.588417232036590576e-01
-4.424998536705970764e-02 -4.188279807567596436e-02 3.627129495143890381e-01 3.094818294048309326e-01 1.466550379991531372e-01 -3.276367187500000000e-01 -1.360245980322360992e-02 -9.841915220022201538e-02 -8.899416774511337280e-02 -3.947755098342895508e-01 6.379643827676773071e-02 1.473090425133705139e-02 2.224583625793457031e-01 5.221593752503395081e-02 -6.161049380898475647e-02 1.769643127918243408e-01 -3.206332772970199585e-02 1.341536641120910645e-01 5.133759975433349609e-02 -1.172712370753288269e-01 1.973413862287998199e-02 2.277897670865058899e-02 3.704861998558044434e-01 9.980338066816329956e-02 4.162611812353134155e-02 -3.282777070999145508e-01 -4.521482065320014954e-02 2.694139257073402405e-02 2.614389657974243164e-01 5.051290243864059448e-02 -6.051995232701301575e-02 -6.683020293712615967e-02
-4.642842803150415421e-03 -2.214367501437664032e-02 2.343117594718933105e-01 -3.456563130021095276e-02 2.154840528964996338e-01 -2.906117439270019531e-01 3.228789195418357849e-03 -8.202782273292541504e-02 -6.004474684596061707e-02 -2.032633274793624878e-01 2.849643528461456299e-01 7.669359445571899414e-02 -2.060127854347229004e-01 1.625310331583023071e-01 8.853520266711711884e-03 1.479120403528213501e-01 1.266964524984359741e-01 -3.955830819904804230e-03 6.532661616802215576e-03 -1.521878987550735474e-01 1.753195226192474365e-01 -1.319134682416915894e-01 1.117451190948486328e-01 6.654009222984313965e-02 2.969237565994262695e-01 -2.571597993373870850e-01 -5.381202790886163712e-03 -8.565745502710342407e-02 2.762501239776611328e-01 2.989830374717712402e-01 -8.162289112806320190e-02 -3.802490830421447754e-01
-1.600476652383804321e-01 8.784117549657821655e-02 -2.536089159548282623e-02 1.648277789354324341e-02 1.329628825187683105e-01 -3.519008159637451172e-01 2.024711668491363525e-01 -2.178089171648025513e-01 6.120358407497406006e-02 -3.104451894760131836e-01 9.969843178987503052e-02 5.816433951258659363e-02 2.041238099336624146e-01 -4.239453002810478210e-02 1.596774011850357056e-01 2.433764487504959106e-01 -1.979492306709289551e-01 -2.976923882961273193e-01 -8.652162551879882812e-02 1.601279079914093018e-01 -1.770106330513954163e-02 1.811425536870956421e-01 1.822691112756729126e-01 1.968804299831390381e-01 -2.442082017660140991e-02 2.436677217483520508e-01 -2.156897261738777161e-02 -2.282844483852386475e-01 1.917336583137512207e-01 -1.264367252588272095e-01 -3.516892716288566589e-02 -2.481767535209655762e-01
1.495290994644165039e-01 2.053120434284210205e-01 4.683997333049774170e-01 1.841583289206027985e-02 5.177935957908630371e-02 -8.729918301105499268e-02 2.357759922742843628e-01 7.061490416526794434e-02 1.636560112237930298e-01 -6.685901433229446411e-02 2.021602913737297058e-02 -4.862962290644645691e-03 -2.239203006029129028e-01 7.785550504922866821e-02 -6.116867065429687500e-02 2.211304605007171631e-01 -2.930779755115509033e-01 -8.984644711017608643e-02 1.646188460290431976e-02 3.984476625919342041e-02 8.988802880048751831e-02 -1.181702762842178345e-01 3.088166713714599609e-01 2.221041591838002205e-03 2.389872223138809204e-01 -1.196895688772201538e-01 3.108673989772796631e-01 -3.222928196191787720e-02 3.290020525455474854e-01 1.003437954932451248e-02 1.043335348367691040e-01 5.249017849564552307e-02
4.305931925773620605e-02 9.791699796915054321e-02 1.274901032447814941e-01 9.477079659700393677e-02 -2.101603597402572632e-01 -2.393059283494949341e-01 2.341302782297134399e-01 -1.788063049316406250e-01 -9.760013222694396973e-02 -1.141288317739963531e-02 -5.901845172047615051e-02 2.981406264007091522e-02 1.414014697074890137e-01 2.025021612644195557e-01 1.517369300127029419e-01 4.241614341735839844e-01 -1.456888616085052490e-01 1.170930359512567520e-02 1.722891069948673248e-02 1.998671330511569977e-02 -7.320642471313476562e-02 -7.441975641995668411e-03 3.057509958744049072e-01 -2.984231337904930115e-02 8.284083008766174316e-02 4.867293536663055420e-01 1.647654324769973755e-01 -3.319028019905090332e-02 1.780864298343658447e-01 -9.882666915655136108e-02 1.170329749584197998e-01 -2.192942351102828979e-01
-1.596515178680419922e-01 -1.124052405357360840e-01 9.886717051267623901e-02 2.057834118604660034e-01 1.538020819425582886e-01 -4.116084426641464233e-02 -5.687642097473144531e-02 -1.315131187438964844e-01 -9.385584294795989990e-02 1.268630623817443848e-01 1.001426279544830322e-01 3.751644492149353027e-01 -4.403015598654747009e-02 5.277638137340545654e-02 4.173206686973571777e-01 3.661658465862274170e-01 -2.815171703696250916e-02 3.216002881526947021e-02 3.039192222058773041e-02 6.591159105300903320e-02 -1.538776308298110962e-01 9.532921761274337769e-02 2.726452350616455078e-01 1.160360947251319885e-01 -2.721222490072250366e-02 6.078104022890329361e-03 -2.463581413030624390e-02 -1.459862440824508667e-01 3.705417811870574951e-01 7.997352629899978638e-02 1.504906415939331055e-01 -2.419414967298507690e-01
-1.285107880830764771e-01 -7.663396745920181274e-02 1.967939361929893494e-02 1.399147510528564453e-01 4.056251943111419678e-01 -2.193800806999206543e-01 1.432328075170516968e-01 5.732303112745285034e-02 -2.974217385053634644e-02 -2.504958510398864746e-01 -4.366658255457878113e-02 -1.144138351082801819e-01 1.016837581992149353e-01 2.054685801267623901e-01 2.430157512426376343e-01 -3.237665630877017975e-03 1.425173878669738770e-02 1.002091355621814728e-02 2.759950757026672363e-01 1.790137737989425659e-01 5.815882608294487000e-02 3.561317175626754761e-02 7.389878481626510620e-02 2.796901762485504150e-01 1.128010526299476624e-01 1.746438443660736084e-01 -1.698293983936309814e-01 -6.811192631721496582e-02 2.033094316720962524e-01 -2.344758212566375732e-01 8.801517635583877563e-02 -3.915434777736663818e-01
-3.953230753540992737e-02 7.369597256183624268e-02 1.528620272874832153e-01 -1.119470670819282532e-01 1.463736128062009811e-02 -2.748866677284240723e-01 1.286564320325851440e-01 3.366996720433235168e-02 -8.097517490386962891e-02 -2.447724640369415283e-01 -3.389905393123626709e-01 1.882160156965255737e-01 -9.415056556463241577e-02 1.251513957977294922e-01 2.606567144393920898e-01 2.352280765771865845e-01 6.934404373168945312e-03 -2.124071717262268066e-01 -2.148040682077407837e-01 1.063105184584856033e-02 2.721126675605773926e-01 -1.733774542808532715e-01 3.074566721916198730e-01 -4.988415539264678955e-02 2.685598433017730713e-01 -1.921461522579193115e-01 -1.540002692490816116e-02 -1.112960577011108398e-01 2.281088382005691528e-01 5.367025732994079590e-03 -1.672431528568267822e-01 -6.920515000820159912e-02
-6.043539382517337799e-03 -2.548448145389556885e-01 5.109570026397705078e-01 -4.151650518178939819e-02 2.915159463882446289e-01 -2.817373871803283691e-01 1.528134047985076904e-01 2.313562668859958649e-03 1.740887202322483063e-02 -2.817503511905670166e-01 -6.701495964080095291e-03 -5.568166822195053101e-02 -4.460531286895275116e-03 -2.523817718029022217e-01 2.875767052173614502e-01 7.643714547157287598e-02 -9.281145781278610229e-02 -1.516974568367004395e-01 1.637632399797439575e-01 1.121253799647092819e-02 -6.976724416017532349e-02 1.213151067495346069e-01 1.894479990005493164e-02 1.773900985717773438e-01 -2.005821615457534790e-01 -6.905753910541534424e-02 -2.084179073572158813e-01 -1.610848456621170044e-01 9.407069534063339233e-02 -5.366688221693038940e-02 -7.863091677427291870e-02 -8.443403244018554688e-02
-2.292198836803436279e-01 1.318990737199783325e-01 1.120284646749496460e-01 1.738544367253780365e-02 1.201522052288055420e-01 -2.661061882972717285e-01 3.105477392673492432e-01 1.202272698283195496e-01 -1.525972038507461548e-02 -2.376456558704376221e-02 -9.954719245433807373e-02 1.927326768636703491e-01 -1.223664134740829468e-01 2.294052839279174805e-01 1.603681445121765137e-01 2.728189229965209961e-01 1.044519022107124329e-01 4.944363608956336975e-02 -2.019339352846145630e-01 -3.204171061515808105e-01 -4.651477932929992676e-02 -5.802772194147109985e-02 1.550507545471191406e-01 2.945841550827026367e-01 4.113141074776649475e-02 1.254748106002807617e-01 1.235720068216323853e-01 -2.994636297225952148e-01 1.585006713867187500e-01 5.218419060111045837e-02 -8.341020345687866211e-02 -2.740900516510009766e-01
2.032943218946456909e-01 -7.225093990564346313e-02 4.473829269409179688e-01 2.573611736297607422e-01 -7.406643778085708618e-02 1.412182115018367767e-02 -8.259050548076629639e-02 7.118219137191772461e-02 -1.839873343706130981e-01 -3.279087245464324951e-01 -9.696990251541137695e-02 1.487180590629577637e-01 -1.852343976497650146e-02 -4.087474942207336426e-02 2.088917642831802368e-01 2.390045523643493652e-01 2.617843076586723328e-02 -1.353928148746490479e-01 -5.385410785675048828e-02 6.521469354629516602e-02 3.039424121379852295e-01 -8.586896955966949463e-02 1.531315296888351440e-01 2.008441686630249023e-01 -6.833232473582029343e-03 2.383085787296295166e-01 -2.965972423553466797e-01 -1.038403511047363281e-01 7.421223819255828857e-02 3.960440307855606079e-02 1.933627277612686157e-01 -6.368356943130493164e-02
4.978716000914573669e-02 -2.790722548961639404e-01 1.948992758989334106e-01 2.438256293535232544e-01 -7.731019705533981323e-02 -2.466028332710266113e-01 1.673935353755950928e-01 1.648233830928802490e-01 -1.863963007926940918e-01 -2.242651432752609253e-01 6.216180697083473206e-02 3.484879806637763977e-02 6.412520259618759155e-02 6.421981006860733032e-02 1.580290943384170532e-01 4.306359624024480581e-04 -2.305008769035339355e-01 -2.467708587646484375e-01 -2.264534533023834229e-01 -3.331843018531799316e-02 2.349269092082977295e-01 -1.045112684369087219e-01 2.600158751010894775e-01 3.726647794246673584e-01 5.248656123876571655e-02 -1.708613336086273193e-01 6.798024475574493408e-02 -1.681622713804244995e-01 7.702003419399261475e-02 1.694070994853973389e-01 3.021853975951671600e-02 -1.936203986406326294e-01
-1.030654981732368469e-01 -2.591151297092437744e-01 2.929713726043701172e-01 6.306071579456329346e-02 1.677053719758987427e-01 -3.374981582164764404e-01 7.059121876955032349e-02 2.314985245466232300e-01 1.392221171408891678e-02 -2.007779181003570557e-01 1.225011795759201050e-01 1.376329064369201660e-01 -4.576173797249794006e-02 5.212447419762611389e-02 1.297925114631652832e-01 6.633663177490234375e-02 -5.073450878262519836e-02 -8.748970180749893188e-02 8.024360239505767822e-02 -1.773418486118316650e-01 -4.312237352132797241e-02 -1.340441703796386719e-01 1.637736856937408447e-01 2.472774684429168701e-02 -1.379581391811370850e-01 9.394766762852668762e-03 -3.017510473728179932e-02 -4.488537907600402832e-01 1.470358818769454956e-01 4.739167168736457825e-02 -4.104837179183959961e-01 -1.485560983419418335e-01
-8.818793296813964844e-02 -6.248230859637260437e-02 2.434558272361755371e-01 2.144473493099212646e-01 4.588122963905334473e-01 -1.238410621881484985e-01 7.311958819627761841e-02 2.922819256782531738e-01 7.085990160703659058e-02 -3.019360639154911041e-02 -2.335568889975547791e-03 -2.335611544549465179e-02 2.047671750187873840e-02 1.594239920377731323e-01 2.787554264068603516e-01 1.739455610513687134e-01 -1.108789071440696716e-01 1.692786626517772675e-02 2.789687216281890869e-01 1.319555491209030151e-01 2.532683685421943665e-02 1.330472826957702637e-01 1.106989085674285889e-01 3.038826286792755127e-01 5.462497472763061523e-02 3.036460876464843750e-01 -6.858521699905395508e-02 -5.007664859294891357e-02 2.185979634523391724e-01 -1.348994225263595581e-01 -3.795456886291503906e-02 -1.599404066801071167e-01
-2.392533570528030396e-01 -9.103163145482540131e-03 9.317420423030853271e-02 3.303868174552917480e-01 -4.207280650734901428e-02 -1.448514163494110107e-01 2.236488163471221924e-01 -1.232049688696861267e-01 2.722839713096618652e-01 5.249944329261779785e-02 1.858962178230285645e-01 1.125011295080184937e-01 4.364524781703948975e-01 1.632789075374603271e-01 1.686643809080123901e-01 7.386919856071472168e-02 -2.000686973333358765e-01 8.981143683195114136e-02 6.687195599079132080e-02 1.124703586101531982e-01 -5.722477659583091736e-02 -7.237341254949569702e-02 2.563572525978088379e-01 5.652880668640136719e-02 -4.759503155946731567e-02 -6.398224830627441406e-02 -2.724294960498809814e-01 -2.061899155378341675e-01 1.498159021139144897e-01 9.754985570907592773e-03 -2.026642858982086182e-01 -1.799395531415939331e-01
-1.726274378597736359e-02 -4.756762087345123291e-02 2.959942221641540527e-01 1.213748976588249207e-01 9.713513404130935669e-02 -4.151898995041847229e-02 1.446884721517562866e-01 2.400949448347091675e-01 2.120809704065322876e-01 -4.216362833976745605e-01 2.389101386070251465e-01 1.035457402467727661e-01 -6.971268355846405029e-02 -5.555411800742149353e-03 3.002899587154388428e-01 -6.164906173944473267e-02 -4.264884442090988159e-02 -1.294261813163757324e-01 6.125317886471748352e-02 -1.550985872745513916e-01 9.529899805784225464e-02 -1.814771890640258789e-01 7.961422204971313477e-02 -3.533002361655235291e-02 5.522783473134040833e-02 2.435135096311569214e-01 3.530181050300598145e-01 7.354702055454254150e-02 1.527347713708877563e-01 2.746077999472618103e-02 2.221262603998184204e-01 -2.327079027891159058e-01
-9.373864531517028809e-02 -1.589043438434600830e-01 3.554174005985260010e-01 1.546567231416702271e-01 -5.106325075030326843e-02 -1.615836173295974731e-01 1.703184545040130615e-01 1.260711848735809326e-01 1.709454506635665894e-02 4.760613292455673218e-02 1.709621548652648926e-01 9.787513315677642822e-02 1.437111049890518188e-01 -3.243386149406433105e-01 -6.774466484785079956e-02 3.637863397598266602e-01 -1.322178542613983154e-01 -1.848479211330413818e-01 2.318178117275238037e-01 -2.404536306858062744e-01 2.352458685636520386e-01 2.651092968881130219e-02 1.471655219793319702e-01 1.082604825496673584e-01 8.417391777038574219e-02 -2.940241992473602295e-02 -7.860720902681350708e-02 -1.052155047655105591e-01 -2.919888682663440704e-02 4.956265911459922791e-02 -1.465195566415786743e-01 -3.679039180278778076e-01
4.630360752344131470e-02 1.104223076254129410e-03 2.060133963823318481e-01 7.525645941495895386e-02 8.325424045324325562e-02 -3.223019838333129883e-01 1.948162317276000977e-01 1.897271573543548584e-01 -2.915107905864715576e-01 -3.748426213860511780e-02 -8.345841616392135620e-02 1.274166852235794067e-01 5.560867488384246826e-02 1.926626414060592651e-01 2.574319951236248016e-02 2.910148799419403076e-01 -1.304095089435577393e-01 -1.743901520967483521e-01 -3.582636415958404541e-01 4.126645624637603760e-02 2.077689915895462036e-01 9.665875881910324097e-02 1.664307117462158203e-01 3.802847862243652344e-01 9.665014594793319702e-02 1.558133512735366821e-01 -1.764707118272781372e-01 -3.380067879334092140e-03 8.742681890726089478e-02 1.051023826003074646e-01 9.788832068443298340e-02 -1.857338696718215942e-01
-4.521377980709075928e-01 -1.262102276086807251e-01 2.868824601173400879e-01 1.209816858172416687e-01 -1.927837133407592773e-01 -1.750807315111160278e-01 3.429843485355377197e-01 2.046110294759273529e-02 8.108122646808624268e-02 1.650997102260589600e-01 -6.153018330223858356e-05 1.369885206222534180e-01 2.806428074836730957e-02 1.361211985349655151e-01 8.296651393175125122e-02 6.337631493806838989e-02 2.967754565179347992e-02 -1.535772383213043213e-01 1.351301074028015137e-01 -6.059493124485015869e-02 -3.412883728742599487e-02 -6.618324667215347290e-02 2.392834872007369995e-01 -4.175952821969985962e-02 2.808763086795806885e-01 1.368242800235748291e-01 -2.030399143695831299e-01 -2.095109522342681885e-01 3.010122179985046387e-01 -1.361217051744461060e-01 7.294442504644393921e-02 -7.667706906795501709e-02
-5.582400411367416382e-02 7.635627686977386475e-02 2.679446637630462646e-01 1.150659024715423584e-01 -1.496585756540298462e-01 -1.885129064321517944e-01 3.701033443212509155e-02 -1.617423892021179199e-01 1.148841753602027893e-01 8.084005676209926605e-03 -5.749911535531282425e-03 -1.787333488464355469e-01 -2.496428936719894409e-01 8.367781341075897217e-02 2.822677493095397949e-01 1.473088264465332031e-01 -1.639706790447235107e-01 7.422270625829696655e-02 -3.580810502171516418e-02 -2.556335031986236572e-01 -2.162128686904907227e-01 -2.250831425189971924e-01 2.432251870632171631e-01 1.091246679425239563e-01 -1.855459958314895630e-01 -2.165516614913940430e-01 1.977759599685668945e-02 -2.134249657392501831e-01 2.365054488182067871e-01 6.243651360273361206e-02 -6.019843369722366333e-02 -3.826086819171905518e-01
-8.394952863454818726e-02 -4.534393665380775928e-04 2.391743361949920654e-01 1.584178954362869263e-01 -2.255297750234603882e-01 4.460750892758369446e-02 1.251500844955444336e-01 -1.706594675779342651e-01 -7.716008275747299194e-02 -1.351766884326934814e-01 2.347753196954727173e-02 2.148995846509933472e-01 -1.580921411514282227e-01 3.344738185405731201e-01 2.935340702533721924e-01 3.049292564392089844e-01 -2.459689825773239136e-01 -1.326580494642257690e-01 -2.089242488145828247e-01 4.772016033530235291e-02 7.058469206094741821e-02 -8.642693608999252319e-02 3.874900937080383301e-01 1.508702635765075684e-01 1.866718977689743042e-01 -1.918475702404975891e-02 2.956518903374671936e-02 1.277739852666854858e-01 5.553351715207099915e-03 -2.109265886247158051e-02 2.298429012298583984e-01 -1.045743897557258606e-01
-1.566951721906661987e-01 1.117021664977073669e-01 8.794412761926651001e-02 2.374827712774276733e-01 -1.277722567319869995e-01 -1.308805495500564575e-01 1.558728367090225220e-01 1.233226656913757324e-01 2.295873761177062988e-01 -1.578127741813659668e-01 1.472264677286148071e-01 2.807966470718383789e-01 1.888274550437927246e-01 9.639614261686801910e-03 -7.183415442705154419e-02 2.906736731529235840e-01 -2.886839807033538818e-01 -2.089613825082778931e-01 -1.066883727908134460e-01 1.812492907047271729e-01 -1.712713688611984253e-01 3.532972768880426884e-04 8.196571469306945801e-02 2.964884936809539795e-01 4.493577033281326294e-02 1.637952923774719238e-01 1.172460615634918213e-02 1.067662164568901062e-01 -1.859776489436626434e-02 3.033184111118316650e-01 8.788818120956420898e-02 -2.944270372390747070e-01
-6.824839860200881958e-02 -2.179294265806674957e-02 -1.061586588621139526e-01 3.081313669681549072e-01 -4.879496619105339050e-02 -2.560286223888397217e-01 2.778868675231933594e-01 1.053893193602561951e-01 -7.280668616294860840e-02 6.258743256330490112e-02 -1.588799804449081421e-01 -1.114396229386329651e-01 -2.301625162363052368e-02 1.773483157157897949e-01 1.349789202213287354e-01 1.224404647946357727e-01 2.306645214557647705e-01 -1.713292896747589111e-01 1.771916598081588745e-01 -1.881401799619197845e-02 -1.889886856079101562e-01 -2.791859209537506104e-01 1.347408890724182129e-01 -3.193333745002746582e-02 2.382511049509048462e-01 5.196698382496833801e-02 -2.418227195739746094e-01 -7.848567515611648560e-02 2.172724753618240356e-01 1.682165078818798065e-02 -3.107541240751743317e-02 -4.479005634784698486e-01
2.463472038507461548e-01 3.946040198206901550e-02 4.291968643665313721e-01 -1.907289028167724609e-01 -2.108678817749023438e-01 -2.212018072605133057e-01 1.467326432466506958e-01 -1.193670928478240967e-01 -2.469587139785289764e-02 4.056577011942863464e-02 5.244207009673118591e-02 4.001425206661224365e-02 -1.402846872806549072e-01 6.827536970376968384e-02 1.766072362661361694e-01 2.510559558868408203e-01 -3.493938148021697998e-01 -1.434378027915954590e-01 3.660468757152557373e-02 5.368072167038917542e-02 1.299776583909988403e-01 -1.321982741355895996e-01 2.956429719924926758e-01 1.430789530277252197e-01 2.418888807296752930e-01 -1.518110930919647217e-02 -5.531115084886550903e-02 -8.192388713359832764e-02 1.176027134060859680e-01 1.954222768545150757e-01 -2.252814173698425293e-01 4.923857748508453369e-02
-2.495756000280380249e-01 1.445877552032470703e-01 -3.019099589437246323e-03 2.067957967519760132e-01 2.090646885335445404e-02 -1.571265310049057007e-01 -7.853015325963497162e-03 9.033077210187911987e-02 1.476297378540039062e-01 -1.065024286508560181e-01 3.782393410801887512e-02 1.546608805656433105e-01 2.291494011878967285e-01 -6.301242858171463013e-02 -2.860024198889732361e-02 2.725444138050079346e-01 -8.754299581050872803e-02 -1.972068250179290771e-01 -8.849688619375228882e-02 9.058668464422225952e-02 -1.290811598300933838e-01 -5.757577344775199890e-02 2.747788727283477783e-01 7.071857899427413940e-02 -6.702903658151626587e-02 -7.024686783552169800e-02 1.270555555820465088e-01 -2.007917463779449463e-01 2.388568669557571411e-01 -1.798514574766159058e-01 8.243623375892639160e-02 -5.704936981201171875e-01
1.483784019947052002e-01 -1.114929988980293274e-01 2.125502079725265503e-01 -1.960622146725654602e-02 2.038261145353317261e-01 -4.557017236948013306e-02 -9.001334011554718018e-02 -1.678035557270050049e-01 1.526885777711868286e-01 -1.680312007665634155e-01 2.723986208438873291e-01 1.691749691963195801e-01 1.046325564384460449e-01 2.918384671211242676e-01 1.426666080951690674e-01 1.110177040100097656e-01 1.738478429615497589e-02 -1.366806030273437500e-01 -5.698626860976219177e-02 -3.149148225784301758e-01 1.324070096015930176e-01 3.030111268162727356e-02 2.647690474987030029e-01 -3.498394414782524109e-02 1.242899000644683838e-01 -1.498553603887557983e-01 4.521663114428520203e-02 -7.212451100349426270e-02 1.472828686237335205e-01 3.313299119472503662e-01 -2.258530259132385254e-02 -4.106473624706268311e-01
-1.408967375755310059e-01 8.219423890113830566e-02 1.744287461042404175e-01 1.224764287471771240e-01 4.914371669292449951e-02 -8.572079241275787354e-02 2.949632704257965088e-01 -1.687428653240203857e-01 1.623665541410446167e-01 -1.022375375032424927e-01 -1.137601328082382679e-03 6.069544330239295959e-02 1.261344105005264282e-01 2.525536715984344482e-02 2.927822470664978027e-01 1.962625980377197266e-01 7.385816890746355057e-03 -3.837316632270812988e-01 -1.642482429742813110e-01 2.417936027050018311e-01 -2.952118963003158569e-02 4.927398264408111572e-02 1.824498921632766724e-01 1.161640062928199768e-01 2.011243812739849091e-02 2.185327112674713135e-01 -2.826324701309204102e-01 -1.248598396778106689e-01 2.766719162464141846e-01 -1.175309866666793823e-01 -2.093975991010665894e-01 -2.465132772922515869e-01
1.034734491258859634e-02 -2.806872827932238579e-03 1.038499176502227783e-01 2.106266915798187256e-01 1.658758223056793213e-01 -7.142958045005798340e-02 1.138983815908432007e-01 6.488983333110809326e-02 1.084945276379585266e-01 -4.787904620170593262e-01 3.304883241653442383e-01 2.953945696353912354e-01 -1.534548997879028320e-01 3.131265640258789062e-01 1.078860089182853699e-01 1.500452309846878052e-01 -6.907197833061218262e-02 -3.779585659503936768e-01 -3.553964942693710327e-02 -1.724461764097213745e-01 -8.169622719287872314e-02 5.512092635035514832e-02 8.622081577777862549e-02 -1.567052910104393959e-03 8.471817523241043091e-02 -1.263556480407714844e-01 4.129476379603147507e-03 1.881927996873855591e-01 4.793205857276916504e-02 1.543482020497322083e-02 8.958333730697631836e-02 -1.917915195226669312e-01
-1.062988787889480591e-01 -1.024288125336170197e-02 3.030880987644195557e-01 6.273803114891052246e-02 -6.053546443581581116e-02 1.261284947395324707e-01 1.468818187713623047e-01 -2.045341730117797852e-01 9.037738665938377380e-03 -1.213470175862312317e-01 1.387251615524291992e-01 7.818580418825149536e-02 -2.888484001159667969e-01 3.965102136135101318e-02 2.559705078601837158e-01 2.558997571468353271e-01 1.628149859607219696e-02 -2.594024315476417542e-02 -1.006135269999504089e-01 -1.608204841613769531e-01 7.987111806869506836e-03 -1.031439304351806641e-01 5.366423130035400391e-01 -8.917853236198425293e-02 2.632002234458923340e-01 -7.905923575162887573e-02 1.218351572751998901e-01 1.810236126184463501e-01 -2.124055474996566772e-02 7.841134816408157349e-02 6.054108589887619019e-02 -2.768985927104949951e-01
-3.588228300213813782e-02 5.131115019321441650e-02 3.237479925155639648e-01 7.808431237936019897e-02 -2.682102322578430176e-01 -4.968928173184394836e-02 -1.500120162963867188e-01 2.662443518638610840e-01 2.853906750679016113e-01 -5.238778889179229736e-02 6.089820712804794312e-02 -4.745405912399291992e-02 2.090647816658020020e-01 -1.360769616439938545e-03 7.367654889822006226e-02 2.255458235740661621e-01 1.513146907091140747e-01 2.851898968219757080e-02 3.762662038207054138e-02 -1.626334786415100098e-01 -1.412583440542221069e-01 -9.510738402605056763e-02 1.862055361270904541e-01 4.730170965194702148e-02 -5.580436065793037415e-02 7.184297591447830200e-02 -8.305113762617111206e-02 -1.735098473727703094e-02 4.379843473434448242e-01 1.568652838468551636e-01 -1.862205862998962402e-01 -3.783370554447174072e-01
-1.199507936835289001e-01 1.631320565938949585e-01 1.482748091220855713e-01 2.493311464786529541e-01 -9.087626636028289795e-02 -1.213777214288711548e-01 3.394745588302612305e-01 7.261530309915542603e-02 -2.601171433925628662e-01 -1.727520674467086792e-01 -8.059342391788959503e-03 -1.989639550447463989e-01 -5.733165144920349121e-02 2.292605042457580566e-01 -4.874112457036972046e-02 2.156827151775360107e-01 -1.626080721616744995e-01 -2.216983959078788757e-02 -4.458353668451309204e-02 -1.826117783784866333e-01 -2.526380419731140137e-01 -1.027470454573631287e-01 2.730374932289123535e-01 -3.548091650009155273e-02 -2.249783128499984741e-01 4.018798097968101501e-02 -8.239226043224334717e-02 -2.440392076969146729e-01 2.354248613119125366e-01 -1.334864646196365356e-01 -2.646276727318763733e-02 -2.906317114830017090e-01
-1.411608904600143433e-01 -9.053736925125122070e-02 1.337873935699462891e-01 2.938534878194332123e-02 -2.573807835578918457e-01 -2.421265542507171631e-01 3.380429148674011230e-01 1.680238870903849602e-03 -1.035413146018981934e-01 -1.637877672910690308e-01 -1.810880005359649658e-01 3.520263135433197021e-01 -8.541144430637359619e-02 1.749670654535293579e-01 1.419593393802642822e-01 3.318925201892852783e-01 1.358805298805236816e-01 6.540537625551223755e-02 1.291181892156600952e-01 7.418496906757354736e-02 -3.788521513342857361e-02 1.285917162895202637e-01 3.410240411758422852e-01 1.185146719217300415e-01 4.791381955146789551e-02 9.097657352685928345e-02 1.259754300117492676e-01 -1.769144237041473389e-01 1.947830766439437866e-01 -5.746983736753463745e-02 -3.938689827919006348e-02 -2.402616739273071289e-01
-9.847241640090942383e-02 -1.985862553119659424e-01 2.556416094303131104e-01 -3.906824067234992981e-02 1.677693426609039307e-01 -3.498623967170715332e-01 7.899273186922073364e-02 1.099433153867721558e-01 -3.939197957515716553e-02 5.531380325555801392e-02 8.286624215543270111e-03 -9.605424851179122925e-02 5.371711403131484985e-02 5.373146012425422668e-02 2.934028804302215576e-01 -7.792092859745025635e-02 -5.274200439453125000e-01 5.016526952385902405e-02 2.726646959781646729e-01 -1.550798490643501282e-02 1.585067249834537506e-02 -1.479995399713516235e-01 2.625871300697326660e-01 -2.657035598531365395e-03 -1.202980056405067444e-01 -1.567036062479019165e-01 6.312493700534105301e-03 4.837395250797271729e-02 2.124310433864593506e-01 -1.218882389366626740e-02 -8.273926377296447754e-02 -2.517066597938537598e-01
3.357690274715423584e-01 1.705757230520248413e-01 4.268227815628051758e-01 1.451143026351928711e-01 3.183126822113990784e-02 -5.516848713159561157e-02 3.129676878452301025e-01 7.429252564907073975e-02 7.082186639308929443e-02 -1.035561785101890564e-01 1.143204718828201294e-01 1.696949005126953125e-01 -2.436741590499877930e-01 -1.515696495771408081e-01 2.325790524482727051e-01 3.401327133178710938e-01 -2.618788778781890869e-01 1.390144824981689453e-01 2.332843281328678131e-02 6.255930662155151367e-02 9.963061660528182983e-02 -1.994010992348194122e-02 3.070260770618915558e-02 6.870039552450180054e-02 8.845201134681701660e-02 -2.023233845829963684e-02 -2.970394492149353027e-01 3.372273966670036316e-02 1.326421946287155151e-01 4.900005087256431580e-02 -1.082221120595932007e-01 1.996676670387387276e-03
1.091231778264045715e-02 5.685615167021751404e-02 4.444767534732818604e-01 6.459093093872070312e-02 3.725695312023162842e-01 -6.626209616661071777e-02 1.319576948881149292e-01 1.576865613460540771e-01 2.639644742012023926e-01 -7.817314006388187408e-03 -1.122814267873764038e-01 1.119890436530113220e-01 6.250813603401184082e-02 1.386501789093017578e-01 1.115204319357872009e-01 -1.124166026711463928e-01 -1.738235652446746826e-01 -3.545189648866653442e-02 1.010799780488014221e-01 2.247258722782135010e-01 -1.705078333616256714e-01 -3.349771797657012939e-01 2.893590927124023438e-01 2.358599454164505005e-01 -1.606616675853729248e-01 9.793477505445480347e-02 6.168045848608016968e-02 1.013450995087623596e-01 -1.784276776015758514e-02 8.067604899406433105e-02 -1.215184554457664490e-01 -1.498121619224548340e-01
-4.675559699535369873e-02 1.355043053627014160e-01 8.362186700105667114e-02 2.164219319820404053e-01 -2.158522754907608032e-01 -2.308218032121658325e-01 9.817317873239517212e-02 7.213013619184494019e-02 1.752098947763442993e-01 -5.319573357701301575e-02 1.204668805003166199e-01 8.133669197559356689e-02 1.234527006745338440e-01 2.086212038993835449e-01 8.545335382223129272e-02 9.410005807876586914e-02 -2.365182153880596161e-02 -4.127701818943023682e-01 2.882804572582244873e-01 -1.048499792814254761e-01 -2.001137882471084595e-01 -2.897106409072875977e-01 2.469072788953781128e-01 2.814067900180816650e-01 3.695125505328178406e-02 -2.138585895299911499e-01 4.040596634149551392e-02 7.445195317268371582e-02 2.508368194103240967e-01 -6.701422482728958130e-02 8.194824308156967163e-02 1.541503369808197021e-01
9.530894458293914795e-02 1.433107443153858185e-02 1.859581917524337769e-01 5.808148160576820374e-02 2.171950340270996094e-01 3.774336725473403931e-02 3.237582743167877197e-02 8.694943785667419434e-02 -2.984416112303733826e-02 -2.926005721092224121e-01 4.199027717113494873e-01 8.841043710708618164e-02 -1.427066922187805176e-01 2.088464796543121338e-01 1.842352151870727539e-01 9.425947070121765137e-02 1.834525316953659058e-01 -1.193713843822479248e-01 -3.473788872361183167e-02 -3.479004800319671631e-01 1.051894575357437134e-01 2.025135047733783722e-02 2.071074396371841431e-01 2.021555602550506592e-02 2.891253307461738586e-02 -7.922844379208981991e-04 6.516168266534805298e-02 -9.213350713253021240e-03 1.690957099199295044e-01 2.112245112657546997e-01 -1.104333251714706421e-01 -4.501170217990875244e-01
-7.215219666250050068e-04 1.749822646379470825e-01 2.787775695323944092e-01 1.586339622735977173e-01 -1.341054439544677734e-01 -2.306288033723831177e-01 1.104312688112258911e-01 -1.636933907866477966e-02 -8.227731287479400635e-02 -6.937689334154129028e-02 -9.108730405569076538e-02 -8.822219073772430420e-02 1.801569480448961258e-03 1.496488600969314575e-01 1.035772413015365601e-01 4.440993964672088623e-01 2.513135075569152832e-01 -3.612526878714561462e-02 -2.560231983661651611e-01 -7.786218822002410889e-02 -6.398826092481613159e-02 -2.029362320899963379e-01 2.143798470497131348e-01 1.663084179162979126e-01 -1.251957714557647705e-01 -2.882014214992523193e-02 1.243684533983469009e-02 -3.217002749443054199e-01 1.395816355943679810e-01 2.852554619312286377e-02 -1.562626212835311890e-01 -3.240602612495422363e-01
-2.956735491752624512e-01 9.395799040794372559e-02 2.320472151041030884e-01 6.575346738100051880e-02 1.000768542289733887e-01 2.594200335443019867e-02 3.706822991371154785e-01 1.867419108748435974e-02 3.729677498340606689e-01 -3.759467601776123047e-02 3.580203354358673096e-01 2.252715378999710083e-01 -6.360223889350891113e-02 2.023690193891525269e-01 9.576486051082611084e-02 2.052626907825469971e-01 2.873838413506746292e-03 2.942382171750068665e-02 -2.288947701454162598e-01 -1.574032008647918701e-01 7.652454078197479248e-03 -1.675626188516616821e-01 1.019438263028860092e-02 2.556053698062896729e-01 -1.649818420410156250e-01 2.804377116262912750e-02 -4.412521608173847198e-03 6.709527224302291870e-02 2.554647028446197510e-01 -6.927289068698883057e-02 8.317833393812179565e-02 -1.637355610728263855e-02
-3.471285402774810791e-01 8.596123009920120239e-02 1.858241303125396371e-04 2.594480812549591064e-01 -1.221494898200035095e-01 -1.945928782224655151e-01 9.901993721723556519e-02 -1.515094488859176636e-01 2.036945372819900513e-01 -1.904826015233993530e-01 -5.306901782751083374e-02 2.318412959575653076e-01 2.582587599754333496e-01 -1.840315572917461395e-02 3.859164938330650330e-02 2.827968895435333252e-01 -3.359604254364967346e-02 -2.275087535381317139e-01 -1.759227551519870758e-02 -4.027966409921646118e-02 4.947810992598533630e-02 -5.049312603659927845e-04 1.705104112625122070e-01 1.084917411208152771e-01 5.581302568316459656e-02 -1.439300179481506348e-01 9.314143657684326172e-02 -2.641920745372772217e-01 2.329984605312347412e-01 -1.816245168447494507e-02 5.590009316802024841e-02 -4.221974015235900879e-01
-1.757516413927078247e-01 -7.362029701471328735e-02 2.472545802593231201e-01 1.485877931118011475e-01 3.666060268878936768e-01 -2.661025896668434143e-02 1.748909503221511841e-01 1.215409040451049805e-01 4.558525606989860535e-02 -2.951678261160850525e-02 1.067775487899780273e-01 3.328916430473327637e-02 1.307981908321380615e-01 1.350196003913879395e-01 2.582632303237915039e-01 2.207718938589096069e-01 2.738541178405284882e-02 8.075615763664245605e-02 3.743615448474884033e-01 -2.590034389868378639e-03 4.182786121964454651e-02 7.852257043123245239e-02 9.415762126445770264e-02 3.854723572731018066e-01 -7.507953047752380371e-02 3.068322241306304932e-01 -1.193727478384971619e-01 -5.474250018596649170e-02 1.501917243003845215e-01 -1.769859194755554199e-01 -8.790808916091918945e-02 -2.057665437459945679e-01
-8.073133230209350586e-02 7.516362518072128296e-02 2.401509881019592285e-01 1.664015948772430420e-01 2.419417053461074829e-01 -4.320474863052368164e-01 -2.896697446703910828e-02 -8.630109578371047974e-02 -1.318872123956680298e-01 -1.638227701187133789e-01 -9.832666814327239990e-02 -1.772261112928390503e-01 -9.291081130504608154e-02 2.033933699131011963e-01 5.393748357892036438e-02 9.137642383575439453e-02 -1.363251954317092896e-01 -4.560314863920211792e-02 3.564908206462860107e-01 -1.723946072161197662e-02 -1.604551523923873901e-01 9.019617736339569092e-02 4.178558290004730225e-01 5.361749976873397827e-02 -1.117091998457908630e-01 -1.431824862957000732e-01 -4.630636051297187805e-02 -2.959537785500288010e-03 1.197843439877033234e-02 5.355346202850341797e-02 -2.050837278366088867e-01 -2.506051659584045410e-01
-8.525734394788742065e-02 -4.169881343841552734e-02 2.127880603075027466e-01 -7.256323471665382385e-03 -5.401973798871040344e-02 -3.409227728843688965e-01 -4.414018988609313965e-02 1.531775593757629395e-01 -4.235038161277770996e-02 2.757579833269119263e-02 5.013950634747743607e-03 -9.105201065540313721e-02 -1.596074402332305908e-01 2.859254553914070129e-02 5.954393744468688965e-02 1.626746654510498047e-01 -8.198814094066619873e-02 -1.822831481695175171e-02 2.326988242566585541e-02 -3.137318491935729980e-01 -2.094570547342300415e-01 -2.456030845642089844e-01 7.666044682264328003e-02 -4.282779246568679810e-02 -1.048830151557922363e-01 -3.187742084264755249e-02 -1.101884525269269943e-02 -1.566888242959976196e-01 4.243869483470916748e-01 1.945897936820983887e-01 7.551013678312301636e-02 -5.056126713752746582e-01
-6.167982518672943115e-02 -5.452656373381614685e-02 2.636442780494689941e-01 2.504743635654449463e-01 2.706862390041351318e-01 -3.292545676231384277e-01 6.765630841255187988e-02 -3.423075675964355469e-01 -2.425330132246017456e-01 -1.102866157889366150e-01 1.402433812618255615e-01 3.026351518929004669e-02 -1.771044880151748657e-01 9.970353543758392334e-02 -3.582682833075523376e-02 1.347125023603439331e-01 -2.713282108306884766e-01 -1.005531623959541321e-01 7.204716652631759644e-02 -1.974364966154098511e-01 -1.260430067777633667e-01 -8.074367046356201172e-02 2.889964282512664795e-01 7.289908081293106079e-02 -1.871075928211212158e-01 -1.245844811201095581e-01 -3.739999607205390930e-02 -4.209931939840316772e-02 1.939697712659835815e-01 1.128744557499885559e-01 -2.327086180448532104e-01 -8.875089883804321289e-02
-1.031266599893569946e-01 -8.261507749557495117e-02 2.459280937910079956e-01 1.186906620860099792e-01 -2.796090841293334961e-01 -1.952730268239974976e-01 2.887685596942901611e-01 7.133594900369644165e-02 3.504527509212493896e-01 -2.779312729835510254e-01 1.524831950664520264e-01 3.633522689342498779e-01 6.873892992734909058e-02 9.890172630548477173e-02 -2.439183555543422699e-02 1.218409463763237000e-01 2.570041397120803595e-04 -1.691718846559524536e-01 -3.050693077966570854e-03 1.516387164592742920e-01 -1.132327783852815628e-02 -1.042620316147804260e-01 5.334175378084182739e-02 2.524617314338684082e-01 -9.100446105003356934e-02 9.379002451896667480e-02 1.279743313789367676e-01 1.469571292400360107e-01 3.111069798469543457e-01 1.914201825857162476e-01 -1.422351505607366562e-02 -3.048654412850737572e-03
-1.994677782058715820e-01 -2.486721985042095184e-02 3.160568177700042725e-01 1.708056032657623291e-01 -1.549022644758224487e-01 -9.486749768257141113e-02 2.082882672548294067e-01 -3.402731567621231079e-02 2.396105974912643433e-01 2.685604989528656006e-02 -6.492888927459716797e-02 7.303408812731504440e-03 -2.272744774818420410e-01 -2.720571681857109070e-02 8.818104863166809082e-02 -2.720967121422290802e-02 1.567844003438949585e-01 -1.944745033979415894e-01 1.507736891508102417e-01 3.863562270998954773e-02 1.755241751670837402e-01 5.227938666939735413e-02 -1.003281995654106140e-01 2.953127920627593994e-01 3.499714657664299011e-02 -6.092805042862892151e-02 -2.437748014926910400e-01 7.391389459371566772e-03 4.536477327346801758e-01 1.728269644081592560e-02 -4.269648343324661255e-02 -3.740288615226745605e-01
-5.799650028347969055e-02 -9.380919486284255981e-02 3.277939558029174805e-01 2.471134066581726074e-01 1.089036092162132263e-01 -7.245352491736412048e-03 2.207095175981521606e-01 8.633457869291305542e-02 1.146725341677665710e-01 -4.301838204264640808e-02 2.218381315469741821e-01 5.141196399927139282e-02 5.515085533261299133e-02 -1.811110973358154297e-01 -4.323124885559082031e-02 2.807814180850982666e-01 -1.586058437824249268e-01 -9.382296353578567505e-02 2.051037102937698364e-01 -2.082252502441406250e-01 3.428385555744171143e-01 -3.870509564876556396e-02 4.410733655095100403e-02 3.395387530326843262e-01 7.383898482657968998e-04 1.713850051164627075e-01 -1.797603070735931396e-01 -3.257882893085479736e-01 1.092523261904716492e-01 1.194867789745330811e-01 -1.344431787729263306e-01 -8.511844091117382050e-03
-1.601129956543445587e-02 3.791095316410064697e-02 4.459741413593292236e-01 1.323761492967605591e-01 1.391436457633972168e-01 -2.790378034114837646e-01 1.195665821433067322e-01 1.295876950025558472e-01 3.446251899003982544e-02 3.664420172572135925e-02 3.116557598114013672e-01 -1.478859633207321167e-01 5.970021709799766541e-02 -1.393419951200485229e-01 2.749646008014678955e-01 -1.278988644480705261e-02 -1.196631579659879208e-03 1.776114404201507568e-01 4.536648094654083252e-02 1.627169549465179443e-01 -1.979628354310989380e-01 -5.201102048158645630e-02 2.558411955833435059e-01 2.927120029926300049e-01 -3.907215222716331482e-02 -2.261920124292373657e-01 2.117670699954032898e-02 -9.882027655839920044e-02 1.517327278852462769e-01 2.502820491790771484e-01 1.235692668706178665e-02 -1.773886531591415405e-01
-2.618911564350128174e-01 2.131826281547546387e-01 3.951531052589416504e-01 1.447400897741317749e-01 -6.882348656654357910e-02 -7.842189073562622070e-02 1.393334120512008667e-01 5.000732839107513428e-02 -1.344133764505386353e-01 -1.541809886693954468e-01 7.082749158143997192e-02 4.839817993342876434e-03 -1.852887123823165894e-01 4.117087647318840027e-02 7.172197848558425903e-02 3.945231735706329346e-01 -7.839489728212356567e-02 -1.589076966047286987e-01 4.925800114870071411e-02 6.592609733343124390e-02 -1.301598846912384033e-01 -6.512193381786346436e-02 3.756843805313110352e-01 -1.826014555990695953e-02 5.118691176176071167e-02 2.993002533912658691e-01 -1.092085689306259155e-01 -3.319715335965156555e-02 1.399896293878555298e-01 1.343127638101577759e-01 -7.785282284021377563e-02 2.874352931976318359e-01
-8.841028064489364624e-02 -2.663212129846215248e-03 7.341498136520385742e-02 1.584280729293823242e-01 -1.010335609316825867e-01 -8.960877358913421631e-02 -6.116312369704246521e-02 -1.850068569183349609e-02 -1.464433073997497559e-01 -5.244654789566993713e-02 -1.842784583568572998e-01 3.338472247123718262e-01 -2.613992989063262939e-01 6.451704353094100952e-02 3.339902162551879883e-01 3.121915161609649658e-01 8.736011572182178497e-03 -9.290510416030883789e-02 -7.006776053458452225e-03 5.187821108847856522e-03 -2.824409864842891693e-02 9.788178652524948120e-02 2.176452130079269409e-01 -1.387693081051111221e-02 2.238710969686508179e-01 1.380341053009033203e-01 -1.170130223035812378e-01 -3.628294169902801514e-02 4.543019235134124756e-01 5.039922147989273071e-02 3.086105734109878540e-02 -3.570230603218078613e-01
9.558542817831039429e-02 2.017976790666580200e-01 2.567532360553741455e-01 -3.310244902968406677e-02 3.975237011909484863e-01 -2.525277994573116302e-02 -3.933944553136825562e-02 -1.242399290204048157e-01 -3.041350841522216797e-02 -3.044069111347198486e-01 1.063708215951919556e-01 1.066639497876167297e-01 -1.897472888231277466e-01 2.006458863615989685e-02 1.436826288700103760e-01 7.340624928474426270e-02 7.769290357828140259e-02 -2.485028207302093506e-01 -1.499365419149398804e-01 -1.258529871702194214e-01 8.713024109601974487e-02 2.027587145566940308e-01 1.688123494386672974e-01 -2.294523827731609344e-02 -2.005034730245824903e-05 1.018662303686141968e-01 -1.337341368198394775e-01 -2.252463251352310181e-02 3.519763648509979248e-01 5.462422966957092285e-02 -1.177337765693664551e-01 -4.188304841518402100e-01
-1.820717155933380127e-01 1.770285069942474365e-01 -7.716921716928482056e-02 2.701023221015930176e-01 1.412763148546218872e-01 -5.567806959152221680e-02 -8.934389799833297729e-03 -2.689781226217746735e-02 8.843908458948135376e-02 -6.999881565570831299e-02 1.710285991430282593e-01 3.342172205448150635e-01 1.917269527912139893e-01 -9.932254441082477570e-03 -5.287362262606620789e-02 3.778416514396667480e-01 -2.206725925207138062e-01 -2.279281467199325562e-01 -9.046196937561035156e-02 5.166726559400558472e-02 1.691623330116271973e-01 -5.236131325364112854e-02 3.347227275371551514e-01 9.389175474643707275e-02 1.276466250419616699e-01 -1.890708357095718384e-01 -2.990094572305679321e-02 -1.577265411615371704e-01 1.380218714475631714e-01 -7.744792103767395020e-02 3.059325553476810455e-02 -3.593558669090270996e-01
5.186336860060691833e-02 -1.813834346830844879e-02 3.230969011783599854e-01 -4.908516258001327515e-02 -1.327721327543258667e-01 1.248227953910827637e-01 1.746916174888610840e-01 -6.188594270497560501e-03 6.911342591047286987e-02 -2.568630874156951904e-01 2.054559439420700073e-01 2.175702005624771118e-01 2.563477158546447754e-01 4.667450208216905594e-03 -5.776131525635719299e-02 5.802403390407562256e-02 -2.111472934484481812e-01 -1.773839294910430908e-01 -8.151256293058395386e-02 3.525469684973359108e-03 1.134644448757171631e-01 -3.236625194549560547e-01 3.273074701428413391e-02 3.277922794222831726e-02 -1.323525905609130859e-01 6.750468909740447998e-02 -1.639667749404907227e-01 4.181653633713722229e-02 3.614759147167205811e-01 3.359479308128356934e-01 -1.180005818605422974e-01 -2.881527543067932129e-01
-1.930464059114456177e-01 -1.212070882320404053e-01 2.908292412757873535e-01 -8.360190317034721375e-03 -6.191387400031089783e-02 -1.592154800891876221e-01 1.353187561035156250e-01 -1.870100200176239014e-02 2.951000332832336426e-01 -3.255488872528076172e-01 2.650151252746582031e-01 1.558195203542709351e-01 1.685335673391819000e-02 5.643709003925323486e-02 -5.280881747603416443e-02 1.217923238873481750e-01 -2.465012967586517334e-01 -1.142042204737663269e-01 -2.231481969356536865e-01 -1.647387295961380005e-01 1.288511306047439575e-01 -9.738536924123764038e-02 1.584200561046600342e-01 3.913552314043045044e-02 -1.152113452553749084e-02 1.721322536468505859e-02 1.233555823564529419e-01 3.012875914573669434e-01 4.000720009207725525e-02 2.114551700651645660e-02 2.238321006298065186e-01 -3.805962502956390381e-01
-7.830463349819183350e-02 1.906072348356246948e-02 3.275311887264251709e-01 1.416078358888626099e-01 4.052510261535644531e-01 -1.381746530532836914e-01 4.612980782985687256e-02 2.360392510890960693e-01 1.733252555131912231e-01 -1.463437546044588089e-02 1.094338819384574890e-01 3.358750045299530029e-02 -4.687121883034706116e-02 1.981430500745773315e-01 1.336220800876617432e-01 9.935987740755081177e-02 4.818874225020408630e-02 8.158387616276741028e-03 3.390347361564636230e-01 1.907496899366378784e-02 -1.438189595937728882e-01 7.391221006400883198e-04 2.360940270591527224e-04 3.875066041946411133e-01 -2.009398788213729858e-01 2.683242857456207275e-01 -9.707513451576232910e-02 -8.646998554468154907e-02 1.644095033407211304e-01 -2.044069021940231323e-02 -9.583286941051483154e-02 -2.408683300018310547e-01
-8.455671370029449463e-02 -1.235163286328315735e-01 2.235575318336486816e-01 2.604933977127075195e-01 -5.434737354516983032e-02 -2.572042346000671387e-01 1.067105680704116821e-01 6.827297061681747437e-02 -1.776212751865386963e-01 -3.220010101795196533e-01 9.162532538175582886e-02 -1.138242036104202271e-01 -1.359675675630569458e-01 1.276398822665214539e-02 1.450673043727874756e-01 -2.569098398089408875e-02 5.653341859579086304e-02 -1.603514850139617920e-01 -2.744907736778259277e-01 3.632025420665740967e-02 2.839430570602416992e-01 -1.360518485307693481e-01 2.856862246990203857e-01 3.936369121074676514e-01 -2.149370685219764709e-02 9.840466827154159546e-02 1.423015892505645752e-01 -2.429175674915313721e-01 1.533024162054061890e-01 9.697967022657394409e-02 4.757275059819221497e-02 -1.087018772959709167e-01
-2.656256556510925293e-01 -5.299582332372665405e-02 6.180902570486068726e-02 2.332524806261062622e-01 -3.571853414177894592e-02 -1.386370658874511719e-01 1.697246283292770386e-01 8.996176533401012421e-03 -9.048356860876083374e-02 4.744224250316619873e-02 -6.466437876224517822e-02 3.945137560367584229e-01 -1.167072877287864685e-01 -1.029068455100059509e-01 2.789026498794555664e-01 3.302506804466247559e-01 -4.844235256314277649e-02 5.278392508625984192e-02 5.100003629922866821e-02 -6.507416069507598877e-02 -9.635148942470550537e-02 8.981674909591674805e-02 7.791981101036071777e-02 1.755681335926055908e-01 2.953743189573287964e-02 6.852179020643234253e-02 3.796301782131195068e-03 -3.402869403362274170e-02 4.227693676948547363e-01 -1.502389758825302124e-01 2.345798015594482422e-01 -3.292603492736816406e-01
-1.491796970367431641e-01 5.744397267699241638e-02 5.450398921966552734e-01 1.141497492790222168e-01 -1.211178973317146301e-01 -2.927707135677337646e-01 5.935307592153549194e-02 5.227536335587501526e-02 1.751370131969451904e-01 -1.438613086938858032e-01 -3.045219779014587402e-01 -3.249828517436981201e-02 1.406185775995254517e-01 -5.704637244343757629e-02 2.009236663579940796e-01 1.189798489212989807e-01 3.397844731807708740e-02 -2.612014412879943848e-01 6.937873363494873047e-02 4.670147597789764404e-02 1.637226343154907227e-01 7.350211590528488159e-02 -5.837425217032432556e-02 2.651841342449188232e-01 -8.607394993305206299e-02 -9.942238032817840576e-02 -1.902802139520645142e-01 1.921462416648864746e-01 1.323033422231674194e-01 -1.191525906324386597e-01 -1.521559804677963257e-01 -8.606829494237899780e-02
-2.792450785636901855e-01 9.434548765420913696e-02 3.386032208800315857e-02 -8.581747300922870636e-03 -1.927486211061477661e-01 2.968802303075790405e-02 -1.256590802222490311e-02 1.218372508883476257e-01 1.109240651130676270e-01 -3.454315662384033203e-01 -3.102232515811920166e-01 2.046951055526733398e-01 2.531992271542549133e-02 1.170969307422637939e-01 3.243401050567626953e-01 6.599126756191253662e-02 -9.152249991893768311e-02 -2.688715755939483643e-01 2.014043927192687988e-01 -1.449258923530578613e-01 1.313431374728679657e-02 -1.635863631963729858e-01 6.085421890020370483e-02 1.775620132684707642e-01 2.622155845165252686e-01 -7.804595865309238434e-03 -3.025074005126953125e-01 -9.120694361627101898e-03 2.714051008224487305e-01 4.978324845433235168e-02 -6.203944981098175049e-02 -1.428129523992538452e-01
-3.799887001514434814e-01 9.145706892013549805e-02 -1.131670996546745300e-01 -2.327658422291278839e-02 9.187192469835281372e-02 -1.670880019664764404e-01 2.876208722591400146e-01 1.942028254270553589e-01 2.178147435188293457e-01 -3.424973040819168091e-02 1.159107312560081482e-01 2.819639742374420166e-01 -1.757103651762008667e-01 1.053797975182533264e-01 4.515988286584615707e-03 2.967776358127593994e-01 1.849800944328308105e-01 3.855723515152931213e-02 -2.065484412014484406e-02 -2.247855961322784424e-01 -1.027801856398582458e-01 -9.757903963327407837e-02 2.348181158304214478e-01 2.691422700881958008e-01 1.673901975154876709e-01 -1.501642540097236633e-02 -1.143412590026855469e-01 -1.029300913214683533e-01 2.752784490585327148e-01 -1.114228293299674988e-01 3.469323739409446716e-02 -1.727197021245956421e-01
2.244972884654998779e-01 -5.445171147584915161e-03 2.419111132621765137e-01 7.901793718338012695e-02 -5.332230404019355774e-02 -1.393789201974868774e-01 9.278690442442893982e-03 2.303392626345157623e-02 -6.952732335776090622e-03 1.891863346099853516e-01 4.478825256228446960e-02 1.729928702116012573e-01 -3.484195470809936523e-02 2.938372790813446045e-01 5.222855508327484131e-02 5.238801836967468262e-01 -2.307493537664413452e-01 -4.549529403448104858e-02 -2.000905275344848633e-01 -6.526155769824981689e-02 1.733559817075729370e-01 -2.466097772121429443e-01 3.557334840297698975e-01 1.560121476650238037e-01 1.530600935220718384e-01 1.094587370753288269e-01 -1.001759618520736694e-01 2.446108125150203705e-02 1.670778915286064148e-02 1.943290829658508301e-01 -5.175254866480827332e-02 -3.586861118674278259e-02
1.135449577122926712e-02 1.132001131772994995e-01 5.094330012798309326e-02 2.671582996845245361e-01 1.889404207468032837e-01 -2.149736136198043823e-01 6.247906386852264404e-02 -1.285310238599777222e-01 1.525308042764663696e-01 -2.791611850261688232e-01 2.636632025241851807e-01 2.578786313533782959e-01 2.412033081054687500e-01 -2.150448560714721680e-01 1.244609728455543518e-01 1.644796431064605713e-01 -1.015542447566986084e-01 -3.035246729850769043e-01 1.724676191806793213e-01 -4.160647466778755188e-02 -2.007151246070861816e-01 -8.604989945888519287e-02 1.371020674705505371e-01 5.728444829583168030e-02 -6.054127588868141174e-02 2.593526840209960938e-01 -3.837767988443374634e-02 -2.634003758430480957e-01 1.860708892345428467e-01 -1.567261815071105957e-01 -1.298236250877380371e-01 -7.113771140575408936e-02
-2.267370671033859253e-01 5.844526737928390503e-02 3.990845680236816406e-01 1.088339686393737793e-01 1.285968571901321411e-01 -1.345560699701309204e-01 7.475324720144271851e-02 -4.854964464902877808e-02 2.157582491636276245e-01 -7.760307192802429199e-02 3.515196498483419418e-03 6.136180460453033447e-02 -1.700145304203033447e-01 3.586789369583129883e-01 1.214883252978324890e-01 2.555913627147674561e-01 1.971821486949920654e-01 -9.458522498607635498e-02 -6.979287602007389069e-03 -2.431232929229736328e-01 -9.109587967395782471e-02 -1.365598738193511963e-01 -1.098903547972440720e-02 9.706122428178787231e-02 4.220099449157714844e-01 -2.028602547943592072e-02 1.904003322124481201e-01 7.620559632778167725e-02 1.051212027668952942e-01 8.597647398710250854e-02 9.865090250968933105e-04 -2.345204353332519531e-01
-1.166502386331558228e-01 7.968275249004364014e-02 1.967523545026779175e-01 2.482298612594604492e-01 1.823169291019439697e-01 -3.376456201076507568e-01 3.372252881526947021e-01 1.282411217689514160e-01 -7.108654081821441650e-02 -1.065110489726066589e-01 2.582885511219501495e-02 1.847549155354499817e-02 -1.418888568878173828e-01 -2.599838748574256897e-02 3.160416781902313232e-01 -1.150998026132583618e-01 1.591052711009979248e-01 3.769247978925704956e-02 1.546604931354522705e-01 -2.065861821174621582e-01 6.480226665735244751e-02 -9.803061187267303467e-02 2.172263562679290771e-01 4.557960629463195801e-01 -1.237535178661346436e-01 3.095755167305469513e-02 -3.511789068579673767e-02 1.592837087810039520e-02 -1.009071245789527893e-01 -1.519119739532470703e-01 -1.002236530184745789e-01 -1.667745262384414673e-01
1.169464886188507080e-01 1.529102623462677002e-01 1.393089145421981812e-01 1.049475073814392090e-01 1.316263824701309204e-01 -1.644106805324554443e-01 1.181331500411033630e-01 1.313098985701799393e-02 2.673436999320983887e-01 -1.705366224050521851e-01 6.130260974168777466e-02 9.882995486259460449e-02 -8.670174330472946167e-02 1.834693998098373413e-01 9.478259831666946411e-02 3.427698612213134766e-01 -8.351702243089675903e-02 -1.012873500585556030e-01 6.414186209440231323e-02 -6.825930625200271606e-02 2.641253173351287842e-01 -1.666537374258041382e-01 4.296792671084403992e-02 4.524134472012519836e-02 1.411216109991073608e-01 1.292776316404342651e-01 4.163664877414703369e-01 -1.086788624525070190e-01 4.460176527500152588e-01 4.330860078334808350e-02 1.738282889127731323e-01 -1.097403764724731445e-01
-1.238651350140571594e-01 -5.599198397248983383e-03 5.680953711271286011e-02 7.413954008370637894e-03 1.939591020345687866e-01 -1.273335963487625122e-01 1.669909358024597168e-01 -1.083805784583091736e-01 9.832572191953659058e-02 -1.486590057611465454e-01 -7.538748532533645630e-02 1.042240858078002930e-01 1.200202479958534241e-01 -9.760033339262008667e-02 -5.723601207137107849e-02 4.504452049732208252e-01 -1.946021318435668945e-01 -2.464257329702377319e-01 5.235499888658523560e-02 2.918348014354705811e-01 6.181783601641654968e-02 -2.530852854251861572e-01 8.581674098968505859e-02 -8.861833065748214722e-02 -3.319764509797096252e-02 -9.843832999467849731e-02 9.103420376777648926e-02 1.127437949180603027e-01 3.480007946491241455e-01 1.197856292128562927e-01 7.210213690996170044e-02 -4.091681540012359619e-01
-1.552349925041198730e-01 -6.600585579872131348e-02 3.588080704212188721e-01 1.657629609107971191e-01 -3.835007548332214355e-02 8.926086872816085815e-02 1.143787652254104614e-01 1.504121273756027222e-01 -4.227322638034820557e-01 4.071272164583206177e-02 7.161995023488998413e-02 8.590678870677947998e-02 6.106530129909515381e-02 -6.882612407207489014e-02 1.593294143676757812e-01 1.586792469024658203e-01 -2.012143731117248535e-01 -9.726983308792114258e-02 3.022494316101074219e-01 5.535979871638119221e-04 -2.024376951158046722e-02 -1.361459940671920776e-01 2.734217643737792969e-01 3.811725378036499023e-01 -2.352406978607177734e-01 1.562533527612686157e-01 -7.998235523700714111e-02 1.515530645847320557e-01 4.395537078380584717e-03 7.817771285772323608e-02 -1.105340123176574707e-01 -1.025225892663002014e-01
-1.413291599601507187e-02 1.193654984235763550e-01 3.359465897083282471e-01 1.035600621253252029e-02 -7.144963741302490234e-02 -6.709989160299301147e-02 2.318940609693527222e-01 1.014603115618228912e-02 3.522224724292755127e-02 -3.254321217536926270e-01 1.296893805265426636e-01 2.509841024875640869e-01 1.536009609699249268e-01 6.894238293170928955e-02 -1.891713738441467285e-01 1.947756484150886536e-02 -1.036356240510940552e-01 -2.582467496395111084e-01 -2.363754063844680786e-01 3.838028758764266968e-02 4.825968295335769653e-02 -1.249599307775497437e-01 1.682526618242263794e-01 -3.313375636935234070e-02 -1.265666037797927856e-01 9.216925501823425293e-02 -1.806947439908981323e-01 -6.069876253604888916e-02 2.267289459705352783e-01 3.404679596424102783e-01 -6.190719082951545715e-02 -3.788060545921325684e-01
-2.991533279418945312e-01 -1.386013627052307129e-01 2.338455170392990112e-01 6.751323491334915161e-02 8.826650679111480713e-02 -1.668086349964141846e-01 4.809890314936637878e-02 -3.029666543006896973e-01 1.529889851808547974e-01 1.709830015897750854e-01 7.663559913635253906e-02 -1.333328187465667725e-01 8.072274923324584961e-02 1.810707747936248779e-01 2.277843803167343140e-01 2.366941571235656738e-01 1.431690156459808350e-01 -1.202109456062316895e-01 1.239913180470466614e-01 4.324307665228843689e-02 2.758924961090087891e-01 -3.251379132270812988e-01 2.474009431898593903e-02 1.345790773630142212e-01 8.053655922412872314e-02 3.051851317286491394e-02 -1.730889081954956055e-01 1.406942754983901978e-01 3.151014149188995361e-01 6.687504053115844727e-02 1.653031706809997559e-01 -1.944928914308547974e-01
-4.852169007062911987e-02 -4.915120452642440796e-02 1.628111153841018677e-01 -7.110283523797988892e-02 2.105531096458435059e-01 1.256681978702545166e-02 1.890839040279388428e-01 -8.852361142635345459e-02 3.009486496448516846e-01 -4.672427177429199219e-01 -5.616622976958751678e-03 1.220050975680351257e-01 -1.600615382194519043e-01 2.522681653499603271e-01 2.428630143404006958e-01 4.505498409271240234e-01 6.844708323478698730e-02 4.260753840208053589e-02 8.236396312713623047e-02 -2.427387535572052002e-01 3.374630585312843323e-02 -1.325353384017944336e-01 2.222616225481033325e-01 -3.053872473537921906e-02 1.276652812957763672e-01 1.586537659168243408e-01 1.254772674292325974e-02 -1.185967400670051575e-02 7.998129725456237793e-02 -4.984672740101814270e-02 4.841959476470947266e-02 -7.943822443485260010e-02
-2.354076355695724487e-01 -5.710691958665847778e-02 1.666414737701416016e-01 1.591135114431381226e-01 1.108961030840873718e-01 3.997682407498359680e-02 9.630689769983291626e-02 -2.375793270766735077e-02 1.600460410118103027e-01 3.719636797904968262e-02 1.013932973146438599e-01 -1.274489909410476685e-01 -6.660989671945571899e-02 1.492241397500038147e-02 2.240833789110183716e-01 1.083855777978897095e-01 -3.123740553855895996e-01 1.208234950900077820e-01 3.132732510566711426e-01 -8.599611371755599976e-02 -1.664616465568542480e-01 2.244556546211242676e-01 2.482474744319915771e-01 4.459316730499267578e-01 -7.420109212398529053e-02 2.052568942308425903e-01 -1.540487259626388550e-01 -1.389243081212043762e-02 5.801113694906234741e-02 -8.102599531412124634e-02 4.727015271782875061e-02 -3.230316340923309326e-01
-1.709179282188415527e-01 -8.277888596057891846e-02 2.416031509637832642e-01 3.113719224929809570e-01 1.554002612829208374e-01 -3.246855139732360840e-01 4.481817781925201416e-02 -6.191482394933700562e-02 -1.055716276168823242e-01 -2.875637412071228027e-01 -9.473869949579238892e-02 -1.338371932506561279e-01 -1.345751732587814331e-01 -4.341949149966239929e-02 3.187294006347656250e-01 7.392996922135353088e-03 -2.932516038417816162e-01 7.572820782661437988e-02 3.354505077004432678e-02 -3.254374563694000244e-01 -3.214796888642013073e-04 -1.802478283643722534e-01 1.729040592908859253e-01 1.721541583538055420e-01 -8.852121978998184204e-02 -5.263512954115867615e-02 5.160966888070106506e-02 -6.914568692445755005e-02 1.715291887521743774e-01 1.729186475276947021e-01 -5.313262715935707092e-02 -2.446377873420715332e-01
-3.295251727104187012e-02 -7.249175757169723511e-02 2.213442474603652954e-01 -5.252680554986000061e-02 1.873995363712310791e-01 -9.446251392364501953e-02 1.918564885854721069e-01 7.917530834674835205e-02 2.907375693321228027e-01 -2.551846504211425781e-01 1.755408346652984619e-01 1.488558650016784668e-01 -1.540418416261672974e-01 3.404370695352554321e-02 2.382476031780242920e-01 3.268999755382537842e-01 -2.825329452753067017e-02 -3.036449253559112549e-01 2.231623232364654541e-01 -5.347734317183494568e-02 -2.076801359653472900e-01 -2.950353175401687622e-02 1.265089660882949829e-01 -1.180102676153182983e-01 1.409090757369995117e-01 1.823065876960754395e-01 1.884683668613433838e-01 -1.630558632314205170e-02 -1.042911708354949951e-01 3.824981627985835075e-03 2.208881974220275879e-01 -3.090329766273498535e-01
8.257400244474411011e-02 8.474056422710418701e-02 1.759258285164833069e-02 1.232017949223518372e-01 1.223139539361000061e-01 2.544269338250160217e-02 1.336001008749008179e-01 7.702780514955520630e-02 -7.211936172097921371e-04 1.346183270215988159e-01 2.228735946118831635e-02 1.332538481801748276e-02 2.788066864013671875e-02 3.798287510871887207e-01 4.439398646354675293e-01 -2.568279206752777100e-02 -1.641330122947692871e-01 -1.477768719196319580e-01 2.440936565399169922e-01 -9.843982011079788208e-02 7.756905257701873779e-02 -9.284142404794692993e-02 3.943224549293518066e-01 2.635623514652252197e-01 1.342412531375885010e-01 6.469202786684036255e-02 5.695518106222152710e-02 -1.920572072267532349e-01 2.593534439802169800e-02 1.595156965777277946e-03 -2.417677938938140869e-01 -3.007187843322753906e-01
1.757131814956665039e-01 1.241276711225509644e-01 -1.038982160389423370e-02 1.771508604288101196e-01 -1.885475218296051025e-02 -4.380116239190101624e-02 1.608441323041915894e-01 -1.687212139368057251e-01 -2.238904498517513275e-02 -1.289368122816085815e-01 1.032849997282028198e-01 -4.163857921957969666e-02 2.651697993278503418e-01 2.794463336467742920e-01 3.935129195451736450e-02 1.651640832424163818e-01 -6.774637848138809204e-02 -1.815292090177536011e-01 3.678903579711914062e-01 -1.631068736314773560e-01 -1.745627671480178833e-01 -2.531953454017639160e-01 3.755698204040527344e-01 1.113315299153327942e-01 -1.147724036127328873e-02 1.071662306785583496e-01 -3.658696264028549194e-02 1.739611029624938965e-01 1.659924089908599854e-01 3.502024114131927490e-01 1.202376931905746460e-01 -5.888713151216506958e-02
2.274960726499557495e-01 -1.054858136922121048e-02 2.048995494842529297e-01 -1.511018127202987671e-01 3.208214417099952698e-02 -2.129402756690979004e-01 1.202718392014503479e-01 -1.491686105728149414e-01 4.474255815148353577e-02 -6.273272037506103516e-01 1.258133258670568466e-02 -1.190325617790222168e-01 -3.321049734950065613e-02 1.673649847507476807e-01 3.903089091181755066e-02 2.265121787786483765e-01 -7.863458245992660522e-02 -2.742189466953277588e-01 -6.237142533063888550e-02 2.446504496037960052e-02 2.124811522662639618e-03 -3.128291666507720947e-02 -3.806424513459205627e-02 1.132108196616172791e-01 4.169622436165809631e-02 -1.120538562536239624e-01 3.227027133107185364e-02 -7.150755077600479126e-02 1.609254777431488037e-01 4.017435386776924133e-02 3.974159061908721924e-02 -3.971891701221466064e-01
2.296584898431319743e-05 -2.694238126277923584e-01 1.514158844947814941e-01 2.571242861449718475e-02 1.156086996197700500e-01 -5.228478312492370605e-01 -1.039715409278869629e-01 -8.453103154897689819e-02 -1.247470527887344360e-01 -2.413976937532424927e-01 -2.265983261168003082e-02 -1.790516078472137451e-01 3.898548334836959839e-02 -1.990051940083503723e-02 2.936033606529235840e-01 1.754636615514755249e-01 -4.013533890247344971e-01 8.192760869860649109e-03 3.441464900970458984e-02 -1.144633516669273376e-01 -3.961840271949768066e-02 -1.315117925405502319e-01 1.813162565231323242e-01 1.430157870054244995e-01 -1.321864575147628784e-01 1.118813529610633850e-01 3.320173174142837524e-02 -1.012014672160148621e-01 2.003407031297683716e-01 1.903441920876502991e-02 -1.721499115228652954e-02 -2.098959237337112427e-01
-2.405489534139633179e-01 7.648359239101409912e-02 1.434338837862014771e-01 2.291657477617263794e-01 -6.912646442651748657e-02 -5.149770528078079224e-02 -5.123944580554962158e-02 1.708669960498809814e-01 1.145857870578765869e-01 -5.252905935049057007e-02 2.026688680052757263e-02 -1.345152705907821655e-01 1.345886886119842529e-01 1.080854460597038269e-01 6.036092713475227356e-02 4.136180877685546875e-01 3.929375205188989639e-03 -4.678899794816970825e-02 -1.080787554383277893e-01 -2.378488779067993164e-01 -1.289247423410415649e-01 -1.561012119054794312e-01 2.420987486839294434e-01 5.027943104505538940e-02 5.159520357847213745e-02 1.502423137426376343e-01 1.584893614053726196e-01 -1.004559025168418884e-01 3.492285311222076416e-01 5.720532312989234924e-02 -2.425163686275482178e-01 -4.098187983036041260e-01
-1.249994486570358276e-01 -5.039617884904146194e-03 1.208368912339210510e-01 1.736743748188018799e-01 -8.133384585380554199e-02 -1.254851371049880981e-01 1.604378819465637207e-01 3.371006809175014496e-03 -9.896625764667987823e-03 -3.068738430738449097e-02 4.737415909767150879e-02 -2.363724857568740845e-01 2.201952040195465088e-01 1.454519331455230713e-01 3.284551501274108887e-01 1.274689882993698120e-01 -3.666088730096817017e-02 1.369541287422180176e-01 1.451880037784576416e-01 -1.870864033699035645e-01 -2.979326546192169189e-01 -2.248229086399078369e-01 1.522241681814193726e-01 1.263348013162612915e-01 -1.025895103812217712e-01 -1.517245322465896606e-01 1.034763604402542114e-01 -3.076749444007873535e-01 2.145152539014816284e-01 8.689863234758377075e-02 1.557400356978178024e-02 -4.372556805610656738e-01
6.414709240198135376e-02 -1.481230109930038452e-01 3.536469638347625732e-01 1.216915845870971680e-01 2.974653840065002441e-01 -2.246458530426025391e-01 7.336761802434921265e-02 5.543160811066627502e-02 9.413206577301025391e-02 -8.378590457141399384e-03 2.962886989116668701e-01 -3.072513639926910400e-02 3.220451623201370239e-02 -1.090547144412994385e-01 3.764435350894927979e-01 -4.772559925913810730e-02 9.755317866802215576e-02 1.492091268301010132e-01 6.313741952180862427e-02 1.136142089962959290e-01 -7.729468494653701782e-02 -1.789613217115402222e-01 2.712796926498413086e-01 1.905155926942825317e-01 -1.761196404695510864e-01 -1.702909916639328003e-01 -1.256384700536727905e-01 -1.822740435600280762e-01 2.254585921764373779e-01 1.771661639213562012e-01 -7.236985117197036743e-02 -1.975742578506469727e-01
1.332196593284606934e-01 -1.091802194714546204e-01 1.004703268408775330e-01 2.672615647315979004e-01 1.471962183713912964e-01 -4.388646185398101807e-01 1.130303218960762024e-01 -1.527858227491378784e-01 6.600227952003479004e-02 -8.810488134622573853e-02 -9.696606546640396118e-02 -1.200358420610427856e-01 2.903588116168975830e-01 1.966605335474014282e-01 3.506459295749664307e-01 1.580076068639755249e-01 8.632788807153701782e-02 6.604478508234024048e-02 1.725758016109466553e-01 2.373256236314773560e-01 6.883972138166427612e-02 -1.657732725143432617e-01 2.339561432600021362e-01 -1.134587675333023071e-01 7.630295306444168091e-02 2.265295982360839844e-01 -1.647485345602035522e-01 -1.278883218765258789e-01 1.326791346073150635e-01 -5.615811329334974289e-03 -1.022352352738380432e-01 7.153670489788055420e-02
1.360230892896652222e-02 2.775254547595977783e-01 1.146590784192085266e-01 6.295204907655715942e-02 -1.188026368618011475e-01 -1.893308907747268677e-01 1.311444938182830811e-01 -1.674905270338058472e-01 -1.134621500968933105e-01 -1.352117061614990234e-01 1.011319905519485474e-01 1.179921850562095642e-01 1.377620249986648560e-01 3.651524186134338379e-01 2.223026156425476074e-01 3.589678108692169189e-01 -9.370668232440948486e-02 8.790649473667144775e-02 -1.595015265047550201e-02 -2.111763656139373779e-01 5.801954492926597595e-02 1.329795718193054199e-01 3.557548820972442627e-01 -9.778157621622085571e-02 -3.181503270752727985e-04 3.353359699249267578e-01 3.733594343066215515e-02 -3.816364705562591553e-02 2.075100690126419067e-01 1.277304589748382568e-01 8.390975743532180786e-02 -1.559741646051406860e-01
8.343689143657684326e-03 2.383078932762145996e-01 1.306203305721282959e-01 1.555252075195312500e-01 5.029052123427391052e-02 -2.431954741477966309e-01 1.590859889984130859e-01 -9.405799955129623413e-02 3.025211691856384277e-01 -6.719604134559631348e-02 2.566500902175903320e-01 8.597549051046371460e-02 3.613594770431518555e-01 -4.560241848230361938e-02 5.298867076635360718e-02 2.800976634025573730e-01 -1.336972564458847046e-01 -3.114810585975646973e-01 4.163229372352361679e-03 -4.506148770451545715e-02 1.408897936344146729e-01 -2.728878557682037354e-01 8.589635789394378662e-02 1.699324510991573334e-02 1.020076423883438110e-01 2.625414729118347168e-01 -2.118383198976516724e-01 -9.892368316650390625e-02 2.536674141883850098e-01 -3.155047446489334106e-02 -5.714115872979164124e-02 -3.623243048787117004e-02
8.201757445931434631e-03 7.944662123918533325e-02 2.043999284505844116e-01 5.972369760274887085e-02 6.941064447164535522e-02 -3.986103832721710205e-01 1.888076215982437134e-01 -2.003846913576126099e-01 2.328909486532211304e-01 8.482527732849121094e-02 3.237685263156890869e-01 5.216441303491592407e-02 2.079587727785110474e-01 -1.982000768184661865e-01 -1.776835322380065918e-01 2.503339648246765137e-01 -1.639458835124969482e-01 -1.953090280294418335e-01 9.249681979417800903e-02 -9.241392463445663452e-02 1.138561442494392395e-01 -1.164393126964569092e-01 7.262688130140304565e-02 5.269490182399749756e-02 1.072999015450477600e-01 2.758178710937500000e-01 -1.185011118650436401e-01 -1.593231111764907837e-01 2.765610814094543457e-01 1.444828603416681290e-02 1.184876784682273865e-01 -1.690354198217391968e-01
-1.195603311061859131e-01 3.337635844945907593e-02 1.182466819882392883e-01 7.449080049991607666e-02 -6.574503146111965179e-03 -1.025040075182914734e-01 1.390393376350402832e-01 -1.235145553946495056e-01 -1.416084170341491699e-02 -1.244652792811393738e-01 -1.015217229723930359e-02 3.737685680389404297e-01 -7.203368097543716431e-02 -5.598348006606101990e-02 1.599598526954650879e-01 3.311049938201904297e-01 2.903861925005912781e-02 -6.384330987930297852e-02 -1.485224664211273193e-01 2.836324274539947510e-01 3.321452140808105469e-01 -1.005909219384193420e-01 8.131683617830276489e-02 2.338235080242156982e-01 2.282368093729019165e-01 1.507675051689147949e-01 4.780219122767448425e-02 6.889592856168746948e-02 2.527213394641876221e-01 -1.090675964951515198e-01 -2.064190655946731567e-01 -3.626370728015899658e-01
6.332024931907653809e-03 -7.639551535248756409e-03 3.278673589229583740e-01 1.938602924346923828e-01 -1.797584742307662964e-01 2.258246988058090210e-01 2.615798115730285645e-01 1.077469065785408020e-01 -1.791202276945114136e-01 -1.144807636737823486e-01 1.655643433332443237e-01 1.176306754350662231e-01 -1.036703214049339294e-01 -1.075470075011253357e-01 3.084155023097991943e-01 1.129650101065635681e-01 9.499779343605041504e-02 4.839752241969108582e-02 3.572614514268934727e-04 5.368980392813682556e-02 -9.781364351511001587e-02 1.496869623661041260e-01 3.738225400447845459e-01 2.700905203819274902e-01 1.747020184993743896e-01 1.430105715990066528e-01 -9.416518360376358032e-02 -5.263751838356256485e-03 1.829245537519454956e-01 2.419164925813674927e-01 2.283021360635757446e-01 -1.093445569276809692e-01
5.929546430706977844e-02 -2.192892730236053467e-01 2.619600296020507812e-01 2.693822979927062988e-01 1.827560365200042725e-01 -1.339097917079925537e-01 2.115899175405502319e-01 1.247373037040233612e-02 -3.084469735622406006e-01 -2.012802958488464355e-01 1.916836947202682495e-01 5.514550954103469849e-02 1.054681539535522461e-01 -1.187899243086576462e-02 1.710141897201538086e-01 2.379559427499771118e-01 1.603201329708099365e-01 -9.224805980920791626e-02 -4.269922524690628052e-02 -1.955614089965820312e-01 1.676960885524749756e-01 -2.114282697439193726e-01 2.728154063224792480e-01 1.854440569877624512e-01 1.161591708660125732e-01 -2.297522425651550293e-01 2.093484997749328613e-02 -1.904030591249465942e-01 9.229104220867156982e-02 2.445821277797222137e-02 -2.261460423469543457e-01 -1.386668086051940918e-01
1.885794252157211304e-01 -8.355927467346191406e-02 3.485461771488189697e-01 1.583150476217269897e-01 -4.354830831289291382e-03 -3.870208561420440674e-02 1.705369502305984497e-01 -1.491803769022226334e-02 5.318296700716018677e-02 -1.874458342790603638e-01 2.141072787344455719e-02 1.961337327957153320e-01 2.902578115463256836e-01 9.659609198570251465e-02 1.750435829162597656e-01 1.343994587659835815e-01 -6.106362212449312210e-03 -2.725041210651397705e-01 2.484972327947616577e-01 -5.349081009626388550e-02 5.045723915100097656e-02 -2.155766636133193970e-01 3.819742500782012939e-01 3.956444188952445984e-02 -1.496750861406326294e-01 1.601739376783370972e-01 3.018953502178192139e-01 1.170771941542625427e-01 5.538293346762657166e-02 -1.981095522642135620e-01 1.461915671825408936e-01 9.444841742515563965e-02
2.101660668849945068e-01 4.821103066205978394e-02 4.389090240001678467e-01 1.708129644393920898e-01 1.920366436243057251e-01 3.695888910442590714e-03 1.229103803634643555e-01 -1.087975278496742249e-01 -3.329652547836303711e-01 -8.495114743709564209e-02 2.253877557814121246e-02 2.391124516725540161e-01 4.844989255070686340e-02 -5.157193541526794434e-02 1.241599544882774353e-01 3.208227455615997314e-02 -7.312233746051788330e-02 -5.058589205145835876e-02 -9.134056419134140015e-02 8.283836394548416138e-02 6.740406900644302368e-02 8.305300027132034302e-02 9.777799248695373535e-02 2.879377305507659912e-01 6.141229346394538879e-02 1.294749677181243896e-01 -2.777404189109802246e-01 -2.454189956188201904e-01 2.239720374345779419e-01 2.403816282749176025e-01 2.688007950782775879e-01 -7.421589642763137817e-02
3.024828061461448669e-02 -4.205380380153656006e-01 2.187764942646026611e-01 2.049705088138580322e-01 7.545482367277145386e-02 -1.172437816858291626e-01 1.770471930503845215e-01 7.502110302448272705e-02 1.092753652483224869e-02 -1.636535376310348511e-01 -1.322719603776931763e-01 2.816370129585266113e-02 4.554877988994121552e-03 3.124935328960418701e-01 3.603762388229370117e-02 1.442341804504394531e-01 -1.424485743045806885e-01 -1.050571501255035400e-01 -2.164797037839889526e-01 -7.076951861381530762e-02 3.600383549928665161e-02 1.227263659238815308e-01 2.935770750045776367e-01 1.885097473859786987e-01 3.426004350185394287e-01 -2.806142903864383698e-02 -6.644684076309204102e-02 -7.111564278602600098e-02 3.345367033034563065e-03 3.099739849567413330e-01 2.135660052299499512e-01 -1.426700651645660400e-01
-8.210875838994979858e-02 -1.105477847158908844e-02 4.045231342315673828e-01 3.754999935626983643e-01 -3.914751857519149780e-02 -2.162687480449676514e-01 -9.763264656066894531e-02 -1.502387374639511108e-01 -1.227419525384902954e-01 -2.841391265392303467e-01 8.093665540218353271e-02 1.184829846024513245e-01 1.319285631179809570e-01 -2.825144864618778229e-02 8.285379409790039062e-02 -5.558777227997779846e-02 -4.513030126690864563e-02 7.048319280147552490e-02 -3.092556074261665344e-02 -1.550137847661972046e-01 6.953855603933334351e-02 1.781391948461532593e-01 2.540592253208160400e-01 6.525489687919616699e-02 6.774854660034179688e-02 -2.579085528850555420e-01 6.069350638426840305e-04 -6.361369788646697998e-02 3.702927231788635254e-01 -1.510611362755298615e-02 1.370377559214830399e-02 -3.368836045265197754e-01
-3.069782257080078125e-01 -6.593238562345504761e-02 4.662729203701019287e-01 1.708152592182159424e-01 6.021387875080108643e-02 -2.229878008365631104e-01 -4.006363824009895325e-02 -3.612084314227104187e-02 -1.188796460628509521e-01 -1.384339183568954468e-01 -6.446568667888641357e-02 -1.009229570627212524e-01 8.805943280458450317e-02 -1.061105877161026001e-01 -2.602366171777248383e-02 1.590073555707931519e-01 -1.885786503553390503e-01 -1.566838324069976807e-01 2.899985313415527344e-01 -4.192003905773162842e-01 2.084764093160629272e-01 -4.646001383662223816e-02 2.525412142276763916e-01 1.348772794008255005e-01 3.375603631138801575e-02 1.661931164562702179e-02 1.585357263684272766e-02 -6.661853194236755371e-02 -3.409409895539283752e-02 9.785953164100646973e-02 -9.253361821174621582e-02 -1.817188411951065063e-01
2.280934341251850128e-02 2.236047685146331787e-01 3.828018605709075928e-01 9.690989553928375244e-02 -1.266379207372665405e-01 -6.912826746702194214e-02 -3.482651337981224060e-02 1.301794350147247314e-01 -2.732380330562591553e-01 -1.137775033712387085e-01 -1.300804167985916138e-01 5.290910974144935608e-02 1.770275384187698364e-01 3.460265994071960449e-01 -6.986543536186218262e-03 4.193389415740966797e-01 5.504386126995086670e-02 -1.862557679414749146e-01 2.255303412675857544e-01 4.212274216115474701e-03 -1.801998615264892578e-01 -1.626685634255409241e-02 3.232162594795227051e-01 5.840320512652397156e-02 3.694062586873769760e-03 -1.015681475400924683e-01 -1.345612257719039917e-01 -2.114541642367839813e-02 1.876126080751419067e-01 1.570162028074264526e-01 -2.966472133994102478e-02 3.807178884744644165e-02
6.646253168582916260e-02 1.851712912321090698e-01 1.137174367904663086e-01 3.883700370788574219e-01 -2.517915368080139160e-01 -1.336785405874252319e-01 1.540510654449462891e-01 -1.005315482616424561e-01 -9.050168097019195557e-02 -4.383149743080139160e-01 9.109269082546234131e-02 -7.288252562284469604e-02 1.194855198264122009e-01 7.825744152069091797e-02 6.772448122501373291e-02 1.148468907922506332e-02 -5.960443522781133652e-03 -1.039746999740600586e-01 3.292184472084045410e-01 -2.670959234237670898e-01 -1.377394348382949829e-01 -7.262761890888214111e-02 3.295810818672180176e-01 2.006937563419342041e-01 -9.017798118293285370e-03 -8.314432948827743530e-02 8.984702080488204956e-02 -2.351916208863258362e-02 1.285232901573181152e-01 -1.649039536714553833e-01 5.176443979144096375e-02 -1.328656375408172607e-01
4.270385950803756714e-02 -1.359268128871917725e-01 3.235606849193572998e-01 -1.882474683225154877e-02 -5.317536741495132446e-02 -4.826721549034118652e-01 -1.340819150209426880e-01 -1.230388060212135315e-01 -1.497392356395721436e-01 -1.542329788208007812e-01 2.613247036933898926e-01 1.497087478637695312e-01 -3.549177572131156921e-02 -2.522593131288886070e-03 -3.132527694106101990e-02 2.790889739990234375e-01 -1.330747306346893311e-01 5.189597606658935547e-02 2.650546729564666748e-01 -3.843776285648345947e-01 6.146808713674545288e-02 4.789315164089202881e-02 2.311039716005325317e-01 1.052411273121833801e-01 1.200199648737907410e-01 -9.301011264324188232e-02 5.550140142440795898e-02 -1.930204220116138458e-02 1.773943752050399780e-01 -3.849464701488614082e-03 -1.103961244225502014e-01 -9.771445393562316895e-02
-3.252349197864532471e-01 -5.439400207251310349e-03 2.165838330984115601e-01 -7.621496170759201050e-02 1.657456457614898682e-01 1.432138402014970779e-02 2.625374197959899902e-01 -2.232793718576431274e-01 -8.306352049112319946e-02 -7.488909363746643066e-02 -7.947529107332229614e-02 2.110012173652648926e-01 1.469426006078720093e-01 -1.372801959514617920e-01 3.032004833221435547e-01 2.041526734828948975e-01 8.915655314922332764e-02 -1.375408768653869629e-01 5.221752449870109558e-02 2.365605086088180542e-01 1.326233893632888794e-01 2.720217034220695496e-02 2.597411572933197021e-01 -1.650463603436946869e-02 2.044950574636459351e-01 2.344946712255477905e-01 2.743342146277427673e-02 2.254272848367691040e-01 2.978630065917968750e-01 -2.739664912223815918e-02 -8.725655265152454376e-03 -2.192730158567428589e-01
-1.164826154708862305e-01 1.914350390434265137e-01 -2.920714579522609711e-02 3.226013183593750000e-01 1.705088317394256592e-01 -2.726308703422546387e-01 -1.873841434717178345e-01 -5.563670769333839417e-02 1.728292554616928101e-01 -2.098145894706249237e-02 2.851050496101379395e-01 1.093090772628784180e-01 1.415823847055435181e-01 -7.876657880842685699e-03 -7.701295614242553711e-02 4.099359214305877686e-01 -1.946679204702377319e-01 -3.314983248710632324e-01 1.467759255319833755e-02 -7.565501332283020020e-02 1.034641191363334656e-01 7.059637457132339478e-02 1.329609453678131104e-01 7.637799531221389771e-02 1.638800352811813354e-01 7.468762341886758804e-03 -1.618681699037551880e-01 4.705469310283660889e-02 2.338631153106689453e-01 -1.292710453271865845e-01 1.156480386853218079e-01 -2.293230146169662476e-01
-2.289648056030273438e-01 -9.678795933723449707e-02 5.019894242286682129e-01 1.006819009780883789e-01 1.603982150554656982e-01 4.035601764917373657e-02 2.367556393146514893e-01 3.569604828953742981e-02 -1.250901222229003906e-01 -5.648752674460411072e-02 1.211091950535774231e-01 7.180550019256770611e-04 1.483848392963409424e-01 -1.334795355796813965e-01 -8.333681523799896240e-02 2.087639272212982178e-01 -2.112668305635452271e-01 -2.337100058794021606e-01 2.747861146926879883e-01 -2.169778048992156982e-01 1.127919182181358337e-01 2.311524190008640289e-02 1.452119946479797363e-01 1.682959198951721191e-01 1.237366721034049988e-02 -1.384181715548038483e-02 -2.209597676992416382e-01 -1.021387055516242981e-01 -6.941219419240951538e-02 1.695250868797302246e-01 -1.548508107662200928e-01 -2.566742897033691406e-01
-1.294082850217819214e-01 -4.005011543631553650e-02 3.028533458709716797e-01 1.249528005719184875e-01 1.916707754135131836e-01 -3.685111701488494873e-01 4.090265929698944092e-02 -3.986286818981170654e-01 -1.989556849002838135e-01 -1.433753371238708496e-01 -7.548203226178884506e-03 -5.076661333441734314e-02 2.551579475402832031e-02 9.885981678962707520e-02 1.070472449064254761e-01 2.875661253929138184e-01 -2.026651352643966675e-01 -6.441051512956619263e-02 1.373429149389266968e-01 -1.671118736267089844e-01 -7.994911074638366699e-02 -1.585321128368377686e-02 2.297346442937850952e-01 1.119429916143417358e-01 -1.429231762886047363e-01 -2.567439973354339600e-01 -1.462097913026809692e-01 -1.087184064090251923e-03 5.075322836637496948e-02 2.323640435934066772e-01 -1.636994630098342896e-01 -1.370948106050491333e-01
-1.397917717695236206e-01 -1.482738256454467773e-01 3.935880213975906372e-02 1.544848233461380005e-01 3.690383136272430420e-01 -2.500985562801361084e-01 1.013612151145935059e-01 6.997054070234298706e-02 5.554179102182388306e-02 -8.611126244068145752e-02 9.906425327062606812e-02 -1.394933313131332397e-01 1.747639477252960205e-02 3.172798454761505127e-01 2.370348423719406128e-01 5.033033341169357300e-02 9.232918173074722290e-02 3.302093828096985817e-03 2.144620567560195923e-01 1.258327066898345947e-01 9.817524999380111694e-02 -2.741311118006706238e-02 2.155231535434722900e-01 1.908218711614608765e-01 -1.248552352190017700e-01 2.491351217031478882e-01 -1.569849103689193726e-01 4.273051768541336060e-02 1.981033086776733398e-01 -2.133080065250396729e-01 -3.956984356045722961e-02 -4.069796502590179443e-01
1.379186958074569702e-01 -2.781556732952594757e-02 3.604848086833953857e-01 1.375867724418640137e-01 2.573724091053009033e-01 -2.796495556831359863e-01 2.184185236692428589e-01 1.522272229194641113e-01 -1.161372289061546326e-01 1.571599021553993225e-02 1.260696947574615479e-01 9.331654757261276245e-02 6.947155296802520752e-02 -1.478747725486755371e-01 3.522747457027435303e-01 1.443815138190984726e-02 -5.801214277744293213e-02 -1.785651035606861115e-02 -3.569695353507995605e-02 -1.096801385283470154e-01 -7.120238989591598511e-02 6.165437772870063782e-02 3.688074946403503418e-01 1.829491406679153442e-01 -3.335484117269515991e-02 -3.125633299350738525e-01 2.404299564659595490e-02 -2.271597832441329956e-01 2.397526055574417114e-01 1.260440647602081299e-01 -7.798940688371658325e-02 2.963410504162311554e-02
-1.376638114452362061e-01 4.448153823614120483e-02 1.705298423767089844e-01 1.041713133454322815e-01 3.145424723625183105e-01 -1.920503973960876465e-01 2.634545862674713135e-01 9.781748056411743164e-02 2.890809997916221619e-02 -4.835493490099906921e-02 -2.542003989219665527e-02 -1.247376799583435059e-01 4.807075485587120056e-02 3.742185235023498535e-01 2.490303814411163330e-01 -1.274883747100830078e-02 6.239475682377815247e-02 -1.901617459952831268e-02 2.248788326978683472e-01 1.204421669244766235e-01 7.225012779235839844e-02 6.918906420469284058e-02 1.813465654850006104e-01 2.783374488353729248e-01 -5.720731616020202637e-02 1.930745542049407959e-01 -8.137843757867813110e-02 3.076808294281363487e-03 1.176643371582031250e-01 -2.246825248003005981e-01 -2.173887938261032104e-01 -3.898307681083679199e-01
2.072084316750988364e-04 -5.200944840908050537e-03 1.154678463935852051e-01 1.836557835340499878e-01 1.781985163688659668e-01 -1.184035837650299072e-01 4.414569586515426636e-02 -6.818796973675489426e-03 2.421786822378635406e-02 -1.079030185937881470e-01 -1.521134078502655029e-01 -1.234625428915023804e-01 -7.642932236194610596e-02 2.397567480802536011e-01 3.932490348815917969e-01 -1.087803766131401062e-01 -1.681443899869918823e-01 2.342476993799209595e-01 3.631848692893981934e-01 6.054573878645896912e-02 -7.053509354591369629e-02 -2.653392776846885681e-02 1.753754466772079468e-01 2.682789266109466553e-01 8.228830993175506592e-02 8.486826717853546143e-02 -6.173792108893394470e-02 2.336941212415695190e-01 2.822570502758026123e-01 -5.901896208524703979e-02 9.040409699082374573e-03 -3.767916858196258545e-01
8.196081221103668213e-02 1.346323043107986450e-01 4.421926140785217285e-01 -1.870711334049701691e-02 -1.900598406791687012e-02 2.554666809737682343e-02 1.566433757543563843e-01 -1.377730369567871094e-01 2.226836085319519043e-01 -2.117085307836532593e-01 -1.436540782451629639e-01 -1.468214392662048340e-01 -7.150941342115402222e-02 -1.277920901775360107e-01 2.834704816341400146e-01 1.652711927890777588e-01 -1.100031882524490356e-01 -6.252958625555038452e-02 2.663191556930541992e-01 -7.995708286762237549e-02 1.587380021810531616e-01 3.364533782005310059e-01 1.217609643936157227e-01 3.025180399417877197e-01 -8.015964180231094360e-02 -1.634374633431434631e-02 -1.725742816925048828e-01 -2.817747555673122406e-02 3.034684956073760986e-01 -2.111409604549407959e-02 3.231481090188026428e-02 -1.005304604768753052e-02
-4.701229557394981384e-02 2.232546918094158173e-02 4.262532293796539307e-01 1.451042443513870239e-01 -8.613226003944873810e-03 -2.381404489278793335e-01 5.980838462710380554e-02 -3.386841416358947754e-01 -1.551525890827178955e-01 -2.055262476205825806e-01 2.147072553634643555e-01 2.061665058135986328e-02 1.246126443147659302e-01 -1.024301815778017044e-02 -3.253490850329399109e-02 -9.088777005672454834e-02 -1.064956039190292358e-01 1.075612474232912064e-02 1.698109805583953857e-01 -1.523299515247344971e-01 2.575466968119144440e-02 4.618358239531517029e-02 2.868812084197998047e-01 1.074434593319892883e-01 -9.117508679628372192e-02 -1.419818103313446045e-01 -2.222645282745361328e-01 4.808549210429191589e-02 4.571329355239868164e-01 1.341120600700378418e-01 -6.945851445198059082e-02 -9.788014739751815796e-02
-3.241738677024841309e-01 2.260908670723438263e-02 4.376953840255737305e-01 1.804277151823043823e-01 1.702024787664413452e-01 -2.133411020040512085e-01 -6.376613676548004150e-02 3.198564425110816956e-02 -5.283715948462486267e-02 -1.184159517288208008e-01 1.136646121740341187e-01 7.682639360427856445e-02 -2.530322875827550888e-03 6.226834282279014587e-02 1.318832635879516602e-01 5.074776336550712585e-02 -4.063181281089782715e-01 3.074682876467704773e-02 -1.344971358776092529e-01 -9.716348350048065186e-02 1.975479274988174438e-01 -2.583062052726745605e-01 7.895169779658317566e-03 3.179826438426971436e-01 1.918642222881317139e-01 -5.548137426376342773e-02 -3.705124603584408760e-03 -1.013941410928964615e-02 -4.100583493709564209e-02 1.327026486396789551e-01 2.271530777215957642e-01 -1.407797634601593018e-01
9.515058994293212891e-02 -1.946815997362136841e-01 1.742250323295593262e-01 2.786274552345275879e-01 1.641264557838439941e-01 -1.241179332137107849e-01 5.225703492760658264e-02 -6.841863505542278290e-03 9.854986518621444702e-02 1.214938005432486534e-03 9.391013532876968384e-02 -2.178944647312164307e-01 -9.443767368793487549e-02 3.027613759040832520e-01 2.789471149444580078e-01 -1.866838186979293823e-01 -7.040657848119735718e-02 1.500736176967620850e-01 2.940666973590850830e-01 -1.146973925642669201e-03 -2.067181281745433807e-02 -9.803459793329238892e-02 1.268714070320129395e-01 2.314680218696594238e-01 -3.397387266159057617e-02 1.425333470106124878e-01 -4.610152915120124817e-02 -3.843768686056137085e-02 2.794226109981536865e-01 -7.907918095588684082e-02 -1.136162504553794861e-01 -4.524399638175964355e-01
-9.661895781755447388e-02 -2.095668464899063110e-01 4.245568066835403442e-02 1.450759023427963257e-01 1.928233206272125244e-01 -3.761112093925476074e-01 -9.230207651853561401e-02 -7.893262803554534912e-02 -1.716891974210739136e-01 -2.377616167068481445e-01 -1.278810352087020874e-01 -1.332360208034515381e-01 1.275547295808792114e-01 1.389393862336874008e-02 3.545373976230621338e-01 2.057950794696807861e-01 -3.137601315975189209e-01 8.091222494840621948e-02 8.428470045328140259e-02 -1.520953774452209473e-01 -7.311967760324478149e-02 -1.597255021333694458e-01 2.719761431217193604e-01 9.887767583131790161e-02 -1.063967645168304443e-01 -1.174056157469749451e-02 -7.201889902353286743e-02 2.185411867685616016e-04 3.766696751117706299e-01 5.110095068812370300e-02 -2.041661925613880157e-02 -1.203866228461265564e-01
9.577006846666336060e-02 -7.689471542835235596e-02 5.486011877655982971e-02 2.968763411045074463e-01 -1.636765897274017334e-01 -1.053469255566596985e-01 2.470092773437500000e-01 -1.192278042435646057e-01 -1.369355805218219757e-02 -2.352601103484630585e-02 2.393895387649536133e-01 3.847779706120491028e-02 -3.580601478461176157e-04 1.510973274707794189e-01 2.268855832517147064e-02 4.911876618862152100e-01 -1.201763004064559937e-01 4.100568592548370361e-02 2.947429195046424866e-02 1.556728333234786987e-01 -2.442578822374343872e-01 1.642274856567382812e-01 3.770039975643157959e-01 1.612930931150913239e-02 1.571013629436492920e-01 3.922085836529731750e-02 -1.254001408815383911e-01 -6.677665561437606812e-02 1.330768913030624390e-01 -1.345252990722656250e-01 -1.307321637868881226e-01 -2.948927283287048340e-01
-6.604318320751190186e-02 1.794036030769348145e-01 9.454805403947830200e-02 -1.283630877733230591e-01 -2.980138063430786133e-01 -1.014509797096252441e-01 3.620344698429107666e-01 9.578508138656616211e-02 9.770449250936508179e-02 -2.531738877296447754e-01 5.843781679868698120e-02 1.885474920272827148e-01 -1.118149310350418091e-01 7.557609677314758301e-02 2.254309654235839844e-01 3.476367592811584473e-01 -1.208443865180015564e-01 -1.734738647937774658e-01 1.815553754568099976e-01 -7.945769280195236206e-02 1.323122084140777588e-01 1.673899590969085693e-01 1.674162149429321289e-01 5.588019639253616333e-02 7.402661442756652832e-02 4.363025072962045670e-03 -4.120606184005737305e-01 -8.888217061758041382e-02 1.022223457694053650e-01 -4.239295795559883118e-02 -1.419779509305953979e-01 -1.412394046783447266e-01
9.942315518856048584e-04 -1.457767374813556671e-02 2.137094922363758087e-02 2.222091108560562134e-01 6.966190040111541748e-02 -4.980819299817085266e-02 1.293644756078720093e-01 -2.887662686407566071e-02 2.857794752344489098e-04 -1.049872711300849915e-01 -8.256265521049499512e-02 2.204534709453582764e-01 4.398571327328681946e-02 1.488611251115798950e-01 4.167114496231079102e-01 1.113207079470157623e-02 -1.857682615518569946e-01 -4.762560129165649414e-02 2.926498353481292725e-01 2.893732674419879913e-02 2.230148613452911377e-01 -3.739938735961914062e-01 9.940344840288162231e-02 9.475699812173843384e-02 -2.211908698081970215e-01 -1.373617202043533325e-01 1.210781633853912354e-01 2.622464895248413086e-01 3.205330073833465576e-01 8.373489975929260254e-02 -1.528745740652084351e-01 -2.113482207059860229e-01
-1.951108127832412720e-01 8.869733661413192749e-03 7.946439087390899658e-02 1.666040122509002686e-01 -5.443490669131278992e-02 -1.710158288478851318e-01 3.357677161693572998e-01 -1.845694631338119507e-01 2.346643060445785522e-01 -3.210814595222473145e-01 5.789328739047050476e-02 3.235563933849334717e-01 -6.559224426746368408e-02 2.793845236301422119e-01 4.866069927811622620e-02 2.456408590078353882e-01 -1.089207157492637634e-01 -9.479342401027679443e-02 -1.321727633476257324e-01 1.191937848925590515e-01 5.838206037878990173e-03 -2.456959784030914307e-01 8.439572900533676147e-02 -1.876128837466239929e-02 -5.661623179912567139e-02 1.783869415521621704e-01 -1.133840717375278473e-02 1.614263206720352173e-01 3.433008790016174316e-01 1.912593245506286621e-01 -5.895752459764480591e-03 3.759731352329254150e-02
-1.397622823715209961e-01 1.342585235834121704e-01 1.708567291498184204e-01 -1.270581483840942383e-01 -3.544346895068883896e-03 -2.509462833404541016e-01 2.249957621097564697e-02 8.466666936874389648e-02 -2.005824297666549683e-01 -8.739644289016723633e-02 -2.727096378803253174e-01 3.383409082889556885e-01 3.856802731752395630e-02 -1.527668721973896027e-02 2.040214687585830688e-01 2.023800611495971680e-01 2.248285561800003052e-01 -1.124216616153717041e-01 -8.670997805893421173e-03 -1.148174256086349487e-01 1.684285402297973633e-01 -3.115592002868652344e-01 1.285777837038040161e-01 1.321733295917510986e-01 2.384307384490966797e-01 8.805450052022933960e-02 1.012308709323406219e-02 -1.442687809467315674e-01 3.340989351272583008e-01 -2.222241461277008057e-02 -1.526254117488861084e-01 -2.619369328022003174e-01
1.842243373394012451e-01 -3.768736422061920166e-01 2.776021361351013184e-01 1.538797169923782349e-01 -2.927242964506149292e-02 -2.533214688301086426e-01 -7.308574020862579346e-02 1.976438164710998535e-01 -3.306309506297111511e-02 -7.439429406076669693e-03 1.340321600437164307e-01 1.419621556997299194e-01 3.369232639670372009e-02 1.830136328935623169e-01 1.895903348922729492e-01 1.130628809332847595e-01 -9.965265542268753052e-02 -2.090220749378204346e-01 -1.757517158985137939e-01 -1.054353117942810059e-01 -7.118809223175048828e-02 -3.400193527340888977e-02 2.253018915653228760e-01 1.860646158456802368e-01 1.405600309371948242e-01 -2.671973407268524170e-02 -3.792408108711242676e-01 2.175205573439598083e-02 -1.157484576106071472e-01 -1.499904841184616089e-01 5.651678144931793213e-02 -3.164515197277069092e-01
-2.856566570699214935e-02 -3.927008807659149170e-02 2.589957416057586670e-01 2.000455111265182495e-01 -2.608789801597595215e-01 1.952572911977767944e-01 2.005460262298583984e-01 6.704623997211456299e-02 1.840694993734359741e-01 -1.240778118371963501e-01 -9.205099940299987793e-02 -7.002235949039459229e-02 6.062636524438858032e-02 1.941627711057662964e-01 3.658284991979598999e-02 1.209663674235343933e-01 -3.376732766628265381e-02 -1.879964619874954224e-01 2.127655446529388428e-01 -1.780792623758316040e-01 8.982490003108978271e-02 -2.188774645328521729e-01 4.458828866481781006e-01 6.959246098995208740e-02 -1.160971373319625854e-01 4.231458529829978943e-02 -2.262633480131626129e-02 -2.790889143943786621e-01 2.073374837636947632e-01 2.715304791927337646e-01 -1.508761197328567505e-01 -1.157616525888442993e-01
-3.950204327702522278e-02 -3.235505893826484680e-02 2.558829784393310547e-01 2.305765450000762939e-01 -4.502191767096519470e-02 -4.358628019690513611e-02 2.750402987003326416e-01 -1.593452878296375275e-02 2.121348306536674500e-02 -8.768238127231597900e-02 -2.325325608253479004e-01 1.196434795856475830e-01 -2.860009074211120605e-01 1.707546859979629517e-01 6.603555381298065186e-02 2.641503512859344482e-01 1.820582449436187744e-01 1.213938221335411072e-01 3.616386791691184044e-03 -2.075835615396499634e-01 -2.564218342304229736e-01 1.283737085759639740e-02 2.672677040100097656e-01 9.383556991815567017e-02 -3.473851084709167480e-02 8.629035949707031250e-02 7.540893275290727615e-03 -2.264591604471206665e-01 2.079052627086639404e-01 1.168424561619758606e-01 1.143153831362724304e-01 -4.125912487506866455e-01
-1.207479834556579590e-01 -2.076998353004455566e-02 2.103428989648818970e-01 1.011718139052391052e-01 8.111459761857986450e-02 -3.549504876136779785e-01 -8.532009273767471313e-02 -1.281006336212158203e-01 -9.860317409038543701e-02 -3.867677748203277588e-01 1.478557288646697998e-01 -1.687186062335968018e-01 8.013985119760036469e-03 1.362533271312713623e-01 2.925961911678314209e-01 1.595823615789413452e-01 -2.361249774694442749e-01 1.655646115541458130e-01 1.334503591060638428e-01 -2.636012732982635498e-01 -1.792201101779937744e-01 -1.815926581621170044e-01 2.130347192287445068e-01 2.301532924175262451e-01 -4.600499942898750305e-02 -1.455044299364089966e-01 8.546928316354751587e-02 -7.175531238317489624e-02 1.561399102210998535e-01 7.847528159618377686e-02 -2.856671065092086792e-02 -1.841072142124176025e-01
-2.116681039333343506e-01 1.350382715463638306e-01 3.676647841930389404e-01 2.549391984939575195e-01 -3.526102378964424133e-02 9.146804362535476685e-02 1.387972533702850342e-01 2.693190872669219971e-01 -1.151979863643646240e-01 -1.592254936695098877e-01 -3.503000736236572266e-02 1.305301338434219360e-01 2.043218910694122314e-01 -1.744098663330078125e-01 3.097226023674011230e-01 3.851953744888305664e-01 6.918874382972717285e-02 -5.278547108173370361e-02 2.434067577123641968e-01 -1.092001944780349731e-01 -1.691705882549285889e-01 -6.738464534282684326e-02 1.580239832401275635e-01 8.082216233015060425e-02 2.126022726297378540e-01 -1.217383891344070435e-02 4.319096729159355164e-02 -2.340741828083992004e-02 -7.314863801002502441e-02 2.302372157573699951e-01 1.102767512202262878e-01 1.827925443649291992e-02
-7.700728625059127808e-02 -1.072901338338851929e-01 3.845990076661109924e-02 1.094064041972160339e-01 2.833781242370605469e-01 4.228002205491065979e-02 8.476212620735168457e-02 3.989811614155769348e-02 8.560315519571304321e-02 -6.919087469577789307e-02 8.703441172838211060e-02 3.863464295864105225e-02 -1.451467126607894897e-01 4.131780862808227539e-01 2.350950986146926880e-01 5.110733211040496826e-02 -1.194477677345275879e-01 6.216907408088445663e-03 3.743323683738708496e-01 3.858952596783638000e-02 7.028151303529739380e-02 5.488321185111999512e-03 4.319670796394348145e-01 2.562443017959594727e-01 6.657933443784713745e-02 -6.479390710592269897e-02 -1.241990644484758377e-02 4.145149886608123779e-02 8.616837859153747559e-02 8.783361315727233887e-02 -3.095333576202392578e-01 -2.698030173778533936e-01
-2.445241063833236694e-01 -1.512918323278427124e-01 4.587435126304626465e-01 1.522124558687210083e-01 2.918705940246582031e-01 -1.142539232969284058e-01 1.085665747523307800e-01 -1.308034509420394897e-01 -2.407983690500259399e-01 -1.436460167169570923e-01 8.720209449529647827e-02 1.326376013457775116e-02 1.692306995391845703e-01 1.149774249643087387e-02 1.104007139801979065e-01 2.121537327766418457e-01 -1.054310873150825500e-01 -1.368433535099029541e-01 2.767378389835357666e-01 -2.541148066520690918e-01 3.512834385037422180e-02 -2.104137688875198364e-01 9.410531818866729736e-02 2.200902551412582397e-01 -1.588668227195739746e-01 -1.113585531711578369e-01 -5.781628936529159546e-02 -1.272778958082199097e-01 -6.725889444351196289e-02 5.028450861573219299e-02 -1.108173057436943054e-01 -1.840675026178359985e-01
3.846940994262695312e-01 1.080205738544464111e-01 3.650340437889099121e-01 1.747308373451232910e-01 1.408001929521560669e-01 -1.797272115945816040e-01 3.326169401407241821e-02 5.327046383172273636e-03 4.364567250013351440e-02 -8.624080568552017212e-03 9.865230321884155273e-02 1.863305270671844482e-01 -2.055805176496505737e-01 -2.513010054826736450e-02 1.966064572334289551e-01 2.235744446516036987e-01 -3.538458049297332764e-01 -3.327722474932670593e-02 1.716961562633514404e-01 9.509690105915069580e-02 5.365891754627227783e-02 9.550207294523715973e-03 1.639521270990371704e-01 9.391215443611145020e-02 1.122496873140335083e-01 -1.628461480140686035e-01 -3.635830879211425781e-01 3.880730271339416504e-02 2.178479135036468506e-01 1.427370309829711914e-01 3.392957895994186401e-02 -5.209229420870542526e-03
1.643794178962707520e-01 2.278958819806575775e-02 3.466446697711944580e-01 5.799755826592445374e-02 -2.553443238139152527e-02 1.090942248702049255e-01 3.937465846538543701e-01 -1.345180422067642212e-01 -1.031482443213462830e-01 3.674798831343650818e-02 2.956898137927055359e-02 -3.705563768744468689e-02 3.014073371887207031e-01 2.248301357030868530e-01 3.399315774440765381e-01 1.889605633914470673e-02 -2.538193166255950928e-01 1.345649808645248413e-01 1.532844454050064087e-01 -8.431781828403472900e-02 -1.616244167089462280e-01 -2.028448432683944702e-01 2.506164908409118652e-01 2.044008076190948486e-01 -9.905517846345901489e-02 -1.441273391246795654e-01 -8.595440536737442017e-03 -1.608589589595794678e-01 1.701970249414443970e-01 -1.369161605834960938e-01 2.518207766115665436e-02 -4.277962073683738708e-02
-4.692437127232551575e-02 -1.826629191637039185e-01 5.374635457992553711e-01 -9.478428214788436890e-02 2.026840150356292725e-01 -2.281554341316223145e-01 3.931701928377151489e-02 1.081258431077003479e-02 3.914160653948783875e-02 -3.458353281021118164e-01 -2.318482846021652222e-01 7.646606862545013428e-02 1.898698657751083374e-01 -7.478865236043930054e-02 2.874635756015777588e-01 2.570820748805999756e-01 2.288010902702808380e-02 -1.021698638796806335e-01 -3.467798233032226562e-02 5.199402943253517151e-02 5.718556419014930725e-02 -6.674503535032272339e-02 4.228257015347480774e-02 2.242995500564575195e-01 -5.992188304662704468e-02 -3.561242297291755676e-02 -5.058324709534645081e-02 1.526968367397785187e-02 1.881678849458694458e-01 -1.241627559065818787e-01 -2.176616042852401733e-01 1.418989002704620361e-01
-1.262085791677236557e-02 -6.846982240676879883e-02 2.295880615711212158e-01 6.883703172206878662e-02 -2.631767988204956055e-01 -2.733613252639770508e-01 1.549693197011947632e-01 -1.110576838254928589e-01 -6.818573176860809326e-02 1.876184642314910889e-01 4.481966048479080200e-02 1.640278287231922150e-02 1.110140681266784668e-01 2.335793823003768921e-01 1.946070939302444458e-01 1.686883270740509033e-01 -5.027123261243104935e-03 -5.639943107962608337e-02 2.534977495670318604e-01 -3.335982188582420349e-02 1.941380202770233154e-01 -7.119014114141464233e-02 1.117193624377250671e-01 -2.478230297565460205e-01 1.274155825376510620e-01 2.777345180511474609e-01 -1.682482846081256866e-02 1.889863759279251099e-01 6.749135255813598633e-02 6.349320709705352783e-02 1.323756277561187744e-01 -4.912349581718444824e-01
-1.344814598560333252e-01 2.217057347297668457e-02 2.391647398471832275e-01 -4.540298879146575928e-02 -1.552009880542755127e-01 -1.158749312162399292e-01 1.259917914867401123e-01 -2.122434377670288086e-01 -2.478981949388980865e-02 -7.898135483264923096e-02 -1.022049635648727417e-01 1.632642596960067749e-01 1.257122606039047241e-01 2.981080710887908936e-01 2.515071928501129150e-01 5.126400589942932129e-01 -1.040713191032409668e-01 1.151535585522651672e-01 4.553779214620590210e-02 -1.204750165343284607e-01 -4.892408102750778198e-02 1.572763621807098389e-01 2.685905694961547852e-01 -1.442797631025314331e-01 -3.406444191932678223e-02 2.002072334289550781e-01 -1.274422258138656616e-01 -5.503998324275016785e-02 1.846023499965667725e-01 -4.335374757647514343e-02 7.347773015499114990e-02 -2.939531207084655762e-01
-5.984422937035560608e-02 -5.503449589014053345e-02 2.254744060337543488e-02 2.306385040283203125e-01 -3.541683778166770935e-02 -1.403418630361557007e-01 3.074961714446544647e-02 -1.734969615936279297e-01 -8.594916760921478271e-02 5.511743202805519104e-02 3.523318096995353699e-02 4.387976229190826416e-01 -8.520957082509994507e-02 1.084255874156951904e-01 2.716334760189056396e-01 4.402734935283660889e-01 -8.663930743932723999e-02 5.525872111320495605e-02 5.248514190316200256e-02 -2.789161540567874908e-02 -1.440187245607376099e-01 1.388478279113769531e-01 1.458430290222167969e-01 9.813184291124343872e-02 1.442940253764390945e-02 1.254287958145141602e-01 1.756587065756320953e-02 5.370458215475082397e-02 4.546791911125183105e-01 -6.993919610977172852e-02 5.226323753595352173e-02 -2.798860967159271240e-01
-9.421493858098983765e-02 -1.424288451671600342e-01 5.125899910926818848e-01 1.231989935040473938e-01 -2.430471964180469513e-02 -2.806837558746337891e-01 -8.572322130203247070e-02 -2.488384246826171875e-01 -1.305180341005325317e-01 -1.280486732721328735e-01 2.402057945728302002e-01 -5.248502269387245178e-02 -9.273940324783325195e-02 -9.828920662403106689e-02 5.791986361145973206e-03 2.732934057712554932e-01 -6.366499513387680054e-02 -6.457110401242971420e-03 1.476088315248489380e-01 -2.878233194351196289e-01 -4.515274986624717712e-02 -4.452143609523773193e-02 2.790446281433105469e-01 1.521767079830169678e-01 2.112014144659042358e-01 -7.176665216684341431e-02 -2.555111423134803772e-02 7.049445062875747681e-02 1.550844758749008179e-01 -1.708958745002746582e-01 -9.410155564546585083e-02 -1.616732478141784668e-01
7.021422032266855240e-03 -2.376855462789535522e-01 1.221965160220861435e-02 1.391142308712005615e-01 1.585841923952102661e-01 -3.478245139122009277e-01 1.001164391636848450e-01 -1.827741116285324097e-01 -2.665770798921585083e-02 -1.019763350486755371e-01 -2.131921611726284027e-02 1.932502090930938721e-01 5.759110301733016968e-02 4.247828423976898193e-01 1.787101328372955322e-01 -1.101156473159790039e-01 -1.135597899556159973e-01 1.243988797068595886e-01 1.983925551176071167e-01 6.113361567258834839e-02 1.951774954795837402e-01 1.386735141277313232e-01 1.618766188621520996e-01 1.812752187252044678e-01 -3.843210637569427490e-02 1.469159722328186035e-01 9.935899870470166206e-04 -1.704226583242416382e-01 1.510636061429977417e-01 1.355563104152679443e-01 -1.032441928982734680e-01 -4.072410762310028076e-01
-4.700970649719238281e-02 -1.126567944884300232e-01 6.399653851985931396e-02 2.857618331909179688e-01 -1.786804758012294769e-02 5.992941092699766159e-03 4.780942201614379883e-01 -5.330290272831916809e-02 8.291910588741302490e-02 -1.081877499818801880e-01 3.011842966079711914e-01 1.639531403779983521e-01 7.581991702318191528e-02 1.549234837293624878e-01 -3.587720543146133423e-02 3.856209814548492432e-01 -9.186998009681701660e-02 1.040613725781440735e-01 -3.950739651918411255e-02 7.840140908956527710e-02 -1.918962895870208740e-01 -1.869430206716060638e-02 2.330621778964996338e-01 7.298093289136886597e-02 3.683537244796752930e-02 1.878870576620101929e-01 1.058302745223045349e-01 3.060308517888188362e-03 1.315571516752243042e-01 -2.858718633651733398e-01 1.416502892971038818e-02 -2.841945290565490723e-01
1.272786781191825867e-02 1.473314315080642700e-01 4.283675253391265869e-01 -7.062596827745437622e-02 2.985356748104095459e-01 -5.115247890353202820e-02 -8.274330943822860718e-02 -2.947276644408702850e-02 -7.786187529563903809e-02 -2.182111293077468872e-01 -6.253287196159362793e-03 1.364388018846511841e-01 -2.095474898815155029e-01 -1.741538792848587036e-01 2.751397900283336639e-02 6.466900557279586792e-02 -8.638401329517364502e-02 -2.057576030492782593e-01 -1.954032182693481445e-01 -8.017569780349731445e-02 -5.837625637650489807e-02 9.166380017995834351e-02 2.933530807495117188e-01 2.138175964355468750e-01 2.043676525354385376e-01 5.811874195933341980e-02 1.122516468167304993e-01 -9.380102902650833130e-02 3.973596692085266113e-01 -3.729218244552612305e-02 -1.691614985466003418e-01 -2.150359153747558594e-01
-2.030480951070785522e-01 -2.925264537334442139e-01 2.022749632596969604e-01 2.407141476869583130e-01 1.497021913528442383e-01 -3.215134441852569580e-01 5.114761367440223694e-02 1.573216617107391357e-01 9.365120530128479004e-02 3.841482102870941162e-02 -4.048572480678558350e-02 1.623832434415817261e-02 8.919470012187957764e-03 4.438564926385879517e-02 2.967717051506042480e-01 -9.657971560955047607e-03 -3.700014054775238037e-01 -4.084943979978561401e-02 2.817350625991821289e-01 1.807549744844436646e-01 -6.125887855887413025e-02 1.843565329909324646e-02 1.684534400701522827e-01 9.429544210433959961e-02 -2.489453107118606567e-01 -1.294085681438446045e-01 9.873707778751850128e-03 -2.034305483102798462e-01 1.752033233642578125e-01 -4.294665064662694931e-03 -4.775117337703704834e-02 -2.713929414749145508e-01
-1.063007190823554993e-01 5.382386967539787292e-02 3.924482762813568115e-01 -8.286120742559432983e-02 -1.845277994871139526e-01 -2.107704877853393555e-01 2.937258593738079071e-02 -1.211636513471603394e-01 1.851939409971237183e-02 -8.791559375822544098e-03 3.307980298995971680e-01 -4.845563694834709167e-02 -1.768469065427780151e-02 6.445681303739547729e-02 1.471306234598159790e-01 3.077804446220397949e-01 -1.059755906462669373e-01 -1.685988903045654297e-01 1.213153824210166931e-02 -1.631245017051696777e-01 -1.841396689414978027e-01 1.552725732326507568e-01 4.382348060607910156e-02 3.303337842226028442e-02 8.434280008077621460e-02 2.650569081306457520e-01 2.201595902442932129e-01 -1.211802586913108826e-01 3.048203587532043457e-01 3.443759307265281677e-02 1.600885987281799316e-01 -3.319168090820312500e-01
2.692541778087615967e-01 1.074028983712196350e-01 3.929236233234405518e-01 1.546403318643569946e-01 -1.100956946611404419e-01 -2.325957417488098145e-01 1.680297404527664185e-01 -7.773017510771751404e-03 -5.579710006713867188e-02 -8.935411274433135986e-02 1.158232986927032471e-01 2.441067397594451904e-01 3.353616595268249512e-02 4.758204147219657898e-02 1.478983163833618164e-01 3.721388801932334900e-02 -1.969722807407379150e-01 6.664946675300598145e-02 2.614455819129943848e-01 1.873849779367446899e-01 8.557738363742828369e-02 -9.088645875453948975e-02 2.874202728271484375e-01 2.780835926532745361e-01 9.347461909055709839e-02 -2.764438465237617493e-02 -2.377313822507858276e-01 -2.640448324382305145e-02 -1.517740935087203979e-01 -3.052282333374023438e-01 1.121429428458213806e-01 -1.211494207382202148e-01
-7.979868352413177490e-02 -1.041330210864543915e-02 2.897340357303619385e-01 1.155645307153463364e-02 2.231494151055812836e-02 -7.233501225709915161e-02 2.887172400951385498e-01 -4.872589930891990662e-02 5.542718619108200073e-02 -1.754337102174758911e-01 2.000165283679962158e-01 1.654656827449798584e-01 1.454517431557178497e-02 1.103275343775749207e-01 1.471407115459442139e-01 4.477462470531463623e-01 1.623805239796638489e-02 1.960456669330596924e-01 1.311491131782531738e-01 2.268460094928741455e-01 -3.420481681823730469e-01 1.408871710300445557e-01 3.027831912040710449e-01 -8.511722832918167114e-02 1.995194852352142334e-01 2.585581131279468536e-02 -4.937739670276641846e-02 -8.899816870689392090e-02 2.652837196364998817e-03 -8.219734579324722290e-02 -1.279860734939575195e-01 -2.552098631858825684e-01
-1.795946508646011353e-01 2.785533200949430466e-03 1.696077287197113037e-01 3.346567749977111816e-01 4.929480329155921936e-02 -4.636158347129821777e-01 6.642150878906250000e-02 -2.768654227256774902e-01 -8.153180032968521118e-02 6.373909115791320801e-02 1.057879105210304260e-01 1.143893450498580933e-01 7.526305317878723145e-02 2.540091574192047119e-01 5.644568428397178650e-02 1.232472732663154602e-01 5.024101957678794861e-02 -1.926612406969070435e-01 9.136207401752471924e-02 1.382845789194107056e-01 1.639176160097122192e-01 -1.678234711289405823e-02 -9.346877038478851318e-02 1.022902503609657288e-01 8.871745318174362183e-02 2.084983736276626587e-01 -1.226397156715393066e-01 -5.633129179477691650e-02 2.876565158367156982e-01 1.681064069271087646e-01 -7.385710626840591431e-02 -3.248285651206970215e-01
1.037473678588867188e-01 -3.899452090263366699e-02 4.095610603690147400e-02 2.328707724809646606e-01 -2.039339095354080200e-01 1.929146610200405121e-02 2.651468217372894287e-01 5.071680992841720581e-02 -3.591594099998474121e-02 -2.815316319465637207e-01 3.071913681924343109e-02 -1.744684725999832153e-01 2.613307237625122070e-01 7.915996760129928589e-02 2.208685725927352905e-01 2.848809659481048584e-01 -1.446990668773651123e-01 -7.413017004728317261e-02 3.932698071002960205e-01 -2.165464162826538086e-01 -2.091963291168212891e-01 -6.687632948160171509e-02 4.676258191466331482e-03 3.092372119426727295e-01 -2.739526797086000443e-03 -1.620285660028457642e-01 1.724774390459060669e-01 1.147869601845741272e-01 1.885240077972412109e-01 -3.385927528142929077e-02 1.072542089968919754e-02 -1.506016552448272705e-01
-1.472557783126831055e-01 7.880066335201263428e-02 1.302961260080337524e-01 1.024198979139328003e-01 -2.433321811258792877e-02 3.535605594515800476e-02 2.448931783437728882e-01 -6.832189857959747314e-02 3.337841928005218506e-01 -2.406737059354782104e-01 3.820471838116645813e-02 1.294743567705154419e-01 -7.136972248554229736e-02 -6.619378924369812012e-03 1.647053509950637817e-01 3.618172109127044678e-01 -6.692219525575637817e-02 -1.044890508055686951e-01 -1.485810875892639160e-01 1.787203997373580933e-01 -2.230703085660934448e-01 -1.290981322526931763e-01 4.511239826679229736e-01 1.451831907033920288e-01 -6.336557865142822266e-02 2.134358882904052734e-01 -5.008146911859512329e-02 1.080445349216461182e-01 1.967749595642089844e-01 9.415523707866668701e-02 2.254072427749633789e-01 6.959308683872222900e-02
-1.015882240608334541e-03 -8.384841680526733398e-02 1.367010027170181274e-01 1.440145820379257202e-01 2.102932929992675781e-01 -3.348821997642517090e-01 -7.238841801881790161e-02 -1.825915724039077759e-01 -1.619705408811569214e-01 -2.831246852874755859e-01 2.014354169368743896e-01 -2.291249930858612061e-01 -5.187813565135002136e-02 -3.617309033870697021e-02 3.766054511070251465e-01 2.011223584413528442e-01 -1.868537217378616333e-01 8.909137547016143799e-02 1.293557584285736084e-01 -1.445397883653640747e-01 -3.022259175777435303e-01 -2.683603204786777496e-02 1.522498875856399536e-01 1.318556517362594604e-01 -1.523739248514175415e-01 -6.006829440593719482e-02 -1.594524271786212921e-02 -9.806554764509201050e-02 2.199848741292953491e-01 9.328718483448028564e-02 2.802112326025962830e-02 -2.552663683891296387e-01
-3.795769810676574707e-02 -2.179134190082550049e-01 3.962661027908325195e-01 8.700166642665863037e-02 -4.499007761478424072e-02 -1.909702457487583160e-02 1.331571638584136963e-01 5.489610135555267334e-03 -3.626203164458274841e-02 -3.700167834758758545e-01 1.649295166134834290e-02 2.742318995296955109e-02 -1.387775987386703491e-01 3.758094832301139832e-02 1.711795926094055176e-01 1.627568602561950684e-01 -1.712180674076080322e-01 -1.701927781105041504e-01 -9.956515580415725708e-02 -4.641886427998542786e-02 1.962530612945556641e-01 -1.098545193672180176e-01 1.698544472455978394e-01 -1.105005070567131042e-01 7.187145948410034180e-02 -8.042017370462417603e-02 -4.756299257278442383e-01 9.808784723281860352e-02 3.546369969844818115e-01 1.021768078207969666e-01 5.806298926472663879e-02 -3.951975703239440918e-02
-3.086269795894622803e-01 7.249075174331665039e-02 2.535712160170078278e-02 1.261449307203292847e-01 1.465879380702972412e-01 -2.107036672532558441e-02 2.968825697898864746e-01 -6.672073155641555786e-02 8.687084913253784180e-02 -1.947822570800781250e-01 2.731780409812927246e-01 1.720068007707595825e-01 1.869757659733295441e-02 6.827447563409805298e-02 1.782662868499755859e-01 2.645750641822814941e-01 -3.678620792925357819e-03 -1.125913038849830627e-01 -1.591840386390686035e-01 -6.741207093000411987e-02 -1.123714894056320190e-01 1.330965012311935425e-01 -1.111185271292924881e-02 3.051716685295104980e-01 2.315904200077056885e-02 7.894027233123779297e-02 -1.983164846897125244e-01 6.768178194761276245e-02 -1.053680013865232468e-02 7.997396402060985565e-03 -3.211847543716430664e-01 -4.378865659236907959e-01
-2.226547710597515106e-02 -5.668282974511384964e-03 2.310332842171192169e-02 3.898792341351509094e-02 -5.478543229401111603e-03 -3.735167160630226135e-02 2.910447418689727783e-01 2.030788958072662354e-01 2.623772025108337402e-01 -2.264184653759002686e-01 3.398949801921844482e-01 1.573574542999267578e-01 -1.988586783409118652e-01 3.356647118926048279e-02 3.294012546539306641e-01 4.003228247165679932e-01 -6.370037794113159180e-02 -9.775244444608688354e-02 -1.394550874829292297e-02 -1.446861475706100464e-01 -5.462239310145378113e-02 -2.493535727262496948e-01 1.598741114139556885e-01 -3.438286855816841125e-02 -1.764084771275520325e-02 2.646900713443756104e-01 1.065425574779510498e-01 2.250145934522151947e-02 -8.823134005069732666e-03 -1.319020986557006836e-01 1.592182070016860962e-01 -2.202549427747726440e-01
-1.486045122146606445e-01 8.148955553770065308e-02 5.687862038612365723e-01 2.178071886301040649e-01 -5.188356712460517883e-02 -9.148690849542617798e-02 1.478322893381118774e-01 -8.574112504720687866e-02 -8.130963146686553955e-02 9.666030853986740112e-02 -2.487709820270538330e-01 9.968341141939163208e-02 -1.082671061158180237e-02 4.501315578818321228e-02 2.293003946542739868e-01 -3.206393867731094360e-02 1.559509243816137314e-02 -4.422662034630775452e-02 1.724331378936767578e-01 -3.065772354602813721e-02 1.216057464480400085e-01 -1.582005620002746582e-02 1.095266565680503845e-01 4.536915123462677002e-01 -2.174857854843139648e-01 6.275342404842376709e-02 -2.437084019184112549e-01 1.168231442570686340e-01 -2.554826438426971436e-02 6.637171655893325806e-02 -2.338238246738910675e-02 -1.445538699626922607e-01
-2.089692950248718262e-01 7.475903723388910294e-03 2.672889530658721924e-01 1.517802625894546509e-01 1.452260762453079224e-01 -2.258836328983306885e-01 2.898840010166168213e-01 -1.296972781419754028e-01 8.363673835992813110e-02 -2.389848977327346802e-02 1.040490418672561646e-01 2.533327341079711914e-01 -1.065858826041221619e-01 -1.916044764220714569e-02 1.114653646945953369e-01 1.265319287776947021e-01 -8.379897475242614746e-02 -4.966647922992706299e-02 3.865664899349212646e-01 1.747142076492309570e-01 -6.648868322372436523e-02 -1.770060807466506958e-01 1.448733806610107422e-01 -1.096611618995666504e-01 2.088249027729034424e-01 -6.538070738315582275e-02 -2.673583626747131348e-01 -2.345934063196182251e-01 -1.144545376300811768e-01 -1.808661371469497681e-01 -1.897969990968704224e-01 -2.272640764713287354e-01
-9.833029657602310181e-02 3.526183366775512695e-01 2.190004587173461914e-01 4.814012348651885986e-02 -4.019631072878837585e-02 -3.046486377716064453e-01 1.375933140516281128e-01 -5.113110318779945374e-02 1.586225256323814392e-02 -4.374868273735046387e-01 -3.417911753058433533e-02 -2.496005222201347351e-02 -1.032083928585052490e-01 -5.608214437961578369e-02 -9.076148271560668945e-02 4.491663277149200439e-01 1.007753610610961914e-01 -2.363695949316024780e-02 2.598035037517547607e-01 -1.474531441926956177e-01 -9.680520743131637573e-02 -1.193535849452018738e-01 1.402586232870817184e-03 -1.119224168360233307e-02 -1.066420748829841614e-01 1.048856303095817566e-01 -8.123008161783218384e-02 -6.313859671354293823e-02 2.362138777971267700e-01 -2.160313576459884644e-01 1.033666059374809265e-01 -1.127353385090827942e-01
4.048367589712142944e-02 2.266170084476470947e-02 1.967586278915405273e-01 1.737978011369705200e-01 8.912854827940464020e-03 -3.777502179145812988e-01 7.612412422895431519e-02 -4.392369836568832397e-02 1.763833612203598022e-01 -2.542935013771057129e-01 -9.025084227323532104e-02 6.892274320125579834e-02 -7.101199030876159668e-02 3.841822221875190735e-02 1.369283497333526611e-01 -9.310935437679290771e-02 -1.616914570331573486e-01 -1.155913919210433960e-01 1.965401619672775269e-01 4.276926070451736450e-02 2.328688353300094604e-01 -1.120749264955520630e-01 1.756162941455841064e-01 5.773669481277465820e-02 -2.791092991828918457e-01 -2.278092056512832642e-01 5.829851608723402023e-03 -1.382561475038528442e-01 4.937990102916955948e-03 6.751562654972076416e-02 -1.451970189809799194e-01 -5.294158458709716797e-01
6.434437818825244904e-03 -1.014898419380187988e-01 2.841941416263580322e-01 1.935755014419555664e-01 -2.381229847669601440e-01 -1.290347725152969360e-01 -1.283733546733856201e-01 4.048493225127458572e-03 1.327936798334121704e-01 -2.282988876104354858e-01 2.882567346096038818e-01 7.765858620405197144e-02 7.155349478125572205e-03 8.395239710807800293e-02 -2.484711073338985443e-02 7.355190068483352661e-02 1.084093749523162842e-01 -2.303939871490001678e-02 2.964394986629486084e-01 -9.606051445007324219e-02 -8.932983130216598511e-02 -1.565976738929748535e-01 2.213948071002960205e-01 2.047835141420364380e-01 1.351837068796157837e-01 -4.990863054990768433e-02 1.108590364456176758e-01 1.902374476194381714e-01 4.858277440071105957e-01 -2.322246432304382324e-01 1.145210787653923035e-01 6.639791280031204224e-02
-2.244203984737396240e-01 -1.485966593027114868e-01 3.254204988479614258e-01 3.497168719768524170e-01 -4.469376523047685623e-03 -4.306285083293914795e-01 1.538245379924774170e-01 -1.031347289681434631e-01 1.379579752683639526e-01 -2.518122084438800812e-02 -1.511873155832290649e-01 -7.889913022518157959e-02 -1.518009696155786514e-02 2.731316089630126953e-01 1.527915745973587036e-01 3.472561016678810120e-02 -6.324839591979980469e-02 4.575437679886817932e-02 2.675189375877380371e-01 2.290284261107444763e-02 2.137314900755882263e-02 -5.182068794965744019e-02 1.280076205730438232e-01 1.606732606887817383e-01 -4.229184612631797791e-02 -2.350180000066757202e-01 1.418540254235267639e-02 -7.982508093118667603e-02 3.198074698448181152e-01 1.242829766124486923e-02 -1.343282014131546021e-01 -1.544778198003768921e-01
-1.197553202509880066e-01 -2.925266623497009277e-01 1.716799288988113403e-01 2.113653868436813354e-01 5.670523643493652344e-02 -4.074798524379730225e-01 -5.888546002097427845e-04 3.157134354114532471e-02 2.136126905679702759e-01 -8.891439065337181091e-03 3.119994699954986572e-02 -1.869856193661689758e-02 -6.764845922589302063e-03 1.241499930620193481e-01 2.161496132612228394e-01 -9.069402515888214111e-02 -2.153505086898803711e-01 -4.485100880265235901e-02 1.895869076251983643e-01 -6.794141978025436401e-02 -1.022926867008209229e-01 -6.427668035030364990e-02 3.281200528144836426e-01 5.233579874038696289e-02 -3.190147280693054199e-01 -1.368597000837326050e-01 4.073540866374969482e-02 -1.764413714408874512e-01 3.068851828575134277e-01 -6.913846824318170547e-03 -1.029597222805023193e-01 -2.572640478610992432e-01
-1.037705987691879272e-01 1.176913082599639893e-01 1.416191905736923218e-01 1.848265901207923889e-02 -1.901235133409500122e-01 -2.818980813026428223e-01 -1.413949299603700638e-02 -2.413673847913742065e-01 -5.818356573581695557e-02 -1.718769669532775879e-01 3.468731045722961426e-02 -2.477675862610340118e-02 -1.461026445031166077e-02 1.877678483724594116e-01 2.938507497310638428e-01 4.030819237232208252e-01 -1.184652149677276611e-01 9.384529292583465576e-02 -2.454307302832603455e-02 -1.611311286687850952e-01 -3.221981972455978394e-02 1.566960066556930542e-01 2.779943943023681641e-01 -1.825363747775554657e-02 8.149533718824386597e-02 3.666543364524841309e-01 -6.089950352907180786e-02 -1.352911349385976791e-02 1.881041228771209717e-01 5.252115800976753235e-02 1.926759928464889526e-01 -2.983734309673309326e-01
-5.744867399334907532e-02 3.628991171717643738e-02 3.473303914070129395e-01 2.115601599216461182e-01 3.533967137336730957e-01 -1.315553933382034302e-01 4.357449337840080261e-02 8.336134999990463257e-02 1.044734865427017212e-01 -1.007922589778900146e-01 2.845746278762817383e-01 -8.219297975301742554e-02 2.824983932077884674e-02 -4.575904458761215210e-02 4.485422670841217041e-01 -8.776054531335830688e-02 4.862122610211372375e-02 8.944536745548248291e-02 4.050570726394653320e-02 1.770820915699005127e-01 -1.391348540782928467e-01 -1.317238658666610718e-01 2.582379877567291260e-01 2.455929815769195557e-01 -1.379529982805252075e-01 -1.535057872533798218e-01 -5.335244163870811462e-02 -1.173493638634681702e-01 1.061936393380165100e-01 2.303469181060791016e-01 -6.244546920061111450e-02 -1.543442308902740479e-01
-7.626812905073165894e-02 -8.214858919382095337e-02 1.422206610441207886e-01 1.488086432218551636e-01 2.934001982212066650e-01 -2.092350870370864868e-01 6.516914069652557373e-02 -8.273750543594360352e-02 2.592492848634719849e-02 -3.872449398040771484e-01 -5.635460466146469116e-02 -2.343326359987258911e-01 1.389570087194442749e-01 7.005336135625839233e-02 3.732785880565643311e-01 1.326030120253562927e-02 -2.684011459350585938e-01 9.903059899806976318e-02 1.362070292234420776e-01 -2.147020250558853149e-01 -1.145416498184204102e-01 -1.086794361472129822e-01 2.939461469650268555e-01 1.236311644315719604e-01 -1.975897103548049927e-01 -1.384081225842237473e-02 9.057801216840744019e-02 -1.270065903663635254e-01 2.058932632207870483e-01 -2.190705761313438416e-02 -4.467690736055374146e-02 -2.238506823778152466e-01
-1.601522713899612427e-01 -3.013973832130432129e-01 2.673981487751007080e-01 2.005797773599624634e-01 2.271700054407119751e-01 -3.421643674373626709e-01 9.556824713945388794e-02 1.176764890551567078e-01 1.418046355247497559e-01 2.291424572467803955e-02 -7.380393147468566895e-02 -2.935712598264217377e-02 -3.955598175525665283e-02 4.834946617484092712e-02 2.956006824970245361e-01 -1.254048850387334824e-02 -3.284851908683776855e-01 -6.352286785840988159e-02 3.052950203418731689e-01 9.606663137674331665e-02 2.960256487131118774e-02 -1.011368259787559509e-01 1.820320487022399902e-01 1.991298422217369080e-02 -2.430452853441238403e-01 -7.787832617759704590e-02 -7.647771388292312622e-02 -1.316428333520889282e-01 2.732959389686584473e-01 8.866443485021591187e-02 -1.995980739593505859e-02 -1.773624718189239502e-01
-3.562664613127708435e-02 1.632578223943710327e-01 -1.153153087943792343e-02 2.364352494478225708e-01 -2.423252463340759277e-01 -1.227835938334465027e-01 3.431082516908645630e-02 -3.178054839372634888e-02 -1.065194457769393921e-01 -1.655434817075729370e-01 1.247458904981613159e-01 -4.658526740968227386e-03 1.180795654654502869e-01 3.345564305782318115e-01 2.780582606792449951e-01 3.417406380176544189e-01 8.635654300451278687e-02 -8.837363868951797485e-02 -5.671570822596549988e-02 1.584387570619583130e-02 6.583644449710845947e-02 1.957239061594009399e-01 3.227144777774810791e-01 5.097664892673492432e-02 4.770492203533649445e-03 2.237659692764282227e-01 -6.093030795454978943e-02 6.535378098487854004e-02 2.319543212652206421e-01 -6.357412785291671753e-02 3.639723062515258789e-01 -2.218825072050094604e-01
-9.849710017442703247e-02 2.465443126857280731e-02 -3.168406197801232338e-03 1.836871504783630371e-01 1.408743858337402344e-01 -4.994091577827930450e-03 8.757518231868743896e-02 7.169300690293312073e-03 1.580984443426132202e-01 -2.160881180316209793e-03 2.092762142419815063e-01 1.914360672235488892e-01 1.605493575334548950e-01 5.015613883733749390e-02 1.476263403892517090e-01 4.274133443832397461e-01 -1.297651324421167374e-02 -2.692358568310737610e-02 -1.822416931390762329e-01 2.878800630569458008e-01 -2.820710465312004089e-02 -4.300033673644065857e-02 3.269713819026947021e-01 1.942022889852523804e-01 1.611163616180419922e-01 2.482740208506584167e-03 1.074454039335250854e-01 -2.341690063476562500e-01 2.192773073911666870e-01 -8.917672187089920044e-02 5.596088245511054993e-02 -4.175833463668823242e-01
-1.223693788051605225e-01 2.589776813983917236e-01 3.495514392852783203e-01 -8.462696336209774017e-03 -1.209644898772239685e-01 -2.605704665184020996e-01 9.363769739866256714e-02 -9.884101897478103638e-02 7.283173501491546631e-02 -1.618533432483673096e-01 -1.835811734199523926e-01 8.245177567005157471e-02 1.162177473306655884e-01 1.216440200805664062e-01 1.733340620994567871e-01 5.996987968683242798e-02 3.593547642230987549e-02 -3.031842708587646484e-01 -1.887906715273857117e-02 2.032126188278198242e-01 -1.820111721754074097e-01 -3.147620335221290588e-02 -4.533952474594116211e-02 3.058200776576995850e-01 -2.219198495149612427e-01 6.353138387203216553e-02 -3.407895267009735107e-01 -1.404078751802444458e-01 1.187698021531105042e-01 -1.646864861249923706e-01 -4.705930128693580627e-02 -2.520754933357238770e-01
8.124378323554992676e-02 -1.803181469440460205e-01 1.243603974580764771e-01 2.637415528297424316e-01 7.849068194627761841e-02 -2.101684361696243286e-01 1.060634404420852661e-01 -1.961164027452468872e-01 -4.974482953548431396e-02 -5.159708112478256226e-02 3.017253577709197998e-01 1.066760346293449402e-01 1.196771264076232910e-01 3.294187188148498535e-01 1.825712025165557861e-01 1.897837221622467041e-01 -7.432182133197784424e-02 -3.114586137235164642e-02 -3.061992526054382324e-01 -9.944032877683639526e-02 2.210660278797149658e-02 4.809082299470901489e-02 -1.456690952181816101e-02 3.569714725017547607e-01 1.702486127614974976e-01 2.489630319178104401e-02 2.385806106030941010e-02 -4.086295142769813538e-03 1.226792037487030029e-01 4.072062373161315918e-01 -1.418461930006742477e-02 -1.556659340858459473e-01
2.054744660854339600e-01 -6.767554581165313721e-02 1.733453422784805298e-01 2.491473555564880371e-01 -5.795605480670928955e-02 -1.536018252372741699e-01 3.117389976978302002e-01 -1.302807331085205078e-01 1.722682863473892212e-01 -1.086132228374481201e-01 -8.537638001143932343e-03 3.579470515251159668e-01 2.117948085069656372e-01 6.123126298189163208e-02 -1.139936223626136780e-01 -8.579479157924652100e-02 -9.664034098386764526e-02 -6.442422419786453247e-02 -3.942296281456947327e-02 -1.509167253971099854e-01 -9.172854572534561157e-02 -1.225381791591644287e-01 2.049672305583953857e-01 6.012272834777832031e-02 4.714247956871986389e-02 2.340907901525497437e-01 -2.565328776836395264e-02 1.995620429515838623e-01 2.886398136615753174e-01 2.285055071115493774e-01 -2.367713749408721924e-01 -2.921786308288574219e-01
7.828108221292495728e-02 -3.352711498737335205e-01 6.216530129313468933e-02 -2.964277938008308411e-02 8.091416954994201660e-02 -5.739927664399147034e-02 -6.524933129549026489e-02 -6.467789411544799805e-03 -2.994278445839881897e-02 1.883915066719055176e-01 5.862518399953842163e-02 2.216776646673679352e-02 -2.207142859697341919e-02 6.177127733826637268e-02 2.845206856727600098e-01 1.580516435205936432e-02 -3.284383118152618408e-01 -4.155941307544708252e-02 2.403459101915359497e-01 -2.825096249580383301e-01 -7.400568574666976929e-02 -9.107615053653717041e-02 3.868461549282073975e-01 1.003924980759620667e-01 3.794701537117362022e-03 -8.869440108537673950e-02 -1.802908182144165039e-01 3.664939850568771362e-02 2.193829268217086792e-01 1.128370035439729691e-02 -2.504450082778930664e-01 -4.041971862316131592e-01
2.999533116817474365e-01 -1.170335784554481506e-01 5.653503164649009705e-02 8.187478780746459961e-02 -6.571096181869506836e-02 -4.082119837403297424e-02 2.310789078474044800e-01 2.178417742252349854e-01 1.343825012445449829e-01 -2.307856827974319458e-01 2.865408360958099365e-01 1.381841897964477539e-01 4.327379539608955383e-02 -2.071406245231628418e-01 2.048239260911941528e-01 2.395531833171844482e-01 -9.904110431671142578e-02 -9.545191377401351929e-02 3.142048418521881104e-01 -8.380128443241119385e-02 -5.871991813182830811e-02 -2.675716280937194824e-01 8.283207565546035767e-02 -1.263437718152999878e-01 -4.410234466195106506e-02 -2.271986100822687149e-03 7.322435732930898666e-03 2.373807430267333984e-01 2.563307285308837891e-01 1.401508599519729614e-01 7.669845968484878540e-02 -3.013921082019805908e-01
9.140024334192276001e-02 2.101202160120010376e-01 5.987453833222389221e-02 2.567324638366699219e-01 -4.348063096404075623e-02 -1.192507892847061157e-01 5.002066493034362793e-02 2.399002462625503540e-01 2.191183567047119141e-01 4.412184283137321472e-02 2.561824768781661987e-02 4.179767519235610962e-02 4.930410906672477722e-02 -2.835823036730289459e-02 9.528071433305740356e-02 4.591825902462005615e-01 2.064258977770805359e-02 -5.110553279519081116e-02 2.852525413036346436e-01 -1.342454552650451660e-02 1.540224999189376831e-01 -3.161402791738510132e-02 1.394371837377548218e-01 4.279702156782150269e-02 -2.105195075273513794e-01 5.754528939723968506e-02 3.373587429523468018e-01 2.367294952273368835e-02 3.845720887184143066e-01 4.218600690364837646e-02 1.698957979679107666e-01 -2.349114716053009033e-01
2.132998257875442505e-01 3.416078910231590271e-02 3.640695512294769287e-01 -5.080473609268665314e-03 -4.380476102232933044e-02 -2.811774909496307373e-01 -2.663859864696860313e-03 -7.765864580869674683e-02 1.117938086390495300e-01 -6.358444690704345703e-02 -2.338513284921646118e-01 3.042231872677803040e-02 -1.453775465488433838e-01 1.436880081892013550e-01 1.169562861323356628e-01 1.947476118803024292e-01 -8.414734899997711182e-02 -2.310742139816284180e-01 1.531246602535247803e-01 -1.976421773433685303e-01 2.684789523482322693e-02 2.304183542728424072e-01 -7.242062687873840332e-02 3.531621098518371582e-01 -1.126118078827857971e-01 -6.490470468997955322e-02 -1.410733014345169067e-01 3.368131816387176514e-02 4.074754714965820312e-01 -2.022188305854797363e-01 -3.144649043679237366e-02 -1.248680874705314636e-01
4.743336699903011322e-03 8.629228174686431885e-02 1.883103549480438232e-01 2.169159352779388428e-01 -3.627635240554809570e-01 -2.209961116313934326e-01 1.962044388055801392e-01 1.024409979581832886e-01 1.016928702592849731e-01 -2.115933410823345184e-02 -1.040741354227066040e-01 -8.753821253776550293e-02 -1.127629950642585754e-01 1.921036839485168457e-01 5.770128965377807617e-02 3.983011245727539062e-01 -5.833764374256134033e-02 1.762930303812026978e-01 1.937616243958473206e-02 -2.607449889183044434e-01 -4.780475795269012451e-02 -2.302203923463821411e-01 8.495839685201644897e-02 2.456753551959991455e-01 -1.761163175106048584e-01 1.208302974700927734e-01 -3.883267566561698914e-02 2.960968203842639923e-02 2.414988428354263306e-01 -2.722191214561462402e-01 -4.380091652274131775e-02 -1.779407560825347900e-01
-9.136727452278137207e-02 -1.281007528305053711e-01 2.208583056926727295e-01 9.776029735803604126e-02 -8.455489575862884521e-02 -1.545702964067459106e-01 1.875797361135482788e-01 -1.342132538557052612e-01 -7.350573688745498657e-02 -1.214663963764905930e-02 2.242615912109613419e-03 3.232409358024597168e-01 7.065655291080474854e-02 1.660133153200149536e-01 2.113216370344161987e-01 5.823698043823242188e-01 6.711365282535552979e-02 9.162102639675140381e-02 1.774215847253799438e-01 7.923187315464019775e-02 -9.823058545589447021e-02 1.457578837871551514e-01 1.577179133892059326e-01 -1.114109065383672714e-02 -8.972521871328353882e-03 1.574453860521316528e-01 -3.639853000640869141e-02 -6.042104959487915039e-02 2.028761804103851318e-01 -2.897936403751373291e-01 5.774427205324172974e-02 -2.034560739994049072e-01
2.496719062328338623e-01 -7.813359610736370087e-03 1.627274602651596069e-01 1.623279303312301636e-01 2.592443488538265228e-02 -1.678605228662490845e-01 1.387151628732681274e-01 2.032238245010375977e-02 -3.241491690278053284e-02 -2.483794391155242920e-01 -1.518066525459289551e-01 1.843683421611785889e-01 6.778202205896377563e-02 1.165751367807388306e-02 1.381077021360397339e-01 2.273664325475692749e-01 -6.589300930500030518e-02 -2.663974463939666748e-01 2.010719627141952515e-01 -5.436310172080993652e-02 1.622322201728820801e-01 -4.476974532008171082e-02 5.061058998107910156e-01 -2.860616520047187805e-02 8.977606147527694702e-02 6.777261197566986084e-02 2.680169045925140381e-01 2.786037325859069824e-01 5.608540028333663940e-03 -1.704017519950866699e-01 1.909484416246414185e-01 -9.681481868028640747e-02
-1.335915029048919678e-01 1.102676428854465485e-02 9.213991463184356689e-02 1.862945854663848877e-01 4.055202901363372803e-01 -2.465001642704010010e-01 2.012446969747543335e-01 -6.695996969938278198e-02 -3.963010385632514954e-02 6.010253354907035828e-02 1.226167380809783936e-01 1.974065601825714111e-01 4.614746198058128357e-03 9.916950017213821411e-02 2.430307567119598389e-01 8.534796535968780518e-02 -7.235794514417648315e-02 -8.614843338727951050e-02 3.612370193004608154e-01 1.095764935016632080e-01 -1.553000658750534058e-01 3.746378794312477112e-02 1.056067496538162231e-01 -1.102772504091262817e-01 1.324926912784576416e-01 -1.241567954421043396e-01 -3.282997608184814453e-01 -1.975844204425811768e-01 -2.354441024363040924e-02 4.185425862669944763e-02 -1.679120510816574097e-01 -3.449216783046722412e-01
-1.507464051246643066e-01 1.866505295038223267e-02 1.070906072854995728e-01 1.179439425468444824e-01 1.293583065271377563e-01 -2.145966142416000366e-01 2.579283714294433594e-01 -5.704262107610702515e-02 2.031675428152084351e-01 8.705972135066986084e-02 9.330136328935623169e-02 4.883823916316032410e-02 -6.461020559072494507e-02 5.652959272265434265e-02 1.789556145668029785e-01 1.140519678592681885e-01 -3.335751891136169434e-01 1.916685700416564941e-01 3.318984806537628174e-01 -3.070077113807201385e-02 5.099794641137123108e-02 1.238349154591560364e-01 2.056619077920913696e-01 2.673790156841278076e-01 -1.265231221914291382e-01 2.747517228126525879e-01 -8.249837160110473633e-02 2.006572037935256958e-01 2.523232698440551758e-01 -2.129244208335876465e-01 7.958716899156570435e-02 -2.487881779670715332e-01
-2.954318746924400330e-02 1.726230084896087646e-01 2.963924705982208252e-01 -4.443231597542762756e-02 -1.730015575885772705e-01 1.807447820901870728e-01 2.787984013557434082e-01 1.016206219792366028e-01 -4.797936603426933289e-02 -1.605103760957717896e-01 3.119643628597259521e-01 3.000836372375488281e-01 -9.174099564552307129e-02 1.769687831401824951e-01 1.732677519321441650e-01 2.212786227464675903e-01 1.426083408296108246e-02 -1.253610551357269287e-01 1.167678087949752808e-01 6.035687401890754700e-02 -1.163046583533287048e-01 -1.564711704850196838e-02 1.872595846652984619e-01 2.814830839633941650e-01 3.591528236865997314e-01 2.149735689163208008e-01 -9.712045639753341675e-02 -1.784597337245941162e-01 7.519488781690597534e-02 9.084465354681015015e-02 -3.067605756223201752e-02 4.577029496431350708e-02
-1.705158054828643799e-01 1.059301868081092834e-01 -3.299815952777862549e-02 3.114405460655689240e-02 -1.970500349998474121e-01 -1.230420768260955811e-01 2.297941446304321289e-01 1.363721191883087158e-01 1.202751044183969498e-02 -3.559827208518981934e-01 -3.130669593811035156e-01 2.051331996917724609e-01 8.865859708748757839e-04 4.422973096370697021e-02 1.905347406864166260e-01 9.477500617504119873e-02 -6.715398281812667847e-02 -2.271610200405120850e-01 7.554215192794799805e-02 8.501043543219566345e-03 1.090643778443336487e-01 8.754327148199081421e-02 1.364921964704990387e-02 3.914505541324615479e-01 6.136884167790412903e-02 -5.092644318938255310e-02 -1.988860666751861572e-01 -4.320688918232917786e-02 3.580245971679687500e-01 -2.533496916294097900e-01 -1.635073572397232056e-01 -1.277413964271545410e-01
-3.451733589172363281e-01 -6.560886651277542114e-02 1.754536032676696777e-01 5.963833536952733994e-03 1.335221230983734131e-01 -3.328235745429992676e-01 1.331142485141754150e-01 2.996061742305755615e-02 -1.485904771834611893e-02 -2.249184399843215942e-01 1.720640212297439575e-01 9.381147474050521851e-02 3.010786175727844238e-01 3.852909058332443237e-02 -6.370563060045242310e-02 1.864351630210876465e-01 7.023693621158599854e-02 -2.572704553604125977e-01 1.412147879600524902e-01 -1.428994387388229370e-01 1.183134466409683228e-01 9.756650030612945557e-02 1.016442999243736267e-01 9.656890481710433960e-02 -1.128682401031255722e-02 -9.547310322523117065e-02 -1.247850507497787476e-01 -3.933398425579071045e-01 4.440771043300628662e-02 -6.916260812431573868e-03 -1.673592627048492432e-01 -3.378355801105499268e-01
7.120686024427413940e-02 1.552218049764633179e-01 5.289140939712524414e-01 7.307675480842590332e-02 4.572733491659164429e-02 -1.548763066530227661e-01 9.107060730457305908e-02 -6.065772846341133118e-02 -2.133621722459793091e-01 2.188271433115005493e-01 -8.553307503461837769e-02 1.129383221268653870e-01 -3.004269003868103027e-01 -7.427953532896935940e-04 2.071578353643417358e-01 1.087093912065029144e-02 -1.147805973887443542e-01 -1.329103112220764160e-01 7.705309242010116577e-02 -5.422078445553779602e-02 1.137213334441184998e-01 -1.070268675684928894e-01 1.249605640769004822e-01 4.814636111259460449e-01 -5.833432823419570923e-02 8.327811956405639648e-02 5.471184477210044861e-02 -8.062618225812911987e-02 1.505505200475454330e-02 1.812354177236557007e-01 -1.144507899880409241e-01 -1.529545634984970093e-01
-1.053072363138198853e-01 -7.626606523990631104e-02 3.169998526573181152e-01 1.229314580559730530e-01 -6.725334376096725464e-02 -1.622115969657897949e-01 -1.829634159803390503e-01 1.589687168598175049e-01 5.686950311064720154e-02 -2.233734913170337677e-02 4.421230405569076538e-03 9.742607362568378448e-03 -5.831919610500335693e-02 2.224985212087631226e-01 -7.011218369007110596e-02 1.133066937327384949e-01 -1.228256076574325562e-01 -3.130598068237304688e-01 -1.031963452696800232e-01 -2.945030331611633301e-01 -2.303133159875869751e-01 -6.886246800422668457e-02 1.244962122291326523e-02 3.546074032783508301e-02 -3.216689825057983398e-02 1.577759385108947754e-01 -3.396303355693817139e-01 2.653545327484607697e-02 4.041409194469451904e-01 1.576664596796035767e-01 1.753505617380142212e-01 -2.698369920253753662e-01
1.210033595561981201e-01 -6.404966115951538086e-02 2.147537618875503540e-01 2.414310127496719360e-01 -1.525081992149353027e-01 -1.985767185688018799e-01 4.578001499176025391e-01 -1.493499577045440674e-01 1.710167229175567627e-01 -2.598629891872406006e-02 -1.723428070545196533e-01 1.071012020111083984e-01 1.148293688893318176e-01 1.926806271076202393e-01 -6.493128091096878052e-02 2.486444264650344849e-01 -1.606719940900802612e-01 5.843048915266990662e-02 2.376821041107177734e-01 3.891881927847862244e-02 -2.378912121057510376e-01 -2.489377558231353760e-01 2.663746774196624756e-01 6.126138195395469666e-02 9.564646333456039429e-02 -8.310730755329132080e-02 -2.057532370090484619e-01 -6.911451369524002075e-02 1.066381558775901794e-01 9.484530240297317505e-02 2.120022103190422058e-02 -1.741629093885421753e-01
-2.838722467422485352e-01 1.368634104728698730e-01 1.337228715419769287e-01 -9.867099579423666000e-04 1.848287284374237061e-01 2.040370553731918335e-02 3.995425403118133545e-01 -5.836741253733634949e-02 3.184016346931457520e-01 -2.021750509738922119e-01 2.213001400232315063e-01 2.188220173120498657e-01 -1.508392542600631714e-01 1.176175251603126526e-01 2.519786357879638672e-01 1.894122809171676636e-01 1.825554072856903076e-01 -1.173286214470863342e-01 -3.627367690205574036e-02 -2.143836319446563721e-01 8.150004595518112183e-02 -2.276698946952819824e-01 9.823098033666610718e-02 -3.997869417071342468e-02 -3.435150161385536194e-02 1.260886639356613159e-01 -1.954225599765777588e-01 -1.306572705507278442e-01 -7.060295343399047852e-02 -5.203274637460708618e-02 2.590899914503097534e-02 -2.555783689022064209e-01
-6.830620765686035156e-02 -5.221972614526748657e-02 1.266269385814666748e-01 6.942815333604812622e-02 1.666064001619815826e-02 -1.613171100616455078e-01 1.258791387081146240e-01 -2.143075764179229736e-01 -7.522355765104293823e-02 -1.513372641056776047e-02 4.162875562906265259e-02 3.436191976070404053e-01 -7.443783339112997055e-03 1.047408878803253174e-01 2.957774996757507324e-01 3.540885448455810547e-01 1.423879414796829224e-01 2.258447855710983276e-01 5.104250833392143250e-02 6.676980108022689819e-02 -5.892261117696762085e-02 3.315535932779312134e-02 9.220632165670394897e-02 1.117833331227302551e-01 -1.468613147735595703e-01 1.331646144390106201e-01 -3.156769648194313049e-02 -4.506191611289978027e-02 3.909603357315063477e-01 -3.154496550559997559e-01 8.055975660681724548e-03 -3.680095374584197998e-01
-7.370886206626892090e-02 -1.504315584897994995e-01 3.082349896430969238e-01 -5.431948602199554443e-02 -1.297522485256195068e-01 -9.090028703212738037e-02 -1.595260947942733765e-02 -2.248514145612716675e-01 4.065476357936859131e-02 -5.155706033110618591e-02 6.396760046482086182e-02 8.200462162494659424e-02 -1.564090102910995483e-01 1.463730186223983765e-01 2.054737657308578491e-01 1.914728432893753052e-01 -5.661556962877511978e-03 -2.685772478580474854e-01 1.350758373737335205e-01 1.938705146312713623e-01 1.364964395761489868e-01 -2.994508147239685059e-01 5.579333305358886719e-01 9.586731344461441040e-02 -7.663301657885313034e-03 1.059589087963104248e-01 1.705701053142547607e-01 1.844200640916824341e-01 8.580112457275390625e-02 -1.039726287126541138e-01 8.285948634147644043e-02 4.428521916270256042e-02
-2.285234332084655762e-01 1.218223348259925842e-01 1.356629133224487305e-01 -9.991389513015747070e-02 8.073574304580688477e-02 2.356145903468132019e-02 3.219806253910064697e-01 -1.115599274635314941e-01 2.459766417741775513e-01 -2.425845265388488770e-01 1.099416241049766541e-02 1.869743764400482178e-01 5.067999660968780518e-02 4.178628325462341309e-01 1.255436837673187256e-01 4.261834621429443359e-01 1.538753807544708252e-01 -2.294692397117614746e-01 1.467849165201187134e-01 -1.394695043563842773e-01 1.440180689096450806e-01 -7.810925692319869995e-02 1.313271820545196533e-01 -7.551223784685134888e-02 -8.513235300779342651e-02 -1.322822459042072296e-02 -3.910573571920394897e-02 2.518719434738159180e-02 2.443103939294815063e-01 -5.346500128507614136e-02 -9.260074049234390259e-02 -6.727291643619537354e-02
1.580793224275112152e-02 -1.715134680271148682e-01 2.757075428962707520e-01 2.467171996831893921e-01 2.245095968246459961e-01 -7.512399554252624512e-02 -1.174296438694000244e-01 1.121812835335731506e-01 2.262667566537857056e-01 -1.982089281082153320e-01 1.976746767759323120e-01 2.489299029111862183e-01 1.674906313419342041e-01 -2.140849381685256958e-01 -3.122824244201183319e-02 1.206918358802795410e-01 -1.610554754734039307e-01 -4.479590430855751038e-02 4.666144400835037231e-02 -3.550798073410987854e-02 -2.409704178571701050e-01 -1.716864854097366333e-01 2.121009379625320435e-01 4.234525933861732483e-02 1.355090439319610596e-01 1.397178173065185547e-01 -1.955466866493225098e-01 1.343896519392728806e-02 2.897080481052398682e-01 1.078426912426948547e-01 -3.629435300827026367e-01 -2.786605432629585266e-02
4.799062013626098633e-02 1.754698753356933594e-01 -5.434733629226684570e-02 1.452833563089370728e-01 -2.716281116008758545e-01 -1.693323403596878052e-01 1.936740130186080933e-01 -1.115515232086181641e-01 -4.602783173322677612e-02 -4.357177019119262695e-01 -9.187220036983489990e-02 9.561130404472351074e-02 2.318872604519128799e-03 3.199860751628875732e-01 1.782882511615753174e-01 1.217235103249549866e-01 -2.223569750785827637e-01 -1.698528230190277100e-01 -1.656460389494895935e-02 -1.538832187652587891e-01 -1.231119856238365173e-01 -1.742672920227050781e-01 7.292193919420242310e-02 -9.161124378442764282e-02 1.906835101544857025e-02 3.703568503260612488e-02 -5.012522265315055847e-02 -1.318351626396179199e-01 3.790723085403442383e-01 -1.851501166820526123e-01 -2.078659683465957642e-01 -1.661072820425033569e-01
-1.384939849376678467e-01 2.392945066094398499e-02 1.680033355951309204e-01 -1.130679398775100708e-01 1.594834625720977783e-01 -4.060855507850646973e-01 -6.392274051904678345e-02 4.091692343354225159e-02 -1.649001389741897583e-01 -3.703840076923370361e-01 4.679745808243751526e-02 -1.823140680789947510e-01 -1.556438021361827850e-02 4.342890810221433640e-03 3.167515099048614502e-01 -2.382841706275939941e-02 -2.987600266933441162e-01 5.613746121525764465e-02 8.725856244564056396e-02 -1.807286441326141357e-01 -4.925189074128866196e-03 -2.486986368894577026e-01 9.109700471162796021e-02 1.458383053541183472e-01 9.622973203659057617e-02 1.850700750946998596e-02 -9.603976458311080933e-02 2.228420600295066833e-02 2.941291630268096924e-01 1.935461461544036865e-01 -1.289859265089035034e-01 -2.410612404346466064e-01
1.344759911298751831e-01 5.181132629513740540e-02 1.465591192245483398e-01 -2.586568333208560944e-02 -8.709867298603057861e-02 -4.958608373999595642e-02 6.934826076030731201e-02 2.098152339458465576e-01 5.349498242139816284e-02 -2.323955148458480835e-01 1.603303402662277222e-01 6.747924536466598511e-02 -2.887176275253295898e-01 -9.893140941858291626e-02 5.044712424278259277e-01 3.637535870075225830e-01 -1.093825548887252808e-01 -2.366964817047119141e-01 2.509260773658752441e-01 -1.669501662254333496e-01 3.185496851801872253e-02 -2.219874113798141479e-01 2.200901955366134644e-01 -1.525842957198619843e-02 -7.042228430509567261e-02 1.222432330250740051e-01 -1.099670231342315674e-01 1.206185966730117798e-01 7.190477848052978516e-02 -1.342834532260894775e-02 -1.183914914727210999e-01 -8.614788949489593506e-02
-1.018210276961326599e-01 2.476132959127426147e-01 9.649171680212020874e-02 1.878162324428558350e-01 -2.164162248373031616e-01 -1.382978260517120361e-01 1.787905693054199219e-01 -1.897696033120155334e-02 -1.234747562557458878e-02 -1.294711381196975708e-01 1.170860752463340759e-01 -2.695536017417907715e-01 -6.872183084487915039e-02 2.697279751300811768e-01 2.569856345653533936e-01 2.429759651422500610e-01 -1.111668944358825684e-01 -1.425975561141967773e-01 1.635463163256645203e-02 -2.859182357788085938e-01 -2.851360142230987549e-01 1.337760388851165771e-01 2.862755656242370605e-01 7.173865288496017456e-02 3.068960644304752350e-02 -3.607776388525962830e-02 -7.059603929519653320e-02 -3.079808652400970459e-01 1.152495890855789185e-01 3.786513954401016235e-02 -2.092071771621704102e-01 -1.343022435903549194e-01
-2.444339245557785034e-01 5.678712204098701477e-02 2.612986266613006592e-01 8.525970578193664551e-02 3.771124482154846191e-01 -9.173665940761566162e-02 5.670096725225448608e-02 1.358862817287445068e-01 -1.477150712162256241e-02 -5.384249612689018250e-02 9.962324798107147217e-02 -1.156911775469779968e-01 1.049507707357406616e-01 1.387751102447509766e-01 3.808593750000000000e-01 1.514140069484710693e-01 -4.413978010416030884e-02 8.604653179645538330e-02 3.515437245368957520e-01 -2.048628777265548706e-02 2.578366734087467194e-02 1.883819252252578735e-01 2.025795876979827881e-01 2.219396531581878662e-01 6.080337334424257278e-03 2.248641550540924072e-01 -1.586839109659194946e-01 5.695432797074317932e-02 2.091057449579238892e-01 -1.549958288669586182e-01 4.452485963702201843e-02 -2.364999055862426758e-01
1.100468784570693970e-01 1.948344707489013672e-01 5.640405043959617615e-02 1.343202888965606689e-01 6.859336793422698975e-02 -2.002021521329879761e-01 5.321563407778739929e-02 -1.558063328266143799e-01 4.147910047322511673e-03 -2.350191473960876465e-01 2.032240629196166992e-01 2.641567885875701904e-01 2.157421410083770752e-01 3.210321068763732910e-01 1.828780919313430786e-01 3.105005621910095215e-01 -6.650757789611816406e-02 -3.855578973889350891e-02 -1.824844926595687866e-01 -3.136770725250244141e-01 1.496214568614959717e-01 1.071217283606529236e-02 5.767245590686798096e-02 1.274182051420211792e-01 1.815862655639648438e-01 5.720567330718040466e-02 -1.501848548650741577e-02 2.856933698058128357e-02 1.538008600473403931e-01 3.195316791534423828e-01 1.363689601421356201e-01 -2.229684591293334961e-01
-3.519218266010284424e-01 3.001367747783660889e-01 2.475609332323074341e-01 -1.236504316329956055e-02 -1.799290478229522705e-01 -1.082583367824554443e-01 1.164761558175086975e-01 -1.416207104921340942e-02 4.604540020227432251e-02 -4.569927603006362915e-02 1.364629864692687988e-01 2.269117534160614014e-01 1.012142375111579895e-01 2.034078687429428101e-01 2.088674455881118774e-01 1.476730406284332275e-01 1.741693466901779175e-01 -1.964443325996398926e-01 -4.501754790544509888e-02 -1.701990962028503418e-01 1.170380637049674988e-01 -3.587552532553672791e-02 7.637628167867660522e-02 1.774858236312866211e-01 1.578725576400756836e-01 -2.147840857505798340e-01 -1.119901090860366821e-01 -2.378038913011550903e-01 9.589267522096633911e-02 -7.212496548891067505e-02 1.448192894458770752e-01 -3.842377364635467529e-01
1.860847771167755127e-01 3.690772131085395813e-02 1.674574613571166992e-01 1.668114513158798218e-01 -8.345494419336318970e-02 8.216156065464019775e-02 1.909330487251281738e-01 9.237749874591827393e-02 -8.288844674825668335e-02 2.679546363651752472e-02 6.689575384370982647e-04 -1.212359964847564697e-01 3.742456808686256409e-02 1.407771855592727661e-01 4.324216842651367188e-01 5.416207015514373779e-02 -1.896566748619079590e-01 -1.924896091222763062e-01 2.781854867935180664e-01 -1.202609166502952576e-01 2.256628684699535370e-02 -2.106882929801940918e-01 3.844073712825775146e-01 1.959864050149917603e-01 2.469030916690826416e-01 -5.557627603411674500e-02 5.872860923409461975e-02 -1.372386366128921509e-01 -3.401257842779159546e-02 1.966769248247146606e-01 -2.133108526468276978e-01 -2.199686765670776367e-01
-7.152459770441055298e-02 -1.062827929854393005e-01 3.264750242233276367e-01 8.120054751634597778e-02 1.055892333388328552e-01 -2.096098065376281738e-01 8.560648560523986816e-02 -4.757883772253990173e-02 2.798108942806720734e-02 -2.585315108299255371e-01 8.439716696739196777e-02 -1.849997341632843018e-01 1.901172995567321777e-01 3.044759035110473633e-01 2.546027302742004395e-01 4.853955283761024475e-02 -1.315874159336090088e-01 2.378675192594528198e-01 2.292433083057403564e-01 9.329517185688018799e-02 -1.563944071531295776e-01 1.687233448028564453e-01 1.684951484203338623e-01 -9.885807521641254425e-03 -2.166855782270431519e-01 -8.768878877162933350e-02 -1.127271726727485657e-01 -1.122527569532394409e-01 1.983344368636608124e-02 1.212371662259101868e-01 -2.009318023920059204e-01 -3.856809139251708984e-01
-3.235302269458770752e-01 -9.893113747239112854e-03 4.737329483032226562e-01 -7.842230796813964844e-02 1.970884203910827637e-02 -2.396548390388488770e-01 4.610802605748176575e-02 -1.340348720550537109e-01 -1.079287379980087280e-02 -2.647925913333892822e-01 1.213148608803749084e-01 5.792484804987907410e-02 2.147540152072906494e-01 8.276754617691040039e-02 1.795487701892852783e-01 3.024347126483917236e-01 1.611569374799728394e-01 -1.842353343963623047e-01 -7.843319326639175415e-02 -5.275521427392959595e-02 -2.766262590885162354e-01 -4.543374478816986084e-02 -1.649052836000919342e-02 3.696652501821517944e-02 1.607840508222579956e-01 1.209690049290657043e-01 2.435960173606872559e-01 -1.349814981222152710e-01 1.719241887331008911e-01 8.149749040603637695e-02 4.880804568529129028e-02 -1.267474293708801270e-01
5.063923448324203491e-02 1.132983341813087463e-01 3.899194707628339529e-04 2.575651407241821289e-01 -5.252496339380741119e-03 -1.112833693623542786e-01 2.563240006566047668e-02 2.257936149835586548e-01 8.078785985708236694e-02 -1.792465746402740479e-01 -5.827600136399269104e-02 -2.516479603946208954e-02 2.410862296819686890e-01 1.531055420637130737e-01 1.225747987627983093e-01 5.555601790547370911e-02 -7.745787501335144043e-02 -3.897540569305419922e-01 2.112241238355636597e-01 5.256499163806438446e-03 -2.377276122570037842e-02 -1.694074720144271851e-01 3.565912544727325439e-01 4.948861524462699890e-02 -2.479586750268936157e-01 -5.411211028695106506e-02 -1.006796732544898987e-01 1.062568873167037964e-01 3.216179311275482178e-01 3.095091879367828369e-01 1.733079999685287476e-01 -1.879299432039260864e-01
2.527651190757751465e-01 6.314407289028167725e-02 1.896400004625320435e-01 2.245741933584213257e-01 1.470141708850860596e-01 -4.531033635139465332e-01 -1.728116124868392944e-01 -1.449404954910278320e-01 6.799890100955963135e-02 5.240827798843383789e-02 -9.687261283397674561e-02 -1.973342299461364746e-01 1.042402610182762146e-01 1.125779598951339722e-01 2.967159450054168701e-01 2.130028307437896729e-01 -1.853007823228836060e-01 -1.223116442561149597e-01 2.249960899353027344e-01 -3.884020447731018066e-02 3.638869849964976311e-03 -1.415943652391433716e-01 7.794994115829467773e-02 2.211593277752399445e-02 -1.076313331723213196e-01 2.867172658443450928e-01 -2.172205299139022827e-01 -2.323407977819442749e-01 4.685457423329353333e-02 -6.471027433872222900e-02 -1.317202746868133545e-01 -9.243991971015930176e-02
-1.531131714582443237e-01 -1.780093610286712646e-01 3.062650263309478760e-01 3.281606435775756836e-01 2.259144186973571777e-01 -1.813252717256546021e-01 1.466812044382095337e-01 -3.912854939699172974e-02 -2.053779959678649902e-01 -3.281730115413665771e-01 1.975245028734207153e-01 -3.727363422513008118e-02 1.082199439406394958e-01 6.054942496120929718e-03 -4.620673879981040955e-02 2.194809913635253906e-01 2.243042550981044769e-02 -1.002808958292007446e-01 -3.404268994927406311e-02 -9.446185082197189331e-02 3.566785017028450966e-03 -1.403375566005706787e-01 2.637959718704223633e-01 8.545539528131484985e-02 -9.708692133426666260e-02 -2.028890103101730347e-01 -8.768357336521148682e-02 -2.291195541620254517e-01 2.585878372192382812e-01 1.551160663366317749e-01 -2.321614176034927368e-01 -1.060169115662574768e-01
6.250786036252975464e-02 9.154324978590011597e-02 1.424387097358703613e-01 1.656928062438964844e-01 1.952740997076034546e-01 -2.853040397167205811e-01 2.596573531627655029e-02 -1.491651237010955811e-01 7.425035536289215088e-02 -2.477770894765853882e-01 1.101138815283775330e-01 2.144096046686172485e-01 1.815843768417835236e-02 3.762734532356262207e-01 -5.111389607191085815e-02 2.346643805503845215e-01 -3.795962408185005188e-02 8.383901417255401611e-02 -6.244466826319694519e-02 -3.825743496417999268e-01 -4.228514432907104492e-02 1.732895895838737488e-02 5.751370266079902649e-02 9.308029711246490479e-02 2.366769015789031982e-01 -1.229132488369941711e-01 1.116426736116409302e-01 -9.842122346162796021e-02 1.458233743906021118e-01 3.875874578952789307e-01 -3.468157490715384483e-03 -1.880241036415100098e-01
1.563941836357116699e-01 9.298374876379966736e-03 2.186557948589324951e-01 1.250896304845809937e-01 -4.367451183497905731e-03 -1.288614273071289062e-01 5.379979610443115234e-01 -1.894037425518035889e-01 6.754308938980102539e-02 9.040298312902450562e-02 -5.650858581066131592e-02 -6.992421299219131470e-02 2.929863333702087402e-01 2.457847744226455688e-01 2.539059892296791077e-02 2.486384510993957520e-01 -6.260903179645538330e-02 1.813592463731765747e-01 1.034852415323257446e-01 -1.617132276296615601e-01 -2.093471437692642212e-01 -1.812008470296859741e-01 1.804673373699188232e-01 8.646601438522338867e-02 1.244482323527336121e-01 8.501091599464416504e-02 -2.710282504558563232e-01 1.293198615312576294e-01 1.353987753391265869e-01 1.032350137829780579e-01 3.834461048245429993e-02 -8.240957558155059814e-02
-1.166064217686653137e-01 1.607508212327957153e-01 3.771182894706726074e-01 7.538839709013700485e-03 -1.417430043220520020e-01 -1.950580477714538574e-01 3.074207715690135956e-02 -8.911524713039398193e-02 1.096928119659423828e-01 2.058094739913940430e-01 1.581734418869018555e-02 1.404280215501785278e-01 4.459789395332336426e-02 1.629967838525772095e-01 2.296176552772521973e-01 1.502531617879867554e-01 -3.897639811038970947e-01 8.106678724288940430e-02 3.182491660118103027e-01 -4.945586249232292175e-02 1.331163346767425537e-01 2.748603001236915588e-02 2.463244348764419556e-01 2.153600752353668213e-01 -1.732294410467147827e-01 1.436502039432525635e-01 -2.737478613853454590e-01 7.730958610773086548e-02 5.076351761817932129e-02 -8.607910573482513428e-02 1.828753650188446045e-01 -1.015304327011108398e-01
3.674113377928733826e-02 -1.862684637308120728e-01 1.842034906148910522e-01 5.621777474880218506e-02 -1.531710922718048096e-01 -2.525204122066497803e-01 1.958713233470916748e-01 4.469282552599906921e-02 2.150214016437530518e-01 -1.709528118371963501e-01 3.028393685817718506e-01 3.377949595451354980e-01 1.129691898822784424e-01 3.931907191872596741e-02 -2.885313928127288818e-01 1.577338278293609619e-01 -2.078674733638763428e-01 -1.382917761802673340e-01 2.930651046335697174e-02 -2.325368300080299377e-02 -1.079646274447441101e-01 -2.848825752735137939e-01 1.551499590277671814e-03 1.679418236017227173e-01 -5.547646805644035339e-02 1.456026136875152588e-01 -6.753292679786682129e-02 7.645575795322656631e-03 3.781074583530426025e-01 1.797448247671127319e-01 -9.357510134577751160e-03 -8.090101927518844604e-02
3.529306650161743164e-01 -4.370066896080970764e-02 4.273000359535217285e-01 -4.725520685315132141e-02 2.469465602189302444e-03 -2.202980071306228638e-01 2.489819377660751343e-01 -1.215678304433822632e-01 -1.566436327993869781e-02 -1.756415702402591705e-02 6.591521203517913818e-02 5.049018561840057373e-02 -3.754846984520554543e-03 -7.806202769279479980e-02 3.134443461894989014e-01 2.497144490480422974e-01 -3.522212803363800049e-01 -4.844412207603454590e-02 1.294514983892440796e-01 -3.151164203882217407e-02 -1.152641419321298599e-02 -6.698855012655258179e-02 1.715279221534729004e-01 2.152792364358901978e-01 5.863996967673301697e-02 -2.781220376491546631e-01 -1.148300766944885254e-01 -1.392223536968231201e-01 2.681636624038219452e-02 2.090082615613937378e-01 -3.821547329425811768e-02 7.399570941925048828e-02
5.765987560153007507e-02 -1.298550069332122803e-01 2.916352450847625732e-01 3.292334079742431641e-01 2.278191894292831421e-01 -1.886460185050964355e-02 -3.172140941023826599e-02 -3.449391573667526245e-02 3.188338875770568848e-01 -1.593431830406188965e-01 9.839253872632980347e-02 1.296507418155670166e-01 2.470781803131103516e-01 -3.485408723354339600e-01 5.225439742207527161e-02 2.066661268472671509e-01 -1.295657753944396973e-01 -8.126130700111389160e-02 7.060081511735916138e-02 -1.163706779479980469e-01 -2.571854591369628906e-01 -7.976230233907699585e-02 2.487257719039916992e-01 1.174329742789268494e-01 1.314348727464675903e-01 4.224036633968353271e-02 -1.266711801290512085e-01 -2.574582211673259735e-02 1.481318920850753784e-01 9.606964886188507080e-02 -2.994250059127807617e-01 -6.110583618283271790e-02
-1.499373167753219604e-01 2.632035315036773682e-01 2.265748083591461182e-01 1.433486044406890869e-01 -4.211301356554031372e-02 -3.665603697299957275e-02 1.415271311998367310e-01 -2.950998209416866302e-02 1.538169682025909424e-01 -3.612208962440490723e-01 1.726861447095870972e-01 2.415473461151123047e-01 -7.097988575696945190e-02 2.906469106674194336e-01 1.680012643337249756e-01 3.527190089225769043e-01 3.577680885791778564e-02 -6.665708124637603760e-02 -1.146423369646072388e-01 2.784947752952575684e-01 -1.307961344718933105e-01 1.193599402904510498e-01 1.761237382888793945e-01 1.141563616693019867e-02 2.262959778308868408e-01 1.320441365242004395e-01 -1.892471909523010254e-01 7.907303422689437866e-02 1.883859485387802124e-01 7.121668756008148193e-02 5.160445347428321838e-02 -1.225506961345672607e-01
-9.943459928035736084e-02 3.281350061297416687e-02 2.463020831346511841e-01 -4.978154785931110382e-03 1.118300482630729675e-01 -1.233104169368743896e-01 -4.366945847868919373e-02 2.065795809030532837e-01 1.211270093917846680e-01 -3.064652979373931885e-01 1.786656230688095093e-01 1.532056927680969238e-01 -2.129373103380203247e-01 5.015366151928901672e-02 -1.403631865978240967e-01 1.164738610386848450e-01 5.080300197005271912e-02 -8.974592387676239014e-02 -2.213553152978420258e-02 -1.588490903377532959e-01 1.357820630073547363e-01 -8.249896019697189331e-02 3.758878707885742188e-01 2.578596472740173340e-01 1.403655558824539185e-01 1.176127195358276367e-01 -6.025667116045951843e-02 1.982708275318145752e-01 -9.546175599098205566e-02 6.763439625501632690e-02 2.538440823554992676e-01 -4.323831796646118164e-01
-2.453883290290832520e-01 7.435230538249015808e-03 2.112891077995300293e-01 -5.935167893767356873e-02 -1.157197281718254089e-01 -8.403065614402294159e-03 -1.848833635449409485e-02 -8.299794048070907593e-03 -2.854010760784149170e-01 -8.123395591974258423e-02 1.181353330612182617e-01 1.907856166362762451e-01 2.095794081687927246e-01 6.202876940369606018e-02 2.778716683387756348e-01 2.486249953508377075e-01 -7.453569769859313965e-02 -1.797393858432769775e-01 -9.386783093214035034e-02 -1.541967839002609253e-01 1.400415450334548950e-01 -5.356587097048759460e-02 5.101436376571655273e-01 2.229111790657043457e-01 -8.183524012565612793e-02 -9.422527253627777100e-02 4.528196062892675400e-03 2.062965333461761475e-01 -7.348114997148513794e-02 1.844040006399154663e-01 -1.929206997156143188e-01 -1.218268051743507385e-01
-4.655886813998222351e-02 4.403377696871757507e-02 7.116738706827163696e-02 2.043375670909881592e-01 1.299743950366973877e-01 -3.105497062206268311e-01 1.474620103836059570e-01 4.773857444524765015e-02 7.524983629991766065e-06 -2.915415763854980469e-01 -2.087441980838775635e-01 1.190710440278053284e-01 5.899648740887641907e-02 -3.945572301745414734e-02 8.538194745779037476e-02 -3.410610929131507874e-02 -1.216301769018173218e-01 -3.484958782792091370e-02 3.125911951065063477e-01 1.074736118316650391e-01 -8.004848659038543701e-02 -3.485643863677978516e-01 1.294085532426834106e-01 2.162081152200698853e-01 -7.572848349809646606e-02 -1.775339245796203613e-01 2.711441181600093842e-02 -1.602893918752670288e-01 -7.894454151391983032e-02 1.348413527011871338e-02 -1.127587780356407166e-01 -5.059624314308166504e-01
6.357766687870025635e-02 1.591320931911468506e-01 1.070689484477043152e-01 2.750907540321350098e-01 -1.200552880764007568e-01 -2.718074619770050049e-01 1.424501091241836548e-01 1.688634306192398071e-01 -3.730939701199531555e-02 -4.908410012722015381e-01 2.151342779397964478e-01 2.386162728071212769e-01 1.173168122768402100e-01 -2.758364006876945496e-02 -1.939013898372650146e-01 5.127978697419166565e-02 2.564583159983158112e-02 -2.055706642568111420e-02 1.815391033887863159e-01 -2.107015252113342285e-01 -8.801314048469066620e-03 -1.207688599824905396e-01 1.780101507902145386e-01 1.890029311180114746e-01 1.360264718532562256e-01 1.198719516396522522e-01 1.194448620080947876e-01 1.284273415803909302e-01 2.928171157836914062e-01 -2.821228839457035065e-02 -1.745124310255050659e-01 -7.055722922086715698e-02
-4.558603838086128235e-02 2.600592374801635742e-01 1.677179783582687378e-01 1.975847631692886353e-01 2.358511686325073242e-01 4.059508070349693298e-02 1.394772082567214966e-01 -1.639116555452346802e-01 -1.318289199844002724e-03 3.350035473704338074e-02 2.864764258265495300e-02 7.337849587202072144e-02 3.159456253051757812e-01 -6.582875736057758331e-03 -4.354775883257389069e-03 2.443038672208786011e-01 -1.604119837284088135e-01 1.610973849892616272e-02 -1.669478714466094971e-01 7.536420971155166626e-02 2.459394037723541260e-01 -7.667513936758041382e-02 3.491935878992080688e-02 2.549099922180175781e-01 2.178741842508316040e-01 -4.995287954807281494e-02 -1.646161228418350220e-01 5.889148637652397156e-02 3.072970211505889893e-01 -1.350259631872177124e-01 -1.077246367931365967e-01 -4.424071311950683594e-01
-8.942280709743499756e-02 -1.221267133951187134e-01 2.722204923629760742e-01 4.430910944938659668e-01 -1.077986694872379303e-02 -3.631520271301269531e-01 2.111971676349639893e-01 -7.723227888345718384e-02 -4.278395324945449829e-02 -1.968531459569931030e-01 1.446962449699640274e-02 -4.162273928523063660e-02 2.735725045204162598e-02 2.254788950085639954e-02 -4.931063950061798096e-02 3.416087105870246887e-02 -8.439831435680389404e-02 4.434372112154960632e-02 2.198417931795120239e-01 7.720462232828140259e-02 2.506780922412872314e-01 -3.522185087203979492e-01 2.900636196136474609e-01 -1.584681496024131775e-02 2.758625335991382599e-02 -8.845264464616775513e-02 -1.106547117233276367e-01 -8.945922553539276123e-02 5.416399985551834106e-02 2.720045745372772217e-01 -8.281029760837554932e-03 -1.903274357318878174e-01
-1.262646019458770752e-01 -9.561025351285934448e-02 6.034917011857032776e-02 -4.325051978230476379e-02 5.248710140585899353e-02 -1.199582815170288086e-01 1.901658624410629272e-02 -2.101241983473300934e-02 -1.686612367630004883e-01 -1.787779033184051514e-01 -2.407236583530902863e-02 2.541028261184692383e-01 -2.060245275497436523e-01 1.059693396091461182e-01 1.647827625274658203e-01 1.658146083354949951e-01 1.628537923097610474e-01 -2.721808254718780518e-01 -1.248090118169784546e-01 -6.837721168994903564e-02 9.387880563735961914e-02 -1.810422241687774658e-01 1.150274649262428284e-01 -3.901566192507743835e-02 1.481223553419113159e-01 9.163263440132141113e-02 7.476511597633361816e-02 7.227696478366851807e-03 2.388485372066497803e-01 7.079242169857025146e-02 -2.906553819775581360e-02 -6.644490361213684082e-01
1.942809820175170898e-01 -1.865881830453872681e-01 1.757043451070785522e-01 3.153643906116485596e-01 -2.108051031827926636e-01 -2.392947524785995483e-01 1.833727955818176270e-01 1.576397120952606201e-01 3.030553460121154785e-03 -2.126503139734268188e-01 1.050003618001937866e-01 3.649657964706420898e-02 -4.223937541246414185e-02 -6.167746707797050476e-02 -3.698772564530372620e-02 1.560054868459701538e-01 -1.825871765613555908e-01 -9.219017811119556427e-03 -6.780311465263366699e-02 -2.701204121112823486e-01 -2.964255772531032562e-02 -2.236757427453994751e-01 2.245300710201263428e-01 4.114595055580139160e-01 -1.957816630601882935e-01 -8.865186572074890137e-02 -2.477707341313362122e-02 -1.883365362882614136e-01 1.685852259397506714e-01 -1.348608732223510742e-01 1.271207183599472046e-01 -1.463081687688827515e-01
-2.037731185555458069e-02 3.430048525333404541e-01 2.178898155689239502e-01 1.975149065256118774e-01 9.941545128822326660e-02 -1.028930842876434326e-01 7.954441756010055542e-02 -2.507328093051910400e-01 -6.830002367496490479e-02 -9.496378153562545776e-02 6.022740527987480164e-02 2.464064583182334900e-02 2.055670469999313354e-01 -6.587929092347621918e-03 -2.259129732847213745e-01 1.654158383607864380e-01 -6.026462838053703308e-02 -9.255652874708175659e-02 -1.207640394568443298e-01 1.680131554603576660e-01 9.841420687735080719e-03 -2.086091935634613037e-01 2.218190431594848633e-01 1.848265677690505981e-01 3.013670742511749268e-01 3.894406557083129883e-02 -4.836820438504219055e-02 -1.534405797719955444e-01 2.109808623790740967e-01 -5.056861788034439087e-02 1.555207073688507080e-01 -4.423717260360717773e-01
3.028557896614074707e-01 1.369689553976058960e-01 1.422492712736129761e-01 -1.087820455431938171e-01 -1.935285925865173340e-01 6.681668013334274292e-02 1.582649201154708862e-01 7.100612670183181763e-02 2.818378247320652008e-02 -5.994150787591934204e-02 1.020906046032905579e-01 2.081311196088790894e-01 7.039766758680343628e-02 1.117575019598007202e-01 6.753133982419967651e-02 5.840721726417541504e-02 2.003850787878036499e-02 -4.092234000563621521e-02 1.362760215997695923e-01 1.538263410329818726e-01 3.549544885754585266e-02 -1.063332110643386841e-01 4.619869887828826904e-01 5.316217541694641113e-01 1.554754525423049927e-01 -2.248802036046981812e-02 -1.340410709381103516e-01 -6.825731135904788971e-03 1.476864814758300781e-01 -7.912294566631317139e-02 5.939898267388343811e-02 -2.732655405998229980e-01
4.148334264755249023e-02 1.062886118888854980e-01 3.565840125083923340e-01 -2.573649026453495026e-02 -9.714778512716293335e-02 3.526016697287559509e-02 -1.233704984188079834e-01 -8.715358376502990723e-02 8.491401374340057373e-02 -1.672911643981933594e-01 -6.152021512389183044e-02 8.787432312965393066e-02 7.637684047222137451e-02 1.897775568068027496e-02 1.842070072889328003e-01 2.045978307723999023e-01 -8.003780990839004517e-02 -1.440041065216064453e-01 2.692393660545349121e-01 -1.600326150655746460e-01 3.168488740921020508e-01 2.610277533531188965e-01 6.452939659357070923e-02 3.214022219181060791e-01 -1.666386723518371582e-01 1.941004209220409393e-02 -3.373439908027648926e-01 -7.272857474163174629e-04 3.304390311241149902e-01 -8.442821353673934937e-02 -1.227361932396888733e-01 -1.497202515602111816e-01
-1.543067097663879395e-01 3.224895894527435303e-02 4.013775661587715149e-02 7.763779163360595703e-02 1.196869984269142151e-01 -5.449169278144836426e-01 2.083923369646072388e-01 6.535290181636810303e-02 1.350492835044860840e-01 -1.515649706125259399e-01 -4.784568399190902710e-02 -9.103030711412429810e-02 1.925057619810104370e-01 -1.758649013936519623e-02 1.065819934010505676e-01 -4.714474081993103027e-02 -1.426441073417663574e-01 -1.572192162275314331e-01 1.295542865991592407e-01 1.253461241722106934e-01 -2.268216460943222046e-01 -1.555593162775039673e-01 1.691910028457641602e-01 1.784684509038925171e-01 -1.979211270809173584e-01 2.159811928868293762e-02 1.123039275407791138e-01 -1.604765653610229492e-01 1.564604043960571289e-01 3.024470992386341095e-03 -3.370251953601837158e-01 -2.757776975631713867e-01
7.452880591154098511e-02 8.293616026639938354e-02 3.714568018913269043e-01 6.006384268403053284e-02 6.662223022431135178e-03 -8.334863930940628052e-02 2.378541082143783569e-01 2.345607988536357880e-02 3.208370134234428406e-02 -8.133640140295028687e-02 -2.155615836381912231e-01 2.965632267296314240e-02 -8.953209221363067627e-02 1.004183590412139893e-01 3.963877856731414795e-01 2.008623927831649780e-01 -2.823164761066436768e-01 1.091659963130950928e-01 3.980353474617004395e-01 1.782819926738739014e-01 4.920684546232223511e-02 4.923010244965553284e-02 1.940636783838272095e-01 4.069958999752998352e-02 3.255848307162523270e-03 2.189641632139682770e-02 -3.413307666778564453e-01 8.985477685928344727e-02 -7.631806191056966782e-03 1.922004371881484985e-01 2.837740629911422729e-02 -1.497641950845718384e-01
-2.542330324649810791e-01 -1.026119440793991089e-01 3.525412976741790771e-01 1.061611324548721313e-01 4.775925353169441223e-02 -4.655734300613403320e-01 1.722530722618103027e-01 -3.196461871266365051e-02 -5.010752752423286438e-02 -2.655040659010410309e-02 1.920389235019683838e-01 -9.249131381511688232e-02 9.975797683000564575e-02 2.925287187099456787e-01 -2.332097478210926056e-02 2.117934823036193848e-01 4.628532007336616516e-02 -6.468088179826736450e-02 -2.739496342837810516e-02 6.724801659584045410e-02 -3.246473893523216248e-02 3.925902023911476135e-02 -1.535969227552413940e-01 1.452092379331588745e-01 3.209545314311981201e-01 4.985126480460166931e-02 7.362188398838043213e-02 -7.896065711975097656e-02 3.072510287165641785e-02 4.139241576194763184e-02 4.668090865015983582e-02 -4.112347364425659180e-01
-2.172217965126037598e-01 2.230170816183090210e-01 2.239934653043746948e-01 1.191518381237983704e-01 -3.578388690948486328e-02 -4.023009538650512695e-02 5.841856449842453003e-02 1.250436604022979736e-01 2.091446071863174438e-01 3.022407554090023041e-02 1.473536044359207153e-01 3.191104531288146973e-01 -1.065716519951820374e-01 1.461075395345687866e-01 2.926300168037414551e-01 2.114236652851104736e-01 -8.367229998111724854e-02 -5.953713133931159973e-02 -2.005944550037384033e-01 -4.534744657576084137e-03 2.126585543155670166e-01 1.246085092425346375e-01 1.031414568424224854e-01 7.832551002502441406e-02 2.740327119827270508e-01 6.689630448818206787e-03 -3.078183531761169434e-01 -8.223251253366470337e-02 2.282427698373794556e-01 -4.316455498337745667e-02 1.044084057211875916e-01 -3.401221334934234619e-01
-6.651712954044342041e-02 -5.289381369948387146e-02 5.901671200990676880e-02 1.238604784011840820e-01 -8.264184743165969849e-02 -1.222755685448646545e-01 1.788007766008377075e-01 -2.343670725822448730e-01 -3.246488049626350403e-02 -1.115221157670021057e-01 -9.931834042072296143e-02 3.477209806442260742e-01 3.031472675502300262e-02 1.072852239012718201e-01 2.702704370021820068e-01 6.127883195877075195e-01 8.400052040815353394e-02 -9.125142544507980347e-02 7.154808938503265381e-02 3.813936561346054077e-02 -1.227489709854125977e-01 4.705783724784851074e-02 1.632385700941085815e-01 2.266054973006248474e-02 2.652320777997374535e-03 1.946433633565902710e-01 -2.276060432195663452e-01 -4.619190096855163574e-02 2.828722596168518066e-01 1.888670213520526886e-02 -6.344793736934661865e-02 -1.318935453891754150e-01
-8.088953793048858643e-02 -1.700053513050079346e-01 5.163724347949028015e-02 1.442340016365051270e-01 -1.370246410369873047e-01 1.805582791566848755e-01 2.968027293682098389e-01 1.682212650775909424e-01 8.414618670940399170e-02 -7.944349199533462524e-02 4.822727292776107788e-02 -1.099851652979850769e-01 3.025831282138824463e-01 1.902763694524765015e-01 3.377727419137954712e-02 1.109814420342445374e-01 5.863880738615989685e-02 -1.543900072574615479e-01 2.589610219001770020e-01 -1.287409067153930664e-01 -1.775191426277160645e-01 -2.697029113769531250e-01 3.421915471553802490e-01 1.499731242656707764e-01 -1.084773689508438110e-01 -9.679244458675384521e-02 8.977699279785156250e-02 -8.984954655170440674e-02 3.252638578414916992e-01 2.197574675083160400e-01 -4.528821259737014771e-02 -2.369066327810287476e-01
1.053848713636398315e-01 4.594031721353530884e-02 2.052631974220275879e-01 1.867731809616088867e-01 -2.692177593708038330e-01 -2.032070457935333252e-01 1.867603957653045654e-01 -1.552589237689971924e-01 -1.457771658897399902e-01 -7.232794910669326782e-02 -2.327750995755195618e-02 1.437850743532180786e-01 7.091123610734939575e-02 1.192512586712837219e-01 2.437928915023803711e-01 3.309785723686218262e-01 8.614548295736312866e-02 8.513899892568588257e-02 3.326169773936271667e-02 -9.835774451494216919e-02 -1.507019507698714733e-03 -1.491333693265914917e-01 2.593239843845367432e-01 -9.453921020030975342e-02 -1.277662720531225204e-02 3.669494390487670898e-01 -1.244979444891214371e-02 1.295100748538970947e-01 8.935870230197906494e-02 -1.259630024433135986e-01 2.789993584156036377e-01 -3.518034517765045166e-01
-1.701374724507331848e-02 -1.025409698486328125e-01 2.550899684429168701e-01 -2.311873883008956909e-01 -4.619926214218139648e-02 5.024605430662631989e-03 1.314107626676559448e-01 4.054978862404823303e-02 2.823998928070068359e-01 -5.968129038810729980e-01 5.080769211053848267e-02 2.072123885154724121e-01 2.888462506234645844e-02 2.835843563079833984e-01 2.260483056306838989e-01 1.459407508373260498e-01 7.968253642320632935e-02 -8.609289675951004028e-02 -2.963709086179733276e-02 -1.439707577228546143e-01 2.553637139499187469e-02 -1.190062388777732849e-01 1.432705372571945190e-01 2.587410211563110352e-01 -6.311556696891784668e-02 4.709345102310180664e-02 1.646925508975982666e-01 -2.569872140884399414e-02 1.934267114847898483e-03 -4.565765336155891418e-02 -5.869286507368087769e-02 -1.931988894939422607e-01
-1.999363303184509277e-01 -3.575232625007629395e-02 2.466857731342315674e-01 -1.980636827647686005e-02 -1.898992657661437988e-01 -1.708687394857406616e-01 9.708916395902633667e-02 1.304166316986083984e-01 3.446833044290542603e-02 -1.169535070657730103e-01 -1.216465309262275696e-01 7.824876159429550171e-02 2.339444905519485474e-01 1.695933640003204346e-01 1.209864318370819092e-01 4.537003636360168457e-01 -8.388485759496688843e-02 6.527884304523468018e-02 6.004195287823677063e-02 -1.176869720220565796e-01 -9.505949914455413818e-02 1.074892580509185791e-01 2.565030455589294434e-01 -2.423569709062576294e-01 8.726194500923156738e-02 1.752092242240905762e-01 -1.652971506118774414e-01 -6.520040333271026611e-02 1.077065020799636841e-01 2.699059844017028809e-01 -1.107669025659561157e-01 -3.543545901775360107e-01
2.076157927513122559e-01 7.224582880735397339e-02 5.152766704559326172e-01 8.453086018562316895e-02 -2.096709050238132477e-02 -1.187163591384887695e-01 -3.184975311160087585e-02 4.669584706425666809e-02 -1.496811024844646454e-02 1.620556600391864777e-02 7.557671517133712769e-02 2.130098640918731689e-01 1.951390057802200317e-01 -5.002878606319427490e-02 -1.229666844010353088e-01 1.459098458290100098e-01 -6.743068248033523560e-02 -2.147784233093261719e-01 -6.964084692299365997e-03 -4.632305353879928589e-02 2.816962301731109619e-01 1.844459921121597290e-01 3.167507350444793701e-01 2.388279587030410767e-01 7.324295490980148315e-02 -4.384655505418777466e-02 -1.331687122583389282e-01 -9.687869995832443237e-02 -1.075164377689361572e-01 -2.454501986503601074e-01 -7.246585190296173096e-02 -3.124918937683105469e-01
3.393436549231410027e-03 3.792371600866317749e-02 3.191200792789459229e-01 -1.828459054231643677e-01 -2.475680261850357056e-01 -1.734666675329208374e-01 -3.118141368031501770e-02 7.794766873121261597e-02 -1.111557558178901672e-01 8.075188845396041870e-02 2.432018071413040161e-01 -1.801986843347549438e-01 1.006373912096023560e-01 1.031215637922286987e-01 1.354283690452575684e-01 3.603792786598205566e-01 -2.603928744792938232e-02 -5.453021079301834106e-02 -2.243714183568954468e-01 -1.328817103058099747e-02 -8.792578242719173431e-03 -3.221701597794890404e-03 1.970817744731903076e-01 1.388954520225524902e-01 2.009110152721405029e-02 1.361916363239288330e-01 2.102405205368995667e-02 -7.327409088611602783e-02 3.795476853847503662e-01 2.335045486688613892e-01 9.915031492710113525e-02 -3.739171624183654785e-01
-5.585250258445739746e-02 3.980353102087974548e-02 1.155642867088317871e-01 1.106123849749565125e-01 2.383819818496704102e-01 -1.346620768308639526e-01 2.294926047325134277e-01 5.009360983967781067e-02 -9.825613349676132202e-02 2.578731440007686615e-02 1.324855089187622070e-01 -9.954503923654556274e-02 -8.343529701232910156e-02 2.938494980335235596e-01 1.230564042925834656e-01 -1.040125545114278793e-02 -3.957130387425422668e-02 9.960020333528518677e-02 4.511081278324127197e-01 1.598599851131439209e-01 9.948551654815673828e-02 3.604131191968917847e-02 2.338516265153884888e-01 2.784363627433776855e-01 5.211826413869857788e-02 1.677739322185516357e-01 9.004995226860046387e-02 -1.532177702756598592e-04 2.143878787755966187e-01 -9.615114331245422363e-02 -1.861927658319473267e-01 -4.247718751430511475e-01
4.080691337585449219e-01 1.453533619642257690e-01 3.462660610675811768e-01 3.026451170444488525e-01 5.274295061826705933e-02 1.082666777074337006e-02 1.884188354015350342e-01 -1.217028275132179260e-01 2.038064599037170410e-01 -2.257829755544662476e-01 7.872876524925231934e-02 2.621631026268005371e-01 9.988938271999359131e-02 1.900580227375030518e-01 3.241681307554244995e-02 -9.786916524171829224e-02 -2.412119060754776001e-01 -5.835378542542457581e-02 7.512949407100677490e-03 5.398149043321609497e-02 6.022875383496284485e-02 2.727453596889972687e-02 1.755332499742507935e-01 5.547171086072921753e-02 1.998182237148284912e-01 1.779908686876296997e-01 -2.712561190128326416e-02 6.713762879371643066e-02 2.923926711082458496e-01 2.005148231983184814e-01 -1.225932091474533081e-01 -5.544607341289520264e-02
7.809393852949142456e-02 -1.315252929925918579e-01 -2.248684875667095184e-02 1.346592754125595093e-01 9.699777513742446899e-02 1.948998123407363892e-02 -1.133248209953308105e-01 6.694491207599639893e-02 7.760083675384521484e-02 -1.407956928014755249e-01 -1.070860922336578369e-01 2.404328733682632446e-01 1.159396991133689880e-01 2.065051496028900146e-01 3.793840408325195312e-01 8.717823773622512817e-03 -9.527470171451568604e-02 -8.798168599605560303e-02 3.213321268558502197e-01 6.933115422725677490e-02 1.721767783164978027e-01 -4.466384947299957275e-01 2.328893393278121948e-01 5.642816051840782166e-02 -1.337443292140960693e-01 -5.106061324477195740e-02 1.265780031681060791e-01 6.104223802685737610e-02 3.694586157798767090e-01 -8.617830276489257812e-02 -1.095340959727764130e-02 -1.997873187065124512e-01
2.654024660587310791e-01 6.326438486576080322e-02 1.391862183809280396e-01 3.123094439506530762e-01 2.078339606523513794e-01 -2.171816974878311157e-01 1.550062298774719238e-01 1.041634753346443176e-01 1.671534031629562378e-01 -1.989354044198989868e-01 2.128943502902984619e-01 1.069128736853599548e-01 -3.502644598484039307e-02 1.749637275934219360e-01 1.400634944438934326e-01 1.388262063264846802e-01 -1.393161118030548096e-01 -1.578273624181747437e-01 -2.674999833106994629e-01 -1.702991127967834473e-01 -2.292727530002593994e-01 -1.379597373306751251e-02 2.021892815828323364e-01 1.127213612198829651e-01 7.829039543867111206e-02 2.289070002734661102e-02 -1.087018176913261414e-01 3.338640034198760986e-01 9.998746961355209351e-02 -2.843247652053833008e-01 1.097699627280235291e-01 -6.609202921390533447e-02
-2.230965765193104744e-03 -2.552056312561035156e-01 2.977459132671356201e-01 3.619323670864105225e-02 2.059528380632400513e-01 -4.065627604722976685e-02 1.192766502499580383e-01 -7.289703935384750366e-02 3.355365246534347534e-02 -4.091006517410278320e-01 3.844062983989715576e-02 -5.875684320926666260e-02 2.257107198238372803e-01 1.499427109956741333e-01 1.737513840198516846e-01 1.438776552677154541e-01 -1.274560950696468353e-02 2.138732373714447021e-02 1.840828508138656616e-01 -1.558736860752105713e-01 -4.132367670536041260e-02 -3.110698759555816650e-01 2.114379219710826874e-02 -1.259507983922958374e-01 5.225367099046707153e-02 1.476306766271591187e-01 1.858749310486018658e-03 1.272070109844207764e-01 2.744552195072174072e-01 -9.132638573646545410e-02 4.138930439949035645e-01 -1.195190176367759705e-01
1.547425836324691772e-01 -8.736348897218704224e-02 1.479278057813644409e-01 1.130852252244949341e-01 -2.979644536972045898e-01 -1.337049007415771484e-01 1.708495169878005981e-01 2.546621263027191162e-01 -3.504086658358573914e-02 -1.400869190692901611e-01 2.457914054393768311e-01 5.126446858048439026e-02 -1.443457156419754028e-01 -1.112724766135215759e-01 2.753983139991760254e-01 1.376106739044189453e-01 -7.482719421386718750e-02 -1.826157271862030029e-01 3.970417082309722900e-01 8.958180993795394897e-02 -4.738584533333778381e-02 -2.137872725725173950e-01 1.160294637084007263e-01 -1.683326214551925659e-01 6.189033016562461853e-02 -4.662254080176353455e-02 -7.181534171104431152e-02 1.660811454057693481e-01 3.973028063774108887e-01 3.541997820138931274e-02 -9.249813109636306763e-02 -1.427912563085556030e-01
-8.240966498851776123e-02 -6.204940006136894226e-02 2.013098895549774170e-01 2.444107383489608765e-01 -2.243508212268352509e-02 -9.538181126117706299e-02 3.629453182220458984e-01 -1.971144676208496094e-01 -7.476200163364410400e-02 1.426176447421312332e-02 2.818369865417480469e-01 2.841209471225738525e-01 4.444301873445510864e-02 6.366008520126342773e-02 1.920877490192651749e-03 4.496701359748840332e-01 3.377748280763626099e-02 -8.077539969235658646e-04 6.453466415405273438e-02 2.790594398975372314e-01 -1.564317047595977783e-01 7.089622318744659424e-02 2.609604299068450928e-01 1.247867196798324585e-01 9.411701560020446777e-02 1.581401824951171875e-01 3.758562356233596802e-02 -6.873589009046554565e-02 1.901454925537109375e-01 -1.408945918083190918e-01 -1.531586349010467529e-01 -1.375145614147186279e-01
-6.063804775476455688e-02 3.058788180351257324e-02 -5.125642567873001099e-02 2.573388814926147461e-01 1.919130682945251465e-01 1.190674975514411926e-01 -4.678013175725936890e-02 -4.044962674379348755e-02 1.857351139187812805e-02 -7.005125284194946289e-02 -2.317881025373935699e-02 -1.077607497572898865e-01 -1.110439077019691467e-01 2.707493007183074951e-01 3.737560510635375977e-01 1.785845905542373657e-01 -1.653491258621215820e-01 -1.728429794311523438e-01 2.659244537353515625e-01 1.587158441543579102e-01 -8.452202379703521729e-02 9.609130024909973145e-02 4.646409451961517334e-01 3.164575099945068359e-01 3.033263236284255981e-02 -1.167576164007186890e-01 -1.194148603826761246e-02 -2.749226242303848267e-02 1.321906689554452896e-02 2.527024969458580017e-02 -1.760617196559906006e-01 -2.535417079925537109e-01
1.498452723026275635e-01 5.308420863002538681e-03 7.726021856069564819e-02 -2.998766489326953888e-02 1.099875867366790771e-01 -2.923073619604110718e-02 2.069170325994491577e-01 -3.877178207039833069e-02 5.406975001096725464e-02 2.379985451698303223e-01 7.342273741960525513e-02 1.056398004293441772e-01 4.110211972147226334e-03 2.815353572368621826e-01 4.792094826698303223e-01 1.468070298433303833e-01 -1.529917269945144653e-01 -1.248730942606925964e-01 1.984145194292068481e-01 -1.774623543024063110e-01 9.439797699451446533e-02 -2.148844152688980103e-01 3.173610866069793701e-01 2.726083993911743164e-01 -4.502549767494201660e-03 1.087957248091697693e-01 9.549102187156677246e-02 -2.793444693088531494e-01 2.605669572949409485e-02 8.465225808322429657e-03 -2.127345055341720581e-01 -1.476270854473114014e-01
-6.825155764818191528e-02 -2.259394377470016479e-01 4.057760164141654968e-02 1.511661559343338013e-01 -1.208321154117584229e-01 -6.938704848289489746e-02 2.750913500785827637e-01 -8.304327726364135742e-03 -9.313353151082992554e-02 6.178414914757013321e-03 -2.233697772026062012e-01 1.891723275184631348e-01 -8.847935497760772705e-02 2.060722410678863525e-01 9.543022513389587402e-02 5.248020887374877930e-01 -6.722748279571533203e-03 -7.596895098686218262e-02 1.534903049468994141e-01 -8.082091808319091797e-02 -4.383632540702819824e-02 2.435263618826866150e-02 1.825162023305892944e-01 1.469039022922515869e-01 -6.185133010149002075e-02 3.291671574115753174e-01 1.136752590537071228e-01 -1.920729875564575195e-01 2.692603766918182373e-01 -1.764265261590480804e-02 7.607468217611312866e-02 -2.480312883853912354e-01
-6.599297374486923218e-02 -5.263880826532840729e-03 1.380945146083831787e-01 3.174761533737182617e-01 -1.359632164239883423e-01 -5.349009763449430466e-03 2.062989324331283569e-01 1.924191713333129883e-01 -1.016333624720573425e-01 -2.851102650165557861e-01 4.072523489594459534e-02 -2.106302827596664429e-01 7.995384186506271362e-02 2.416000813245773315e-01 -1.052917912602424622e-02 2.260940819978713989e-01 -6.460302323102951050e-02 -2.160890698432922363e-01 4.592195451259613037e-01 -1.120188310742378235e-01 -7.550129294395446777e-02 -7.001942396163940430e-02 -7.202153652906417847e-02 1.060541719198226929e-01 -2.159139066934585571e-01 -3.800362721085548401e-02 1.614907756447792053e-03 7.945917546749114990e-02 3.023477494716644287e-01 1.787952482700347900e-01 7.142794877290725708e-02 -1.995586156845092773e-01
-9.867243468761444092e-02 1.076894402503967285e-01 1.237668469548225403e-01 -8.418927341699600220e-02 1.026587858796119690e-01 2.659616246819496155e-02 3.743393719196319580e-01 1.997452527284622192e-01 2.156342267990112305e-01 -3.652074635028839111e-01 2.549678087234497070e-01 1.393119841814041138e-01 1.306424476206302643e-02 1.152723804116249084e-01 2.923906147480010986e-01 2.466012537479400635e-01 9.296232461929321289e-02 -5.120176449418067932e-02 5.323025211691856384e-02 -6.157198175787925720e-02 2.039186656475067139e-02 -1.776174008846282959e-01 1.484677493572235107e-01 -5.903807934373617172e-03 8.592825382947921753e-02 3.826260268688201904e-01 1.228307783603668213e-01 -9.027408063411712646e-02 -5.224099010229110718e-02 -5.858841165900230408e-02 1.909454315900802612e-01 -2.221665382385253906e-01
-1.590621024370193481e-01 1.442862153053283691e-01 1.402098592370748520e-02 1.642504632472991943e-01 1.887267529964447021e-01 -1.320050656795501709e-01 -2.986258827149868011e-02 -1.949969865381717682e-02 2.127915024757385254e-01 -1.736174821853637695e-01 1.841835379600524902e-01 1.930403411388397217e-01 1.495139896869659424e-01 -3.274354711174964905e-02 -6.696965545415878296e-02 3.967768549919128418e-01 -1.310472190380096436e-01 -4.390112161636352539e-01 -2.157712914049625397e-02 8.278065919876098633e-02 -1.472288626246154308e-03 1.187331527471542358e-01 2.302566319704055786e-01 2.602348923683166504e-01 2.162899076938629150e-01 9.095358103513717651e-02 8.519917173543944955e-05 -1.052664220333099365e-01 2.764494121074676514e-01 -1.243431046605110168e-01 1.047069802880287170e-01 -1.392468959093093872e-01
8.342815190553665161e-02 -1.483165621757507324e-01 1.212417334318161011e-01 2.073969841003417969e-01 -1.770995557308197021e-01 8.482220023870468140e-02 1.556110531091690063e-01 3.854465484619140625e-01 7.380514591932296753e-02 -2.982399985194206238e-02 2.341649085283279419e-01 2.234244197607040405e-01 1.931230425834655762e-01 1.890368014574050903e-01 -8.879173547029495239e-02 -7.810018211603164673e-02 4.705891385674476624e-02 -3.318793773651123047e-01 1.516488641500473022e-01 -5.708561837673187256e-02 -1.534604579210281372e-01 -1.150569692254066467e-01 1.714812964200973511e-01 1.149966120719909668e-01 7.036337256431579590e-02 2.325757406651973724e-02 -2.006154060363769531e-01 2.941930666565895081e-02 2.862370312213897705e-01 2.649161517620086670e-01 -2.925759181380271912e-02 -2.937304079532623291e-01
-3.318392932415008545e-01 3.358379900455474854e-01 6.130459159612655640e-02 2.144612520933151245e-01 3.007967397570610046e-02 5.505064502358436584e-03 -7.019294053316116333e-02 5.810463055968284607e-02 -9.440989792346954346e-02 -3.979774937033653259e-02 1.828562617301940918e-01 9.220353513956069946e-02 1.368622630834579468e-01 -1.145695447921752930e-01 -2.656433545053005219e-02 3.539058566093444824e-01 3.776505589485168457e-02 -3.044555187225341797e-01 5.296751111745834351e-02 3.571553528308868408e-02 1.932561099529266357e-01 -5.967356637120246887e-02 4.141674637794494629e-01 2.558677792549133301e-01 1.015139669179916382e-01 7.931322604417800903e-02 -9.899540990591049194e-02 -1.150420750491321087e-03 1.225233972072601318e-01 1.264664679765701294e-01 1.181795895099639893e-01 -2.457156628370285034e-01
-2.403371781110763550e-01 1.660726368427276611e-01 2.250798046588897705e-01 -9.687792509794235229e-02 -1.140016224235296249e-02 -2.260292693972587585e-02 9.804052859544754028e-02 4.576868936419487000e-02 2.169569730758666992e-01 -4.200319945812225342e-02 1.489607244729995728e-01 1.688366979360580444e-01 -1.377247869968414307e-01 1.474318057298660278e-01 3.158125579357147217e-01 2.966665327548980713e-01 9.596833586692810059e-02 -2.395077943801879883e-01 -5.834702774882316589e-02 -2.546108663082122803e-01 5.535030364990234375e-02 1.320080645382404327e-02 3.165378794074058533e-02 1.107152774930000305e-01 2.525732517242431641e-01 1.778212487697601318e-01 -3.130153119564056396e-01 -1.356955766677856445e-01 1.186435148119926453e-01 -4.285845533013343811e-02 1.687433570623397827e-01 -3.267814218997955322e-01
9.381394833326339722e-02 -1.801962591707706451e-02 8.617629855871200562e-02 -1.473265141248703003e-01 4.369650408625602722e-02 -3.184553980827331543e-02 2.369302362203598022e-01 -1.235665455460548401e-01 1.985786855220794678e-01 -1.327825784683227539e-01 4.494312033057212830e-02 7.414966076612472534e-02 2.402599435299634933e-03 3.316045701503753662e-01 -1.242231950163841248e-01 3.648770153522491455e-01 -3.848303854465484619e-02 -6.549315154552459717e-02 2.315273694694042206e-02 -3.483139872550964355e-01 -6.011186167597770691e-02 6.297231465578079224e-02 1.037088409066200256e-01 -1.615535281598567963e-02 3.262388408184051514e-01 1.035428345203399658e-01 -1.522112935781478882e-01 -3.126340359449386597e-02 3.163845241069793701e-01 -1.621455848217010498e-01 -2.746651172637939453e-01 -2.737580239772796631e-01
-4.791960865259170532e-02 6.099813431501388550e-02 7.107239682227373123e-03 1.552232950925827026e-01 3.643103837966918945e-01 -2.497631758451461792e-01 2.031800150871276855e-01 1.505012959241867065e-01 -3.999207541346549988e-02 -1.759437471628189087e-01 -7.155144959688186646e-02 -4.994859173893928528e-02 1.566580832004547119e-01 2.987573742866516113e-01 1.066443100571632385e-01 5.319282785058021545e-02 6.136827170848846436e-02 6.000708416104316711e-02 1.747546494007110596e-01 1.052669733762741089e-01 1.094070002436637878e-01 -3.891770914196968079e-02 9.694563597440719604e-02 2.168549746274948120e-01 1.991388760507106781e-02 2.594588696956634521e-01 -1.046385765075683594e-01 8.260253071784973145e-02 2.831096947193145752e-01 -2.756722271442413330e-01 -9.879209101200103760e-02 -4.151398837566375732e-01
2.578882686793804169e-02 1.360937207937240601e-01 3.254911899566650391e-01 2.550040483474731445e-01 6.245368346571922302e-02 -1.152021735906600952e-01 1.916093379259109497e-01 2.023476213216781616e-01 -2.220684438943862915e-01 -8.445883542299270630e-02 1.743269264698028564e-01 2.942031621932983398e-02 3.173136711120605469e-02 5.728899687528610229e-02 8.295284211635589600e-02 1.800907403230667114e-01 1.140144243836402893e-01 -1.833947449922561646e-01 -2.230933755636215210e-01 -1.658213436603546143e-01 2.114320695400238037e-01 -1.275262683629989624e-01 3.520273417234420776e-02 1.830973662436008453e-02 1.654105037450790405e-01 -3.630926832556724548e-02 9.368755854666233063e-03 4.915765672922134399e-02 1.988062113523483276e-01 3.590393364429473877e-01 -1.553301215171813965e-01 -4.165576696395874023e-01
1.660369932651519775e-01 -1.537277549505233765e-01 1.501031816005706787e-01 7.247290015220642090e-02 1.132402569055557251e-01 -8.198487758636474609e-02 1.973045170307159424e-01 6.023407727479934692e-02 1.735214740037918091e-01 -5.094798803329467773e-01 2.942510843276977539e-01 2.433754354715347290e-01 -2.512432932853698730e-01 2.710307538509368896e-01 1.734314672648906708e-02 1.327856928110122681e-01 -1.394679248332977295e-01 -1.231482997536659241e-01 -6.365314871072769165e-02 -6.060230731964111328e-02 -6.658976525068283081e-02 1.535690203309059143e-02 1.957477778196334839e-01 4.883573949337005615e-02 -4.491747170686721802e-02 8.573070168495178223e-02 5.951546132564544678e-03 3.072801530361175537e-01 2.666416168212890625e-01 -6.661925464868545532e-02 2.975528500974178314e-02 -3.077861852943897247e-02
2.345592528581619263e-01 1.012890040874481201e-01 9.130403399467468262e-02 -7.242478430271148682e-02 -1.345238238573074341e-01 8.934769779443740845e-03 2.452958375215530396e-01 6.806490570306777954e-02 -7.487018406391143799e-02 -1.145323887467384338e-01 2.006920278072357178e-01 -8.910624682903289795e-02 -2.257003635168075562e-02 1.215366413816809654e-03 4.590967893600463867e-01 3.749714791774749756e-02 -1.552623808383941650e-01 -1.668783724308013916e-01 -4.308898001909255981e-02 -2.419909238815307617e-01 1.483420729637145996e-01 -3.481159806251525879e-01 3.314654231071472168e-01 -1.473551243543624878e-01 9.837199747562408447e-02 6.553285568952560425e-02 -1.384902894496917725e-01 1.619667112827301025e-01 2.038929015398025513e-01 -9.108044207096099854e-03 -6.584385782480239868e-02 -2.569338083267211914e-01
-1.178881675004959106e-01 3.651238679885864258e-01 2.027792632579803467e-01 2.901001274585723877e-01 -5.606751516461372375e-02 -1.991338729858398438e-01 3.985754214227199554e-03 7.042021304368972778e-02 2.559932470321655273e-01 -2.002119272947311401e-01 -3.815626725554466248e-02 -2.002395503222942352e-02 -7.121338695287704468e-02 2.081668563187122345e-02 1.972404867410659790e-02 3.482067584991455078e-01 1.394993066787719727e-01 6.233337894082069397e-02 2.201744765043258667e-01 -9.438825398683547974e-02 8.432213962078094482e-02 -5.048776045441627502e-02 2.301071882247924805e-01 1.158022582530975342e-01 -5.433112755417823792e-02 -4.934007301926612854e-02 2.833548486232757568e-01 4.172780364751815796e-02 3.602207005023956299e-01 1.386961638927459717e-01 1.176187470555305481e-01 -1.952522546052932739e-01
1.062512025237083435e-01 -4.261514171957969666e-02 2.547966837882995605e-01 1.030281186103820801e-01 -1.060361117124557495e-01 -1.870729029178619385e-01 -2.755042351782321930e-02 1.510796248912811279e-01 1.822503954172134399e-01 -1.159596368670463562e-01 -3.496395051479339600e-01 2.520397603511810303e-01 2.336402833461761475e-01 7.276411354541778564e-02 2.511738538742065430e-01 -3.571265935897827148e-02 7.114384323358535767e-02 -9.625158458948135376e-02 1.974703371524810791e-01 -1.523124724626541138e-01 -4.348325356841087341e-02 1.575885117053985596e-01 -6.475894153118133545e-02 2.340753376483917236e-01 8.402378112077713013e-02 1.173447445034980774e-01 -1.568114608526229858e-01 -2.091304771602153778e-02 4.853365123271942139e-01 -1.549680996686220169e-02 8.330143243074417114e-02 -1.844925731420516968e-01
-3.395748510956764221e-02 -1.418875008821487427e-01 2.779903411865234375e-01 2.105325758457183838e-01 -2.068740501999855042e-02 -1.007468551397323608e-01 2.201504856348037720e-01 -2.837395854294300079e-02 1.141280084848403931e-01 1.126520335674285889e-01 1.274339854717254639e-01 -6.020353361964225769e-02 -7.148563116788864136e-02 -2.518522441387176514e-01 2.174123190343379974e-02 1.832933723926544189e-01 -8.009547740221023560e-02 -1.718062609434127808e-01 2.966136932373046875e-01 -3.259545266628265381e-01 3.017857372760772705e-01 9.702946245670318604e-02 2.096789926290512085e-01 3.236526250839233398e-01 1.990509331226348877e-01 1.725591570138931274e-01 -1.391882598400115967e-01 -1.305458098649978638e-01 1.786656826734542847e-01 1.458749920129776001e-01 -9.981529414653778076e-02 -2.706841565668582916e-02
-1.267931610345840454e-01 -9.806957095861434937e-02 2.778309583663940430e-02 1.495212037116289139e-02 -1.269001811742782593e-01 -8.514580130577087402e-02 8.381067216396331787e-02 -3.266873359680175781e-01 -8.339190483093261719e-02 1.935826428234577179e-02 -1.970186829566955566e-01 4.186286330223083496e-01 2.261359058320522308e-02 1.411715708673000336e-02 3.462403416633605957e-01 2.596081793308258057e-01 8.289762586355209351e-02 -1.252984851598739624e-01 -6.626785546541213989e-02 -3.415529802441596985e-02 -6.481466349214315414e-03 1.513167982921004295e-03 3.255741298198699951e-01 2.078310996294021606e-01 1.842405050992965698e-01 3.957198560237884521e-02 -1.137950718402862549e-01 1.304327100515365601e-01 3.368957042694091797e-01 -6.209752708673477173e-02 -1.733079552650451660e-02 -2.575449347496032715e-01
-7.143525779247283936e-02 9.289714694023132324e-02 3.598004579544067383e-01 5.283252522349357605e-02 -1.616771817207336426e-01 -5.203332006931304932e-02 1.211452670395374298e-02 2.993347048759460449e-01 -6.597214937210083008e-02 -7.758656144142150879e-02 -1.119637861847877502e-01 -1.172349452972412109e-01 3.277875483036041260e-02 1.408087164163589478e-01 1.178045943379402161e-01 4.008493423461914062e-01 -6.569843739271163940e-02 -1.853757649660110474e-01 -1.077060028910636902e-01 -1.948318183422088623e-01 -1.425581127405166626e-01 -1.718358398647978902e-04 8.186313509941101074e-02 -6.820295006036758423e-02 -2.614108286798000336e-02 2.405477166175842285e-01 6.849161535501480103e-02 -7.026007771492004395e-02 3.670583069324493408e-01 1.187221333384513855e-01 -1.551634371280670166e-01 -3.772529065608978271e-01
-7.849724590778350830e-02 -8.871768414974212646e-02 2.285987436771392822e-01 4.043360948562622070e-01 2.986447513103485107e-02 -4.954105317592620850e-01 3.019112050533294678e-01 3.751883981749415398e-03 2.116000652313232422e-02 -2.298381775617599487e-01 -4.952785372734069824e-02 -1.990523934364318848e-02 8.126707375049591064e-02 7.527721673250198364e-02 1.477947644889354706e-02 3.434709459543228149e-02 5.718533322215080261e-02 -3.224600479006767273e-02 1.796253621578216553e-01 -1.612243428826332092e-02 2.721100151538848877e-01 -3.228612244129180908e-01 1.718152910470962524e-01 3.074968606233596802e-02 -3.529624640941619873e-02 -1.694653332233428955e-01 -1.367698162794113159e-01 -1.379794031381607056e-01 5.650169402360916138e-02 6.964460015296936035e-02 -7.528216391801834106e-02 -1.895770430564880371e-01
3.612356632947921753e-02 1.951138526201248169e-01 2.107249945402145386e-01 4.116295278072357178e-01 -9.823308140039443970e-02 -2.078931927680969238e-01 2.209569513797760010e-01 5.346954613924026489e-02 -5.116965249180793762e-02 -2.729100584983825684e-01 1.103223487734794617e-01 8.260618895292282104e-02 -1.560735553503036499e-01 2.198512852191925049e-02 5.483682826161384583e-02 9.203200787305831909e-02 -1.391390562057495117e-01 4.942323639988899231e-02 1.134378314018249512e-01 -1.353296041488647461e-01 1.550356000661849976e-01 1.049710251390933990e-02 1.571516394615173340e-01 2.243108153343200684e-01 3.113047219812870026e-02 2.815243899822235107e-01 -3.082902431488037109e-01 -6.194461509585380554e-02 1.089754253625869751e-01 3.887124657630920410e-01 -1.110453084111213684e-01 5.715816468000411987e-02
-1.357230246067047119e-01 1.687214672565460205e-01 3.638825416564941406e-01 3.743422031402587891e-02 -9.962008148431777954e-02 -2.241051755845546722e-03 -8.967157453298568726e-02 1.826892346143722534e-01 -1.314371079206466675e-01 -1.017323285341262817e-01 5.424189567565917969e-02 1.303649544715881348e-01 2.911377847194671631e-01 1.111692283302545547e-02 3.388676643371582031e-01 3.090128302574157715e-01 8.020257204771041870e-02 -1.293929014354944229e-02 6.482419371604919434e-02 -1.360615193843841553e-01 -2.730369865894317627e-01 -1.018138453364372253e-01 3.407632708549499512e-01 1.757521778345108032e-01 2.174508422613143921e-01 1.054026260972023010e-01 3.596081957221031189e-02 2.542747184634208679e-02 1.255687139928340912e-02 3.143164813518524170e-01 -8.486267179250717163e-03 6.775286048650741577e-02
-2.045862525701522827e-01 9.978948533535003662e-02 1.963165998458862305e-01 -2.401267737150192261e-02 2.841703221201896667e-02 7.383243739604949951e-02 2.759453058242797852e-01 -4.475991427898406982e-02 2.040835469961166382e-01 4.491688311100006104e-02 -7.935116440057754517e-02 4.112014174461364746e-02 -1.274428963661193848e-01 3.334923833608627319e-02 2.500642538070678711e-01 5.398923531174659729e-03 -5.727784037590026855e-01 -4.589567333459854126e-02 3.304605484008789062e-01 -1.056745424866676331e-01 -1.134271025657653809e-01 1.166920438408851624e-01 1.947537362575531006e-01 1.351602226495742798e-01 -6.819339841604232788e-02 -3.128872439265251160e-02 -1.987444162368774414e-01 -2.181767523288726807e-01 1.942013800144195557e-01 1.132356896996498108e-01 5.701091885566711426e-02 -1.155072972178459167e-01
2.669993042945861816e-01 5.033546593040227890e-03 2.658770382404327393e-01 2.323219329118728638e-01 3.196628391742706299e-02 -1.491836011409759521e-01 2.768285572528839111e-01 -9.674073755741119385e-02 8.550804853439331055e-02 -1.800877898931503296e-01 5.120636150240898132e-02 3.668134212493896484e-01 2.234757840633392334e-01 2.566735446453094482e-01 -5.960236862301826477e-02 -1.244753673672676086e-01 -6.128400191664695740e-02 -2.303547859191894531e-01 1.286662649363279343e-03 2.671481482684612274e-02 9.979682363336905837e-05 -9.369353950023651123e-02 5.704690515995025635e-02 -2.809915319085121155e-02 -1.463941205292940140e-02 1.901007741689682007e-01 3.733704797923564911e-03 5.651874467730522156e-02 4.423674941062927246e-01 1.082199960947036743e-01 -1.274781376123428345e-01 -2.222518026828765869e-01
-6.675041466951370239e-02 2.495937608182430267e-02 3.063096106052398682e-01 1.876776069402694702e-01 3.377183973789215088e-01 -1.732697933912277222e-01 -7.830677926540374756e-02 1.886214315891265869e-01 1.219816505908966064e-01 -8.588287234306335449e-02 5.338324233889579773e-02 -2.531559206545352936e-02 -9.119274467229843140e-02 3.458455437794327736e-03 2.930422723293304443e-01 -4.504387080669403076e-02 -1.875824108719825745e-02 -5.212669447064399719e-02 2.995636761188507080e-01 -8.172271400690078735e-02 -9.187882393598556519e-02 -3.962488174438476562e-01 -1.495835185050964355e-01 3.191215395927429199e-01 -1.147003248333930969e-01 2.425757348537445068e-01 -8.531200140714645386e-02 -1.158571317791938782e-01 1.085744500160217285e-01 7.441882789134979248e-02 -5.909592285752296448e-02 -2.354490011930465698e-01
-2.024741619825363159e-01 -1.631491445004940033e-02 -7.970944046974182129e-02 1.806911081075668335e-01 -1.667203456163406372e-01 -2.970004081726074219e-01 2.589536905288696289e-01 1.516667157411575317e-01 2.151883207261562347e-02 -2.245535515248775482e-02 7.094568014144897461e-02 -1.584036462008953094e-02 1.229116246104240417e-01 2.519666552543640137e-01 2.803881466388702393e-01 2.902464270591735840e-01 1.003877073526382446e-01 -4.756297171115875244e-02 1.764638721942901611e-01 1.431745886802673340e-01 -1.381065547466278076e-01 -3.853268623352050781e-01 -9.153306484222412109e-02 1.112628653645515442e-01 6.257897615432739258e-02 1.730047166347503662e-01 -2.743293941020965576e-01 2.711048722267150879e-02 1.190733909606933594e-02 -5.133277177810668945e-02 -1.275638192892074585e-01 -2.911874055862426758e-01
3.638146072626113892e-02 -5.599403381347656250e-02 2.493557780981063843e-01 1.807883381843566895e-01 1.145909950137138367e-01 -3.753141462802886963e-01 1.760471761226654053e-01 1.599209904670715332e-01 1.530339717864990234e-01 -5.129037424921989441e-02 -8.026884496212005615e-02 -1.033480912446975708e-01 9.681037627160549164e-04 2.223744690418243408e-01 2.664214074611663818e-01 -1.894835829734802246e-01 -1.726872920989990234e-01 1.988136917352676392e-01 1.771449446678161621e-01 -2.557397633790969849e-02 -2.255707830190658569e-01 -1.458849459886550903e-01 1.703957915306091309e-01 1.724611371755599976e-01 -1.118010655045509338e-01 8.940214663743972778e-02 1.662164553999900818e-02 -1.429265886545181274e-01 3.721205890178680420e-01 1.444828212261199951e-01 -1.685906946659088135e-01 -1.712214201688766479e-01
-1.090552192181348801e-02 8.843967318534851074e-02 1.631621569395065308e-01 1.133229136466979980e-01 1.964264512062072754e-01 -4.639447629451751709e-01 -1.040813475847244263e-01 -7.760941516607999802e-03 3.615830838680267334e-02 -3.266488015651702881e-01 -1.401768326759338379e-01 -1.554686389863491058e-02 -2.169834263622760773e-02 1.334214806556701660e-01 3.407891690731048584e-01 -4.498748853802680969e-02 -1.927250176668167114e-01 1.494493684731423855e-03 -2.617868885863572359e-04 -1.471154689788818359e-01 1.813777089118957520e-01 -9.764994680881500244e-02 2.721019983291625977e-01 7.655219733715057373e-02 -2.719975709915161133e-01 -1.737738102674484253e-01 -1.114842891693115234e-01 -1.603986769914627075e-01 2.318782210350036621e-01 3.127861395478248596e-02 -1.224772334098815918e-01 -1.741801202297210693e-01
-2.108067274093627930e-01 4.953811317682266235e-02 4.410605132579803467e-01 1.104465648531913757e-01 -9.282978135161101818e-04 -1.520051211118698120e-01 9.790252894163131714e-02 2.776561975479125977e-01 -9.934546053409576416e-02 1.602014005184173584e-01 6.869407370686531067e-03 -5.183546803891658783e-03 7.916504889726638794e-02 2.712454497814178467e-01 1.563258767127990723e-01 1.322608888149261475e-01 -1.298004388809204102e-01 -2.441167831420898438e-01 -1.846968084573745728e-01 -7.474371790885925293e-02 2.534475736320018768e-02 -1.798465102910995483e-01 -2.956489659845829010e-02 5.287598446011543274e-02 2.244983464479446411e-01 8.401670306921005249e-02 1.807656884193420410e-01 2.648004293441772461e-01 2.270533293485641479e-01 1.049876436591148376e-01 -4.521792382001876831e-02 -3.186498582363128662e-01
-4.608832299709320068e-02 -8.436650037765502930e-03 1.310677081346511841e-01 6.159313768148422241e-02 1.586159504950046539e-02 -2.610458433628082275e-01 2.930596284568309784e-02 3.695617616176605225e-01 2.657763287425041199e-02 -7.026067376136779785e-02 2.909626662731170654e-01 1.155661270022392273e-01 1.622008830308914185e-01 2.353121489286422729e-01 2.978213429450988770e-01 3.787563182413578033e-03 -3.108531236648559570e-02 -3.363157510757446289e-01 -7.879102975130081177e-02 -1.453291177749633789e-01 -7.250460237264633179e-02 -1.637452691793441772e-01 3.160953819751739502e-01 1.795803010463714600e-01 -6.305267661809921265e-02 -1.932227164506912231e-01 -3.556763529777526855e-01 1.189984232187271118e-01 -2.567814849317073822e-02 -5.702145025134086609e-02 -6.748853623867034912e-02 -2.949754521250724792e-02
-6.697154045104980469e-02 -1.522728353738784790e-01 1.070319935679435730e-01 1.414875239133834839e-01 9.454662352800369263e-02 -4.916384518146514893e-01 9.250849485397338867e-02 4.057966545224189758e-02 6.923139840364456177e-02 -1.299924105405807495e-01 -7.113926857709884644e-02 3.739401325583457947e-02 -8.598024025559425354e-03 4.939423874020576477e-03 1.583818346261978149e-01 -8.063464611768722534e-02 -2.066847831010818481e-01 -6.030054390430450439e-02 2.705734968185424805e-01 -5.021696537733078003e-02 2.291264384984970093e-01 -2.764135301113128662e-01 1.763204783201217651e-01 2.984348498284816742e-02 -2.366536408662796021e-01 -7.337576895952224731e-02 -6.456613540649414062e-02 -1.846306324005126953e-01 1.575491279363632202e-01 1.449189186096191406e-01 1.001867651939392090e-01 -4.262508749961853027e-01
-8.813041448593139648e-02 -7.324797660112380981e-02 4.026141166687011719e-01 2.555979788303375244e-01 1.357554197311401367e-01 -2.278523892164230347e-01 -6.685350835323333740e-02 -2.274068742990493774e-01 -2.069944143295288086e-01 -2.674493566155433655e-02 1.116674467921257019e-01 -6.346765160560607910e-02 -6.595893204212188721e-02 1.334143243730068207e-02 1.952806264162063599e-01 2.304391562938690186e-01 -2.484738379716873169e-01 -1.948899962007999420e-02 -8.521084091626107693e-04 -3.017161488533020020e-01 6.611999124288558960e-02 -1.144889667630195618e-01 2.915523052215576172e-01 8.824151009321212769e-02 -4.116974771022796631e-02 -2.595372796058654785e-01 -1.366824805736541748e-01 8.363657630980014801e-03 2.739658355712890625e-01 6.316748447716236115e-03 -1.597954034805297852e-01 -1.588245928287506104e-01
-2.100334689021110535e-02 -1.462262868881225586e-01 2.733297646045684814e-01 1.578962802886962891e-01 -3.374288976192474365e-01 -1.017571091651916504e-01 1.982401162385940552e-01 2.382261212915182114e-03 3.845034912228584290e-02 -1.558012515306472778e-01 7.443897891789674759e-03 5.042648687958717346e-02 1.765976250171661377e-01 2.758833467960357666e-01 1.430503875017166138e-01 3.053497970104217529e-01 1.390865072607994080e-02 1.389865204691886902e-02 -3.673881664872169495e-02 9.583884850144386292e-03 -1.357163041830062866e-01 -1.756339967250823975e-01 2.654911577701568604e-01 1.148055866360664368e-02 -7.935988716781139374e-03 1.029885560274124146e-01 2.210047096014022827e-01 -2.637814283370971680e-01 1.856285035610198975e-01 -5.623415857553482056e-02 -1.950204819440841675e-01 -3.731080591678619385e-01
[truncated: 3,262,523 more chars]
