# Supplementary material for: The Language of Innovation
Source: PLoS One. 2020 Apr 30;15(4):e0230107. doi: 10.1371/journal.pone.0230107 (PMC7194493; doi:10.1371/journal.pone.0230107)
Supplement: S13 File — (GZ) [file pone.0230107.s013.tar.gz › 1991-1995/V2Run_22_VS_4500_embeddings1991-1995ED32.txt]

-2.860460579395294189e-01 1.664032042026519775e-01 -4.071603119373321533e-01 1.005037352442741394e-01 3.470078483223915100e-02 2.906266450881958008e-01 -8.370998501777648926e-02 -1.133707836270332336e-01 1.426299959421157837e-01 -2.355173230171203613e-01 1.810670085251331329e-02 -9.092501364648342133e-03 1.773817092180252075e-01 2.864752896130084991e-02 -1.851668581366539001e-03 -8.196411281824111938e-02 -1.812533587217330933e-01 -2.451355941593647003e-02 -1.592103540897369385e-01 -2.625809237360954285e-02 2.098226845264434814e-01 2.008114755153656006e-01 -2.744468152523040771e-01 3.047829680144786835e-02 2.008918225765228271e-01 -6.944557279348373413e-02 6.763777881860733032e-02 -1.145552545785903931e-01 2.027656733989715576e-01 2.311192750930786133e-01 3.868006169795989990e-02 3.389013707637786865e-01
-6.103539466857910156e-02 1.213080808520317078e-01 -2.254576683044433594e-01 3.891262114048004150e-01 1.330165192484855652e-02 2.441090941429138184e-01 1.608820408582687378e-01 5.061348155140876770e-02 -1.265724897384643555e-01 -2.129289954900741577e-01 2.478463798761367798e-01 1.995663903653621674e-02 2.929995954036712646e-01 2.386544644832611084e-02 -1.222256571054458618e-01 5.947268567979335785e-03 -1.670390963554382324e-01 -1.745630614459514618e-02 -1.782532483339309692e-01 -1.352532804012298584e-01 -1.914032995700836182e-01 -2.387105524539947510e-01 1.519536972045898438e-01 -9.743020683526992798e-02 4.982711747288703918e-02 -1.746153831481933594e-01 3.956963717937469482e-01 -4.439590871334075928e-02 7.253089547157287598e-02 1.386193186044692993e-01 1.112499609589576721e-01 1.834992617368698120e-01
-2.993865609169006348e-01 -3.939434289932250977e-01 -1.857285201549530029e-01 1.587933003902435303e-01 1.844301670789718628e-01 1.113076433539390564e-01 -1.077699959278106689e-01 -1.610741391777992249e-02 9.945040941238403320e-02 -1.684204787015914917e-01 -4.445852339267730713e-02 -6.964342296123504639e-02 6.286930292844772339e-02 -5.164425238035619259e-04 -2.282722294330596924e-01 5.461710691452026367e-02 -7.400296162813901901e-03 -3.018439412117004395e-01 -1.861428320407867432e-01 1.502509713172912598e-01 -2.566088438034057617e-01 8.616390824317932129e-02 -4.834855347871780396e-02 1.301532089710235596e-01 6.206110864877700806e-02 -1.727058179676532745e-02 2.241571247577667236e-01 -8.849978446960449219e-02 3.468481004238128662e-01 1.314669996500015259e-01 1.366133838891983032e-01 2.713741064071655273e-01
-1.454473473131656647e-02 -9.803409129381179810e-02 -6.120930612087249756e-02 2.423459589481353760e-01 7.870216667652130127e-02 2.402196973562240601e-01 9.162916103377938271e-05 2.518363595008850098e-01 -1.044641956686973572e-01 -3.335007727146148682e-01 -3.604122698307037354e-01 -9.245025366544723511e-02 2.678246498107910156e-01 -5.908091738820075989e-02 -4.448669031262397766e-02 -8.638228476047515869e-02 -2.364917695522308350e-01 -3.480826914310455322e-01 7.348184287548065186e-02 2.129536718130111694e-01 -2.369169294834136963e-01 2.661254070699214935e-02 9.457767754793167114e-02 -5.592627450823783875e-02 6.463695317506790161e-03 -2.313378304243087769e-01 2.096221596002578735e-01 -8.904087543487548828e-02 1.962414681911468506e-01 -1.521614845842123032e-02 1.114771366119384766e-01 4.230864346027374268e-02
-1.766414046287536621e-01 -4.812562093138694763e-02 -3.955985978245735168e-02 2.499957978725433350e-01 8.640757948160171509e-02 1.740015000104904175e-01 -6.654563359916210175e-03 2.840962409973144531e-01 1.129720583558082581e-01 -2.868245244026184082e-01 -1.152810156345367432e-01 6.979092210531234741e-02 -3.204174712300300598e-02 -6.011687591671943665e-02 6.947699934244155884e-02 -1.583615690469741821e-01 -4.761137664318084717e-01 7.312124967575073242e-02 -1.593027822673320770e-02 6.362324208021163940e-02 6.783619523048400879e-02 1.610074937343597412e-02 -5.119366571307182312e-02 -3.817793354392051697e-02 3.816575929522514343e-02 -3.552606999874114990e-01 2.361930459737777710e-01 -5.616192892193794250e-02 2.110523432493209839e-01 -9.143406152725219727e-02 3.513573110103607178e-01 1.671762615442276001e-01
2.143569439649581909e-01 2.036195248365402222e-01 -2.371780723333358765e-01 3.494338095188140869e-01 1.651534736156463623e-01 1.452927887439727783e-01 -1.684959530830383301e-01 -2.234676107764244080e-02 6.025574635714292526e-03 4.212261736392974854e-02 -1.808660328388214111e-01 2.053659111261367798e-01 2.400515675544738770e-01 2.402696013450622559e-02 -1.693377494812011719e-01 -2.761468887329101562e-01 1.819040067493915558e-02 -2.036299109458923340e-01 -2.060203850269317627e-01 8.797011524438858032e-02 -4.754262045025825500e-02 4.809841513633728027e-02 -2.494620978832244873e-01 -2.194348275661468506e-01 2.194635123014450073e-01 -1.519137918949127197e-01 1.106854379177093506e-01 -1.230051293969154358e-01 1.057162880897521973e-02 2.213677167892456055e-01 -1.697112806141376495e-02 2.493213713169097900e-01
-8.352702111005783081e-02 1.443236414343118668e-02 -1.859629154205322266e-02 3.962128162384033203e-01 1.729314774274826050e-01 1.779943257570266724e-01 5.866469442844390869e-02 2.383391708135604858e-01 -2.643717527389526367e-01 1.705065816640853882e-01 -7.727700471878051758e-02 2.097598090767860413e-02 2.136332541704177856e-01 1.234271451830863953e-01 -9.949970245361328125e-02 8.243167400360107422e-02 -1.943071782588958740e-01 -2.008586972951889038e-01 -3.972551226615905762e-01 -7.889805734157562256e-02 -1.778704971075057983e-01 7.549235969781875610e-02 -8.430139720439910889e-02 2.526721656322479248e-01 -3.765868768095970154e-02 -2.540768980979919434e-01 9.322533011436462402e-02 1.643438637256622314e-02 2.856341004371643066e-01 -3.035182133316993713e-02 7.539141178131103516e-02 1.309796273708343506e-01
-9.588396549224853516e-02 -1.271934062242507935e-01 -1.548952460289001465e-01 9.963707625865936279e-02 7.953163236379623413e-02 2.080864012241363525e-01 5.505563691258430481e-02 2.645955085754394531e-01 1.432086825370788574e-01 -2.700163125991821289e-01 -1.668470650911331177e-01 2.133441716432571411e-01 6.013552099466323853e-02 1.666379161179065704e-02 -2.682020068168640137e-01 -4.802715033292770386e-02 -5.479733645915985107e-02 -2.706839442253112793e-01 1.219088211655616760e-01 1.412366400472819805e-03 -6.885617971420288086e-02 -9.142009168863296509e-02 3.855159878730773926e-02 2.841048836708068848e-01 3.955698013305664062e-01 -3.572623431682586670e-02 2.973636686801910400e-01 -6.424727290868759155e-02 2.829008102416992188e-01 2.074532657861709595e-01 1.133570969104766846e-01 2.181261777877807617e-02
-8.235051482915878296e-02 1.030933707952499390e-01 -1.497345715761184692e-01 2.872807681560516357e-01 9.571751207113265991e-02 2.412978708744049072e-01 8.624217659235000610e-02 2.935962378978729248e-01 -7.314324611797928810e-04 -2.614780664443969727e-01 2.332403212785720825e-01 -4.429180175065994263e-02 2.242600172758102417e-01 -1.240536919794976711e-03 -1.670423001050949097e-01 -1.466548442840576172e-02 -2.434284538030624390e-01 -1.338535994291305542e-01 -2.415113896131515503e-01 -9.271275997161865234e-02 -1.776439845561981201e-01 -3.508181124925613403e-02 -2.873893082141876221e-01 2.139220833778381348e-01 3.471126854419708252e-01 2.231521066278219223e-03 -1.693098433315753937e-02 8.039530366659164429e-03 1.703271120786666870e-01 1.714281179010868073e-02 2.340243309736251831e-01 5.755798146128654480e-02
-9.012528508901596069e-02 1.328461021184921265e-01 -1.457488685846328735e-01 2.136560380458831787e-01 1.160109341144561768e-01 6.977778673171997070e-02 -1.950511895120143890e-02 2.279762178659439087e-01 -2.227119356393814087e-01 -2.732528448104858398e-01 6.925677508115768433e-02 -9.136110544204711914e-02 1.350379288196563721e-01 -8.947851508855819702e-02 4.963933490216732025e-03 2.471994981169700623e-02 -9.105115383863449097e-02 3.035968355834484100e-02 -1.747306585311889648e-01 -1.511093694716691971e-03 -3.113487660884857178e-01 -1.072523519396781921e-01 -1.812897995114326477e-02 -7.190863136202096939e-03 2.768206894397735596e-01 1.248047277331352234e-01 2.721235752105712891e-01 1.930890083312988281e-01 3.099718093872070312e-01 4.206465780735015869e-01 -1.650260835886001587e-01 1.414265036582946777e-01
1.009869128465652466e-01 1.119148358702659607e-01 -1.889303028583526611e-01 1.086737811565399170e-01 6.463593244552612305e-02 2.343308478593826294e-01 -2.633286081254482269e-02 1.987178176641464233e-01 -2.049014717340469360e-01 -8.279226720333099365e-02 4.542770795524120331e-03 -1.277533620595932007e-01 2.312632054090499878e-01 1.360875666141510010e-01 -1.982554979622364044e-02 7.554536312818527222e-02 -2.550759911537170410e-01 1.308977454900741577e-01 -2.227034866809844971e-01 1.665468513965606689e-01 -4.868220984935760498e-01 -1.175042167305946350e-01 -9.177108108997344971e-02 2.278948128223419189e-01 2.001151889562606812e-01 8.854284882545471191e-02 2.751254439353942871e-01 -7.391651161015033722e-03 1.139261648058891296e-01 2.486538887023925781e-02 -1.385609507560729980e-01 2.451386004686355591e-01
5.486088618636131287e-02 1.149683818221092224e-01 -2.123240940272808075e-02 1.322108358144760132e-01 1.177987307310104370e-01 3.989479541778564453e-01 -2.295331470668315887e-02 1.494492590427398682e-01 1.992314122617244720e-02 -4.288068041205406189e-02 1.155567243695259094e-01 -6.665686517953872681e-02 2.969510555267333984e-01 1.247342023998498917e-02 -3.332066237926483154e-01 1.270669233053922653e-02 -1.366842985153198242e-01 -5.192811042070388794e-02 1.517270505428314209e-01 -1.975430697202682495e-01 -2.848414480686187744e-01 -6.721854675561189651e-03 -4.120559692382812500e-01 1.390410028398036957e-02 2.339470982551574707e-01 5.015127360820770264e-02 1.222291737794876099e-01 4.331165179610252380e-02 2.504300475120544434e-01 4.619597643613815308e-02 1.696385741233825684e-01 2.193464338779449463e-01
-1.970613002777099609e-01 7.641743123531341553e-02 -7.416452467441558838e-02 -9.858043491840362549e-02 3.519620001316070557e-01 3.532370626926422119e-01 -1.641840338706970215e-01 9.143324941396713257e-02 -7.043479382991790771e-02 1.543431170284748077e-02 -1.377915889024734497e-01 9.740041941404342651e-02 3.205884993076324463e-01 -4.076398536562919617e-02 -1.318994313478469849e-01 7.244279235601425171e-02 -1.566261202096939087e-01 -3.075260519981384277e-01 1.356317996978759766e-01 5.706926807761192322e-02 -8.565539866685867310e-02 -9.440682828426361084e-02 5.530205368995666504e-02 1.730571687221527100e-01 2.266714125871658325e-01 9.146502614021301270e-02 2.420579344034194946e-01 -1.946242153644561768e-01 2.906726002693176270e-01 -3.490003198385238647e-02 2.267378270626068115e-01 1.096969172358512878e-01
-2.670104503631591797e-01 -1.775465607643127441e-01 -2.435378432273864746e-01 2.538771033287048340e-01 2.522972822189331055e-01 2.298256307840347290e-01 -1.089055165648460388e-01 3.748316317796707153e-02 -1.967079341411590576e-01 -2.811349928379058838e-01 -1.638119816780090332e-01 8.897603303194046021e-02 -1.821201480925083160e-02 4.548526927828788757e-02 5.692788865417242050e-03 7.624305039644241333e-02 -1.001213788986206055e-01 -3.953424692153930664e-01 -6.326995044946670532e-02 -1.350641101598739624e-01 -2.305754721164703369e-01 -9.015586227178573608e-02 -2.953739166259765625e-01 3.852826356887817383e-02 -3.159781545400619507e-02 -8.471046388149261475e-02 9.825515002012252808e-02 -2.218347489833831787e-01 1.432752460241317749e-01 1.510450989007949829e-01 1.068651229143142700e-01 -1.502026319503784180e-01
-1.526215374469757080e-01 -2.259593605995178223e-01 1.051254123449325562e-01 3.024197220802307129e-01 6.259509921073913574e-02 1.184515878558158875e-01 3.308687731623649597e-02 2.370025217533111572e-01 -2.231336236000061035e-01 -2.515311539173126221e-01 -1.366126537322998047e-01 2.620526030659675598e-02 1.711842976510524750e-02 5.397703498601913452e-02 -1.013161018490791321e-01 -1.727082133293151855e-01 -2.638499736785888672e-01 -9.345210343599319458e-02 1.228643730282783508e-01 3.232508897781372070e-02 3.648882359266281128e-02 -6.745769828557968140e-02 -9.745752066373825073e-02 -6.888392567634582520e-02 4.134580492973327637e-01 3.053249791264533997e-02 3.296529650688171387e-01 -1.443883329629898071e-01 2.742448747158050537e-01 3.429038333706557751e-04 -3.172046691179275513e-02 2.828238010406494141e-01
-3.766264021396636963e-01 1.598466634750366211e-01 -1.624771207571029663e-01 9.149238467216491699e-02 -8.501274138689041138e-02 -5.666454881429672241e-02 -4.164975583553314209e-01 6.479353643953800201e-03 -1.198462471365928650e-01 -1.110634114593267441e-02 -2.278463244438171387e-01 1.106837838888168335e-01 2.742837965488433838e-01 -1.172636300325393677e-01 -2.269500344991683960e-01 9.046630933880805969e-03 2.917709574103355408e-02 -6.479810923337936401e-02 3.301845863461494446e-02 -9.482167661190032959e-02 -6.548946350812911987e-02 -2.944778185337781906e-03 -2.333389669656753540e-01 -1.543289422988891602e-01 3.750380575656890869e-01 -2.304368168115615845e-01 -4.581256955862045288e-02 -6.736712995916604996e-03 1.858365386724472046e-01 9.790847450494766235e-02 9.210580587387084961e-02 2.201420664787292480e-01
-2.459150850772857666e-01 -1.479570865631103516e-01 -7.067713886499404907e-02 1.316626071929931641e-01 1.839327961206436157e-01 3.237927556037902832e-01 -8.306173980236053467e-02 5.004440993070602417e-02 -1.058605536818504333e-01 -3.670732676982879639e-01 -6.823159754276275635e-02 8.371809124946594238e-02 1.943128108978271484e-01 -2.331780344247817993e-01 -5.638087633997201920e-03 9.679699316620826721e-03 -2.523757219314575195e-01 -1.112918332219123840e-01 -9.949597716331481934e-02 -1.718363463878631592e-01 -2.148524671792984009e-01 7.842437922954559326e-02 -5.023916438221931458e-02 1.096079722046852112e-01 2.653822004795074463e-01 1.258699744939804077e-01 -1.669833622872829437e-02 -3.999039828777313232e-01 6.972426921129226685e-02 9.899602830410003662e-02 2.313477843999862671e-01 1.860091648995876312e-02
-4.426702857017517090e-02 2.258201688528060913e-01 6.104684621095657349e-02 1.771970838308334351e-01 -4.257183894515037537e-02 3.060508370399475098e-01 -1.322638839483261108e-01 1.356934458017349243e-01 -1.167747527360916138e-01 -1.368716061115264893e-01 -1.107004191726446152e-02 -2.981289625167846680e-01 4.764765873551368713e-02 7.848536223173141479e-02 -7.920622080564498901e-02 -5.267747491598129272e-02 -3.804517090320587158e-01 -8.711878210306167603e-02 -3.524198234081268311e-01 1.896160095930099487e-02 -2.700380384922027588e-01 -7.416439056396484375e-02 -2.684316784143447876e-02 1.729937046766281128e-01 1.854126751422882080e-01 2.215121090412139893e-01 3.282473385334014893e-01 -9.108942002058029175e-02 1.882796585559844971e-01 9.180304408073425293e-02 -8.396872878074645996e-02 -7.282949984073638916e-02
-8.606096357107162476e-02 -1.318046301603317261e-01 -1.918640434741973877e-01 4.265815019607543945e-01 1.316362470388412476e-01 1.900853961706161499e-01 5.365494266152381897e-02 1.795302480459213257e-01 -1.019084006547927856e-01 -3.244006335735321045e-01 -1.058714091777801514e-01 9.026509523391723633e-02 1.036800444126129150e-01 -1.060322821140289307e-01 -1.020802780985832214e-01 -7.985150068998336792e-02 -2.480540871620178223e-01 1.599336564540863037e-01 2.298240512609481812e-01 4.881398752331733704e-02 -1.201775856316089630e-02 4.541004076600074768e-02 -1.142990961670875549e-01 -5.742591619491577148e-02 -1.858426630496978760e-02 -2.281258851289749146e-01 3.524127900600433350e-01 -2.295805662870407104e-01 2.827628552913665771e-01 -1.166701167821884155e-01 1.001616865396499634e-01 -1.823064126074314117e-02
-2.025789171457290649e-01 1.329214274883270264e-01 -1.628893315792083740e-01 1.626600176095962524e-01 2.410913854837417603e-01 1.987260729074478149e-01 1.967152059078216553e-01 2.944560348987579346e-01 -6.715010851621627808e-03 -2.234035171568393707e-02 -1.655810773372650146e-01 1.434831172227859497e-01 2.028945386409759521e-01 9.179029613733291626e-02 1.057069934904575348e-02 -1.588681340217590332e-01 -1.951085031032562256e-02 -3.514559864997863770e-01 2.178597263991832733e-02 2.019226104021072388e-01 -3.055341243743896484e-01 4.535040259361267090e-02 -1.374493539333343506e-02 1.057140380144119263e-01 2.023290395736694336e-01 1.037572771310806274e-01 2.832281589508056641e-01 -9.454635530710220337e-02 2.386003732681274414e-01 7.837025821208953857e-02 2.556850016117095947e-01 2.376387827098369598e-02
-1.416494697332382202e-01 1.529478430747985840e-01 -9.166599810123443604e-02 3.361636400222778320e-01 -1.681070178747177124e-01 2.226484566926956177e-01 -3.666019439697265625e-01 3.170054405927658081e-02 1.323299109935760498e-01 -1.330759078264236450e-01 1.550498902797698975e-01 -3.193332999944686890e-02 -1.224558893591165543e-02 -9.499089419841766357e-02 3.281386569142341614e-02 4.495787248015403748e-02 -2.820575535297393799e-01 -2.241476178169250488e-01 -9.669802337884902954e-02 1.040883287787437439e-01 -3.872342035174369812e-02 1.002070009708404541e-01 1.416284218430519104e-02 1.558264717459678650e-02 8.243168890476226807e-02 -2.618942596018314362e-02 4.935970902442932129e-01 1.109193339943885803e-01 2.217735499143600464e-01 -1.291678249835968018e-01 -2.075850367546081543e-01 1.224688366055488586e-01
-1.455183774232864380e-01 1.228057518601417542e-01 -3.089919984340667725e-01 2.791387028992176056e-02 2.363660484552383423e-01 1.678986251354217529e-01 -1.956357061862945557e-01 5.657989904284477234e-02 1.625215113162994385e-01 -2.030681520700454712e-01 -1.090648099780082703e-01 -2.866663597524166107e-02 3.230969011783599854e-01 1.183046959340572357e-03 -6.916809827089309692e-02 -2.452768087387084961e-01 -2.904300689697265625e-01 -2.373987585306167603e-01 8.764523267745971680e-02 1.155939921736717224e-01 -2.046189755201339722e-01 -4.601993039250373840e-02 4.601069912314414978e-02 8.086219429969787598e-02 1.856444478034973145e-01 4.902078583836555481e-02 1.655623167753219604e-01 -1.176222413778305054e-01 3.119753301143646240e-01 1.528496295213699341e-01 2.810302674770355225e-01 8.572766557335853577e-03
-3.201906383037567139e-01 1.575245112180709839e-01 -2.647881805896759033e-01 -9.127983450889587402e-02 4.788324981927871704e-02 2.086829245090484619e-01 -1.616801917552947998e-01 1.898011118173599243e-01 -1.056586876511573792e-01 6.903062015771865845e-02 7.249578088521957397e-02 -2.099587768316268921e-02 1.115400865674018860e-01 -2.755875289440155029e-01 -1.386693567037582397e-01 -2.164128702133893967e-03 -2.253519892692565918e-01 -3.045160472393035889e-01 -2.423833608627319336e-01 8.324744552373886108e-02 -5.740771815180778503e-02 2.179425209760665894e-01 5.985300987958908081e-02 -3.574791848659515381e-01 5.762991309165954590e-02 -2.525312006473541260e-01 -7.789240032434463501e-02 1.447264403104782104e-01 1.267775446176528931e-01 -2.283010929822921753e-01 -5.722448602318763733e-02 5.260012112557888031e-03
5.848602578043937683e-02 1.648953109979629517e-01 -2.127441763877868652e-01 1.657879054546356201e-01 -1.140275150537490845e-01 6.434553116559982300e-02 -1.573268771171569824e-01 3.583961725234985352e-01 -1.732200384140014648e-01 8.788886666297912598e-02 1.940373564139008522e-03 7.453389465808868408e-02 1.524554193019866943e-02 -7.732067257165908813e-02 -1.352180540561676025e-01 -1.596861779689788818e-01 -3.907563984394073486e-01 -1.991411000490188599e-01 -2.367556542158126831e-01 -9.643853642046451569e-03 -1.077520102262496948e-01 1.430737376213073730e-01 -2.461839318275451660e-01 1.066924184560775757e-01 2.184742242097854614e-01 -4.131868109107017517e-02 3.989862501621246338e-01 1.497192084789276123e-01 -4.918773099780082703e-02 3.848665580153465271e-02 2.073200233280658722e-02 2.123176753520965576e-01
2.223207382485270500e-03 3.004996180534362793e-01 -1.152592450380325317e-01 -1.046408563852310181e-01 -3.697524592280387878e-02 1.970204263925552368e-01 -2.263289988040924072e-01 4.943601787090301514e-02 3.143883049488067627e-01 -1.512906104326248169e-01 7.700750976800918579e-02 7.616374641656875610e-04 -1.598395258188247681e-01 1.256189960986375809e-02 -1.508654356002807617e-01 1.379252225160598755e-01 -2.584624886512756348e-01 -3.281892240047454834e-01 -1.767265051603317261e-01 2.995310127735137939e-01 -2.452088147401809692e-01 1.217127665877342224e-01 -1.750952005386352539e-01 6.926611810922622681e-02 7.324407994747161865e-02 1.559491306543350220e-01 -2.323315478861331940e-02 -9.852889925241470337e-02 1.792471855878829956e-01 -1.764366775751113892e-01 -2.579645812511444092e-01 1.444322317838668823e-01
-1.391809135675430298e-01 2.387985959649085999e-02 -1.740193217992782593e-01 4.343950450420379639e-01 -1.741290092468261719e-01 3.573375940322875977e-02 8.301580697298049927e-02 5.089713633060455322e-02 -3.323418796062469482e-01 -1.093015633523464203e-02 -1.661356836557388306e-01 1.199386566877365112e-01 3.035189397633075714e-02 1.590763330459594727e-01 -2.734222412109375000e-01 2.982948720455169678e-01 -2.428852915763854980e-01 -4.684897139668464661e-02 -1.799611151218414307e-01 2.796407043933868408e-01 -2.612674534320831299e-01 -9.807527810335159302e-02 3.609701991081237793e-02 9.929146617650985718e-02 1.832825839519500732e-01 8.070991188287734985e-02 2.489419579505920410e-01 -5.763460416346788406e-03 -4.003108665347099304e-02 8.760920912027359009e-02 2.145958133041858673e-03 7.256113737821578979e-02
-1.798439621925354004e-01 -6.811819970607757568e-02 -7.860200107097625732e-02 3.715597689151763916e-01 -4.270064085721969604e-02 1.967668682336807251e-01 9.993711113929748535e-02 5.052682384848594666e-02 -2.762455046176910400e-01 -6.763874739408493042e-02 1.138561815023422241e-01 5.969340354204177856e-02 -2.087929844856262207e-02 -1.912783086299896240e-02 -7.998821884393692017e-02 -4.237029328942298889e-02 -2.091877758502960205e-01 -3.285994827747344971e-01 1.452803313732147217e-01 -1.428583860397338867e-01 -2.820029854774475098e-01 -2.675744295120239258e-01 -2.027289122343063354e-01 5.100405216217041016e-02 -5.893408879637718201e-02 8.620799332857131958e-02 4.683321714401245117e-02 -1.048525646328926086e-01 2.333472669124603271e-01 5.656136199831962585e-02 -2.318119704723358154e-01 3.684267997741699219e-01
-1.762903332710266113e-01 1.085535436868667603e-01 -2.531549036502838135e-01 1.955361664295196533e-02 1.042614355683326721e-01 1.723690479993820190e-01 7.169211655855178833e-02 2.195510566234588623e-01 -3.921765834093093872e-03 -9.922199696302413940e-02 -2.202377021312713623e-01 3.007748425006866455e-01 2.942093908786773682e-01 -1.066220998764038086e-01 -1.842945665121078491e-01 -2.115457206964492798e-01 -2.901920378208160400e-01 -1.067316532135009766e-01 1.015497595071792603e-01 1.003006547689437866e-01 -1.481493413448333740e-01 -1.470742672681808472e-01 -6.118863075971603394e-02 2.029385864734649658e-01 4.873099550604820251e-02 1.493341177701950073e-01 1.952140629291534424e-01 -3.464540839195251465e-01 1.550793498754501343e-01 2.196107506752014160e-01 1.119414716958999634e-01 3.411122038960456848e-02
9.723669290542602539e-02 7.537494599819183350e-02 -1.760749220848083496e-01 2.272595614194869995e-01 1.342467777431011200e-02 5.777201056480407715e-02 -9.568887203931808472e-02 1.773589551448822021e-01 -8.186995238065719604e-02 4.448613896965980530e-02 -1.838314980268478394e-01 -1.275311806239187717e-03 2.462996393442153931e-01 -1.113722249865531921e-01 -5.948387458920478821e-02 -2.461849898099899292e-01 -3.461560010910034180e-01 -1.740012764930725098e-01 -1.634053438901901245e-01 3.882911801338195801e-01 5.171326920390129089e-02 -7.252691686153411865e-02 -2.008965611457824707e-01 -1.273629665374755859e-01 8.853066712617874146e-02 3.969834744930267334e-02 5.630939826369285583e-02 -1.708394885063171387e-01 1.937314867973327637e-01 -1.660252660512924194e-01 -3.073521256446838379e-01 2.915045022964477539e-01
-9.431768208742141724e-02 1.522753238677978516e-01 1.465664952993392944e-01 1.477210521697998047e-01 3.100835680961608887e-01 -4.820704460144042969e-03 -1.139429807662963867e-01 1.125988885760307312e-01 -1.209941804409027100e-01 -1.361794918775558472e-01 5.895359069108963013e-02 3.643477708101272583e-02 2.086867392063140869e-01 -2.927400767803192139e-01 -9.219093620777130127e-02 3.463160619139671326e-02 -2.187678217887878418e-01 -1.965151131153106689e-01 -1.676363199949264526e-01 1.020145118236541748e-01 -2.542539834976196289e-01 -2.834364026784896851e-02 -1.473152637481689453e-01 1.104257404804229736e-01 3.325527310371398926e-01 -3.254189789295196533e-01 2.599929571151733398e-01 -3.038073889911174774e-02 1.534543782472610474e-01 -1.384146660566329956e-01 1.938242837786674500e-02 2.709657549858093262e-01
-2.442238777875900269e-01 3.023605793714523315e-02 -2.286048084497451782e-01 9.584804624319076538e-02 2.549045905470848083e-02 5.552058294415473938e-02 -3.269473612308502197e-01 -1.763182431459426880e-01 9.536786377429962158e-02 5.048138648271560669e-02 -3.131586611270904541e-01 -1.173762455582618713e-01 1.084546819329261780e-01 -1.263418346643447876e-01 -1.524979025125503540e-01 -1.558245569467544556e-01 7.377395778894424438e-02 -1.882663816213607788e-01 -2.195221781730651855e-01 1.288034319877624512e-01 4.699448496103286743e-02 3.691475838422775269e-02 -7.615377753973007202e-02 -1.904968768358230591e-01 3.482233881950378418e-01 -1.265952736139297485e-01 6.175004690885543823e-02 -2.428784519433975220e-01 3.210178613662719727e-01 3.120055980980396271e-02 -1.146153956651687622e-01 2.625831365585327148e-01
-1.716220080852508545e-01 6.458549946546554565e-02 -3.512706458568572998e-01 4.581959173083305359e-02 1.417165994644165039e-01 7.843527197837829590e-02 3.266061469912528992e-02 -6.752998381853103638e-02 -2.200793027877807617e-01 -1.875783801078796387e-01 1.684063486754894257e-02 -1.527339220046997070e-01 1.152495220303535461e-01 1.888800971210002899e-02 -2.335958778858184814e-01 -2.361685186624526978e-01 -1.801795214414596558e-01 -6.492910906672477722e-04 -3.932986408472061157e-02 -2.660048427060246468e-03 -4.143077135086059570e-01 -1.104320064187049866e-01 -1.774840503931045532e-01 2.386713922023773193e-01 2.215392589569091797e-01 4.360639303922653198e-02 -4.627180844545364380e-02 -1.984242647886276245e-01 3.642216622829437256e-01 1.646756082773208618e-01 1.020991876721382141e-01 9.372115880250930786e-02
-3.149892389774322510e-01 3.070632368326187134e-02 -3.479483723640441895e-01 1.743816435337066650e-01 6.410025805234909058e-02 -2.315714024007320404e-02 1.015969291329383850e-01 2.876510024070739746e-01 -6.608422100543975830e-02 -5.364437773823738098e-02 1.566566713154315948e-02 2.162167280912399292e-01 1.531488597393035889e-01 -1.991349644958972931e-02 -1.125504225492477417e-01 -1.286282241344451904e-01 -1.609448194503784180e-01 -4.365468025207519531e-01 1.014923751354217529e-01 1.565013378858566284e-01 3.872632235288619995e-02 -1.230329927057027817e-02 -2.142829746007919312e-01 1.938508599996566772e-01 1.624274812638759613e-02 -1.344576384872198105e-02 7.805170863866806030e-02 -1.345959305763244629e-01 3.577088415622711182e-01 2.215261161327362061e-01 6.064977962523698807e-03 -7.219905406236648560e-02
-2.999017834663391113e-01 5.261726304888725281e-02 -8.389291912317276001e-02 4.346517845988273621e-02 4.038784280419349670e-02 5.494458973407745361e-02 -1.121611222624778748e-01 1.524909138679504395e-01 -2.717625498771667480e-01 -2.142790555953979492e-01 2.451011538505554199e-02 7.556586712598800659e-02 2.839877009391784668e-01 -4.054019451141357422e-01 -3.063799254596233368e-02 3.618377819657325745e-02 1.517310291528701782e-01 -2.851946651935577393e-01 -3.387288376688957214e-02 -9.751203656196594238e-02 -1.499821692705154419e-01 -9.586546570062637329e-02 1.135298237204551697e-01 4.062372446060180664e-02 1.940764486789703369e-01 -5.815222859382629395e-02 6.685484945774078369e-02 -2.232340425252914429e-01 3.059789538383483887e-01 -9.504991024732589722e-02 -1.893037930130958557e-02 3.534763455390930176e-01
-1.700230836868286133e-01 2.937873303890228271e-01 -2.287717759609222412e-01 9.439553320407867432e-02 2.245462983846664429e-01 7.886427640914916992e-02 -2.889223098754882812e-01 -1.575510352849960327e-01 1.612653583288192749e-01 9.329492598772048950e-02 -6.332335621118545532e-02 1.957942694425582886e-01 2.084961831569671631e-01 -6.816463917493820190e-02 -1.734456121921539307e-01 -9.241626411676406860e-02 -4.573855921626091003e-02 -1.100637987256050110e-01 -2.758762836456298828e-01 2.629592716693878174e-01 9.487435221672058105e-02 6.495577096939086914e-02 -2.826137542724609375e-01 -8.702148497104644775e-02 2.531517446041107178e-01 -5.918516591191291809e-02 5.256341025233268738e-02 -7.587224990129470825e-02 1.697691977024078369e-01 -3.477091714739799500e-02 1.282034516334533691e-01 3.348107337951660156e-01
-2.381514459848403931e-01 4.412028007209300995e-03 -1.926775127649307251e-01 5.988621711730957031e-02 8.255000412464141846e-02 2.071053385734558105e-01 -1.720546744763851166e-02 1.831598281860351562e-01 2.191509306430816650e-02 -9.915805608034133911e-02 -2.116876393556594849e-01 1.685661673545837402e-01 2.567729353904724121e-01 2.409650981426239014e-01 1.377362105995416641e-02 2.708056941628456116e-02 -1.830647736787796021e-01 -4.963954165577888489e-02 -4.538372159004211426e-02 1.770997643470764160e-01 -7.420594245195388794e-02 -1.045562624931335449e-01 -2.822059392929077148e-01 9.655924141407012939e-02 2.418437153100967407e-01 -4.939588904380798340e-02 2.606140673160552979e-01 -1.062220633029937744e-01 2.691404819488525391e-01 2.849332690238952637e-01 3.766705393791198730e-01 -1.028071250766515732e-02
-1.922176778316497803e-01 2.554605007171630859e-01 -2.140394598245620728e-01 1.563469022512435913e-01 1.086041852831840515e-01 2.824469208717346191e-01 -2.152481377124786377e-01 -1.420396268367767334e-01 -4.748825356364250183e-02 2.674520947039127350e-02 -2.535879611968994141e-01 -5.106454715132713318e-02 1.521539837121963501e-01 -1.329312659800052643e-02 -1.691283844411373138e-02 -2.335418760776519775e-01 1.199083179235458374e-01 -1.727211028337478638e-01 -2.190221250057220459e-01 2.205998599529266357e-01 8.108174800872802734e-02 1.480727642774581909e-02 -1.889040619134902954e-01 -1.253916770219802856e-01 4.775899648666381836e-01 1.157528907060623169e-02 -3.255136776715517044e-03 -1.067167744040489197e-01 1.301770061254501343e-01 3.284366801381111145e-02 1.842583864927291870e-01 1.754095107316970825e-01
-4.836373776197433472e-02 1.533682942390441895e-01 -1.112150922417640686e-01 -4.837246611714363098e-02 -6.236317008733749390e-02 2.735314667224884033e-01 -1.449955701828002930e-01 3.109788596630096436e-01 -1.391883343458175659e-01 -4.282816872000694275e-02 -9.119722992181777954e-02 3.368768990039825439e-01 -2.500613406300544739e-02 -2.278829216957092285e-01 -1.255134046077728271e-01 1.086577475070953369e-01 -2.411273717880249023e-01 1.416961699724197388e-01 -2.665902972221374512e-01 -1.618975549936294556e-01 -4.622143134474754333e-02 8.446932584047317505e-02 -2.869756892323493958e-02 2.276299446821212769e-01 -4.125752300024032593e-02 5.666641145944595337e-02 3.564909398555755615e-01 6.492640078067779541e-02 3.114760518074035645e-01 7.335557043552398682e-02 1.108069717884063721e-01 2.270695269107818604e-01
-4.697864502668380737e-02 -1.177355125546455383e-01 1.076115891337394714e-01 5.258602499961853027e-01 -3.871384635567665100e-02 9.556210041046142578e-02 -1.434453874826431274e-01 5.094972625374794006e-02 -1.095559969544410706e-01 1.440572440624237061e-01 -1.873520016670227051e-01 1.511157155036926270e-01 -2.239645645022392273e-02 -2.451345697045326233e-02 -2.383407354354858398e-01 8.565931767225265503e-02 -1.606605648994445801e-01 -2.409922629594802856e-01 -1.573846936225891113e-01 6.881207227706909180e-02 -2.783530950546264648e-01 -2.950395643711090088e-01 -6.091463565826416016e-02 7.526466250419616699e-02 1.559702157974243164e-01 -1.021338626742362976e-01 3.361726403236389160e-01 -1.121513396501541138e-01 4.334394261240959167e-02 7.942641526460647583e-02 1.926871687173843384e-01 1.145374327898025513e-01
-1.061681583523750305e-01 2.371965050697326660e-01 -3.669326901435852051e-01 -1.191068533807992935e-02 -6.573490798473358154e-02 4.021606445312500000e-01 -1.517644226551055908e-01 3.441151082515716553e-01 -1.088577508926391602e-01 -1.134869456291198730e-01 1.821381747722625732e-01 -9.359379112720489502e-02 2.645683288574218750e-01 -1.700984686613082886e-01 3.647406771779060364e-02 -1.979547739028930664e-02 8.866719156503677368e-02 -1.777521371841430664e-01 -9.173826128244400024e-02 2.162828445434570312e-01 -1.903521716594696045e-01 -6.341074407100677490e-02 -6.350906193256378174e-02 -1.222293972969055176e-01 1.827205270528793335e-01 -5.837126076221466064e-02 7.022316567599773407e-03 -5.341204255819320679e-02 -6.233470141887664795e-02 -2.450723797082901001e-01 -2.499056756496429443e-01 -5.377757549285888672e-02
-2.238066047430038452e-01 6.782122701406478882e-02 -3.552714586257934570e-01 9.459363669157028198e-02 2.335679084062576294e-01 1.002888604998588562e-01 6.052587181329727173e-02 2.277377694845199585e-01 -9.382531791925430298e-02 -8.569426834583282471e-02 -2.429075352847576141e-02 1.383467614650726318e-01 2.487058639526367188e-01 -1.622845418751239777e-02 -1.604061126708984375e-01 -9.977929294109344482e-02 -4.657527059316635132e-02 -2.079591304063796997e-01 -2.647860348224639893e-01 1.156124919652938843e-01 2.243645116686820984e-02 -6.092646718025207520e-02 -4.357415065169334412e-02 1.055716350674629211e-01 2.855139225721359253e-02 1.163436323404312134e-01 3.163421154022216797e-01 -1.058944165706634521e-01 3.243933320045471191e-01 1.931675523519515991e-01 3.767713308334350586e-01 5.737115629017353058e-03
-1.398414224386215210e-01 -6.776690483093261719e-03 -7.196583598852157593e-02 4.570828005671501160e-02 -1.507944427430629730e-02 4.165037870407104492e-01 -1.232231110334396362e-01 1.701178848743438721e-01 6.248908489942550659e-02 -4.569073021411895752e-02 8.448138396488502622e-05 1.934404969215393066e-01 -9.756872057914733887e-02 -3.986524939537048340e-01 1.420715302228927612e-01 9.210430085659027100e-02 -2.863830327987670898e-01 -6.466387212276458740e-02 -1.135998293757438660e-01 3.030254878103733063e-02 -2.572308778762817383e-01 8.662199974060058594e-02 -1.593359559774398804e-01 8.121988177299499512e-02 -1.547471527010202408e-02 -8.987774141132831573e-03 4.734039306640625000e-01 -2.559157833456993103e-02 1.664684265851974487e-01 1.844575256109237671e-01 -9.806216508150100708e-02 -1.125430986285209656e-01
-4.694819152355194092e-01 2.150543630123138428e-01 -7.215658202767372131e-03 -2.163647301495075226e-02 1.691111326217651367e-01 1.214610412716865540e-01 -1.640497744083404541e-01 3.125084936618804932e-02 -9.157719463109970093e-02 -1.651360839605331421e-01 -1.914236992597579956e-01 -1.447320431470870972e-01 7.044129818677902222e-02 -8.215302228927612305e-02 -2.467653714120388031e-03 2.340414673089981079e-01 -3.882173001766204834e-01 -1.543396264314651489e-01 7.532997522503137589e-03 -1.167766749858856201e-01 -2.353132367134094238e-01 -5.468062683939933777e-02 2.159988321363925934e-02 3.657507011666893959e-03 3.542929142713546753e-02 -7.120204716920852661e-02 -6.929244846105575562e-02 -2.587731778621673584e-01 2.448355704545974731e-01 -3.159565106034278870e-02 1.634205877780914307e-01 2.983796894550323486e-01
-4.232719540596008301e-02 -1.749373823404312134e-01 -2.809474468231201172e-01 1.626607328653335571e-01 8.636621385812759399e-02 1.504728943109512329e-01 -1.265695542097091675e-01 2.509727776050567627e-01 -9.434141963720321655e-02 -1.324931085109710693e-01 7.420889567583799362e-03 -7.433565706014633179e-02 2.104724645614624023e-01 2.422572076320648193e-01 -7.724256813526153564e-02 1.594523638486862183e-01 -8.002058416604995728e-02 -3.416829407215118408e-01 1.195855289697647095e-01 2.376201897859573364e-01 -2.389446347951889038e-01 8.884430676698684692e-02 -2.855602800846099854e-01 4.144128039479255676e-02 1.786782294511795044e-01 1.598298251628875732e-01 7.065980136394500732e-02 -1.172199919819831848e-01 3.946852982044219971e-01 6.374535709619522095e-02 -8.491155505180358887e-02 -3.568316623568534851e-02
-1.339948177337646484e-01 2.266261875629425049e-01 -3.505158424377441406e-01 4.097980856895446777e-01 -1.536892633885145187e-02 1.746308803558349609e-01 -1.956782042980194092e-01 2.512224912643432617e-01 3.119663894176483154e-02 1.285093426704406738e-01 -2.960571050643920898e-01 -9.879471361637115479e-02 -2.133875712752342224e-02 8.782787481322884560e-04 1.650670468807220459e-01 -1.241552159190177917e-01 -1.676305234432220459e-01 1.045075058937072754e-01 1.707762852311134338e-02 1.311308592557907104e-01 6.906845420598983765e-02 1.529096961021423340e-01 -7.435016334056854248e-02 -2.777981758117675781e-01 7.364773005247116089e-02 -1.993388235569000244e-01 -2.549282833933830261e-02 2.202576026320457458e-02 1.525553464889526367e-01 4.932453855872154236e-02 -1.600355952978134155e-01 2.911470830440521240e-01
-7.342778891324996948e-02 2.605219185352325439e-01 -2.318153232336044312e-01 -2.409719116985797882e-02 3.367481986060738564e-03 2.390304058790206909e-01 -1.856980472803115845e-01 9.763070940971374512e-02 1.093174293637275696e-01 1.398940682411193848e-01 -3.382163643836975098e-01 -7.544198632240295410e-02 2.033890634775161743e-01 -2.603551745414733887e-01 -1.093836617656052113e-03 -8.805673569440841675e-02 6.206858903169631958e-02 -1.828692406415939331e-01 -2.992836236953735352e-01 -1.629606448113918304e-02 2.111545503139495850e-01 1.970139145851135254e-01 -1.571003794670104980e-01 -2.048076987266540527e-01 2.826485037803649902e-01 -1.381448805332183838e-01 6.470771878957748413e-02 -2.016023546457290649e-01 1.561064720153808594e-01 2.550074830651283264e-02 4.015083983540534973e-02 2.348447442054748535e-01
-2.807626724243164062e-01 1.181399971246719360e-01 -9.956870228052139282e-02 2.941147983074188232e-01 7.152657490223646164e-03 1.335603743791580200e-01 -2.210828363895416260e-01 1.692311316728591919e-01 -1.137513741850852966e-01 -2.345367223024368286e-01 -5.483791232109069824e-02 1.524521708488464355e-01 3.252220526337623596e-02 1.032826974987983704e-01 -2.624250650405883789e-01 2.362010478973388672e-01 -1.146328002214431763e-01 -1.357592940330505371e-01 5.307383090257644653e-02 3.035943210124969482e-01 -2.337774187326431274e-01 9.492890536785125732e-02 -1.231901422142982483e-01 5.289757251739501953e-02 -1.702737808227539062e-02 2.340085506439208984e-01 1.461840420961380005e-01 -2.701980471611022949e-01 1.450958997011184692e-01 2.166472673416137695e-01 2.431981414556503296e-01 -7.561983074992895126e-03
-1.036651879549026489e-01 2.164510786533355713e-01 -6.297065876424312592e-03 -1.334271132946014404e-01 -4.109925329685211182e-01 2.122864723205566406e-01 6.090862676501274109e-03 2.614509500563144684e-02 -7.132957875728607178e-02 -3.320467472076416016e-01 9.407284110784530640e-02 -5.548235401511192322e-02 2.013575136661529541e-01 -2.443551644682884216e-02 -8.707837015390396118e-02 -1.207906082272529602e-01 -2.252559363842010498e-01 -2.437032461166381836e-01 -1.104107592254877090e-02 1.043280288577079773e-01 -3.112674355506896973e-01 -6.984362006187438965e-02 -1.818854510784149170e-01 -2.176439017057418823e-01 2.703426182270050049e-01 -2.580911219120025635e-01 1.364082396030426025e-01 5.506327003240585327e-02 1.824584156274795532e-01 -1.107988879084587097e-01 -3.301913291215896606e-02 8.902546018362045288e-02
-1.740124970674514771e-01 9.085116535425186157e-02 -4.122838675975799561e-01 2.445581853389739990e-01 1.862871348857879639e-01 2.522766292095184326e-01 -1.529175490140914917e-01 9.601473808288574219e-02 -6.739816814661026001e-02 -5.780142918229103088e-02 -1.638034544885158539e-02 -9.129460901021957397e-02 6.359198689460754395e-02 1.831650584936141968e-01 1.172422245144844055e-01 1.105450764298439026e-01 -4.677784815430641174e-02 -2.389333546161651611e-01 6.072955951094627380e-02 1.158031001687049866e-01 -2.204706817865371704e-01 1.617772281169891357e-01 -8.259277045726776123e-02 2.323744893074035645e-01 8.365019410848617554e-02 -5.883334204554557800e-02 -2.176026068627834320e-02 -2.782808542251586914e-01 3.135554492473602295e-01 2.183386683464050293e-01 -5.685515329241752625e-02 -2.666759192943572998e-01
-1.199035868048667908e-01 2.063089758157730103e-01 -6.545807421207427979e-02 1.513065397739410400e-01 -3.200599849224090576e-01 2.382981032133102417e-01 -4.530353471636772156e-02 1.038547828793525696e-01 -7.578377425670623779e-02 2.136951871216297150e-02 -1.042604073882102966e-01 1.008321437984704971e-02 -7.483737170696258545e-02 -1.759742200374603271e-01 -1.385764777660369873e-01 -2.322303056716918945e-01 -4.569517672061920166e-01 -1.752324551343917847e-01 4.186992719769477844e-02 7.805612683296203613e-02 -1.890002787113189697e-01 1.078491732478141785e-01 -3.430717587471008301e-01 1.243596151471138000e-01 9.183473885059356689e-02 2.868932299315929413e-02 3.111634254455566406e-01 1.638025492429733276e-01 1.451331079006195068e-01 -4.793372377753257751e-02 -7.773044705390930176e-02 1.635785102844238281e-01
-1.855625659227371216e-01 -2.002756297588348389e-02 -1.353351473808288574e-01 1.112947985529899597e-01 2.050359547138214111e-01 1.434074938297271729e-01 -3.832789510488510132e-02 1.947070509195327759e-01 1.736833341419696808e-02 -2.021696120500564575e-01 -2.670804262161254883e-01 1.431035846471786499e-01 2.634395360946655273e-01 -2.562301233410835266e-02 -1.994858980178833008e-01 3.059743903577327728e-02 -1.345952004194259644e-01 -2.242209613323211670e-01 6.983757019042968750e-02 -1.607932597398757935e-01 -2.196821421384811401e-01 3.654692173004150391e-01 -3.565189242362976074e-02 1.418164819478988647e-01 1.299580186605453491e-01 -9.215494245290756226e-02 2.163656353950500488e-01 -8.496896177530288696e-02 2.189378589391708374e-01 2.198845744132995605e-01 3.170682191848754883e-01 1.007026210427284241e-01
-1.119023421779274940e-03 2.900420725345611572e-01 -1.424210965633392334e-01 3.048600554466247559e-01 -1.889009028673171997e-01 2.907610237598419189e-01 -4.875941947102546692e-02 4.525407776236534119e-02 1.118805482983589172e-01 1.279146373271942139e-01 -1.691538989543914795e-01 1.319919675588607788e-01 1.464375406503677368e-01 -1.497656702995300293e-01 -7.446994632482528687e-02 -2.866344451904296875e-01 -1.748564243316650391e-01 -1.832589954137802124e-01 -4.988236725330352783e-02 1.007061526179313660e-01 1.210342720150947571e-01 -6.703492999076843262e-02 -3.758530020713806152e-01 -6.427220255136489868e-02 1.430854201316833496e-01 1.412223372608423233e-02 -6.251989305019378662e-02 1.296855956315994263e-01 2.739683985710144043e-01 7.766591012477874756e-02 -9.050742536783218384e-02 3.154311776161193848e-01
-8.179179579019546509e-02 -2.320242486894130707e-02 -2.326523065567016602e-01 3.171958327293395996e-01 2.342612445354461670e-01 1.379331946372985840e-01 -1.418678835034370422e-02 1.185056492686271667e-01 -3.627878800034523010e-02 4.525920376181602478e-02 -1.561346650123596191e-01 -5.096088722348213196e-02 6.515064090490341187e-02 9.300882369279861450e-02 -1.666429340839385986e-01 -1.345331221818923950e-01 -1.424123197793960571e-01 -1.735312938690185547e-01 -8.087453432381153107e-03 8.483561873435974121e-02 -1.290976703166961670e-01 -1.833619922399520874e-01 -2.607209980487823486e-01 1.410032212734222412e-01 1.360573470592498779e-01 1.431761384010314941e-01 2.645158469676971436e-01 6.098076701164245605e-03 5.384739637374877930e-01 4.944504424929618835e-02 2.231860011816024780e-01 -1.172558292746543884e-01
-2.642288990318775177e-02 2.191322892904281616e-01 -1.094143316149711609e-01 1.573563516139984131e-01 -1.284309774637222290e-01 1.885783374309539795e-01 -2.986086308956146240e-01 7.633104175329208374e-02 -1.471339911222457886e-01 1.174088008701801300e-02 1.511566787958145142e-01 1.128774955868721008e-01 -4.663341678678989410e-03 -2.174831628799438477e-01 6.465614587068557739e-02 2.701181545853614807e-02 -3.002847433090209961e-01 -1.019640043377876282e-01 -1.198439523577690125e-01 -3.308386355638504028e-02 -2.003666311502456665e-01 1.112008020281791687e-01 -3.992608189582824707e-01 7.566937059164047241e-02 1.743280440568923950e-01 -1.478201746940612793e-01 4.532423019409179688e-01 1.376583874225616455e-01 1.523934155702590942e-01 -5.158339440822601318e-02 -3.265179693698883057e-02 1.437069028615951538e-01
-1.007205098867416382e-01 1.874042451381683350e-01 -2.257315516471862793e-01 4.401328973472118378e-03 3.267191946506500244e-01 3.369565606117248535e-01 8.167202025651931763e-02 1.320523768663406372e-01 -1.740433573722839355e-01 -4.103900119662284851e-02 -6.442619115114212036e-02 2.254970073699951172e-01 -8.220877498388290405e-02 3.103438764810562134e-02 -1.520005464553833008e-01 1.003061532974243164e-01 -1.193075552582740784e-01 -1.305636614561080933e-01 -2.015553601086139679e-02 -5.331303551793098450e-02 -5.156985670328140259e-02 -1.263652592897415161e-01 1.317540854215621948e-01 1.105586066842079163e-01 2.263706624507904053e-01 -6.478677690029144287e-02 2.043414302170276642e-02 -2.934572398662567139e-01 4.108129441738128662e-01 2.005232125520706177e-01 2.631802856922149658e-01 -1.689666360616683960e-01
-3.731091693043708801e-02 1.205625310540199280e-01 -3.177189230918884277e-01 6.827238202095031738e-02 -5.648610368371009827e-02 1.311075687408447266e-02 -8.449203521013259888e-02 6.387504935264587402e-02 7.427307963371276855e-02 9.846759587526321411e-02 9.427241235971450806e-02 -3.475783392786979675e-02 8.615668863058090210e-02 -2.446355819702148438e-01 -1.496638208627700806e-01 2.377574443817138672e-01 -4.788452088832855225e-01 -3.122172690927982330e-02 9.842927008867263794e-02 3.857029601931571960e-02 -4.138694703578948975e-02 -3.665950894355773926e-02 1.597979366779327393e-01 -1.888830959796905518e-01 1.071067526936531067e-01 -1.693594604730606079e-01 7.737489789724349976e-02 -2.539882957935333252e-01 4.048705101013183594e-01 2.101270407438278198e-01 1.958013623952865601e-01 1.720582246780395508e-01
2.535255625844001770e-03 1.609025523066520691e-02 -3.809829354286193848e-01 5.273153632879257202e-02 -4.747733101248741150e-02 2.460107952356338501e-01 -2.152295559644699097e-01 1.425036489963531494e-01 -1.025241147726774216e-02 1.371186599135398865e-02 -3.247500956058502197e-02 -8.926479518413543701e-02 -6.364879757165908813e-02 3.296336233615875244e-01 7.763716578483581543e-02 -2.456784993410110474e-01 -2.139494121074676514e-01 -1.519576609134674072e-01 -1.923023909330368042e-01 -2.000869661569595337e-01 -3.040456771850585938e-01 -1.861743181943893433e-01 3.216119110584259033e-02 5.366943310946226120e-03 5.220864340662956238e-02 -2.800079062581062317e-02 2.356898039579391479e-01 -5.662838928401470184e-03 3.945991992950439453e-01 1.362528651952743530e-01 1.344424486160278320e-01 9.220003336668014526e-02
-9.901999682188034058e-02 6.802894175052642822e-02 -2.895004451274871826e-01 2.485886514186859131e-01 -2.424344569444656372e-01 -1.850021257996559143e-02 -1.716902107000350952e-01 -5.123654752969741821e-02 -1.658486425876617432e-01 -1.997921764850616455e-01 -1.366414129734039307e-02 -3.904055804014205933e-02 -2.058210670948028564e-01 -2.977807819843292236e-01 -2.448907792568206787e-01 -9.410618245601654053e-02 -1.382956057786941528e-01 -1.417627781629562378e-01 -3.043573498725891113e-01 1.588193178176879883e-01 -2.044318616390228271e-01 1.641061156988143921e-01 -7.233078777790069580e-02 1.809172779321670532e-01 5.520574375987052917e-02 -1.801191419363021851e-01 3.232995867729187012e-01 5.235772579908370972e-02 2.024172842502593994e-01 1.762464493513107300e-01 3.426323831081390381e-02 3.826960921287536621e-03
-3.850725889205932617e-01 -1.585330814123153687e-02 4.522068798542022705e-02 5.046129822731018066e-01 9.477370232343673706e-02 2.808371782302856445e-01 -6.983865797519683838e-02 2.764184176921844482e-01 -6.090546399354934692e-02 -6.818957626819610596e-02 1.801774092018604279e-02 -8.899939805269241333e-02 1.515217497944831848e-02 -1.090190485119819641e-01 -6.602229177951812744e-02 1.236658245325088501e-01 -2.267609685659408569e-01 -1.349769234657287598e-01 -2.899978309869766235e-02 -5.569791793823242188e-02 -1.908101141452789307e-01 7.010249793529510498e-02 -9.857923537492752075e-02 1.850702166557312012e-01 -1.385908108204603195e-02 -9.093669056892395020e-02 8.651695400476455688e-02 1.573230884969234467e-02 1.037283465266227722e-01 5.386678501963615417e-02 -1.967359781265258789e-01 3.870995044708251953e-01
-3.395520448684692383e-01 -2.095854431390762329e-01 -1.991167217493057251e-01 3.204118609428405762e-01 6.358574144542217255e-03 1.713100969791412354e-01 -1.886284202337265015e-01 2.686429917812347412e-01 -6.908201146870851517e-03 6.119511276483535767e-02 1.163987070322036743e-01 -8.279597759246826172e-02 7.631715387105941772e-02 1.561407744884490967e-01 8.849959820508956909e-02 -8.273614197969436646e-02 -1.095988787710666656e-02 -3.548437058925628662e-01 8.964781463146209717e-02 6.773705035448074341e-02 -2.083330787718296051e-02 8.846764266490936279e-02 -1.743509173393249512e-01 2.571903727948665619e-02 6.656122393906116486e-03 3.896018117666244507e-02 3.066892027854919434e-01 -2.178592979907989502e-01 4.044566154479980469e-01 2.000354044139385223e-02 6.371871381998062134e-02 -5.606872215867042542e-02
-8.718567341566085815e-02 -6.002078577876091003e-02 -1.114492863416671753e-02 2.847323715686798096e-01 1.258195489645004272e-01 1.917938888072967529e-01 -1.631604731082916260e-01 2.224119752645492554e-01 -6.330718845129013062e-02 -2.590252459049224854e-01 -3.379939496517181396e-01 -9.192970395088195801e-02 -1.448785066604614258e-01 -5.255847424268722534e-02 -8.000441826879978180e-03 -2.791657745838165283e-01 -1.564713865518569946e-01 2.320410450920462608e-03 9.060273319482803345e-02 1.238976642489433289e-01 -1.069305613636970520e-01 1.702266484498977661e-01 6.117799133062362671e-02 4.047085344791412354e-02 2.648631632328033447e-01 -2.806991338729858398e-02 2.483368664979934692e-01 -1.995961666107177734e-01 3.532044887542724609e-01 9.572639316320419312e-02 2.769313156604766846e-01 8.034136891365051270e-02
-2.537297904491424561e-01 -1.747990958392620087e-02 -2.891291379928588867e-01 1.546754688024520874e-01 -1.527061499655246735e-02 1.790428757667541504e-01 -1.132944747805595398e-01 1.830222904682159424e-01 -1.410662978887557983e-01 4.649501293897628784e-02 1.204474493861198425e-01 1.283517181873321533e-01 1.849613040685653687e-01 2.427922338247299194e-01 5.928323790431022644e-02 -2.036727666854858398e-01 -1.484598219394683838e-01 -3.994145393371582031e-01 1.496392488479614258e-01 1.525849699974060059e-01 -2.137638777494430542e-01 1.841984838247299194e-01 -4.827721789479255676e-02 1.519660651683807373e-01 2.038082033395767212e-01 -1.052505970001220703e-01 8.118721842765808105e-02 -3.414419293403625488e-01 1.004895269870758057e-01 6.688420474529266357e-02 1.879272460937500000e-01 -1.209005247801542282e-03
-2.203712463378906250e-01 4.924702271819114685e-02 -4.290375709533691406e-01 1.477769017219543457e-01 7.293638586997985840e-02 1.554540693759918213e-01 -5.606772843748331070e-03 2.304719984531402588e-01 -5.794663727283477783e-02 -2.821397483348846436e-01 -1.678625494241714478e-02 1.395856887102127075e-01 9.230908006429672241e-02 -3.318672254681587219e-02 7.701298594474792480e-02 -1.480859220027923584e-01 6.348715163767337799e-03 -3.838491439819335938e-01 1.945594251155853271e-01 9.136565960943698883e-03 -1.319138109683990479e-01 2.550452649593353271e-01 -1.293051242828369141e-01 3.094400167465209961e-01 1.117266267538070679e-01 8.202889561653137207e-02 8.169354498386383057e-02 -2.046553492546081543e-01 2.094687670469284058e-01 6.455215066671371460e-02 1.466117203235626221e-01 5.203895643353462219e-02
-1.854691952466964722e-01 1.186527386307716370e-01 3.598841652274131775e-02 9.350949525833129883e-02 -1.224900484085083008e-01 3.187862932682037354e-01 -1.305985152721405029e-01 7.130642235279083252e-02 -2.520910799503326416e-01 -2.218872010707855225e-01 1.634700000286102295e-01 4.869342967867851257e-02 3.343255072832107544e-02 -6.033849343657493591e-02 -4.258217811584472656e-01 1.487123668193817139e-01 -2.348089590668678284e-02 4.140826687216758728e-02 -1.084581390023231506e-01 -2.104024216532707214e-02 -1.492699831724166870e-01 9.812526404857635498e-02 -2.880826592445373535e-01 1.474966108798980713e-01 2.766705453395843506e-01 -2.658126950263977051e-01 1.467258036136627197e-01 7.501494139432907104e-02 3.472131192684173584e-01 -2.882791124284267426e-02 -1.273712702095508575e-02 7.484068721532821655e-02
-1.299013048410415649e-01 2.256979644298553467e-01 -2.271460294723510742e-01 3.701680898666381836e-02 -1.495648920536041260e-01 1.144393533468246460e-01 -2.037248909473419189e-01 5.078964307904243469e-02 -9.033668786287307739e-02 -1.782194674015045166e-01 -1.976897269487380981e-01 4.206756502389907837e-02 -1.406859010457992554e-01 -7.937654852867126465e-02 -1.525880396366119385e-01 -1.427980810403823853e-01 -3.599778115749359131e-01 -1.570962518453598022e-01 -7.313995063304901123e-02 -2.610873579978942871e-01 4.422625526785850525e-03 3.312892615795135498e-01 -2.560370862483978271e-01 -4.944235552102327347e-03 -5.213166028261184692e-02 -6.021527200937271118e-02 4.502214491367340088e-01 1.062337830662727356e-01 4.987418651580810547e-02 -1.458195596933364868e-02 -1.410085260868072510e-01 5.555735155940055847e-02
-1.327176690101623535e-01 1.325510740280151367e-01 -1.919830292463302612e-01 1.531923860311508179e-01 3.164423257112503052e-02 8.686097711324691772e-02 -2.615868672728538513e-02 3.423987030982971191e-01 -1.611310094594955444e-01 2.402469366788864136e-01 -7.537815719842910767e-02 -1.205543205142021179e-01 2.592889666557312012e-01 -1.218788251280784607e-01 -2.650524862110614777e-02 -3.085563182830810547e-01 -5.489514674991369247e-03 -2.920141629874706268e-02 -1.054607629776000977e-01 9.133720397949218750e-02 -2.674825787544250488e-01 5.619771778583526611e-02 -2.427107840776443481e-01 -6.917184591293334961e-02 2.041115164756774902e-01 -2.481037974357604980e-01 3.127032220363616943e-01 -3.351368010044097900e-01 -1.110570058226585388e-01 -5.590147525072097778e-02 -9.261118620634078979e-02 -5.787662230432033539e-03
9.944499284029006958e-02 2.782046496868133545e-01 -2.914524674415588379e-01 1.392524838447570801e-01 5.273258313536643982e-02 6.394241750240325928e-02 -4.376946389675140381e-01 2.220347672700881958e-01 8.755395188927650452e-03 1.561411768198013306e-01 -1.359097808599472046e-01 -1.340329051017761230e-01 -4.657839238643646240e-02 -2.409681230783462524e-01 -1.602162420749664307e-02 3.196416199207305908e-01 -3.149300813674926758e-01 -8.983369916677474976e-02 -1.256485879421234131e-01 3.138119354844093323e-02 -1.074321046471595764e-01 8.774185925722122192e-02 3.739149868488311768e-02 8.850151300430297852e-02 7.492563873529434204e-02 1.601067781448364258e-01 9.905514866113662720e-02 -4.519014433026313782e-02 2.337058633565902710e-01 -2.036941498517990112e-01 1.287565529346466064e-01 1.696811318397521973e-01
-1.269849538803100586e-01 -1.987645179033279419e-01 -2.232816815376281738e-01 2.174420952796936035e-01 -3.664440289139747620e-02 5.505342781543731689e-02 -1.103342324495315552e-01 -3.958418965339660645e-02 -2.360862791538238525e-01 -1.996399760246276855e-01 -2.337335646152496338e-01 2.290115505456924438e-01 2.926202714443206787e-01 5.239831283688545227e-02 -4.052752256393432617e-02 -7.527889311313629150e-02 -1.992816664278507233e-02 -1.277673542499542236e-01 -1.678748428821563721e-01 -2.055111825466156006e-01 4.177322145551443100e-03 -1.606088131666183472e-01 -1.439697891473770142e-01 -4.413989558815956116e-02 3.733653128147125244e-01 -9.753171354532241821e-03 -3.224968910217285156e-02 -1.215652525424957275e-01 4.707367718219757080e-01 -1.306486129760742188e-01 -3.504943335428833961e-03 3.390020132064819336e-02
-2.281384617090225220e-01 -7.855805009603500366e-02 -3.767342865467071533e-02 3.084825873374938965e-01 2.688748836517333984e-01 8.782731369137763977e-03 -7.806769758462905884e-02 8.904068917036056519e-02 8.820911496877670288e-02 -2.130896598100662231e-01 -5.967337638139724731e-02 5.698318406939506531e-02 -1.938435062766075134e-02 1.548674106597900391e-01 -2.954635024070739746e-01 1.033099740743637085e-01 -2.789818346500396729e-01 -4.334073960781097412e-01 2.653940021991729736e-02 9.935625642538070679e-02 -3.566284179687500000e-01 7.907135039567947388e-02 -1.703683845698833466e-02 8.642215281724929810e-02 1.681347638368606567e-01 -1.909127086400985718e-01 1.837297081947326660e-01 3.110061632469296455e-03 1.812399476766586304e-01 9.246975183486938477e-02 7.620137184858322144e-02 1.155302450060844421e-01
-2.962587773799896240e-01 2.282504886388778687e-01 -3.020767867565155029e-01 1.572348624467849731e-01 8.860532194375991821e-02 3.043980300426483154e-01 1.294383555650711060e-01 8.652209490537643433e-02 2.186617851257324219e-01 2.188810706138610840e-02 -1.755430847406387329e-01 1.005519926548004150e-01 2.305668443441390991e-01 -2.006461322307586670e-01 8.321315795183181763e-02 3.099542483687400818e-02 -1.087077409029006958e-01 -2.605610191822052002e-01 8.231939375400543213e-02 4.570716246962547302e-02 -4.401187226176261902e-02 -7.546707987785339355e-02 3.869776800274848938e-02 1.831656098365783691e-01 2.065693140029907227e-01 1.321959644556045532e-01 -7.648070156574249268e-02 -1.037628948688507080e-01 1.931976377964019775e-01 3.160007894039154053e-01 1.799077540636062622e-01 2.265410125255584717e-01
3.145993500947952271e-02 2.825917303562164307e-01 -3.019481301307678223e-01 1.585747152566909790e-01 1.484310179948806763e-01 9.444691240787506104e-02 -1.866291761398315430e-01 4.793297871947288513e-02 -2.189439348876476288e-02 1.767486035823822021e-01 -1.114374324679374695e-01 5.484361201524734497e-02 2.266667187213897705e-01 4.376986622810363770e-02 -1.883252561092376709e-01 -2.372553199529647827e-01 -1.547646969556808472e-01 -1.599097996950149536e-01 -4.908995702862739563e-02 1.384567022323608398e-01 1.025710180401802063e-01 7.716073095798492432e-02 -2.602328360080718994e-01 1.425929833203554153e-03 4.000637233257293701e-01 -1.435929387807846069e-01 6.957026571035385132e-02 -1.586349904537200928e-01 1.468774080276489258e-01 2.245925068855285645e-01 -1.019471362233161926e-01 3.068778812885284424e-01
-2.900776863098144531e-01 3.866146206855773926e-01 -5.487997829914093018e-02 2.310727722942829132e-03 -2.356704771518707275e-01 3.193636834621429443e-01 -4.678038507699966431e-02 -8.324586600065231323e-02 -5.669774860143661499e-02 -1.284116208553314209e-01 4.097967222332954407e-02 -9.353296831250190735e-03 -1.422251611948013306e-01 -4.412345960736274719e-02 -2.452716231346130371e-01 -3.358341753482818604e-02 -7.250643521547317505e-02 2.029818668961524963e-02 1.450385302305221558e-01 2.122480720281600952e-01 -3.773961365222930908e-01 1.663695424795150757e-01 3.911677375435829163e-02 9.526514261960983276e-02 3.739580214023590088e-01 -5.522075109183788300e-03 1.594408303499221802e-01 -2.637669146060943604e-01 -1.230570208281278610e-02 -5.127216223627328873e-03 5.444074980914592743e-03 -6.511031836271286011e-02
-3.900855407118797302e-02 1.012298166751861572e-01 5.632169544696807861e-02 4.946952760219573975e-01 3.227982297539710999e-02 1.643487364053726196e-01 -1.174070835113525391e-01 2.459867894649505615e-01 -1.067027002573013306e-01 -1.807435154914855957e-01 -1.843000650405883789e-01 -1.504585146903991699e-01 3.152820467948913574e-02 -9.832809865474700928e-02 4.900877550244331360e-02 1.875786781311035156e-01 -1.381214112043380737e-01 6.350851058959960938e-02 -2.082130610942840576e-01 9.716378152370452881e-02 1.395037919282913208e-01 2.500562183558940887e-02 -2.210323363542556763e-01 3.349432647228240967e-01 3.055601716041564941e-01 -6.229874677956104279e-03 2.256398350000381470e-01 -2.632829844951629639e-01 -4.211813211441040039e-02 2.609369345009326935e-03 -4.888021945953369141e-02 1.193343326449394226e-01
-8.041402697563171387e-02 2.750971913337707520e-01 -4.485021829605102539e-01 -1.187654137611389160e-01 1.985770612955093384e-01 1.194994300603866577e-01 -1.257629394531250000e-01 1.436123549938201904e-01 4.050417989492416382e-02 -1.261571794748306274e-01 1.148173734545707703e-01 6.410371512174606323e-02 1.519538909196853638e-01 1.929871737957000732e-01 -7.068810611963272095e-02 -2.442496083676815033e-02 -2.083528637886047363e-01 1.840256899595260620e-02 8.036755025386810303e-02 -1.667411029338836670e-01 -2.456328123807907104e-01 4.620458558201789856e-02 -1.831699758768081665e-01 -2.834115326404571533e-01 3.333150744438171387e-01 1.600700058043003082e-02 1.343788504600524902e-01 -1.858952194452285767e-01 1.260594576597213745e-01 -2.532838471233844757e-02 1.449065953493118286e-01 -2.362432032823562622e-01
1.359297800809144974e-02 2.200676351785659790e-01 4.495794326066970825e-02 -4.178440943360328674e-02 1.630569808185100555e-02 4.764280617237091064e-01 -5.487567931413650513e-02 1.423344910144805908e-01 2.589954435825347900e-02 2.274885401129722595e-02 2.057218551635742188e-02 2.020497471094131470e-01 -1.124572157859802246e-01 -1.963936537504196167e-01 -1.126299891620874405e-02 4.571864381432533264e-02 -3.448742330074310303e-01 -2.917269431054592133e-02 -1.027743816375732422e-01 -1.262907981872558594e-01 -1.931652873754501343e-01 -6.128875911235809326e-02 -1.571961045265197754e-01 1.254494339227676392e-01 7.474966347217559814e-02 1.216053068637847900e-01 4.072279334068298340e-01 -4.635546728968620300e-02 3.472591340541839600e-01 -2.436376512050628662e-01 3.467259556055068970e-02 6.245905160903930664e-02
-2.059162259101867676e-01 -1.518327444791793823e-01 -1.197475343942642212e-01 2.812859714031219482e-01 2.580822110176086426e-01 2.158649861812591553e-01 -2.316275984048843384e-02 4.148212373256683350e-01 1.244587525725364685e-01 -3.692723112180829048e-03 6.644605193287134171e-03 -4.876917973160743713e-02 2.175048738718032837e-01 3.917269781231880188e-02 -3.414582908153533936e-01 -7.538148760795593262e-02 -4.079124629497528076e-01 -1.778944879770278931e-01 2.640099078416824341e-02 -8.371250703930854797e-03 -1.586079299449920654e-01 1.576238274574279785e-01 8.358303457498550415e-02 5.595058202743530273e-02 1.257324516773223877e-01 1.246699765324592590e-01 1.348672062158584595e-01 -2.767926268279552460e-02 6.799153983592987061e-02 1.929859817028045654e-01 2.521832101047039032e-02 1.203674823045730591e-01
-8.517038822174072266e-02 1.525283902883529663e-01 -3.819492459297180176e-01 5.913150683045387268e-02 7.130131125450134277e-02 2.241211831569671631e-01 -1.734583377838134766e-01 1.226613968610763550e-01 1.135529354214668274e-01 -3.849896788597106934e-01 1.408938914537429810e-01 -7.828395068645477295e-02 -1.383825987577438354e-01 1.622529625892639160e-01 -6.075615994632244110e-03 -1.199706271290779114e-01 -1.210337057709693909e-01 -4.282942786812782288e-02 -1.157387942075729370e-01 -5.260369554162025452e-02 -2.191998660564422607e-01 5.053683184087276459e-03 4.481055960059165955e-02 2.713302671909332275e-01 3.178632259368896484e-02 2.049490809440612793e-01 2.392251193523406982e-01 6.815956532955169678e-02 3.701922893524169922e-01 -2.689101547002792358e-02 1.503869593143463135e-01 2.259116023778915405e-01
-2.406827807426452637e-01 2.569753527641296387e-01 -1.200882494449615479e-01 2.949439287185668945e-01 -7.823570817708969116e-02 2.079814970493316650e-01 -1.442205607891082764e-01 7.963503897190093994e-02 1.789792925119400024e-01 1.424758285284042358e-01 -1.185220479965209961e-01 3.304835781455039978e-02 1.827821284532546997e-01 -2.315037846565246582e-01 -1.479618810117244720e-02 -5.653019994497299194e-02 1.246938556432723999e-01 -2.174288928508758545e-01 -1.450939029455184937e-01 2.321397811174392700e-01 5.292816087603569031e-02 1.823388189077377319e-01 6.235110014677047729e-02 -2.669305503368377686e-01 2.558476328849792480e-01 -1.695583760738372803e-01 -4.869115725159645081e-02 -2.387648969888687134e-01 1.527712941169738770e-01 1.289277970790863037e-01 -2.968499436974525452e-03 3.125735521316528320e-01
-1.165452748537063599e-01 1.515422612428665161e-01 -1.600604802370071411e-01 3.067609965801239014e-01 -1.321880053728818893e-02 3.075022101402282715e-01 -3.200869262218475342e-02 3.050709664821624756e-01 3.614161163568496704e-03 -1.865848153829574585e-01 7.177701592445373535e-02 5.404879525303840637e-02 2.043384313583374023e-01 -4.790531471371650696e-02 1.461206469684839249e-02 -1.833200454711914062e-01 1.400802433490753174e-01 -4.510512948036193848e-01 1.200844347476959229e-01 6.451687961816787720e-02 -2.828581035137176514e-01 2.430902980268001556e-02 -1.041415482759475708e-01 1.583644151687622070e-01 6.222287192940711975e-02 -1.201037615537643433e-01 1.039055958390235901e-01 -2.371007055044174194e-01 1.849889755249023438e-01 1.464549154043197632e-01 9.477260708808898926e-02 -1.612381935119628906e-01
1.027966439723968506e-01 8.189789205789566040e-02 1.353151947259902954e-01 9.420778602361679077e-02 9.920319169759750366e-02 3.538102507591247559e-01 -2.533102333545684814e-01 1.454496085643768311e-01 -2.056295573711395264e-01 -1.058785095810890198e-01 -1.303093135356903076e-01 3.300381898880004883e-01 3.641373664140701294e-02 -1.455919295549392700e-01 -6.000879779458045959e-02 7.570893317461013794e-02 -1.914416849613189697e-01 1.163258403539657593e-01 -1.475274264812469482e-01 9.487866424024105072e-03 -4.043051600456237793e-01 4.106282070279121399e-02 -2.431866079568862915e-01 -2.707888744771480560e-02 -6.963885575532913208e-02 7.206930220127105713e-02 3.608318567276000977e-01 -1.712929159402847290e-01 8.565837889909744263e-02 3.068313933908939362e-02 -1.890105195343494415e-02 2.205945253372192383e-01
-1.799500137567520142e-01 7.540138065814971924e-02 -5.731874611228704453e-03 2.312875241041183472e-01 3.876006007194519043e-01 2.612524926662445068e-01 -6.264659762382507324e-02 2.703569233417510986e-01 -1.445880718529224396e-02 -2.935491204261779785e-01 -2.036832869052886963e-01 7.302372716367244720e-03 -1.325674802064895630e-01 7.745958864688873291e-02 -1.202929019927978516e-01 2.077096700668334961e-01 -4.755653068423271179e-02 -2.499421536922454834e-01 -4.782836511731147766e-02 -9.074763953685760498e-02 -2.717166244983673096e-01 -1.018798574805259705e-01 -3.142695724964141846e-01 8.102542906999588013e-02 1.884198561310768127e-02 -1.264895647764205933e-01 5.862193182110786438e-02 -6.978953629732131958e-02 5.860501155257225037e-02 -6.757761538028717041e-02 6.971929967403411865e-02 3.185500204563140869e-01
-4.645175933837890625e-01 6.650916486978530884e-02 -2.447643578052520752e-01 1.708111763000488281e-01 -8.432038128376007080e-02 5.901430919766426086e-02 -1.554341614246368408e-01 6.731343269348144531e-02 -3.378553688526153564e-01 -9.208899736404418945e-02 1.025027334690093994e-01 5.161833018064498901e-02 2.036762535572052002e-01 -1.573457121849060059e-01 -1.652511805295944214e-01 -8.872913569211959839e-02 8.190611749887466431e-02 1.368873715400695801e-01 -1.574049703776836395e-02 -4.608639329671859741e-02 -1.782687902450561523e-01 -3.695615753531455994e-02 -8.121632039546966553e-02 5.252588912844657898e-02 3.281072676181793213e-01 4.903529211878776550e-02 -8.160461485385894775e-02 -2.403520047664642334e-01 2.812844216823577881e-01 -1.738676726818084717e-01 -3.654582053422927856e-02 2.423160225152969360e-01
-1.325818598270416260e-01 -1.339524332433938980e-02 3.965571522712707520e-02 3.883513212203979492e-01 2.917665839195251465e-01 3.255777060985565186e-01 -1.026264801621437073e-01 1.546042114496231079e-01 -4.992355033755302429e-02 -2.441638261079788208e-01 -1.885751783847808838e-01 4.188855737447738647e-02 -1.291857101023197174e-03 3.462810069322586060e-02 -1.572504490613937378e-01 9.399015456438064575e-02 -1.369543522596359253e-01 -1.954900920391082764e-01 -7.904872298240661621e-02 -1.458305269479751587e-01 -2.567244768142700195e-01 9.769009798765182495e-02 -9.414373338222503662e-02 3.028317987918853760e-01 1.114446446299552917e-01 -1.874855533242225647e-02 -3.808334842324256897e-02 -2.013108432292938232e-01 1.066673025488853455e-01 3.756320104002952576e-02 -1.287289112806320190e-01 3.542411923408508301e-01
-3.180663287639617920e-01 -1.048719361424446106e-01 -1.187595874071121216e-01 1.011914387345314026e-01 1.858622431755065918e-01 1.066736429929733276e-01 -1.688376069068908691e-01 1.204327568411827087e-01 -3.355495259165763855e-02 -2.689980566501617432e-01 -1.655816733837127686e-01 1.691617071628570557e-01 2.812027633190155029e-01 -2.409643381834030151e-01 4.724493995308876038e-02 1.647417396306991577e-01 -2.528949081897735596e-01 -6.441537290811538696e-02 -8.973322808742523193e-02 -1.215380653738975525e-01 -2.835397124290466309e-01 6.425742991268634796e-03 -1.214205473661422729e-01 1.585472375154495239e-01 1.148656606674194336e-01 -1.328400969505310059e-01 -2.849378623068332672e-02 -3.226472139358520508e-01 2.734105587005615234e-01 7.063577324151992798e-02 2.162737101316452026e-01 7.079810649156570435e-02
-1.681507378816604614e-01 -4.555002227425575256e-02 -4.207863509654998779e-01 -5.036328360438346863e-02 -1.935152858495712280e-01 2.476482242345809937e-01 6.121947616338729858e-02 2.364793270826339722e-01 -3.809073567390441895e-01 2.454140037298202515e-02 -1.520364284515380859e-01 -8.606400340795516968e-02 7.788481563329696655e-02 1.323992311954498291e-01 -1.882316023111343384e-01 -5.623839329928159714e-03 -3.805184364318847656e-01 -8.479855209589004517e-02 -2.917819619178771973e-01 3.353121131658554077e-02 2.675707079470157623e-02 7.607524748891592026e-03 4.060193896293640137e-02 -6.320641189813613892e-02 -1.291773468255996704e-01 -8.940946310758590698e-02 1.195062547922134399e-01 -7.242616266012191772e-02 2.664699554443359375e-01 -5.457268655300140381e-02 -6.688518449664115906e-03 -1.828410029411315918e-01
-2.202534526586532593e-01 8.317758888006210327e-02 -3.564438223838806152e-02 2.682215869426727295e-01 1.341769993305206299e-01 1.980417072772979736e-01 -1.378022227436304092e-02 -2.667559310793876648e-02 -7.997647672891616821e-02 2.016627490520477295e-01 -3.001496493816375732e-01 4.562006592750549316e-01 1.301228404045104980e-01 2.442130744457244873e-01 4.189879447221755981e-02 -8.742230385541915894e-02 -1.779031753540039062e-01 -1.377343386411666870e-01 -1.483090072870254517e-01 -6.290124356746673584e-02 -7.898160070180892944e-02 -6.757526844739913940e-02 -3.096721693873405457e-02 -7.566966116428375244e-02 2.355366200208663940e-01 -3.028857894241809845e-02 -7.651959359645843506e-02 -7.952377200126647949e-02 2.178118973970413208e-01 -2.028607726097106934e-01 -2.503049671649932861e-01 2.609696984291076660e-01
-1.800129711627960205e-01 4.919512197375297546e-02 -2.772036790847778320e-01 2.566511631011962891e-01 1.753314882516860962e-01 3.557961061596870422e-02 -9.800668060779571533e-02 2.745918929576873779e-01 -7.463610172271728516e-02 -1.194450259208679199e-01 1.978191174566745758e-02 4.435647651553153992e-02 1.016041040420532227e-01 2.815992943942546844e-02 2.123291231691837311e-02 -2.058352977037429810e-01 -3.943060711026191711e-02 -4.447433948516845703e-01 -1.045361533761024475e-01 1.418712288141250610e-01 -6.742614507675170898e-02 -5.217454954981803894e-02 -1.631860136985778809e-01 1.099952012300491333e-01 1.657660305500030518e-01 4.237440600991249084e-02 2.197127975523471832e-02 -3.359051942825317383e-01 2.571537494659423828e-01 2.432241737842559814e-01 2.904645502567291260e-01 2.588218264281749725e-02
-2.082445323467254639e-01 1.439997255802154541e-01 -3.410623073577880859e-01 1.697521209716796875e-01 -5.060392618179321289e-02 9.901298582553863525e-02 -3.483385145664215088e-01 -8.959488570690155029e-02 -9.406159818172454834e-02 -3.957782406359910965e-03 -2.799316048622131348e-01 5.776697397232055664e-02 2.136081159114837646e-01 -1.940074563026428223e-01 -1.492665112018585205e-01 -9.393776953220367432e-02 -4.908161237835884094e-02 -2.711252309381961823e-02 1.715332455933094025e-02 1.495215669274330139e-02 2.985500916838645935e-02 1.886023953557014465e-02 -7.538533955812454224e-02 3.005873970687389374e-02 3.655563890933990479e-01 -3.290036618709564209e-01 -4.494221508502960205e-02 -3.213876187801361084e-01 6.499378941953182220e-03 -1.654157191514968872e-01 1.161450222134590149e-01 2.109958380460739136e-01
-3.673322498798370361e-01 -1.234565824270248413e-01 -2.105843573808670044e-01 1.182303950190544128e-01 3.290520012378692627e-01 2.463872879743576050e-01 -8.021338284015655518e-02 6.898977607488632202e-02 -9.400274604558944702e-02 -1.751381754875183105e-01 -4.164761006832122803e-01 7.701252400875091553e-02 2.296295613050460815e-01 -5.501982197165489197e-02 -3.617409849539399147e-03 -2.443976141512393951e-02 -1.302913576364517212e-01 -4.154587537050247192e-02 -4.303177446126937866e-02 -6.140350177884101868e-02 -1.854481697082519531e-01 1.450798660516738892e-01 -6.600165367126464844e-02 1.072374731302261353e-01 3.187686800956726074e-01 2.988994866609573364e-02 3.085175752639770508e-01 -3.544306755065917969e-02 1.119341328740119934e-01 2.400330267846584320e-02 1.656118929386138916e-01 -3.109716996550559998e-02
-1.563864052295684814e-01 1.221148148179054260e-01 -2.535055205225944519e-02 4.106299951672554016e-02 -1.285043060779571533e-01 2.505991607904434204e-02 -1.857528090476989746e-01 2.006960809230804443e-01 -1.220636293292045593e-01 -1.521278358995914459e-02 1.180318966507911682e-01 4.224341735243797302e-02 2.053425461053848267e-02 -1.021563485264778137e-01 -2.537353634834289551e-01 -6.661948561668395996e-02 -1.491742134094238281e-01 -1.437768191099166870e-01 -2.694900035858154297e-01 1.169631555676460266e-01 -1.316790282726287842e-01 1.904332935810089111e-01 -3.363676667213439941e-01 -5.294921621680259705e-02 1.908457577228546143e-01 -1.141515150666236877e-01 2.522907853126525879e-01 3.041986748576164246e-02 -6.904142908751964569e-03 -1.461888849735260010e-01 -3.437735140323638916e-01 4.510487020015716553e-01
-2.423985004425048828e-01 2.109987437725067139e-01 -2.428900450468063354e-01 1.698295176029205322e-01 3.478368371725082397e-02 3.085691630840301514e-01 -3.043127059936523438e-01 -2.064145207405090332e-01 1.096736639738082886e-01 -8.585632592439651489e-02 -2.267536073923110962e-01 7.355476845987141132e-04 2.189077436923980713e-01 1.537627191282808781e-03 -1.725340932607650757e-01 -1.354213804006576538e-01 5.352704320102930069e-03 -1.777795515954494476e-02 -1.559601575136184692e-01 2.673841416835784912e-01 1.659426987171173096e-01 4.683175310492515564e-02 -3.820751234889030457e-02 -1.969895511865615845e-01 2.466077208518981934e-01 -1.323352605104446411e-01 1.222855150699615479e-01 -2.285744994878768921e-01 1.874739974737167358e-01 1.244362629950046539e-02 1.153389737010002136e-01 2.238514125347137451e-01
-1.078380122780799866e-01 3.902894258499145508e-01 -2.299880534410476685e-01 2.890363931655883789e-01 6.091481819748878479e-02 1.170802861452102661e-01 9.495808184146881104e-02 -1.225601509213447571e-01 3.576805815100669861e-02 -4.162313044071197510e-02 -1.582121402025222778e-01 1.054019629955291748e-01 1.956499218940734863e-01 -8.639873564243316650e-02 -1.815764158964157104e-01 -3.577478528022766113e-01 -1.219453215599060059e-01 -2.696626074612140656e-02 -2.307895720005035400e-01 1.536974012851715088e-01 2.224479764699935913e-01 8.770806342363357544e-02 -1.953892260789871216e-01 -7.067635655403137207e-02 2.514957189559936523e-01 -1.029335334897041321e-01 1.224633306264877319e-01 -5.361226946115493774e-02 1.955297142267227173e-01 -6.776570528745651245e-02 -5.287569761276245117e-02 2.865888178348541260e-01
-8.605174720287322998e-02 2.120443731546401978e-01 -2.126393467187881470e-01 2.007420361042022705e-01 -3.088357746601104736e-01 2.088753879070281982e-01 -2.196793705224990845e-01 5.144767463207244873e-02 -1.724426299333572388e-01 -6.121931597590446472e-02 -6.623440235853195190e-02 1.313588488847017288e-02 6.252858042716979980e-02 -2.454615831375122070e-01 -5.941232293844223022e-02 -1.046642884612083435e-01 -3.908817768096923828e-01 -2.046808004379272461e-01 -6.947630643844604492e-02 -4.152309894561767578e-02 -1.175169274210929871e-01 2.479036152362823486e-01 -2.240540981292724609e-01 1.268914192914962769e-01 1.185990720987319946e-01 -5.257716402411460876e-02 3.256097137928009033e-01 6.747038662433624268e-02 1.351366750895977020e-02 2.614171057939529419e-02 -1.522674560546875000e-01 2.475038766860961914e-01
-1.313100010156631470e-01 -1.114470139145851135e-01 -2.244834154844284058e-01 3.038527369499206543e-01 -1.417393833398818970e-01 6.711342837661504745e-03 -1.067734137177467346e-01 1.208932474255561829e-01 -1.460674852132797241e-01 -2.965689003467559814e-01 -1.551231145858764648e-01 3.780811131000518799e-01 -7.492751628160476685e-02 1.227542012929916382e-01 -2.421693801879882812e-01 1.420324891805648804e-01 -1.040330454707145691e-01 -2.588938176631927490e-01 -4.332349076867103577e-02 7.219192385673522949e-02 -7.026132941246032715e-02 9.857375919818878174e-02 -4.784633219242095947e-02 7.559152692556381226e-02 1.348440647125244141e-01 9.673852473497390747e-02 1.780940443277359009e-01 -2.153880447149276733e-01 9.580605477094650269e-02 2.640416622161865234e-01 2.871722280979156494e-01 1.762331724166870117e-01
-2.126453518867492676e-01 1.722688823938369751e-01 -1.203998178243637085e-02 7.852108776569366455e-02 -9.060186147689819336e-02 4.072158038616180420e-01 -3.203840926289558411e-02 3.695553168654441833e-02 -8.156847208738327026e-02 -1.590235680341720581e-01 2.877591848373413086e-01 -1.359450072050094604e-01 1.502503901720046997e-01 -3.867884352803230286e-02 -2.336947023868560791e-01 1.961545348167419434e-01 -1.697340309619903564e-01 1.133430972695350647e-01 -1.564149856567382812e-01 9.059960395097732544e-02 -1.120933219790458679e-01 1.384983062744140625e-01 -2.825887203216552734e-01 1.507213246077299118e-02 2.560937404632568359e-01 -2.825565636157989502e-01 5.344754084944725037e-02 -1.010581944137811661e-02 2.313316166400909424e-01 -1.366471797227859497e-01 9.050426632165908813e-02 2.775982618331909180e-01
-1.621083617210388184e-01 2.734897099435329437e-02 -1.997016221284866333e-01 1.352742910385131836e-01 -1.662208735942840576e-01 2.558290362358093262e-01 -1.487551480531692505e-01 2.388683408498764038e-01 -6.959085166454315186e-02 4.040900245308876038e-02 4.917962476611137390e-02 4.632829874753952026e-02 2.420939356088638306e-01 -2.253588661551475525e-02 -9.589114040136337280e-02 -3.070571124553680420e-01 1.658774912357330322e-01 8.350466191768646240e-02 -3.499567210674285889e-01 7.308261096477508545e-02 -1.279710084199905396e-01 1.948805302381515503e-01 -1.690589189529418945e-01 5.183202773332595825e-02 1.272426992654800415e-01 -3.019517064094543457e-01 2.384056597948074341e-01 -3.770151734352111816e-01 1.057670172303915024e-02 6.455448269844055176e-02 -7.929991930723190308e-02 -6.371343880891799927e-02
-1.181866154074668884e-01 2.485125809907913208e-01 -1.740392893552780151e-01 9.351845085620880127e-02 4.823094978928565979e-02 2.346063703298568726e-01 -2.842341661453247070e-01 -3.541040793061256409e-02 -1.351435780525207520e-01 3.531042858958244324e-02 -1.776622235774993896e-01 -4.897610098123550415e-02 2.390077412128448486e-01 -2.397908568382263184e-01 -6.776398513466119766e-03 -1.040299385786056519e-01 1.320689320564270020e-01 -5.374643206596374512e-02 -6.447491794824600220e-02 2.607477903366088867e-01 1.223008483648300171e-01 1.647991389036178589e-01 -1.661635339260101318e-01 -3.395164608955383301e-01 2.538841068744659424e-01 -6.075725331902503967e-02 1.713230609893798828e-01 -2.509601414203643799e-01 2.633542716503143311e-01 9.706230461597442627e-02 1.603551954030990601e-02 2.233218103647232056e-01
1.922784373164176941e-02 1.930444240570068359e-01 -2.576392590999603271e-01 2.433446198701858521e-01 4.306202754378318787e-02 3.149579465389251709e-01 9.720411896705627441e-02 1.616505086421966553e-01 1.462172567844390869e-01 5.471116863191127777e-03 -6.553521007299423218e-02 -1.741978526115417480e-01 2.534105442464351654e-02 3.042545020580291748e-01 -3.533117771148681641e-01 -1.639181524515151978e-01 -2.664986252784729004e-01 -4.375871643424034119e-02 -1.348452121019363403e-01 -4.455933719873428345e-02 -1.894379854202270508e-01 -1.743676811456680298e-01 2.718200534582138062e-02 1.375491023063659668e-01 1.968241184949874878e-01 -9.403621777892112732e-03 9.236223250627517700e-02 -2.300127893686294556e-01 1.130267307162284851e-01 -2.676425576210021973e-01 3.294338285923004150e-02 -1.853765100240707397e-01
-6.017247587442398071e-02 2.516923844814300537e-01 5.336458235979080200e-02 1.338255703449249268e-01 -2.331699728965759277e-01 1.651120036840438843e-01 -2.836615741252899170e-01 2.180562615394592285e-01 -3.532823408022522926e-03 -8.037129789590835571e-02 7.552092522382736206e-02 2.694907784461975098e-01 -6.937574595212936401e-02 -1.337057799100875854e-01 9.850283712148666382e-02 7.543939352035522461e-02 -1.702101379632949829e-01 -1.405703127384185791e-01 -2.133523672819137573e-01 -8.629512041807174683e-03 -6.943002343177795410e-02 2.428973466157913208e-01 -1.036658585071563721e-01 5.366054177284240723e-02 1.260303258895874023e-01 -3.364855796098709106e-02 3.748105168342590332e-01 -1.621810793876647949e-01 3.365622758865356445e-01 -2.231115251779556274e-01 -2.411407828330993652e-01 -5.451164394617080688e-02
7.639179378747940063e-02 4.473202228546142578e-01 -4.053433239459991455e-01 4.173935949802398682e-01 1.044121012091636658e-02 1.860963106155395508e-01 -1.723088324069976807e-01 9.544040262699127197e-02 -2.622628957033157349e-02 -4.036818444728851318e-02 3.091455437242984772e-02 1.154575422406196594e-01 -1.151589974761009216e-01 -1.596877127885818481e-01 -6.569936871528625488e-02 2.236678302288055420e-01 -1.976213604211807251e-01 -2.803015336394309998e-02 -1.139167696237564087e-01 9.297987818717956543e-02 -4.114131629467010498e-02 1.939669251441955566e-01 -7.104157656431198120e-02 -6.521534919738769531e-02 1.751289516687393188e-01 1.484744101762771606e-01 5.013408139348030090e-02 1.381210833787918091e-01 1.582113653421401978e-01 -2.337669283151626587e-01 2.410553023219108582e-02 8.750236034393310547e-02
-1.868612766265869141e-01 3.118762969970703125e-01 -1.663041561841964722e-01 9.142403304576873779e-02 -1.981804966926574707e-01 2.387943118810653687e-01 -2.251455783843994141e-01 1.239799987524747849e-02 -8.567609637975692749e-02 -7.841760665178298950e-02 9.006836265325546265e-02 -1.333326287567615509e-02 -1.837721168994903564e-01 8.813248947262763977e-03 4.523874074220657349e-02 1.478530764579772949e-01 -1.165586262941360474e-01 9.647759143263101578e-04 -1.275895535945892334e-01 8.325219154357910156e-02 -2.176206856966018677e-01 2.482522130012512207e-01 8.146169781684875488e-02 1.023672819137573242e-01 1.869787126779556274e-01 -1.980741769075393677e-01 3.581863641738891602e-01 9.864269196987152100e-02 2.957971990108489990e-01 -1.682841777801513672e-01 -2.400690317153930664e-01 2.378037273883819580e-01
-1.469038128852844238e-01 -5.670008435845375061e-02 -2.321839928627014160e-01 -6.564926821738481522e-03 1.046050786972045898e-01 2.311500012874603271e-01 1.211623549461364746e-01 3.552238941192626953e-01 1.578867286443710327e-01 -1.058054789900779724e-01 -1.354850530624389648e-01 -4.842403531074523926e-02 3.593139350414276123e-01 -1.248169168829917908e-01 1.480571478605270386e-01 1.438923478126525879e-01 -8.324657566845417023e-03 -3.928692638874053955e-01 5.788766779005527496e-03 -2.432426512241363525e-01 -1.452333331108093262e-01 1.503806412220001221e-01 8.068227767944335938e-02 -3.969411179423332214e-02 1.883271634578704834e-01 8.806460350751876831e-02 1.520087122917175293e-01 -2.215481400489807129e-01 2.359328716993331909e-01 1.394380778074264526e-01 -1.231088712811470032e-01 2.819549851119518280e-02
-3.241517767310142517e-02 1.073463484644889832e-01 -2.884488105773925781e-01 2.351096421480178833e-01 3.856882685795426369e-03 3.815373405814170837e-02 -1.335515528917312622e-01 -1.628225296735763550e-02 -1.249760612845420837e-01 -1.577471643686294556e-01 -3.132553696632385254e-01 6.346040219068527222e-02 -5.937602743506431580e-02 1.165386363863945007e-01 -2.023114860057830811e-01 2.573420405387878418e-01 -1.516069322824478149e-01 -5.397721007466316223e-02 3.558682277798652649e-02 2.746671140193939209e-01 -2.503427267074584961e-01 -9.215611033141613007e-03 -3.127924501895904541e-01 2.640799283981323242e-01 8.614878356456756592e-02 -5.419278983026742935e-03 1.696069389581680298e-01 -2.098010033369064331e-01 1.580855697393417358e-01 1.181328296661376953e-01 2.959621846675872803e-01 1.507974416017532349e-01
-2.389597594738006592e-01 -3.883186494931578636e-03 1.022533029317855835e-01 6.945279240608215332e-02 -7.704900205135345459e-02 4.592650532722473145e-01 1.117519363760948181e-01 3.150791227817535400e-01 9.517136961221694946e-03 -4.861650988459587097e-02 9.708622843027114868e-02 -9.401160478591918945e-02 1.708105206489562988e-01 -2.756549045443534851e-02 -3.167340755462646484e-01 1.913398038595914841e-03 -1.729342639446258545e-01 -2.236981987953186035e-01 -4.065577406436204910e-03 -3.491253405809402466e-02 -2.025416195392608643e-01 -1.982396468520164490e-03 -1.847121417522430420e-01 2.035136073827743530e-01 -4.978531226515769958e-02 -2.589465677738189697e-01 4.598373174667358398e-02 -5.875880643725395203e-02 3.477539718151092529e-01 -2.005258202552795410e-01 8.896261453628540039e-02 7.809321582317352295e-02
-2.384597808122634888e-01 -1.666644401848316193e-02 -9.220235049724578857e-02 4.564374685287475586e-02 6.790555268526077271e-02 2.151765525341033936e-01 -7.300019264221191406e-02 1.318818479776382446e-01 1.502626091241836548e-01 -7.152634114027023315e-02 1.008806303143501282e-01 1.338376253843307495e-01 4.334341287612915039e-01 5.341890454292297363e-02 -4.000209569931030273e-01 -4.014712572097778320e-02 -2.379675507545471191e-01 -6.627081334590911865e-02 -9.273526817560195923e-02 1.956232637166976929e-01 -1.956831961870193481e-01 -6.993729621171951294e-02 -2.112633585929870605e-01 1.844840198755264282e-01 1.616929769515991211e-01 1.518409997224807739e-01 1.830316334962844849e-01 -1.916066929697990417e-02 2.459901720285415649e-01 -1.523345056921243668e-02 2.149749100208282471e-01 1.753426790237426758e-01
1.773133315145969391e-02 -1.720634102821350098e-01 -1.768173128366470337e-01 3.546560406684875488e-01 1.419368833303451538e-01 -1.107913628220558167e-02 -2.241750955581665039e-01 1.789624392986297607e-01 1.695385724306106567e-01 -2.210539281368255615e-01 -2.890972886234521866e-03 -9.829502552747726440e-02 -1.213092878460884094e-01 -9.997930377721786499e-02 -2.474907226860523224e-02 1.486569195985794067e-01 -4.700963944196701050e-02 -3.484107851982116699e-01 -1.282552033662796021e-01 -1.594305932521820068e-01 -3.704712688922882080e-01 6.922527402639389038e-02 -1.198111996054649353e-01 -1.917940974235534668e-01 1.163028478622436523e-01 -4.320829361677169800e-02 2.089106589555740356e-01 -1.519180554896593094e-02 1.959523558616638184e-01 -6.838926672935485840e-02 3.143827617168426514e-01 1.263136714696884155e-01
-9.168747812509536743e-02 1.605953127145767212e-01 8.303330093622207642e-02 2.284040749073028564e-01 -1.791595071554183960e-01 2.062187641859054565e-01 -9.235057234764099121e-02 2.265959978103637695e-01 -1.473899334669113159e-01 -1.211099922657012939e-01 -1.440629065036773682e-01 1.822040230035781860e-01 -1.492820680141448975e-01 -3.139500916004180908e-01 -8.324538171291351318e-02 9.093083441257476807e-02 -2.053052186965942383e-01 -1.972863376140594482e-01 1.276650000363588333e-02 -1.650469899177551270e-01 -9.282058477401733398e-02 7.504082471132278442e-02 -2.306157648563385010e-01 -1.907334178686141968e-01 -3.782395273447036743e-02 -6.752672791481018066e-02 4.485189914703369141e-01 -1.545152999460697174e-02 2.561121284961700439e-01 1.692060381174087524e-01 -1.771875023841857910e-01 2.336127497255802155e-02
4.361798614263534546e-02 2.604338526725769043e-01 -2.036630064249038696e-01 1.543797850608825684e-01 6.427435576915740967e-02 1.440163981169462204e-02 -1.387429535388946533e-01 1.908586733043193817e-02 -6.304953247308731079e-03 7.351598143577575684e-02 -2.217950671911239624e-01 1.762913353741168976e-02 3.548875451087951660e-01 2.905069664120674133e-02 -2.241503745317459106e-01 -1.989354789257049561e-01 -3.546831756830215454e-02 -1.436558067798614502e-01 -1.567001193761825562e-01 1.000705882906913757e-01 5.944757256656885147e-03 2.915585339069366455e-01 -2.871027290821075439e-01 -1.378335356712341309e-01 4.283954203128814697e-01 -1.309047192335128784e-01 -4.558776505291461945e-03 -2.612069845199584961e-01 1.586043983697891235e-01 -6.277378648519515991e-02 -5.280067399144172668e-02 1.603973060846328735e-01
-1.031024232506752014e-01 -1.897397935390472412e-01 -9.193397313356399536e-02 2.092642486095428467e-01 9.913046658039093018e-02 2.488881945610046387e-01 -5.171508342027664185e-02 4.092825949192047119e-01 -2.879525418393313885e-04 2.789625339210033417e-02 5.676466599106788635e-02 -6.008007377386093140e-02 1.956202238798141479e-01 7.295630127191543579e-02 -1.919273883104324341e-01 -7.308586686849594116e-02 -4.398327767848968506e-01 -2.434288114309310913e-01 -8.402854204177856445e-02 -1.398449540138244629e-01 -1.275282055139541626e-01 1.909933537244796753e-01 1.352301537990570068e-01 2.281270325183868408e-01 1.185732334852218628e-01 1.674219238338992000e-04 2.032439559698104858e-01 -1.557424198836088181e-02 2.215057611465454102e-01 1.318253129720687866e-01 -4.054211080074310303e-02 1.992314904928207397e-01
-5.718992650508880615e-02 2.229398787021636963e-01 -3.949207440018653870e-02 3.853405117988586426e-01 -9.357499331235885620e-02 2.194966077804565430e-01 -2.328654229640960693e-01 -7.004359737038612366e-03 -2.132373303174972534e-02 -1.463174521923065186e-01 4.841139540076255798e-02 -3.047648444771766663e-02 -2.330363094806671143e-01 -2.285197935998439789e-02 -3.541024401783943176e-02 1.043003946542739868e-01 -1.564171016216278076e-01 -1.764897108078002930e-01 -1.735098510980606079e-01 -1.672202199697494507e-01 -1.158162504434585571e-01 1.806676685810089111e-01 -5.443966388702392578e-02 9.152878820896148682e-02 2.266716659069061279e-01 8.792248368263244629e-02 4.213594794273376465e-01 2.344349771738052368e-02 1.989830434322357178e-01 -2.332218289375305176e-01 -2.824577391147613525e-01 1.078037843108177185e-01
-2.726901173591613770e-01 1.515118032693862915e-01 -1.932103782892227173e-01 2.863860130310058594e-01 -1.135125458240509033e-01 1.545462608337402344e-01 -2.376684248447418213e-01 -1.505802012979984283e-02 -7.533504813909530640e-02 -9.661827236413955688e-02 -1.449613422155380249e-01 -2.114690281450748444e-02 -3.332529589533805847e-02 -2.671607434749603271e-01 -7.867954671382904053e-02 -2.509340047836303711e-01 -1.885846555233001709e-01 -1.500155329704284668e-01 -3.903968334197998047e-01 -1.203286051750183105e-01 -3.998663276433944702e-02 -1.085157319903373718e-01 -2.311922162771224976e-01 1.480383574962615967e-01 5.693010240793228149e-02 -1.471697241067886353e-01 3.299046456813812256e-01 -2.005291171371936798e-03 -1.017656773328781128e-01 -4.419514536857604980e-02 1.298670619726181030e-01 1.874191313982009888e-01
-2.757329344749450684e-01 9.125217050313949585e-02 -3.351851701736450195e-01 4.468362405896186829e-02 1.261734366416931152e-01 2.749181389808654785e-01 7.963257841765880585e-03 3.090084195137023926e-01 6.711846590042114258e-02 -6.923524290323257446e-02 -3.408005833625793457e-02 9.567857533693313599e-02 -1.231437847018241882e-01 1.781595200300216675e-01 -1.691869497299194336e-01 -3.581144148483872414e-03 -1.709859967231750488e-01 -5.045275092124938965e-01 1.274209562689065933e-02 -3.911158442497253418e-02 -1.775911077857017517e-02 -9.560269117355346680e-02 -9.972179681062698364e-02 9.966258704662322998e-02 1.768967881798744202e-02 2.885609865188598633e-01 -4.735216498374938965e-02 -1.546239703893661499e-01 1.791927367448806763e-01 1.046232581138610840e-01 2.263264656066894531e-01 1.652980595827102661e-02
-6.856898218393325806e-02 1.664599478244781494e-01 -1.296305283904075623e-02 4.543834030628204346e-01 1.464337110519409180e-01 1.042690500617027283e-01 -7.282038778066635132e-02 6.347596645355224609e-02 -3.441519141197204590e-01 5.724213644862174988e-02 3.998481854796409607e-02 2.826668880879878998e-02 -1.206257566809654236e-01 -1.081315800547599792e-01 7.992406375706195831e-03 2.762736380100250244e-01 -3.756670653820037842e-02 -3.184121251106262207e-01 -1.758141964673995972e-01 2.166489213705062866e-01 -9.382760524749755859e-02 8.008885383605957031e-02 -2.613437771797180176e-01 1.572936028242111206e-02 3.063516318798065186e-01 -1.546236723661422729e-01 8.291701972484588623e-02 -8.916987478733062744e-02 -1.233125254511833191e-01 -9.829484671354293823e-02 1.199131682515144348e-01 2.373120933771133423e-01
-3.149596452713012695e-01 2.244942188262939453e-01 -9.232206642627716064e-02 4.164882004261016846e-02 1.676580309867858887e-01 -1.828598976135253906e-02 4.208002611994743347e-02 9.664952754974365234e-02 2.543589472770690918e-01 -3.024491667747497559e-01 3.416591510176658630e-02 3.639846742153167725e-01 -1.022459715604782104e-01 1.097342222929000854e-01 -1.639709323644638062e-01 1.847091466188430786e-01 -8.664250373840332031e-02 5.853218957781791687e-02 -9.712471812963485718e-02 -7.818739861249923706e-03 -1.546906232833862305e-01 3.469872474670410156e-01 -2.085662335157394409e-01 1.801412254571914673e-01 1.835521496832370758e-02 -1.003259718418121338e-01 3.459711372852325439e-01 -2.888090722262859344e-02 1.616438627243041992e-01 -6.116469204425811768e-02 5.629115737974643707e-03 1.603815108537673950e-01
1.555379293859004974e-02 2.041010260581970215e-01 -4.247020930051803589e-02 1.257332563400268555e-01 5.221235752105712891e-02 7.929363846778869629e-02 -2.056383341550827026e-01 2.724605500698089600e-01 -7.571335881948471069e-02 3.514652699232101440e-02 -1.595199555158615112e-01 1.764893233776092529e-01 -3.584543243050575256e-02 -1.857983171939849854e-01 -1.562834382057189941e-01 -3.683067560195922852e-01 -2.919773459434509277e-01 1.085306238383054733e-02 -1.155427396297454834e-01 2.358568608760833740e-01 1.036928221583366394e-01 6.577241700142621994e-03 -3.668439090251922607e-01 -1.170270293951034546e-01 8.736312389373779297e-02 -9.419884532690048218e-02 3.734711185097694397e-02 -2.525541484355926514e-01 1.877822875976562500e-01 4.321868345141410828e-02 -1.738687902688980103e-01 3.050455749034881592e-01
-1.797336637973785400e-01 1.065729409456253052e-01 -5.967384576797485352e-02 1.063348874449729919e-01 -2.817758545279502869e-02 1.665601879358291626e-01 -2.455532997846603394e-01 6.820533424615859985e-02 -1.965561360120773315e-01 -9.314262866973876953e-02 -7.730275392532348633e-03 2.196235507726669312e-01 -4.837702587246894836e-02 -2.455977648496627808e-01 -2.360246330499649048e-01 -2.725539803504943848e-01 -1.819748729467391968e-01 -2.537936270236968994e-01 -1.834657937288284302e-01 9.933168441057205200e-02 -1.715317368507385254e-01 5.134145542979240417e-02 -7.930775731801986694e-02 3.048392832279205322e-01 1.781324893236160278e-01 1.065213978290557861e-02 3.429546058177947998e-01 -1.955150812864303589e-01 -1.708641499280929565e-01 -3.540832549333572388e-02 -2.612919807434082031e-01 -3.147284314036369324e-02
-5.367083847522735596e-02 1.867489516735076904e-01 -4.983841776847839355e-01 2.422917447984218597e-02 1.850441247224807739e-01 -2.325980737805366516e-02 1.024202164262533188e-02 2.457116842269897461e-01 2.506836652755737305e-01 -1.576413065195083618e-01 8.991605788469314575e-02 8.953607082366943359e-02 2.545660138130187988e-01 3.125298395752906799e-02 4.519257694482803345e-02 -8.623871207237243652e-02 -1.353829503059387207e-01 7.153711048886179924e-04 -3.160394728183746338e-02 -9.726139158010482788e-02 -3.198339641094207764e-01 -1.971331685781478882e-01 -1.158830896019935608e-01 -1.692454218864440918e-01 3.530870974063873291e-01 6.104818731546401978e-02 9.907877445220947266e-02 -2.065730243921279907e-01 1.905157417058944702e-01 -7.741168141365051270e-02 5.944414436817169189e-02 1.515437476336956024e-02
-1.542772352695465088e-02 -1.616688258945941925e-02 -1.027887836098670959e-01 3.172350525856018066e-01 3.829254582524299622e-02 2.413781732320785522e-02 -9.760078787803649902e-02 3.005638420581817627e-01 1.273321509361267090e-01 -1.781629920005798340e-01 3.552446514368057251e-02 -8.609981834888458252e-02 1.679897904396057129e-01 1.535747200250625610e-01 -2.306168340146541595e-02 -1.525691598653793335e-01 -1.748988628387451172e-01 -3.485389053821563721e-01 -4.847609251737594604e-02 8.666707575321197510e-02 -2.594528496265411377e-01 -2.589396014809608459e-02 -8.406975120306015015e-02 1.278293281793594360e-01 1.278074085712432861e-02 -1.655451357364654541e-01 -1.684128195047378540e-01 -3.730286657810211182e-01 3.288415968418121338e-01 1.799418032169342041e-01 -6.183473393321037292e-03 2.552990019321441650e-01
-1.930653750896453857e-01 1.188751459121704102e-01 9.666207246482372284e-03 3.865897357463836670e-01 -1.451785415410995483e-01 2.340673953294754028e-01 -4.286303743720054626e-02 1.461245268583297729e-01 -7.007815688848495483e-02 -2.364492043852806091e-02 -6.443317234516143799e-02 -3.257881151512265205e-03 7.162165641784667969e-02 -1.464701443910598755e-01 1.909027397632598877e-01 2.117847502231597900e-01 -1.117152348160743713e-01 -2.542257606983184814e-01 -1.530967801809310913e-01 3.111748099327087402e-01 6.518580019474029541e-02 -8.007827401161193848e-02 1.000320166349411011e-01 2.161813676357269287e-01 3.017296493053436279e-01 1.892844438552856445e-01 2.134326547384262085e-01 -4.799808189272880554e-02 3.094380795955657959e-01 -8.112683147192001343e-02 1.487781703472137451e-01 1.360375285148620605e-01
1.636627130210399628e-02 1.552061736583709717e-01 -4.709086939692497253e-02 2.292552441358566284e-01 8.708016946911811829e-03 2.650223076343536377e-01 -2.162603884935379028e-01 1.332773640751838684e-02 2.975700609385967255e-02 -1.314195841550827026e-01 4.110613465309143066e-02 2.413134127855300903e-01 -1.173416301608085632e-01 -2.370580732822418213e-01 -1.885305508039891720e-03 8.989961445331573486e-02 -1.056788191199302673e-01 3.613999858498573303e-02 1.773818512447178364e-03 -1.855544298887252808e-01 -2.442024089395999908e-02 -1.331075131893157959e-01 -4.444534704089164734e-02 -1.561843603849411011e-02 5.781883746385574341e-02 -2.199969626963138580e-02 5.984379649162292480e-01 -1.340817660093307495e-01 3.798191845417022705e-01 1.966232247650623322e-02 -1.943490803241729736e-01 1.329837739467620850e-01
-2.014324814081192017e-01 1.961554959416389465e-02 -3.380006551742553711e-02 1.220666170120239258e-01 2.090180106461048126e-02 2.077981084585189819e-01 9.333585202693939209e-02 2.393542081117630005e-01 1.842766106128692627e-01 -2.068087160587310791e-01 1.175735667347908020e-01 -1.292797476053237915e-01 1.762812435626983643e-01 2.075154930353164673e-01 -2.767135798931121826e-01 -1.751737445592880249e-01 -2.112219184637069702e-01 -9.420958161354064941e-02 -9.332033991813659668e-02 1.195916347205638885e-02 -1.412229239940643311e-01 7.691214233636856079e-02 -1.032041460275650024e-01 1.954872012138366699e-01 2.483321428298950195e-01 1.393515616655349731e-01 1.678272150456905365e-02 -2.789860963821411133e-01 4.309640824794769287e-01 -9.417903423309326172e-02 1.367536038160324097e-01 1.874800473451614380e-01
-9.186570346355438232e-02 1.496838182210922241e-01 6.241383962333202362e-03 2.621548473834991455e-01 -9.256808459758758545e-02 4.967785179615020752e-01 1.545413136482238770e-01 3.265444934368133545e-01 -6.783182173967361450e-02 -1.708208769559860229e-01 2.575719915330410004e-02 -9.648258984088897705e-02 1.713814288377761841e-01 5.465544760227203369e-02 -1.051205545663833618e-01 1.572426594793796539e-02 -5.605715885758399963e-02 -2.598954737186431885e-01 -7.032700628042221069e-02 -1.330234948545694351e-02 -2.898439206182956696e-02 1.914539374411106110e-02 -8.903212100267410278e-02 1.922354549169540405e-01 1.010107994079589844e-01 -1.059147864580154419e-01 -9.826559573411941528e-02 -8.692566305398941040e-02 2.166909575462341309e-01 6.678277999162673950e-02 1.147072315216064453e-01 4.494495093822479248e-01
-2.989940717816352844e-02 8.962757885456085205e-02 -3.217209577560424805e-01 -1.943470090627670288e-01 -4.513418674468994141e-02 1.045187786221504211e-01 -4.221020638942718506e-02 2.929969131946563721e-01 1.927254050970077515e-01 -7.234375923871994019e-02 -9.526898711919784546e-02 2.649265825748443604e-01 -1.880150139331817627e-01 -1.317463219165802002e-01 -2.469269633293151855e-01 -2.164599001407623291e-01 -1.596739590167999268e-01 5.478526279330253601e-02 1.777517050504684448e-02 -1.964133232831954956e-01 3.337231173645704985e-04 -1.900849342346191406e-01 -2.309806942939758301e-01 -1.934802383184432983e-01 3.172173798084259033e-01 1.111637279391288757e-01 1.344320923089981079e-01 -1.171625554561614990e-01 2.258319705724716187e-01 -1.928564459085464478e-01 1.460129916667938232e-01 1.357457190752029419e-01
-4.710877314209938049e-02 -2.330988831818103790e-02 -1.769575327634811401e-01 2.956451475620269775e-01 -2.472159713506698608e-01 3.054202795028686523e-01 -1.125418245792388916e-01 4.143460467457771301e-02 -1.005495339632034302e-01 -1.927326917648315430e-01 -2.157988026738166809e-02 1.182588655501604080e-02 6.648018956184387207e-02 1.491968519985675812e-03 1.235437840223312378e-01 4.366160184144973755e-02 -2.694822847843170166e-01 -2.638341784477233887e-01 3.592469543218612671e-02 1.402331739664077759e-01 -1.452241390943527222e-01 -2.259006649255752563e-01 -3.307663369923830032e-03 2.634740471839904785e-01 2.961294949054718018e-01 3.404413163661956787e-01 9.431134164333343506e-02 -8.626721054315567017e-02 2.673150599002838135e-01 5.020376667380332947e-02 1.353063434362411499e-01 1.527536958456039429e-01
-8.136167377233505249e-02 4.353066161274909973e-02 -2.425381094217300415e-01 1.635010540485382080e-01 3.424307703971862793e-02 1.711157262325286865e-01 -1.845571249723434448e-01 -5.262874811887741089e-02 8.137922734022140503e-02 -9.597268700599670410e-02 -2.489772140979766846e-01 1.121054217219352722e-01 2.715944945812225342e-01 -1.424499005079269409e-01 -9.648658335208892822e-02 -1.673855334520339966e-01 5.670002102851867676e-02 -1.655572443269193172e-03 -3.060943484306335449e-01 2.875529229640960693e-01 1.336066424846649170e-01 8.200836926698684692e-02 -2.746008336544036865e-01 -1.075959131121635437e-01 3.218566477298736572e-01 -7.676018774509429932e-02 7.297994103282690048e-03 -1.854207515716552734e-01 3.005276620388031006e-01 1.143004931509494781e-02 1.468967795372009277e-01 2.641384899616241455e-01
2.424115240573883057e-01 -1.499593257904052734e-02 -1.010706722736358643e-01 3.296152874827384949e-02 -1.986567974090576172e-01 2.538769543170928955e-01 -9.475813806056976318e-02 -7.083729654550552368e-02 4.017751216888427734e-01 -2.846522033214569092e-01 -3.658150881528854370e-02 1.311196833848953247e-01 -2.215516380965709686e-02 -8.195696771144866943e-02 -3.028387725353240967e-01 5.608924105763435364e-02 -1.642037332057952881e-01 -3.103830814361572266e-01 -9.922382980585098267e-02 9.590036422014236450e-02 -1.897246986627578735e-01 1.726870387792587280e-01 -1.173597201704978943e-01 -3.917008265852928162e-02 -1.647875085473060608e-02 -7.626978680491447449e-03 1.427591741085052490e-01 -1.808360964059829712e-01 3.790475726127624512e-01 -4.160456359386444092e-02 -1.108915656805038452e-01 1.190208792686462402e-01
-1.078755781054496765e-01 4.763250052928924561e-01 -1.093099489808082581e-01 3.045457005500793457e-01 -2.942409925162792206e-02 6.720143556594848633e-02 4.280495271086692810e-02 8.719778060913085938e-02 -1.610776335000991821e-01 -1.005870848894119263e-01 5.495597422122955322e-02 -6.665731221437454224e-02 8.644328266382217407e-02 -2.245506942272186279e-01 6.543570011854171753e-02 -2.187631577253341675e-01 -2.498987168073654175e-01 -7.063957303762435913e-02 -3.362137079238891602e-01 -7.009923458099365234e-02 -2.510259747505187988e-01 2.089509516954421997e-01 -8.062566816806793213e-02 2.223145067691802979e-01 1.486905068159103394e-01 -5.732528865337371826e-02 3.164848387241363525e-01 -4.445990547537803650e-02 5.153652653098106384e-02 7.356467843055725098e-02 4.193228855729103088e-02 5.522155016660690308e-02
-2.270471155643463135e-01 8.036167919635772705e-02 -3.085936009883880615e-01 7.385583221912384033e-02 4.307866096496582031e-02 1.386425644159317017e-01 5.400728434324264526e-02 1.017844211310148239e-02 -8.200293034315109253e-02 3.011979162693023682e-02 -3.242492973804473877e-01 7.657901197671890259e-02 2.470616400241851807e-01 -2.372885942459106445e-01 -1.267439872026443481e-01 -9.701766073703765869e-02 -1.671571135520935059e-01 -2.161697596311569214e-01 2.093237638473510742e-02 -9.030262380838394165e-02 -1.147243902087211609e-01 2.828668430447578430e-02 8.143432438373565674e-02 2.332986295223236084e-01 4.601418972015380859e-01 8.206528425216674805e-02 6.279616057872772217e-02 -2.187166661024093628e-01 2.110678106546401978e-01 1.501621603965759277e-01 2.451172173023223877e-01 -6.492419634014368057e-03
6.423252820968627930e-02 3.481649160385131836e-01 -2.823960483074188232e-01 2.722333371639251709e-01 2.790448963642120361e-01 9.678517282009124756e-02 -1.023156121373176575e-01 -5.349881947040557861e-02 4.075761511921882629e-02 2.072727829217910767e-01 -1.983877271413803101e-01 3.832578286528587341e-02 1.026285141706466675e-01 -6.263766437768936157e-02 -2.050564587116241455e-01 -2.568988204002380371e-01 -4.439528286457061768e-02 -3.496896475553512573e-02 3.605154110118746758e-03 1.609604507684707642e-01 -8.381428569555282593e-02 1.495179980993270874e-01 -2.839660048484802246e-01 -1.776874065399169922e-02 3.643755018711090088e-01 -2.630841732025146484e-01 8.694031089544296265e-02 -1.526752561330795288e-01 1.301102638244628906e-01 6.679403781890869141e-02 -4.694620147347450256e-02 1.280185431241989136e-01
-2.033820003271102905e-02 7.052010297775268555e-02 -8.206742932088673115e-04 7.956311106681823730e-02 -1.816278994083404541e-01 4.937290027737617493e-02 1.554568409919738770e-01 3.046913072466850281e-02 3.280606865882873535e-01 9.865603595972061157e-02 -1.515538394451141357e-01 2.652238905429840088e-01 -1.112993732094764709e-01 -1.180240213871002197e-01 -1.723437458276748657e-01 2.515828609466552734e-01 -1.013429164886474609e-01 -4.497592449188232422e-01 -1.768681555986404419e-01 1.002608090639114380e-01 -2.378814220428466797e-01 -4.918901622295379639e-02 -1.324154902249574661e-02 -1.677133888006210327e-02 1.959043294191360474e-01 -2.439887672662734985e-01 1.296766251325607300e-01 -2.096117287874221802e-01 2.710278928279876709e-01 1.177914217114448547e-01 -1.739433705806732178e-01 9.042569249868392944e-02
-4.704035818576812744e-02 -2.839186787605285645e-02 -2.806660234928131104e-01 1.116544753313064575e-01 1.498778816312551498e-02 3.075653128325939178e-02 -1.106131523847579956e-01 1.334279030561447144e-01 3.036185726523399353e-02 -2.325109392404556274e-01 -8.996208012104034424e-02 9.871337562799453735e-03 -1.496326327323913574e-01 1.186003983020782471e-01 -2.111523747444152832e-01 3.663654923439025879e-01 -2.832544147968292236e-01 -1.850470006465911865e-01 -1.323316898196935654e-02 1.457896977663040161e-01 -2.633019089698791504e-01 1.040883660316467285e-01 -8.559458702802658081e-02 -1.763562858104705811e-02 -1.097812969237565994e-02 -6.716075539588928223e-02 3.287679553031921387e-01 -2.199523299932479858e-01 1.685394346714019775e-01 3.413243591785430908e-02 4.255555570125579834e-01 -2.493891865015029907e-02
-9.585971012711524963e-03 1.811255812644958496e-01 -1.177102997899055481e-01 2.186360210180282593e-01 -3.159172087907791138e-02 -1.075038686394691467e-01 9.675119072198867798e-02 2.243803590536117554e-01 -2.546235024929046631e-01 -1.007509008049964905e-01 -5.780105665326118469e-02 -1.589739881455898285e-02 1.328483521938323975e-01 -4.555407539010047913e-02 4.931232333183288574e-02 1.135523840785026550e-01 -2.784826457500457764e-01 -8.151122182607650757e-02 -1.703824251890182495e-01 -4.063534736633300781e-02 -1.372965574264526367e-01 -2.954383492469787598e-01 1.384100764989852905e-01 -2.022364288568496704e-01 1.135480180382728577e-01 -7.596366107463836670e-02 1.883571296930313110e-01 -1.319839954376220703e-01 5.630403161048889160e-01 1.719786077737808228e-01 4.876337479799985886e-03 1.425084918737411499e-01
-2.484229207038879395e-01 2.889132797718048096e-01 -6.945033371448516846e-02 2.914375066757202148e-01 6.733631342649459839e-02 4.997735843062400818e-02 -1.415412276983261108e-01 2.149716615676879883e-01 -3.170091658830642700e-02 -1.504799872636795044e-01 1.536678969860076904e-01 8.939695358276367188e-02 -2.877944707870483398e-01 -2.091688066720962524e-01 -1.530773639678955078e-01 9.083465486764907837e-02 -1.996003538370132446e-01 -1.366699580103158951e-03 -2.960752546787261963e-01 2.041448205709457397e-01 -9.016718715429306030e-02 7.930331677198410034e-02 -2.124765515327453613e-02 1.134193614125251770e-01 2.031095772981643677e-01 -2.125162780284881592e-01 2.727572917938232422e-01 7.973561435937881470e-02 2.113151997327804565e-01 1.522129327058792114e-01 -2.151987403631210327e-01 6.705354899168014526e-03
-2.318683117628097534e-01 -4.202739521861076355e-02 -1.405969262123107910e-01 3.324253559112548828e-01 3.317973613739013672e-01 1.423050314188003540e-01 -6.598868966102600098e-02 3.041414320468902588e-01 -1.271411627531051636e-01 -1.930508762598037720e-01 -1.165334582328796387e-01 -1.969690322875976562e-01 -8.690933883190155029e-02 -1.933211535215377808e-01 9.365011006593704224e-03 1.158475428819656372e-01 -3.032488226890563965e-01 -1.080449968576431274e-01 5.602231994271278381e-02 4.838277772068977356e-02 -2.538229525089263916e-01 5.674292147159576416e-02 2.520889975130558014e-02 2.478105202317237854e-02 1.944621950387954712e-01 3.612725064158439636e-02 1.869011819362640381e-01 -9.590123593807220459e-02 3.542038798332214355e-02 -1.922518908977508545e-01 1.503490358591079712e-01 3.172953426837921143e-01
-9.262296557426452637e-02 1.862332075834274292e-01 -1.773138716816902161e-02 1.757338792085647583e-01 -4.757178947329521179e-02 3.228099048137664795e-01 2.544795535504817963e-02 1.900264769792556763e-01 -2.070070244371891022e-02 -2.674780227243900299e-02 -1.385864708572626114e-02 1.446841955184936523e-01 -1.139471381902694702e-01 1.968164294958114624e-01 -1.724609881639480591e-01 1.294209063053131104e-01 1.771621033549308777e-02 1.282790154218673706e-01 1.331149786710739136e-01 1.022279337048530579e-01 -1.573041826486587524e-01 8.223240077495574951e-02 1.188368946313858032e-01 -3.351769223809242249e-02 4.252514541149139404e-01 -3.618843555450439453e-01 3.671953380107879639e-01 -2.780867815017700195e-01 -2.422456396743655205e-03 1.890297979116439819e-01 -5.021176114678382874e-02 -8.897607773542404175e-02
-1.912707686424255371e-01 6.743495352566242218e-03 -4.041669964790344238e-01 1.312692314386367798e-01 4.465397074818611145e-02 2.460840791463851929e-01 -7.672750949859619141e-02 2.039126008749008179e-01 -8.951644599437713623e-02 -7.286914438009262085e-02 -2.359908372163772583e-01 -1.556205302476882935e-01 2.175035476684570312e-01 1.848974376916885376e-01 1.470537036657333374e-01 -4.765070602297782898e-02 -5.268948897719383240e-02 -4.733729064464569092e-01 3.086037468165159225e-03 9.960103034973144531e-02 -8.697023987770080566e-02 3.473305702209472656e-02 -2.653603553771972656e-01 2.062784284353256226e-01 1.444146335124969482e-01 4.755966365337371826e-02 1.602572053670883179e-01 -1.537910699844360352e-01 1.863474994897842407e-01 -7.763679325580596924e-02 1.592976041138172150e-02 -4.650422558188438416e-02
-2.002494484186172485e-01 -1.788286119699478149e-02 -2.564591169357299805e-01 1.622029542922973633e-01 4.072656854987144470e-02 4.141643345355987549e-01 -4.332152381539344788e-02 -1.753924228250980377e-02 -2.198530882596969604e-01 1.251293867826461792e-01 9.519778937101364136e-02 -4.226196184754371643e-02 1.987032592296600342e-02 -3.202639892697334290e-02 -1.880483925342559814e-01 2.911475002765655518e-01 -1.348654925823211670e-01 5.264782905578613281e-02 -8.310054428875446320e-03 -8.183619379997253418e-02 -3.098234236240386963e-01 -4.628536850214004517e-02 9.180184453725814819e-03 -4.308275133371353149e-02 3.581359982490539551e-01 -1.121795326471328735e-01 8.892241120338439941e-02 2.181833982467651367e-02 1.177426129579544067e-01 -2.455892711877822876e-01 2.657298445701599121e-01 2.718723416328430176e-01
-2.792971134185791016e-01 2.012957334518432617e-01 -8.064966648817062378e-02 9.530274569988250732e-02 9.012868255376815796e-02 2.215409278869628906e-01 -1.479469388723373413e-01 -1.804080307483673096e-01 -1.092217769473791122e-02 -2.108812518417835236e-02 -2.716823220252990723e-01 1.848573386669158936e-01 -1.832271926105022430e-03 -2.174420207738876343e-01 -1.477760821580886841e-01 -1.396038681268692017e-01 1.375831365585327148e-01 -2.833142876625061035e-01 -9.640430659055709839e-02 2.322446554899215698e-01 8.914420753717422485e-02 2.601932287216186523e-01 -1.379141509532928467e-01 -9.165903925895690918e-02 3.532836437225341797e-01 -9.858173131942749023e-02 -4.724137112498283386e-02 -2.555986344814300537e-01 6.269729882478713989e-02 -2.396324276924133301e-02 7.035521324723958969e-03 2.914570868015289307e-01
-2.954679727554321289e-01 2.910592854022979736e-01 -2.516859173774719238e-01 1.376164555549621582e-01 4.705982282757759094e-02 2.330325096845626831e-01 -1.630898714065551758e-01 2.212959155440330505e-02 -9.934893250465393066e-02 -2.187655866146087646e-01 -1.519922316074371338e-01 2.038718611001968384e-01 2.659818828105926514e-01 -2.908160686492919922e-01 -2.903096079826354980e-01 6.651618331670761108e-02 -2.179192006587982178e-02 8.125735819339752197e-02 -1.560341715812683105e-01 -1.454227715730667114e-01 -6.723678112030029297e-02 -2.483735382556915283e-01 5.099733825773000717e-04 -1.395182311534881592e-02 2.562323510646820068e-01 -1.067326217889785767e-01 -4.098835960030555725e-02 -1.424482315778732300e-01 3.983117174357175827e-03 -1.596889346837997437e-01 1.245867386460304260e-01 1.914159506559371948e-01
-9.518343955278396606e-02 2.342272102832794189e-01 -1.869036108255386353e-01 1.106065437197685242e-01 -1.650271862745285034e-01 1.319795101881027222e-01 -2.435745149850845337e-01 6.674556434154510498e-02 -2.753362655639648438e-01 4.569721408188343048e-03 -1.365928500890731812e-01 9.642658382654190063e-02 4.013166204094886780e-02 -2.876989543437957764e-01 -3.955340385437011719e-02 8.252305537462234497e-02 -3.579525947570800781e-01 -2.567062973976135254e-01 2.666555531322956085e-02 -2.547711366787552834e-03 -1.793640851974487305e-01 2.542301118373870850e-01 -2.247720509767532349e-01 1.611817479133605957e-01 1.660835593938827515e-01 -5.835973471403121948e-02 4.040965735912322998e-01 8.595012873411178589e-02 2.624982967972755432e-02 -4.696444422006607056e-02 -8.957825601100921631e-02 5.735952034592628479e-02
-2.838833332061767578e-01 -1.446333378553390503e-01 -1.666931957006454468e-01 -8.951026201248168945e-02 -6.355064362287521362e-02 3.919859528541564941e-01 1.514899581670761108e-01 3.063071072101593018e-01 -5.516755953431129456e-02 4.067293554544448853e-02 7.581333070993423462e-02 1.974304914474487305e-01 1.145574301481246948e-01 2.424445897340774536e-01 1.389544308185577393e-01 1.987268030643463135e-01 -1.973167061805725098e-01 -1.956906914710998535e-01 2.838192507624626160e-02 -1.902873218059539795e-01 -9.503877162933349609e-02 -1.157761141657829285e-01 -2.897697687149047852e-01 2.312971837818622589e-02 5.177545547485351562e-02 -4.263376351445913315e-03 2.779295444488525391e-01 -2.387452572584152222e-01 1.719032824039459229e-01 -5.331052094697952271e-02 -1.247855722904205322e-01 4.484831914305686951e-02
4.895662516355514526e-02 2.431360632181167603e-01 -1.616265177726745605e-01 2.050406485795974731e-01 1.304108649492263794e-01 1.022771969437599182e-01 -9.527015686035156250e-02 3.958517313003540039e-02 7.586765103042125702e-03 7.724185287952423096e-02 -1.759800165891647339e-01 5.124068818986415863e-03 3.539142310619354248e-01 -6.266289204359054565e-02 -1.219784021377563477e-01 -2.974395155906677246e-01 6.075276434421539307e-02 -8.188061416149139404e-02 -9.175873547792434692e-02 1.966229528188705444e-01 -9.779133647680282593e-02 1.562510132789611816e-01 -3.600017428398132324e-01 -7.750728726387023926e-02 3.977484703063964844e-01 -2.017720639705657959e-01 5.595155805349349976e-02 -2.264970690011978149e-01 1.890914887189865112e-01 -4.260874539613723755e-02 1.596456021070480347e-02 2.107776850461959839e-01
-9.129714220762252808e-02 1.539737544953823090e-02 -3.148044943809509277e-01 -2.181910425424575806e-01 -3.813693225383758545e-01 3.704338371753692627e-01 -1.325761526823043823e-01 8.572607487440109253e-02 -2.669761478900909424e-01 1.860191673040390015e-01 -7.359696924686431885e-02 -1.639158129692077637e-01 1.939814165234565735e-02 4.034938290715217590e-02 -1.176542788743972778e-01 -3.173546865582466125e-02 -2.131008207798004150e-01 5.984404683113098145e-02 -3.937424346804618835e-02 2.606965601444244385e-01 -1.432876288890838623e-01 4.990777000784873962e-02 -1.981336027383804321e-01 5.893278494477272034e-02 1.951958686113357544e-01 -1.177836358547210693e-01 1.439434885978698730e-01 -9.252941608428955078e-02 3.011024892330169678e-01 -9.191703051328659058e-02 -1.231850832700729370e-01 -4.807101935148239136e-02
9.161657094955444336e-02 2.289690077304840088e-01 -2.034890204668045044e-01 2.740882039070129395e-01 1.842560619115829468e-01 1.397840380668640137e-01 -8.427192270755767822e-02 1.519957929849624634e-02 -1.945142447948455811e-02 1.842664480209350586e-01 -1.637044697999954224e-01 9.062196314334869385e-02 2.625869214534759521e-01 7.169391214847564697e-02 -2.132100462913513184e-01 -1.371467858552932739e-01 -2.753466833382844925e-03 -1.463066320866346359e-02 -1.040127426385879517e-01 2.384378910064697266e-01 9.270790033042430878e-03 2.109061181545257568e-01 -3.630336821079254150e-01 2.874631807208061218e-02 4.320934712886810303e-01 -1.488883793354034424e-01 1.625339239835739136e-01 -1.038012132048606873e-01 1.813618093729019165e-01 6.503102183341979980e-02 -1.163354367017745972e-01 1.110022440552711487e-01
-4.685928300023078918e-02 6.214471161365509033e-02 -3.293300569057464600e-01 9.007035195827484131e-02 1.020580604672431946e-01 3.580475449562072754e-01 -1.036868840456008911e-01 1.608585715293884277e-01 -5.712759215384721756e-03 -1.158814206719398499e-01 -7.606214378029108047e-03 2.419900447130203247e-01 -2.481170445680618286e-01 1.302243024110794067e-01 -2.172051668167114258e-01 -5.134385079145431519e-02 3.757124021649360657e-02 -2.317554354667663574e-01 -6.387861073017120361e-02 2.899627201259136200e-02 -3.127370476722717285e-01 -8.546443283557891846e-02 -2.719739973545074463e-01 1.905823475681245327e-03 -9.791464358568191528e-02 -8.146852254867553711e-02 3.007153421640396118e-02 -1.948605179786682129e-01 -2.516233175992965698e-02 -3.354877531528472900e-01 -3.010217249393463135e-01 -6.077940762042999268e-02
-4.190796986222267151e-02 9.662994742393493652e-02 -8.920361101627349854e-02 1.221356391906738281e-01 -5.402590334415435791e-02 2.999440133571624756e-01 -1.320421993732452393e-01 3.897721469402313232e-01 -9.709833562374114990e-02 -3.453460335731506348e-01 1.946453154087066650e-01 1.116231903433799744e-01 -1.850467547774314880e-02 6.000216677784919739e-02 -2.178396135568618774e-01 -1.539377123117446899e-01 -1.905817389488220215e-01 9.579562395811080933e-02 1.320892721414566040e-01 8.703264594078063965e-02 9.754867106676101685e-02 1.223402917385101318e-01 7.306563854217529297e-02 6.940253544598817825e-03 2.625109255313873291e-01 1.479341983795166016e-01 8.935528248548507690e-02 -5.016692355275154114e-02 2.849130630493164062e-01 -3.002243340015411377e-01 -2.304476350545883179e-01 1.534708887338638306e-01
-3.023544251918792725e-01 1.419999748468399048e-01 7.828939706087112427e-02 4.300436973571777344e-01 1.281052529811859131e-01 2.869634032249450684e-01 -9.551571682095527649e-03 1.763609796762466431e-01 -4.062294587492942810e-02 -2.578905522823333740e-01 -2.242908030748367310e-01 -4.655924811959266663e-02 -1.304030120372772217e-01 -2.348741143941879272e-02 -1.627469435334205627e-02 8.064168691635131836e-02 6.998982280492782593e-02 -7.929692417383193970e-02 1.358355432748794556e-01 -8.949434757232666016e-02 -3.078598976135253906e-01 1.353646516799926758e-01 -1.193160191178321838e-01 2.702691555023193359e-01 7.033227384090423584e-02 -1.650988161563873291e-01 7.796558085829019547e-03 -6.463106721639633179e-02 2.513006627559661865e-01 -1.696869358420372009e-02 6.509181112051010132e-03 2.906655073165893555e-01
8.118475973606109619e-02 3.002557456493377686e-01 5.382659658789634705e-02 2.484122067689895630e-01 -1.154022887349128723e-01 4.475321248173713684e-02 6.761981546878814697e-02 1.074265688657760620e-01 2.795269489288330078e-01 -2.990487515926361084e-01 5.634704232215881348e-02 6.056346744298934937e-02 -1.288820803165435791e-01 -1.488880515098571777e-01 -1.111910864710807800e-01 2.985541475936770439e-03 -2.019176781177520752e-01 -1.747166067361831665e-01 -9.823784977197647095e-02 1.878471076488494873e-01 -1.654142439365386963e-01 2.590403519570827484e-02 -2.165927886962890625e-01 1.734350621700286865e-02 1.836092919111251831e-01 -7.106716930866241455e-02 1.772059649229049683e-01 -1.933164447546005249e-01 2.238086462020874023e-01 -6.631968915462493896e-02 -4.769240915775299072e-01 2.637924998998641968e-02
-8.434151858091354370e-02 6.981096416711807251e-02 -2.316442579030990601e-01 7.271210104227066040e-02 8.362401276826858521e-03 7.580111920833587646e-02 -2.932253777980804443e-01 5.217934772372245789e-02 -2.022995948791503906e-01 -3.304989263415336609e-02 6.427534669637680054e-02 -1.344446241855621338e-01 -2.335295677185058594e-01 2.371623814105987549e-01 1.730096712708473206e-02 -2.277992069721221924e-01 -1.738079488277435303e-01 -1.286313831806182861e-01 -1.514334380626678467e-01 -1.276339739561080933e-01 -4.260842502117156982e-01 1.555401459336280823e-02 -7.628262508660554886e-03 2.006147429347038269e-02 1.698098629713058472e-01 1.172245889902114868e-01 2.107253521680831909e-01 -1.463986933231353760e-01 4.395425617694854736e-01 -7.606954127550125122e-02 -3.607570752501487732e-02 1.744158118963241577e-01
-1.153442338109016418e-01 -2.244588918983936310e-02 -3.751701712608337402e-01 -9.457200020551681519e-02 1.240408569574356079e-01 1.757414340972900391e-01 1.294673383235931396e-01 1.563977599143981934e-01 -7.770127803087234497e-02 -8.751358091831207275e-02 1.656100153923034668e-01 7.951766252517700195e-02 -1.678077727556228638e-01 1.734350919723510742e-01 -5.722329486161470413e-03 -1.228263694792985916e-02 -8.812694251537322998e-02 -1.832317709922790527e-01 -3.016489185392856598e-02 -2.305330038070678711e-01 -2.845131158828735352e-01 -5.395619198679924011e-02 -1.996519863605499268e-01 1.404810845851898193e-01 1.387063786387443542e-02 7.399283349514007568e-02 3.719606399536132812e-01 -2.313558310270309448e-01 4.116915762424468994e-01 3.542214259505271912e-02 2.587766572833061218e-02 -1.879390925168991089e-01
-1.525858044624328613e-01 1.024332121014595032e-01 -3.201119005680084229e-01 -6.951166689395904541e-02 2.608685567975044250e-02 1.522200703620910645e-01 -5.289351940155029297e-02 2.514818608760833740e-01 -7.403187453746795654e-02 -5.705820396542549133e-02 2.754345238208770752e-01 3.375671803951263428e-01 2.362934499979019165e-01 5.572506412863731384e-02 -2.026932537555694580e-01 3.880411386489868164e-02 1.038566324859857559e-02 6.166578829288482666e-02 -1.499270498752593994e-01 1.483112275600433350e-01 -3.322243988513946533e-01 2.588871680200099945e-02 -2.212352603673934937e-01 -2.696851491928100586e-01 5.868996679782867432e-02 -1.727873682975769043e-01 1.731128096580505371e-01 -2.521453797817230225e-01 7.602105289697647095e-02 -6.182464957237243652e-02 -1.132556945085525513e-01 -1.963920593261718750e-01
-6.857194006443023682e-02 1.307176947593688965e-01 -2.183763533830642700e-01 -6.240732222795486450e-02 2.044908404350280762e-01 2.803141623735427856e-02 2.760995328426361084e-01 4.059551954269409180e-01 1.826941221952438354e-01 -2.631988748908042908e-02 2.987478673458099365e-02 -3.088327648583799601e-04 6.374914199113845825e-02 -1.125278398394584656e-01 -1.262798607349395752e-01 1.201972067356109619e-01 -2.968766987323760986e-01 -1.537068039178848267e-01 -1.443830877542495728e-01 -1.702880486845970154e-02 -2.382138967514038086e-01 6.710774451494216919e-02 -2.916956245899200439e-01 -3.675165176391601562e-01 1.671176403760910034e-01 1.542364507913589478e-01 1.949448436498641968e-01 -1.776675581932067871e-01 6.496792286634445190e-02 -8.671882003545761108e-02 9.076426923274993896e-02 -7.310676574707031250e-02
-1.357310116291046143e-01 1.764995753765106201e-01 -2.184867560863494873e-01 8.147104084491729736e-02 3.794839233160018921e-02 2.000289857387542725e-01 -6.562539190053939819e-02 -1.648898571729660034e-01 3.164956718683242798e-02 1.280035525560379028e-01 -1.271502822637557983e-01 1.783807575702667236e-02 3.174533247947692871e-01 -1.403054893016815186e-01 -1.996000260114669800e-01 -1.277767121791839600e-01 -4.534139111638069153e-02 -1.939817816019058228e-01 -1.969788670539855957e-01 2.943419516086578369e-01 8.706510812044143677e-02 3.182815760374069214e-02 -1.082828938961029053e-01 -2.941354215145111084e-01 4.292217493057250977e-01 -1.167163401842117310e-01 2.338474057614803314e-02 -1.419272273778915405e-01 2.106142044067382812e-01 -9.116264432668685913e-02 1.124705523252487183e-01 2.382917851209640503e-01
-4.157317280769348145e-01 -2.619954012334346771e-02 -9.900551289319992065e-03 2.808448970317840576e-01 2.288266122341156006e-01 1.872521787881851196e-01 8.893780410289764404e-02 7.698089629411697388e-02 9.057002514600753784e-02 -4.031649529933929443e-01 -7.544847577810287476e-02 1.715339869260787964e-01 1.627038866281509399e-01 -1.145159080624580383e-01 6.135319173336029053e-02 1.409746855497360229e-01 -1.229698285460472107e-01 -3.736855983734130859e-01 -1.090646833181381226e-01 1.549010127782821655e-01 -1.135076880455017090e-01 1.311097294092178345e-01 -1.390606760978698730e-01 -2.883165515959262848e-02 9.450267255306243896e-02 9.174676984548568726e-02 1.886586695909500122e-01 -1.684930920600891113e-01 1.662132740020751953e-01 1.060838624835014343e-01 1.241710707545280457e-01 2.525926195085048676e-02
-4.983676970005035400e-02 6.871449202299118042e-02 -6.343986839056015015e-02 -2.490443410351872444e-03 1.195976734161376953e-01 3.093458116054534912e-01 -2.575701475143432617e-01 2.328124195337295532e-01 -2.859719693660736084e-01 1.483864635229110718e-01 2.234232798218727112e-02 1.142997387796640396e-02 -5.560653284192085266e-02 -9.474947303533554077e-02 1.511990651488304138e-02 -1.318703293800354004e-01 -2.521189749240875244e-01 -2.766499817371368408e-01 -2.594978213310241699e-01 2.799397110939025879e-01 9.853315353393554688e-02 1.328123211860656738e-01 -7.048556953668594360e-02 -1.599685251712799072e-01 1.869074106216430664e-01 -1.819583326578140259e-01 7.706325501203536987e-03 -2.203859388828277588e-01 -2.174267359077930450e-02 -3.301117196679115295e-02 -2.036440521478652954e-01 3.474025428295135498e-01
-3.082030713558197021e-01 2.045164816081523895e-02 -2.090657502412796021e-01 2.456443607807159424e-01 2.069889008998870850e-01 -2.065195888280868530e-02 1.073763966560363770e-01 -5.965221673250198364e-02 -6.233969330787658691e-02 -3.421212136745452881e-01 -4.641775786876678467e-02 1.370149105787277222e-01 2.162322402000427246e-01 1.242627426981925964e-01 2.074698172509670258e-02 9.829714894294738770e-02 -1.955726146697998047e-01 -2.505471408367156982e-01 -1.352040916681289673e-01 2.044513970613479614e-01 -2.201539129018783569e-01 1.931850463151931763e-01 -1.130602732300758362e-01 1.807659119367599487e-01 8.561264723539352417e-02 -2.266614930704236031e-03 2.312023788690567017e-01 -3.794172704219818115e-01 3.832349553704261780e-02 1.111369356513023376e-01 8.158759772777557373e-02 1.022701710462570190e-01
-1.267266273498535156e-01 -1.509747356176376343e-01 -6.071569323539733887e-01 8.430152200162410736e-03 -7.408753037452697754e-02 9.221743792295455933e-02 1.192186865955591202e-02 3.295053839683532715e-01 8.972716331481933594e-02 -1.316582597792148590e-02 2.677508257329463959e-02 -1.369322985410690308e-01 1.078686639666557312e-01 1.639920026063919067e-01 -1.316521912813186646e-01 -1.386466175317764282e-01 -2.897124588489532471e-01 -3.811424225568771362e-02 -1.201316192746162415e-01 1.275792438536882401e-02 -1.946529373526573181e-02 -1.867870688438415527e-01 -8.690546452999114990e-02 3.008303642272949219e-01 1.602560281753540039e-01 1.861824840307235718e-02 1.291296482086181641e-01 -1.389996856451034546e-01 1.739262044429779053e-01 -1.862192451953887939e-01 -5.340237542986869812e-02 6.202922016382217407e-02
-3.320563435554504395e-01 1.177294105291366577e-01 1.337157338857650757e-01 4.416122734546661377e-01 -2.664243220351636410e-04 4.368654489517211914e-01 4.970986396074295044e-02 2.453083693981170654e-01 1.780126988887786865e-02 -3.431208804249763489e-02 -1.647751778364181519e-02 -7.708876579999923706e-02 1.275590509176254272e-01 -2.063059806823730469e-02 -2.184117585420608521e-01 2.013429254293441772e-02 -1.854321658611297607e-01 -9.577175974845886230e-02 9.349394589662551880e-02 -9.762101620435714722e-02 -2.281016558408737183e-01 -1.781189292669296265e-01 -1.664015948772430420e-01 1.472419053316116333e-01 1.113320589065551758e-01 -5.086224526166915894e-02 -1.553357392549514771e-01 -9.035418182611465454e-02 1.276436448097229004e-01 7.459890842437744141e-02 -1.916018724441528320e-01 1.901713758707046509e-01
-1.834508590400218964e-02 -1.028591543436050415e-01 -3.331453800201416016e-01 -5.726716667413711548e-02 -2.800789773464202881e-01 4.496456682682037354e-01 2.233190275728702545e-02 1.467163711786270142e-01 1.237584054470062256e-01 -2.976608574390411377e-01 -8.454766869544982910e-02 1.051350831985473633e-01 2.022134661674499512e-01 -2.960883080959320068e-01 -2.113387547433376312e-02 1.265543848276138306e-01 -1.430767327547073364e-01 -4.515068605542182922e-02 -1.706207990646362305e-01 -3.569111600518226624e-02 2.453219443559646606e-01 1.397128403186798096e-01 -1.684109568595886230e-01 -1.401479244232177734e-01 1.905875205993652344e-01 -1.025609001517295837e-01 4.629559814929962158e-02 -5.139918997883796692e-02 3.078977391123771667e-02 8.993174880743026733e-02 -1.936814337968826294e-01 1.620192229747772217e-01
-1.348319500684738159e-01 4.720505326986312866e-02 -2.440471202135086060e-01 2.552370727062225342e-01 -1.468617171049118042e-01 6.171741336584091187e-02 -1.360195279121398926e-01 1.197925880551338196e-01 2.844514325261116028e-02 -2.474672496318817139e-01 -1.924102455377578735e-01 5.259831994771957397e-02 -1.266245841979980469e-01 1.581577360630035400e-01 -1.767824888229370117e-01 2.124297469854354858e-01 -2.807447612285614014e-01 -1.097938567399978638e-01 4.530614987015724182e-02 2.672881782054901123e-01 -1.864589154720306396e-01 -3.672088682651519775e-02 -8.379200473427772522e-03 2.497655525803565979e-02 -1.933631300926208496e-01 1.577340662479400635e-01 2.526113688945770264e-01 -9.313722699880599976e-02 4.151045382022857666e-01 5.747486650943756104e-02 1.617881506681442261e-01 1.991738826036453247e-01
-1.710659861564636230e-01 2.500065043568611145e-02 -1.497178673744201660e-01 8.995872735977172852e-02 -1.153440549969673157e-01 1.519133448600769043e-01 -1.619998514652252197e-01 1.127172932028770447e-01 -1.575855463743209839e-01 -1.944172978401184082e-01 -1.887256056070327759e-01 8.813764899969100952e-02 -1.794038712978363037e-01 4.687073454260826111e-02 -3.032222092151641846e-01 3.310392200946807861e-01 -1.345589309930801392e-01 -9.654775261878967285e-02 -1.887335926294326782e-01 1.297725439071655273e-01 -3.213717043399810791e-02 -2.147913873195648193e-01 -1.638230383396148682e-01 7.482559978961944580e-02 -3.843116387724876404e-02 -1.143872141838073730e-01 2.309585809707641602e-01 -3.336291313171386719e-01 2.400750815868377686e-01 6.984613090753555298e-02 3.459463417530059814e-01 3.799298778176307678e-02
5.366155505180358887e-02 2.967828214168548584e-01 -2.475110888481140137e-01 2.480032742023468018e-01 -6.029542535543441772e-02 -1.456730067729949951e-01 -2.021630257368087769e-01 1.401314288377761841e-01 -7.566554844379425049e-02 9.800848364830017090e-02 7.670354098081588745e-02 3.534616669639945030e-03 1.047174632549285889e-01 -5.986065790057182312e-02 -2.077998965978622437e-01 -1.786848753690719604e-01 -5.676412954926490784e-02 -2.076147347688674927e-01 -3.029201030731201172e-01 1.328985244035720825e-01 -1.324734985828399658e-01 3.939323127269744873e-01 -1.436062306165695190e-01 -1.269120723009109497e-01 3.161180019378662109e-01 -3.720137290656566620e-03 -3.712020814418792725e-02 -2.533700764179229736e-01 7.113510370254516602e-02 2.246406525373458862e-01 -6.142433360219001770e-02 -1.171898020402295515e-05
4.680428281426429749e-02 -6.934984773397445679e-02 -1.880387216806411743e-01 2.937955260276794434e-01 2.818901464343070984e-02 1.423741877079010010e-01 -2.467126026749610901e-02 3.726358413696289062e-01 1.026401892304420471e-01 -7.698356360197067261e-02 -2.890385687351226807e-01 -1.334494352340698242e-02 7.071038335561752319e-02 -1.681893467903137207e-01 6.424830853939056396e-02 -1.101528108119964600e-01 -2.155025154352188110e-01 -6.819027662277221680e-02 2.672057151794433594e-01 3.447630628943443298e-02 -9.557356685400009155e-02 1.416332572698593140e-01 5.420336127281188965e-02 -5.584690347313880920e-02 3.313653171062469482e-01 -1.517896056175231934e-01 3.928470611572265625e-01 -1.223080828785896301e-01 4.476922005414962769e-02 -4.565818607807159424e-02 2.121144235134124756e-01 2.256542891263961792e-01
4.435855662450194359e-04 -3.325547277927398682e-02 -9.556271880865097046e-02 2.604161500930786133e-01 1.033552736043930054e-01 1.894444525241851807e-01 1.830230057239532471e-01 1.793592125177383423e-01 -1.396456956863403320e-01 -2.055733650922775269e-02 -1.047808453440666199e-01 -4.766818135976791382e-02 -1.088084727525711060e-01 -3.500906825065612793e-01 9.079635888338088989e-02 4.862818866968154907e-02 -3.343344926834106445e-01 1.062298789620399475e-01 1.519275158643722534e-01 1.266216933727264404e-01 -1.742190569639205933e-01 8.237501233816146851e-02 -3.642559796571731567e-02 8.145545423030853271e-02 2.638065516948699951e-01 -1.290682405233383179e-01 3.231230974197387695e-01 -3.639073073863983154e-01 1.899180412292480469e-01 2.785752527415752411e-02 1.178924217820167542e-01 2.245174646377563477e-01
-2.470621615648269653e-01 1.270664483308792114e-01 -1.018210574984550476e-01 3.723135292530059814e-01 5.828119814395904541e-02 2.903150916099548340e-01 -1.175995096564292908e-01 1.136656925082206726e-01 -5.867134407162666321e-02 2.073746025562286377e-01 -3.661344572901725769e-02 -1.979016363620758057e-01 1.915235221385955811e-01 -2.343091070652008057e-01 -1.856315732002258301e-01 -2.004166990518569946e-01 -2.552726492285728455e-02 -1.793684065341949463e-01 -1.036640107631683350e-01 2.089859098196029663e-01 -1.538293957710266113e-01 5.343467369675636292e-02 -2.483889013528823853e-01 4.504944756627082825e-02 -6.579036265611648560e-02 3.988667950034141541e-02 1.857183128595352173e-01 -1.624869108200073242e-01 -2.978859096765518188e-02 2.594963610172271729e-01 -1.724793016910552979e-01 2.529060542583465576e-01
-4.406642615795135498e-01 1.839888840913772583e-01 1.949433423578739166e-02 2.561967670917510986e-01 -1.518102586269378662e-01 -3.325764788314700127e-03 -2.579815089702606201e-01 -1.135910581797361374e-02 -1.612863969057798386e-03 4.434636980295181274e-02 1.557222846895456314e-02 -8.120176196098327637e-02 2.031001895666122437e-01 -3.615622594952583313e-02 -2.848464846611022949e-01 2.802406623959541321e-02 -2.876364067196846008e-02 -2.502547502517700195e-01 1.054342761635780334e-01 -2.172519266605377197e-01 -2.160006463527679443e-01 5.560404807329177856e-02 -8.415147662162780762e-02 2.167550474405288696e-02 3.232437670230865479e-01 -1.880181767046451569e-02 7.582177966833114624e-02 -1.899791657924652100e-01 2.010625898838043213e-01 -2.100951522588729858e-01 2.684346437454223633e-01 -2.338362485170364380e-02
-2.170773297548294067e-01 1.388600617647171021e-01 1.260419785976409912e-01 1.254595369100570679e-01 2.414920367300510406e-03 3.996952176094055176e-01 -3.636365383863449097e-02 -2.087055146694183350e-02 4.164946451783180237e-02 -1.410514861345291138e-01 1.842222921550273895e-02 7.495614886283874512e-02 -5.549980700016021729e-02 5.830998718738555908e-02 2.070489805191755295e-03 1.524668093770742416e-02 -8.213821053504943848e-02 -1.077280938625335693e-01 4.174407944083213806e-02 -4.858973249793052673e-02 -5.312782898545265198e-02 -1.404375731945037842e-01 1.532983779907226562e-01 6.011191755533218384e-02 3.144351243972778320e-01 -2.483918815851211548e-01 7.829454541206359863e-02 -6.459315773099660873e-03 4.750873744487762451e-01 1.423214226961135864e-01 -2.535189967602491379e-03 4.704461097717285156e-01
-6.633394956588745117e-02 4.639535769820213318e-02 -1.047604382038116455e-01 3.577669858932495117e-01 3.426655009388923645e-02 4.054410755634307861e-01 1.259432435035705566e-01 2.829922735691070557e-01 -1.505933236330747604e-03 -7.633773982524871826e-02 1.930346339941024780e-02 -1.843914762139320374e-02 1.430301815271377563e-01 -7.926864176988601685e-02 -4.415219277143478394e-02 -1.143331080675125122e-01 1.105497404932975769e-02 1.303779780864715576e-01 -7.934127748012542725e-02 -1.091841310262680054e-01 -2.278043180704116821e-01 2.133929543197154999e-02 -1.483885347843170166e-01 4.850673377513885498e-01 9.465897828340530396e-02 -2.244825214147567749e-01 3.304523415863513947e-03 -3.888799250125885010e-02 3.170159161090850830e-01 -4.468724131584167480e-02 -1.120243314653635025e-02 1.901933699846267700e-01
8.021767437458038330e-02 1.273843944072723389e-01 -8.065158873796463013e-02 1.267357468605041504e-01 -9.778790920972824097e-02 1.553715914487838745e-01 7.040145248174667358e-02 2.285187840461730957e-01 1.907308697700500488e-01 -1.360245943069458008e-01 1.761116683483123779e-01 8.861310780048370361e-02 -3.431597054004669189e-01 -2.409221976995468140e-01 7.105898112058639526e-02 6.056638807058334351e-02 1.005803886801004410e-02 -3.259936571121215820e-01 -7.921816408634185791e-02 3.018950521945953369e-01 -1.226803436875343323e-01 1.698076426982879639e-01 -1.973066329956054688e-01 4.563894495368003845e-02 -2.809575945138931274e-02 -4.859730601310729980e-02 1.932015269994735718e-02 -1.310682892799377441e-01 4.157015681266784668e-01 -2.777609229087829590e-02 -4.550680145621299744e-02 3.171480596065521240e-01
5.746718123555183411e-02 1.299577206373214722e-01 -1.555483937263488770e-01 2.781957983970642090e-01 1.332592666149139404e-01 7.513051480054855347e-02 3.550306260585784912e-01 9.983398765325546265e-02 -6.380789447575807571e-03 -3.349967300891876221e-02 -1.962007768452167511e-02 1.780907995998859406e-02 -4.095068573951721191e-02 -2.645326554775238037e-01 -3.639701381325721741e-02 1.115577146410942078e-01 -2.152883261442184448e-01 -4.809117317199707031e-02 2.430633306503295898e-01 2.496535032987594604e-01 -3.897321596741676331e-02 -3.138889791443943977e-03 -4.379241168498992920e-02 1.232729330658912659e-01 3.525741994380950928e-01 -1.466332376003265381e-01 2.890403568744659424e-01 -3.518386185169219971e-01 1.151379942893981934e-01 -9.792622178792953491e-02 7.731066644191741943e-02 2.466486990451812744e-01
-2.404371351003646851e-01 1.874778568744659424e-01 -1.424974650144577026e-01 2.229106426239013672e-01 1.180384755134582520e-01 9.758426249027252197e-02 4.775240272283554077e-02 4.312031269073486328e-01 -4.498920589685440063e-02 -1.466581821441650391e-01 -7.297636475414037704e-03 3.298702463507652283e-02 2.771512567996978760e-01 1.426363140344619751e-01 -6.745211780071258545e-02 -2.699920721352100372e-02 -1.972091197967529297e-02 -3.918476402759552002e-01 -7.342456281185150146e-02 2.242372184991836548e-01 -4.870030656456947327e-02 2.229391485452651978e-01 -1.407912671566009521e-01 1.230137795209884644e-01 7.498524617403745651e-03 1.820712536573410034e-02 3.386320918798446655e-02 -3.139173388481140137e-01 1.729912459850311279e-01 2.510873079299926758e-01 7.316096872091293335e-02 -5.681014060974121094e-02
-3.582495078444480896e-02 7.285458594560623169e-02 -7.438118010759353638e-02 4.880053177475929260e-02 -3.285855948925018311e-01 1.074136197566986084e-01 -1.486373692750930786e-01 9.455239772796630859e-02 1.635593920946121216e-01 -3.995829224586486816e-01 -2.369982451200485229e-01 9.239050745964050293e-02 1.928815692663192749e-01 -1.350549459457397461e-01 -1.007647290825843811e-01 2.857692912220954895e-02 -3.271575570106506348e-01 -1.286238729953765869e-01 -2.930063009262084961e-01 2.433725595474243164e-01 -3.452457785606384277e-01 5.559049174189567566e-02 -1.765805184841156006e-01 6.546733528375625610e-02 1.258631497621536255e-01 -1.994109526276588440e-02 -3.933595493435859680e-02 -7.095390558242797852e-02 9.596578031778335571e-02 3.834867849946022034e-02 -2.215726375579833984e-01 9.172461181879043579e-02
-3.967926800251007080e-01 -1.816726475954055786e-02 -2.830366231501102448e-02 2.230469286441802979e-01 1.068441867828369141e-01 1.589024811983108521e-01 -4.163140058517456055e-02 -4.066023230552673340e-02 -2.500563487410545349e-02 -1.393043994903564453e-01 -2.660904824733734131e-01 -3.262526914477348328e-02 2.340881377458572388e-01 -6.685195863246917725e-02 1.816599667072296143e-01 -5.920817330479621887e-02 -2.598084509372711182e-01 -2.036680430173873901e-01 6.497362256050109863e-02 -8.924417942762374878e-02 -2.766118943691253662e-01 -5.650012753903865814e-03 -9.142542630434036255e-02 1.230999156832695007e-01 3.133756816387176514e-01 7.657290995121002197e-02 1.234096065163612366e-01 -3.264738917350769043e-01 1.837522387504577637e-01 1.787406802177429199e-01 1.779320091009140015e-01 1.395321637392044067e-01
-1.415749937295913696e-01 8.727613091468811035e-02 -1.530221942812204361e-02 1.859644800424575806e-01 2.255832031369209290e-02 -1.286124438047409058e-01 1.123699471354484558e-01 2.257823795080184937e-01 -5.134348198771476746e-02 -3.275003135204315186e-01 -7.899352908134460449e-02 7.164288312196731567e-02 -3.006231039762496948e-02 8.696906268596649170e-02 -2.384605705738067627e-01 6.878808140754699707e-02 1.185876652598381042e-01 -1.033565402030944824e-01 -1.110968366265296936e-01 -2.239588499069213867e-01 -3.629141151905059814e-01 1.640328764915466309e-02 -5.220248922705650330e-02 9.963550418615341187e-02 4.275200664997100830e-01 2.460768260061740875e-02 9.341750293970108032e-02 -4.026148915290832520e-01 2.096271961927413940e-01 -2.971788123250007629e-02 6.579747796058654785e-02 1.740851849317550659e-01
-4.090276956558227539e-01 2.639518976211547852e-01 -3.246364295482635498e-01 1.649345606565475464e-01 -2.188499830663204193e-02 -4.280829429626464844e-02 1.778750717639923096e-01 2.715610265731811523e-01 1.240626499056816101e-01 -8.706172555685043335e-02 -2.297180742025375366e-01 3.367290273308753967e-02 -6.948861479759216309e-02 1.123583316802978516e-01 1.070460397750139236e-02 -6.702853832393884659e-03 1.540863513946533203e-01 -4.989146068692207336e-02 1.370869763195514679e-02 9.521555155515670776e-02 -2.776776254177093506e-01 -6.704970449209213257e-02 -1.239797286689281464e-02 1.332404017448425293e-01 1.928040198981761932e-02 -2.112485468387603760e-01 3.492124378681182861e-01 4.598242044448852539e-02 2.470103204250335693e-01 -1.866018623113632202e-01 -1.095739752054214478e-02 1.680480092763900757e-01
-1.455184817314147949e-02 -1.458813697099685669e-01 -2.538878917694091797e-01 2.289996892213821411e-01 9.858015924692153931e-02 3.296076059341430664e-01 -2.698375843465328217e-02 2.187020331621170044e-01 1.725221052765846252e-02 -6.473378837108612061e-02 -1.462264657020568848e-01 -6.190110743045806885e-02 -1.085881739854812622e-01 -7.440479844808578491e-02 5.283933877944946289e-02 -2.554797530174255371e-01 -2.423303276300430298e-01 -1.096960008144378662e-01 -2.804519534111022949e-01 -2.301396280527114868e-01 -3.842455446720123291e-01 1.933486461639404297e-01 1.407488584518432617e-01 7.987479865550994873e-02 -5.387965217232704163e-02 -8.236035704612731934e-02 2.338797785341739655e-02 -8.694973587989807129e-02 2.235997319221496582e-01 -3.474328666925430298e-02 -2.560170292854309082e-01 1.773757934570312500e-01
-2.520690672099590302e-02 2.272773981094360352e-01 -6.106125935912132263e-02 1.522140800952911377e-01 5.628576129674911499e-02 -1.148186344653367996e-02 -1.234396323561668396e-01 3.326374590396881104e-01 -1.106374710798263550e-01 2.909987978637218475e-02 3.256954625248908997e-02 1.564656198024749756e-01 1.788424327969551086e-02 -1.254898905754089355e-01 -1.790540218353271484e-01 -3.711531162261962891e-01 -1.213972046971321106e-01 -2.728113234043121338e-01 -3.794294223189353943e-02 2.381387352943420410e-01 2.089779078960418701e-01 -2.669656090438365936e-02 -2.614712119102478027e-01 -1.259477287530899048e-01 5.790236964821815491e-02 -1.523162424564361572e-01 2.046094685792922974e-01 -1.453193575143814087e-01 2.706788182258605957e-01 9.326747804880142212e-02 -1.979616433382034302e-01 2.837198674678802490e-01
-5.585218220949172974e-02 1.104702353477478027e-01 -1.528398394584655762e-01 1.912073045969009399e-01 -5.104346871376037598e-01 1.113757640123367310e-01 -1.265829056501388550e-01 1.862143427133560181e-01 -1.294759660959243774e-01 -1.813227981328964233e-01 -1.032583564519882202e-01 -7.154734432697296143e-02 -5.987741798162460327e-02 7.079651951789855957e-02 -1.607892960309982300e-01 5.965079739689826965e-02 -3.958883136510848999e-02 1.117061898112297058e-01 -5.754346400499343872e-02 5.762716382741928101e-02 -2.092739045619964600e-01 4.484083652496337891e-01 -7.850714772939682007e-02 9.538696706295013428e-02 3.131681978702545166e-01 -6.471664458513259888e-02 5.493827536702156067e-02 -9.441869705915451050e-02 1.105943843722343445e-01 6.239892169833183289e-02 1.826465576887130737e-01 2.306340187788009644e-01
-3.350596129894256592e-01 -5.155963823199272156e-02 -9.979569166898727417e-02 4.426316320896148682e-01 1.083248406648635864e-01 2.621180415153503418e-01 -8.791176229715347290e-02 1.202111393213272095e-01 2.131034880876541138e-01 -2.287736535072326660e-01 -1.625916175544261932e-02 -8.043099194765090942e-02 2.412821203470230103e-01 2.029033899307250977e-01 1.708378344774246216e-01 9.929205477237701416e-02 1.343789976090192795e-02 -5.891375243663787842e-02 4.228747263550758362e-02 -1.056727170944213867e-01 -2.671074569225311279e-01 -9.642225690186023712e-03 -5.460498481988906860e-02 -1.762864440679550171e-01 1.337013393640518188e-01 4.840729758143424988e-02 9.052240056917071342e-04 -3.670723438262939453e-01 9.922866523265838623e-02 4.664245620369911194e-02 -1.824393272399902344e-01 1.062427386641502380e-01
-2.173537015914916992e-02 1.527000665664672852e-01 -2.310911938548088074e-02 6.975981593132019043e-02 -2.392985969781875610e-01 1.288247704505920410e-01 -6.775432080030441284e-02 6.701359152793884277e-02 -1.556379161775112152e-02 -3.888626396656036377e-01 8.780846744775772095e-02 1.894995570182800293e-03 3.702171519398689270e-02 -8.565548062324523926e-02 -1.749298423528671265e-01 -5.273039266467094421e-02 -2.462595552206039429e-01 3.279708325862884521e-02 -4.094243347644805908e-01 1.058222502470016479e-01 -1.914765089750289917e-01 1.789352297782897949e-01 -1.141204088926315308e-01 -6.926468014717102051e-02 3.171082437038421631e-01 -2.746756672859191895e-01 1.167364045977592468e-01 1.177835315465927124e-01 3.299139440059661865e-01 -6.064988672733306885e-02 -1.446754485368728638e-01 1.503477543592453003e-01
-1.277066320180892944e-01 -1.758875878294929862e-04 -1.148258745670318604e-01 -7.619337737560272217e-02 -8.536339551210403442e-02 -1.540581975132226944e-02 -3.207086026668548584e-01 3.276774883270263672e-01 1.205158606171607971e-01 1.166739240288734436e-01 -1.064630895853042603e-01 1.369138658046722412e-01 -2.432886958122253418e-01 1.360819190740585327e-01 -1.477332115173339844e-01 -2.310196906328201294e-01 -1.958489567041397095e-01 -2.206726372241973877e-01 -1.244660541415214539e-01 -1.416208501905202866e-02 -2.729754447937011719e-01 -1.612079888582229614e-01 -6.952422857284545898e-02 8.820430189371109009e-02 2.432516589760780334e-02 5.547393113374710083e-02 1.578150987625122070e-01 -1.058212593197822571e-01 4.554063379764556885e-01 2.064844965934753418e-02 -2.683194577693939209e-01 1.944208517670631409e-02
-2.460807114839553833e-01 -1.026641800999641418e-01 -8.002444356679916382e-02 4.008767753839492798e-02 3.090399503707885742e-02 2.111312299966812134e-01 -2.467230856418609619e-01 1.195962950587272644e-01 -7.847514748573303223e-02 -9.883827716112136841e-02 -1.159802004694938660e-01 1.457111537456512451e-01 -1.016585738398134708e-03 -4.255425631999969482e-01 -1.376255303621292114e-01 1.023245416581630707e-02 -1.626279950141906738e-02 -4.234405234456062317e-03 -1.290065795183181763e-01 1.186430826783180237e-01 -7.060104608535766602e-02 2.687222659587860107e-01 -2.648972272872924805e-01 -3.962954580783843994e-01 2.943515181541442871e-01 -8.140313625335693359e-02 3.960010595619678497e-03 -2.372367233037948608e-01 2.996927686035633087e-02 -1.358190327882766724e-01 -2.101966440677642822e-01 -3.051087446510791779e-02
-2.773081958293914795e-01 1.705456376075744629e-01 -6.939432024955749512e-02 3.186981081962585449e-01 -9.309533238410949707e-02 1.599600315093994141e-01 -2.329843193292617798e-01 1.006794571876525879e-01 -2.054560333490371704e-01 -6.412144750356674194e-02 3.431063890457153320e-02 6.730109453201293945e-02 -1.055225655436515808e-01 -2.045445293188095093e-01 -1.602006405591964722e-01 9.171570092439651489e-02 -2.775932252407073975e-01 -1.024098992347717285e-01 -2.592382729053497314e-01 -7.619564235210418701e-02 8.434890769422054291e-03 1.766003370285034180e-01 -1.210589930415153503e-01 7.224231213331222534e-02 1.579815596342086792e-01 -1.680617779493331909e-01 3.942711353302001953e-01 1.249415054917335510e-01 1.671949326992034912e-01 -1.756228953599929810e-01 -1.936762183904647827e-01 1.327330023050308228e-01
-1.878926455974578857e-01 -8.552055060863494873e-02 -4.365640580654144287e-01 -5.815662443637847900e-02 9.698379784822463989e-02 6.767652928829193115e-02 -4.448404535651206970e-02 7.213501632213592529e-02 2.409523874521255493e-01 4.799724742770195007e-02 2.079205960035324097e-01 2.727688252925872803e-01 1.559644341468811035e-01 9.362770617008209229e-02 4.511268809437751770e-02 -1.387591212987899780e-01 -2.224391400814056396e-01 1.368732098489999771e-02 -4.197275266051292419e-02 2.633348405361175537e-01 -3.695537447929382324e-01 1.303504109382629395e-01 -6.064607575535774231e-02 -1.794399321079254150e-01 3.009247183799743652e-01 6.831781007349491119e-03 1.309189498424530029e-01 4.585878923535346985e-02 1.531723737716674805e-01 4.017710685729980469e-02 1.317832320928573608e-01 2.176435440778732300e-01
-1.288302242755889893e-01 1.479294598102569580e-01 9.337460249662399292e-02 -7.515485584735870361e-02 -3.173314034938812256e-02 3.711439669132232666e-01 -2.546961009502410889e-01 4.318500682711601257e-02 -1.031861379742622375e-01 -4.223926737904548645e-02 -2.735830843448638916e-02 2.566844522953033447e-01 -2.030239813029766083e-02 -2.135917395353317261e-01 6.456883251667022705e-02 1.698988080024719238e-01 -3.057311177253723145e-01 -1.644318550825119019e-01 -2.643042206764221191e-01 -1.053767558187246323e-02 -2.042584121227264404e-01 5.664508044719696045e-02 -2.277919203042984009e-01 -7.162884622812271118e-02 -2.365109138190746307e-02 7.153964787721633911e-02 4.020719528198242188e-01 -4.988175630569458008e-02 3.175902962684631348e-01 -2.786171995103359222e-02 -1.398033648729324341e-01 -9.391431696712970734e-03
-2.044603228569030762e-01 2.255491763353347778e-01 -1.793510317802429199e-01 1.024895999580621719e-02 1.181813608855009079e-02 9.502461552619934082e-02 -2.362854219973087311e-02 -1.027163267135620117e-01 -1.149732470512390137e-01 -3.046965897083282471e-01 -1.424612253904342651e-01 1.100554224103689194e-02 4.558842629194259644e-02 1.348784379661083221e-02 -2.387144714593887329e-01 2.361966669559478760e-01 -1.091998890042304993e-01 -8.294536918401718140e-02 1.166840568184852600e-01 -1.826276928186416626e-01 -3.693122863769531250e-01 -5.901800468564033508e-02 -2.180001698434352875e-02 -2.257505245506763458e-02 3.820096254348754883e-01 1.482832431793212891e-01 1.162401139736175537e-01 -2.959464788436889648e-01 2.489418685436248779e-01 -2.387823164463043213e-01 9.609901160001754761e-02 9.691815078258514404e-02
-1.717186570167541504e-01 1.274853795766830444e-01 -1.019995957612991333e-01 7.159621268510818481e-02 -2.279970943927764893e-01 2.021592706441879272e-01 -1.979097723960876465e-01 -6.678026169538497925e-02 -1.199679821729660034e-01 -9.164883522316813469e-05 -2.404140084981918335e-01 1.061227843165397644e-01 -1.548011302947998047e-01 3.320321813225746155e-02 -2.174161523580551147e-01 -1.160121113061904907e-01 -2.147232927381992340e-02 6.222883984446525574e-02 2.373651266098022461e-01 -5.285233724862337112e-03 -2.743481993675231934e-01 9.980473667383193970e-02 1.101518869400024414e-01 -2.010498382151126862e-02 3.193657696247100830e-01 -2.687308490276336670e-01 2.680777311325073242e-01 -3.253496289253234863e-01 1.397768408060073853e-01 2.237600386142730713e-01 -2.200019210577011108e-01 6.781302392482757568e-02
6.214102264493703842e-03 2.182756960391998291e-01 -2.631710171699523926e-01 2.148939222097396851e-01 -3.944496214389801025e-01 1.006524190306663513e-01 -2.248315960168838501e-01 2.945115566253662109e-01 9.009594470262527466e-02 4.589001461863517761e-02 -1.259769350290298462e-01 -2.452659457921981812e-01 5.585083365440368652e-02 7.845295965671539307e-02 -1.597510576248168945e-01 -2.026771567761898041e-02 -1.158918514847755432e-01 -9.455426037311553955e-02 -1.244350895285606384e-02 -1.138726696372032166e-01 -3.974168002605438232e-01 -6.739935278892517090e-02 7.754973322153091431e-02 1.498803049325942993e-01 2.734765708446502686e-01 -1.082894951105117798e-01 1.873415112495422363e-01 -1.587192527949810028e-02 2.008255869150161743e-01 -1.465779244899749756e-01 -2.711865818127989769e-03 -4.769530519843101501e-02
-2.898790687322616577e-02 -4.652983322739601135e-02 -2.268640995025634766e-01 2.163457274436950684e-01 -8.332204073667526245e-02 3.282107114791870117e-01 1.324930787086486816e-01 3.048199117183685303e-01 4.722680523991584778e-02 -2.517645359039306641e-01 -6.902087014168500900e-03 -2.317648380994796753e-01 1.844649612903594971e-01 7.434191554784774780e-02 -3.544770181179046631e-01 -1.392427682876586914e-01 -2.156667709350585938e-01 -3.863292932510375977e-02 -1.215498149394989014e-01 1.690090447664260864e-02 -1.907065063714981079e-01 1.343239247798919678e-01 -2.033868804574012756e-02 7.043457031250000000e-02 1.723371148109436035e-01 7.350806891918182373e-02 1.823010295629501343e-01 -1.465355008840560913e-01 2.525111138820648193e-01 -1.640657335519790649e-01 1.724466532468795776e-01 -1.911392360925674438e-01
-2.457468807697296143e-01 1.028215810656547546e-01 -1.814237609505653381e-02 1.114436686038970947e-01 -2.230334877967834473e-01 2.219702750444412231e-01 9.523592889308929443e-03 1.132122948765754700e-01 -1.374419927597045898e-01 1.884130324469879270e-04 2.298941463232040405e-01 -2.113055288791656494e-01 -2.126152962446212769e-01 3.931127861142158508e-02 3.134654089808464050e-02 1.132536008954048157e-01 -1.015811488032341003e-01 -1.115885227918624878e-01 -3.870786428451538086e-01 -1.786184906959533691e-01 -2.911128699779510498e-01 -8.820420503616333008e-02 -2.781361639499664307e-01 -1.181075945496559143e-01 1.482319086790084839e-01 4.388741776347160339e-02 2.275491058826446533e-01 -1.077102795243263245e-01 1.340899169445037842e-01 2.934585213661193848e-01 1.797877550125122070e-01 1.239840760827064514e-01
6.440099328756332397e-03 -5.898772273212671280e-03 -2.685333788394927979e-01 1.073858439922332764e-01 5.771751515567302704e-03 4.548167884349822998e-01 -6.596668064594268799e-02 1.837863028049468994e-01 9.520188719034194946e-02 -5.275833606719970703e-02 -1.067633107304573059e-01 1.243858858942985535e-01 -2.556547150015830994e-02 8.731811493635177612e-02 -3.659153878688812256e-01 5.640806630253791809e-02 1.139090880751609802e-01 -1.161664202809333801e-01 -6.833795458078384399e-02 3.168009221553802490e-01 -1.633734703063964844e-01 1.190382614731788635e-02 -2.061520516872406006e-02 -2.699321806430816650e-01 -1.684115976095199585e-01 -5.129054933786392212e-02 2.090103924274444580e-01 -1.280277520418167114e-01 5.884613841772079468e-02 -3.915474712848663330e-01 -7.294171303510665894e-02 4.903107509016990662e-02
-1.601559221744537354e-01 1.333405524492263794e-01 1.385012865066528320e-01 2.022112905979156494e-01 1.433289051055908203e-01 2.390929162502288818e-01 -1.948160529136657715e-01 -2.492093294858932495e-01 -6.327495723962783813e-02 -1.551947891712188721e-01 -2.578983604907989502e-01 3.172329664230346680e-01 3.491815552115440369e-02 -5.397808924317359924e-02 -3.845462948083877563e-02 -2.266812026500701904e-01 -2.576915323734283447e-01 -6.497501581907272339e-02 -1.349846459925174713e-02 -9.376049041748046875e-02 -2.587714791297912598e-01 1.204861924052238464e-01 -2.749228775501251221e-01 -1.318001151084899902e-01 2.345207929611206055e-01 1.518822461366653442e-01 -8.393562398850917816e-03 -2.619369700551033020e-02 2.513387501239776611e-01 6.372980773448944092e-02 -2.245693206787109375e-01 1.263942271471023560e-01
-2.087601274251937866e-02 2.283772528171539307e-01 -3.902198746800422668e-02 1.812891364097595215e-01 -2.363053336739540100e-02 3.771430850028991699e-01 -1.999612599611282349e-01 6.745500117540359497e-02 2.168025448918342590e-02 -1.601312756538391113e-01 4.100829735398292542e-02 2.011353969573974609e-01 -1.932963877916336060e-01 -2.466115355491638184e-01 6.009814143180847168e-02 2.002210468053817749e-01 -2.219139784574508667e-01 -9.888309240341186523e-02 -9.223606437444686890e-02 -1.340074241161346436e-01 -1.556366384029388428e-01 7.625949569046497345e-03 -1.949981749057769775e-01 3.815551102161407471e-02 1.241408288478851318e-01 -3.556775301694869995e-02 5.510377287864685059e-01 1.656500273384153843e-03 1.957466155290603638e-01 -6.330365687608718872e-02 -4.838449507951736450e-02 3.636918962001800537e-02
-1.248779743909835815e-01 2.065331339836120605e-01 -1.030098423361778259e-01 1.030966117978096008e-01 4.156831651926040649e-02 -5.376137793064117432e-03 -5.044725164771080017e-02 2.247405797243118286e-01 1.248215064406394958e-01 -1.238459199666976929e-01 -9.012946486473083496e-02 -2.713334001600742340e-02 4.772285223007202148e-01 4.811313375830650330e-02 -3.267659842967987061e-01 -1.876610913313925266e-03 -9.946968406438827515e-02 -4.066464304924011230e-02 -1.174624189734458923e-01 7.793253660202026367e-02 -2.600277662277221680e-01 -1.706841774284839630e-02 -2.904314994812011719e-01 1.458276510238647461e-01 2.360739978030323982e-03 -2.083025407046079636e-03 1.084382906556129456e-01 -1.222336590290069580e-01 4.550950229167938232e-01 9.884656965732574463e-02 1.753906458616256714e-01 9.892363846302032471e-02
-1.613698005676269531e-01 6.166528165340423584e-02 -2.203299254179000854e-01 4.285269081592559814e-01 1.157547831535339355e-01 -1.407456025481224060e-02 2.743288874626159668e-02 2.675997912883758545e-01 5.125267431139945984e-02 -1.048384681344032288e-01 6.279594451189041138e-02 1.688287258148193359e-01 1.897399276494979858e-01 2.653908431529998779e-01 -1.299642920494079590e-01 -1.134052351117134094e-01 -1.470565497875213623e-01 -4.470976591110229492e-01 -1.393416374921798706e-01 2.440017163753509521e-01 -7.349625974893569946e-02 -7.956948131322860718e-03 -3.729610145092010498e-02 2.819608524441719055e-02 1.879653483629226685e-01 1.348259001970291138e-01 3.412842750549316406e-02 -2.250114083290100098e-01 1.222626566886901855e-01 1.947149783372879028e-01 -4.808340221643447876e-02 -3.411442413926124573e-02
-2.124848365783691406e-01 1.723128110170364380e-01 -1.166400238871574402e-01 2.842338383197784424e-01 -9.301315248012542725e-02 3.246256709098815918e-01 -7.311646640300750732e-02 3.530037403106689453e-01 -9.236719459295272827e-02 -3.886644495651125908e-03 2.092009931802749634e-01 6.180163938552141190e-03 1.742500811815261841e-01 -2.962382435798645020e-01 -2.452456802129745483e-01 1.454769074916839600e-02 7.606457918882369995e-02 8.579248934984207153e-02 -3.107344806194305420e-01 1.345196217298507690e-01 -3.368715569376945496e-02 1.653120480477809906e-02 -1.873907744884490967e-01 -8.788222819566726685e-02 2.483297288417816162e-01 -2.511046230792999268e-01 8.017922192811965942e-02 3.258198872208595276e-02 3.986601531505584717e-02 -8.366044610738754272e-02 -2.014330960810184479e-02 2.066311687231063843e-01
-8.296548575162887573e-02 2.087441273033618927e-02 4.451513662934303284e-02 3.502215743064880371e-01 -1.893856972455978394e-01 1.987757086753845215e-01 -1.264431774616241455e-01 6.245971843600273132e-02 -2.435671351850032806e-02 -1.348934769630432129e-01 -6.622830033302307129e-02 1.961035877466201782e-01 -6.476732902228832245e-03 8.680417388677597046e-02 -2.661713957786560059e-01 3.316322565078735352e-01 -1.706168651580810547e-01 -1.900021880865097046e-01 -2.568688690662384033e-01 2.665071487426757812e-01 -1.939544379711151123e-01 -1.954178661108016968e-01 -4.614489525556564331e-02 1.071473807096481323e-01 1.831030696630477905e-01 -6.572037190198898315e-02 1.279379725456237793e-01 -1.292067021131515503e-01 1.328759938478469849e-01 1.754946708679199219e-01 2.408671528100967407e-01 2.317869961261749268e-01
4.619244020432233810e-03 1.207985877990722656e-01 1.450662016868591309e-01 7.152064889669418335e-02 -1.653123050928115845e-01 3.905200958251953125e-01 1.171517595648765564e-01 2.450928390026092529e-01 -2.830143868923187256e-01 -3.763128444552421570e-02 2.009499073028564453e-01 -3.106837533414363861e-02 1.386274248361587524e-01 -3.157609701156616211e-02 -2.526988685131072998e-01 1.721030846238136292e-02 -4.580140858888626099e-02 -1.712580174207687378e-01 1.273221243172883987e-02 -9.697464108467102051e-02 -1.787043660879135132e-01 5.715210363268852234e-02 -3.930633068084716797e-01 -1.821834594011306763e-02 3.050284087657928467e-01 -3.005808293819427490e-01 1.175070032477378845e-01 -1.134559288620948792e-01 1.167700365185737610e-01 -1.307244449853897095e-01 8.424092084169387817e-02 1.394749730825424194e-01
-8.752337098121643066e-02 1.170331910252571106e-01 -1.759724318981170654e-01 1.320714950561523438e-01 6.081378459930419922e-02 2.027518004179000854e-01 -4.992542415857315063e-02 1.572063416242599487e-01 -2.631509006023406982e-01 -3.079254329204559326e-01 -6.401723623275756836e-02 -1.345856115221977234e-02 -3.162839636206626892e-02 -9.785502217710018158e-03 -2.628838084638118744e-02 -3.531527817249298096e-01 -4.080053567886352539e-01 -4.372680559754371643e-02 -9.930852055549621582e-02 1.770153343677520752e-01 -6.741098314523696899e-02 5.668893456459045410e-02 -3.475077152252197266e-01 -1.225415710359811783e-02 -7.961742579936981201e-03 2.791344933211803436e-02 2.415410727262496948e-01 8.724506199359893799e-02 5.747325345873832703e-02 6.141828745603561401e-02 -3.010064065456390381e-01 2.462673187255859375e-01
-1.192345470190048218e-01 1.528752148151397705e-01 -1.701443493366241455e-01 2.079225182533264160e-01 -4.537428170442581177e-02 2.126363813877105713e-01 -2.410544157028198242e-01 7.979086041450500488e-02 1.250333245843648911e-02 1.199181601405143738e-01 -7.737983018159866333e-02 -1.459682136774063110e-01 2.104771286249160767e-01 -5.340944230556488037e-02 -1.763726323843002319e-01 -2.830615341663360596e-01 -2.152322977781295776e-02 -4.582452774047851562e-02 -3.498418331146240234e-01 8.874458819627761841e-02 -2.554234862327575684e-01 1.274009793996810913e-01 -2.327707260847091675e-01 -3.968596085906028748e-02 -8.104407042264938354e-02 -2.389028370380401611e-01 3.926240801811218262e-01 -2.890655994415283203e-01 -7.138749957084655762e-02 1.962623558938503265e-02 1.296927407383918762e-02 3.473957628011703491e-02
-1.446690261363983154e-01 1.293930262327194214e-01 -3.533754944801330566e-01 -1.003356724977493286e-01 -1.398296058177947998e-01 1.706120520830154419e-01 3.282069787383079529e-02 2.813319563865661621e-01 1.139007508754730225e-01 6.227644532918930054e-02 2.976271808147430420e-01 2.259925305843353271e-01 1.685454845428466797e-01 -8.406544476747512817e-02 4.203414171934127808e-02 -1.433022767305374146e-01 -9.851777553558349609e-02 9.113211929798126221e-02 6.433869898319244385e-02 2.281675487756729126e-01 -2.795308828353881836e-01 -1.394322663545608521e-01 -2.209467291831970215e-01 -2.401721924543380737e-01 2.724573314189910889e-01 -1.178179606795310974e-01 1.930666565895080566e-01 -2.223533838987350464e-01 1.585568785667419434e-01 -2.835768088698387146e-02 6.223395094275474548e-02 3.578948974609375000e-02
-9.375154972076416016e-02 2.901784181594848633e-01 -1.717069000005722046e-01 1.504949331283569336e-01 -7.993856817483901978e-02 2.472973018884658813e-01 -8.986136317253112793e-02 -3.864719066768884659e-03 -2.963310852646827698e-02 -1.440827250480651855e-01 1.079512834548950195e-01 -7.644385099411010742e-02 -4.910932108759880066e-02 -1.919414252042770386e-01 -9.777690470218658447e-02 -3.787406384944915771e-01 -2.459907531738281250e-01 -1.133240088820457458e-01 -1.559248417615890503e-01 1.105608940124511719e-01 -2.923544347286224365e-01 1.739812940359115601e-01 -1.743822842836380005e-01 2.088737934827804565e-01 1.702601015567779541e-01 1.155149750411510468e-02 4.014136195182800293e-01 1.695651859045028687e-01 5.018235370516777039e-02 5.983295664191246033e-02 3.831207007169723511e-02 1.469849348068237305e-01
3.436072170734405518e-02 3.509144484996795654e-01 -1.619203239679336548e-01 2.140705585479736328e-01 1.867257207632064819e-01 1.023719385266304016e-01 -1.381496638059616089e-01 4.645510017871856689e-02 1.344369798898696899e-01 3.828128427267074585e-02 -1.806582063436508179e-01 -8.666484616696834564e-03 2.438918799161911011e-01 -5.699907615780830383e-02 -2.654757797718048096e-01 -2.364289313554763794e-01 7.003819197416305542e-02 -1.496150940656661987e-01 -9.431187063455581665e-02 2.436774224042892456e-01 -2.001308836042881012e-02 1.415968537330627441e-01 -2.902369499206542969e-01 -5.524042248725891113e-02 3.830380439758300781e-01 -9.722303599119186401e-02 1.108181253075599670e-01 -1.521107554435729980e-01 1.590986847877502441e-01 1.261494755744934082e-01 -7.716885954141616821e-02 2.315431684255599976e-01
-1.352625340223312378e-01 3.973178267478942871e-01 -2.004359960556030273e-01 2.297856062650680542e-01 1.650335341691970825e-01 1.972444951534271240e-01 -1.080156266689300537e-01 -1.203257963061332703e-01 1.537862569093704224e-01 -5.439485609531402588e-02 -1.555538773536682129e-01 1.301909983158111572e-01 1.714371144771575928e-01 -1.074595674872398376e-01 2.190350554883480072e-02 -3.774037659168243408e-01 -1.274592727422714233e-01 -6.637692451477050781e-02 -2.232436686754226685e-01 6.281073391437530518e-02 9.432353079319000244e-02 4.972502123564481735e-03 -2.078727632761001587e-01 -2.688893377780914307e-01 2.586695253849029541e-01 -8.258685469627380371e-02 -1.012576892971992493e-01 -1.333736032247543335e-01 2.254929542541503906e-01 3.118582069873809814e-02 -4.074675962328910828e-02 1.812489777803421021e-01
-3.524831235408782959e-01 8.182728290557861328e-02 -3.400564938783645630e-02 9.490336477756500244e-02 -5.274356156587600708e-02 1.063199490308761597e-01 1.113663241267204285e-01 1.910689920186996460e-01 -1.569013297557830811e-01 9.330932982265949249e-03 -3.330656588077545166e-01 1.377794742584228516e-01 -1.134425327181816101e-01 1.235230788588523865e-01 -3.154486790299415588e-02 2.130891531705856323e-01 -4.893330112099647522e-02 1.640725135803222656e-01 -9.897625446319580078e-02 2.132910043001174927e-01 -4.511013329029083252e-01 6.220697984099388123e-02 -1.489567160606384277e-01 -9.913229942321777344e-02 2.055096328258514404e-01 -1.762773096561431885e-01 2.657135725021362305e-01 7.795116305351257324e-02 1.715511381626129150e-01 -2.341180294752120972e-02 -1.500903964042663574e-01 2.006914764642715454e-01
-2.122203260660171509e-01 8.351274579763412476e-02 -2.904520332813262939e-01 2.129353731870651245e-01 -3.609042465686798096e-01 1.577500402927398682e-01 -4.232284799218177795e-02 1.902006268501281738e-01 -9.434583783149719238e-02 5.458605289459228516e-02 -8.899265900254249573e-03 2.560223340988159180e-01 2.113918215036392212e-01 -3.177417218685150146e-01 -3.568224841728806496e-03 -2.704899609088897705e-01 5.460151657462120056e-02 4.741513356566429138e-02 -3.651630282402038574e-01 7.339005917310714722e-02 -2.242534607648849487e-02 4.735347256064414978e-02 -1.798765361309051514e-01 -9.823776036500930786e-02 1.741173565387725830e-01 -9.002882987260818481e-02 9.609590470790863037e-02 -5.986440926790237427e-02 7.029511034488677979e-02 -2.582476437091827393e-01 -9.835487604141235352e-02 8.712239563465118408e-02
-3.623774051666259766e-01 4.281162470579147339e-02 -4.233330786228179932e-01 -2.738643251359462738e-02 -1.386367827653884888e-01 1.906690448522567749e-01 -1.540836393833160400e-01 1.025095060467720032e-01 -1.293063014745712280e-01 9.104175865650177002e-02 -2.120168656110763550e-01 -3.967708349227905273e-02 1.783345825970172882e-02 1.011822596192359924e-01 4.009804129600524902e-02 -3.907547518610954285e-02 -2.491205483675003052e-01 1.087077111005783081e-01 -2.788574099540710449e-01 2.591569907963275909e-02 -6.087926682084798813e-03 -9.475121647119522095e-02 -3.147983178496360779e-02 2.615175545215606689e-01 -7.120227813720703125e-02 6.845468282699584961e-02 1.300553232431411743e-01 3.042580187320709229e-02 4.802212119102478027e-01 2.771783992648124695e-02 -1.369185149669647217e-01 -5.837310850620269775e-02
2.530557475984096527e-02 1.618413031101226807e-01 -4.017539322376251221e-01 8.169530332088470459e-02 7.686893641948699951e-02 4.022015631198883057e-02 6.783282011747360229e-02 2.531845867633819580e-01 2.033073455095291138e-02 1.781602501869201660e-01 -3.627333045005798340e-02 1.547340750694274902e-01 -7.865047454833984375e-02 -2.834065854549407959e-01 -1.512703448534011841e-01 2.962305843830108643e-01 -3.220875263214111328e-01 -2.481560558080673218e-01 2.264686673879623413e-01 5.176573526114225388e-03 -1.236219182610511780e-01 -2.202090434730052948e-02 -5.393217876553535461e-02 1.454880982637405396e-01 6.691382825374603271e-02 -9.743545949459075928e-02 -1.160884574055671692e-01 -1.072927564382553101e-01 2.904268801212310791e-01 1.884182542562484741e-01 1.562223881483078003e-01 1.860372722148895264e-01
-2.690733671188354492e-01 1.873191893100738525e-01 -1.206997409462928772e-01 1.904157251119613647e-01 1.347188651561737061e-01 8.550105988979339600e-02 -1.849591881036758423e-01 1.341340839862823486e-01 5.340614542365074158e-02 -1.550755649805068970e-01 5.435952916741371155e-02 -2.455502189695835114e-02 -1.584005206823348999e-01 -1.841844618320465088e-01 -3.135679960250854492e-01 1.463336497545242310e-01 -3.810868859291076660e-01 6.593060493469238281e-02 -3.518059849739074707e-01 1.689392924308776855e-01 6.768963485956192017e-02 -1.509343832731246948e-01 -5.210876837372779846e-02 8.039800822734832764e-02 1.352454274892807007e-01 -2.661896049976348877e-01 1.543326228857040405e-01 1.760781370103359222e-02 2.509891986846923828e-01 4.330698028206825256e-02 -1.952143311500549316e-01 -1.143707428127527237e-02
-1.996491402387619019e-01 9.634640812873840332e-02 -4.481567144393920898e-01 -1.369630247354507446e-01 -4.239323548972606659e-03 1.299187093973159790e-01 5.877058580517768860e-02 -5.586764216423034668e-02 -1.388399302959442139e-01 -1.290894746780395508e-01 -1.111887395381927490e-01 1.015745550394058228e-01 -1.548099964857101440e-01 -3.955210000276565552e-02 4.889117553830146790e-02 8.409474045038223267e-02 -6.665551662445068359e-02 2.122914344072341919e-01 -3.030399382114410400e-01 -2.789928019046783447e-02 -3.434088528156280518e-01 2.852389961481094360e-02 -2.639998793601989746e-01 -4.380021244287490845e-02 9.044296294450759888e-02 -1.925656571984291077e-02 1.841526478528976440e-01 1.706791818141937256e-01 2.493560165166854858e-01 -1.366092860698699951e-01 -2.158596366643905640e-01 2.875036001205444336e-01
-1.274914145469665527e-01 4.648363962769508362e-02 -2.197812348604202271e-01 8.872871100902557373e-02 1.773521900177001953e-01 3.847071230411529541e-01 2.452917248010635376e-01 1.435536742210388184e-01 1.405923366546630859e-01 -4.528132453560829163e-02 -3.422009050846099854e-01 -4.262483865022659302e-02 3.510582745075225830e-01 1.032168418169021606e-01 7.635752111673355103e-02 2.630025446414947510e-01 -1.299988776445388794e-01 -1.140511408448219299e-01 -1.234273239970207214e-02 -1.080169826745986938e-01 -1.856784522533416748e-01 2.487219274044036865e-01 -1.817167997360229492e-01 1.051385924220085144e-01 7.926020771265029907e-02 -8.979390561580657959e-02 7.709296792745590210e-02 -2.642816901206970215e-01 4.156240448355674744e-02 1.839746385812759399e-01 -2.808530069887638092e-02 -8.312965184450149536e-02
-2.353855520486831665e-01 5.863464623689651489e-02 -1.327021420001983643e-01 2.164275795221328735e-01 -1.089050546288490295e-01 1.943431645631790161e-01 -1.960859447717666626e-02 -2.849304117262363434e-02 1.823632232844829559e-02 1.030350252985954285e-01 -1.784540414810180664e-01 -1.001102626323699951e-01 -5.530541762709617615e-02 -1.672943383455276489e-01 -2.413239032030105591e-01 -2.137385159730911255e-01 -1.442931741476058960e-01 -2.319318503141403198e-01 -1.968673914670944214e-01 -1.311305761337280273e-01 -7.754612597636878490e-04 -2.435733824968338013e-01 -3.180684447288513184e-01 -2.657505311071872711e-02 1.469087898731231689e-01 -5.198388546705245972e-02 5.061969757080078125e-01 -1.256399452686309814e-01 -1.916325092315673828e-01 -1.140059456229209900e-01 -1.722573302686214447e-02 2.259416272863745689e-03
-1.448157336562871933e-02 3.197251558303833008e-01 -1.517709046602249146e-01 1.114218607544898987e-01 -5.550429224967956543e-01 2.576276659965515137e-01 -7.810231763869524002e-03 9.353348612785339355e-02 -1.358637809753417969e-01 -3.275540843605995178e-02 7.959891110658645630e-02 -9.914010763168334961e-03 3.678356483578681946e-02 2.618209645152091980e-02 -1.226439177989959717e-01 1.872559934854507446e-01 -1.960033476352691650e-01 -1.460184752941131592e-01 7.607411593198776245e-02 -8.478695154190063477e-02 -3.019812405109405518e-01 1.698704957962036133e-01 4.219467192888259888e-02 -1.383538916707038879e-02 8.861733227968215942e-02 -1.230639889836311340e-01 1.948555409908294678e-01 -9.161118417978286743e-02 2.051508426666259766e-01 6.411219388246536255e-02 2.766678929328918457e-01 1.179620921611785889e-01
-1.133846715092658997e-01 3.530451357364654541e-01 -1.192322894930839539e-01 1.090873777866363525e-01 -1.762795746326446533e-01 1.159806624054908752e-01 -1.424284726381301880e-01 1.784928441047668457e-01 -3.260469436645507812e-02 -7.253581192344427109e-03 7.615960389375686646e-02 2.345127910375595093e-01 6.579145789146423340e-02 -3.994576334953308105e-01 -5.513499677181243896e-02 -9.003951400518417358e-02 -2.765848040580749512e-01 -7.438252866268157959e-02 -1.586364358663558960e-01 1.494788527488708496e-01 -3.190410509705543518e-02 2.156822942197322845e-02 -3.028357028961181641e-01 1.315855085849761963e-01 3.597803786396980286e-02 7.871275395154953003e-02 3.665157258510589600e-01 -1.623167544603347778e-01 -2.985220635309815407e-03 -2.601890563964843750e-01 -4.942642897367477417e-02 1.561782807111740112e-01
-2.633320689201354980e-01 1.993318647146224976e-01 -7.373265922069549561e-02 -1.879824697971343994e-02 1.303214579820632935e-01 3.886042535305023193e-02 5.547189339995384216e-02 -9.212473034858703613e-02 -1.738536953926086426e-01 -2.995008528232574463e-01 -1.334620118141174316e-01 1.403291374444961548e-01 4.949365556240081787e-02 -1.432449519634246826e-01 -1.415800899267196655e-01 2.897846996784210205e-01 -1.506368368864059448e-01 -4.090915247797966003e-02 1.967003382742404938e-02 -1.526590138673782349e-01 -3.528461754322052002e-01 -3.405365347862243652e-02 -4.504670202732086182e-02 1.491868495941162109e-02 2.971358299255371094e-01 -1.288300473242998123e-02 1.001200824975967407e-01 -4.798158407211303711e-01 1.947792321443557739e-01 -6.539703160524368286e-02 6.887105107307434082e-02 1.379346847534179688e-01
-1.455770730972290039e-01 2.959834635257720947e-01 -1.712418645620346069e-01 1.370263993740081787e-01 -1.510833650827407837e-01 1.668076366186141968e-01 -1.216449216008186340e-01 2.933923155069351196e-02 -1.998901516199111938e-01 1.162844151258468628e-01 3.904061391949653625e-02 3.554270267486572266e-01 1.532190144062042236e-01 -3.559938073158264160e-02 1.971813291311264038e-01 3.081517480313777924e-02 -3.528551459312438965e-01 -2.567359209060668945e-01 -7.875843346118927002e-02 1.236936077475547791e-01 5.355684459209442139e-02 5.185864493250846863e-02 -3.278282880783081055e-01 -4.497614130377769470e-02 8.545746654272079468e-02 -2.951294183731079102e-01 2.290770113468170166e-01 -4.064793512225151062e-02 8.720295131206512451e-02 -3.738261759281158447e-02 8.156263083219528198e-02 -1.993127763271331787e-01
-1.384567171335220337e-01 1.244475096464157104e-01 3.698995336890220642e-02 1.146911680698394775e-01 -6.030202284455299377e-02 2.612807452678680420e-01 9.807702153921127319e-03 -3.732601925730705261e-02 1.494596004486083984e-01 -7.351116836071014404e-02 7.790116220712661743e-02 7.629983127117156982e-02 -1.162582263350486755e-01 5.448118969798088074e-02 -2.638753950595855713e-01 1.449450254440307617e-01 1.511022597551345825e-01 -2.674319595098495483e-02 -1.159584447741508484e-01 1.221865564584732056e-01 -2.715262174606323242e-01 -1.092998310923576355e-01 1.578731387853622437e-01 -1.817163228988647461e-01 2.927939295768737793e-01 -5.577610060572624207e-02 9.702739119529724121e-02 -2.973891794681549072e-01 4.816918671131134033e-01 2.753427922725677490e-01 1.765324920415878296e-02 2.007095664739608765e-01
-6.185711547732353210e-02 -9.711425751447677612e-03 -2.454562038183212280e-01 -1.252177953720092773e-01 2.895734906196594238e-01 3.005172610282897949e-01 -3.404916524887084961e-01 3.008104860782623291e-01 -8.697944879531860352e-02 -1.412112116813659668e-01 8.636901527643203735e-02 -6.819500774145126343e-02 7.666992396116256714e-02 -2.635416984558105469e-01 -2.393407374620437622e-01 1.439738124608993530e-01 -3.369989395141601562e-01 2.529185451567173004e-02 -1.120739206671714783e-01 1.751618832349777222e-02 1.879087090492248535e-02 -7.306465506553649902e-02 1.075938045978546143e-01 3.426966024562716484e-03 1.905007511377334595e-01 -1.219545081257820129e-01 1.480606384575366974e-02 -2.110538482666015625e-01 1.036239862442016602e-01 -9.968409687280654907e-02 -2.307309508323669434e-01 1.800338029861450195e-01
-1.709518581628799438e-01 2.604590058326721191e-01 -1.215534806251525879e-01 1.999694555997848511e-01 -2.065693140029907227e-01 1.934722959995269775e-01 -1.301196813583374023e-01 1.578014343976974487e-01 -1.201108172535896301e-01 -5.019221827387809753e-02 -6.933144479990005493e-02 1.429927945137023926e-01 -4.845428466796875000e-02 -3.309580981731414795e-01 -6.483384966850280762e-02 -1.946934610605239868e-01 -3.613084852695465088e-01 -1.738460361957550049e-01 -1.362308561801910400e-01 4.892250150442123413e-02 7.375785708427429199e-02 7.111384719610214233e-02 -2.744120657444000244e-01 -2.004709653556346893e-02 1.530584394931793213e-01 -8.464232087135314941e-03 3.775392174720764160e-01 1.194325760006904602e-01 -1.909124478697776794e-02 3.673530183732509613e-03 -1.814965307712554932e-01 2.202538102865219116e-01
-4.340178370475769043e-01 -1.040117666125297546e-01 -1.531496047973632812e-01 2.035344690084457397e-01 2.819277346134185791e-01 3.043796122074127197e-01 -1.002467349171638489e-01 4.189966619014739990e-02 -1.770990900695323944e-02 -3.568047285079956055e-01 -2.229665666818618774e-01 6.181404739618301392e-02 1.793213635683059692e-01 -1.260317265987396240e-01 -1.112117245793342590e-01 6.985063105821609497e-02 -1.168394163250923157e-01 -2.145136445760726929e-01 4.198250174522399902e-02 -1.484656482934951782e-01 -8.308161795139312744e-02 6.413385272026062012e-02 -1.177577208727598190e-02 1.523350626230239868e-01 1.514586359262466431e-01 -1.502914875745773315e-01 2.635906040668487549e-01 -2.149688005447387695e-01 1.001724824309349060e-01 -6.885820627212524414e-02 1.060492917895317078e-01 2.177935652434825897e-02
3.876323997974395752e-02 1.849573291838169098e-02 -3.944085240364074707e-01 1.078520864248275757e-01 4.900657758116722107e-02 2.253040373325347900e-01 -1.260784119367599487e-01 2.358954846858978271e-01 1.704537123441696167e-02 -2.643182575702667236e-01 -4.686344414949417114e-02 4.234744608402252197e-02 -1.105170622467994690e-01 9.420849382877349854e-02 1.097087934613227844e-02 2.196406945586204529e-02 -1.841925978660583496e-01 -7.316303998231887817e-02 -1.864402741193771362e-02 -2.892936952412128448e-02 -2.136006355285644531e-01 -5.277241393923759460e-02 -1.309587527066469193e-02 3.034197688102722168e-01 2.012821100652217865e-02 1.599826365709304810e-01 2.244613021612167358e-01 5.310795083642005920e-02 5.890286564826965332e-01 -1.139337569475173950e-02 4.817349091172218323e-02 2.655501104891300201e-02
-2.629387080669403076e-01 1.544359475374221802e-01 -1.832216978073120117e-01 2.015264183282852173e-01 2.010259926319122314e-01 2.482900321483612061e-01 -1.020703166723251343e-01 2.441088110208511353e-01 -1.941610686480998993e-02 -7.148333638906478882e-02 -1.620002835988998413e-02 -6.944696069695055485e-04 1.450414657592773438e-01 6.239069253206253052e-02 5.495193228125572205e-02 -2.832065224647521973e-01 -2.966645918786525726e-02 -5.976693630218505859e-01 -1.116562858223915100e-01 2.436092197895050049e-01 -1.892512738704681396e-01 4.681448917835950851e-03 -9.116692841053009033e-02 1.592338979244232178e-01 3.993996605277061462e-02 -3.714869916439056396e-02 5.740825086832046509e-02 -1.154717281460762024e-01 1.163388863205909729e-01 3.106480278074741364e-02 1.136649549007415771e-01 2.067827433347702026e-02
-1.811546981334686279e-01 -6.799189001321792603e-02 -8.222865872085094452e-03 2.070734649896621704e-01 2.830729484558105469e-01 2.014276385307312012e-01 -1.316709369421005249e-01 5.833458155393600464e-02 -2.319414317607879639e-01 -2.092552781105041504e-01 -4.653126746416091919e-02 3.631826341152191162e-01 1.537000834941864014e-01 3.757745027542114258e-02 -1.116033419966697693e-01 -2.955758757889270782e-02 -1.734087914228439331e-01 -2.355861365795135498e-01 -2.154145687818527222e-01 -1.762427575886249542e-02 -3.177957236766815186e-01 1.278971433639526367e-01 -5.193935707211494446e-02 -1.676702052354812622e-01 6.768935173749923706e-02 2.324217259883880615e-01 -1.655950546264648438e-01 -4.888427257537841797e-02 2.461969852447509766e-01 4.840465262532234192e-03 -1.112923696637153625e-01 2.574290335178375244e-01
-1.750765293836593628e-01 7.374526560306549072e-02 -7.772652059793472290e-02 2.218266576528549194e-01 1.533607095479965210e-01 3.051359653472900391e-01 -1.475361827760934830e-02 6.570401042699813843e-02 -2.352667897939682007e-01 -6.532599776983261108e-02 4.245082288980484009e-02 -6.787684559822082520e-02 -6.225187703967094421e-02 -5.077766627073287964e-02 -2.383735328912734985e-01 7.315518707036972046e-02 -9.134230762720108032e-02 -2.375631928443908691e-01 -1.101411134004592896e-01 1.181928906589746475e-02 -4.932487308979034424e-01 2.269079387187957764e-01 1.801618337631225586e-01 -2.468950487673282623e-02 3.152768909931182861e-01 -2.451182007789611816e-01 9.998200833797454834e-02 2.057809233665466309e-01 8.359762281179428101e-02 1.549614369869232178e-01 6.593594700098037720e-02 -2.776341699063777924e-02
7.766105234622955322e-02 3.788820803165435791e-01 -2.417750358581542969e-01 3.028994798660278320e-01 1.356496363878250122e-01 1.270620375871658325e-01 -2.466631494462490082e-02 6.093091890215873718e-02 1.370730251073837280e-01 2.281795889139175415e-01 -1.033115461468696594e-01 -4.141515819355845451e-04 1.285723596811294556e-01 -6.800500303506851196e-02 -1.457149237394332886e-01 -2.097692340612411499e-01 -1.038886979222297668e-01 1.108100265264511108e-02 -9.241083264350891113e-02 1.430877596139907837e-01 2.121850661933422089e-02 6.520911306142807007e-02 -3.179931044578552246e-01 -1.053565889596939087e-01 4.142757952213287354e-01 -1.083468198776245117e-01 9.336096048355102539e-02 -1.351706683635711670e-01 9.046135842800140381e-02 5.449018254876136780e-02 1.698190905153751373e-02 3.387979865074157715e-01
-2.167729288339614868e-01 2.288743108510971069e-01 -2.321466654539108276e-01 1.676468551158905029e-01 -3.229778259992599487e-02 7.302926480770111084e-02 -1.713537424802780151e-01 6.711900979280471802e-02 -5.355169251561164856e-02 -1.830801218748092651e-01 -6.266911327838897705e-02 4.813048243522644043e-02 -7.778179645538330078e-02 -2.303642034530639648e-01 1.114211324602365494e-02 -1.636717468500137329e-01 -5.087019205093383789e-01 -2.775196433067321777e-01 -2.067887485027313232e-01 -2.865380607545375824e-02 -3.281530365347862244e-02 8.330110460519790649e-02 -3.576851487159729004e-01 1.233978271484375000e-01 1.268019974231719971e-01 -1.724762097001075745e-02 1.498311161994934082e-01 1.843362301588058472e-01 -1.454364391975104809e-03 -7.008397486060857773e-03 -5.031777918338775635e-02 2.092300504446029663e-01
1.877952516078948975e-01 7.229699287563562393e-03 -3.490255475044250488e-01 4.774037376046180725e-02 -2.108798176050186157e-02 2.176971286535263062e-01 8.148918300867080688e-02 4.620589315891265869e-01 1.062527447938919067e-01 9.065651148557662964e-02 -1.910872012376785278e-01 2.220413982868194580e-01 -8.738619834184646606e-02 9.903990663588047028e-03 9.947810322046279907e-02 9.326653182506561279e-02 1.263218671083450317e-01 -1.082009375095367432e-01 -2.319578453898429871e-02 2.036630176007747650e-02 -3.629564493894577026e-02 -6.392022594809532166e-03 -3.474525511264801025e-01 5.607288330793380737e-02 -7.533092051744461060e-03 -4.882165417075157166e-02 1.301855593919754028e-01 -1.194939762353897095e-01 4.757010340690612793e-01 1.462868005037307739e-01 5.166697129607200623e-02 5.551283434033393860e-02
-6.185827776789665222e-02 -1.459990348666906357e-02 -2.635250091552734375e-01 4.007535576820373535e-01 -1.685644537210464478e-01 1.698920428752899170e-01 -3.060256876051425934e-02 1.573070883750915527e-01 -1.514137685298919678e-01 -1.558948904275894165e-01 -1.501892358064651489e-01 1.445978283882141113e-01 -2.422021776437759399e-01 -1.287082326598465443e-03 -1.222470030188560486e-01 3.391094505786895752e-01 -1.108545064926147461e-01 -1.425021141767501831e-01 -2.980098314583301544e-02 1.969006061553955078e-01 -4.268164560198783875e-02 -1.429685503244400024e-01 -1.283057332038879395e-01 -2.107611112296581268e-02 1.824396289885044098e-02 1.202134415507316589e-01 2.962801456451416016e-01 3.352968394756317139e-02 2.372717112302780151e-01 2.420277446508407593e-01 2.340039610862731934e-01 1.375112086534500122e-01
6.740427762269973755e-02 1.845931559801101685e-01 -1.551249921321868896e-01 3.234152495861053467e-01 9.477481245994567871e-02 9.031827747821807861e-02 2.853820323944091797e-01 2.395303994417190552e-01 -1.859553754329681396e-01 -1.010525077581405640e-01 -1.108862832188606262e-01 -6.957950443029403687e-02 -7.749848812818527222e-02 -3.554600775241851807e-01 1.652648597955703735e-01 -2.550701051950454712e-02 -3.298294246196746826e-01 -1.037900522351264954e-01 1.753398329019546509e-01 1.194671392440795898e-01 -8.671687543392181396e-02 9.176909923553466797e-02 -3.668895736336708069e-02 -6.487926002591848373e-03 2.881661951541900635e-01 -1.298823803663253784e-01 1.412506103515625000e-01 -3.023853898048400879e-01 1.963973492383956909e-01 5.508681386709213257e-02 1.388181596994400024e-01 2.082805149257183075e-02
-4.260512813925743103e-02 2.492949366569519043e-01 -4.268350899219512939e-01 1.133219525218009949e-01 1.944411993026733398e-01 2.172787636518478394e-01 -1.036705970764160156e-01 4.341178387403488159e-02 1.407327950000762939e-01 -7.012398540973663330e-02 -9.149402379989624023e-02 8.290479332208633423e-02 9.131097048521041870e-02 9.452971629798412323e-03 -1.482084840536117554e-01 -2.538370192050933838e-01 -1.281104981899261475e-01 -1.406295150518417358e-01 -9.951035678386688232e-02 2.221571654081344604e-01 1.717453002929687500e-01 -4.775125905871391296e-02 -3.906086981296539307e-01 -1.570117920637130737e-01 8.491121977567672729e-02 -9.920295327901840210e-03 -3.632920980453491211e-02 -1.135990247130393982e-01 6.081687286496162415e-02 1.016972139477729797e-01 -1.325706988573074341e-01 3.885425031185150146e-01
1.252994239330291748e-01 2.279446721076965332e-01 -2.785592973232269287e-01 4.508770406246185303e-01 -4.580736532807350159e-02 1.388164907693862915e-01 -4.840055480599403381e-02 1.207432895898818970e-01 -3.433576971292495728e-02 3.708090633153915405e-02 -2.393833398818969727e-01 9.008825570344924927e-02 -2.247239500284194946e-01 -1.635733395814895630e-01 -3.320275619626045227e-02 2.323163896799087524e-01 -1.929309815168380737e-01 -7.842155545949935913e-02 -1.617309898138046265e-01 -1.759554632008075714e-02 5.319768190383911133e-02 2.093526124954223633e-01 -3.444149717688560486e-02 -1.582671552896499634e-01 1.740622371435165405e-01 2.418904155492782593e-01 1.554348021745681763e-01 -2.826676517724990845e-02 3.534020185470581055e-01 -1.426855623722076416e-01 4.143688455224037170e-02 9.691669046878814697e-02
-1.156040802597999573e-01 -4.730555787682533264e-02 -4.032159447669982910e-01 1.703446209430694580e-01 1.401515156030654907e-01 3.226871788501739502e-01 1.531530469655990601e-01 1.347971707582473755e-02 1.193397585302591324e-02 8.641090244054794312e-02 -2.120727747678756714e-01 1.040886566042900085e-01 3.134183585643768311e-01 -1.684683263301849365e-01 8.202967792749404907e-02 -5.475449189543724060e-02 -1.020115539431571960e-01 -2.032454162836074829e-01 8.344213664531707764e-02 4.744667932391166687e-02 -8.338970690965652466e-02 8.025938645005226135e-03 3.430965915322303772e-02 9.551358222961425781e-02 1.461071521043777466e-01 9.552724659442901611e-02 1.465349048376083374e-01 -2.975846230983734131e-01 3.331429660320281982e-01 2.485020607709884644e-01 2.286180257797241211e-01 4.335362836718559265e-02
-9.861260652542114258e-03 9.757333993911743164e-02 7.836611568927764893e-02 1.699515734799206257e-03 -1.217947453260421753e-01 4.141593575477600098e-01 -7.306379079818725586e-02 1.374263316392898560e-01 -1.651011407375335693e-01 -4.605156928300857544e-02 -6.035760417580604553e-02 2.242756485939025879e-01 -1.576168462634086609e-02 -1.834110617637634277e-01 -4.412044957280158997e-02 2.097794860601425171e-01 -3.695228695869445801e-01 -8.296044170856475830e-02 -2.031672298908233643e-01 5.709575116634368896e-02 -1.625440716743469238e-01 9.400546550750732422e-02 -6.300528347492218018e-02 7.070542778819799423e-04 3.148011490702629089e-02 3.439206629991531372e-02 5.019771456718444824e-01 -8.113696426153182983e-02 2.532683312892913818e-01 1.053681671619415283e-01 -1.525403857231140137e-01 1.550486981868743896e-01
-9.024757146835327148e-02 1.075278446078300476e-01 -6.317911297082901001e-02 2.238287776708602905e-01 -3.680778434500098228e-03 2.978951334953308105e-01 -1.483068685047328472e-03 3.546661436557769775e-01 8.738286048173904419e-02 1.109850406646728516e-02 -7.698588073253631592e-02 1.656758487224578857e-01 -1.720166504383087158e-01 3.033911064267158508e-02 3.226034641265869141e-01 1.819550096988677979e-01 -1.113860011100769043e-01 1.080458238720893860e-02 -2.246673405170440674e-01 4.834012314677238464e-02 -1.678334623575210571e-01 3.037217259407043457e-02 -1.811463981866836548e-01 2.132233828306198120e-01 -9.080033749341964722e-02 1.377924084663391113e-01 2.939736247062683105e-01 -2.633927762508392334e-01 1.710817217826843262e-01 -1.739167608320713043e-02 -3.265071511268615723e-01 1.045053899288177490e-01
-1.241860091686248779e-01 -1.045400202274322510e-01 -1.729308813810348511e-01 1.279875636100769043e-01 1.619220674037933350e-01 1.792186647653579712e-01 -5.826417356729507446e-02 2.228079736232757568e-01 -4.509801045060157776e-02 -1.714897006750106812e-01 -5.306574106216430664e-01 1.487464159727096558e-01 7.703788578510284424e-02 -5.723052099347114563e-02 -2.231125161051750183e-02 -1.052680611610412598e-01 -2.332464903593063354e-01 -7.846951484680175781e-02 -1.085896743461489677e-03 -5.635005608201026917e-02 1.233272403478622437e-01 1.178537607192993164e-01 -1.110065951943397522e-01 1.035040244460105896e-01 2.150666713714599609e-01 -3.615706413984298706e-02 4.009801447391510010e-01 -8.384673297405242920e-02 2.369503080844879150e-01 1.004933044314384460e-01 2.428154051303863525e-01 5.983303114771842957e-02
-1.791560053825378418e-01 1.566949188709259033e-01 -4.138501882553100586e-01 1.726439297199249268e-01 -4.852681234478950500e-02 3.882624208927154541e-01 2.362882196903228760e-01 1.340798884630203247e-01 6.720473617315292358e-02 -1.282417923212051392e-01 4.366539791226387024e-02 1.685393452644348145e-01 -6.101691350340843201e-02 -1.536877155303955078e-01 -5.111127160489559174e-03 6.146972253918647766e-02 2.505709230899810791e-01 2.513209544122219086e-02 1.737019419670104980e-01 1.140219569206237793e-01 -4.239762723445892334e-01 3.942482173442840576e-02 -2.384743392467498779e-01 -2.010176144540309906e-02 -1.873669447377324104e-03 -5.246804561465978622e-03 1.350911259651184082e-01 1.529549658298492432e-01 5.266672372817993164e-02 -9.114962071180343628e-02 -5.063727870583534241e-02 1.801126748323440552e-01
1.345066237263381481e-03 -3.982461988925933838e-02 -2.225184589624404907e-01 1.884196102619171143e-01 3.314235433936119080e-02 3.266560435295104980e-01 5.632680654525756836e-02 2.956481873989105225e-01 1.269966810941696167e-01 -1.135984435677528381e-01 2.346590161323547363e-02 -1.869851499795913696e-01 1.617742627859115601e-01 1.323409974575042725e-01 -4.071232080459594727e-01 -6.765919923782348633e-02 -1.014591082930564880e-01 -1.029219105839729309e-02 -1.628171801567077637e-01 1.412940770387649536e-01 -1.378799378871917725e-01 -1.364665031433105469e-01 1.780708506703376770e-02 1.354180127382278442e-01 2.191168814897537231e-01 -4.339573904871940613e-02 7.491398602724075317e-02 -3.625639677047729492e-01 3.270848691463470459e-01 -8.319432288408279419e-02 1.232689097523689270e-01 -8.503031730651855469e-02
-2.476660758256912231e-01 1.846413165330886841e-01 -2.537149786949157715e-01 7.379080355167388916e-02 1.087247133255004883e-01 3.473745286464691162e-02 1.072274893522262573e-01 2.540033459663391113e-01 -4.544427990913391113e-02 -2.602766454219818115e-01 -1.138974502682685852e-01 3.163112699985504150e-02 1.392675936222076416e-02 2.511681318283081055e-01 -8.807566016912460327e-02 -9.745109081268310547e-02 -7.973399013280868530e-02 -4.757101833820343018e-01 -2.698246389627456665e-02 2.059516012668609619e-01 -4.539791867136955261e-02 1.146715972572565079e-02 -1.530653536319732666e-01 2.340896278619766235e-01 2.231590002775192261e-01 1.318969298154115677e-02 1.592124998569488525e-01 -3.126756846904754639e-01 1.206316426396369934e-01 1.750525534152984619e-01 -9.460499510169029236e-03 -8.245673030614852905e-02
5.695795640349388123e-02 6.012180075049400330e-02 -3.617036938667297363e-01 2.804461717605590820e-01 8.330829441547393799e-02 1.309899687767028809e-01 -1.067842841148376465e-01 -1.709155142307281494e-01 -8.155526965856552124e-02 2.313111126422882080e-01 -3.220568411052227020e-03 -1.596551202237606049e-02 6.068993359804153442e-02 5.023783445358276367e-02 -3.490121364593505859e-01 -1.977130025625228882e-02 -1.996392309665679932e-01 -1.454302817583084106e-01 -7.304352521896362305e-02 1.780686974525451660e-01 -1.740100607275962830e-02 1.145173683762550354e-01 -4.818421006202697754e-01 -6.334864348173141479e-02 1.333543807268142700e-01 -3.209333717823028564e-01 4.007879272103309631e-02 -1.440604776144027710e-01 1.271475255489349365e-01 1.426202505826950073e-01 -5.304621532559394836e-02 -2.286567352712154388e-03
-1.971974372863769531e-01 4.908845573663711548e-02 -2.100021839141845703e-01 1.344483196735382080e-01 -5.629546567797660828e-02 1.290225535631179810e-01 -7.083864510059356689e-02 9.070668369531631470e-03 1.691915094852447510e-01 -5.757569074630737305e-01 3.290518000721931458e-02 3.318031728267669678e-01 1.798596680164337158e-01 1.591588705778121948e-01 -3.818798437714576721e-02 9.532322734594345093e-02 7.118998467922210693e-02 -1.688499301671981812e-01 4.814789816737174988e-02 4.415781237185001373e-03 -1.524827629327774048e-01 7.232850044965744019e-02 6.167047470808029175e-02 -1.077760942280292511e-02 -4.331503063440322876e-02 9.377653710544109344e-03 3.582411706447601318e-01 -1.709016859531402588e-01 1.704580634832382202e-01 -1.373966783285140991e-01 -2.240979522466659546e-01 7.814300060272216797e-02
-1.111029610037803650e-01 3.074379265308380127e-01 -1.108320709317922592e-02 3.448947370052337646e-01 1.557708997279405594e-02 2.279525995254516602e-01 7.038196548819541931e-03 -1.101919934153556824e-01 -3.248399123549461365e-02 -1.977028846740722656e-01 -1.507453620433807373e-01 3.679087460041046143e-01 1.443578749895095825e-01 -1.282542943954467773e-01 2.552452981472015381e-01 -1.316315084695816040e-01 -1.752281785011291504e-01 -2.364689707756042480e-01 -1.549448221921920776e-01 -1.779266446828842163e-02 1.690424978733062744e-01 1.211040019989013672e-01 -2.336264848709106445e-01 -1.092314198613166809e-01 1.221007406711578369e-01 -1.330967154353857040e-02 1.555151045322418213e-01 -1.526409685611724854e-01 1.157303079962730408e-01 -2.232938557863235474e-01 -1.921541243791580200e-01 9.071807563304901123e-02
-2.491028308868408203e-01 -3.219987452030181885e-02 -3.106634318828582764e-01 4.592105746269226074e-02 -3.840710967779159546e-02 2.714288830757141113e-01 -8.182612806558609009e-02 1.302208751440048218e-01 2.168150097131729126e-01 -1.173771843314170837e-01 4.964911192655563354e-02 -3.510472476482391357e-01 -5.971543025225400925e-03 2.978115379810333252e-01 1.688183248043060303e-01 1.556538939476013184e-01 -1.730529218912124634e-02 -3.103816211223602295e-01 -1.795178838074207306e-02 1.194927319884300232e-01 -1.598293781280517578e-01 2.148532867431640625e-01 -4.672360140830278397e-03 1.465485431253910065e-02 6.020177155733108521e-02 -1.680647432804107666e-01 1.781276762485504150e-01 -7.292111963033676147e-02 3.758775591850280762e-01 5.437257513403892517e-02 -7.712923735380172729e-02 9.623498469591140747e-02
-4.866360872983932495e-02 -2.240063101053237915e-01 -2.886390686035156250e-01 1.978032290935516357e-01 -8.424173295497894287e-02 2.192503511905670166e-01 -1.053707897663116455e-01 6.255440879613161087e-03 2.773894369602203369e-01 -1.008554473519325256e-01 8.019870147109031677e-03 1.070267036557197571e-01 -1.755469590425491333e-01 -3.783349990844726562e-01 -2.966892421245574951e-01 -1.355521082878112793e-01 3.270807862281799316e-02 -1.401073634624481201e-01 5.073925014585256577e-03 -1.109881699085235596e-01 -7.406274229288101196e-02 -1.847545206546783447e-01 -8.356671035289764404e-02 -2.198867499828338623e-01 8.411554247140884399e-02 -4.222775623202323914e-02 1.415605694055557251e-01 -3.704803064465522766e-02 3.902634382247924805e-01 -1.339360624551773071e-01 -2.210259586572647095e-01 -4.849220439791679382e-02
3.530734032392501831e-02 3.512196540832519531e-01 6.327285617589950562e-02 9.138201177120208740e-02 -1.653387546539306641e-01 2.426528334617614746e-01 -3.224039450287818909e-02 4.874151200056076050e-02 2.570157945156097412e-01 -2.239050865173339844e-01 7.908613979816436768e-02 9.325192868709564209e-02 -7.603392004966735840e-02 -2.533866763114929199e-01 -9.714479744434356689e-02 6.012940034270286560e-02 -9.901164472103118896e-02 -2.879991531372070312e-01 -2.336963862180709839e-01 1.875861883163452148e-01 -3.092156350612640381e-01 1.604061573743820190e-01 -8.951430022716522217e-02 -4.122768342494964600e-02 1.148534864187240601e-01 4.445918276906013489e-02 1.071605905890464783e-01 -1.966503709554672241e-01 2.765502035617828369e-01 -1.219704896211624146e-01 -2.971728146076202393e-01 -2.518492192029953003e-02
1.424703653901815414e-02 3.781531751155853271e-01 -1.361275315284729004e-01 3.260514736175537109e-01 4.029709380120038986e-03 6.780663132667541504e-02 -1.049727667123079300e-02 -5.061284825205802917e-02 -4.628011956810951233e-02 -1.188456416130065918e-01 3.082683868706226349e-02 4.893501475453376770e-02 -1.591827720403671265e-01 4.812733829021453857e-02 7.658882439136505127e-02 -1.408641785383224487e-01 -2.199795991182327271e-01 -1.945488750934600830e-01 -3.266278207302093506e-01 -1.296504139900207520e-01 -5.495557561516761780e-03 -3.449592366814613342e-02 -5.230753868818283081e-02 2.830241620540618896e-01 3.070509731769561768e-01 -4.432025831192731857e-03 3.441557586193084717e-01 -3.598556295037269592e-02 5.198848992586135864e-02 -1.188123077154159546e-01 -1.680266857147216797e-01 3.143435418605804443e-01
7.197370380163192749e-02 2.360022813081741333e-01 -3.297272026538848877e-01 2.076948881149291992e-01 1.957321316003799438e-01 1.799440979957580566e-01 -7.814354449510574341e-02 -6.018074229359626770e-02 6.721778959035873413e-02 1.734696924686431885e-01 -1.103155091404914856e-01 9.298697113990783691e-02 2.017445117235183716e-01 3.049590438604354858e-02 -1.555701345205307007e-01 -3.016822338104248047e-01 -1.160078272223472595e-01 -8.485351502895355225e-02 -1.271819323301315308e-01 2.262552678585052490e-01 9.786307811737060547e-02 7.622005045413970947e-02 -3.039259314537048340e-01 -1.833882741630077362e-02 3.229469954967498779e-01 -2.202160656452178955e-01 8.149117231369018555e-02 -1.983096301555633545e-01 1.138078048825263977e-01 1.536117047071456909e-01 1.666816696524620056e-02 2.507440745830535889e-01
-6.147502362728118896e-02 -1.150182541459798813e-02 -1.091123670339584351e-01 1.100689023733139038e-01 2.684508562088012695e-01 2.040846943855285645e-01 -4.970581084489822388e-02 5.303232930600643158e-03 -2.502528131008148193e-01 -2.598521411418914795e-01 -4.672245681285858154e-02 6.841351091861724854e-02 1.597028523683547974e-01 -1.881460398435592651e-01 -3.988984972238540649e-02 3.585831448435783386e-02 -4.055356681346893311e-01 -4.223085567355155945e-02 -8.965060114860534668e-02 -8.098241686820983887e-02 -1.907605528831481934e-01 -1.054039075970649719e-01 -1.832783073186874390e-01 1.268563866615295410e-01 4.767152070999145508e-01 -1.441321223974227905e-01 1.462809890508651733e-01 7.343010604381561279e-02 1.007619351148605347e-01 1.521101891994476318e-01 1.040176153182983398e-01 2.410516887903213501e-01
-3.416188061237335205e-01 9.216214716434478760e-02 -4.288110733032226562e-01 -4.546805750578641891e-03 6.053900346159934998e-02 2.805916219949722290e-02 2.133613228797912598e-01 6.748474389314651489e-02 1.556757837533950806e-01 4.886830225586891174e-03 -7.493138313293457031e-03 -4.415648430585861206e-02 7.772396504878997803e-02 -2.376401796936988831e-02 -1.419757306575775146e-01 2.623201012611389160e-01 -2.919484674930572510e-01 1.790980100631713867e-01 -1.077952384948730469e-01 2.160244062542915344e-02 -1.808390617370605469e-01 1.465237885713577271e-01 -2.493942081928253174e-01 -2.053402513265609741e-01 3.921818733215332031e-02 2.069991677999496460e-01 3.304337263107299805e-01 -2.131738364696502686e-01 1.512676756829023361e-02 -3.350628167390823364e-02 -1.331997662782669067e-01 9.216225892305374146e-02
4.217243567109107971e-02 2.656522393226623535e-01 -3.954644501209259033e-01 3.795025944709777832e-01 5.013671144843101501e-02 1.921207755804061890e-01 -1.645062714815139771e-01 2.150661647319793701e-01 2.069488726556301117e-02 -7.875607348978519440e-03 -2.365024089813232422e-01 1.606093794107437134e-01 -6.168206781148910522e-02 -1.633564233779907227e-01 -7.114481925964355469e-02 2.862807810306549072e-01 -1.603393852710723877e-01 -1.816370040178298950e-01 -8.607986569404602051e-02 -7.247203029692173004e-03 -6.195989437401294708e-03 -4.380632936954498291e-02 9.780474752187728882e-02 -4.893499985337257385e-02 1.451449990272521973e-01 9.055090695619583130e-02 1.825637072324752808e-01 1.887582242488861084e-01 2.956481575965881348e-01 -2.039094865322113037e-01 -5.713813379406929016e-02 6.488972157239913940e-02
1.151111200451850891e-01 -2.333154901862144470e-03 -1.719029396772384644e-01 -1.659722253680229187e-02 4.705690313130617142e-03 1.903553903102874756e-01 -1.296911835670471191e-01 1.356937438249588013e-01 2.690618634223937988e-01 -2.481724321842193604e-01 -7.206853479146957397e-02 3.086248636245727539e-01 -9.068652242422103882e-02 -2.240635305643081665e-01 -2.211575955152511597e-01 -1.124361157417297363e-01 1.058339551091194153e-01 -4.681723117828369141e-01 7.367841154336929321e-02 -6.992854177951812744e-02 -1.314049810171127319e-01 1.511730998754501343e-01 -3.182885795831680298e-02 1.790416240692138672e-01 1.363763213157653809e-01 -2.314565628767013550e-01 7.595275342464447021e-02 -1.758554130792617798e-01 2.473555803298950195e-01 -1.633511781692504883e-01 -1.265324801206588745e-01 6.619791686534881592e-02
-3.166487216949462891e-01 -1.084305942058563232e-01 -1.955673843622207642e-01 2.057199180126190186e-01 2.431383170187473297e-02 3.685192465782165527e-01 -4.542581364512443542e-02 1.950908750295639038e-01 -8.767079561948776245e-02 -4.054733216762542725e-01 -2.424946054816246033e-02 -7.516153901815414429e-02 4.755045473575592041e-02 -1.887652650475502014e-02 -1.800330877304077148e-01 -6.431283801794052124e-02 -1.015268415212631226e-01 -5.540693923830986023e-02 -3.573302179574966431e-02 -1.270655691623687744e-01 -2.845312952995300293e-01 -1.428403556346893311e-01 -2.438083887100219727e-01 6.879919022321701050e-02 -5.802775546908378601e-02 -5.549246072769165039e-02 -2.196177244186401367e-01 -1.556709557771682739e-01 2.356201708316802979e-01 -5.830755457282066345e-02 6.642113626003265381e-02 2.735181748867034912e-01
-2.827808856964111328e-01 2.136234343051910400e-01 -1.266961842775344849e-01 2.054424434900283813e-01 -2.653001248836517334e-01 1.452618390321731567e-01 6.406213343143463135e-02 2.362702339887619019e-01 -1.413290798664093018e-01 -6.546162068843841553e-02 -5.560956895351409912e-03 -1.226945891976356506e-01 -7.908388227224349976e-02 2.349770516157150269e-01 -9.153313934803009033e-02 -2.793103083968162537e-02 -2.939680814743041992e-01 -1.024887263774871826e-01 -2.316427379846572876e-01 -2.222143113613128662e-02 -3.165489733219146729e-01 -7.494301348924636841e-02 -3.744239509105682373e-01 4.062556475400924683e-02 1.055867969989776611e-01 -1.802600920200347900e-02 2.518799901008605957e-01 2.144387364387512207e-01 6.895714253187179565e-02 1.263512670993804932e-01 -5.530625581741333008e-02 1.064964905381202698e-01
-1.587970405817031860e-01 1.582726836204528809e-01 -2.935588657855987549e-01 1.038319915533065796e-01 1.149147897958755493e-01 3.247427046298980713e-01 1.323117464780807495e-01 3.361553549766540527e-01 2.641445696353912354e-01 -3.675030767917633057e-01 7.415712624788284302e-02 3.951382264494895935e-02 1.312466561794281006e-01 -7.126365602016448975e-02 -2.156317532062530518e-01 -1.615209430456161499e-01 9.003784507513046265e-02 -2.834641635417938232e-01 -6.730184704065322876e-02 4.058238118886947632e-02 -2.574395388364791870e-02 -2.354015409946441650e-02 -4.605834931135177612e-02 -1.585264950990676880e-01 -1.879028677940368652e-01 5.729610472917556763e-02 4.115884378552436829e-02 -2.006023079156875610e-01 1.037656441330909729e-01 -1.868419349193572998e-01 2.048349976539611816e-01 7.455936819314956665e-02
-8.450462669134140015e-02 1.905271857976913452e-01 -3.988938927650451660e-01 -4.517082870006561279e-02 -1.830473355948925018e-02 2.529813945293426514e-01 2.474131137132644653e-01 2.239771373569965363e-02 5.951440334320068359e-02 1.102552041411399841e-01 -7.624206691980361938e-02 4.466725885868072510e-02 2.121009677648544312e-01 -1.334654241800308228e-01 3.054508008062839508e-02 1.860351413488388062e-01 -3.163868486881256104e-01 -2.107296437025070190e-01 4.177809506654739380e-02 2.383299358189105988e-02 -6.163354497402906418e-03 -9.187592193484306335e-03 1.136006191372871399e-01 9.877102822065353394e-02 2.284853905439376831e-01 1.043457984924316406e-01 2.383621037006378174e-02 -2.550367116928100586e-01 2.982123792171478271e-01 2.529465258121490479e-01 2.644006311893463135e-01 1.624001115560531616e-01
-1.992571353912353516e-01 1.254674326628446579e-02 -2.013600915670394897e-01 2.397858947515487671e-01 5.772204324603080750e-02 3.903902173042297363e-01 -6.175857782363891602e-02 1.066879630088806152e-01 -2.425520420074462891e-01 -2.052651196718215942e-01 2.357742004096508026e-02 1.003440916538238525e-01 -1.219841241836547852e-01 1.537681668996810913e-01 -2.063406258821487427e-01 7.005248218774795532e-02 -5.869992077350616455e-02 -1.059500351548194885e-01 -5.651620775461196899e-02 1.103737019002437592e-02 -3.284370005130767822e-01 3.989210724830627441e-01 -1.141216838732361794e-03 9.734048694372177124e-02 1.586228162050247192e-01 -2.162865698337554932e-01 3.435886651277542114e-02 2.195003032684326172e-01 1.001207083463668823e-01 2.577022314071655273e-01 3.681642934679985046e-02 -1.609765167813748121e-04
-1.633548736572265625e-01 5.958746746182441711e-02 -3.803517222404479980e-01 3.824970498681068420e-02 -1.724269986152648926e-01 4.169329404830932617e-01 -3.405851125717163086e-02 2.538096010684967041e-01 -1.447854563593864441e-02 -2.534830868244171143e-01 2.630085051059722900e-01 3.072193264961242676e-01 9.255171567201614380e-02 -1.701271086931228638e-01 7.916211336851119995e-02 -5.529172718524932861e-02 -1.081558167934417725e-01 -2.560698799788951874e-02 -9.602601639926433563e-03 -1.283570542000234127e-03 -2.912777662277221680e-01 9.465811401605606079e-02 1.054975464940071106e-01 -6.407805532217025757e-02 -4.407856240868568420e-02 -1.635701656341552734e-01 -1.382465567439794540e-02 -1.580345481634140015e-01 3.016958199441432953e-02 -2.719136774539947510e-01 -9.948334097862243652e-02 1.397960931062698364e-01
-1.058934852480888367e-01 -7.972939312458038330e-02 -2.726066708564758301e-01 2.629292309284210205e-01 -1.287371069192886353e-01 2.622097432613372803e-01 -1.794942319393157959e-01 1.716055870056152344e-01 -9.941315650939941406e-02 -1.042339280247688293e-01 -5.687307938933372498e-02 4.569988232105970383e-03 3.335046023130416870e-02 3.849802166223526001e-02 1.857643127441406250e-01 5.696264281868934631e-02 -1.416273117065429688e-01 -1.479567140340805054e-01 -2.648273855447769165e-02 1.698101758956909180e-01 -1.418627202510833740e-01 -1.387231051921844482e-01 1.330659091472625732e-01 1.971053630113601685e-01 3.766939342021942139e-01 2.907078266143798828e-01 1.368713378906250000e-01 -2.526223659515380859e-01 2.707798182964324951e-01 3.406219929456710815e-02 2.624346017837524414e-01 8.894726634025573730e-02
-4.575953260064125061e-02 1.491539478302001953e-01 -1.106148809194564819e-01 -2.311594970524311066e-02 -1.157151982188224792e-01 2.896893918514251709e-01 1.643619984388351440e-01 2.277552932500839233e-01 1.320681869983673096e-01 -5.152212828397750854e-02 -5.159353837370872498e-02 2.370906993746757507e-02 -6.431733816862106323e-02 -7.688333094120025635e-02 2.174616158008575439e-01 7.304823398590087891e-02 -1.891095540486276150e-03 -1.462179273366928101e-01 -3.349671065807342529e-01 3.793280944228172302e-02 -2.785234898328781128e-02 -1.404418144375085831e-02 -1.993659734725952148e-01 -3.029480390250682831e-02 -1.796970069408416748e-01 2.021048516035079956e-01 3.125756382942199707e-01 -2.185509502887725830e-01 4.555416107177734375e-01 -1.702155023813247681e-01 3.393496200442314148e-02 2.603589892387390137e-01
-2.847881317138671875e-01 -1.557569354772567749e-01 -1.663260757923126221e-01 2.130929231643676758e-01 3.446736633777618408e-01 2.332701534032821655e-01 -8.012784272432327271e-02 1.776028126478195190e-01 -2.196756191551685333e-02 -2.590253353118896484e-01 -3.201671242713928223e-01 1.791693419218063354e-01 2.037452310323715210e-01 -9.290540963411331177e-02 -1.306865215301513672e-01 2.709088288247585297e-02 -1.883340179920196533e-01 -2.075073719024658203e-01 3.810574486851692200e-02 -8.608379215002059937e-02 -1.184382513165473938e-01 1.217686682939529419e-01 -1.993590267375111580e-03 6.076661869883537292e-02 2.162888050079345703e-01 -9.417473524808883667e-02 2.579695284366607666e-01 -2.595561742782592773e-01 4.329201299697160721e-03 5.948220193386077881e-02 1.517212241888046265e-01 6.446599960327148438e-02
-2.085147053003311157e-01 -1.720549017190933228e-01 -3.330225348472595215e-01 -1.332360655069351196e-01 1.208728030323982239e-01 2.268618345260620117e-01 1.510103195905685425e-01 4.753004014492034912e-02 2.057554721832275391e-01 9.671615064144134521e-02 -5.250530317425727844e-02 -1.571580767631530762e-02 -3.497259020805358887e-01 7.402200996875762939e-02 -4.436770081520080566e-02 2.879203557968139648e-01 -1.475847065448760986e-01 -1.298937350511550903e-01 -2.963773310184478760e-01 -2.969603054225444794e-02 -2.724588513374328613e-01 -1.016673743724822998e-01 -4.903499782085418701e-02 -2.077346593141555786e-01 3.027874529361724854e-01 8.412798494100570679e-02 1.553273350000381470e-01 -1.741115599870681763e-01 1.411247849464416504e-01 -8.170505613088607788e-02 -1.813399791717529297e-02 4.639789089560508728e-02
-2.242359519004821777e-01 -1.699289120733737946e-02 -3.640435338020324707e-01 4.224055260419845581e-02 1.261797100305557251e-01 3.109698295593261719e-01 -1.097006723284721375e-02 4.226067960262298584e-01 1.392282694578170776e-01 -1.327016949653625488e-01 2.388178557157516479e-01 4.103324562311172485e-02 -1.029258444905281067e-01 9.093231707811355591e-02 -8.838892728090286255e-02 6.105601415038108826e-02 -8.675215393304824829e-02 5.809743423014879227e-03 -1.081675738096237183e-01 1.569232046604156494e-01 -1.133377403020858765e-01 -5.993391945958137512e-02 -9.369317442178726196e-02 -2.333428561687469482e-01 -2.300201356410980225e-01 1.892324835062026978e-01 1.904451847076416016e-01 -1.291001290082931519e-01 2.528624832630157471e-01 -1.896426379680633545e-01 1.000954955816268921e-01 1.501179188489913940e-01
-2.792536616325378418e-01 2.004970908164978027e-01 -1.497637033462524414e-01 -5.309803411364555359e-02 4.876975342631340027e-02 4.212500154972076416e-02 -1.333641707897186279e-01 1.050351709127426147e-01 -3.414347171783447266e-01 5.563655495643615723e-02 8.208267390727996826e-02 -5.302347615361213684e-02 -5.467485636472702026e-02 4.105250537395477295e-02 3.925375267863273621e-02 -1.064201667904853821e-01 -1.183358654379844666e-01 -1.778455972671508789e-01 -4.140369966626167297e-02 -1.031978502869606018e-01 -3.424509167671203613e-01 -1.057421788573265076e-01 9.413992613554000854e-02 -1.201973408460617065e-01 6.929408758878707886e-02 1.069222763180732727e-01 2.919057905673980713e-01 -1.256710588932037354e-01 4.992604851722717285e-01 5.975168570876121521e-02 -8.691399544477462769e-02 2.990881502628326416e-01
9.920797310769557953e-03 2.185093015432357788e-01 -9.979251772165298462e-02 8.680649101734161377e-02 -2.680671811103820801e-01 1.154263168573379517e-01 -9.832024574279785156e-02 2.225240170955657959e-01 -5.143073201179504395e-02 -8.871492743492126465e-02 6.822449713945388794e-02 -2.780981361865997314e-01 1.955459564924240112e-01 2.285001128911972046e-01 -2.679794728755950928e-01 -1.502752024680376053e-02 -4.348808526992797852e-01 -3.113493137061595917e-02 -1.416615396738052368e-01 2.663451060652732849e-02 -1.540571600198745728e-01 1.017225906252861023e-01 -3.075730986893177032e-02 -6.998936086893081665e-02 1.333091109991073608e-01 -1.081888526678085327e-01 2.938320636749267578e-01 1.227143220603466034e-02 3.890164792537689209e-01 1.213615238666534424e-01 2.109181834384799004e-03 4.971629008650779724e-02
-2.302789539098739624e-01 1.203605234622955322e-01 -1.492599248886108398e-01 3.194746971130371094e-01 3.161683212965726852e-03 1.906814426183700562e-01 -1.401875764131546021e-01 8.405400812625885010e-02 1.688216626644134521e-01 -1.317793577909469604e-01 1.970747113227844238e-01 -1.436387151479721069e-01 3.447404503822326660e-01 8.250027149915695190e-02 -2.964193820953369141e-01 1.836521178483963013e-01 1.107647195458412170e-01 -2.400399893522262573e-01 -9.639878571033477783e-02 7.194431871175765991e-02 -2.147206962108612061e-01 -1.872850768268108368e-02 -7.056965678930282593e-02 1.849176734685897827e-01 2.427874505519866943e-01 1.078935936093330383e-01 7.724428921937942505e-02 -9.731157124042510986e-02 3.616266548633575439e-01 1.740768365561962128e-02 5.173569172620773315e-02 5.205359309911727905e-02
-3.156556189060211182e-01 8.101909607648849487e-02 -2.538387477397918701e-01 2.117265760898590088e-01 -1.136934906244277954e-01 1.154968217015266418e-01 -2.387181818485260010e-01 3.947148099541664124e-03 5.819500610232353210e-02 -5.187150556594133377e-03 -3.314448520541191101e-02 -8.023353666067123413e-02 8.206268399953842163e-02 -2.245722413063049316e-01 -1.127818450331687927e-01 -2.405773699283599854e-01 -3.020055890083312988e-01 -1.413008272647857666e-01 -2.506702542304992676e-01 1.426574029028415680e-02 -8.383271633647382259e-04 -7.760774344205856323e-02 -2.683409452438354492e-01 1.997955329716205597e-02 8.249587565660476685e-02 -2.111315540969371796e-02 5.001216530799865723e-01 6.766755133867263794e-02 -5.919582769274711609e-02 -3.961305692791938782e-02 -2.133142761886119843e-02 2.059891819953918457e-01
-3.275093436241149902e-01 -4.000019654631614685e-02 -2.859306633472442627e-01 -8.478341251611709595e-02 -2.225575596094131470e-02 2.420121580362319946e-01 -1.674743294715881348e-01 2.765713334083557129e-01 -2.843512222170829773e-02 -1.017882600426673889e-01 7.592636346817016602e-02 2.289032191038131714e-01 -4.967080801725387573e-02 -3.991862535476684570e-01 3.855255618691444397e-02 -1.597491502761840820e-01 -1.524964720010757446e-01 -6.439906358718872070e-02 -1.190778836607933044e-01 1.183925867080688477e-01 -1.306751519441604614e-01 2.620486170053482056e-02 1.235290020704269409e-01 -3.852584660053253174e-01 9.315941482782363892e-02 7.274718582630157471e-02 -8.804062753915786743e-02 -6.563739478588104248e-02 3.001300096511840820e-01 -1.271770521998405457e-02 -1.641473472118377686e-01 1.324031315743923187e-02
-6.975153088569641113e-02 2.663460671901702881e-01 -1.941752806305885315e-02 -3.258049860596656799e-02 1.421047151088714600e-01 2.362559735774993896e-01 -1.320755928754806519e-01 2.978456318378448486e-01 -3.643702268600463867e-01 8.711644262075424194e-02 -9.842541813850402832e-02 5.674542114138603210e-02 2.248596213757991791e-02 -1.058316156268119812e-01 4.136681091040372849e-03 -1.970977038145065308e-01 -8.579721301794052124e-02 -2.593947649002075195e-01 -3.700639009475708008e-01 2.590395212173461914e-01 1.652327626943588257e-01 -8.651929348707199097e-02 -6.277907639741897583e-02 -6.824047863483428955e-02 1.333417743444442749e-01 -1.139133051037788391e-02 1.380576789379119873e-01 -2.952211201190948486e-01 -1.641062274575233459e-02 -2.472753869369626045e-03 -1.536492258310317993e-01 2.581988275051116943e-01
-1.451929211616516113e-01 2.388856410980224609e-01 -1.780424080789089203e-02 8.711140602827072144e-02 -2.245848923921585083e-01 2.752977013587951660e-01 3.757262229919433594e-02 2.464953809976577759e-01 -8.628053218126296997e-02 -1.883275657892227173e-01 -2.870624661445617676e-01 1.045460477471351624e-01 -1.559449136257171631e-01 1.383670866489410400e-01 -1.201265603303909302e-01 -5.367376655340194702e-02 -1.201377585530281067e-01 8.886865526437759399e-02 -1.525199711322784424e-01 9.201192110776901245e-02 -2.965552210807800293e-01 -2.338242828845977783e-01 -1.293891854584217072e-02 -2.156767696142196655e-01 3.469125926494598389e-01 -1.520930975675582886e-01 1.617110706865787506e-02 -2.092858403921127319e-01 4.857019707560539246e-02 3.000521957874298096e-01 6.534974277019500732e-02 -3.099950961768627167e-02
-1.935526281595230103e-01 2.637147307395935059e-01 -2.310097068548202515e-01 -8.209854364395141602e-02 7.319962978363037109e-02 1.575894206762313843e-01 1.165902242064476013e-01 2.326840311288833618e-01 8.845886588096618652e-02 1.458286400884389877e-02 -1.077528204768896103e-02 2.131765186786651611e-01 -7.116666436195373535e-02 5.962914600968360901e-02 1.865027099847793579e-01 2.109337449073791504e-01 -4.580453038215637207e-02 -1.166295558214187622e-01 -4.106315374374389648e-01 -5.809657648205757141e-02 -1.269126590341329575e-02 -5.830967798829078674e-02 -7.543700188398361206e-02 -2.568259136751294136e-03 -1.676685661077499390e-01 3.137057274580001831e-02 2.866815030574798584e-01 -3.342747390270233154e-01 3.028122186660766602e-01 -2.538967728614807129e-01 5.744684021919965744e-03 1.315183639526367188e-01
-3.219068795442581177e-02 4.232338070869445801e-02 -7.618026435375213623e-02 1.712587177753448486e-01 -2.367969155311584473e-01 1.688781231641769409e-01 -4.111472517251968384e-02 5.953383073210716248e-02 -4.473469406366348267e-02 -1.984639316797256470e-01 -5.834966152906417847e-02 -1.526017440482974052e-03 7.563091814517974854e-02 1.560782548040151596e-02 -1.355862319469451904e-01 -1.069077942520380020e-02 6.133268028497695923e-02 -2.443801462650299072e-01 -1.944535970687866211e-01 -4.191185534000396729e-02 -4.244412779808044434e-01 -1.670542731881141663e-02 -3.125981613993644714e-02 2.674790322780609131e-01 1.564677804708480835e-01 5.379999801516532898e-02 3.531653583049774170e-01 -7.054834160953760147e-03 4.773162007331848145e-01 -1.056924834847450256e-01 -1.538306772708892822e-01 -1.792571991682052612e-01
-3.477634787559509277e-01 2.540472894906997681e-02 -2.739514410495758057e-01 9.595813602209091187e-02 1.350225657224655151e-01 1.438407748937606812e-01 2.137229591608047485e-01 8.089426159858703613e-02 5.084982141852378845e-02 -1.062816828489303589e-01 -1.343426853418350220e-01 1.905285008251667023e-02 1.155594140291213989e-01 2.851983346045017242e-02 -3.607532382011413574e-02 2.214408963918685913e-01 -2.170900553464889526e-01 -1.834445297718048096e-01 -1.123789474368095398e-01 -2.229026407003402710e-01 -8.903665095567703247e-02 1.045636683702468872e-01 1.757055371999740601e-01 -9.887935966253280640e-02 5.732252821326255798e-02 -8.442968130111694336e-02 5.097354575991630554e-02 -5.269955992698669434e-01 1.351577937602996826e-01 1.423327177762985229e-01 -2.089528441429138184e-01 -1.751797646284103394e-01
-1.352638453245162964e-01 -2.162401080131530762e-01 -2.155597507953643799e-01 2.855038940906524658e-01 -1.571724265813827515e-01 1.108654662966728210e-01 -1.529310941696166992e-01 2.340868860483169556e-01 -9.409140050411224365e-02 -7.128500193357467651e-02 -1.463521569967269897e-01 5.847610533237457275e-02 1.098543554544448853e-01 3.292399272322654724e-02 1.209160238504409790e-01 1.623516678810119629e-01 -1.942051500082015991e-01 -1.768668293952941895e-01 -1.049480214715003967e-02 7.343016564846038818e-02 -1.016220077872276306e-01 -2.517368495464324951e-01 3.474426455795764923e-03 2.945987284183502197e-01 2.870890796184539795e-01 5.821721628308296204e-02 1.558917015790939331e-01 -2.676553726196289062e-01 2.693096101284027100e-01 5.326913297176361084e-02 1.329111158847808838e-01 2.985006868839263916e-01
1.018226370215415955e-01 3.481055796146392822e-01 -2.873992025852203369e-01 2.749812901020050049e-01 1.832830905914306641e-01 5.055080354213714600e-02 -3.716646507382392883e-02 6.962860375642776489e-02 2.605970390141010284e-02 1.535317599773406982e-01 -5.188587680459022522e-02 7.781600952148437500e-02 1.714498698711395264e-01 -5.531711876392364502e-02 -1.433451175689697266e-01 -2.455313354730606079e-01 -3.751596063375473022e-02 -1.413836032152175903e-01 2.537098526954650879e-02 1.422291547060012817e-01 -7.427200675010681152e-02 1.514215618371963501e-01 -3.771336674690246582e-01 -1.370327174663543701e-01 3.250398039817810059e-01 -2.155752629041671753e-01 5.014489591121673584e-02 1.731685549020767212e-02 2.171452343463897705e-01 1.001244708895683289e-01 1.377166621387004852e-02 2.784785032272338867e-01
-8.702073246240615845e-02 2.212119251489639282e-01 2.638427307829260826e-03 2.154940366744995117e-01 2.304613776504993439e-02 3.406237363815307617e-01 -4.122944176197052002e-01 1.468069106340408325e-01 -1.126624196767807007e-01 1.621022373437881470e-01 -1.604576408863067627e-01 2.322709932923316956e-02 2.018401324748992920e-01 -2.386689037084579468e-01 -4.758944362401962280e-02 1.608008518815040588e-02 -2.794627547264099121e-01 -1.984310299158096313e-01 -1.556288301944732666e-01 2.050152868032455444e-01 -6.794262677431106567e-02 2.199999392032623291e-01 -1.221367195248603821e-01 1.235683485865592957e-01 1.918566077947616577e-01 -8.430808037519454956e-02 2.913675904273986816e-01 7.206153124570846558e-02 -9.870866686105728149e-02 8.967774361371994019e-02 -5.702271685004234314e-02 -3.874586522579193115e-02
-4.185011684894561768e-01 3.006051182746887207e-01 -1.178833022713661194e-01 1.122623234987258911e-01 -1.521848887205123901e-01 -2.370541542768478394e-02 -1.429182589054107666e-01 1.372281461954116821e-01 -2.157088816165924072e-01 -6.950288265943527222e-02 3.409607708454132080e-02 -3.853215277194976807e-02 -1.618812084197998047e-01 9.151004254817962646e-02 3.320264816284179688e-02 -6.435136497020721436e-02 -3.997294306755065918e-01 -2.485142648220062256e-01 -2.582840323448181152e-01 -1.804791241884231567e-01 -3.016361594200134277e-01 6.876233965158462524e-02 -7.739872485399246216e-02 -4.999024420976638794e-02 -1.568525880575180054e-01 1.235157698392868042e-01 1.721461117267608643e-01 -5.602289363741874695e-02 2.058107256889343262e-01 8.830507099628448486e-02 -9.278421290218830109e-03 5.728195980191230774e-02
-1.115400195121765137e-01 4.131838977336883545e-01 -7.406947202980518341e-03 8.958367258310317993e-02 1.324667781591415405e-02 3.786962032318115234e-01 -1.742299199104309082e-01 1.894257813692092896e-01 -2.603042498230934143e-02 -1.364394873380661011e-01 -4.832789301872253418e-02 2.383746020495891571e-02 -1.690785735845565796e-01 -2.039852738380432129e-01 2.896079234778881073e-02 2.111856937408447266e-01 -2.462472617626190186e-01 -3.044224083423614502e-01 5.696499254554510117e-03 1.074157655239105225e-02 -2.922115102410316467e-02 -3.243711218237876892e-02 -2.833851873874664307e-01 5.864430591464042664e-02 9.424983710050582886e-02 -1.458412557840347290e-01 4.308694601058959961e-01 3.976563364267349243e-02 -2.577544073574244976e-04 2.651422657072544098e-02 -2.501181885600090027e-02 -5.725597590208053589e-02
-2.361424118280410767e-01 1.922400891780853271e-01 -2.961948141455650330e-02 1.025757864117622375e-01 2.299726903438568115e-01 2.428169995546340942e-01 2.634174525737762451e-01 1.492366380989551544e-02 1.508378889411687851e-02 9.258659929037094116e-02 -1.109648570418357849e-01 1.695470958948135376e-01 1.966235414147377014e-02 -1.207936480641365051e-01 -2.399372458457946777e-01 1.286444365978240967e-01 -3.256818652153015137e-01 -2.693156525492668152e-02 -1.072975397109985352e-01 -1.373696513473987579e-02 -2.858369052410125732e-01 -1.200407445430755615e-01 1.738486588001251221e-01 -5.055231228470802307e-02 9.490229189395904541e-02 1.030842214822769165e-01 2.545211836695671082e-02 -4.102257490158081055e-01 1.901538223028182983e-01 1.727889627218246460e-01 1.648572385311126709e-01 2.152236849069595337e-01
-2.663717567920684814e-01 -2.990860044956207275e-01 -3.637265041470527649e-02 2.339525669813156128e-01 1.052401140332221985e-01 2.242015600204467773e-01 -2.027020752429962158e-01 4.122600331902503967e-02 -6.110491231083869934e-02 -5.474860966205596924e-02 -9.772790223360061646e-02 3.002150356769561768e-01 -2.165460400283336639e-02 1.329452544450759888e-01 -8.363904058933258057e-02 9.425596892833709717e-02 8.770767599344253540e-02 -3.117904961109161377e-01 -1.690949797630310059e-01 -2.872069180011749268e-01 -2.330930978059768677e-01 2.170711606740951538e-01 -1.122283935546875000e-01 -8.201211690902709961e-02 1.660887897014617920e-01 -1.827085018157958984e-01 2.217121608555316925e-02 -7.691596448421478271e-02 1.762248724699020386e-01 1.034616306424140930e-01 1.409227726981043816e-03 3.050833940505981445e-01
3.870052471756935120e-02 1.882409900426864624e-01 -1.570101678371429443e-01 5.068851113319396973e-01 2.607286870479583740e-01 2.567679584026336670e-01 -5.351860448718070984e-02 2.130873650312423706e-01 -1.787653751671314240e-02 6.268684566020965576e-02 -2.037540376186370850e-01 1.486207097768783569e-01 -4.359117895364761353e-02 -3.613651394844055176e-01 -7.547831535339355469e-02 1.921561807394027710e-01 3.931921720504760742e-02 -1.954535208642482758e-02 -1.422840543091297150e-02 8.300726301968097687e-03 1.202778145670890808e-01 -4.802544414997100830e-02 -7.129704207181930542e-02 -7.570581138134002686e-02 2.074065357446670532e-01 1.775080896914005280e-02 1.069528236985206604e-01 -1.243100035935640335e-02 3.875440657138824463e-01 -6.169817969202995300e-02 -1.267272382974624634e-01 -3.967578709125518799e-02
-1.232810989022254944e-01 3.819898515939712524e-02 -1.090744659304618835e-01 2.080935686826705933e-01 -2.553549706935882568e-01 1.662198156118392944e-01 -3.427776098251342773e-01 9.448046982288360596e-02 -1.551604717969894409e-01 2.863028272986412048e-02 -2.322288043797016144e-02 1.736274510622024536e-01 1.068791896104812622e-01 5.825586244463920593e-02 1.854213178157806396e-01 -1.650820486247539520e-02 -3.332481086254119873e-01 -7.645243406295776367e-02 -2.694519758224487305e-01 2.510640919208526611e-01 5.576075613498687744e-02 -8.029995858669281006e-02 -3.045463263988494873e-01 -1.012315675616264343e-01 7.698655873537063599e-02 -1.979191601276397705e-01 2.198687493801116943e-01 -1.834226399660110474e-01 2.462739497423171997e-01 9.890237450599670410e-02 -2.024186402559280396e-01 -1.587975770235061646e-02
-2.233607470989227295e-01 1.516304761171340942e-01 -2.786528468132019043e-01 4.686026275157928467e-02 1.491108089685440063e-01 2.638714015483856201e-01 1.679489947855472565e-02 2.663806676864624023e-01 -1.367404609918594360e-01 -2.980530261993408203e-01 -3.342017158865928650e-02 4.403874650597572327e-02 -1.950981318950653076e-01 -9.038539975881576538e-02 -3.770700693130493164e-01 -2.461905330419540405e-01 -2.585286498069763184e-01 -6.015145033597946167e-02 1.379387527704238892e-01 9.820337593555450439e-02 -4.775251448154449463e-02 -1.638773232698440552e-01 1.046222001314163208e-01 -1.285719126462936401e-01 1.108917966485023499e-01 7.985321432352066040e-02 2.858299016952514648e-02 -9.172406047582626343e-03 2.640362083911895752e-01 -2.486574649810791016e-01 8.160087466239929199e-02 -1.050707325339317322e-01
-2.614935338497161865e-01 1.517530977725982666e-01 -2.502889335155487061e-01 7.903631031513214111e-02 1.544130593538284302e-01 5.749002099037170410e-02 -1.900113672018051147e-01 1.803606003522872925e-01 -2.951299212872982025e-02 -1.242584064602851868e-01 1.172016654163599014e-02 -7.277338299900293350e-03 1.555984765291213989e-01 2.238247096538543701e-01 -2.236439883708953857e-01 3.246125578880310059e-02 1.528360396623611450e-01 -5.266826748847961426e-01 2.967751771211624146e-02 7.141147553920745850e-02 -2.464199513196945190e-01 1.972638629376888275e-02 -8.477084338665008545e-02 1.852833181619644165e-01 1.951039955019950867e-02 5.733277648687362671e-02 2.022812813520431519e-01 -1.992702931165695190e-01 3.235003054141998291e-01 1.112995389848947525e-02 3.071347251534461975e-03 5.996785685420036316e-02
-8.332788199186325073e-02 -1.035148650407791138e-01 -1.356471180915832520e-01 1.037941947579383850e-01 -1.334832515567541122e-03 2.188057899475097656e-01 2.223404683172702789e-02 2.024533748626708984e-01 1.839477866888046265e-01 1.710423976182937622e-01 1.129894182085990906e-01 2.841843664646148682e-01 6.770565360784530640e-02 8.312657475471496582e-02 5.838181823492050171e-02 1.809949576854705811e-01 -2.941586077213287354e-01 2.964557148516178131e-02 -2.655164003372192383e-01 -7.212736457586288452e-02 -7.460677623748779297e-02 1.065078005194664001e-01 -2.274526506662368774e-01 -1.143896430730819702e-01 -2.281333506107330322e-01 5.550410598516464233e-02 1.247144713997840881e-01 -3.335257768630981445e-01 3.202620446681976318e-01 -1.881379336118698120e-01 2.185220420360565186e-01 2.169186174869537354e-01
-9.392050653696060181e-02 -1.439090669155120850e-01 -4.212354123592376709e-01 2.827648520469665527e-01 -1.299161016941070557e-01 1.881040185689926147e-01 -6.531743705272674561e-02 1.838089972734451294e-01 1.041857600212097168e-01 3.093796595931053162e-02 -1.087038516998291016e-01 -9.307265281677246094e-03 1.342872530221939087e-01 -2.710741162300109863e-01 1.970577239990234375e-01 6.720618158578872681e-02 -2.634035050868988037e-01 -2.141197025775909424e-01 2.660479769110679626e-02 2.186180651187896729e-01 -1.447621732950210571e-01 -1.979458928108215332e-01 1.123351231217384338e-02 3.853590786457061768e-02 2.409540265798568726e-01 2.579091489315032959e-01 1.061482802033424377e-01 -1.120314374566078186e-01 1.792460680007934570e-01 1.934257894754409790e-02 2.404079735279083252e-01 2.983640879392623901e-03
-8.351892977952957153e-02 2.994097471237182617e-01 -1.607773005962371826e-01 4.706521704792976379e-02 2.431352436542510986e-01 -3.071038424968719482e-02 9.201975911855697632e-02 6.551200151443481445e-02 2.274740487337112427e-02 7.078476250171661377e-02 3.892511129379272461e-02 1.311027854681015015e-01 -3.438043221831321716e-02 -1.931712478399276733e-01 1.521564871072769165e-01 1.395812034606933594e-01 -1.870752722024917603e-01 3.297126293182373047e-02 -2.505934238433837891e-01 -1.146624609827995300e-02 -2.657759189605712891e-01 -3.385016322135925293e-02 1.812393963336944580e-02 7.882104068994522095e-02 1.324451714754104614e-01 -1.242675702087581158e-03 1.402772963047027588e-01 -2.800574004650115967e-01 4.344384372234344482e-01 3.550994992256164551e-01 1.573031186126172543e-03 2.988466322422027588e-01
-6.845223158597946167e-02 1.321320831775665283e-01 -5.497190952301025391e-01 3.778849914669990540e-02 -7.996134459972381592e-02 7.197268307209014893e-02 2.027977257966995239e-01 5.739456787705421448e-02 2.628540694713592529e-01 -4.784572497010231018e-02 2.939851768314838409e-02 1.755205541849136353e-02 -2.225083857774734497e-01 1.149419788271188736e-02 -2.755262143909931183e-02 2.370216548442840576e-01 -1.292499303817749023e-01 -1.631971895694732666e-01 -6.460180133581161499e-02 -2.844393551349639893e-01 -8.724405616521835327e-02 -3.042868338525295258e-02 1.424240320920944214e-01 -2.334603294730186462e-02 2.480438947677612305e-01 6.150783505290746689e-03 3.132790923118591309e-01 -3.127827942371368408e-01 1.270723938941955566e-01 6.226518005132675171e-02 -5.943307653069496155e-02 1.499920058995485306e-02
1.100065857172012329e-01 2.618118226528167725e-01 -2.394416332244873047e-01 1.069179475307464600e-01 1.366136968135833740e-01 1.953136324882507324e-01 -1.181344836950302124e-01 1.514128446578979492e-01 -2.443316392600536346e-02 -3.815860673785209656e-02 -1.618886440992355347e-01 1.438965350389480591e-01 1.531362384557723999e-01 3.248951584100723267e-02 -4.422274976968765259e-02 -2.852479517459869385e-01 -2.184026315808296204e-02 -1.674372106790542603e-01 -1.313657760620117188e-01 3.060331642627716064e-01 5.786583200097084045e-02 1.076179817318916321e-01 -3.161911666393280029e-01 -3.285875171422958374e-02 2.581664621829986572e-01 -1.835452467203140259e-01 2.359304018318653107e-02 -9.131374210119247437e-02 2.392905503511428833e-01 1.153377294540405273e-01 -2.240313291549682617e-01 3.386783599853515625e-01
-7.485871016979217529e-02 2.420094162225723267e-01 -1.503094732761383057e-01 8.177669346332550049e-02 -4.597097262740135193e-02 7.205678522586822510e-02 7.345774769783020020e-02 -1.189329847693443298e-01 2.146056741476058960e-01 -3.219741582870483398e-01 2.310890257358551025e-01 1.546785235404968262e-01 -1.117373034358024597e-01 -1.061976477503776550e-01 -2.658680975437164307e-01 -3.067075274884700775e-02 -4.021796584129333496e-01 -3.123887777328491211e-01 -1.584454923868179321e-01 6.122199073433876038e-02 -6.692645698785781860e-02 2.244147658348083496e-01 -5.187234282493591309e-02 -1.158302873373031616e-01 -1.539193745702505112e-02 7.346820831298828125e-02 2.160169631242752075e-01 -9.325167536735534668e-02 2.208879739046096802e-01 -1.378065645694732666e-01 -2.484245002269744873e-01 -8.736693114042282104e-02
-2.096976935863494873e-01 7.558896392583847046e-02 -2.143954783678054810e-01 2.465166300535202026e-01 1.527380347251892090e-01 1.015355437994003296e-01 -1.098395660519599915e-01 1.860402971506118774e-01 -7.444789260625839233e-02 -1.228232085704803467e-01 6.834079325199127197e-02 -1.117904931306838989e-01 2.363238781690597534e-01 2.091465145349502563e-01 -8.819798380136489868e-02 1.401593536138534546e-01 -9.367783367633819580e-02 -4.415820240974426270e-01 -2.088583558797836304e-01 3.115339279174804688e-01 -1.717502474784851074e-01 -1.926528103649616241e-02 -5.442399904131889343e-02 7.428671699017286301e-03 7.169662415981292725e-02 1.028967499732971191e-01 2.118030749261379242e-02 -2.643902599811553955e-01 2.698049843311309814e-01 1.795045584440231323e-01 -9.726465493440628052e-02 -1.434052139520645142e-01
-1.093880012631416321e-01 2.568993344902992249e-02 -1.822097748517990112e-01 3.987571597099304199e-01 9.895683079957962036e-02 2.381754964590072632e-01 -3.941436111927032471e-02 -2.045215368270874023e-01 -9.830471873283386230e-02 -9.295745939016342163e-02 -3.007224798202514648e-01 3.971765041351318359e-01 1.781422346830368042e-01 -3.341208770871162415e-02 6.004127860069274902e-02 2.595198154449462891e-02 -8.643181622028350830e-02 -1.519240140914916992e-01 -2.670966386795043945e-01 -2.332722842693328857e-01 -1.529113650321960449e-01 2.901277504861354828e-02 3.069119527935981750e-02 -7.408523559570312500e-02 9.293155372142791748e-02 -4.642692580819129944e-02 -5.906091257929801941e-02 4.833210259675979614e-02 3.347289562225341797e-01 -6.703381985425949097e-02 -2.013694196939468384e-01 1.448509097099304199e-01
-3.297347426414489746e-01 6.841922551393508911e-02 -1.174716725945472717e-01 3.467715287115424871e-04 1.412889063358306885e-01 1.257854998111724854e-01 -2.506347000598907471e-01 8.319801092147827148e-02 -7.651013880968093872e-02 -2.248003482818603516e-01 -3.246073424816131592e-02 3.065761625766754150e-01 3.393875360488891602e-01 2.356255203485488892e-01 -6.543396413326263428e-02 1.824698597192764282e-01 1.079554036259651184e-01 -1.676008254289627075e-01 -1.971190124750137329e-01 -9.919587522745132446e-02 -1.043048202991485596e-01 -5.976390093564987183e-02 1.549363508820533752e-02 -7.980558276176452637e-02 2.951987683773040771e-01 -4.693500697612762451e-02 5.855157598853111267e-02 -2.992839217185974121e-01 2.953493967652320862e-02 -1.918384688906371593e-03 -2.708129584789276123e-02 3.377930223941802979e-01
-4.110966026782989502e-01 8.252083323895931244e-03 -2.331430017948150635e-01 5.970706418156623840e-02 1.736811362206935883e-02 3.790468573570251465e-01 -1.229229103773832321e-02 1.082600727677345276e-01 1.777364760637283325e-01 -1.995591074228286743e-01 -2.750594913959503174e-01 -1.806504577398300171e-01 2.829364240169525146e-01 2.704391181468963623e-01 1.861476004123687744e-01 1.063136458396911621e-01 -1.138754487037658691e-01 -9.577602893114089966e-02 -7.792153954505920410e-02 -9.953185170888900757e-02 -1.339492946863174438e-01 -5.375811457633972168e-02 -4.247773066163063049e-02 1.435798965394496918e-02 1.564271599054336548e-01 3.618463128805160522e-02 -5.947813019156455994e-02 -2.585795521736145020e-01 1.943981647491455078e-01 9.109407663345336914e-02 -1.853614449501037598e-01 2.686768956482410431e-02
2.448825351893901825e-02 -2.404549345374107361e-02 -2.688864171504974365e-01 7.812865823507308960e-02 -1.542314514517784119e-02 3.585618436336517334e-01 -7.321347296237945557e-02 3.145953118801116943e-01 1.189240813255310059e-01 4.345213528722524643e-03 3.183416277170181274e-02 2.096410691738128662e-01 -3.718558698892593384e-02 -7.845933735370635986e-02 -4.121730029582977295e-01 1.355352997779846191e-01 1.398672349750995636e-03 -2.049255557358264923e-02 4.237950593233108521e-02 2.374010831117630005e-01 -2.322308272123336792e-01 -1.347847878932952881e-01 -4.592523351311683655e-02 1.585999131202697754e-01 -3.706091269850730896e-02 -2.798751294612884521e-01 4.581496119499206543e-03 -1.746178269386291504e-01 7.922744005918502808e-02 -3.770430982112884521e-01 -1.141058951616287231e-01 -5.244692787528038025e-02
7.416903972625732422e-02 7.306256890296936035e-02 -3.410165011882781982e-02 1.991555243730545044e-01 3.380920365452766418e-02 1.883159130811691284e-01 9.201657027006149292e-02 3.569471538066864014e-01 -2.372546494007110596e-02 -2.932493686676025391e-01 -4.195597171783447266e-01 -6.750041153281927109e-03 -8.734146505594253540e-02 -1.682809889316558838e-01 8.132608234882354736e-02 -6.897778809070587158e-02 -1.676062494516372681e-01 -9.777901321649551392e-02 1.717144548892974854e-01 5.780189484357833862e-02 4.400486499071121216e-02 2.141872979700565338e-02 -1.637297421693801880e-01 -4.307141155004501343e-02 2.547764778137207031e-01 -8.720917254686355591e-02 1.804922819137573242e-01 -1.377061903476715088e-01 3.072314262390136719e-01 2.471375018358230591e-01 1.622032523155212402e-01 2.419208884239196777e-01
-1.598417609930038452e-01 -1.922999620437622070e-01 -1.904022544622421265e-01 2.121199071407318115e-01 1.183871328830718994e-01 2.774042785167694092e-01 1.200921833515167236e-01 4.486628472805023193e-01 1.466898620128631592e-01 9.554742276668548584e-02 -4.786654189229011536e-02 -1.238471940159797668e-01 -7.209479063749313354e-02 1.919635534286499023e-01 9.810745716094970703e-02 -3.774475073441863060e-03 -4.124226421117782593e-02 -1.163673773407936096e-01 -1.472588628530502319e-01 -3.010698556900024414e-01 -2.566708624362945557e-01 8.468502014875411987e-02 -1.905307546257972717e-02 3.744840994477272034e-02 4.660366848111152649e-02 -8.812708407640457153e-02 1.872895061969757080e-01 -2.334292829036712646e-01 2.503786087036132812e-01 -1.133688092231750488e-01 -2.153163105249404907e-01 1.605475693941116333e-01
-1.153474394232034683e-02 1.760055571794509888e-01 -2.643201947212219238e-01 2.554004192352294922e-01 -1.618365049362182617e-01 8.727896213531494141e-02 -5.915709212422370911e-02 5.780813470482826233e-02 -1.092315092682838440e-01 -2.687075547873973846e-02 1.513539105653762817e-01 1.443985998630523682e-01 1.234588474035263062e-01 -2.049284130334854126e-01 -6.087428331375122070e-02 -8.272511512041091919e-02 -9.579591453075408936e-02 -2.696073651313781738e-01 -2.937321960926055908e-01 1.522923111915588379e-01 8.466701954603195190e-02 4.847335815429687500e-01 -1.903364360332489014e-01 -1.961220353841781616e-01 9.979674965143203735e-02 2.200939655303955078e-01 4.112866520881652832e-02 -4.992328956723213196e-02 9.748005121946334839e-02 1.840832084417343140e-01 -1.384472399950027466e-01 1.887865960597991943e-01
-3.465560972690582275e-01 1.080902665853500366e-01 -3.598353862762451172e-01 3.550507128238677979e-02 -7.064789533615112305e-02 9.949404746294021606e-03 2.486067712306976318e-01 2.943783402442932129e-01 1.450606137514114380e-01 -2.262892872095108032e-01 -2.235674858093261719e-01 1.729207858443260193e-02 -3.375741839408874512e-02 6.437825411558151245e-02 -5.131705105304718018e-02 5.760452896356582642e-02 -6.154735386371612549e-02 3.715694323182106018e-02 -2.283600531518459320e-02 1.072890013456344604e-01 -2.379758507013320923e-01 -4.465401172637939453e-02 -3.245988488197326660e-01 8.397153019905090332e-02 -8.715839684009552002e-02 -2.209054529666900635e-01 2.170908898115158081e-01 -1.277578920125961304e-01 1.327468752861022949e-01 -1.783206611871719360e-01 1.428590714931488037e-01 2.687647044658660889e-01
-1.188785955309867859e-01 -5.056416988372802734e-02 -2.165542691946029663e-01 2.758456170558929443e-01 -1.662844866514205933e-01 1.112673431634902954e-01 -2.642920613288879395e-01 1.723876446485519409e-01 9.142938256263732910e-02 -3.521441295742988586e-02 -1.854247301816940308e-01 1.200997978448867798e-01 -2.572180032730102539e-01 1.526904571801424026e-02 -1.709650456905364990e-01 2.311817854642868042e-01 -1.977899521589279175e-01 3.567714616656303406e-02 -4.737448412925004959e-03 1.679822504520416260e-01 -2.553172707557678223e-01 -3.946722298860549927e-02 -5.610673874616622925e-02 1.332625895738601685e-01 3.943002969026565552e-02 7.391685247421264648e-02 2.229924052953720093e-01 -3.415354788303375244e-01 1.514636725187301636e-01 1.419452428817749023e-01 3.390915691852569580e-01 1.596961468458175659e-01
-1.431420445442199707e-01 5.172763466835021973e-01 -4.664365053176879883e-01 3.168706595897674561e-01 -5.385781079530715942e-02 6.551637500524520874e-02 -1.726966053247451782e-01 1.451102495193481445e-01 -3.253317251801490784e-02 -1.671533286571502686e-01 -1.361555606126785278e-01 -3.421463072299957275e-02 -3.031220659613609314e-02 -7.143821567296981812e-02 -1.790482103824615479e-01 -1.371226608753204346e-01 -1.382025182247161865e-01 -4.528461769223213196e-02 -1.606902033090591431e-01 2.360088229179382324e-01 -9.585231542587280273e-03 2.388666756451129913e-02 4.749062657356262207e-02 -2.754277288913726807e-01 -4.110803455114364624e-02 3.134568408131599426e-02 4.411561787128448486e-02 -1.584204845130443573e-02 6.010991521179676056e-03 -1.355566531419754028e-01 -1.308477967977523804e-01 9.191257506608963013e-02
-7.727079093456268311e-02 7.636617869138717651e-02 -1.114173904061317444e-01 -1.206799149513244629e-01 3.019404597580432892e-02 7.884351909160614014e-02 1.534325480461120605e-01 1.251548975706100464e-01 4.871857538819313049e-02 5.377747118473052979e-02 1.723389774560928345e-01 1.402363181114196777e-01 9.968811273574829102e-02 -2.255173325538635254e-01 1.093531027436256409e-01 2.327759265899658203e-01 -5.812856554985046387e-02 -1.338206827640533447e-01 -2.172971516847610474e-01 1.364449318498373032e-02 -1.974785625934600830e-01 8.599510788917541504e-02 1.153003051877021790e-01 4.845924675464630127e-02 1.330504566431045532e-01 -7.800971716642379761e-02 2.958200573921203613e-01 -2.975793480873107910e-01 4.858921170234680176e-01 3.091440200805664062e-01 1.540642529726028442e-01 2.175803333520889282e-01
4.740013740956783295e-03 -1.344127804040908813e-01 2.211752906441688538e-02 1.603186130523681641e-01 1.544809490442276001e-01 2.003816664218902588e-01 -2.397191971540451050e-01 1.060986146330833435e-01 7.107999175786972046e-02 -3.309133946895599365e-01 -1.346169710159301758e-01 -3.338543698191642761e-02 -1.364023536443710327e-01 8.813592046499252319e-02 -6.241142749786376953e-02 1.091890409588813782e-01 -9.440601617097854614e-02 -2.748314738273620605e-01 -1.319530904293060303e-01 -2.113592624664306641e-01 -4.090502262115478516e-01 2.195859849452972412e-01 -2.301147133111953735e-01 -1.234806701540946960e-01 1.922820955514907837e-01 -1.039973180741071701e-02 3.619321435689926147e-02 -2.350050210952758789e-01 8.995243906974792480e-02 -4.633894562721252441e-02 1.287987381219863892e-01 3.102928400039672852e-01
-3.275470137596130371e-01 2.408244311809539795e-01 -3.606316745281219482e-01 -3.362341225147247314e-02 2.409433722496032715e-01 4.400536790490150452e-02 1.054536923766136169e-01 2.145944237709045410e-01 2.182491868734359741e-02 -8.856643736362457275e-02 -9.099742770195007324e-02 -7.216081768274307251e-02 -7.652314007282257080e-02 1.951480843126773834e-02 6.983932107686996460e-02 6.941135227680206299e-02 -5.172303318977355957e-02 -2.324214018881320953e-02 -1.162664443254470825e-01 -4.662361443042755127e-01 -1.095725521445274353e-01 -2.666105329990386963e-02 -3.402698636054992676e-01 -5.023913830518722534e-02 2.923636734485626221e-01 -2.310429699718952179e-02 2.082469314336776733e-01 -1.540700495243072510e-01 1.411197036504745483e-01 -7.760360091924667358e-02 6.645938754081726074e-02 -5.160790868103504181e-03
-2.188696563243865967e-01 1.260427981615066528e-01 -3.623318970203399658e-01 9.348297864198684692e-02 7.998672127723693848e-02 1.786966323852539062e-01 -2.955291271209716797e-01 2.039231825619935989e-03 -4.092713352292776108e-03 1.888686418533325195e-01 -1.077031567692756653e-01 6.937818974256515503e-02 1.832129955291748047e-01 -2.066861093044281006e-01 -3.053963482379913330e-01 -1.784800738096237183e-01 1.300295349210500717e-02 -2.627404779195785522e-02 -1.291867643594741821e-01 2.591454088687896729e-01 2.087876498699188232e-01 -2.720844466239213943e-03 -1.053017526865005493e-01 -9.428869932889938354e-02 3.299743831157684326e-01 -2.404872030019760132e-01 1.807487010955810547e-01 -5.750466370955109596e-04 1.444338709115982056e-01 -6.584474444389343262e-02 7.313562184572219849e-02 1.969453841447830200e-01
-2.953029870986938477e-01 1.195075362920761108e-01 -2.546761929988861084e-01 1.553399115800857544e-01 -2.386299222707748413e-01 1.217647641897201538e-01 7.019894570112228394e-02 5.560759082436561584e-02 -1.535316705703735352e-01 -7.102793455123901367e-02 1.068399176001548767e-01 6.014252081513404846e-02 -4.049428552389144897e-02 -2.143318057060241699e-01 -5.380605161190032959e-02 -1.515557914972305298e-01 -3.341866135597229004e-01 -2.260663062334060669e-01 -2.916581742465496063e-02 -1.155485883355140686e-01 -5.921835824847221375e-02 3.778849244117736816e-01 -2.597712576389312744e-01 1.107654124498367310e-01 -6.680166721343994141e-02 -1.151119917631149292e-01 3.878799378871917725e-01 4.141664132475852966e-02 8.326893299818038940e-02 8.749500848352909088e-03 -1.128419488668441772e-01 1.413371711969375610e-01
-1.234337314963340759e-01 -9.001687169075012207e-02 -3.558662533760070801e-01 -1.292612310498952866e-02 1.447476893663406372e-01 8.279258757829666138e-02 1.810829043388366699e-01 1.632152646780014038e-01 2.808478176593780518e-01 1.013822332024574280e-01 4.101960361003875732e-02 7.618299126625061035e-02 2.722552716732025146e-01 -3.084254078567028046e-02 -8.911775797605514526e-02 1.185832321643829346e-01 -2.814298272132873535e-01 -2.443550527095794678e-02 -1.477325111627578735e-01 -9.619753807783126831e-02 -2.504659295082092285e-01 -5.871890112757682800e-02 -3.138680160045623779e-01 -2.646389901638031006e-01 1.377811878919601440e-01 1.655581891536712646e-01 2.929863631725311279e-01 -3.840471059083938599e-02 2.828187942504882812e-01 8.304312080144882202e-02 4.549274593591690063e-02 2.509683743119239807e-02
-1.292607337236404419e-01 6.779816746711730957e-02 -2.252837866544723511e-01 2.342503517866134644e-01 -1.810550689697265625e-01 2.584397792816162109e-01 -1.530220806598663330e-01 2.605714201927185059e-01 -3.495532646775245667e-02 1.170048117637634277e-01 2.936783805489540100e-02 -5.742504447698593140e-02 2.189395278692245483e-01 -4.389673471450805664e-02 -8.469305187463760376e-02 -2.921928763389587402e-01 -7.504095137119293213e-02 3.333672508597373962e-02 -2.032075822353363037e-01 3.653276711702346802e-02 -1.342099308967590332e-01 1.341089755296707153e-01 -2.181212753057479858e-01 -7.026820629835128784e-02 3.782909363508224487e-02 -3.135407567024230957e-01 3.359889686107635498e-01 -4.009367525577545166e-01 -7.188113033771514893e-02 6.140695139765739441e-02 -2.569692442193627357e-03 -2.227484807372093201e-02
-1.036469936370849609e-01 6.592211127281188965e-02 -9.255836904048919678e-02 1.161476820707321167e-01 -6.437692046165466309e-02 2.756277620792388916e-01 -3.091658651828765869e-02 5.051716789603233337e-02 -2.001303881406784058e-01 -2.602153718471527100e-01 2.904513094108551741e-04 7.292726635932922363e-02 -1.060939654707908630e-01 1.511540263891220093e-01 -3.150339722633361816e-01 -3.968149051070213318e-02 -9.223797917366027832e-02 2.577158510684967041e-01 2.920739725232124329e-02 1.644108295440673828e-01 -1.025724709033966064e-01 9.470261633396148682e-02 1.483881473541259766e-01 -1.433195024728775024e-01 4.199908673763275146e-01 -1.638865023851394653e-01 2.466925084590911865e-01 -4.018775224685668945e-01 6.434478610754013062e-02 9.103421866893768311e-02 -1.502654850482940674e-01 7.579272240400314331e-02
-1.836638301610946655e-01 -3.593256697058677673e-02 -1.066360250115394592e-01 -3.222516179084777832e-02 -2.588689327239990234e-02 -2.656114660203456879e-02 3.697963058948516846e-02 9.092377871274948120e-02 5.142824351787567139e-02 1.421314477920532227e-01 -6.154841929674148560e-02 3.219817578792572021e-01 3.779718652367591858e-02 -3.475532680749893188e-02 -1.685257852077484131e-01 1.598455011844635010e-01 6.327224522829055786e-02 -5.393283069133758545e-02 6.592213362455368042e-02 -1.402238458395004272e-01 -1.026284545660018921e-01 2.679926156997680664e-01 -2.024833709001541138e-01 -5.586709454655647278e-02 1.175515279173851013e-01 -1.339213997125625610e-01 4.373946189880371094e-01 -7.097505778074264526e-02 4.533897340297698975e-01 -2.266659587621688843e-01 1.481537371873855591e-01 3.004562556743621826e-01
-2.216726094484329224e-01 1.517588794231414795e-01 -2.762853801250457764e-01 2.126792669296264648e-01 -8.842958509922027588e-02 -3.296593576669692993e-02 9.725566022098064423e-03 1.575310975313186646e-01 -2.763542905449867249e-02 -2.713766880333423615e-02 -1.216707900166511536e-01 7.854202389717102051e-02 -1.371820718050003052e-01 -1.972132176160812378e-01 4.192092269659042358e-02 -1.966183483600616455e-01 -4.012156724929809570e-01 -3.435143530368804932e-01 3.316015377640724182e-02 -3.355781361460685730e-02 -1.821229159832000732e-01 1.349806338548660278e-01 -3.152978718280792236e-01 3.097087703645229340e-02 1.838288307189941406e-01 -1.036697328090667725e-01 3.563176691532135010e-01 1.619797646999359131e-01 -4.392445459961891174e-02 -1.139239594340324402e-01 -7.759518921375274658e-02 1.465136930346488953e-02
-6.506684422492980957e-02 4.105181619524955750e-02 -2.339783608913421631e-01 1.109646782279014587e-01 -3.954431787133216858e-02 1.775962114334106445e-01 -5.261217057704925537e-02 1.410153359174728394e-01 -1.155843064188957214e-01 4.560354724526405334e-02 9.421648457646369934e-03 -1.197846159338951111e-01 2.081247745081782341e-03 1.512545943260192871e-01 1.295625269412994385e-01 -1.009183749556541443e-01 -1.425574868917465210e-01 -1.860263794660568237e-01 -1.328742206096649170e-01 -1.344005763530731201e-02 -4.266920983791351318e-01 -5.943839624524116516e-02 1.597597450017929077e-01 1.794730126857757568e-01 2.751034498214721680e-01 1.636013090610504150e-01 3.778162598609924316e-01 -1.056137159466743469e-01 4.474492967128753662e-01 8.580006659030914307e-02 -1.594555005431175232e-02 1.061311811208724976e-01
-2.468982040882110596e-01 2.262170314788818359e-01 -8.426271378993988037e-02 8.139144629240036011e-02 -2.533333599567413330e-01 1.625376641750335693e-01 -4.780010879039764404e-02 2.112279236316680908e-01 -3.719812035560607910e-01 -9.396871924400329590e-02 2.603582106530666351e-03 -2.258990854024887085e-01 4.795149713754653931e-02 1.251827478408813477e-01 -7.000036537647247314e-02 -1.845190376043319702e-01 -1.619463860988616943e-01 -1.452280580997467041e-01 -2.376088351011276245e-01 7.229643315076828003e-02 -2.114754617214202881e-01 1.390211582183837891e-01 -1.411157101392745972e-01 2.104057222604751587e-01 2.952705621719360352e-01 1.042547728866338730e-02 2.649508714675903320e-01 9.190744161605834961e-02 2.131877094507217407e-01 -4.859327524900436401e-02 -1.336153149604797363e-01 1.124775558710098267e-01
-7.852829247713088989e-02 1.474733799695968628e-01 -7.907792925834655762e-02 2.321827411651611328e-01 -7.208023220300674438e-02 6.127692013978958130e-02 -2.993364036083221436e-01 4.690775647759437561e-02 -2.188471108675003052e-01 -9.571731090545654297e-02 -1.367792836390435696e-03 1.470175236463546753e-01 6.156690046191215515e-02 -5.412106961011886597e-02 2.807325422763824463e-01 -1.577290892601013184e-01 -2.901721596717834473e-01 -2.494020462036132812e-01 -4.007409811019897461e-01 1.567415893077850342e-01 3.989829123020172119e-02 4.935070127248764038e-02 -2.756782174110412598e-01 -1.068721413612365723e-01 -4.631979018449783325e-02 -1.374196112155914307e-01 2.615854442119598389e-01 -2.276395857334136963e-01 2.026847749948501587e-01 -6.649674475193023682e-02 -9.444364160299301147e-02 -5.813623592257499695e-02
-9.785107336938381195e-03 1.060073450207710266e-02 -1.165439635515213013e-01 3.119294047355651855e-01 1.960342377424240112e-01 2.221228033304214478e-01 1.318904459476470947e-01 1.727144420146942139e-01 -3.133088350296020508e-01 -9.344434738159179688e-02 1.027739122509956360e-01 6.449625641107559204e-02 -5.863391980528831482e-02 -2.326779365539550781e-01 -2.600786983966827393e-01 -1.746944338083267212e-01 -1.527864784002304077e-01 3.322001546621322632e-02 -1.784609258174896240e-02 2.391404509544372559e-01 4.710440337657928467e-02 -6.118982098996639252e-03 -1.120700612664222717e-01 2.879214882850646973e-01 2.625516951084136963e-01 -2.669727504253387451e-01 2.636276483535766602e-01 -2.827821671962738037e-01 -7.813192903995513916e-02 -2.209325879812240601e-02 1.746417954564094543e-02 1.800150610506534576e-02
-1.349962353706359863e-01 9.345837682485580444e-02 -3.947793245315551758e-01 5.752565711736679077e-02 -1.750231058395002037e-05 1.542541831731796265e-01 1.061790436506271362e-01 1.715364605188369751e-01 2.673204615712165833e-02 -1.838598102331161499e-01 5.911796167492866516e-02 -2.424350380897521973e-01 -9.900914132595062256e-02 2.224946916103363037e-01 -3.677410185337066650e-01 -1.617459803819656372e-01 -8.400709927082061768e-02 -9.329234063625335693e-02 -2.319897860288619995e-01 -2.183632552623748779e-02 -5.070343613624572754e-02 -1.341702044010162354e-01 -1.379232406616210938e-01 1.592646539211273193e-01 1.049053594470024109e-01 5.392014607787132263e-02 9.485612809658050537e-02 -3.292865455150604248e-01 3.145025968551635742e-01 -9.225736558437347412e-02 2.375452667474746704e-01 4.110756888985633850e-02
-8.309426903724670410e-02 4.403500258922576904e-02 -1.369886845350265503e-01 2.245766222476959229e-01 4.938380792737007141e-02 1.935183107852935791e-01 2.088419049978256226e-01 2.378077208995819092e-01 -1.297966390848159790e-02 -1.474315077066421509e-01 -2.094277292490005493e-01 -3.086567670106887817e-02 -4.688521381467580795e-03 -2.997834980487823486e-01 7.904399186372756958e-02 3.729435428977012634e-02 -2.648017704486846924e-01 -1.323335170745849609e-01 2.335604876279830933e-01 -1.630837842822074890e-02 -1.301583051681518555e-01 -2.432790398597717285e-02 1.022005304694175720e-01 7.685071229934692383e-02 3.376596271991729736e-01 -1.184888556599617004e-01 2.056818902492523193e-01 -3.131062388420104980e-01 1.933415383100509644e-01 -1.872369498014450073e-01 1.722322255373001099e-01 2.661252617835998535e-01
1.409686636179685593e-02 7.027678191661834717e-02 -1.502537131309509277e-01 3.529533445835113525e-01 8.710086345672607422e-03 1.954870373010635376e-01 2.543567717075347900e-01 2.122332155704498291e-01 -5.709072574973106384e-02 -1.836066320538520813e-02 -1.504698693752288818e-01 -3.599577024579048157e-02 3.390275686979293823e-02 -3.810315430164337158e-01 5.665719136595726013e-02 1.239693071693181992e-02 -4.087914526462554932e-01 -3.701660409569740295e-02 2.615744173526763916e-01 -5.485740303993225098e-02 -3.837274387478828430e-02 1.847356557846069336e-01 -6.027074530720710754e-02 7.266922295093536377e-02 2.629924714565277100e-01 -8.901464194059371948e-02 5.584275349974632263e-02 -2.830228507518768311e-01 1.774704307317733765e-01 -4.396873340010643005e-02 7.877280563116073608e-02 1.951406449079513550e-01
-1.913438588380813599e-01 -1.853080838918685913e-01 -2.349360883235931396e-01 2.386037707328796387e-01 -8.865768462419509888e-02 3.333481848239898682e-01 -1.471497565507888794e-01 7.132747769355773926e-02 1.486757546663284302e-01 -1.655774116516113281e-01 -9.898119419813156128e-02 2.391008287668228149e-01 1.584501415491104126e-01 1.557390838861465454e-01 -2.708079516887664795e-01 2.081393301486968994e-01 9.246708825230598450e-03 -4.193253219127655029e-01 1.659388691186904907e-01 1.611023992300033569e-01 -7.515011355280876160e-03 1.033187936991453171e-02 -4.653922468423843384e-02 7.283947616815567017e-02 6.960014253854751587e-02 1.253734678030014038e-01 2.182022929191589355e-01 -2.235349565744400024e-01 1.076882705092430115e-01 5.900894477963447571e-02 1.269750744104385376e-01 4.800913482904434204e-02
-3.115527629852294922e-01 5.159613117575645447e-02 -2.884254455566406250e-01 2.903121523559093475e-02 1.901987642049789429e-01 2.229905128479003906e-01 2.115729637444019318e-02 1.258734911680221558e-01 -3.530951216816902161e-02 -2.218721956014633179e-01 1.459920406341552734e-01 9.640880674123764038e-02 -3.295553028583526611e-01 3.988466039299964905e-02 -2.303321361541748047e-01 -2.554851770401000977e-01 3.669118136167526245e-02 -2.531242370605468750e-01 1.633629202842712402e-02 1.524814516305923462e-01 8.190884441137313843e-02 4.108216613531112671e-02 -7.836387306451797485e-02 -3.435821831226348877e-01 1.625229865312576294e-01 -1.480994522571563721e-01 -9.296799451112747192e-02 -9.368952363729476929e-02 3.315514922142028809e-01 -5.082023143768310547e-02 -1.484754402190446854e-02 -6.650982052087783813e-02
7.044573128223419189e-02 3.107852637767791748e-01 5.199554190039634705e-02 1.986498981714248657e-01 -1.567616760730743408e-01 2.236555069684982300e-01 -2.286441922187805176e-01 2.115190774202346802e-01 1.283279657363891602e-01 -1.055650040507316589e-01 1.174485385417938232e-01 1.422460228204727173e-01 -9.637046605348587036e-02 -2.427142672240734100e-02 8.305037021636962891e-02 1.851327270269393921e-01 -2.826303429901599884e-02 -9.265699237585067749e-02 -1.707652956247329712e-01 1.180202364921569824e-01 -3.151320293545722961e-02 2.353487908840179443e-01 2.681459672749042511e-02 -4.928035289049148560e-02 2.433524280786514282e-01 -2.845305576920509338e-02 3.835589885711669922e-01 -1.747640520334243774e-01 2.704611718654632568e-01 -2.362707704305648804e-01 -2.758809030055999756e-01 1.311695575714111328e-01
-1.004606187343597412e-01 1.540359854698181152e-01 -2.855172753334045410e-01 4.577124863862991333e-02 1.161863096058368683e-03 2.906387746334075928e-01 3.236082196235656738e-01 4.691954329609870911e-02 -1.370199471712112427e-01 -1.764934696257114410e-02 9.726510196924209595e-02 1.993992477655410767e-01 1.058654394000768661e-02 3.775682672858238220e-02 -4.144956916570663452e-02 -3.844008967280387878e-02 1.544716209173202515e-01 -1.706706434488296509e-01 -1.489166319370269775e-01 -8.977793157100677490e-03 -3.535440564155578613e-01 2.103274464607238770e-01 2.555383555591106415e-02 -1.203620955348014832e-01 3.714874982833862305e-01 1.887837946414947510e-01 3.565718233585357666e-01 -2.267496474087238312e-02 -1.907052397727966309e-01 -7.531260699033737183e-02 -4.787384718656539917e-02 1.134879812598228455e-01
-8.199740201234817505e-02 5.811977200210094452e-03 -4.591843485832214355e-02 7.532493025064468384e-02 4.731070995330810547e-02 3.221086263656616211e-01 -1.878092885017395020e-01 1.321596354246139526e-01 1.354339420795440674e-01 -2.582493424415588379e-01 3.189965486526489258e-01 1.701626181602478027e-01 -1.814257353544235229e-01 -3.774180710315704346e-01 -1.373480260372161865e-01 -8.563271909952163696e-02 -6.515093892812728882e-02 -2.714841067790985107e-01 1.327449548989534378e-02 -1.461487263441085815e-01 1.446364969015121460e-01 -3.659883514046669006e-02 -2.424590885639190674e-01 -1.049631386995315552e-01 2.170603424310684204e-01 5.723389610648155212e-02 -1.198885496705770493e-03 -2.261673957109451294e-01 2.957907319068908691e-01 -1.144542321562767029e-01 -6.849910318851470947e-02 -1.051113232970237732e-01
9.709398448467254639e-02 3.614986781030893326e-03 -1.877228468656539917e-01 1.861750893294811249e-02 5.551836919039487839e-03 3.205364942550659180e-01 2.474845200777053833e-02 5.383153632283210754e-02 3.827394545078277588e-01 -2.237634658813476562e-01 2.505348622798919678e-01 -1.292194519191980362e-02 -1.272167861461639404e-01 -5.649812892079353333e-02 -2.732454240322113037e-01 1.732538640499114990e-01 -1.074923761188983917e-02 -3.103298842906951904e-01 -2.274087816476821899e-02 -4.313127323985099792e-02 -1.949932873249053955e-01 5.989894643425941467e-02 -4.111913442611694336e-01 4.531783238053321838e-02 8.569010347127914429e-02 -9.528860449790954590e-02 2.092279791831970215e-01 5.486057326197624207e-02 6.261768937110900879e-02 -1.505964845418930054e-01 -1.590637415647506714e-01 1.961834132671356201e-01
-3.750547394156455994e-02 -4.612106829881668091e-02 6.032584980130195618e-02 1.588775664567947388e-01 -8.734352886676788330e-02 4.012311697006225586e-01 -1.015707701444625854e-01 1.628512442111968994e-01 -5.191845819354057312e-02 -3.092421032488346100e-02 8.343137055635452271e-02 3.300566375255584717e-01 -4.228151962161064148e-02 -3.189001679420471191e-01 -1.138805449008941650e-01 9.014646708965301514e-02 -3.176567852497100830e-01 -5.124939233064651489e-02 -3.067614138126373291e-01 -5.092783644795417786e-02 -1.561556905508041382e-01 -3.784623369574546814e-02 -1.449583172798156738e-01 1.687015444040298462e-01 -5.208094418048858643e-02 1.321964710950851440e-01 3.401351869106292725e-01 -1.089435145258903503e-01 2.048619687557220459e-01 -1.172052770853042603e-01 -4.682527109980583191e-02 1.919287443161010742e-01
-1.177513897418975830e-01 3.853308558464050293e-01 -1.964183151721954346e-01 3.771848380565643311e-01 4.923413321375846863e-02 2.063962966203689575e-01 -1.002623066306114197e-01 1.112828329205513000e-01 -1.917384266853332520e-01 1.437749415636062622e-01 -1.996188312768936157e-01 2.235255390405654907e-01 -1.422269195318222046e-01 -1.352075785398483276e-01 -7.743214070796966553e-02 2.481412589550018311e-01 -9.347724169492721558e-02 -1.066470518708229065e-01 -2.091386765241622925e-01 2.390928193926811218e-02 -4.560528323054313660e-02 2.202774137258529663e-01 9.705628454685211182e-02 -1.521358191967010498e-01 3.715787455439567566e-02 1.386441290378570557e-01 2.724836468696594238e-01 2.316019833087921143e-01 1.853151619434356689e-01 -4.218229651451110840e-02 -2.535686083137989044e-02 5.637220665812492371e-02
-3.998606279492378235e-02 1.765619963407516479e-01 -2.746530175209045410e-01 1.995158344507217407e-01 -2.336016893386840820e-01 3.177495598793029785e-01 -1.935803145170211792e-01 2.998033463954925537e-01 -3.681099787354469299e-02 -3.503580987453460693e-01 1.008726954460144043e-01 3.396165370941162109e-02 1.418036222457885742e-02 6.854639947414398193e-02 -2.485630363225936890e-01 -7.593826204538345337e-02 -1.374355852603912354e-01 7.232441008090972900e-02 9.640948474407196045e-02 9.741342067718505859e-02 2.866291441023349762e-02 2.003880217671394348e-02 4.011642336845397949e-01 -1.508105695247650146e-01 1.514038741588592529e-01 6.604315340518951416e-02 1.567670553922653198e-01 -1.619955338537693024e-02 1.914844363927841187e-01 6.587645504623651505e-03 -9.235703945159912109e-02 1.898577809333801270e-01
-1.947800070047378540e-01 3.873064815998077393e-01 4.970332235097885132e-02 6.100727990269660950e-02 -3.422364294528961182e-01 2.845088243484497070e-01 1.322649866342544556e-01 9.646650403738021851e-02 -2.196847200393676758e-01 -5.917585641145706177e-02 -7.820646464824676514e-02 2.615765035152435303e-01 1.792926490306854248e-01 -3.340629488229751587e-02 -1.539476513862609863e-01 -4.566940665245056152e-02 -1.957626938819885254e-01 1.494410336017608643e-01 -8.933939784765243530e-02 2.635033801198005676e-03 -2.049955725669860840e-01 2.481290996074676514e-01 9.425507485866546631e-02 -8.645884692668914795e-02 2.366786152124404907e-01 -7.089038193225860596e-02 1.657803356647491455e-01 -1.665260940790176392e-01 2.867917418479919434e-01 5.295832455158233643e-02 -6.739594042301177979e-02 -3.457055985927581787e-02
-3.692527860403060913e-02 1.817049086093902588e-01 -3.014974296092987061e-01 1.077930629253387451e-01 2.532055042684078217e-02 3.192567229270935059e-01 -8.296237140893936157e-02 2.693696320056915283e-01 -1.478750705718994141e-01 1.375722885131835938e-01 -1.943827569484710693e-01 3.955875337123870850e-01 -6.681656837463378906e-02 -2.270334511995315552e-01 -2.142567187547683716e-02 1.411618292331695557e-01 -1.026490330696105957e-01 -4.789770394563674927e-02 -7.828381843864917755e-03 -8.743602782487869263e-02 -6.176087632775306702e-02 -1.126583665609359741e-01 4.509843885898590088e-03 5.335191264748573303e-02 5.945097282528877258e-02 1.343765761703252792e-02 5.396067500114440918e-01 6.063960865139961243e-02 6.638237088918685913e-02 -2.960012108087539673e-02 -1.599409729242324829e-01 1.694712229073047638e-02
-7.973020896315574646e-03 -1.666947156190872192e-01 -2.213788777589797974e-01 2.989760041236877441e-01 -1.085973158478736877e-01 2.932977974414825439e-01 -3.588055074214935303e-02 -5.169795081019401550e-02 2.386357635259628296e-02 -1.999000161886215210e-01 1.425139605998992920e-02 1.494666635990142822e-01 2.247807532548904419e-01 4.798468574881553650e-02 -2.640723288059234619e-01 1.181473657488822937e-01 6.978057324886322021e-02 -2.196191400289535522e-01 1.834324151277542114e-01 1.112339422106742859e-01 -8.077432960271835327e-02 4.200943186879158020e-02 -2.174646221101284027e-02 -2.008570134639739990e-01 -5.686825513839721680e-02 1.716379225254058838e-01 3.718681037425994873e-01 -3.045094013214111328e-01 2.471409887075424194e-01 1.819707304239273071e-01 1.601952165365219116e-01 2.437496371567249298e-02
1.229879260063171387e-02 -9.507697820663452148e-02 -2.129842936992645264e-01 2.943301200866699219e-01 5.375627428293228149e-02 2.209898084402084351e-01 1.896179914474487305e-01 -1.513616368174552917e-02 1.593944281339645386e-01 2.194897532463073730e-01 -2.673265635967254639e-01 -1.025547645986080170e-02 1.639430075883865356e-01 -1.932692974805831909e-01 1.445865184068679810e-01 -7.768072187900543213e-02 -1.985286921262741089e-01 -1.522001028060913086e-01 1.928237527608871460e-01 2.663570046424865723e-01 -1.455882191658020020e-01 -6.954751163721084595e-02 -6.223189085721969604e-02 -1.051437035202980042e-01 2.824968695640563965e-01 -8.495241403579711914e-02 1.531505882740020752e-01 -1.782462000846862793e-01 3.923168480396270752e-01 -9.040892869234085083e-02 1.359159648418426514e-01 1.054122950881719589e-02
4.569141939282417297e-02 5.430682301521301270e-01 -2.594736516475677490e-01 3.249165713787078857e-01 1.064514890313148499e-01 1.176759600639343262e-01 -1.791432946920394897e-01 2.017227262258529663e-01 5.801654607057571411e-02 -8.433374017477035522e-02 -1.967977583408355713e-01 9.237653762102127075e-02 -1.492356043308973312e-02 -1.374219208955764771e-01 -2.331372350454330444e-02 2.883032560348510742e-01 -1.095238029956817627e-01 -1.340449005365371704e-01 -3.074769116938114166e-02 4.274502396583557129e-02 1.645708084106445312e-02 7.197351008653640747e-02 -2.366937510669231415e-02 -1.680961847305297852e-01 2.237461358308792114e-01 1.936710476875305176e-01 1.777875572443008423e-01 1.087355241179466248e-01 2.128137499094009399e-01 -1.596118211746215820e-01 -2.249157428741455078e-02 4.836753010749816895e-02
-1.624552607536315918e-01 3.221819400787353516e-01 -6.408173590898513794e-02 1.015613451600074768e-01 -4.593491181731224060e-02 2.355135232210159302e-01 -1.961835473775863647e-01 8.832410722970962524e-02 -6.498257815837860107e-02 -7.765509188175201416e-02 7.569109648466110229e-02 1.578050553798675537e-01 2.194792777299880981e-02 -1.708078682422637939e-01 -1.911142319440841675e-01 2.296190857887268066e-01 -2.553307116031646729e-01 -2.564431130886077881e-01 7.763700932264328003e-02 -1.579840630292892456e-01 1.371079832315444946e-01 6.155800819396972656e-02 -1.682620793581008911e-01 5.528197064995765686e-02 2.556216716766357422e-01 9.620681405067443848e-03 5.183909535408020020e-01 8.639380335807800293e-02 4.030817374587059021e-02 1.365808844566345215e-01 -7.800024747848510742e-02 -8.853279799222946167e-02
1.327372938394546509e-01 1.846517473459243774e-01 -3.671662211418151855e-01 3.293579220771789551e-01 3.130631521344184875e-02 1.608617752790451050e-01 -4.390875250101089478e-02 -7.255600392818450928e-02 4.393143579363822937e-03 2.454803287982940674e-01 -7.278026640415191650e-02 -1.725556850433349609e-01 9.044228494167327881e-02 4.541387781500816345e-02 -3.217840492725372314e-01 -9.192401915788650513e-02 -1.433591246604919434e-01 -7.365630567073822021e-02 -2.687045633792877197e-01 1.533647924661636353e-01 -4.444392025470733643e-02 1.576007902622222900e-01 -2.686783075332641602e-01 1.160329431295394897e-01 1.802096366882324219e-01 -2.370709776878356934e-01 2.580061368644237518e-02 -1.747827380895614624e-01 9.508398175239562988e-02 2.794673442840576172e-01 -5.819807946681976318e-02 9.365115314722061157e-02
5.183658376336097717e-02 1.016473174095153809e-01 -1.186228245496749878e-01 1.579219400882720947e-01 -3.621155917644500732e-01 2.123645991086959839e-01 -2.583485841751098633e-01 1.451041400432586670e-01 -1.817732118070125580e-02 4.772750660777091980e-03 1.073786020278930664e-01 2.890281677246093750e-01 5.614719539880752563e-02 -1.150121241807937622e-01 2.452084422111511230e-01 -3.190094605088233948e-02 -3.488729596138000488e-01 -1.605194360017776489e-01 -1.552924215793609619e-01 -7.484255731105804443e-02 -8.053944259881973267e-02 -4.916980117559432983e-02 -8.758454769849777222e-02 -3.219303861260414124e-02 1.802347898483276367e-01 -1.631166040897369385e-01 2.637763023376464844e-01 -2.562230229377746582e-01 1.611023098230361938e-01 -1.622982323169708252e-01 -2.614286839962005615e-01 -3.509467840194702148e-02
-2.122909277677536011e-01 2.149709314107894897e-01 -3.456717133522033691e-01 2.923732101917266846e-01 1.518610119819641113e-01 1.843287646770477295e-01 -8.010609447956085205e-02 3.670687600970268250e-02 -1.936291605234146118e-01 1.908238083124160767e-01 -3.033429011702537537e-02 -5.207054316997528076e-02 1.915390044450759888e-01 7.335478905588388443e-03 -3.054295480251312256e-01 -5.085081234574317932e-02 -1.354161053895950317e-01 -1.035342216491699219e-01 -1.926142573356628418e-01 1.826809048652648926e-01 8.053029887378215790e-03 1.290532052516937256e-01 -3.498994708061218262e-01 5.460085347294807434e-02 9.006591886281967163e-02 -1.052469611167907715e-01 8.589977025985717773e-02 -1.855535209178924561e-01 -2.956931479275226593e-03 3.139885365962982178e-01 -1.230023726820945740e-01 1.113986819982528687e-01
-1.825810819864273071e-01 2.248798757791519165e-01 -2.611608803272247314e-01 6.172223016619682312e-02 4.254955425858497620e-02 1.394413709640502930e-01 -1.773232035338878632e-02 -2.036939114332199097e-01 -2.000256776809692383e-01 4.529471322894096375e-02 -1.602353304624557495e-01 -1.609175354242324829e-01 1.529063284397125244e-01 -1.226033568382263184e-01 -2.008856981992721558e-01 -2.190694361925125122e-01 -1.025945767760276794e-01 -2.375511229038238525e-01 -1.487402021884918213e-01 1.420976668596267700e-01 -1.472595781087875366e-01 1.084758415818214417e-01 -4.672700166702270508e-01 -7.311742007732391357e-02 1.035208776593208313e-01 -2.215859591960906982e-01 1.616295427083969116e-01 -7.788341026753187180e-03 6.175926327705383301e-02 1.538789570331573486e-01 -1.408541351556777954e-01 2.467437088489532471e-01
-3.627350330352783203e-01 7.693663984537124634e-02 -2.558493018150329590e-01 2.200587242841720581e-01 1.269668191671371460e-01 3.116008043289184570e-01 -1.448788344860076904e-01 -7.998983375728130341e-03 -8.357691019773483276e-02 -3.599311038851737976e-02 -1.214610487222671509e-01 3.688972890377044678e-01 2.980887591838836670e-01 -1.477676928043365479e-01 7.112521678209304810e-02 -8.472229540348052979e-02 -1.031242311000823975e-02 8.433891832828521729e-02 2.231690846383571625e-02 -1.347229927778244019e-01 -2.977100759744644165e-02 8.460856229066848755e-02 -3.027967512607574463e-01 -1.490532755851745605e-01 1.782331466674804688e-01 1.401118282228708267e-02 -6.147502735257148743e-02 1.686723530292510986e-01 2.028230428695678711e-01 -4.007799923419952393e-02 -2.389922738075256348e-01 1.429447382688522339e-01
-1.437901109457015991e-01 2.455122768878936768e-02 9.278356283903121948e-02 6.082306057214736938e-02 1.897894591093063354e-01 4.136243462562561035e-01 -1.960990428924560547e-01 8.781822025775909424e-02 -1.427920460700988770e-01 -1.210334226489067078e-01 2.081464976072311401e-02 2.240950465202331543e-01 -1.660974174737930298e-01 -2.855487763881683350e-01 -3.892165049910545349e-02 2.651282027363777161e-02 -2.665733993053436279e-01 -9.854192845523357391e-03 -1.707635372877120972e-01 -1.032498776912689209e-01 -6.802091747522354126e-02 -1.271397769451141357e-01 -2.631925642490386963e-01 -1.124410703778266907e-01 1.709015667438507080e-01 2.148858271539211273e-02 4.190221428871154785e-01 -4.269525408744812012e-03 1.766427755355834961e-01 1.137266531586647034e-01 -5.914621427655220032e-02 2.225329726934432983e-01
-6.016547977924346924e-02 2.583857476711273193e-01 -3.981592506170272827e-02 4.228127300739288330e-01 -1.386498212814331055e-01 1.861069202423095703e-01 -7.858911156654357910e-02 2.374312877655029297e-01 2.025576382875442505e-01 2.004852443933486938e-01 7.603830844163894653e-02 1.454316377639770508e-01 -2.530773282051086426e-01 -2.697649300098419189e-01 -1.403787732124328613e-01 1.992067694664001465e-01 -2.506422400474548340e-01 -1.239057555794715881e-01 -1.194094046950340271e-01 -5.980014428496360779e-02 -1.082808151841163635e-01 2.666777074337005615e-01 -1.768008321523666382e-01 4.730356484651565552e-02 -3.300903737545013428e-02 -1.267627533525228500e-02 -7.737992703914642334e-02 -2.925979793071746826e-01 -4.115321859717369080e-02 5.231105908751487732e-02 -1.295071393251419067e-01 4.565524682402610779e-02
-8.869554847478866577e-02 1.708933413028717041e-01 -2.006072402000427246e-01 2.275416553020477295e-01 -1.396389603614807129e-01 7.344171404838562012e-02 -9.528734534978866577e-02 2.684160694479942322e-02 -1.537734419107437134e-01 6.788124330341815948e-03 -6.437722593545913696e-02 -1.328163444995880127e-01 1.701017469167709351e-01 -2.074724808335304260e-02 -3.260225653648376465e-01 -1.954417079687118530e-01 -2.167697995901107788e-01 -1.114084720611572266e-01 -2.047893255949020386e-01 6.272517144680023193e-03 -1.233210861682891846e-01 -5.528103560209274292e-02 -4.446618854999542236e-01 1.102685346268117428e-03 1.144431065768003464e-02 -2.669134438037872314e-01 1.642425209283828735e-01 -1.714108437299728394e-01 1.656772010028362274e-02 2.065541446208953857e-01 -2.063144743442535400e-01 2.937394678592681885e-01
-1.034092530608177185e-01 1.248801574110984802e-01 -2.950722277164459229e-01 1.775259673595428467e-01 -8.485107868909835815e-02 2.588901221752166748e-01 3.878815844655036926e-02 1.658668965101242065e-01 -6.433981005102396011e-03 -6.578937917947769165e-02 -2.482566982507705688e-02 2.480762638151645660e-02 -5.458126217126846313e-02 -2.701465785503387451e-01 -1.257392764091491699e-02 -1.751465499401092529e-01 -2.942486107349395752e-01 -2.749324142932891846e-01 -3.835378959774971008e-02 5.544255953282117844e-03 -3.484892100095748901e-02 2.421826422214508057e-01 -4.071750640869140625e-01 9.264463186264038086e-02 1.041059195995330811e-01 -1.045973896980285645e-01 3.442794382572174072e-01 3.007969260215759277e-01 4.247273877263069153e-02 -7.473108917474746704e-02 -1.651970483362674713e-02 5.597784370183944702e-02
-8.804822340607643127e-03 1.896372251212596893e-02 -2.224906682968139648e-01 2.203896492719650269e-01 7.902628183364868164e-02 1.584409028291702271e-01 7.297971844673156738e-02 8.552591502666473389e-02 2.770673669874668121e-02 5.558161810040473938e-02 1.741019189357757568e-01 1.224393993616104126e-01 3.695068955421447754e-01 9.683991223573684692e-02 -2.237514406442642212e-01 5.296691507101058960e-02 -2.383639514446258545e-01 -1.304589118808507919e-02 -4.251664131879806519e-02 2.686557769775390625e-01 -2.036561816930770874e-01 -3.190365433692932129e-02 -1.775209903717041016e-01 5.762513354420661926e-02 2.221242934465408325e-01 8.817182853817939758e-03 1.920380741357803345e-01 -5.247966572642326355e-02 3.618665039539337158e-01 -7.135185599327087402e-02 3.769946396350860596e-01 1.845106929540634155e-01
-1.562283188104629517e-01 2.210935056209564209e-01 -1.521306782960891724e-01 1.870340257883071899e-01 1.503959745168685913e-01 7.113396376371383667e-02 -4.124320298433303833e-02 3.364329040050506592e-01 -1.076309978961944580e-01 -2.267908155918121338e-01 -2.460517361760139465e-02 8.602040261030197144e-02 2.192745208740234375e-01 -2.680798433721065521e-02 -1.754574626684188843e-01 -4.173726961016654968e-02 2.276254147291183472e-01 -2.336434721946716309e-01 1.460867468267679214e-02 -2.104962766170501709e-01 -2.631328105926513672e-01 -8.855466544628143311e-02 -8.997139334678649902e-02 -3.065666258335113525e-01 3.731306493282318115e-01 1.134935580193996429e-02 -1.126423925161361694e-01 -1.077511906623840332e-01 2.344210892915725708e-01 -4.837136715650558472e-02 -1.504433900117874146e-01 -1.887379679828882217e-03
-2.414252012968063354e-01 5.700417608022689819e-02 -1.922513693571090698e-01 -1.391129046678543091e-01 -5.578228458762168884e-02 1.072392426431179047e-02 -1.865938864648342133e-02 1.397982090711593628e-01 -1.179854646325111389e-01 -1.499754376709461212e-02 2.578779682517051697e-02 -4.360842332243919373e-02 -3.449639678001403809e-02 -2.106394991278648376e-02 -2.366487979888916016e-01 -2.811889164149761200e-02 -4.767943546175956726e-02 -2.325103431940078735e-01 -9.099706076085567474e-03 4.783683419227600098e-01 -9.107990562915802002e-02 7.895459234714508057e-02 -7.330515235662460327e-02 -1.726518571376800537e-01 1.158005967736244202e-01 -2.422012835741043091e-01 5.314926505088806152e-01 2.191232331097126007e-02 7.854105532169342041e-02 9.368900954723358154e-02 3.006697073578834534e-02 2.793612480163574219e-01
-2.813586294651031494e-01 2.204809784889221191e-01 -9.382639825344085693e-02 5.057365074753761292e-02 2.338906079530715942e-01 2.641222774982452393e-01 1.564379632472991943e-01 1.223030239343643188e-01 2.595454687252640724e-03 -1.721194833517074585e-01 -1.068938300013542175e-01 -6.619047373533248901e-02 -1.910505443811416626e-01 -6.571925431489944458e-02 -3.299011290073394775e-01 2.552049458026885986e-01 -3.060601353645324707e-01 -1.709697693586349487e-01 -1.368601620197296143e-02 -6.789594143629074097e-02 -2.247015237808227539e-01 -2.248911410570144653e-01 -3.142064809799194336e-02 1.473356853239238262e-03 1.210788190364837646e-01 1.182048842310905457e-01 6.380042433738708496e-02 -3.322721421718597412e-01 1.154176294803619385e-01 5.496812984347343445e-02 1.945391297340393066e-01 9.844920039176940918e-02
-7.506773620843887329e-02 -3.033851087093353271e-02 -2.523831427097320557e-01 1.269240677356719971e-01 -6.354934722185134888e-02 3.456086814403533936e-01 -3.540899753570556641e-01 1.458393037319183350e-01 -1.022044848650693893e-02 -1.730629801750183105e-01 -1.044501587748527527e-01 2.606618404388427734e-01 1.929054856300354004e-01 2.859048545360565186e-01 -1.082410812377929688e-01 7.789235562086105347e-02 -1.865234039723873138e-02 -3.075566887855529785e-01 1.509297341108322144e-01 -1.680319011211395264e-01 -1.795529127120971680e-01 9.465864300727844238e-02 6.071741227060556412e-03 7.940267771482467651e-02 -1.323577463626861572e-01 7.151738554239273071e-02 3.208400607109069824e-01 -9.743495285511016846e-02 1.354812085628509521e-01 -7.619668543338775635e-02 -1.532201319932937622e-01 1.471741795539855957e-01
-9.926151484251022339e-02 3.497901838272809982e-03 -2.392235212028026581e-02 9.060898423194885254e-02 -2.817138731479644775e-01 1.180213466286659241e-01 -1.794020086526870728e-01 5.789638310670852661e-02 5.283541679382324219e-01 -3.215990588068962097e-02 -1.563135832548141479e-01 7.183372974395751953e-02 -1.392395198345184326e-01 -2.707835733890533447e-01 -1.286083906888961792e-01 4.674058035016059875e-02 -3.871730342507362366e-02 -2.620799243450164795e-01 -2.211887091398239136e-01 -1.209912449121475220e-01 -3.246592581272125244e-01 -1.286719925701618195e-02 -1.780052483081817627e-01 -1.116393730044364929e-01 2.231999039649963379e-01 2.311741001904010773e-02 7.252579182386398315e-02 -1.328008621931076050e-01 1.971016675233840942e-01 9.069997817277908325e-03 -1.180815622210502625e-01 1.473476141691207886e-01
-7.459701597690582275e-02 2.457973659038543701e-01 -4.549916461110115051e-02 5.307630822062492371e-02 1.350878179073333740e-01 2.714299857616424561e-01 -1.934225857257843018e-01 6.308276951313018799e-02 -1.114036068320274353e-01 -2.861486673355102539e-01 2.149438410997390747e-01 -1.075869277119636536e-01 1.725025242194533348e-03 8.028679341077804565e-02 9.184020571410655975e-03 -6.084056198596954346e-02 5.833882465958595276e-02 9.355088323354721069e-02 -3.952130675315856934e-01 1.079629585146903992e-01 -1.713353246450424194e-01 -1.281785219907760620e-01 1.493014544248580933e-01 -1.552846729755401611e-01 2.753394246101379395e-01 -6.961788237094879150e-02 1.938674747943878174e-01 -2.700752019882202148e-01 3.860862255096435547e-01 2.784830704331398010e-02 -5.943021178245544434e-02 1.294854581356048584e-01
-2.020107507705688477e-01 2.369229495525360107e-01 -3.775019049644470215e-01 1.204628795385360718e-01 -1.177743226289749146e-01 2.889137268066406250e-01 -1.056743040680885315e-01 5.574219394475221634e-03 7.127157598733901978e-02 -2.413042336702346802e-01 5.607480928301811218e-02 -3.298227787017822266e-01 1.965127438306808472e-01 2.865499556064605713e-01 -1.485839486122131348e-01 7.993736863136291504e-02 -9.262610226869583130e-02 -2.137126177549362183e-01 -9.078638255596160889e-02 -2.666713297367095947e-02 -2.808985710144042969e-01 -1.004960089921951294e-01 -7.658339291810989380e-02 3.287166729569435120e-02 1.112756729125976562e-01 -8.476226590573787689e-03 1.235516220331192017e-01 1.509475409984588623e-01 2.367264926433563232e-01 2.010810971260070801e-01 -7.319457828998565674e-02 3.975157812237739563e-02
-2.402993850409984589e-02 1.826182007789611816e-01 -6.790259480476379395e-02 4.894768074154853821e-02 -2.612135410308837891e-01 2.792014479637145996e-01 -2.700616233050823212e-02 2.902129292488098145e-01 -1.991754621267318726e-01 -1.742852292954921722e-02 -2.050498500466346741e-03 1.280165165662765503e-01 9.954203851521015167e-03 -1.214215457439422607e-01 1.298545859754085541e-03 -9.760011732578277588e-02 -3.852058053016662598e-01 -1.871736645698547363e-01 -1.669903658330440521e-02 9.494393318891525269e-02 -2.185825705528259277e-01 2.827823758125305176e-01 -2.593560814857482910e-01 1.026062294840812683e-01 1.451814323663711548e-01 1.921360008418560028e-02 4.052675664424896240e-01 1.920604705810546875e-01 3.918116912245750427e-02 -2.482703141868114471e-02 -3.818958252668380737e-02 1.508530974388122559e-01
-7.116784155368804932e-02 1.723910868167877197e-01 -3.191842138767242432e-01 4.065506458282470703e-01 -5.982945114374160767e-02 4.729091748595237732e-02 -2.615940570831298828e-01 1.132288128137588501e-01 -4.221442621201276779e-03 -1.231603324413299561e-01 8.289930969476699829e-02 5.437698587775230408e-02 -3.265624344348907471e-01 7.935854606330394745e-03 -1.630350649356842041e-01 -2.647899985313415527e-01 -1.140427440404891968e-01 -9.776280075311660767e-02 6.548838317394256592e-02 1.004939451813697815e-01 -1.485662013292312622e-01 -6.660670042037963867e-02 1.915012151002883911e-01 -2.877917289733886719e-01 3.355856239795684814e-01 1.375365555286407471e-01 -2.430984377861022949e-02 -3.747715149074792862e-03 2.259021997451782227e-01 4.861379507929086685e-03 4.259243607521057129e-02 1.208550408482551575e-01
-2.070247232913970947e-01 2.250448614358901978e-01 -3.121743500232696533e-01 1.571771502494812012e-02 1.141259372234344482e-01 2.239727973937988281e-01 -2.526676058769226074e-01 1.460560262203216553e-01 -3.507518768310546875e-02 2.581023573875427246e-01 -1.198213696479797363e-01 -5.390974227339029312e-03 1.420304179191589355e-01 -1.659725755453109741e-01 1.626106561161577702e-03 -2.857014536857604980e-01 -1.110643893480300903e-01 -1.144877076148986816e-01 -2.199702411890029907e-01 2.488633804023265839e-02 -7.115159928798675537e-02 5.974981933832168579e-02 -2.681269943714141846e-01 1.191631928086280823e-01 -3.132121637463569641e-02 -2.679031789302825928e-01 2.443304955959320068e-01 -2.383841425180435181e-01 -1.011774837970733643e-01 2.285910099744796753e-01 -1.968203112483024597e-02 1.659038960933685303e-01
1.694454438984394073e-02 5.805955529212951660e-01 -1.176944375038146973e-01 3.831759095191955566e-01 -1.070419847965240479e-01 3.486280888319015503e-02 -2.167596220970153809e-01 9.230991452932357788e-02 -5.341629311442375183e-02 2.168170735239982605e-02 -9.632315486669540405e-02 5.512306466698646545e-02 -7.724279910326004028e-02 -1.464362740516662598e-01 4.570258408784866333e-02 1.791859865188598633e-01 -2.523037791252136230e-01 -1.099767610430717468e-01 -1.492778509855270386e-01 -7.684906478971242905e-03 5.652262829244136810e-03 1.795523464679718018e-01 -8.459393680095672607e-02 -1.121965572237968445e-01 2.337258756160736084e-01 1.073932126164436340e-01 2.485721707344055176e-01 6.652982905507087708e-03 1.277662962675094604e-01 -8.014921844005584717e-02 -1.422909647226333618e-01 1.882059574127197266e-01
-2.358403354883193970e-01 1.409646272659301758e-01 -1.990640759468078613e-01 -7.830256223678588867e-02 4.791808128356933594e-02 4.515789747238159180e-01 -1.954970210790634155e-01 1.602612882852554321e-01 7.454349100589752197e-02 -1.363418847322463989e-01 5.803423933684825897e-03 2.459310144186019897e-01 -4.401587694883346558e-02 -4.140774011611938477e-01 1.007171273231506348e-01 -5.882034823298454285e-02 -2.531200051307678223e-01 -4.361631348729133606e-02 -1.172540262341499329e-01 7.280476391315460205e-03 -9.257429093122482300e-02 -8.604940772056579590e-02 4.682461917400360107e-02 -3.439911901950836182e-01 1.996379196643829346e-01 -7.193537056446075439e-02 6.821358203887939453e-02 -2.077315002679824829e-01 -2.923928387463092804e-02 -1.535596251487731934e-01 2.157701924443244934e-02 -5.438792333006858826e-02
-3.345890045166015625e-01 1.141745597124099731e-01 -2.250195443630218506e-01 7.648416794836521149e-03 -3.779568672180175781e-01 3.376103341579437256e-01 8.062621578574180603e-03 1.402225494384765625e-01 -1.320827603340148926e-01 -1.347028315067291260e-01 -2.298899367451667786e-02 -1.689562648534774780e-01 1.588692963123321533e-01 -5.166579037904739380e-02 -1.010621190071105957e-01 1.032765023410320282e-02 -1.782460510730743408e-01 1.897730678319931030e-01 -2.362833619117736816e-01 1.735749244689941406e-01 7.927108556032180786e-02 -8.736779540777206421e-02 -3.316777348518371582e-01 1.651653274893760681e-02 2.485237717628479004e-01 -1.903787702322006226e-01 9.614600241184234619e-02 -5.077147111296653748e-02 1.026283577084541321e-01 -1.981023401021957397e-01 -5.878973752260208130e-02 6.213933229446411133e-02
-9.786865115165710449e-02 1.023532897233963013e-01 -2.247778177261352539e-01 2.833185493946075439e-01 -1.670306622982025146e-01 2.574080228805541992e-01 -3.483953326940536499e-02 -1.077671498060226440e-01 1.108263954520225525e-01 -1.476904749870300293e-01 -1.653678156435489655e-02 5.522339940071105957e-01 5.964948982000350952e-02 -1.032895445823669434e-01 2.087954133749008179e-01 -1.090028584003448486e-01 -7.385034114122390747e-02 -3.584175184369087219e-02 -2.206857502460479736e-01 -1.580242365598678589e-01 1.092368960380554199e-01 2.083121836185455322e-01 -1.217634379863739014e-01 1.856580823659896851e-01 2.143269628286361694e-01 5.112220719456672668e-02 -1.400382444262504578e-02 -8.226025104522705078e-02 2.513775229454040527e-01 1.253162324428558350e-01 -9.349308907985687256e-02 7.034397870302200317e-02
-3.491885215044021606e-02 -1.726158708333969116e-01 -3.189236223697662354e-01 2.131994068622589111e-01 1.417731642723083496e-01 2.576250433921813965e-01 -8.323878794908523560e-02 2.201495915651321411e-01 1.591339260339736938e-01 -4.845263063907623291e-02 1.283416301012039185e-01 -2.046363055706024170e-01 7.534526288509368896e-02 -1.310084611177444458e-01 -3.344109356403350830e-01 -1.432076245546340942e-01 8.478108048439025879e-02 -1.642011404037475586e-01 -3.640065789222717285e-01 -1.725698709487915039e-01 -2.335272729396820068e-01 4.452151060104370117e-02 2.385670393705368042e-01 9.091410785913467407e-02 8.720672875642776489e-02 -7.936332374811172485e-03 1.578506231307983398e-01 -6.886878609657287598e-02 2.797904014587402344e-01 -1.291130296885967255e-02 6.616318970918655396e-02 -2.174349687993526459e-02
-2.061666399240493774e-01 1.244651973247528076e-01 -4.084459543228149414e-01 1.263097375631332397e-01 8.590152859687805176e-02 3.690078482031822205e-02 -6.597831845283508301e-03 1.002665162086486816e-01 -1.763696074485778809e-01 -1.055645570158958435e-01 1.002015396952629089e-01 -1.531988382339477539e-01 2.042660266160964966e-01 1.147995740175247192e-01 -5.003038048744201660e-01 -9.205786138772964478e-02 -7.429476082324981689e-02 -8.407882601022720337e-02 -2.744049951434135437e-02 -7.891843467950820923e-02 -9.423524141311645508e-02 1.223648339509963989e-02 -4.767044261097908020e-02 1.946406066417694092e-01 1.580761671066284180e-01 1.372944265604019165e-01 1.035902276635169983e-01 -2.660111784934997559e-01 3.905729949474334717e-01 -5.837993230670690536e-03 4.387031123042106628e-02 4.844780638813972473e-02
-1.648308485746383667e-01 2.378612011671066284e-01 -1.831499189138412476e-01 2.052943408489227295e-01 1.355226188898086548e-01 3.001684136688709259e-02 4.580532386898994446e-02 1.379233598709106445e-01 4.999557882547378540e-02 -2.678784728050231934e-01 3.029300458729267120e-02 -2.160521782934665680e-02 1.102690324187278748e-01 2.185690850019454956e-01 -2.921116948127746582e-01 -4.384456202387809753e-03 -1.786016486585140228e-02 -5.528684854507446289e-01 -1.709417626261711121e-02 2.339194715023040771e-01 2.127439901232719421e-02 2.515645464882254601e-03 -1.500980854034423828e-01 7.351189106702804565e-02 7.435210794210433960e-02 8.875401690602302551e-03 1.918744593858718872e-01 -1.697025448083877563e-01 3.166767060756683350e-01 1.159569472074508667e-01 6.307379156351089478e-02 3.059593215584754944e-02
-1.893133274279534817e-03 2.065565735101699829e-01 -1.331541836261749268e-01 1.930168122053146362e-01 1.227982267737388611e-01 4.279457330703735352e-01 -6.770346313714981079e-02 1.203462257981300354e-01 -4.120821133255958557e-02 1.081609278917312622e-01 -2.009352296590805054e-01 3.618344366550445557e-01 -9.002371132373809814e-02 -1.795494258403778076e-01 2.007663995027542114e-02 1.223932355642318726e-01 -1.632614433765411377e-01 2.516107261180877686e-02 -1.657761782407760620e-01 -8.446960896253585815e-02 -7.029534131288528442e-02 9.038735926151275635e-02 -3.418339416384696960e-02 -2.025233358144760132e-01 5.058674514293670654e-02 4.505873192101716995e-03 5.414401292800903320e-01 1.277243345975875854e-01 8.776492625474929810e-02 -3.328286856412887573e-02 2.417314983904361725e-02 7.742829620838165283e-02
-1.502321939915418625e-02 1.700816005468368530e-01 -9.899634122848510742e-02 3.700319528579711914e-01 2.589290738105773926e-01 1.054102033376693726e-01 -3.573875501751899719e-02 2.369776070117950439e-01 -1.114933192729949951e-02 1.186046227812767029e-01 1.815540529787540436e-02 -3.957282006740570068e-02 1.987839341163635254e-01 -1.089895293116569519e-01 -2.551859915256500244e-01 -1.368656605482101440e-01 -2.684026956558227539e-01 -2.494451552629470825e-01 -9.045486152172088623e-02 -6.812312453985214233e-02 -1.329402029514312744e-01 1.414349526166915894e-01 -1.355701088905334473e-01 5.836161226034164429e-02 -8.832335472106933594e-02 -2.996759712696075439e-01 2.454204857349395752e-01 2.650874666869640350e-02 3.906740620732307434e-02 3.084234893321990967e-01 -2.379567623138427734e-01 1.372410953044891357e-01
-7.574555464088916779e-03 1.236194372177124023e-01 -2.566491365432739258e-01 7.145957648754119873e-02 4.088596999645233154e-02 3.033330142498016357e-01 6.742682307958602905e-02 8.287908881902694702e-02 1.407672911882400513e-01 -6.357852369546890259e-02 6.072162464261054993e-02 1.135978400707244873e-01 3.886030614376068115e-01 1.084544286131858826e-01 -1.354893893003463745e-01 -8.178376592695713043e-03 -7.272225618362426758e-02 -4.695650190114974976e-02 -6.788441538810729980e-02 1.581526845693588257e-01 -3.236874639987945557e-01 -7.239345461130142212e-02 -2.035888731479644775e-01 2.716771662235260010e-01 2.210678905248641968e-01 5.160465836524963379e-02 1.759613156318664551e-01 -1.514236629009246826e-01 1.761004328727722168e-01 -8.347724378108978271e-02 3.629387915134429932e-01 2.223162651062011719e-01
-7.765651494264602661e-02 -2.303373217582702637e-01 -1.582293957471847534e-01 2.041755020618438721e-01 -3.479720652103424072e-02 2.173001021146774292e-01 -1.101571619510650635e-01 5.271067470312118530e-02 1.537285000085830688e-01 -1.325091570615768433e-01 1.889131367206573486e-01 3.361691832542419434e-01 -6.427720189094543457e-02 5.197500344365835190e-03 -1.130047366023063660e-01 1.269290745258331299e-01 -3.381835818290710449e-01 -9.423022717237472534e-02 -3.029821440577507019e-02 -1.362550538033246994e-02 1.209885179996490479e-01 2.624963410198688507e-02 -1.907812207937240601e-01 -1.649257391691207886e-01 -1.038998737931251526e-01 1.298967450857162476e-01 2.487676292657852173e-01 -3.817995190620422363e-01 3.251834809780120850e-01 -2.009233236312866211e-01 5.658305808901786804e-02 -1.096921274438500404e-03
-2.467031180858612061e-01 1.547375768423080444e-01 -2.127334848046302795e-02 2.830536365509033203e-01 2.427849546074867249e-02 8.586095273494720459e-02 -1.882372796535491943e-01 -2.321808785200119019e-02 7.403825968503952026e-02 -6.738710403442382812e-02 3.331672400236129761e-02 7.003381103277206421e-02 7.143036276102066040e-02 -2.965387701988220215e-01 -8.838673681020736694e-02 -2.178980559110641479e-01 -2.378523200750350952e-01 -3.386580944061279297e-01 -4.076164960861206055e-01 -8.541548252105712891e-02 -4.109560325741767883e-02 -5.302142351865768433e-02 -3.208960592746734619e-01 1.883802860975265503e-01 2.084060162305831909e-01 -1.020299866795539856e-01 1.605550497770309448e-01 -3.176411241292953491e-02 -4.737403988838195801e-02 9.217412024736404419e-02 8.713413029909133911e-02 1.992157548666000366e-01
-1.067804098129272461e-01 -1.114055961370468140e-01 -3.493694961071014404e-01 6.685213744640350342e-02 -9.516744315624237061e-02 8.900730311870574951e-02 1.372689288109540939e-02 2.956550419330596924e-01 1.171669960021972656e-01 -1.372069120407104492e-01 -1.858901418745517731e-02 -5.247582122683525085e-02 -1.400958299636840820e-01 1.368945688009262085e-01 -2.958026528358459473e-01 -2.684633135795593262e-01 -1.498064845800399780e-01 -8.911311626434326172e-02 1.104137003421783447e-01 -1.904163807630538940e-01 -4.815565794706344604e-02 1.869173645973205566e-01 -1.193820033222436905e-02 5.374022200703620911e-02 1.080136224627494812e-01 1.537597477436065674e-01 2.413280904293060303e-01 -1.442692279815673828e-01 4.666760563850402832e-01 2.234937846660614014e-01 1.708055846393108368e-02 9.988636523485183716e-02
-2.923662364482879639e-01 7.332916557788848877e-02 -2.578918039798736572e-01 1.354503631591796875e-01 -2.183501422405242920e-01 1.903202831745147705e-01 2.661580406129360199e-02 1.686158180236816406e-01 9.634388983249664307e-02 -2.272175997495651245e-01 4.060473293066024780e-02 1.101265996694564819e-01 8.575806021690368652e-02 -4.879467189311981201e-01 1.270208358764648438e-01 7.042261958122253418e-02 -6.110418587923049927e-02 -9.496337175369262695e-02 -1.563117206096649170e-01 -2.088534273207187653e-02 1.442726328969001770e-02 5.658528208732604980e-02 -1.608346849679946899e-01 -2.059568315744400024e-01 3.153961002826690674e-01 -2.543281316757202148e-01 -9.735201299190521240e-02 -1.596164256334304810e-01 5.071291700005531311e-02 9.634075313806533813e-02 -2.225569933652877808e-01 1.450357679277658463e-02
8.637040108442306519e-02 1.542571783065795898e-01 -1.923919171094894409e-01 -6.810873746871948242e-02 6.564547866582870483e-02 2.670043520629405975e-02 8.540107868611812592e-03 2.868973016738891602e-01 -7.422967255115509033e-02 -1.174550577998161316e-01 -1.122323051095008850e-01 -1.825928315520286560e-02 3.966255187988281250e-01 6.603416800498962402e-02 -3.148345947265625000e-01 -2.620971202850341797e-02 -1.824336796998977661e-01 -9.782575815916061401e-02 -9.081613272428512573e-03 1.644199937582015991e-01 -2.126018553972244263e-01 -1.025326550006866455e-01 -2.002485245466232300e-01 1.477133668959140778e-02 1.932238638401031494e-01 1.236231625080108643e-02 4.041468501091003418e-01 -2.008654475212097168e-01 1.532609462738037109e-01 -6.678884476423263550e-02 3.003363311290740967e-01 1.437044441699981689e-01
-1.101892217993736267e-01 -1.439925432205200195e-01 -1.245937123894691467e-02 4.737524688243865967e-01 2.607265114784240723e-01 2.727937996387481689e-01 -8.838066458702087402e-02 2.866181433200836182e-01 6.204691529273986816e-02 -1.781682670116424561e-01 -3.297350183129310608e-02 6.223709322512149811e-03 -4.808725044131278992e-02 -9.981948137283325195e-02 -1.577357500791549683e-01 2.698721922934055328e-02 -3.787202239036560059e-01 -2.964050173759460449e-01 -2.202658914029598236e-02 -2.901161275804042816e-02 -2.034353315830230713e-01 2.044524401426315308e-01 3.146204631775617599e-03 -3.078412637114524841e-02 -8.546430617570877075e-02 4.217209294438362122e-02 1.199780702590942383e-01 9.173055738210678101e-02 1.862420439720153809e-01 8.836490660905838013e-02 2.051697112619876862e-02 2.097703218460083008e-01
-3.246266543865203857e-01 2.334911525249481201e-01 1.037303432822227478e-01 -8.885096013545989990e-02 -3.359895348548889160e-01 4.345742464065551758e-01 -5.349358078092336655e-03 9.244623780250549316e-02 -1.807614862918853760e-01 1.633273437619209290e-03 -7.553581148386001587e-02 1.204889640212059021e-01 -2.350299432873725891e-02 6.758134812116622925e-02 -4.173730686306953430e-02 -1.513660848140716553e-01 -5.495731160044670105e-02 -2.735128812491893768e-02 -1.923547387123107910e-01 2.140977829694747925e-01 -2.579939961433410645e-01 2.012359052896499634e-01 -1.633157953619956970e-02 -1.230596750974655151e-02 2.395585030317306519e-01 -1.385969668626785278e-01 9.616456180810928345e-02 -1.164077371358871460e-01 2.840200364589691162e-01 -1.296537555754184723e-02 1.979149281978607178e-01 1.223484799265861511e-01
-4.038337767124176025e-01 1.993395388126373291e-01 -1.066694781184196472e-01 -1.221073511987924576e-02 2.803233265876770020e-01 3.282755017280578613e-01 -4.797757789492607117e-02 2.142250090837478638e-01 1.655176728963851929e-01 -1.220553815364837646e-01 2.299423143267631531e-02 1.293268054723739624e-01 4.162401333451271057e-02 -1.660169064998626709e-01 -2.527042925357818604e-01 1.835264638066291809e-02 -1.266504079103469849e-01 -2.676529623568058014e-02 1.600252091884613037e-02 2.495395205914974213e-02 -1.043071225285530090e-01 -1.868405044078826904e-01 8.541265875101089478e-02 -3.258148953318595886e-02 1.592972725629806519e-01 8.735951036214828491e-02 1.271370947360992432e-01 -3.738224208354949951e-01 6.431297957897186279e-02 5.992871522903442383e-02 3.191339373588562012e-01 -1.667514592409133911e-01
-1.550648454576730728e-02 3.157379031181335449e-01 -2.161758095026016235e-01 1.738491356372833252e-01 -1.607881039381027222e-01 2.317856252193450928e-01 -8.169712126255035400e-02 1.502081900835037231e-01 -2.446317821741104126e-01 2.528963424265384674e-02 2.494232915341854095e-02 1.309680473059415817e-02 1.623778045177459717e-02 -1.265871375799179077e-01 -6.564123183488845825e-02 -1.340198218822479248e-01 -2.783650755882263184e-01 -3.764353692531585693e-01 8.731397986412048340e-02 7.828413695096969604e-02 -1.811147481203079224e-01 1.749103218317031860e-01 -3.224395513534545898e-01 1.071313545107841492e-01 1.919954717159271240e-01 7.471684366464614868e-02 3.614124655723571777e-01 1.230866387486457825e-01 -1.514555606991052628e-02 -1.079751327633857727e-01 -5.006990954279899597e-02 8.402035571634769440e-03
-3.168550431728363037e-01 1.283216625452041626e-01 -3.153293728828430176e-01 -1.138609945774078369e-01 9.885670244693756104e-02 1.684105247259140015e-01 -2.907398641109466553e-01 3.598532825708389282e-02 4.855704307556152344e-02 -1.673652976751327515e-01 4.321098327636718750e-02 3.013220429420471191e-01 -1.587789207696914673e-01 -8.723658323287963867e-02 -2.516406178474426270e-01 1.357947736978530884e-01 -1.360450219362974167e-02 -1.453647017478942871e-01 -1.190248355269432068e-01 -2.323986887931823730e-01 -2.917301952838897705e-01 -1.955703049898147583e-01 -6.290598958730697632e-02 -1.657311469316482544e-01 7.004177570343017578e-02 4.887320846319198608e-02 2.463616430759429932e-01 3.634000942111015320e-02 1.035932749509811401e-01 -3.156903386116027832e-02 -2.607713639736175537e-01 1.259191632270812988e-01
-5.618831515312194824e-02 -4.309877753257751465e-02 -1.284179836511611938e-01 3.432606160640716553e-02 2.240192890167236328e-01 2.190299034118652344e-01 -5.584404570981860161e-04 3.229204937815666199e-02 6.312420964241027832e-02 -4.731901362538337708e-02 -4.782876670360565186e-01 -4.033056646585464478e-02 1.607747972011566162e-01 8.566898852586746216e-02 1.185672134160995483e-01 1.073235943913459778e-01 -3.678255677223205566e-01 -2.101630866527557373e-01 7.540862262248992920e-02 -1.400167495012283325e-01 -1.714541912078857422e-01 1.726418882608413696e-01 -1.375538110733032227e-01 1.354133784770965576e-01 3.367593586444854736e-01 -6.622751057147979736e-02 7.941493391990661621e-02 -2.208697348833084106e-01 1.749999076128005981e-01 1.881077140569686890e-01 -1.357225626707077026e-01 -1.556025296449661255e-01
-1.522578895092010498e-01 8.239842951297760010e-03 -4.602927565574645996e-01 -7.462722063064575195e-02 2.242180258035659790e-01 7.721018791198730469e-02 1.826230138540267944e-01 2.491129487752914429e-01 1.954935640096664429e-01 -1.030994728207588196e-01 7.953689247369766235e-02 1.918507367372512817e-01 9.125065058469772339e-02 1.866986392997205257e-03 -8.436887711286544800e-02 -2.142136730253696442e-02 -2.015905082225799561e-01 -4.207073897123336792e-02 1.012858189642429352e-02 -1.672319769859313965e-01 -2.523797452449798584e-01 -8.935791556723415852e-04 -3.149162828922271729e-01 -7.875042967498302460e-03 2.739776074886322021e-01 2.389415726065635681e-02 1.524605304002761841e-01 -3.120650947093963623e-01 1.142033711075782776e-01 -6.863605976104736328e-02 -1.156366094946861267e-01 -1.974416226148605347e-01
-8.368974179029464722e-02 4.911573976278305054e-02 -2.845890522003173828e-01 3.667843043804168701e-01 -7.024597376585006714e-02 2.960389852523803711e-01 -3.179623484611511230e-01 8.333491533994674683e-02 -2.913410067558288574e-01 -1.855194382369518280e-02 -1.359813958406448364e-01 1.991584450006484985e-01 -5.304299294948577881e-03 -1.226679980754852295e-01 -1.480350941419601440e-01 -1.560018509626388550e-01 -2.431516721844673157e-02 -1.137414500117301941e-01 -3.009463548660278320e-01 -1.555418595671653748e-02 -9.393371641635894775e-03 7.638232409954071045e-02 6.302948109805583954e-03 -2.636608481407165527e-01 7.526191417127847672e-03 -3.405625373125076294e-02 -1.992270052433013916e-01 1.019601989537477493e-02 2.545590102672576904e-01 -1.404852420091629028e-01 -2.262267321348190308e-01 1.148627027869224548e-01
1.147736515849828720e-02 -2.450982332229614258e-01 -2.229728847742080688e-01 3.210332393646240234e-01 1.623712033033370972e-01 1.738767772912979126e-01 -2.993662357330322266e-01 6.717593222856521606e-02 -1.178110614418983459e-01 -3.335995078086853027e-01 1.704760640859603882e-01 -1.499262005090713501e-01 3.118058666586875916e-03 -2.411914914846420288e-01 1.854489371180534363e-02 8.771150559186935425e-02 -5.079636350274085999e-02 -1.790901422500610352e-01 -1.298909485340118408e-01 -4.345855861902236938e-02 -2.489289501681923866e-03 1.007054895162582397e-01 -2.997180223464965820e-01 -1.206673756241798401e-01 3.190731704235076904e-01 -1.786874532699584961e-01 1.671750545501708984e-01 3.056708723306655884e-03 6.537110544741153717e-03 -1.878732144832611084e-01 9.133061021566390991e-02 1.415270268917083740e-01
-1.559312939643859863e-01 1.415419131517410278e-01 -7.629836350679397583e-02 3.126538097858428955e-01 -2.245525121688842773e-01 8.629634231328964233e-02 2.276133000850677490e-01 8.823879063129425049e-02 1.629358343780040741e-02 -9.911720454692840576e-02 -1.563397943973541260e-01 1.626518219709396362e-01 -3.377594053745269775e-02 -1.545656472444534302e-01 -2.335359603166580200e-01 -7.818722724914550781e-02 -6.400746852159500122e-02 1.072273179888725281e-01 1.023490056395530701e-01 -2.248230129480361938e-01 -2.045006006956100464e-01 9.773574024438858032e-02 2.728426270186901093e-02 9.146931767463684082e-02 3.378152549266815186e-01 -9.304531663656234741e-02 1.300112754106521606e-01 -2.973061800003051758e-02 4.663237035274505615e-01 -1.913797110319137573e-01 2.558947354555130005e-02 -2.356693595647811890e-01
-2.762147188186645508e-01 1.845830827951431274e-01 -2.351101934909820557e-01 1.496721506118774414e-01 -1.175655648112297058e-01 -7.188127189874649048e-02 -1.417673081159591675e-01 8.773761987686157227e-02 -9.533072263002395630e-02 -1.432625353336334229e-01 1.016158908605575562e-01 1.607408076524734497e-01 -1.607535593211650848e-02 -1.677693575620651245e-01 -2.362711578607559204e-01 -3.823793306946754456e-02 -2.079769223928451538e-01 -2.086306959390640259e-01 -4.411674141883850098e-01 2.341032624244689941e-01 -4.720776155591011047e-02 1.138172596693038940e-01 -4.121322557330131531e-02 3.121200203895568848e-01 1.053976863622665405e-01 -1.419005095958709717e-01 3.505055904388427734e-01 -4.168785735964775085e-02 8.266203850507736206e-02 -3.250996815040707588e-03 -2.244948782026767731e-02 2.479364397004246712e-03
-6.956873461604118347e-03 8.451878279447555542e-02 -1.106663234531879425e-02 2.058698982000350952e-02 2.626662887632846832e-02 3.519672751426696777e-01 -2.270675078034400940e-02 7.366497814655303955e-02 -1.040610224008560181e-01 -6.955051422119140625e-02 -1.978984773159027100e-01 3.661327362060546875e-01 -1.471815854310989380e-01 -3.156821429729461670e-02 -1.050393879413604736e-01 -1.870518624782562256e-01 -2.294832319021224976e-01 6.387075036764144897e-02 -1.478015482425689697e-01 6.213066726922988892e-02 -3.947700560092926025e-01 -1.869258284568786621e-01 9.419286251068115234e-02 -3.344158828258514404e-01 1.623896956443786621e-01 -3.082046099007129669e-02 3.168250024318695068e-01 -4.115097597241401672e-02 9.144094586372375488e-02 1.617098450660705566e-01 1.854852885007858276e-01 1.092644929885864258e-01
-2.354985028505325317e-01 1.554522197693586349e-02 1.890070140361785889e-01 4.304324388504028320e-01 5.204056203365325928e-02 2.587317526340484619e-01 -2.903861179947853088e-02 1.330638187937438488e-03 -1.488537639379501343e-01 9.856472164392471313e-02 3.754046512767672539e-03 1.081244796514511108e-01 -1.569337397813796997e-02 -1.034301966428756714e-01 -2.194857895374298096e-01 -2.305194037035107613e-03 -3.101757764816284180e-01 -2.491362988948822021e-01 -3.535954654216766357e-01 -1.606360636651515961e-02 -1.639302223920822144e-01 6.543327122926712036e-02 -2.267140299081802368e-01 5.424119159579277039e-02 -2.342808805406093597e-02 -2.301371246576309204e-01 1.496096402406692505e-01 6.442719697952270508e-02 1.203167364001274109e-01 -1.358638554811477661e-01 -1.040400564670562744e-01 2.392482757568359375e-01
-2.641117572784423828e-01 2.335023283958435059e-01 -6.444071978330612183e-02 2.418211251497268677e-01 8.505665510892868042e-02 1.137565746903419495e-01 -3.470632061362266541e-02 -1.798361912369728088e-02 -1.295431256294250488e-01 -1.019259840250015259e-01 -1.204842627048492432e-01 2.600716985762119293e-02 -5.770437419414520264e-02 -3.070074021816253662e-01 -1.229337006807327271e-01 -1.895532906055450439e-01 -2.219739258289337158e-01 -3.107141256332397461e-01 -4.421632885932922363e-01 4.194375127553939819e-02 -1.227533668279647827e-01 -8.104024827480316162e-02 -2.456133663654327393e-01 2.702966034412384033e-01 7.866499572992324829e-02 -1.294856667518615723e-01 2.509787976741790771e-01 -1.296164654195308685e-02 1.872955355793237686e-03 -3.348303027451038361e-03 4.813828505575656891e-03 1.270522624254226685e-01
-1.087707355618476868e-01 4.398071393370628357e-02 -3.461661934852600098e-01 3.342297300696372986e-02 -1.854307949542999268e-02 2.631870508193969727e-01 -9.601233899593353271e-02 2.972472608089447021e-01 -3.370193019509315491e-02 -9.973678737878799438e-03 -3.401274979114532471e-02 -2.520100474357604980e-01 6.456871330738067627e-02 1.796952933073043823e-01 -4.650221765041351318e-01 -1.788077354431152344e-01 -6.872657686471939087e-02 -7.145924866199493408e-02 2.249138057231903076e-02 -1.266281772404909134e-02 -9.029605984687805176e-02 -7.456225901842117310e-02 -5.228423327207565308e-02 1.209519281983375549e-01 1.456359177827835083e-01 2.446007728576660156e-01 1.174949258565902710e-01 -3.850071132183074951e-01 2.334106862545013428e-01 -1.458267308771610260e-02 8.485146611928939819e-02 3.134336322546005249e-02
9.014751762151718140e-03 6.578684598207473755e-02 -1.117510050535202026e-01 1.989638060331344604e-01 -8.156493306159973145e-02 5.672880262136459351e-02 -3.101115822792053223e-01 1.810932159423828125e-01 -2.560215890407562256e-01 2.094703912734985352e-02 6.931810826063156128e-02 1.811239719390869141e-01 8.949396759271621704e-02 -6.069925054907798767e-02 1.057390421628952026e-01 -1.235050708055496216e-01 -1.998215764760971069e-01 -3.382346630096435547e-01 -3.293382227420806885e-01 2.549918293952941895e-01 -4.691805224865674973e-03 -6.159289926290512085e-02 -2.943616807460784912e-01 -1.921682506799697876e-01 1.077029407024383545e-01 -6.210231408476829529e-02 2.935038208961486816e-01 -2.306799143552780151e-01 1.579249948263168335e-01 4.913770407438278198e-02 -1.595181226730346680e-01 1.150284707546234131e-02
-1.121824756264686584e-01 3.778467476367950439e-01 -2.435112744569778442e-01 -6.133526563644409180e-02 -1.188568323850631714e-01 1.792578548192977905e-01 -7.450476288795471191e-02 1.617683619260787964e-01 -1.187321543693542480e-01 -7.684900611639022827e-02 -8.140722662210464478e-02 5.208092276006937027e-03 7.877407968044281006e-02 -1.907555162906646729e-01 -5.597860366106033325e-02 -1.867855787277221680e-01 -4.637295901775360107e-01 -2.793235182762145996e-01 1.214310899376869202e-02 8.455825597047805786e-02 -5.675285682082176208e-02 6.693793088197708130e-02 -2.758862376213073730e-01 2.106658667325973511e-01 1.290432065725326538e-01 -6.124602630734443665e-02 2.942629456520080566e-01 1.312211304903030396e-01 2.007023990154266357e-02 -3.419678285717964172e-02 -1.660552173852920532e-01 1.200645714998245239e-01
-3.108030557632446289e-01 1.037851646542549133e-01 -1.742366254329681396e-01 1.743933409452438354e-01 7.201940286904573441e-03 1.184291094541549683e-01 -1.235439404845237732e-01 -6.142570450901985168e-02 7.227129489183425903e-02 -6.284333765506744385e-02 -7.087898254394531250e-02 -4.333599284291267395e-02 5.028944462537765503e-02 -3.440960943698883057e-01 4.387531057000160217e-02 -1.378442794084548950e-01 -2.061824053525924683e-01 -3.126584589481353760e-01 -5.145688652992248535e-01 6.018531322479248047e-02 4.010324552655220032e-02 -8.771887049078941345e-03 -3.205869197845458984e-01 5.709090828895568848e-02 1.270895600318908691e-01 -7.151784002780914307e-02 2.042213380336761475e-01 1.141533404588699341e-01 4.946437105536460876e-02 2.748817577958106995e-02 -7.817697711288928986e-03 2.124987691640853882e-01
-1.197678372263908386e-01 -3.635134920477867126e-02 -4.322778582572937012e-01 -6.813351530581712723e-03 -1.002284884452819824e-01 2.397655099630355835e-01 1.774578988552093506e-01 1.025629341602325439e-01 1.296600401401519775e-01 -1.246615797281265259e-01 -2.304576896131038666e-02 -1.895898282527923584e-01 1.369438320398330688e-01 -6.579003483057022095e-02 -4.939788579940795898e-01 -2.487597912549972534e-01 -2.032407373189926147e-02 -2.188109904527664185e-01 -1.252589672803878784e-01 -6.079015135765075684e-02 -5.590111389756202698e-02 -3.764951601624488831e-02 -3.424880793318152428e-03 1.744778007268905640e-01 1.927557885646820068e-01 3.532499447464942932e-02 1.931937485933303833e-01 -1.475274711847305298e-01 2.177487313747406006e-01 -6.615354120731353760e-02 1.144976466894149780e-01 -1.581431627273559570e-01
-7.771831750869750977e-02 -6.689411401748657227e-02 -2.998188734054565430e-01 2.042943984270095825e-01 1.537193171679973602e-02 2.907426953315734863e-01 6.978982686996459961e-02 1.893398016691207886e-01 1.210278645157814026e-01 -5.230374634265899658e-02 -5.354608967900276184e-02 2.682380676269531250e-01 1.643864065408706665e-01 4.397245123982429504e-02 9.626276791095733643e-02 -5.813269689679145813e-02 -2.263143509626388550e-01 -1.319283097982406616e-01 -9.960134327411651611e-02 2.940545678138732910e-01 -2.638369202613830566e-01 -6.199891492724418640e-02 -2.472654730081558228e-02 2.188564091920852661e-01 1.878922283649444580e-01 1.292704641819000244e-01 1.601073741912841797e-01 -1.277616173028945923e-01 2.739094197750091553e-01 8.389956504106521606e-02 3.596778810024261475e-01 -7.864025980234146118e-02
-2.270130813121795654e-01 -7.934647798538208008e-02 -2.545973658561706543e-01 1.401297748088836670e-01 1.513612419366836548e-01 1.811855733394622803e-01 -1.715094223618507385e-02 -1.875273436307907104e-01 -6.308136135339736938e-02 -1.885864287614822388e-01 -1.623168587684631348e-01 2.967991530895233154e-01 3.054498434066772461e-01 4.846229031682014465e-02 8.442163467407226562e-03 5.566180869936943054e-02 -2.590573728084564209e-01 -3.208781778812408447e-01 4.467983171343803406e-02 -2.336120754480361938e-01 -1.829450130462646484e-01 4.072526469826698303e-02 -1.809660196304321289e-01 3.080627648159861565e-03 2.259163260459899902e-01 -2.014443278312683105e-01 6.943414360284805298e-02 1.324063390493392944e-01 1.929627209901809692e-01 -2.083876281976699829e-01 1.462026089429855347e-01 5.639145150780677795e-02
1.553353369235992432e-01 -6.507784128189086914e-02 -3.279547765851020813e-02 8.384209871292114258e-02 3.688750788569450378e-02 2.077109217643737793e-01 1.303280442953109741e-01 3.199255466461181641e-01 1.474920809268951416e-01 -2.137076258659362793e-01 -4.549502581357955933e-02 -2.564079128205776215e-02 -3.356284797191619873e-01 -8.287285454571247101e-03 -2.831014096736907959e-01 6.323622912168502808e-02 -6.394781917333602905e-02 -2.670779526233673096e-01 -9.682705253362655640e-02 7.918838411569595337e-03 -9.719331562519073486e-02 2.319826483726501465e-01 -3.823631107807159424e-01 1.507824510335922241e-01 3.580158948898315430e-02 -7.545741647481918335e-02 9.010694921016693115e-02 -1.979227811098098755e-01 3.569983541965484619e-01 4.831530153751373291e-02 -8.146151900291442871e-02 1.578979790210723877e-01
9.084163606166839600e-02 1.643146127462387085e-01 -2.263433188199996948e-01 -8.275816589593887329e-02 1.446697711944580078e-01 2.772343158721923828e-01 2.446731775999069214e-01 -8.000213652849197388e-02 -1.576245278120040894e-01 -2.506302669644355774e-03 1.004036590456962585e-01 8.657737076282501221e-02 -4.391639307141304016e-02 -9.917054325342178345e-02 -1.297712922096252441e-01 1.032915860414505005e-01 -2.807936370372772217e-01 -1.018477827310562134e-01 -6.876235455274581909e-02 1.487711817026138306e-01 -2.202561199665069580e-01 1.033215317875146866e-02 8.724055439233779907e-02 6.957945227622985840e-02 1.705935597419738770e-01 -2.323083579540252686e-01 5.356427654623985291e-02 -1.126487627625465393e-01 4.369494020938873291e-01 6.829664856195449829e-02 8.772516250610351562e-02 4.264379441738128662e-01
-2.084688544273376465e-01 2.256665229797363281e-01 -9.655783325433731079e-02 1.625311821699142456e-01 -1.552410870790481567e-01 4.033224284648895264e-02 -2.556914836168289185e-02 7.766926288604736328e-02 1.163169965147972107e-01 1.598268374800682068e-02 -2.436283975839614868e-01 -7.652211189270019531e-02 1.753375381231307983e-01 -8.341054618358612061e-02 2.440892346203327179e-02 -1.186236739158630371e-01 -9.420055896043777466e-02 -1.259207129478454590e-01 -2.063595652580261230e-01 -2.026154696941375732e-01 -8.730638772249221802e-02 -1.630821824073791504e-01 -2.942718565464019775e-01 -1.961001902818679810e-01 1.709795743227005005e-01 -1.998533755540847778e-01 5.757054686546325684e-01 -8.069218695163726807e-02 -7.960052788257598877e-02 9.806371480226516724e-02 -9.917130321264266968e-02 7.451099157333374023e-02
-1.199126765131950378e-01 2.360150963068008423e-01 -1.682859063148498535e-01 -8.862908184528350830e-02 2.242069989442825317e-01 1.537059396505355835e-01 4.590547829866409302e-02 1.872256398200988770e-02 -3.208609297871589661e-02 -4.369430989027023315e-02 -5.801770836114883423e-02 1.244345307350158691e-01 5.861284211277961731e-02 1.363401114940643311e-01 1.378939300775527954e-01 -8.217507600784301758e-02 -3.369255065917968750e-01 1.592088788747787476e-01 -3.387060016393661499e-02 3.242686390876770020e-02 -5.394283533096313477e-01 6.715147942304611206e-02 -1.640772223472595215e-01 -2.863792181015014648e-01 2.290146201848983765e-01 -2.738649547100067139e-01 5.373139679431915283e-02 -8.672032505273818970e-02 2.271127551794052124e-01 -1.009339615702629089e-01 -5.035724863409996033e-02 1.255597453564405441e-02
-2.331871539354324341e-01 3.452848792076110840e-01 -3.543051183223724365e-01 1.354482769966125488e-01 -2.519054412841796875e-01 2.962651662528514862e-02 1.085251495242118835e-01 1.217282265424728394e-01 6.385206431150436401e-02 -1.864532679319381714e-01 -2.760614454746246338e-01 7.170000579208135605e-03 -1.028671935200691223e-01 7.277762144804000854e-02 -7.323159277439117432e-02 -9.169168025255203247e-02 1.037612333893775940e-01 7.913783192634582520e-03 6.600731611251831055e-02 3.726925328373908997e-02 -1.876960992813110352e-01 -1.270704120397567749e-01 -1.176603138446807861e-01 2.384548932313919067e-01 1.497438736259937286e-02 -3.168345689773559570e-01 1.875716298818588257e-01 -2.241599559783935547e-01 2.086101323366165161e-01 -1.668311506509780884e-01 4.356304928660392761e-02 2.211297303438186646e-01
-3.669796884059906006e-01 6.584013253450393677e-02 1.023200452327728271e-01 3.324635326862335205e-01 1.146384850144386292e-01 1.960455477237701416e-01 2.163078822195529938e-02 4.796743392944335938e-02 -1.759422384202480316e-02 2.551893470808863640e-03 -1.626899987459182739e-01 5.036849975585937500e-01 1.130220741033554077e-01 1.589040458202362061e-02 -9.689573943614959717e-02 -3.832731395959854126e-02 -6.042214855551719666e-02 -8.938974142074584961e-02 -1.958667784929275513e-01 -1.351235359907150269e-01 -2.117330580949783325e-02 1.637300997972488403e-01 -2.189489901065826416e-01 -1.363901197910308838e-01 2.398783713579177856e-01 1.208450347185134888e-01 -3.555008023977279663e-02 7.724727503955364227e-03 2.505291104316711426e-01 9.055279195308685303e-02 -2.445810288190841675e-01 1.223289594054222107e-01
-1.896800547838211060e-01 1.376941949129104614e-01 8.297521620988845825e-02 3.010359406471252441e-01 -1.452064216136932373e-01 1.504562199115753174e-01 1.928956806659698486e-01 2.911977469921112061e-02 -2.307640016078948975e-01 -8.110597729682922363e-03 1.505275517702102661e-01 -1.266905963420867920e-01 5.252961814403533936e-02 9.680469334125518799e-02 -2.441488355398178101e-01 1.334095280617475510e-02 -5.078028887510299683e-02 -7.066027075052261353e-02 -3.097438514232635498e-01 -7.301376014947891235e-02 -2.235667854547500610e-01 6.063038855791091919e-02 -3.219018876552581787e-01 -1.607105433940887451e-01 3.545704483985900879e-01 4.848317801952362061e-02 9.564435482025146484e-02 -1.018326207995414734e-01 3.823115825653076172e-01 -2.315546013414859772e-02 1.207034289836883545e-01 -3.201203048229217529e-02
-2.400625795125961304e-01 1.692699790000915527e-01 -9.595861285924911499e-02 1.547172963619232178e-01 1.741621941328048706e-01 6.965200603008270264e-02 -1.095948275178670883e-02 2.904078066349029541e-01 5.490080639719963074e-02 -1.240369975566864014e-01 -1.126409098505973816e-01 -3.656620532274246216e-02 3.407029509544372559e-01 2.936889529228210449e-01 -4.217541217803955078e-01 7.355528324842453003e-02 -1.391443312168121338e-01 -1.197459176182746887e-01 -1.580378860235214233e-01 2.128216475248336792e-01 -1.205791682004928589e-01 2.163274586200714111e-02 -1.318113654851913452e-01 1.343830674886703491e-01 1.865020841360092163e-01 1.241106539964675903e-01 6.954519450664520264e-02 -1.713972985744476318e-01 2.826864123344421387e-01 9.331244230270385742e-02 9.214524924755096436e-02 8.348200470209121704e-02
-2.255596220493316650e-01 1.297823637723922729e-01 -1.732152253389358521e-01 1.120877042412757874e-01 3.655739128589630127e-02 2.949871420860290527e-01 1.494566053152084351e-01 -1.883942447602748871e-02 -4.299385473132133484e-02 -1.308309882879257202e-01 3.920632973313331604e-02 2.430601976811885834e-02 1.808708533644676208e-02 -1.428615748882293701e-01 7.016003876924514771e-02 -1.079504713416099548e-01 2.003464698791503906e-01 -4.312767460942268372e-02 -1.964896619319915771e-01 -3.754301741719245911e-02 -4.053469300270080566e-01 3.572599887847900391e-01 -5.736645683646202087e-02 -2.227965593338012695e-01 3.233704268932342529e-01 1.916018575429916382e-01 3.282451629638671875e-01 -3.923333436250686646e-02 3.585423901677131653e-02 -1.665907353162765503e-01 1.049725636839866638e-01 5.247211083769798279e-02
9.557604044675827026e-02 -1.268240958452224731e-01 -1.107393205165863037e-01 3.968104124069213867e-01 2.974481284618377686e-01 -6.309328228235244751e-02 -2.878086566925048828e-01 1.412579268217086792e-01 -1.484853923320770264e-01 -8.783578872680664062e-02 1.372881084680557251e-01 -8.088923245668411255e-02 1.255214363336563110e-01 -2.313158959150314331e-01 -1.520499400794506073e-02 1.592823714017868042e-01 -1.588180512189865112e-01 -1.110891848802566528e-01 -3.004201948642730713e-01 7.805367559194564819e-02 -9.605542570352554321e-02 2.439224123954772949e-01 -2.687858045101165771e-01 -1.177870556712150574e-01 2.837930023670196533e-01 -8.788211643695831299e-02 2.385144084692001343e-01 -1.438922435045242310e-01 2.617760188877582550e-02 1.708095334470272064e-02 5.250095948576927185e-02 3.813534229993820190e-02
-9.217382967472076416e-02 2.131882458925247192e-01 -3.151851892471313477e-01 1.038941964507102966e-01 -5.911099910736083984e-02 2.534238398075103760e-01 -3.309353590011596680e-01 -1.480640470981597900e-01 -5.673403665423393250e-02 1.513768285512924194e-01 -3.129891455173492432e-01 -5.544087290763854980e-02 2.551469504833221436e-01 -7.087238878011703491e-02 -2.856467068195343018e-01 -8.006934076547622681e-02 1.630167663097381592e-01 -1.496303975582122803e-01 -8.762149512767791748e-02 2.343201190233230591e-01 -8.318275213241577148e-02 1.286385655403137207e-01 -1.392105221748352051e-01 -1.041869446635246277e-01 2.475590854883193970e-01 -9.955143183469772339e-02 1.504061836749315262e-02 -2.093213945627212524e-01 1.598643660545349121e-01 -1.081525757908821106e-01 -1.617350243031978607e-02 1.829231530427932739e-01
-1.324140876531600952e-01 -6.608320027589797974e-02 -5.008146762847900391e-01 -5.720357596874237061e-02 2.558730775490403175e-03 3.344438970088958740e-01 6.310187280178070068e-02 1.922101378440856934e-01 -7.493265718221664429e-02 -2.871343791484832764e-01 -4.121933877468109131e-02 9.745410829782485962e-02 -1.246289610862731934e-01 1.936898380517959595e-01 -2.144403755664825439e-01 -2.616851627826690674e-01 8.767545968294143677e-02 -1.779298186302185059e-01 2.061886191368103027e-01 -4.853432253003120422e-02 1.089563965797424316e-01 -7.897537946701049805e-02 -5.353413894772529602e-02 -1.521835476160049438e-01 3.083019554615020752e-01 -1.170340478420257568e-01 2.630095183849334717e-02 -2.314384840428829193e-02 2.237627655267715454e-01 -8.234824985265731812e-02 1.916365139186382294e-02 9.441628307104110718e-02
-3.292347788810729980e-01 -1.136193200945854187e-01 -7.363165915012359619e-02 2.039842903614044189e-01 -2.451384626328945160e-02 9.729310870170593262e-02 -5.807637795805931091e-02 -7.152055948972702026e-02 -1.575707197189331055e-01 -9.352464973926544189e-02 -2.149035483598709106e-01 3.258748352527618408e-01 3.570785820484161377e-01 2.049578279256820679e-01 -1.272826790809631348e-01 -1.336525601800531149e-04 4.436079785227775574e-02 -2.463539689779281616e-01 1.772585511207580566e-02 -1.477987021207809448e-01 -2.745193541049957275e-01 1.150903180241584778e-01 -1.009184122085571289e-01 -2.842831611633300781e-01 4.898802191019058228e-02 -1.284306645393371582e-01 3.596753627061843872e-02 -1.967865824699401855e-01 1.719628274440765381e-01 -9.268140420317649841e-03 -2.833440601825714111e-01 9.034925699234008789e-02
-8.465068787336349487e-02 1.227940917015075684e-01 -8.425940573215484619e-02 3.756158053874969482e-01 -1.153253167867660522e-01 2.198073416948318481e-01 -1.420354843139648438e-01 9.077001363039016724e-02 2.228810451924800873e-02 -5.111419409513473511e-02 -3.946571052074432373e-01 1.101474184542894363e-02 -5.714564025402069092e-02 2.843071520328521729e-02 1.416959464550018311e-01 9.432562440633773804e-02 -1.295392960309982300e-01 -2.055881172418594360e-01 -3.188166394829750061e-02 -5.395813658833503723e-02 5.849070847034454346e-02 -5.525362491607666016e-02 1.492579579353332520e-01 1.923408061265945435e-01 3.194268345832824707e-01 1.708709150552749634e-01 3.647780418395996094e-01 -1.507437415421009064e-02 2.741594910621643066e-01 -6.221910938620567322e-02 -1.917645931243896484e-01 1.961011737585067749e-01
2.639486687257885933e-03 2.181298881769180298e-01 -3.480884730815887451e-01 3.682874143123626709e-01 -1.455438882112503052e-01 3.842854499816894531e-01 -9.952235221862792969e-02 1.712955385446548462e-01 -4.249173775315284729e-02 -2.026951014995574951e-01 1.385324746370315552e-01 1.552366912364959717e-01 1.520467698574066162e-01 -1.047326922416687012e-01 -4.577152058482170105e-02 -1.607512831687927246e-01 -1.677561253309249878e-01 -9.191124886274337769e-02 -2.732104957103729248e-01 1.859423145651817322e-02 1.258628368377685547e-01 1.691746413707733154e-01 -9.267928451299667358e-02 -1.051547378301620483e-01 -2.882871925830841064e-01 -4.624262079596519470e-02 -9.522601217031478882e-02 -1.078967750072479248e-01 1.380480676889419556e-01 -1.640336364507675171e-01 -1.008924618363380432e-01 3.889750689268112183e-02
-1.708685904741287231e-01 2.012399435043334961e-01 -1.321810036897659302e-01 5.731426924467086792e-02 5.081103369593620300e-02 6.064878311008214951e-03 -2.127007246017456055e-01 7.399798184633255005e-02 -1.005234047770500183e-01 1.619517952203750610e-01 6.328843533992767334e-02 9.386833012104034424e-02 -2.104110419750213623e-01 2.234113812446594238e-01 -1.135395020246505737e-01 9.387385845184326172e-02 -1.755213290452957153e-01 -3.475447297096252441e-01 -3.025904893875122070e-01 -3.744227886199951172e-01 -2.863362729549407959e-01 -1.177639365196228027e-01 -5.442114174365997314e-02 -1.029747352004051208e-01 9.010327607393264771e-02 2.581373555585741997e-03 2.934897132217884064e-02 -1.393115222454071045e-01 2.430155277252197266e-01 2.644978463649749756e-01 2.026768215000629425e-02 2.014532685279846191e-01
-2.144468277692794800e-01 9.336392581462860107e-02 -1.283113360404968262e-01 1.341005712747573853e-01 3.222021088004112244e-02 4.296478033065795898e-01 -4.804401844739913940e-02 1.536961346864700317e-01 -2.435753941535949707e-01 -5.875068530440330505e-02 1.943190544843673706e-01 -9.957579523324966431e-02 1.668275594711303711e-01 -7.104791700839996338e-02 -3.736109435558319092e-01 2.271667867898941040e-01 -2.141649872064590454e-01 1.341420710086822510e-01 3.395806252956390381e-02 4.135133232921361923e-03 -1.801979094743728638e-01 -5.813208967447280884e-02 -7.360319048166275024e-02 -4.792846366763114929e-02 3.036466836929321289e-01 -1.624487936496734619e-01 1.849053651094436646e-01 5.174748227000236511e-02 2.652353048324584961e-01 -1.250925511121749878e-01 -6.876847892999649048e-02 9.987996518611907959e-02
-3.542157113552093506e-01 -3.699621930718421936e-02 -1.917006969451904297e-01 -2.270537661388516426e-03 2.608522772789001465e-01 2.666539549827575684e-01 2.745192348957061768e-01 1.575348228216171265e-01 8.110026270151138306e-02 -1.191019788384437561e-01 -2.373670414090156555e-02 -1.160622388124465942e-02 2.283486127853393555e-01 -3.743265196681022644e-02 2.018771469593048096e-01 1.750240176916122437e-01 -1.888095885515213013e-01 -1.742341518402099609e-01 -1.326064020395278931e-01 -2.469885945320129395e-01 -2.652393579483032227e-01 7.471301406621932983e-02 -2.289066612720489502e-01 -1.470930129289627075e-01 1.130749806761741638e-01 1.867255009710788727e-02 -1.385261025279760361e-02 -2.274326384067535400e-01 2.520269155502319336e-01 -9.349364787340164185e-02 -9.504245966672897339e-02 -9.890633821487426758e-02
-2.114160209894180298e-01 1.581316292285919189e-01 -2.741035819053649902e-01 2.628089785575866699e-01 2.970844507217407227e-01 1.212398260831832886e-01 -4.917385429143905640e-02 9.156775474548339844e-02 9.062858670949935913e-02 -2.621478736400604248e-01 -9.620469063520431519e-02 -1.000781804323196411e-01 2.598941028118133545e-01 3.215068280696868896e-01 -1.958822906017303467e-01 9.840339422225952148e-02 -2.162254303693771362e-01 -1.584213525056838989e-01 -3.305049836635589600e-01 2.137214839458465576e-01 -9.107275307178497314e-02 -3.574075922369956970e-02 -1.750014722347259521e-01 1.771295070648193359e-01 1.102216541767120361e-01 8.203024417161941528e-02 2.625410072505474091e-02 -7.912432402372360229e-02 1.327455341815948486e-01 7.191931456327438354e-02 9.674353152513504028e-02 -2.916563302278518677e-02
-3.382413983345031738e-01 1.362781971693038940e-01 -1.553965657949447632e-01 1.566389650106430054e-01 1.626832187175750732e-01 2.295974642038345337e-01 1.683506220579147339e-01 2.724730670452117920e-01 -6.241801753640174866e-02 5.130269750952720642e-02 1.278352290391921997e-01 1.090608388185501099e-01 -4.453318566083908081e-02 -1.120830327272415161e-01 -2.214420437812805176e-01 -1.750215590000152588e-01 -4.573499038815498352e-02 -1.066451221704483032e-01 -2.103066146373748779e-01 1.627270579338073730e-01 -2.431196570396423340e-01 2.479933947324752808e-01 3.173399716615676880e-02 -1.340956687927246094e-01 -5.121297761797904968e-02 1.794924139976501465e-01 2.449234724044799805e-01 -2.033208459615707397e-01 -3.809206932783126831e-02 -3.525009155273437500e-01 1.481458395719528198e-01 -1.082872739061713219e-03
-3.365797102451324463e-01 1.758521199226379395e-01 -4.713024571537971497e-02 1.489870399236679077e-01 4.475273564457893372e-02 -1.568948733620345592e-03 3.054162561893463135e-01 2.171922773122787476e-01 -1.091705486178398132e-01 -1.872707903385162354e-01 -1.905516386032104492e-01 -6.131928414106369019e-03 1.044141352176666260e-01 9.333437681198120117e-02 -1.275019645690917969e-01 2.126438915729522705e-01 9.320432320237159729e-03 -5.979469418525695801e-02 4.677212610840797424e-02 -6.834874302148818970e-02 -3.368805050849914551e-01 1.074911206960678101e-01 -2.265525162220001221e-01 -1.152677647769451141e-02 3.022727966308593750e-01 8.359785377979278564e-02 -1.433147024363279343e-02 -4.019268155097961426e-01 2.298015207052230835e-01 -1.463594883680343628e-01 -5.018717795610427856e-02 2.472591772675514221e-02
2.166565656661987305e-01 1.542682349681854248e-01 -9.988067299127578735e-02 1.291869431734085083e-01 1.307570487260818481e-01 4.106892943382263184e-01 8.611088991165161133e-02 -1.615497767925262451e-01 -5.168921500444412231e-02 -2.316427975893020630e-01 -3.203593194484710693e-02 -1.361879259347915649e-01 -7.116119563579559326e-02 -2.075586020946502686e-01 9.421475976705551147e-02 6.852432340383529663e-02 -2.237537950277328491e-01 -1.081864237785339355e-01 4.050256684422492981e-02 -1.613344103097915649e-01 -3.493038564920425415e-02 1.895381510257720947e-01 -7.858467102050781250e-02 -2.886839210987091064e-01 2.157845050096511841e-01 -6.841894239187240601e-02 1.957348138093948364e-01 -9.065013378858566284e-02 3.438034653663635254e-01 2.662134468555450439e-01 7.640276104211807251e-02 1.921443790197372437e-01
-8.050947636365890503e-02 1.076057404279708862e-01 1.394514441490173340e-01 1.585955619812011719e-01 -7.208175212144851685e-02 1.744789928197860718e-01 -9.676911681890487671e-02 3.838083446025848389e-01 7.996226660907268524e-03 -2.776413857936859131e-01 -1.182511374354362488e-01 -8.327998220920562744e-02 1.866585910320281982e-01 2.016746103763580322e-01 -2.540795207023620605e-01 2.586756646633148193e-01 -2.412373721599578857e-01 1.921673119068145752e-01 -2.240451425313949585e-01 -1.362998634576797485e-01 -1.295472383499145508e-01 1.621156483888626099e-01 -1.090024113655090332e-01 -1.360871791839599609e-01 1.120027154684066772e-01 -1.508927643299102783e-01 1.462390571832656860e-01 -1.382303833961486816e-01 2.508843839168548584e-01 -1.295412927865982056e-01 1.630901098251342773e-01 1.431259065866470337e-01
-1.971801370382308960e-01 -1.669205725193023682e-02 -1.716163456439971924e-01 9.536503255367279053e-02 -1.084568202495574951e-01 1.916818767786026001e-01 5.229813046753406525e-03 3.356320410966873169e-02 -1.732330918312072754e-01 2.009645476937294006e-02 -1.539060026407241821e-01 -4.647415131330490112e-03 -1.180694252252578735e-01 -1.075661033391952515e-01 -8.812656998634338379e-02 -1.850034892559051514e-01 -4.355096518993377686e-01 -1.741559654474258423e-01 -8.830466866493225098e-02 5.891880951821804047e-03 -7.933437079191207886e-02 3.972843885421752930e-01 -3.610124588012695312e-01 -5.528437346220016479e-02 1.928493194282054901e-02 1.652889251708984375e-01 3.977335095405578613e-01 4.583575204014778137e-02 9.438063949346542358e-02 -5.668479949235916138e-03 -6.468641757965087891e-02 1.566985696554183960e-01
-7.925157248973846436e-02 2.559042870998382568e-01 -5.162463784217834473e-01 -5.187536589801311493e-03 -1.905650459229946136e-02 5.808368697762489319e-02 6.806825846433639526e-02 2.487244457006454468e-01 9.189454466104507446e-02 -1.308726668357849121e-01 2.490854114294052124e-01 3.180178105831146240e-01 1.125406101346015930e-01 -8.326961100101470947e-02 -3.140385029837489128e-03 -4.784988984465599060e-02 -4.816213622689247131e-03 6.155921891331672668e-02 -1.024971678853034973e-01 -3.078883700072765350e-02 -2.611601948738098145e-01 1.269085854291915894e-01 -3.100037872791290283e-01 -2.316527962684631348e-01 2.090900987386703491e-01 -8.014675229787826538e-02 -2.594548463821411133e-02 1.019899100065231323e-01 2.565788626670837402e-01 -3.386251628398895264e-02 3.993876650929450989e-02 -4.095162451267242432e-02
-1.134119555354118347e-01 1.330921053886413574e-01 -1.810919195413589478e-01 1.036959514021873474e-01 -1.314240843057632446e-01 1.701323240995407104e-01 -9.988557547330856323e-02 4.442125558853149414e-01 -9.898643940687179565e-02 -1.610629260540008545e-01 6.282813102006912231e-02 -1.685059964656829834e-01 -1.585196405649185181e-01 3.842712044715881348e-01 -1.921340674161911011e-01 -1.177063882350921631e-01 -3.232309222221374512e-01 -1.088320650160312653e-02 -1.108190193772315979e-01 6.053230538964271545e-02 -1.285758763551712036e-01 -6.772198528051376343e-02 -2.169104814529418945e-01 2.457315847277641296e-02 1.731793731451034546e-01 -1.337824612855911255e-01 1.152631416916847229e-01 8.527052402496337891e-02 1.633152961730957031e-01 6.630931049585342407e-02 2.509485483169555664e-01 1.700306981801986694e-01
7.257846742868423462e-02 2.319898009300231934e-01 -3.022218048572540283e-01 1.859886348247528076e-01 9.828794002532958984e-02 2.297532111406326294e-01 -1.615258455276489258e-01 2.808114700019359589e-02 7.572983950376510620e-02 2.475831657648086548e-01 -1.209964826703071594e-01 -1.947631128132343292e-03 2.782498896121978760e-01 -3.014493733644485474e-02 -2.389432489871978760e-01 -2.294745594263076782e-01 -8.718660473823547363e-02 -5.652849748730659485e-02 -6.064219772815704346e-02 1.791221499443054199e-01 8.802770823240280151e-02 1.873974055051803589e-01 -1.925495266914367676e-01 -1.054045632481575012e-01 4.766038656234741211e-01 -1.674807071685791016e-01 1.265726238489151001e-01 -6.923829019069671631e-02 1.578977555036544800e-01 4.939102008938789368e-02 -4.393106698989868164e-02 1.138798967003822327e-01
-4.048655554652214050e-02 -5.880806222558021545e-02 -1.240112632513046265e-01 -1.550273224711418152e-02 -2.813020348548889160e-02 1.201556548476219177e-01 2.394337654113769531e-01 1.843172907829284668e-01 3.811165690422058105e-02 -1.742011606693267822e-01 -1.241091042757034302e-01 -1.321116238832473755e-01 -2.300855219364166260e-01 -9.347600489854812622e-02 -1.630026698112487793e-01 1.248348951339721680e-01 7.396446913480758667e-02 -1.046854704618453979e-01 -3.962048888206481934e-02 1.645588725805282593e-01 -2.233541607856750488e-01 5.599555000662803650e-02 -3.430714905261993408e-01 5.625776946544647217e-02 -8.926738984882831573e-03 1.800316423177719116e-01 1.317580640316009521e-01 -5.061228871345520020e-01 3.700402081012725830e-01 -9.175933897495269775e-02 -5.631303880363702774e-03 1.841461211442947388e-01
-2.703128159046173096e-01 -1.091215610504150391e-01 -2.839730083942413330e-01 7.938840985298156738e-02 -1.816670149564743042e-01 1.680089533329010010e-01 -4.621243849396705627e-02 2.720603942871093750e-01 7.377196103334426880e-02 -3.220683932304382324e-01 -1.817043274641036987e-01 -1.839442737400531769e-02 7.084976881742477417e-03 -7.481499761343002319e-02 1.878408491611480713e-01 1.725564002990722656e-01 -3.954557701945304871e-02 -2.820536792278289795e-01 -9.279225766658782959e-02 -1.001338288187980652e-01 -1.641217172145843506e-01 6.652801483869552612e-02 -1.122936829924583435e-01 1.098029688000679016e-01 1.232839524745941162e-01 1.228145882487297058e-01 -1.527840495109558105e-01 -1.370850764214992523e-02 4.388203322887420654e-01 -6.033536419272422791e-02 1.637307703495025635e-01 2.117948830127716064e-01
-2.340629398822784424e-01 3.002004027366638184e-01 -1.795063018798828125e-01 2.692080140113830566e-01 -2.645846307277679443e-01 3.409393727779388428e-01 3.894543275237083435e-02 1.883293092250823975e-01 -4.160187020897865295e-02 -6.849431246519088745e-02 2.263459563255310059e-01 8.566881716251373291e-02 1.208704337477684021e-01 -6.728159263730049133e-03 9.457989037036895752e-02 -2.398537546396255493e-01 1.233280301094055176e-01 1.188808530569076538e-01 -1.337462365627288818e-01 7.166624069213867188e-02 -1.814724504947662354e-01 4.911267384886741638e-02 -1.632711142301559448e-01 -7.182984799146652222e-02 1.702140867710113525e-01 -1.693081110715866089e-01 1.151470690965652466e-01 -3.182122707366943359e-01 -1.764674670994281769e-02 -4.472511634230613708e-02 -2.797186970710754395e-01 9.384855628013610840e-02
-7.360710203647613525e-02 3.137465715408325195e-01 -1.781549155712127686e-01 1.668363511562347412e-01 -1.281407475471496582e-01 2.518136501312255859e-01 -2.167855203151702881e-01 1.368082016706466675e-01 -1.772620528936386108e-01 8.059020340442657471e-02 2.028380036354064941e-01 -1.488885134458541870e-01 8.531767129898071289e-02 -2.635478675365447998e-01 -9.056520462036132812e-02 -1.786454170942306519e-01 -1.853884607553482056e-01 -3.014804720878601074e-01 -1.801720261573791504e-01 -1.113440915942192078e-01 -6.303961575031280518e-02 6.258220225572586060e-02 -1.676626801490783691e-01 2.360309064388275146e-01 2.256376892328262329e-01 -1.661590933799743652e-01 2.844943404197692871e-01 5.736168101429939270e-02 6.301289796829223633e-02 1.565360575914382935e-01 -1.201426610350608826e-01 7.389534264802932739e-02
-1.561119109392166138e-01 -1.350764185190200806e-01 -1.080900207161903381e-01 1.189856082201004028e-01 -7.885351777076721191e-02 2.240581214427947998e-01 8.151445537805557251e-03 2.063544839620590210e-01 5.734526738524436951e-02 -1.133199110627174377e-01 -8.978936821222305298e-02 9.601277112960815430e-02 -6.932852417230606079e-02 1.365390866994857788e-01 -1.131810918450355530e-01 -2.485629916191101074e-01 -1.989231258630752563e-01 -5.051930993795394897e-02 1.622711122035980225e-01 -1.282780915498733521e-01 -2.049009054899215698e-01 2.943902909755706787e-01 -9.479842334985733032e-02 1.015747189521789551e-01 -1.427159924060106277e-02 2.473977804183959961e-01 3.098789453506469727e-01 -1.688136160373687744e-01 4.830805361270904541e-01 1.395381987094879150e-01 1.120183765888214111e-01 1.297629028558731079e-01
-2.640597522258758545e-01 2.675037086009979248e-01 1.204502955079078674e-02 8.155693113803863525e-02 -7.379011064767837524e-02 3.320619463920593262e-01 -2.110802829265594482e-01 1.937741935253143311e-01 8.996938355267047882e-03 4.633792862296104431e-02 -1.937942206859588623e-01 -1.213564723730087280e-01 -8.118529617786407471e-02 1.294852495193481445e-01 -1.456253230571746826e-01 1.658423542976379395e-01 -1.399206966161727905e-01 1.198238134384155273e-02 2.258781045675277710e-01 1.927689313888549805e-01 -2.707447707653045654e-01 2.911816118285059929e-03 1.694850623607635498e-01 -1.459997445344924927e-01 1.950196176767349243e-01 -9.041883051395416260e-02 2.377463281154632568e-01 -3.217658102512359619e-01 2.892422303557395935e-02 2.019403725862503052e-01 -1.202892586588859558e-01 1.841714233160018921e-01
-1.603858172893524170e-01 6.422851979732513428e-02 -4.389021545648574829e-02 2.791415750980377197e-01 -1.157019287347793579e-01 1.720549911260604858e-01 7.623357232660055161e-03 8.521740138530731201e-02 -2.969650924205780029e-01 -2.069737762212753296e-01 -3.170067369937896729e-01 -7.425442337989807129e-02 1.150478646159172058e-01 -3.805515468120574951e-01 -1.824292838573455811e-01 -1.537024676799774170e-01 -3.158760666847229004e-01 -5.640166252851486206e-02 -3.114195540547370911e-02 1.367235928773880005e-01 -2.463942207396030426e-02 6.947359442710876465e-02 -8.301013149321079254e-03 5.219965055584907532e-02 1.506030708551406860e-01 -1.618068218231201172e-01 2.137532532215118408e-01 -2.986296713352203369e-01 -1.101412847638130188e-01 -2.187727838754653931e-01 -1.134724617004394531e-01 2.345282956957817078e-02
1.681087538599967957e-02 3.440579771995544434e-01 1.574647799134254456e-02 1.992548406124114990e-01 -5.640526115894317627e-02 2.861037850379943848e-01 -1.304165571928024292e-01 7.080626487731933594e-02 4.772748332470655441e-03 -2.185035198926925659e-01 1.264607310295104980e-01 4.289470985531806946e-02 -2.205910831689834595e-01 -1.138104200363159180e-01 7.011426240205764771e-02 1.677730828523635864e-01 -2.708886861801147461e-01 -5.816381052136421204e-02 -1.405203044414520264e-01 -3.394120931625366211e-02 -7.939762622117996216e-02 3.783724829554557800e-02 -5.754726007580757141e-02 8.105114847421646118e-02 2.614559233188629150e-01 1.517302473075687885e-03 4.832155406475067139e-01 -1.103473678231239319e-01 3.036801517009735107e-01 -7.128778100013732910e-02 -2.151621729135513306e-01 3.382751345634460449e-02
-4.159500822424888611e-02 5.258228257298469543e-02 1.146130170673131943e-02 1.493752002716064453e-01 -6.336543709039688110e-02 3.034553825855255127e-01 2.819331586360931396e-01 3.987062275409698486e-01 8.496225625276565552e-02 -2.121377289295196533e-01 -2.027089241892099380e-03 -2.973052300512790680e-02 -2.308677583932876587e-01 9.716036729514598846e-03 -1.868806593120098114e-02 2.358992546796798706e-01 -8.377280086278915405e-02 -8.928310126066207886e-02 -4.269194900989532471e-01 2.878887206315994263e-02 -8.151735365390777588e-02 -5.420838668942451477e-02 -3.202593922615051270e-01 7.685994356870651245e-02 -6.682036817073822021e-02 1.900461316108703613e-02 2.238502502441406250e-01 -1.209402978420257568e-01 2.576075494289398193e-01 1.126360427588224411e-02 -1.608233153820037842e-02 1.534992903470993042e-01
-9.174807369709014893e-02 9.360959380865097046e-02 -2.659818232059478760e-01 5.120211094617843628e-02 -8.075430989265441895e-03 3.254801630973815918e-01 -6.949404720216989517e-03 6.533937156200408936e-02 -6.481438875198364258e-02 -7.338486611843109131e-02 1.813140064477920532e-01 -1.641074568033218384e-01 -1.894731074571609497e-03 1.003298759460449219e-01 -5.174943208694458008e-01 9.060557931661605835e-02 -3.031220473349094391e-02 6.031727418303489685e-03 -3.941773995757102966e-02 1.029560863971710205e-01 -2.127347737550735474e-01 -6.970505416393280029e-02 -1.021308302879333496e-01 -3.376112505793571472e-02 4.118670523166656494e-01 -3.293718397617340088e-01 2.413293719291687012e-02 1.309060901403427124e-01 1.278584450483322144e-01 -1.056606844067573547e-01 3.211768716573715210e-02 2.109101563692092896e-01
-2.691585123538970947e-01 2.304908782243728638e-01 -2.335669249296188354e-01 1.451060324907302856e-01 4.900558292865753174e-02 3.078804314136505127e-01 -3.751045763492584229e-01 2.361712977290153503e-02 -1.020188778638839722e-01 -2.139460146427154541e-01 -2.553444504737854004e-01 -6.235379353165626526e-02 2.963880002498626709e-01 -3.611374199390411377e-01 -1.464404910802841187e-01 8.062122017145156860e-02 1.478869020938873291e-01 -1.995527446269989014e-01 -6.248263642191886902e-02 -4.344249144196510315e-02 -1.580241136252880096e-02 7.960636913776397705e-02 -3.946857526898384094e-02 -2.093841284513473511e-01 1.632118672132492065e-01 -1.336626410484313965e-01 -5.627555400133132935e-02 -6.750178337097167969e-02 6.587290763854980469e-02 -3.203885629773139954e-03 -9.614428132772445679e-02 5.996055528521537781e-02
9.770140051841735840e-02 1.066119298338890076e-01 -1.651163101196289062e-01 7.725848257541656494e-02 5.350220575928688049e-02 1.302810758352279663e-01 1.134922355413436890e-01 1.631574928760528564e-01 -7.712165266275405884e-02 2.185479104518890381e-01 6.667973939329385757e-04 1.483682990074157715e-01 -2.687908522784709930e-02 -1.893176883459091187e-01 -1.303083151578903198e-01 2.309637814760208130e-01 -4.948372542858123779e-01 -1.416580006480216980e-02 4.434714466333389282e-02 -8.053877204656600952e-02 -2.697460353374481201e-01 -7.252684980630874634e-02 2.059267461299896240e-01 5.508836358785629272e-02 2.456133365631103516e-01 -6.993090361356735229e-02 1.569363027811050415e-01 -2.473351806402206421e-01 2.739323079586029053e-01 1.694306135177612305e-01 6.943410634994506836e-02 2.594978213310241699e-01
-8.546373248100280762e-02 2.931045591831207275e-01 -1.786709576845169067e-01 2.263712137937545776e-02 -2.208159863948822021e-01 4.952364563941955566e-01 -2.678862214088439941e-01 1.636672168970108032e-01 -7.430151849985122681e-02 -2.505534291267395020e-01 1.088124662637710571e-01 2.301322072744369507e-01 6.089833378791809082e-02 -2.083464860916137695e-01 1.590629965066909790e-01 -1.258587539196014404e-01 -1.873816549777984619e-01 -1.187698077410459518e-02 -1.671416312456130981e-01 -2.031868137419223785e-02 -9.770082682371139526e-02 1.351908594369888306e-02 -1.772442087531089783e-02 -1.427235454320907593e-01 2.129172831773757935e-01 -7.359626144170761108e-02 9.200297645293176174e-04 -1.784202009439468384e-01 1.563846506178379059e-02 -2.052985578775405884e-01 -7.892441004514694214e-02 -1.876263618469238281e-01
1.218738704919815063e-01 1.909606456756591797e-01 -1.114694774150848389e-01 4.992493614554405212e-02 6.115344539284706116e-02 5.426692962646484375e-01 6.989010423421859741e-02 -1.213882938027381897e-01 -2.051524631679058075e-02 -2.310128659009933472e-01 -7.400572299957275391e-02 -2.720040977001190186e-01 -1.769625097513198853e-01 -1.980185359716415405e-01 2.283955737948417664e-02 5.655898898839950562e-02 -2.635005116462707520e-01 -2.177977561950683594e-01 2.139567583799362183e-02 -1.793270409107208252e-01 1.607490777969360352e-01 -1.275994349271059036e-02 -1.291415542364120483e-01 -1.592818647623062134e-01 2.242404073476791382e-01 -2.846095524728298187e-02 1.585097312927246094e-01 -7.733720541000366211e-02 2.501672804355621338e-01 1.178275644779205322e-01 1.217046976089477539e-01 1.319090276956558228e-01
-3.069140613079071045e-01 1.099569723010063171e-01 -3.310620188713073730e-01 -1.467584073543548584e-01 2.196676582098007202e-01 2.397963404655456543e-01 1.532884240150451660e-01 1.839103251695632935e-01 -8.227307349443435669e-02 -1.082702726125717163e-01 -1.696069091558456421e-01 2.124592810869216919e-01 3.042348287999629974e-02 -7.422409486025571823e-03 -2.512545883655548096e-01 -1.210752725601196289e-01 -1.240772902965545654e-01 -1.862320005893707275e-01 3.169706836342811584e-02 -5.895714089274406433e-02 -1.434412747621536255e-01 -4.973145574331283569e-02 -2.366619743406772614e-02 -6.530608236789703369e-02 1.368549466133117676e-01 2.220633178949356079e-01 -5.362676456570625305e-02 -2.448231875896453857e-01 2.024078667163848877e-01 2.181959450244903564e-01 3.373456299304962158e-01 1.125302985310554504e-01
-3.191465139389038086e-02 3.384375572204589844e-02 -4.060180187225341797e-01 1.577570587396621704e-01 -7.887759059667587280e-02 1.631611585617065430e-01 -2.326868660748004913e-02 3.212915062904357910e-01 1.823622733354568481e-01 -6.759809702634811401e-02 -1.357195824384689331e-01 1.516592055559158325e-01 -4.046080410480499268e-01 -3.316042199730873108e-02 -4.183547943830490112e-02 2.637414336204528809e-01 5.984628200531005859e-02 -1.436346322298049927e-01 -1.375531703233718872e-01 -2.149946838617324829e-01 -6.785821169614791870e-03 3.404731303453445435e-02 -2.633771300315856934e-01 -1.186449360102415085e-02 3.658623248338699341e-02 7.832953333854675293e-02 4.739658534526824951e-02 -3.409426510334014893e-01 -3.072363883256912231e-02 -1.055629830807447433e-02 -1.455828398466110229e-01 2.187245190143585205e-01
-1.036461889743804932e-01 2.709942460060119629e-01 -1.131051331758499146e-01 2.459187209606170654e-01 -1.840538382530212402e-01 1.972329616546630859e-01 -1.229517236351966858e-01 2.288032770156860352e-01 3.104679845273494720e-02 -9.876474738121032715e-02 -1.101381480693817139e-01 1.615051776170730591e-01 -2.451093047857284546e-01 -2.997040450572967529e-01 -3.757160529494285583e-02 -1.547204107046127319e-01 -6.595034152269363403e-02 -8.833676576614379883e-02 -8.544275164604187012e-02 2.417344003915786743e-01 -2.587226331233978271e-01 -7.838029414415359497e-02 -1.900528073310852051e-01 -7.397760450839996338e-02 -2.824677228927612305e-01 1.089967638254165649e-01 1.045063212513923645e-01 -1.394543349742889404e-01 2.395250946283340454e-01 -3.195295631885528564e-01 5.050930380821228027e-02 3.872782737016677856e-02
-1.784386187791824341e-01 7.518627494573593140e-02 -2.284916788339614868e-01 2.156874984502792358e-01 -3.346392810344696045e-01 -6.188904494047164917e-02 -2.378964275121688843e-01 1.559494882822036743e-01 -1.568378955125808716e-01 -1.540703028440475464e-01 -4.491424933075904846e-02 -6.897749751806259155e-02 -4.183683916926383972e-02 -2.079454213380813599e-01 -2.657885551452636719e-01 -8.632051944732666016e-02 -2.390906661748886108e-01 -1.025242730975151062e-01 -3.019801378250122070e-01 2.768856585025787354e-01 5.120564624667167664e-02 1.677053719758987427e-01 -4.853786900639533997e-02 1.340650916099548340e-01 2.926904857158660889e-01 1.124169328249990940e-03 2.132275998592376709e-01 -6.134074926376342773e-02 1.568018272519111633e-02 2.345466166734695435e-01 -1.239462406374514103e-03 1.099275425076484680e-01
-3.505861759185791016e-02 4.190749526023864746e-01 -1.744763106107711792e-01 -7.495813071727752686e-02 -5.387749895453453064e-02 4.329617917537689209e-01 2.214502394199371338e-01 -5.101339891552925110e-03 -5.859588086605072021e-02 -3.289318084716796875e-02 -3.261858522891998291e-01 1.366334706544876099e-01 1.523684263229370117e-01 -4.659708961844444275e-02 7.008693367242813110e-02 1.132785975933074951e-01 -1.689609140157699585e-01 -2.617752552032470703e-02 -2.027479233220219612e-03 -1.016849353909492493e-01 -1.684802621603012085e-01 -1.065474823117256165e-01 1.164012029767036438e-02 -1.927008479833602905e-01 -2.615564130246639252e-02 -1.022998020052909851e-01 2.871595025062561035e-01 -5.857918411493301392e-02 2.410541772842407227e-01 2.579601407051086426e-01 -9.560579806566238403e-02 1.659271866083145142e-01
-3.089626133441925049e-01 -1.257529109716415405e-02 -1.998338848352432251e-01 4.457915723323822021e-01 1.427713185548782349e-01 2.126641124486923218e-01 -1.535985171794891357e-01 -1.035526469349861145e-01 2.480546087026596069e-01 6.896750628948211670e-02 -1.515977978706359863e-01 -1.715692877769470215e-02 -1.397175490856170654e-01 -1.856638044118881226e-01 -4.352380335330963135e-02 9.092684835195541382e-02 -1.980542391538619995e-01 -1.478508114814758301e-01 -5.581146106123924255e-03 1.496990770101547241e-01 -5.678280442953109741e-02 6.864660978317260742e-02 -1.054325625300407410e-01 1.995771527290344238e-01 3.605618178844451904e-01 1.254470646381378174e-01 -8.995641767978668213e-02 -1.360303908586502075e-01 2.124585658311843872e-01 6.638629734516143799e-02 1.115561872720718384e-01 -1.879842579364776611e-01
-3.150615394115447998e-01 2.869853377342224121e-01 -8.253977447748184204e-02 2.673555910587310791e-01 7.920931279659271240e-02 1.496060937643051147e-01 -9.520620852708816528e-02 6.161829456686973572e-02 -6.511070579290390015e-02 -2.758245170116424561e-01 1.831723749637603760e-01 2.381614595651626587e-02 -2.538518905639648438e-01 -2.646701335906982422e-01 -1.171092912554740906e-01 8.727470785379409790e-02 -1.589134186506271362e-01 -1.407077349722385406e-02 -2.130544632673263550e-01 7.259181141853332520e-02 2.630953304469585419e-02 4.638221114873886108e-03 -3.105077333748340607e-02 2.796798944473266602e-02 1.472298204898834229e-01 -3.790888488292694092e-01 2.046348899602890015e-01 -5.550378188490867615e-02 2.382772266864776611e-01 9.542217850685119629e-02 -2.704555690288543701e-01 1.908548921346664429e-02
-1.003979220986366272e-01 -1.227669939398765564e-01 -4.354746937751770020e-01 1.454693377017974854e-01 1.036775484681129456e-01 2.329237163066864014e-01 -2.108463346958160400e-01 2.255615741014480591e-01 1.104084104299545288e-01 -5.373423174023628235e-02 -3.101329552009701729e-03 8.975809067487716675e-02 3.597062546759843826e-03 2.439162135124206543e-01 2.665436826646327972e-02 3.013456463813781738e-01 5.492271110415458679e-02 -2.583757340908050537e-01 4.784959927201271057e-02 -8.780869841575622559e-02 -2.227078229188919067e-01 4.288367182016372681e-02 -8.751282840967178345e-02 2.062567323446273804e-01 -5.021635442972183228e-02 1.429156064987182617e-01 3.302729129791259766e-01 -1.610259562730789185e-01 2.329043745994567871e-01 -1.489878594875335693e-01 -1.104482710361480713e-01 3.913618996739387512e-02
1.305489540100097656e-01 1.927671581506729126e-01 5.323982983827590942e-02 1.452648080885410309e-02 -2.948241531848907471e-01 3.042851388454437256e-01 -4.431150853633880615e-02 5.755777657032012939e-02 2.442040145397186279e-01 -2.577200233936309814e-01 -1.690689027309417725e-01 5.987635999917984009e-02 7.682801038026809692e-02 -6.301542371511459351e-02 -4.501191899180412292e-02 1.543586887419223785e-02 -3.723084032535552979e-01 8.363173343241214752e-03 -3.880769610404968262e-01 -3.932711109519004822e-02 -2.183146178722381592e-01 1.778985112905502319e-01 -1.234451159834861755e-01 -2.030984908342361450e-01 1.339314132928848267e-01 -2.267641872167587280e-01 1.170827895402908325e-01 7.806270383298397064e-03 2.506857514381408691e-01 -2.373214066028594971e-02 -3.455104678869247437e-02 1.150776445865631104e-01
-4.992777854204177856e-02 -2.032168656587600708e-01 -3.473110496997833252e-01 3.344316482543945312e-01 -3.834543377161026001e-02 3.276524245738983154e-01 6.778308004140853882e-02 3.829710558056831360e-02 -6.367505341768264771e-02 8.506830036640167236e-02 6.080109253525733948e-02 1.590855270624160767e-01 -1.507778167724609375e-01 -1.198011785745620728e-01 -6.074127927422523499e-02 6.512220203876495361e-02 -3.316676616668701172e-01 -1.098428443074226379e-01 2.618989944458007812e-01 1.452306658029556274e-01 -1.751980334520339966e-01 -5.199199542403221130e-02 -2.964223362505435944e-02 2.340028584003448486e-01 3.955962955951690674e-01 8.623097091913223267e-02 -1.301847957074642181e-02 -1.556271612644195557e-01 1.706899702548980713e-01 -3.965157270431518555e-02 5.560812354087829590e-02 -2.517014183104038239e-02
-3.004299104213714600e-01 -3.895255923271179199e-02 -3.997508287429809570e-01 4.368355870246887207e-02 -1.949014812707901001e-01 4.001145064830780029e-01 2.978601753711700439e-01 1.723158210515975952e-01 -3.186845779418945312e-02 -1.837613135576248169e-01 -7.377274334430694580e-02 7.910777628421783447e-02 -9.447742998600006104e-02 -4.960882663726806641e-02 -1.875343173742294312e-01 5.239326506853103638e-02 1.690146327018737793e-02 -7.591007649898529053e-02 1.725335791707038879e-02 2.060584574937820435e-01 1.282632201910018921e-01 3.832214325666427612e-02 -1.045110747218132019e-01 -1.043518707156181335e-01 3.349090218544006348e-01 -1.158483847975730896e-01 -4.891432076692581177e-02 -1.764420866966247559e-01 -1.252886950969696045e-01 1.126155555248260498e-01 -2.392751425504684448e-01 -3.097371943295001984e-02
-2.798974812030792236e-01 1.714228242635726929e-01 -2.912862896919250488e-01 3.867858648300170898e-01 7.753250002861022949e-02 2.181496471166610718e-01 -5.132686719298362732e-02 3.036500653252005577e-03 -4.657910391688346863e-02 5.254600942134857178e-02 -2.766275703907012939e-01 3.280291855335235596e-01 8.290111273527145386e-02 -1.130819171667098999e-01 -9.651904925704002380e-03 1.541537232697010040e-02 6.100428290665149689e-03 9.655389934778213501e-03 -1.261912286281585693e-01 -1.625718623399734497e-01 -4.017759580165147781e-03 7.785092107951641083e-03 -1.215496510267257690e-01 -8.903647214174270630e-02 2.970281839370727539e-01 1.911807954311370850e-01 -1.519237905740737915e-01 1.489662528038024902e-01 3.140112161636352539e-01 1.079204529523849487e-01 -2.162027359008789062e-01 1.500195823609828949e-02
-1.580797694623470306e-02 -1.575914770364761353e-02 -1.084229722619056702e-01 3.179927468299865723e-01 -9.251758456230163574e-02 1.859202235937118530e-01 -2.565251588821411133e-01 1.620622724294662476e-01 -2.184947580099105835e-01 -1.057368814945220947e-01 -2.934844195842742920e-01 -6.566359847784042358e-02 -8.413003385066986084e-02 -1.963018327951431274e-01 -8.592457324266433716e-02 -1.940829753875732422e-01 -7.215168327093124390e-02 -6.946438550949096680e-02 -2.720751464366912842e-01 1.316207498311996460e-01 4.910069331526756287e-02 -1.855037407949566841e-03 -1.277089267969131470e-01 3.541092872619628906e-01 3.510496914386749268e-01 -2.169060856103897095e-01 2.568681836128234863e-01 4.944013431668281555e-02 1.434382647275924683e-01 7.326422631740570068e-02 -2.866064663976430893e-03 3.529596701264381409e-02
-4.307604432106018066e-01 1.460392326116561890e-01 -2.301852554082870483e-01 7.012159377336502075e-02 1.109261885285377502e-01 3.465754985809326172e-01 -2.194800674915313721e-01 1.549806892871856689e-01 -1.639104485511779785e-01 5.471838265657424927e-02 2.017796784639358521e-02 -1.247085351496934891e-02 8.918063342571258545e-02 -4.143505990505218506e-01 -7.893544435501098633e-02 -2.430841624736785889e-01 -2.171004414558410645e-01 1.063599139451980591e-01 -8.246228098869323730e-02 -3.511588647961616516e-02 -1.421432569622993469e-02 9.817933291196823120e-02 -1.517659425735473633e-01 -1.088053062558174133e-01 2.359471023082733154e-01 -1.142996624112129211e-01 -1.304174363613128662e-01 -1.051716059446334839e-01 6.169994920492172241e-02 -1.006566286087036133e-01 -1.763429641723632812e-01 4.680509865283966064e-02
-2.367451041936874390e-02 -7.161033898591995239e-02 -8.246122300624847412e-02 2.852240800857543945e-01 2.849468588829040527e-02 2.745632231235504150e-01 1.697725057601928711e-01 3.840407133102416992e-01 1.168447509407997131e-01 -1.044545415788888931e-02 -1.115797832608222961e-01 -4.005214944481849670e-02 -4.243428260087966919e-02 4.139681160449981689e-02 -6.523787975311279297e-02 -1.260884106159210205e-01 -2.768196165561676025e-01 -2.732577323913574219e-01 -1.283247768878936768e-01 -1.417616605758666992e-01 -1.341271549463272095e-01 2.767193913459777832e-01 1.555179953575134277e-01 1.975217014551162720e-01 1.478331685066223145e-01 2.032269164919853210e-02 1.109768822789192200e-01 6.589342653751373291e-02 3.482766449451446533e-01 2.317817695438861847e-02 -2.392746806144714355e-01 1.962877064943313599e-01
-4.041206240653991699e-01 -6.569107621908187866e-02 -2.269264608621597290e-01 -1.717925220727920532e-01 3.251090180128812790e-03 1.915538907051086426e-01 3.680035704746842384e-03 2.852935791015625000e-01 -9.441846609115600586e-02 -6.596995145082473755e-02 -2.153345942497253418e-01 9.151198714971542358e-02 -6.026204302906990051e-02 2.217610739171504974e-02 -2.333520539104938507e-02 -6.670828908681869507e-02 -5.536114424467086792e-02 -4.668320417404174805e-01 2.999581582844257355e-02 -2.388597279787063599e-02 -9.856874495744705200e-02 1.161826997995376587e-01 -2.036259770393371582e-01 3.370997309684753418e-02 1.499933302402496338e-01 9.985744208097457886e-02 -1.871177107095718384e-01 -2.620497941970825195e-01 2.874661982059478760e-01 5.245345830917358398e-02 2.051283121109008789e-01 6.500388681888580322e-02
-2.900493443012237549e-01 1.195605471730232239e-01 -1.496313214302062988e-01 2.380048632621765137e-01 1.641647666692733765e-01 -5.420707538723945618e-02 8.796304464340209961e-02 5.227804929018020630e-02 -4.487746581435203552e-02 -2.094340175390243530e-01 -8.195791393518447876e-02 -1.501441597938537598e-01 2.435531914234161377e-01 8.784239739179611206e-02 -3.696764409542083740e-01 1.512167006731033325e-01 -1.100849062204360962e-01 -2.247528880834579468e-01 2.639436535537242889e-02 -3.305653808638453484e-03 -2.135777473449707031e-01 4.002374038100242615e-02 -2.614771723747253418e-01 6.884939968585968018e-02 5.472734943032264709e-02 1.865973919630050659e-01 1.740965247154235840e-01 -2.448426485061645508e-01 3.785079121589660645e-01 -4.322996363043785095e-02 1.248345822095870972e-01 8.957201242446899414e-02
-2.734480500221252441e-01 2.708122730255126953e-01 -1.349325571209192276e-02 -6.977548822760581970e-03 -9.036347270011901855e-02 3.648351430892944336e-01 -9.774277359247207642e-02 -4.619931429624557495e-02 -7.184407860040664673e-02 1.646108552813529968e-02 -2.689165528863668442e-03 -1.146800145506858826e-01 -1.224290356040000916e-01 1.469346284866333008e-01 -5.811602622270584106e-02 -1.631130129098892212e-01 -3.094736300408840179e-02 1.183162182569503784e-01 -2.230380922555923462e-01 1.091543287038803101e-01 -1.922591030597686768e-01 -9.601239114999771118e-02 8.273165673017501831e-02 1.276339292526245117e-01 4.020809829235076904e-01 -7.619956880807876587e-02 1.970801502466201782e-01 -1.914793550968170166e-01 2.688597738742828369e-01 -7.341867685317993164e-02 -1.341015845537185669e-01 3.591254353523254395e-01
1.681270077824592590e-02 9.439248591661453247e-02 -2.141627967357635498e-01 2.666715979576110840e-01 -3.039740584790706635e-02 3.282161056995391846e-01 -1.049715932458639145e-02 2.183679193258285522e-01 1.463314294815063477e-01 4.682043567299842834e-02 -5.558371171355247498e-02 -2.196254879236221313e-01 1.657305359840393066e-01 9.378319978713989258e-02 -4.499303400516510010e-01 -5.168597400188446045e-02 -1.707861199975013733e-02 -5.896960943937301636e-02 -2.900696098804473877e-01 -6.210851669311523438e-02 -1.448412984609603882e-01 -3.917246684432029724e-02 1.002844125032424927e-01 7.289652526378631592e-02 7.698244601488113403e-02 -2.083445340394973755e-02 1.578627824783325195e-01 -3.400764465332031250e-01 2.799583673477172852e-01 -1.234401017427444458e-01 5.039434134960174561e-02 -1.683589071035385132e-01
-2.091074436902999878e-01 1.166635453701019287e-01 -1.664073169231414795e-01 1.471247076988220215e-01 7.362421602010726929e-02 1.882948577404022217e-01 1.774985343217849731e-02 -1.360360532999038696e-01 2.590701282024383545e-01 7.461181282997131348e-02 -2.140593379735946655e-01 -3.155481442809104919e-02 -7.260799407958984375e-02 1.466720998287200928e-01 -2.884112484753131866e-02 1.270741671323776245e-01 -1.863784529268741608e-02 9.203787147998809814e-02 -4.727662354707717896e-02 -3.853517770767211914e-01 -2.490891665220260620e-01 1.682548820972442627e-01 -2.126938551664352417e-01 -2.188725471496582031e-01 1.804962754249572754e-01 4.972823336720466614e-02 2.799862325191497803e-01 -3.173257112503051758e-01 1.512937843799591064e-01 -2.544034421443939209e-01 1.259656250476837158e-01 9.847933799028396606e-02
-5.184274539351463318e-02 1.515844911336898804e-01 -3.805809915065765381e-01 2.923223003745079041e-02 1.457778364419937134e-01 6.926175206899642944e-02 -9.075830876827239990e-02 2.170053422451019287e-01 -3.662811219692230225e-01 9.497785009443759918e-03 4.098685830831527710e-02 -2.075129449367523193e-01 1.808637231588363647e-01 3.590031713247299194e-02 -3.277571797370910645e-01 9.093969315290451050e-02 -9.987648576498031616e-02 -9.557483345270156860e-02 -9.301346540451049805e-02 -1.402489989995956421e-01 -3.627478778362274170e-01 -4.309209063649177551e-03 4.220286384224891663e-02 3.825642541050910950e-02 1.701056063175201416e-01 2.074587494134902954e-01 2.734235525131225586e-01 -7.424820959568023682e-02 2.581538259983062744e-01 8.197759278118610382e-03 3.995547443628311157e-02 1.254460066556930542e-01
6.002717651426792145e-03 5.092613026499748230e-02 -4.921444058418273926e-01 2.093953639268875122e-01 -2.220493704080581665e-01 3.081673085689544678e-01 -1.317359656095504761e-01 2.581736631691455841e-02 1.930456310510635376e-01 -1.333403438329696655e-01 -3.094334006309509277e-01 1.482603549957275391e-01 1.071730926632881165e-01 -3.537250161170959473e-01 1.254992932081222534e-01 2.674456238746643066e-01 -1.245885118842124939e-01 -5.858998000621795654e-02 -2.036984823644161224e-02 -6.731573492288589478e-02 -9.051569737493991852e-03 8.629772812128067017e-03 -3.189746290445327759e-02 -6.232549250125885010e-02 -6.682164967060089111e-02 -1.682408303022384644e-01 3.060430474579334259e-02 1.103131938725709915e-02 2.547615766525268555e-01 -8.284411579370498657e-02 -6.996871531009674072e-02 -1.136329621076583862e-01
1.244762167334556580e-01 3.122982196509838104e-02 -2.220825552940368652e-01 -1.501241326332092285e-01 -3.902266547083854675e-02 1.654989421367645264e-01 -2.321195602416992188e-01 2.799103260040283203e-01 4.572290554642677307e-02 -7.557716965675354004e-02 -1.589344590902328491e-01 -2.022103667259216309e-01 -2.338445335626602173e-01 4.740314185619354248e-02 -2.360112369060516357e-01 -2.227995395660400391e-01 -1.028100922703742981e-01 -2.069517970085144043e-01 6.181273981928825378e-02 -2.018137276172637939e-02 -3.169051408767700195e-01 -5.738639831542968750e-02 -1.366353183984756470e-01 -6.723951548337936401e-02 -6.550172716379165649e-02 9.268148988485336304e-02 1.777307391166687012e-01 -1.454980820417404175e-01 5.040709376335144043e-01 9.674755483865737915e-02 2.461229078471660614e-02 -8.740992285311222076e-03
-1.352176666259765625e-01 2.376731187105178833e-01 -3.121103048324584961e-01 3.727720975875854492e-01 8.400975912809371948e-02 1.978965699672698975e-01 -1.408640742301940918e-01 2.505538985133171082e-02 -1.836388111114501953e-01 2.591837644577026367e-01 3.327258396893739700e-03 -8.079192042350769043e-02 1.809796392917633057e-01 1.242273598909378052e-01 -1.403279304504394531e-01 -9.619756042957305908e-02 -1.554775834083557129e-01 -8.543758839368820190e-02 -9.694124758243560791e-02 1.534331142902374268e-01 -6.365729123353958130e-02 1.241922602057456970e-01 -3.780784308910369873e-01 -6.143840029835700989e-02 4.023641720414161682e-02 -1.340511292219161987e-01 1.398345530033111572e-01 -2.689827680587768555e-01 -9.263063222169876099e-02 1.866992264986038208e-01 -6.366747617721557617e-02 2.190975248813629150e-01
-1.777820140123367310e-01 7.432448212057352066e-03 -2.230688035488128662e-01 -9.402024000883102417e-02 1.869941502809524536e-01 3.980272114276885986e-01 3.273171782493591309e-01 -1.773057430982589722e-01 -1.405780613422393799e-01 -1.342923492193222046e-01 2.517339028418064117e-02 6.246385350823402405e-02 -4.879207164049148560e-02 -2.745964229106903076e-01 -8.199128508567810059e-02 2.800691174343228340e-03 -1.545036733150482178e-01 -8.205460011959075928e-02 -7.942660152912139893e-02 1.321565359830856323e-01 -1.600100994110107422e-01 -2.320058085024356842e-02 1.099089607596397400e-01 -2.907286584377288818e-01 1.253602746874094009e-02 -2.922486662864685059e-01 1.101466268301010132e-01 -1.453017294406890869e-01 3.401597738265991211e-01 -8.614248596131801605e-03 -1.615025550127029419e-01 1.145689412951469421e-01
-2.321200966835021973e-01 -4.418569058179855347e-02 -2.421499639749526978e-01 4.221001267433166504e-02 -1.180528625845909119e-01 5.047380924224853516e-02 -6.798067688941955566e-02 8.660917729139328003e-02 -1.223623454570770264e-01 9.543476253747940063e-02 -8.439518511295318604e-02 7.039247453212738037e-02 7.924187928438186646e-02 -1.197389587759971619e-01 -1.914572119712829590e-01 -7.016903907060623169e-02 -1.700799725949764252e-02 -1.204880401492118835e-01 2.914972230792045593e-02 4.473713934421539307e-01 -1.531715542078018188e-01 -1.497002784162759781e-02 -1.250458508729934692e-01 -1.977634578943252563e-01 3.082973882555961609e-02 -2.439383417367935181e-01 5.683538317680358887e-01 2.038500271737575531e-02 1.313617229461669922e-01 -6.300824135541915894e-02 1.059393305331468582e-02 2.394215166568756104e-01
-5.525486543774604797e-02 -1.669775694608688354e-01 -2.706934809684753418e-01 -1.294783800840377808e-01 4.013259336352348328e-02 1.505500972270965576e-01 1.079956814646720886e-01 4.045809432864189148e-02 1.667251437902450562e-01 1.913888566195964813e-02 -3.072183728218078613e-01 1.475320905447006226e-01 -1.685938239097595215e-01 -8.944945782423019409e-02 -1.186204180121421814e-01 2.653272449970245361e-01 -1.648685336112976074e-01 -1.059404835104942322e-01 -1.889331936836242676e-01 2.974826656281948090e-02 -1.466842144727706909e-01 -2.450468391180038452e-01 -1.488851457834243774e-01 -1.022487804293632507e-01 4.460310935974121094e-01 -2.976100333034992218e-02 1.908128261566162109e-01 -2.393698394298553467e-01 -3.484793752431869507e-02 9.474728256464004517e-02 -2.830041646957397461e-01 5.702397972345352173e-02
-1.881240457296371460e-01 7.771648466587066650e-02 -2.239091508090496063e-02 -2.111453413963317871e-01 1.630207300186157227e-01 1.576187014579772949e-01 7.725089043378829956e-02 2.298518568277359009e-01 4.935440048575401306e-02 1.783012002706527710e-01 -2.352730333805084229e-01 -9.238947927951812744e-02 -2.775784730911254883e-01 1.577631980180740356e-01 -1.435953080654144287e-01 -5.575430020689964294e-02 -1.974452435970306396e-01 6.090099737048149109e-02 -5.888958461582660675e-03 -6.360740214586257935e-02 -1.863727420568466187e-01 1.122645512223243713e-01 -3.772971928119659424e-01 -1.216961070895195007e-01 3.291247487068176270e-01 -2.932342588901519775e-01 2.930164635181427002e-01 -1.570199579000473022e-01 1.031010597944259644e-01 -6.319309026002883911e-02 -5.833705142140388489e-02 7.319917529821395874e-02
-1.092595085501670837e-01 1.906841844320297241e-01 -1.761487126350402832e-01 -1.048792973160743713e-01 2.009467780590057373e-01 3.447090387344360352e-01 -1.418828517198562622e-01 6.064004823565483093e-02 1.329520195722579956e-01 6.373440474271774292e-02 -2.292660763487219810e-03 1.902207732200622559e-01 1.093638911843299866e-01 6.351822055876255035e-03 1.537912487983703613e-01 -1.612617075443267822e-02 -1.715771704912185669e-01 1.457812488079071045e-01 -8.579953014850616455e-02 2.128425389528274536e-01 -5.574374794960021973e-01 3.820909932255744934e-02 6.085911020636558533e-02 -1.033994853496551514e-01 2.999387085437774658e-01 -2.218905985355377197e-01 7.145240902900695801e-02 -8.896833658218383789e-02 2.142930626869201660e-01 -6.620672345161437988e-02 -1.867785491049289703e-02 1.518632401712238789e-03
-2.762330695986747742e-02 6.692118942737579346e-02 -2.756338194012641907e-02 2.329101562500000000e-01 5.040537565946578979e-02 2.170284986495971680e-01 -3.011304698884487152e-02 1.321887671947479248e-01 3.493181988596916199e-02 -1.093996465206146240e-01 -9.662826359272003174e-02 2.900050207972526550e-02 4.090924561023712158e-01 1.111473888158798218e-01 -1.764787137508392334e-01 4.947277903556823730e-02 -1.520571261644363403e-01 -1.534815430641174316e-01 -1.606600135564804077e-01 2.782035470008850098e-01 -2.195980995893478394e-01 -6.117664650082588196e-02 -2.376154661178588867e-01 1.225348934531211853e-01 2.501911818981170654e-01 8.105545490980148315e-02 1.394686996936798096e-01 -2.148132473230361938e-01 2.590974867343902588e-01 -5.235536023974418640e-03 3.887739181518554688e-01 9.308668971061706543e-02
-2.335851341485977173e-01 1.595740467309951782e-01 -1.204927265644073486e-01 1.951238512992858887e-01 1.124228686094284058e-01 4.647150039672851562e-01 -5.822545662522315979e-02 2.950407937169075012e-02 -6.469131913036108017e-03 2.773500978946685791e-01 -2.098300457000732422e-01 -9.246274828910827637e-02 1.404758840799331665e-01 -7.883583009243011475e-02 -1.649452447891235352e-01 -3.224738240242004395e-01 -1.572788506746292114e-01 -4.630979523062705994e-02 -1.714621931314468384e-01 3.346231952309608459e-02 -1.580394357442855835e-01 1.939718127250671387e-01 -1.278188377618789673e-01 -1.241006180644035339e-01 -4.497724771499633789e-02 -1.499070376157760620e-01 2.110198587179183960e-01 -2.558402419090270996e-01 -1.918604075908660889e-01 2.717589959502220154e-02 -1.209030002355575562e-01 9.720685333013534546e-02
-1.337931305170059204e-01 1.067538931965827942e-01 -2.406411170959472656e-01 1.590226441621780396e-01 -1.429007053375244141e-01 2.445802986621856689e-01 7.189919799566268921e-02 2.843328118324279785e-01 4.791583865880966187e-02 -7.487566769123077393e-02 1.057112123817205429e-02 -7.554691284894943237e-02 2.863841056823730469e-01 -1.285322457551956177e-01 2.519340813159942627e-02 -2.124258577823638916e-01 9.839453548192977905e-02 1.879628300666809082e-01 -2.507142722606658936e-01 1.281367838382720947e-01 -8.754946291446685791e-02 2.144462168216705322e-01 -1.758352071046829224e-01 -1.437658518552780151e-01 1.446277461946010590e-02 -2.329529374837875366e-01 3.882486224174499512e-01 -3.526111841201782227e-01 3.878723829984664917e-03 -2.853421680629253387e-02 -5.538920685648918152e-02 1.620326749980449677e-02
-1.715708374977111816e-01 5.965857580304145813e-02 -2.538246214389801025e-01 2.494171559810638428e-01 -4.948544874787330627e-02 1.030149534344673157e-01 -1.454054117202758789e-01 1.186306923627853394e-01 1.348087489604949951e-01 -1.683572977781295776e-01 -2.973302733153104782e-03 -2.043000757694244385e-01 3.184805214405059814e-01 1.183363944292068481e-01 -3.391284048557281494e-01 1.214218512177467346e-01 -4.628922417759895325e-02 -1.762447804212570190e-01 -7.911596447229385376e-03 -3.303935378789901733e-02 -1.643918305635452271e-01 -1.178404018282890320e-01 -3.248486220836639404e-01 3.056281805038452148e-01 2.587213814258575439e-01 1.616622656583786011e-01 1.684537827968597412e-01 -1.769405007362365723e-01 1.503235697746276855e-01 4.903978854417800903e-02 -7.629295438528060913e-02 2.928978949785232544e-02
-3.299581408500671387e-01 3.058860898017883301e-01 6.042236462235450745e-02 -7.419587671756744385e-02 -6.894775480031967163e-02 3.511371016502380371e-01 -1.911390721797943115e-01 6.378386169672012329e-02 -3.648563027381896973e-01 -8.512777090072631836e-02 -6.217023730278015137e-02 4.522581025958061218e-02 -1.623076945543289185e-01 1.419024765491485596e-01 -1.188637316226959229e-01 -7.681539654731750488e-02 3.416218981146812439e-02 2.578661218285560608e-02 -1.797791221179068089e-03 2.046735137701034546e-01 -2.336784601211547852e-01 1.035989895462989807e-01 -4.478133749216794968e-03 -7.265095412731170654e-02 1.996247023344039917e-01 -1.683735996484756470e-01 2.411930412054061890e-01 -2.148340493440628052e-01 2.636565566062927246e-01 1.180402114987373352e-01 1.894536316394805908e-01 -2.708815596997737885e-02
-1.223460584878921509e-01 3.987796604633331299e-02 -4.172032773494720459e-01 -1.492565684020519257e-02 2.032005041837692261e-01 1.132612824440002441e-01 2.355446070432662964e-01 2.211631387472152710e-01 2.217874675989151001e-01 -2.580670826137065887e-02 1.046097576618194580e-01 -9.689299017190933228e-02 1.329917460680007935e-01 -8.556754142045974731e-02 -9.838463366031646729e-02 8.439460396766662598e-02 -1.867201626300811768e-01 5.433240532875061035e-02 2.368429303169250488e-02 -1.487266421318054199e-01 -1.745697706937789917e-01 -4.123931378126144409e-02 -3.970005512237548828e-01 -1.506862938404083252e-01 2.050516754388809204e-01 5.252307280898094177e-02 1.653468310832977295e-01 -3.683638870716094971e-01 1.411141604185104370e-01 3.387946635484695435e-02 -1.118056997656822205e-01 -1.557655781507492065e-01
-5.868421867489814758e-02 -5.655479431152343750e-02 -2.267201542854309082e-01 1.713341027498245239e-01 -1.334938313812017441e-02 3.389059603214263916e-01 1.823173910379409790e-01 -4.260784015059471130e-02 2.795303612947463989e-02 1.575277149677276611e-01 -3.759148418903350830e-01 1.587233133614063263e-02 2.607921659946441650e-01 -2.599347531795501709e-01 8.555962145328521729e-02 -4.194227233529090881e-02 -1.511814743280410767e-01 -2.540366053581237793e-01 2.366239763796329498e-02 6.321419030427932739e-02 -5.962453782558441162e-02 -3.531744936481118202e-03 -1.346565932035446167e-01 1.326924115419387817e-01 1.846598982810974121e-01 -8.551467955112457275e-02 2.044862955808639526e-01 -1.828899234533309937e-01 3.135789036750793457e-01 -3.652672842144966125e-02 3.206085562705993652e-01 -1.750836893916130066e-02
-2.099032849073410034e-01 2.876859009265899658e-01 1.744428463280200958e-02 1.067789942026138306e-01 6.046991795301437378e-02 3.073045313358306885e-01 1.082876697182655334e-01 -1.420725584030151367e-01 2.028327435255050659e-01 -5.042641982436180115e-02 1.357577443122863770e-01 -5.143533647060394287e-02 -2.631088793277740479e-01 5.532034486532211304e-02 -3.524832054972648621e-02 7.111312355846166611e-03 -1.028243228793144226e-01 -7.033567130565643311e-02 2.742516063153743744e-02 1.274095941334962845e-02 -1.550242751836776733e-01 -1.097526028752326965e-01 1.646975576877593994e-01 -1.122122555971145630e-01 3.081211149692535400e-01 -8.747648447751998901e-02 -6.902855634689331055e-02 -3.086984455585479736e-01 3.760900497436523438e-01 1.926861107349395752e-01 -2.173644304275512695e-01 2.691274881362915039e-01
-2.401324510574340820e-01 6.032686308026313782e-02 -4.406433701515197754e-01 3.364070653915405273e-01 3.713490813970565796e-02 2.235706597566604614e-01 4.553526639938354492e-02 3.574254224076867104e-03 -5.387157946825027466e-02 1.500157266855239868e-01 -1.375171691179275513e-01 -4.111038148403167725e-02 -1.978743672370910645e-01 -2.350946366786956787e-01 1.638112217187881470e-01 -1.576875299215316772e-01 5.963505432009696960e-02 -2.496089190244674683e-01 7.455655187368392944e-02 2.086392939090728760e-01 -1.431057155132293701e-01 -5.722009763121604919e-02 6.023142859339714050e-02 -1.104196757078170776e-01 -7.901329081505537033e-04 2.424291223287582397e-01 7.871052622795104980e-02 -1.343109011650085449e-01 3.000508248805999756e-01 -4.695547744631767273e-02 2.130865752696990967e-01 1.029970198869705200e-01
-4.293373823165893555e-01 -4.800925776362419128e-02 -3.865618705749511719e-01 -1.377546638250350952e-01 -2.383434027433395386e-02 1.171679124236106873e-01 -1.029997766017913818e-01 3.311161398887634277e-01 -8.663433603942394257e-03 -1.581217646598815918e-01 -2.233995050191879272e-01 6.036549434065818787e-02 5.155888199806213379e-02 7.389175146818161011e-02 -1.812884770333766937e-02 -5.404121801257133484e-02 -9.013006091117858887e-02 -3.134907186031341553e-01 -6.789399683475494385e-02 -3.102656602859497070e-01 -8.702525496482849121e-02 2.848009765148162842e-02 -7.755488902330398560e-02 3.595775738358497620e-02 1.331666558980941772e-01 1.258469671010971069e-01 -1.359816640615463257e-01 -1.270980685949325562e-01 3.017343580722808838e-01 -1.890165954828262329e-01 7.596386130899190903e-03 4.906877130270004272e-02
-1.663390100002288818e-01 2.454023361206054688e-01 -7.587666809558868408e-02 -1.662012375891208649e-02 -5.136862397193908691e-02 1.686175167560577393e-01 1.572824269533157349e-01 1.782895922660827637e-01 5.199963971972465515e-02 -1.265923529863357544e-01 2.168585546314716339e-02 -5.070100887678563595e-04 3.455120921134948730e-01 1.823966056108474731e-01 5.912721157073974609e-02 6.472888588905334473e-02 -1.344532668590545654e-01 -7.493277639150619507e-02 -1.441775560379028320e-01 -3.983708322048187256e-01 -1.315357089042663574e-01 2.591540813446044922e-01 -1.525492370128631592e-01 8.552953600883483887e-02 1.992765814065933228e-01 6.990026682615280151e-02 9.505712985992431641e-02 -2.324534505605697632e-01 2.123418599367141724e-01 -2.323706895112991333e-01 1.374197304248809814e-01 3.083531558513641357e-01
-4.177601262927055359e-02 2.445888370275497437e-01 -2.975642383098602295e-01 4.006164968013763428e-01 1.515827327966690063e-01 7.009600102901458740e-02 -5.420445650815963745e-02 -7.436658442020416260e-02 -1.215666681528091431e-01 2.223602831363677979e-01 -4.674800112843513489e-02 -1.098875701427459717e-01 8.072692900896072388e-02 4.411791637539863586e-02 -3.923921585083007812e-01 3.556510433554649353e-03 -1.022268086671829224e-01 -1.311875134706497192e-01 -1.905884295701980591e-01 4.498533159494400024e-02 4.456151649355888367e-02 4.811905696988105774e-02 -4.120052158832550049e-01 -9.507313370704650879e-02 1.800014972686767578e-01 -1.336554139852523804e-01 9.570234268903732300e-02 -1.541556566953659058e-01 1.689371317625045776e-01 1.899812966585159302e-01 -1.220285445451736450e-01 1.719640940427780151e-02
4.160870984196662903e-02 1.356837600469589233e-01 -2.154698818922042847e-01 8.641123026609420776e-02 7.745433598756790161e-02 1.590427458286285400e-01 -3.669066354632377625e-02 1.794143766164779663e-01 2.993704080581665039e-01 -8.519446849822998047e-02 -1.149426624178886414e-01 5.201952904462814331e-02 -1.770227551460266113e-01 5.563469976186752319e-02 3.619535267353057861e-02 1.796589605510234833e-02 -9.683191776275634766e-02 -1.338504999876022339e-01 -1.966400444507598877e-01 4.344309493899345398e-02 -3.101776838302612305e-01 3.691751509904861450e-02 1.336083263158798218e-01 -2.292935550212860107e-02 -9.745910763740539551e-02 -1.380231417715549469e-02 3.779697418212890625e-01 -1.542926281690597534e-01 5.246549844741821289e-01 -1.214683651924133301e-01 -2.429397255182266235e-01 5.550603941082954407e-02
-7.400253415107727051e-02 1.092015132308006287e-01 -4.067622125148773193e-01 -1.802350133657455444e-01 1.865356117486953735e-01 1.881564110517501831e-01 2.117677181959152222e-01 -1.291585969738662243e-03 1.566053181886672974e-01 -3.053234331309795380e-02 -3.412255644798278809e-01 1.433334946632385254e-01 -1.555961370468139648e-01 -8.380576968193054199e-02 -1.547633707523345947e-01 1.096122786402702332e-01 -1.158320978283882141e-01 -1.165543571114540100e-01 -2.180956900119781494e-01 -9.006433188915252686e-02 -2.337341159582138062e-01 -1.365506350994110107e-01 1.065490394830703735e-01 -1.982100605964660645e-01 3.208715915679931641e-01 1.315244883298873901e-01 2.702047228813171387e-01 -1.566359996795654297e-01 7.248169928789138794e-02 -4.819434508681297302e-02 -8.903328329324722290e-02 8.549393154680728912e-03
-2.158067226409912109e-01 9.037239849567413330e-02 -4.415372312068939209e-01 -1.510318070650100708e-01 -1.867083162069320679e-01 1.660335361957550049e-01 -1.638339459896087646e-01 7.006325572729110718e-02 -6.804445385932922363e-02 -3.615543991327285767e-02 1.836588531732559204e-01 4.435471594333648682e-01 8.245897293090820312e-02 1.025283262133598328e-01 -2.626831457018852234e-02 -6.783288437873125076e-03 9.066248685121536255e-02 1.774273961782455444e-01 -2.254119515419006348e-02 1.186677291989326477e-01 -2.958569824695587158e-01 9.752851724624633789e-02 -1.948671191930770874e-01 -1.621171087026596069e-01 1.195846349000930786e-01 8.664669841527938843e-02 1.680452376604080200e-01 -1.561065912246704102e-01 1.615414470434188843e-01 -5.114716663956642151e-02 -2.226713150739669800e-01 1.028014943003654480e-01
-5.052144825458526611e-02 3.298267722129821777e-01 -2.469021528959274292e-01 2.405711114406585693e-01 -2.959646582603454590e-01 -9.726027399301528931e-02 2.185807228088378906e-01 2.193697243928909302e-01 -1.359566450119018555e-01 -2.023891061544418335e-01 -1.857146322727203369e-01 2.326377332210540771e-01 4.342728853225708008e-02 1.303972452878952026e-01 3.239555284380912781e-02 -5.266193300485610962e-02 -2.680923603475093842e-02 5.555441603064537048e-02 1.038988819345831871e-03 3.062427602708339691e-02 -3.402057290077209473e-01 -1.141813918948173523e-01 -1.391817778348922729e-01 9.707471728324890137e-02 4.159656539559364319e-02 -1.981774568557739258e-01 2.809065878391265869e-01 -2.245720326900482178e-01 1.740624010562896729e-01 -8.975089341402053833e-02 4.080842249095439911e-03 1.872755289077758789e-01
-1.682808548212051392e-01 1.293710470199584961e-01 -3.681338578462600708e-02 4.287264943122863770e-01 1.867769211530685425e-01 2.739911675453186035e-01 -1.784531772136688232e-01 -3.328053653240203857e-02 1.452040672302246094e-02 -1.393227726221084595e-01 -3.762856498360633850e-02 3.518328070640563965e-01 1.147549822926521301e-01 1.237722784280776978e-01 5.726807564496994019e-02 -1.223653629422187805e-01 -6.259249150753021240e-02 -7.630521059036254883e-02 -1.949379295110702515e-01 -1.752380728721618652e-01 -2.065315842628479004e-01 -4.698285460472106934e-02 -1.645254194736480713e-01 2.358516305685043335e-02 1.295364499092102051e-01 -1.193221807479858398e-01 -2.650944888591766357e-01 -4.704899340867996216e-02 3.718624711036682129e-01 1.287908852100372314e-01 -1.426455974578857422e-01 7.515385001897811890e-02
-4.033857956528663635e-02 1.802727580070495605e-01 -2.378131747245788574e-01 3.278300166130065918e-01 3.515028059482574463e-01 1.782114803791046143e-01 -1.870378404855728149e-01 6.587596237659454346e-02 1.748842149972915649e-01 -1.537591777741909027e-02 -8.686549845151603222e-04 1.444922834634780884e-01 3.732479363679885864e-02 -2.990006804466247559e-01 -2.395356446504592896e-01 2.429970204830169678e-01 8.178472518920898438e-02 -9.509978443384170532e-02 -1.289958506822586060e-01 1.312713511288166046e-02 -1.193806156516075134e-02 1.140256524085998535e-01 -7.461823523044586182e-02 -1.742204874753952026e-01 1.504638046026229858e-01 2.292874455451965332e-01 1.386778205633163452e-01 2.488498538732528687e-01 3.268172144889831543e-01 4.793220385909080505e-02 -9.588531218469142914e-03 3.335700929164886475e-02
-3.005544245243072510e-01 5.621181428432464600e-02 -2.423670738935470581e-01 2.656489014625549316e-01 8.119418472051620483e-02 -6.623958796262741089e-02 -1.693484783172607422e-01 3.776351362466812134e-02 -2.535827644169330597e-02 -3.451829254627227783e-01 -1.425667293369770050e-02 1.053399145603179932e-01 2.646529674530029297e-01 1.157810539007186890e-01 -1.888025850057601929e-01 6.359518319368362427e-02 1.138582453131675720e-01 -3.961197733879089355e-01 4.358629882335662842e-02 -5.778166465461254120e-03 -2.485287636518478394e-01 1.052152737975120544e-01 -5.637658014893531799e-02 2.498528733849525452e-02 5.739261209964752197e-02 1.068904250860214233e-01 3.287879228591918945e-01 -2.842549383640289307e-01 1.339547038078308105e-01 8.192080259323120117e-02 -4.681352525949478149e-03 7.165221869945526123e-02
-1.056900247931480408e-01 5.643991380929946899e-02 -2.341273576021194458e-01 -7.350199669599533081e-02 -6.143168732523918152e-02 2.192511856555938721e-01 -8.336073160171508789e-02 2.005731165409088135e-01 -1.796564608812332153e-01 -9.536193311214447021e-02 3.463768213987350464e-02 5.129032768309116364e-03 5.354670435190200806e-02 2.319633066654205322e-01 -4.002644494175910950e-02 -3.091421425342559814e-01 -4.467543959617614746e-02 -2.171249836683273315e-01 -1.830326765775680542e-01 -8.490591496229171753e-02 -3.800135850906372070e-01 -3.762433072552084923e-03 9.489567950367927551e-03 -5.103242397308349609e-02 1.479391306638717651e-01 2.191662788391113281e-01 2.322171777486801147e-01 -7.056492567062377930e-02 4.606320858001708984e-01 1.369414031505584717e-01 -1.606667488813400269e-01 8.613980561494827271e-02
-3.070178031921386719e-01 1.288791149854660034e-01 -1.064283102750778198e-01 2.875770926475524902e-01 -2.022312022745609283e-02 1.007689982652664185e-01 -8.541074395179748535e-02 9.538781642913818359e-02 -3.662439528852701187e-03 -1.693914234638214111e-01 1.608746647834777832e-01 6.706266105175018311e-02 -2.540282905101776123e-01 -1.586014777421951294e-01 -1.240370124578475952e-01 9.998030960559844971e-02 -3.509893417358398438e-01 -5.208362266421318054e-02 -2.424403727054595947e-01 2.356497049331665039e-01 6.231422349810600281e-02 1.446617841720581055e-01 2.940708585083484650e-02 1.148174107074737549e-01 1.985673308372497559e-01 -2.939890921115875244e-01 1.941438764333724976e-01 7.710435986518859863e-02 3.067985475063323975e-01 6.042239442467689514e-02 -2.176111787557601929e-01 1.720181480050086975e-02
2.032295428216457367e-02 1.012946516275405884e-01 -2.118244916200637817e-01 4.338525608181953430e-02 2.116752415895462036e-01 2.791767418384552002e-01 -2.530023753643035889e-01 4.168633222579956055e-01 -2.990468218922615051e-02 -1.077622920274734497e-01 2.754650823771953583e-02 2.702939510345458984e-01 -1.703041791915893555e-02 -2.738075256347656250e-01 -2.727662324905395508e-01 2.846824750304222107e-02 -8.565945923328399658e-02 7.999149709939956665e-02 -1.016978695988655090e-01 -1.280266046524047852e-01 1.710891872644424438e-01 -1.325314193964004517e-01 1.561053749173879623e-02 2.684370242059230804e-02 1.428559720516204834e-01 -2.639509141445159912e-01 3.631853312253952026e-02 -5.514305084943771362e-02 3.298514187335968018e-01 1.221986413002014160e-01 -1.758748292922973633e-01 -8.872426301240921021e-02
4.113857448101043701e-02 5.911745131015777588e-02 -2.914916872978210449e-01 5.128363966941833496e-01 -8.041051030158996582e-02 1.367327421903610229e-01 -2.609924972057342529e-01 2.713657617568969727e-01 1.781464926898479462e-02 -8.936972171068191528e-02 7.655996829271316528e-02 7.540398836135864258e-02 -2.107116878032684326e-01 2.441242188215255737e-01 -1.221189275383949280e-01 -1.801193356513977051e-01 3.324007242918014526e-02 -1.987731456756591797e-02 1.225770935416221619e-01 1.499906778335571289e-01 -6.265994161367416382e-02 -8.034111559391021729e-02 9.519135206937789917e-02 -1.115390136837959290e-01 2.873747944831848145e-01 -1.877666115760803223e-01 -8.501527830958366394e-03 -1.799554228782653809e-01 2.217983156442642212e-01 -4.502654820680618286e-02 1.487438380718231201e-01 1.190522387623786926e-01
-2.980202138423919678e-01 5.247305333614349365e-02 -4.601742327213287354e-01 -5.403427779674530029e-02 -1.131352856755256653e-01 2.201717048883438110e-01 -3.065019249916076660e-01 8.649671822786331177e-02 -7.519749552011489868e-02 -1.258770823478698730e-01 -9.614881128072738647e-02 2.933115931227803230e-03 3.389043807983398438e-01 -2.051970511674880981e-01 -2.027972638607025146e-01 -1.029840335249900818e-01 -7.716401480138301849e-03 -1.496052928268909454e-02 -1.249609068036079407e-01 -2.775201797485351562e-01 5.094377323985099792e-02 -5.416329205036163330e-02 -1.961587518453598022e-01 -5.868654698133468628e-03 1.202887967228889465e-01 -6.637766957283020020e-02 4.890317469835281372e-02 4.538987204432487488e-02 2.102729305624961853e-02 -1.031141430139541626e-01 1.242707371711730957e-01 3.237286806106567383e-01
-9.503594040870666504e-02 1.321989595890045166e-01 -2.269980758428573608e-01 1.794774830341339111e-02 2.194516360759735107e-01 2.155265063047409058e-01 3.028059601783752441e-01 -1.553695648908615112e-01 -1.552217155694961548e-01 -1.069261208176612854e-01 -8.146873861551284790e-02 -1.467318623326718807e-03 -1.814000755548477173e-01 7.254544645547866821e-03 -1.567729115486145020e-01 2.314550727605819702e-01 -2.341887652873992920e-01 -1.177453319542109966e-03 -1.571726202964782715e-01 4.056869819760322571e-02 -2.054991275072097778e-01 6.506961584091186523e-02 -5.324057489633560181e-02 8.809361606836318970e-03 6.302989274263381958e-02 -2.292827218770980835e-01 3.489163890480995178e-02 -2.580319941043853760e-01 4.301292896270751953e-01 3.243474662303924561e-02 3.048270195722579956e-02 3.406181633472442627e-01
2.075400389730930328e-02 1.553541123867034912e-01 -1.898375302553176880e-01 2.025004476308822632e-01 -1.473304480314254761e-01 4.607559368014335632e-02 7.082613557577133179e-02 2.581126987934112549e-01 -2.118227779865264893e-01 -1.043743416666984558e-01 -1.182342916727066040e-01 8.113256096839904785e-02 7.184721063822507858e-03 -1.025417745113372803e-01 -5.078426748514175415e-02 -3.342872858047485352e-01 -2.130753397941589355e-01 -1.007205918431282043e-01 -7.448789477348327637e-02 2.192462533712387085e-01 1.377306580543518066e-01 -8.401054888963699341e-02 -3.107462227344512939e-01 -7.312981784343719482e-02 1.766757071018218994e-01 -9.076734632253646851e-02 7.574983686208724976e-02 -1.637355983257293701e-01 1.964046359062194824e-01 1.570802032947540283e-01 -2.771355807781219482e-01 3.905743658542633057e-01
-1.723410189151763916e-01 3.515285626053810120e-02 -9.651110321283340454e-02 2.419327348470687866e-01 1.910542845726013184e-01 3.414537310600280762e-01 -5.161311477422714233e-02 -1.699210517108440399e-02 -1.633718423545360565e-02 -3.071664832532405853e-02 3.595112636685371399e-02 5.842265114188194275e-02 1.113601028919219971e-02 1.089757084846496582e-01 -1.912554651498794556e-01 2.929169684648513794e-02 -2.712591588497161865e-01 -2.286232709884643555e-01 -7.900732755661010742e-02 -9.519738703966140747e-02 -3.845702111721038818e-01 3.686126470565795898e-01 1.368697583675384521e-01 1.378528773784637451e-01 3.726392686367034912e-01 -1.853796392679214478e-01 1.069800779223442078e-01 9.783095866441726685e-02 8.401029556989669800e-02 4.568979144096374512e-02 1.539590656757354736e-01 8.267751894891262054e-03
-1.476582586765289307e-01 1.800804138183593750e-01 -1.001812145113945007e-01 1.609319150447845459e-01 2.497946657240390778e-02 2.075508981943130493e-01 -2.941923588514328003e-02 1.702063679695129395e-01 -2.465346008539199829e-01 5.060632154345512390e-02 -3.316940367221832275e-02 -9.196905046701431274e-02 7.700840383768081665e-02 2.896821498870849609e-02 -1.585121303796768188e-01 -2.680410742759704590e-01 -4.192659258842468262e-01 -1.761625111103057861e-01 -3.516840636730194092e-01 1.058989912271499634e-01 -1.277726292610168457e-01 -7.200551778078079224e-02 -1.972186714410781860e-01 2.034940011799335480e-02 1.229294762015342712e-01 -2.723233699798583984e-01 1.956483125686645508e-01 1.739786416292190552e-01 9.019771218299865723e-02 -9.423040598630905151e-02 -2.359917759895324707e-01 1.630838364362716675e-01
-1.461434066295623779e-01 1.436430513858795166e-01 -1.544441729784011841e-01 1.547840833663940430e-01 -1.295529901981353760e-01 1.784388870000839233e-01 -1.214163154363632202e-01 1.571540981531143188e-01 -6.495364010334014893e-02 -9.047619998455047607e-02 -8.135338127613067627e-02 2.528070807456970215e-01 -5.467572249472141266e-03 -1.834697872400283813e-01 -1.119084954261779785e-01 -1.378337889909744263e-01 -3.881108462810516357e-01 -2.915224432945251465e-01 -2.376412302255630493e-01 2.410775423049926758e-01 -1.102961674332618713e-01 1.114994212985038757e-01 -1.714929640293121338e-01 3.125360906124114990e-01 -5.646685883402824402e-02 -1.226562038064002991e-01 3.419802188873291016e-01 -3.745217621326446533e-02 -3.442062810063362122e-02 -1.164135485887527466e-01 -1.435375362634658813e-01 1.292310841381549835e-02
1.613344997167587280e-01 -9.143577516078948975e-02 -3.783337175846099854e-01 1.478242278099060059e-01 1.090204790234565735e-01 1.495769768953323364e-01 -9.438516199588775635e-02 1.784350872039794922e-01 1.123242825269699097e-01 1.292874664068222046e-01 -1.024087741971015930e-01 2.390751056373119354e-02 -2.533702254295349121e-01 7.525765150785446167e-02 -1.108840554952621460e-01 -3.023729026317596436e-01 -1.234993413090705872e-01 -3.094694912433624268e-01 -1.161174923181533813e-01 -2.050873190164566040e-01 -2.706661820411682129e-01 7.766174525022506714e-02 1.383190453052520752e-01 8.064097911119461060e-02 -2.852535992860794067e-02 -4.643504321575164795e-02 1.845619380474090576e-01 -2.423064857721328735e-01 2.064099460840225220e-01 -8.331619203090667725e-02 -1.166800186038017273e-01 2.850254178047180176e-01
-8.465424180030822754e-02 -2.827408351004123688e-02 5.569731350988149643e-03 4.351514950394630432e-02 -1.285725980997085571e-01 1.512500792741775513e-01 -2.872771620750427246e-01 -3.854004293680191040e-02 3.859079480171203613e-01 4.231846705079078674e-02 -2.461112886667251587e-01 1.843601763248443604e-01 -6.618851423263549805e-02 2.140776067972183228e-02 -1.690151989459991455e-01 7.705026865005493164e-02 -2.593496143817901611e-01 -9.656871855258941650e-02 -1.706966906785964966e-01 -1.408552378416061401e-02 -2.371769249439239502e-01 -1.945174485445022583e-01 -1.538911610841751099e-01 6.014083698391914368e-02 3.329391181468963623e-01 -3.041200041770935059e-01 9.767117351293563843e-02 -2.891892194747924805e-01 1.871131360530853271e-02 1.133168395608663559e-02 -1.704303026199340820e-01 1.694872975349426270e-01
-3.415754735469818115e-01 1.985211223363876343e-01 -2.778066098690032959e-01 3.058475553989410400e-01 -7.422336935997009277e-02 -1.519285440444946289e-01 -5.770972743630409241e-02 2.937159501016139984e-02 -8.712822198867797852e-02 -2.558093070983886719e-01 6.300649791955947876e-02 3.876213217154145241e-03 -9.035029262304306030e-02 -3.133921921253204346e-01 -1.636657565832138062e-01 -1.309320628643035889e-01 -2.524388134479522705e-01 -2.082124650478363037e-01 -3.608512580394744873e-01 5.217666551470756531e-02 -9.241505712270736694e-02 1.558155417442321777e-01 -2.590045146644115448e-02 1.464884281158447266e-01 1.052973493933677673e-01 -7.392939180135726929e-02 2.281593382358551025e-01 5.963899660855531693e-03 6.993238627910614014e-02 2.654294855892658234e-02 -1.797420233488082886e-01 1.076088026165962219e-01
[truncated: 3,274,805 more chars]
