# Supplementary material for: The Language of Innovation
Source: PLoS One. 2020 Apr 30;15(4):e0230107. doi: 10.1371/journal.pone.0230107 (PMC7194493; doi:10.1371/journal.pone.0230107)
Supplement: S13 File — (GZ) [file pone.0230107.s013.tar.gz › 1991-1995/V2Run_24_VS_4500_embeddings1991-1995ED32.txt]

1.082262545824050903e-01 3.901934251189231873e-02 1.284451037645339966e-01 1.066076681017875671e-01 -3.594878613948822021e-01 1.728623360395431519e-01 3.973808139562606812e-02 -1.813208125531673431e-02 -1.413019374012947083e-02 4.378899335861206055e-01 -1.059928908944129944e-01 9.439806640148162842e-02 2.231539636850357056e-01 4.921467602252960205e-02 -7.565324008464813232e-02 -3.873290494084358215e-02 1.890477985143661499e-01 1.304747909307479858e-01 3.257085382938385010e-01 6.659030914306640625e-02 2.052762359380722046e-01 2.709934413433074951e-01 1.166530698537826538e-01 -2.830623686313629150e-01 -3.167925402522087097e-02 -1.905531063675880432e-02 -4.096320644021034241e-02 2.584508061408996582e-01 1.760890483856201172e-01 -1.924895867705345154e-02 1.704904586076736450e-01 -1.531893163919448853e-01
1.835278868675231934e-01 -2.242056429386138916e-01 -5.957838892936706543e-02 2.150823622941970825e-01 -2.520204149186611176e-02 -9.898541122674942017e-02 3.374951332807540894e-02 -1.141367629170417786e-01 -2.161682099103927612e-01 3.291874527931213379e-01 -6.818704772740602493e-03 -1.875212602317333221e-02 5.905649438500404358e-02 1.399453580379486084e-01 -4.312803596258163452e-02 9.253812581300735474e-02 3.062770664691925049e-01 8.461799472570419312e-02 3.086476922035217285e-01 2.220609784126281738e-01 2.266355901956558228e-01 1.979902237653732300e-01 4.179790616035461426e-02 -1.288005113601684570e-01 -1.203209906816482544e-01 1.636371463537216187e-01 -1.287616789340972900e-01 2.861735224723815918e-01 1.926562003791332245e-02 3.598879277706146240e-01 -9.701657295227050781e-02 1.384938955307006836e-01
9.675618261098861694e-02 9.713005274534225464e-02 2.076881378889083862e-01 1.162129640579223633e-01 4.192112758755683899e-02 5.320938304066658020e-02 -2.758869230747222900e-01 6.222518160939216614e-02 -2.640354037284851074e-01 2.934889793395996094e-01 3.305244147777557373e-01 -1.472979336977005005e-01 1.328836381435394287e-02 -9.950155019760131836e-02 4.535370320081710815e-02 -1.245706230401992798e-01 -6.789196049794554710e-04 2.367320656776428223e-02 2.145549654960632324e-01 1.250631213188171387e-01 2.557078003883361816e-01 4.804472252726554871e-02 1.104594618082046509e-01 -1.565308496356010437e-02 -3.069920539855957031e-01 3.407911360263824463e-01 1.974375396966934204e-01 1.075535863637924194e-01 2.929241023957729340e-02 3.320342302322387695e-01 -3.603403270244598389e-02 -9.915917366743087769e-02
-4.783146455883979797e-02 2.061850018799304962e-02 1.966959238052368164e-01 3.311596214771270752e-01 2.780318558216094971e-01 5.341468751430511475e-02 -1.345382630825042725e-01 -4.164969176054000854e-02 3.200079873204231262e-02 2.641625106334686279e-01 7.855719327926635742e-02 1.384251564741134644e-01 1.423971652984619141e-01 -4.641138389706611633e-02 -2.321670204401016235e-02 -1.306458562612533569e-02 9.354545921087265015e-02 7.419756054878234863e-02 2.472105026245117188e-01 3.377552330493927002e-02 3.086710870265960693e-01 1.949778348207473755e-01 3.267822563648223877e-01 1.645917631685733795e-02 -9.586621075868606567e-02 4.053699076175689697e-01 -3.137368476018309593e-03 3.086580932140350342e-01 4.049520567059516907e-02 4.895681887865066528e-02 1.980801969766616821e-01 -2.707368135452270508e-02
-1.821391582489013672e-01 -4.622355476021766663e-02 -1.481101065874099731e-01 1.167582646012306213e-01 1.156897619366645813e-01 1.150841414928436279e-01 1.273548752069473267e-01 -1.889694482088088989e-01 -1.404767185449600220e-01 5.305382609367370605e-01 2.408155947923660278e-01 1.565256863832473755e-01 -2.171477377414703369e-01 2.008348889648914337e-02 -9.847641736268997192e-02 1.019812189042568207e-03 9.714560955762863159e-02 4.030945710837841034e-03 6.026804074645042419e-02 1.220412403345108032e-01 3.137697577476501465e-01 1.472882926464080811e-01 1.757457107305526733e-01 6.072537973523139954e-02 -1.227643638849258423e-01 3.251950740814208984e-01 -4.425011575222015381e-02 7.896944135427474976e-02 -1.958502084016799927e-02 -1.283921599388122559e-01 2.464987784624099731e-01 1.423522680997848511e-01
3.160757422447204590e-01 -2.236214727163314819e-01 -9.130961447954177856e-02 1.439872980117797852e-01 -1.483590751886367798e-01 1.493293344974517822e-01 5.001173913478851318e-02 -2.069003582000732422e-01 1.326203793287277222e-01 3.685839772224426270e-01 1.150510832667350769e-01 -1.362338960170745850e-01 -1.329042315483093262e-01 -5.660601705312728882e-02 1.840376406908035278e-01 -2.307763993740081787e-01 1.477481983602046967e-02 3.405372798442840576e-02 -2.228204905986785889e-02 -1.197114959359169006e-02 2.768588662147521973e-01 -1.339564193040132523e-02 1.703052967786788940e-01 -2.670542597770690918e-01 -3.046413064002990723e-01 6.054860725998878479e-02 2.149318456649780273e-01 1.630713939666748047e-01 -1.362416986376047134e-02 8.720663376152515411e-03 -3.148235008120536804e-02 -2.974626123905181885e-01
1.212418228387832642e-01 -1.990932375192642212e-01 1.260131448507308960e-01 2.607920467853546143e-01 1.147389113903045654e-01 1.098161861300468445e-01 3.167805820703506470e-02 -1.068121120333671570e-01 -1.064547151327133179e-01 1.718648076057434082e-01 4.091270565986633301e-01 -1.517368257045745850e-01 1.949183493852615356e-01 9.771154820919036865e-02 -7.335966825485229492e-02 -6.776432693004608154e-02 2.204585373401641846e-01 1.540929675102233887e-01 9.746812283992767334e-02 -1.360638067126274109e-02 4.365610778331756592e-01 -2.329105436801910400e-01 5.834416020661592484e-03 -7.901576906442642212e-02 8.030940592288970947e-02 -7.626791298389434814e-02 -2.100019901990890503e-02 3.564606308937072754e-01 6.277573853731155396e-02 1.360944807529449463e-01 1.908649057149887085e-01 -5.945048853754997253e-02
1.680639684200286865e-01 1.359060108661651611e-01 3.785216510295867920e-01 -5.391024425625801086e-02 1.276685446500778198e-01 2.718658745288848877e-01 -2.638799697160720825e-02 -2.645335495471954346e-01 -7.719556242227554321e-02 2.387993782758712769e-01 2.830314040184020996e-01 -1.512771099805831909e-02 1.356169432401657104e-01 4.806801304221153259e-02 -1.297687888145446777e-01 -1.655347049236297607e-01 1.423907876014709473e-01 9.491717070341110229e-02 2.862262725830078125e-01 5.018756911158561707e-02 3.046626448631286621e-01 2.238405793905258179e-01 2.054854333400726318e-01 7.722817244939506054e-04 -2.869342863559722900e-01 2.102444916963577271e-01 -8.977551758289337158e-02 1.288961432874202728e-02 -2.444843016564846039e-02 3.416916355490684509e-02 4.564814269542694092e-02 2.154402248561382294e-02
8.326080441474914551e-02 9.251928329467773438e-02 1.342796683311462402e-01 9.382730722427368164e-02 -1.025451049208641052e-01 1.366895437240600586e-02 2.016104459762573242e-01 -7.245732843875885010e-02 -7.460389286279678345e-02 2.527159750461578369e-01 2.649163603782653809e-01 -3.486604690551757812e-01 1.624935418367385864e-01 -9.634516388177871704e-02 6.005867570638656616e-02 1.863871961832046509e-01 3.152284622192382812e-01 -4.262818023562431335e-02 3.694483041763305664e-01 -1.392631977796554565e-01 4.849898815155029297e-01 1.128334179520606995e-01 6.034685671329498291e-02 -9.605304151773452759e-02 -9.535256028175354004e-02 2.227351628243923187e-02 -1.142220050096511841e-01 3.864347562193870544e-02 5.974544584751129150e-02 2.867250889539718628e-02 -1.321260482072830200e-01 4.472562670707702637e-02
7.326613366603851318e-02 -3.032656013965606689e-01 2.069135904312133789e-01 1.341650355607271194e-02 2.126018330454826355e-02 -1.373653858900070190e-02 1.914781630039215088e-01 -4.175744950771331787e-02 -3.772526979446411133e-01 3.064462542533874512e-01 1.923231184482574463e-01 -1.356618553400039673e-01 -1.702100485563278198e-01 -1.626418083906173706e-01 -4.468333348631858826e-02 -5.606405064463615417e-02 9.517760574817657471e-02 1.590365767478942871e-01 2.022216022014617920e-01 6.512130144983530045e-03 7.531061023473739624e-02 2.861996889114379883e-01 -3.899357095360755920e-02 -1.017588526010513306e-01 -1.436436027288436890e-01 2.099187672138214111e-01 -3.391897678375244141e-01 1.900780946016311646e-01 -1.515491455793380737e-01 2.044699490070343018e-01 1.141130402684211731e-01 3.917937166988849640e-03
-1.649601310491561890e-01 -1.287126392126083374e-01 -1.850799098610877991e-02 -9.152729064226150513e-02 -3.244027122855186462e-02 -1.147489547729492188e-01 1.818673908710479736e-01 -3.295356035232543945e-02 -1.249033436179161072e-01 4.765834808349609375e-01 1.285360753536224365e-01 -3.689379394054412842e-01 1.524778921157121658e-02 -1.224219873547554016e-01 -1.779522560536861420e-02 7.245704531669616699e-02 3.700243830680847168e-01 3.759257197380065918e-01 4.120339453220367432e-02 -7.066411525011062622e-02 2.723239064216613770e-01 -5.263851955533027649e-02 -2.107478678226470947e-02 -1.004595011472702026e-01 -8.335138857364654541e-02 6.919594109058380127e-02 -9.660874307155609131e-02 1.348818540573120117e-01 -6.702912598848342896e-02 2.527593374252319336e-01 2.825684100389480591e-02 -4.611868038773536682e-02
1.875573992729187012e-01 3.844907134771347046e-02 1.694446951150894165e-01 6.797508150339126587e-02 5.410978104919195175e-03 -1.618304550647735596e-01 1.365974843502044678e-01 3.985905274748802185e-02 -1.583001166582107544e-01 2.215695679187774658e-01 2.541486620903015137e-01 6.307693663984537125e-03 1.696984767913818359e-01 -4.940389469265937805e-02 1.471385955810546875e-01 -6.952692568302154541e-02 3.016975522041320801e-01 -2.180553786456584930e-02 4.001711606979370117e-01 -3.475041687488555908e-01 3.539380431175231934e-01 2.968559274449944496e-03 -2.082412540912628174e-01 -3.421472385525703430e-02 -2.249463498592376709e-01 1.098999157547950745e-01 -1.350696235895156860e-01 1.531049460172653198e-01 5.620797723531723022e-02 1.631950885057449341e-01 -6.534859538078308105e-03 1.031154915690422058e-01
-5.965302512049674988e-02 1.107931435108184814e-01 2.018318623304367065e-01 4.238066077232360840e-02 5.974523723125457764e-02 2.055297046899795532e-01 -1.548944264650344849e-01 -1.900044679641723633e-01 -1.357275396585464478e-01 1.390519142150878906e-01 2.677340507507324219e-01 -1.333699822425842285e-01 1.836183518171310425e-01 3.448960781097412109e-01 3.003835976123809814e-01 -1.199171021580696106e-01 3.649075329303741455e-01 1.734728515148162842e-01 1.454785764217376709e-01 -1.343172788619995117e-01 2.939957678318023682e-01 1.575973033905029297e-01 1.666598170995712280e-01 -3.039098717272281647e-02 -4.025854542851448059e-02 2.087933421134948730e-01 -3.956033289432525635e-02 2.295474559068679810e-01 -3.029674664139747620e-02 -4.561549425125122070e-02 -5.912705883383750916e-02 -5.319690331816673279e-02
-8.359928429126739502e-02 2.671579718589782715e-01 3.577537238597869873e-01 4.040898755192756653e-02 1.184423565864562988e-01 2.842485606670379639e-01 2.677654381841421127e-03 -5.744085833430290222e-02 5.527139082551002502e-02 3.091223537921905518e-01 6.392896175384521484e-02 -2.714348137378692627e-01 2.164592407643795013e-02 -1.881787776947021484e-01 7.442001998424530029e-02 5.737999454140663147e-02 -8.136842399835586548e-03 8.419734984636306763e-02 3.025896102190017700e-02 6.412182934582233429e-03 3.722334206104278564e-01 7.063142210245132446e-02 1.276856511831283569e-01 -1.041933223605155945e-01 -1.549162119626998901e-01 2.940529286861419678e-01 3.731936588883399963e-02 3.610861003398895264e-01 9.835857152938842773e-02 9.451591223478317261e-02 -1.588145047426223755e-01 -8.892983943223953247e-02
-1.438826918601989746e-01 -9.016904979944229126e-02 2.810973823070526123e-01 1.142455637454986572e-01 -1.120739802718162537e-01 2.533690333366394043e-01 -1.913455724716186523e-01 -2.608068883419036865e-01 -1.620071679353713989e-01 4.192377626895904541e-01 1.577281355857849121e-01 2.066599726676940918e-01 5.468988791108131409e-03 -3.270724043250083923e-02 -1.340574771165847778e-01 8.300326019525527954e-02 1.969041079282760620e-01 1.009719595313072205e-01 3.206717371940612793e-01 -1.186973229050636292e-01 2.877245545387268066e-01 2.545353025197982788e-02 1.811543107032775879e-01 1.523309946060180664e-01 2.187554240226745605e-01 6.933386623859405518e-02 -1.360363513231277466e-01 1.047668680548667908e-01 -5.033936724066734314e-02 -8.176330476999282837e-03 8.980794996023178101e-02 -6.328961998224258423e-02
2.806615084409713745e-02 -2.696560025215148926e-01 1.593154966831207275e-01 1.371110677719116211e-01 -1.429910659790039062e-01 4.792334139347076416e-02 -3.380635678768157959e-01 1.943763494491577148e-01 3.864093497395515442e-02 3.282603323459625244e-01 -7.386190444231033325e-02 -3.149297460913658142e-02 -1.535079926252365112e-01 1.254166364669799805e-01 1.570206880569458008e-01 -5.315620452165603638e-03 1.928753554821014404e-01 -6.619796156883239746e-02 -4.308335855603218079e-02 2.202312797307968140e-01 3.114399015903472900e-01 2.296575605869293213e-01 7.513912022113800049e-02 -3.746362626552581787e-01 -3.270634263753890991e-02 2.006845921277999878e-01 -6.241461634635925293e-02 1.969330310821533203e-01 2.009765207767486572e-01 -1.015268415212631226e-01 7.033290714025497437e-02 2.206171117722988129e-02
5.512239411473274231e-02 2.011809796094894409e-01 2.437810152769088745e-01 -3.167143091559410095e-03 5.550238117575645447e-02 2.135171592235565186e-01 -1.798168271780014038e-01 -1.183634996414184570e-01 -2.239610403776168823e-01 2.732727527618408203e-01 2.038245648145675659e-01 -3.024760186672210693e-01 6.878137122839689255e-03 2.040786743164062500e-01 1.317598819732666016e-01 1.531197875738143921e-01 -6.709990650415420532e-02 2.934760451316833496e-01 9.285463392734527588e-02 9.926982223987579346e-02 4.001884758472442627e-01 3.999805450439453125e-02 1.480154991149902344e-01 -1.336511224508285522e-01 1.133856549859046936e-01 2.867158055305480957e-01 -1.588604971766471863e-02 2.210362404584884644e-01 3.875790163874626160e-02 -6.106213480234146118e-02 3.382185846567153931e-02 -2.201810106635093689e-02
-2.409358024597167969e-01 -1.681983023881912231e-01 2.578534781932830811e-01 1.775005310773849487e-01 1.470183730125427246e-01 1.824008077383041382e-01 2.181489467620849609e-01 -5.817322805523872375e-02 -4.329541325569152832e-02 2.570825517177581787e-01 8.001913875341415405e-02 -1.228229999542236328e-01 1.328583527356386185e-02 8.839584887027740479e-02 -5.790879204869270325e-02 1.445658057928085327e-01 4.420321881771087646e-01 2.041271477937698364e-01 2.347871214151382446e-01 -1.968253999948501587e-01 1.535956263542175293e-01 8.448718488216400146e-02 -1.274098157882690430e-01 -8.467859774827957153e-02 -2.659521102905273438e-01 1.079769507050514221e-01 -1.825897395610809326e-01 1.916050165891647339e-01 1.508095301687717438e-02 1.851815134286880493e-01 1.159368976950645447e-01 -5.146123468875885010e-02
-1.573590487241744995e-01 -4.732441157102584839e-03 1.763534247875213623e-01 2.553029954433441162e-01 1.621766537427902222e-01 -7.027314975857734680e-03 1.619996577501296997e-01 -2.661700546741485596e-01 -1.483266353607177734e-01 3.710159063339233398e-01 2.119914889335632324e-01 5.294076725840568542e-02 8.025124669075012207e-02 9.067596495151519775e-02 -1.515080332756042480e-01 -3.218862414360046387e-02 6.342092156410217285e-02 -9.508634358644485474e-02 1.093425601720809937e-01 5.319951102137565613e-02 3.968901634216308594e-01 -6.296499073505401611e-02 1.278001070022583008e-01 4.130398109555244446e-02 7.004793733358383179e-02 4.572818577289581299e-01 8.759264647960662842e-02 6.593751162290573120e-02 -2.185999304056167603e-01 -7.993992418050765991e-02 1.371616125106811523e-01 5.519321933388710022e-02
-2.390142530202865601e-01 1.492235809564590454e-01 1.610470116138458252e-01 6.096537038683891296e-02 -1.477209776639938354e-01 1.241604462265968323e-01 -1.129949539899826050e-01 -1.666391044855117798e-01 -3.315828740596771240e-02 3.848082125186920166e-01 1.727100163698196411e-01 -1.582146137952804565e-01 3.137323856353759766e-01 -1.508217677474021912e-02 3.242259472608566284e-02 -2.452591657638549805e-01 3.527519106864929199e-01 2.309211939573287964e-01 1.084499135613441467e-01 3.415854647755622864e-02 1.448530405759811401e-01 2.495308965444564819e-01 1.830102503299713135e-01 -1.670269221067428589e-01 -7.122107595205307007e-02 3.108368217945098877e-01 2.612967789173126221e-02 7.769793272018432617e-02 -6.824571639299392700e-02 -6.573725957423448563e-03 -2.846213057637214661e-02 -5.802576895803213120e-03
3.285525366663932800e-02 -4.066421091556549072e-02 3.136275410652160645e-01 2.595506012439727783e-01 -1.674493551254272461e-01 -1.463206578046083450e-02 -2.900745160877704620e-02 -7.877587527036666870e-02 -7.585076242685317993e-02 3.135578036308288574e-01 3.173320293426513672e-01 -1.256151050329208374e-01 -1.399574428796768188e-01 8.101746439933776855e-02 -5.828318651765584946e-03 2.755157351493835449e-01 6.981540471315383911e-02 3.540578484535217285e-02 5.654500797390937805e-02 1.194506287574768066e-01 -1.466914918273687363e-02 2.343659400939941406e-01 9.931463003158569336e-02 -1.692720055580139160e-01 -3.116331398487091064e-01 -8.561547845602035522e-03 -1.983663253486156464e-02 2.996145747601985931e-02 -1.881082504987716675e-01 1.910731792449951172e-01 1.499822922050952911e-02 -4.309774935245513916e-01
1.016195043921470642e-01 7.222969084978103638e-02 4.492140710353851318e-01 5.433949083089828491e-02 -2.914974465966224670e-02 9.947567433118820190e-02 8.358737826347351074e-02 -9.725920110940933228e-02 -2.276346087455749512e-01 2.425747513771057129e-01 1.594612300395965576e-01 -1.609287559986114502e-01 2.281428277492523193e-01 1.242703720927238464e-01 7.596755027770996094e-02 -1.506170332431793213e-01 2.569642066955566406e-01 6.871766597032546997e-02 6.347760558128356934e-02 9.652464836835861206e-02 1.783944964408874512e-01 2.027949094772338867e-01 -1.818258129060268402e-02 -2.817517518997192383e-02 -2.149363160133361816e-01 4.117556512355804443e-01 2.424011677503585815e-01 1.103175133466720581e-01 2.461961843073368073e-02 -1.444933712482452393e-01 -7.370346039533615112e-02 1.510795950889587402e-01
-3.159916773438453674e-02 -1.771493554115295410e-01 2.264240086078643799e-01 -9.267278015613555908e-02 2.470653057098388672e-01 1.457030028104782104e-01 8.881404250860214233e-02 6.587343662977218628e-02 -1.850942708551883698e-02 5.300693511962890625e-01 1.735812053084373474e-02 -1.946557015180587769e-01 1.129356697201728821e-01 1.519851107150316238e-02 9.175720065832138062e-02 6.349848210811614990e-02 -3.863086551427841187e-02 -3.760133683681488037e-01 5.345098674297332764e-02 -1.539330184459686279e-01 -2.227094257250428200e-03 -2.324264347553253174e-01 -1.016196981072425842e-01 -2.766606211662292480e-01 -9.935704059898853302e-03 6.248684599995613098e-02 1.181438416242599487e-01 1.116775497794151306e-01 2.101027406752109528e-03 4.997889697551727295e-02 -2.100526690483093262e-01 -2.844952642917633057e-01
-7.821989804506301880e-02 -4.576826095581054688e-02 1.662995219230651855e-01 3.163293898105621338e-01 8.015400171279907227e-02 -2.139191031455993652e-01 1.945543587207794189e-01 -6.299529969692230225e-02 -5.746708065271377563e-02 3.530701696872711182e-01 1.891810297966003418e-01 -1.925554722547531128e-01 -1.565435975790023804e-01 -2.172305248677730560e-02 -9.546303004026412964e-02 -2.921742200851440430e-02 2.364998310804367065e-01 4.953266307711601257e-02 1.087669506669044495e-01 9.200840443372726440e-02 2.032996416091918945e-01 -2.620848827064037323e-03 -9.513125568628311157e-02 -2.142237126827239990e-01 -2.238269150257110596e-01 -2.149361968040466309e-01 1.271633505821228027e-01 2.648167908191680908e-01 -1.461628228425979614e-01 -2.288939505815505981e-01 9.318540990352630615e-02 -3.070726990699768066e-01
2.119881537510082126e-04 -1.117639541625976562e-01 1.352340579032897949e-01 2.504138946533203125e-01 -1.091115996241569519e-01 8.983917534351348877e-02 -7.935178466141223907e-03 -2.621610760688781738e-01 -1.776834577322006226e-01 1.295326650142669678e-01 2.657087333500385284e-02 -1.904279291629791260e-01 1.288007348775863647e-01 2.279526889324188232e-01 2.557968907058238983e-02 4.104441702365875244e-01 -1.936210691928863525e-01 -1.620819717645645142e-01 5.299361795186996460e-02 -5.600323900580406189e-02 5.120267719030380249e-02 -1.278706341981887817e-01 -2.848809957504272461e-01 -2.180826216936111450e-01 -2.412736862897872925e-01 3.963068127632141113e-01 -3.391896188259124756e-02 7.302813977003097534e-02 -7.970633916556835175e-03 -3.026577457785606384e-02 8.169385045766830444e-02 -2.189810127019882202e-01
6.496555358171463013e-02 5.952515825629234314e-02 7.689564675092697144e-02 1.638444066047668457e-01 -2.037341706454753876e-02 1.676745712757110596e-02 7.214868068695068359e-02 -1.795597672462463379e-01 -4.129586815834045410e-01 1.742797940969467163e-01 -7.314984500408172607e-02 -2.191244810819625854e-01 8.939019590616226196e-02 2.764401137828826904e-01 -1.146957054734230042e-01 -6.056043785065412521e-03 1.160280331969261169e-01 1.127472370862960815e-01 1.330261379480361938e-01 6.300264596939086914e-02 1.062153354287147522e-01 -9.269433468580245972e-02 2.906939089298248291e-01 -2.294677346944808960e-01 -1.293081045150756836e-01 -1.936802826821804047e-02 -8.393509685993194580e-02 3.644071221351623535e-01 3.201606869697570801e-01 1.276446878910064697e-01 2.528542876243591309e-01 -1.578668653964996338e-01
3.482671082019805908e-02 -1.343955378979444504e-02 2.367016822099685669e-01 2.097994647920131683e-02 -3.648301959037780762e-02 1.082506701350212097e-01 4.151152074337005615e-02 2.803730033338069916e-02 -4.132388130528852344e-05 3.820560872554779053e-01 3.066289722919464111e-01 -2.721881493926048279e-02 3.531659767031669617e-02 -2.116489559412002563e-01 6.020263209939002991e-02 5.500767379999160767e-02 2.417016178369522095e-01 -8.366211317479610443e-03 2.372209727764129639e-01 2.622273266315460205e-01 2.363293915987014771e-01 3.565655276179313660e-02 -2.791499495506286621e-01 1.022691652178764343e-01 2.162651121616363525e-01 1.745429933071136475e-01 -7.861837744712829590e-02 2.477234303951263428e-01 -2.222871631383895874e-01 2.596640884876251221e-01 -2.303572109667584300e-04 -2.061661481857299805e-01
-8.506621420383453369e-02 2.442976832389831543e-01 1.497961282730102539e-01 7.543712854385375977e-02 7.835976779460906982e-02 1.888766288757324219e-01 6.064927577972412109e-02 -9.060114622116088867e-02 -2.677684128284454346e-01 3.412166833877563477e-01 1.629356443881988525e-01 -9.843023121356964111e-02 2.319841235876083374e-01 2.874261140823364258e-01 -1.427908334881067276e-02 -1.242233961820602417e-01 3.479312956333160400e-01 -4.633249714970588684e-02 3.314789012074470520e-02 1.635985821485519409e-01 1.978873461484909058e-01 1.825146526098251343e-01 7.501687109470367432e-02 -1.725127547979354858e-01 -1.014635637402534485e-01 3.964157700538635254e-01 -1.136177033185958862e-01 6.750854104757308960e-02 2.359235100448131561e-02 -1.398607641458511353e-01 -4.962282255291938782e-02 9.169656783342361450e-02
7.790321484208106995e-03 -1.668538451194763184e-01 5.432570353150367737e-02 3.574168086051940918e-01 1.858551613986492157e-02 -4.698667302727699280e-02 -1.836332678794860840e-02 -1.280927211046218872e-01 -1.356719583272933960e-01 2.526999115943908691e-01 1.303363032639026642e-02 -1.500457674264907837e-01 -1.533900201320648193e-02 -2.203396111726760864e-01 1.690160110592842102e-02 -1.606832146644592285e-01 9.935211390256881714e-02 -1.338483691215515137e-01 5.243677645921707153e-02 -1.696945726871490479e-01 3.817523121833801270e-01 2.587779164314270020e-01 1.042964309453964233e-01 -3.465574681758880615e-01 -1.013886779546737671e-01 1.326775401830673218e-01 3.649052083492279053e-01 8.749667555093765259e-02 -1.900401711463928223e-01 -1.669049113988876343e-01 5.267434753477573395e-04 -8.115201443433761597e-02
9.203637391328811646e-02 -1.595326513051986694e-01 -5.335621908307075500e-02 -5.108977109193801880e-02 1.415702551603317261e-01 5.013039335608482361e-02 1.824574545025825500e-02 -3.248122930526733398e-01 -1.709974259138107300e-01 3.091255426406860352e-01 2.241703420877456665e-01 -6.245282292366027832e-02 -9.798951447010040283e-02 -3.691276535391807556e-02 2.526831626892089844e-01 7.613059878349304199e-02 2.392413616180419922e-01 -7.417453080415725708e-02 1.159276515245437622e-01 -6.401659548282623291e-02 3.518049716949462891e-01 -1.209817677736282349e-01 4.974636435508728027e-02 1.212816238403320312e-01 -3.417435660958290100e-02 4.565234482288360596e-02 -2.248876541852951050e-01 3.442743718624114990e-01 -2.220630049705505371e-01 1.024308875203132629e-01 2.177834212779998779e-01 -2.392112314701080322e-01
9.475277364253997803e-02 -2.447720170021057129e-01 1.836563944816589355e-01 -1.104459352791309357e-02 -7.149496674537658691e-02 1.405705213546752930e-01 -1.386137604713439941e-01 -1.810476332902908325e-01 1.757976263761520386e-01 1.754122972488403320e-01 -3.723577782511711121e-02 1.127391979098320007e-01 1.301480978727340698e-01 1.982435286045074463e-01 1.200839132070541382e-01 -1.719138771295547485e-01 1.554869115352630615e-01 -8.268955349922180176e-02 9.093350172042846680e-02 1.682942360639572144e-01 2.717601656913757324e-01 -3.279070602729916573e-03 1.846464276313781738e-01 -4.825580418109893799e-01 -1.136004030704498291e-01 3.018652498722076416e-01 7.514716591686010361e-03 1.137703284621238708e-01 -2.866687253117561340e-02 -1.993277221918106079e-01 -1.600466202944517136e-03 -2.799975574016571045e-01
3.236462548375129700e-02 5.663124471902847290e-02 1.364745199680328369e-01 -1.451747417449951172e-01 1.549493670463562012e-01 -9.541071951389312744e-02 1.947848200798034668e-01 4.122394323348999023e-02 -8.549677580595016479e-02 2.968671619892120361e-01 2.079585343599319458e-01 -2.203247845172882080e-01 1.379525661468505859e-01 2.711483836174011230e-01 2.125115096569061279e-01 1.670282147824764252e-02 6.605233997106552124e-02 3.602576255798339844e-02 3.408414721488952637e-01 1.262885332107543945e-01 2.607682347297668457e-01 3.340433537960052490e-01 -1.415080130100250244e-01 -5.700051784515380859e-02 -2.743051648139953613e-01 3.019367158412933350e-01 2.742519602179527283e-02 6.299910694360733032e-02 8.847326971590518951e-03 1.187691912055015564e-01 1.103238835930824280e-01 1.412177383899688721e-01
-1.463119536638259888e-01 2.847114205360412598e-01 2.820965647697448730e-01 1.413715630769729614e-01 4.045770317316055298e-02 2.261819094419479370e-01 -5.758602917194366455e-02 -9.621074050664901733e-02 -1.175121292471885681e-01 3.035236299037933350e-01 1.746838837862014771e-01 -6.537273526191711426e-02 2.356256395578384399e-01 -1.148325949907302856e-02 8.933792263269424438e-02 -1.134598255157470703e-01 1.455047875642776489e-01 7.554601132869720459e-02 2.327953875064849854e-01 4.564543254673480988e-03 7.285844534635543823e-02 -1.012661308050155640e-01 -1.696701049804687500e-01 -3.363312184810638428e-01 -2.799946255981922150e-02 4.207372963428497314e-01 -5.143313854932785034e-02 2.318918853998184204e-01 -1.358141899108886719e-01 9.482225030660629272e-02 1.622172072529792786e-02 1.220023334026336670e-01
1.476852893829345703e-01 -9.298907220363616943e-02 4.262730479240417480e-01 -1.854635216295719147e-02 6.562678515911102295e-02 9.886666387319564819e-02 -2.067015171051025391e-01 6.012912467122077942e-02 1.264776140451431274e-01 4.694994986057281494e-01 1.902566403150558472e-01 -1.290648132562637329e-01 -1.210297420620918274e-01 2.122942954301834106e-01 4.004131555557250977e-01 7.419823110103607178e-02 2.661408483982086182e-01 4.946094751358032227e-02 1.024510785937309265e-01 6.654972583055496216e-02 1.618483960628509521e-01 -1.038265377283096313e-01 1.238005161285400391e-01 1.036285459995269775e-01 1.148601993918418884e-01 1.575107574462890625e-01 -8.726272732019424438e-02 7.989985495805740356e-02 -2.582304645329713821e-03 -1.869204454123973846e-02 -8.730654604732990265e-03 -9.249862283468246460e-02
1.912648826837539673e-01 -8.866728097200393677e-02 -8.425701409578323364e-02 1.550058275461196899e-01 -1.784470677375793457e-01 2.050933688879013062e-01 -2.073225229978561401e-01 -2.201558053493499756e-01 1.850784271955490112e-01 2.856277227401733398e-01 -1.349562555551528931e-01 -2.020657211542129517e-01 6.949292123317718506e-02 2.406269907951354980e-01 -1.931712403893470764e-02 -7.926904596388339996e-03 1.473495066165924072e-01 -2.908569574356079102e-02 1.892227530479431152e-01 8.346559107303619385e-02 3.493973910808563232e-01 2.077097259461879730e-02 2.227161079645156860e-01 -3.392566740512847900e-01 -1.479295343160629272e-01 1.329149901866912842e-01 2.669444084167480469e-01 8.651797473430633545e-02 -8.340077102184295654e-02 -3.250240534543991089e-02 -2.271254174411296844e-02 -2.041198611259460449e-01
-4.932384006679058075e-03 2.456144839525222778e-01 3.550682067871093750e-01 1.724994182586669922e-02 -1.568455994129180908e-01 -2.547527477145195007e-02 -1.620225980877876282e-02 -2.882478535175323486e-01 -1.312849968671798706e-01 3.046431839466094971e-01 2.144104540348052979e-01 1.890169456601142883e-03 1.589759588241577148e-01 1.781791634857654572e-02 -5.267538502812385559e-02 -1.638561338186264038e-01 3.644495606422424316e-01 1.714343577623367310e-01 1.439628601074218750e-01 9.272634983062744141e-02 2.331099063158035278e-01 3.395212069153785706e-02 5.456828698515892029e-02 -1.018537804484367371e-01 -3.293301761150360107e-01 1.818177253007888794e-01 -1.420139372348785400e-01 1.739320009946823120e-01 9.326802194118499756e-02 -5.405966192483901978e-02 -7.980930805206298828e-02 1.521104425191879272e-01
-3.451195731759071350e-02 -5.076660215854644775e-02 1.352808028459548950e-01 -6.421604007482528687e-02 -1.845466643571853638e-01 1.465459614992141724e-01 -4.875285550951957703e-02 -2.953522466123104095e-02 3.544926941394805908e-01 2.803482115268707275e-01 -2.007508091628551483e-02 -1.256816536188125610e-01 -1.379459351301193237e-01 1.436187624931335449e-01 1.172177493572235107e-01 -1.101125627756118774e-01 4.431016370654106140e-02 -1.217261552810668945e-01 1.798312813043594360e-01 7.673581689596176147e-02 3.294902741909027100e-01 1.201725378632545471e-01 1.003335565328598022e-01 -5.186973214149475098e-01 -1.753141731023788452e-01 1.721181571483612061e-01 1.164878755807876587e-01 1.195745095610618591e-01 -5.656444281339645386e-02 -3.360066190361976624e-02 1.302233040332794189e-01 -2.498083412647247314e-01
-2.079856842756271362e-01 1.052413061261177063e-01 6.903301179409027100e-02 2.036221772432327271e-01 -3.670174255967140198e-02 1.291937977075576782e-01 2.873662412166595459e-01 1.060408875346183777e-01 -3.741443753242492676e-01 2.920972108840942383e-01 1.089808419346809387e-01 -1.823545098304748535e-01 1.382895410060882568e-01 2.769813835620880127e-01 8.328793197870254517e-02 -7.742916047573089600e-02 2.301918864250183105e-01 4.274095594882965088e-02 1.249367967247962952e-01 1.596654355525970459e-01 2.598010599613189697e-01 5.138088390231132507e-02 -8.665305376052856445e-02 -4.429443180561065674e-02 -9.758194792084395885e-04 -1.383175998926162720e-01 -2.551937699317932129e-01 -5.927902087569236755e-02 -1.860496699810028076e-01 -2.201558463275432587e-02 1.842297762632369995e-01 -2.757386863231658936e-01
3.874957934021949768e-02 2.273485809564590454e-01 1.564170122146606445e-01 2.465213090181350708e-02 -8.181726932525634766e-02 1.390496790409088135e-01 8.256640285253524780e-02 -1.092677116394042969e-01 -9.537589550018310547e-02 4.078832268714904785e-01 1.339573264122009277e-01 8.890591561794281006e-02 -6.995235104113817215e-03 3.204532861709594727e-01 8.467110246419906616e-02 -3.607096895575523376e-02 2.655280530452728271e-01 -7.785565406084060669e-02 1.243382990360260010e-01 7.737004756927490234e-02 1.376347839832305908e-01 -1.697488427162170410e-01 2.746228873729705811e-01 -1.476346701383590698e-01 -1.227841079235076904e-01 -1.195972189307212830e-01 -8.270971477031707764e-02 2.528394460678100586e-01 1.871215850114822388e-01 3.699059784412384033e-01 2.126675695180892944e-01 -6.498274207115173340e-02
7.643603533506393433e-02 -1.636898368597030640e-01 2.149822860956192017e-01 -7.996759563684463501e-02 1.543223112821578979e-01 -9.357129223644733429e-03 -2.909398078918457031e-01 -3.523399308323860168e-02 -3.276667371392250061e-02 5.793223977088928223e-01 1.018842011690139771e-01 -1.712483316659927368e-01 1.520380973815917969e-01 1.892422437667846680e-01 -8.090617507696151733e-02 1.124676391482353210e-01 4.685529042035341263e-03 2.317301034927368164e-01 9.749507904052734375e-02 -1.258395165205001831e-01 -8.954947441816329956e-02 8.854649960994720459e-02 -4.150927811861038208e-02 -3.746182322502136230e-01 1.081373728811740875e-02 -2.208331823348999023e-01 -5.088093131780624390e-02 -1.020978242158889771e-01 1.881277859210968018e-01 -3.972654230892658234e-03 3.109639696776866913e-02 -1.232405081391334534e-01
-1.056085601449012756e-01 2.808646857738494873e-01 3.138823509216308594e-01 1.363185350783169270e-03 -7.840011268854141235e-02 2.182825207710266113e-01 -1.446678191423416138e-01 -1.006309613585472107e-01 -9.837965667247772217e-02 3.726077973842620850e-01 -6.598565727472305298e-02 -1.567464172840118408e-01 1.563810743391513824e-02 1.759905517101287842e-01 -8.906177431344985962e-02 -3.036184981465339661e-02 3.599273562431335449e-01 7.074443250894546509e-02 2.479718029499053955e-01 -2.538079768419265747e-02 2.417907714843750000e-01 2.388098239898681641e-01 3.397992625832557678e-02 -1.258623152971267700e-01 -1.805124133825302124e-01 1.876876205205917358e-01 1.502323523163795471e-02 1.807321012020111084e-01 -1.577893048524856567e-01 7.353499531745910645e-02 -1.128543689846992493e-01 1.901610940694808960e-01
-8.151555806398391724e-02 8.875532448291778564e-02 -8.732210844755172729e-02 2.919225692749023438e-01 4.254246503114700317e-02 8.820993453264236450e-02 3.748036623001098633e-01 -5.279640853404998779e-02 -1.162590980529785156e-01 3.469458818435668945e-01 1.362900584936141968e-01 -3.083827719092369080e-02 -5.262823775410652161e-02 3.219593465328216553e-01 1.582753062248229980e-01 1.314102858304977417e-01 9.132885187864303589e-02 -2.620916627347469330e-02 7.181909680366516113e-02 2.409295737743377686e-01 9.559874236583709717e-02 6.663832068443298340e-02 -1.056811586022377014e-01 -3.832069039344787598e-01 -1.503723710775375366e-01 1.294253021478652954e-01 -1.731782108545303345e-01 4.149715974926948547e-02 -1.539424359798431396e-01 7.344862073659896851e-02 1.905531436204910278e-01 -2.393933236598968506e-01
2.922052145004272461e-02 -8.723215013742446899e-02 3.379502594470977783e-01 6.973970681428909302e-02 1.998383253812789917e-01 8.183011412620544434e-02 4.748012870550155640e-02 6.656100600957870483e-02 -1.170467585325241089e-01 1.777477562427520752e-01 1.659054458141326904e-01 2.115934900939464569e-02 3.699666634202003479e-02 2.221675664186477661e-01 3.661081194877624512e-01 2.010932564735412598e-02 -3.643077239394187927e-02 1.477280557155609131e-01 1.298215538263320923e-01 5.247452110052108765e-02 5.206546187400817871e-01 -3.859445825219154358e-02 -7.233881205320358276e-02 6.001352891325950623e-02 -5.195925012230873108e-02 2.829252481460571289e-01 -2.419007420539855957e-01 2.032419741153717041e-01 1.498662531375885010e-01 3.662189096212387085e-02 -1.203758642077445984e-01 -1.252541691064834595e-01
-2.697927057743072510e-01 1.545055210590362549e-01 6.299541890621185303e-02 2.211625576019287109e-01 1.428172836313024163e-04 1.306345611810684204e-01 4.114906489849090576e-02 1.359332948923110962e-01 -4.185757040977478027e-02 2.513852715492248535e-01 2.343986034393310547e-01 -3.622609674930572510e-01 2.594005465507507324e-01 -1.852803677320480347e-02 2.496284395456314087e-01 -1.624282747507095337e-01 2.296845056116580963e-02 1.031708717346191406e-01 3.395023047924041748e-01 3.016939945518970490e-02 8.170713484287261963e-02 1.922188885509967804e-02 1.281627416610717773e-01 -2.069038301706314087e-01 -3.281003534793853760e-01 1.335336118936538696e-01 2.207962051033973694e-02 2.593899369239807129e-01 4.868666455149650574e-02 4.816902428865432739e-02 4.907190799713134766e-02 -1.086096987128257751e-01
-3.575658053159713745e-02 -2.468341886997222900e-01 1.313262730836868286e-01 9.093925356864929199e-02 3.320913389325141907e-02 1.221993714570999146e-01 4.158650711178779602e-02 6.609471887350082397e-02 1.048054620623588562e-01 5.278168320655822754e-01 -6.404575705528259277e-02 -9.711844846606254578e-03 -1.366489976644515991e-01 -3.215128555893898010e-02 -1.712540388107299805e-01 -1.523231565952301025e-01 -1.280416250228881836e-01 -1.346788555383682251e-01 8.164136111736297607e-02 1.117242127656936646e-02 2.501654326915740967e-01 9.148349612951278687e-02 2.463266402482986450e-01 -3.447188735008239746e-01 -2.049691677093505859e-01 -3.130629658699035645e-02 5.570423230528831482e-02 1.210652664303779602e-01 -3.692885637283325195e-01 -1.054733172059059143e-01 -1.014114320278167725e-01 1.175514161586761475e-01
3.046556189656257629e-02 -1.262307763099670410e-01 2.201571911573410034e-01 8.134642988443374634e-02 2.090252190828323364e-02 9.363973885774612427e-02 -3.395707905292510986e-02 -2.609638869762420654e-01 1.949856132268905640e-01 2.498869150876998901e-01 -1.527239531278610229e-01 9.149888157844543457e-02 -2.840523421764373779e-02 4.585838690400123596e-02 2.394824028015136719e-01 8.956689387559890747e-02 -3.778159990906715393e-02 -5.568160489201545715e-02 2.654058933258056641e-01 3.995918855071067810e-02 1.626687049865722656e-01 2.893320657312870026e-02 1.156711876392364502e-01 -6.438509821891784668e-01 -1.615534424781799316e-01 1.573797464370727539e-01 1.337812244892120361e-01 7.896989583969116211e-02 3.308318182826042175e-02 -1.370856314897537231e-01 -2.325364015996456146e-02 -1.480909287929534912e-01
-6.728199869394302368e-02 2.943612635135650635e-01 2.629654109477996826e-01 1.508401781320571899e-01 -1.319006681442260742e-01 3.495765151455998421e-03 -9.176526963710784912e-02 -2.600617520511150360e-02 -3.669353127479553223e-01 2.922605872154235840e-01 6.081969663500785828e-02 -1.082995012402534485e-01 2.079391330480575562e-01 -7.800924777984619141e-02 1.905186027288436890e-01 -1.106896325945854187e-01 7.131887227296829224e-02 -1.583436876535415649e-01 2.790169715881347656e-01 -4.695874452590942383e-02 1.810417473316192627e-01 1.381394714117050171e-01 1.658353805541992188e-01 -8.911984413862228394e-02 -2.216121554374694824e-01 1.645526438951492310e-01 9.512850642204284668e-02 1.997187882661819458e-01 3.146882653236389160e-01 -5.870267003774642944e-02 1.490322053432464600e-01 -9.861830621957778931e-02
-2.414686530828475952e-01 -1.843889504671096802e-01 1.184232439845800400e-02 -3.154817596077919006e-02 -5.214455723762512207e-02 -9.067434072494506836e-02 -2.036298066377639771e-01 1.652763341553509235e-03 -1.506567895412445068e-01 2.358517497777938843e-01 1.685516536235809326e-01 -2.504843175411224365e-01 4.865008965134620667e-02 8.637411147356033325e-02 -2.118112891912460327e-01 1.703661233186721802e-01 1.969021707773208618e-01 -5.623869597911834717e-02 4.569471478462219238e-01 -1.034664222970604897e-03 2.440321892499923706e-01 1.194403171539306641e-01 -4.267469048500061035e-02 -1.921802908182144165e-01 1.951013058423995972e-01 -3.120158566161990166e-03 -2.063805609941482544e-01 1.297603547573089600e-01 -1.668014377355575562e-01 -1.232642158865928650e-01 -4.000337049365043640e-02 -3.090775310993194580e-01
-2.257423400878906250e-01 1.418217569589614868e-01 7.399235665798187256e-02 8.105024695396423340e-03 -2.125613838434219360e-01 3.246844410896301270e-01 -1.661366969347000122e-01 6.104437261819839478e-02 -9.241505712270736694e-02 1.295437961816787720e-01 1.626191586256027222e-01 3.790929447859525681e-03 3.265654444694519043e-01 -1.031921058893203735e-01 1.752448529005050659e-01 2.299241349101066589e-02 4.132883623242378235e-02 1.156980171799659729e-01 3.929642736911773682e-01 7.259488850831985474e-02 1.214548125863075256e-01 4.835300520062446594e-02 -1.979203149676322937e-02 -3.674237430095672607e-01 -1.816655546426773071e-01 2.227956503629684448e-01 2.430517785251140594e-02 3.315619528293609619e-01 1.337995193898677826e-02 -1.138103455305099487e-01 6.711083650588989258e-02 -5.545635893940925598e-02
-6.822562217712402344e-02 2.754635736346244812e-02 2.346176207065582275e-01 1.732331812381744385e-01 3.687117621302604675e-02 -1.184706985950469971e-01 2.179235517978668213e-01 -1.668084859848022461e-01 -3.256859630346298218e-02 1.634635180234909058e-01 2.255102545022964478e-01 -1.394708156585693359e-01 -1.262806951999664307e-01 4.831593483686447144e-02 -1.322205066680908203e-01 5.337928887456655502e-03 1.770301461219787598e-01 -1.223821565508842468e-01 4.085238873958587646e-01 -1.345996707677841187e-01 1.735962033271789551e-01 4.787739738821983337e-02 -6.026785448193550110e-02 -3.568188250064849854e-01 -1.410065442323684692e-01 -3.001827746629714966e-02 -1.191077195107936859e-02 1.600973159074783325e-01 -3.408299684524536133e-01 -1.603957079350948334e-02 1.997681558132171631e-01 -2.955477535724639893e-01
-7.671008259057998657e-02 1.084962561726570129e-01 2.059900462627410889e-01 -6.232798099517822266e-02 6.422168016433715820e-02 1.576357781887054443e-01 -1.557271480560302734e-01 -9.224358201026916504e-02 -1.629827469587326050e-01 3.329464793205261230e-01 3.365534543991088867e-01 -4.765507299453020096e-03 1.184818819165229797e-01 1.352417171001434326e-01 -1.561551913619041443e-02 3.483757376670837402e-03 1.073314771056175232e-01 8.798044919967651367e-02 -4.513301700353622437e-02 -8.831588178873062134e-02 4.702418148517608643e-01 2.626462578773498535e-01 4.322294145822525024e-02 -3.810101747512817383e-02 -1.954592466354370117e-01 3.046550750732421875e-01 4.358929768204689026e-02 2.981191873550415039e-01 2.097142338752746582e-01 -2.256657741963863373e-02 -2.732193563133478165e-03 4.673048853874206543e-02
3.823013007640838623e-01 -2.948428988456726074e-01 1.723108291625976562e-01 3.251426815986633301e-01 7.497083395719528198e-02 2.352203726768493652e-01 8.994220197200775146e-02 -1.764644086360931396e-01 4.909690096974372864e-02 2.052805572748184204e-01 8.816867321729660034e-02 -9.406559169292449951e-02 -9.664829820394515991e-02 1.189972460269927979e-01 -1.095928028225898743e-01 -1.323873698711395264e-01 1.909850537776947021e-02 -1.530338227748870850e-01 4.547904059290885925e-02 1.190438494086265564e-02 3.545001149177551270e-01 1.306706853210926056e-02 1.008422765880823135e-02 -3.757757842540740967e-01 -8.649097383022308350e-02 9.564775973558425903e-02 1.031927838921546936e-01 1.221223175525665283e-01 -8.189918845891952515e-02 -2.345062047243118286e-01 1.415819227695465088e-01 5.740597844123840332e-03
-1.760215461254119873e-01 1.642618179321289062e-01 1.499800086021423340e-01 8.936300128698348999e-02 -1.245525255799293518e-01 -3.720197454094886780e-02 -1.515865623950958252e-01 -1.867187917232513428e-01 -2.041119486093521118e-01 3.804767131805419922e-01 2.368826568126678467e-01 -2.402905672788619995e-01 2.763742804527282715e-01 1.261317264288663864e-02 -2.982370741665363312e-02 -6.568250805139541626e-02 1.757466346025466919e-01 2.046635895967483521e-01 4.041810631752014160e-01 4.404453560709953308e-02 1.526128649711608887e-01 1.203959360718727112e-01 8.488404750823974609e-02 9.303836268372833729e-04 -2.239827662706375122e-01 1.199500337243080139e-01 5.407044291496276855e-02 6.581487599760293961e-03 -9.486744552850723267e-02 -1.158073544502258301e-02 2.627220749855041504e-01 1.613809466361999512e-01
-1.189142744988203049e-02 2.738169580698013306e-02 3.598010838031768799e-01 2.735412418842315674e-01 -1.351103931665420532e-01 -9.778402745723724365e-02 3.537147131282836199e-04 -5.877924337983131409e-02 -9.263264387845993042e-02 2.783893346786499023e-01 2.201293110847473145e-01 -1.364343166351318359e-01 -1.968891918659210205e-01 1.285583227872848511e-01 -5.474317818880081177e-02 4.613804444670677185e-02 3.447510600090026855e-01 8.802036195993423462e-02 6.944638490676879883e-02 1.406796723604202271e-01 8.997583389282226562e-02 1.521951407194137573e-01 4.969923291355371475e-03 -4.210603535175323486e-01 -1.231905370950698853e-01 -3.376189619302749634e-02 -2.848616614937782288e-02 1.404243707656860352e-01 -2.308850735425949097e-01 7.605158537626266479e-02 7.921422272920608521e-02 -2.966176271438598633e-01
6.114535033702850342e-02 9.482859820127487183e-02 3.013924360275268555e-01 8.247183263301849365e-02 6.237102672457695007e-02 2.052068710327148438e-01 1.186888664960861206e-01 -2.805677354335784912e-01 -1.086807250976562500e-01 4.635809361934661865e-01 -9.488245099782943726e-02 -9.663198143243789673e-02 2.589043378829956055e-01 1.419875025749206543e-01 5.974981561303138733e-02 -1.279606670141220093e-01 2.027503103017807007e-01 2.866184115409851074e-01 3.956805542111396790e-02 -9.739837050437927246e-02 1.607273668050765991e-01 -3.001344949007034302e-02 -1.364993155002593994e-01 7.580179255455732346e-03 1.162192076444625854e-01 2.060991525650024414e-01 -1.507477015256881714e-01 1.559991091489791870e-01 -4.382836446166038513e-02 1.152368485927581787e-01 -2.904858589172363281e-01 1.275506168603897095e-01
1.483256369829177856e-01 -2.081945985555648804e-01 1.830767095088958740e-01 -8.148092031478881836e-02 5.704041942954063416e-02 5.990819260478019714e-02 -1.276630759239196777e-01 6.855966150760650635e-02 -2.147902250289916992e-01 4.276868700981140137e-01 -4.555945098400115967e-02 1.508628875017166138e-01 1.431454569101333618e-01 3.924386799335479736e-01 1.285493969917297363e-01 -6.328009534627199173e-03 2.228920161724090576e-02 2.688227593898773193e-01 1.628629267215728760e-01 -9.463647007942199707e-02 1.221421360969543457e-01 -3.486264869570732117e-02 1.370834857225418091e-01 5.338443443179130554e-02 -1.389763653278350830e-01 -3.795398026704788208e-02 -1.497201919555664062e-01 2.554693520069122314e-01 -2.683810889720916748e-01 -3.018499612808227539e-01 -6.182003393769264221e-02 1.701414957642555237e-02
-2.339062467217445374e-02 -1.760567426681518555e-01 1.681703478097915649e-01 1.250862479209899902e-01 -1.030315645039081573e-02 1.931037753820419312e-01 -5.205791443586349487e-02 1.982163488864898682e-01 4.436767101287841797e-02 2.049411833286285400e-01 1.679965257644653320e-01 -3.220284283161163330e-01 1.616109609603881836e-01 5.038681998848915100e-02 -1.488284617662429810e-01 -8.267263323068618774e-02 2.122738510370254517e-01 4.066746234893798828e-01 1.566647142171859741e-01 5.638886243104934692e-03 2.576179802417755127e-01 9.425790631212294102e-04 -2.768018655478954315e-02 -1.448316127061843872e-01 -3.184539973735809326e-01 1.838888525962829590e-01 1.212041452527046204e-02 4.668993502855300903e-02 -1.738884001970291138e-01 -4.921856895089149475e-02 3.410789668560028076e-01 4.379667714238166809e-02
-1.103584244847297668e-01 -2.418120950460433960e-01 3.391875624656677246e-01 -2.689416334033012390e-02 -1.572237461805343628e-01 -1.954955607652664185e-01 -1.503985654562711716e-02 -1.468515545129776001e-01 -3.048122823238372803e-01 1.776745915412902832e-01 2.326739393174648285e-02 -8.532764762639999390e-02 3.294479101896286011e-02 -6.231348216533660889e-02 -1.199832484126091003e-01 2.162612974643707275e-01 1.019132733345031738e-01 3.691879101097583771e-03 1.896057426929473877e-01 7.178470492362976074e-02 2.653008103370666504e-01 -7.574994862079620361e-02 1.518334541469812393e-02 -1.654386073350906372e-01 -1.703104823827743530e-01 5.458322167396545410e-02 1.874400377273559570e-01 2.633312046527862549e-01 -1.574793010950088501e-01 -2.968106791377067566e-02 -5.298922304064035416e-03 -4.615360200405120850e-01
2.998640015721321106e-02 1.124703139066696167e-01 1.941612809896469116e-01 1.917155086994171143e-01 -3.239395096898078918e-02 1.197238564491271973e-01 1.278538554906845093e-01 7.252781838178634644e-02 -7.144349813461303711e-02 4.208751618862152100e-01 2.940766215324401855e-01 -3.714953362941741943e-02 -1.601155996322631836e-01 -4.188505560159683228e-02 5.291268602013587952e-02 2.730728387832641602e-01 2.181265801191329956e-01 1.460315734148025513e-01 7.979772239923477173e-02 1.898674964904785156e-01 3.417092859745025635e-01 -4.528100043535232544e-02 4.450597800314426422e-03 2.877952717244625092e-02 -2.031503058969974518e-02 1.183664426207542419e-02 5.990197136998176575e-02 3.103703856468200684e-01 2.955162227153778076e-01 1.432081907987594604e-01 9.729199111461639404e-02 -2.266857922077178955e-01
-3.200474679470062256e-01 7.805825024843215942e-02 2.047834843397140503e-01 1.044191643595695496e-01 9.060548990964889526e-02 2.418423146009445190e-01 -5.720693618059158325e-02 -1.183172613382339478e-01 -3.432513773441314697e-02 1.202325001358985901e-01 3.933984041213989258e-01 -1.791147589683532715e-01 1.129373759031295776e-01 -1.168255582451820374e-01 2.328263521194458008e-01 -9.397380053997039795e-02 9.515129029750823975e-02 -5.350217968225479126e-02 2.304763942956924438e-01 6.053741648793220520e-02 1.859718263149261475e-01 1.354962885379791260e-01 -3.693447262048721313e-02 -2.056926637887954712e-01 -3.998424112796783447e-01 2.309535145759582520e-01 6.530908495187759399e-02 -2.382515557110309601e-02 -2.248020172119140625e-01 8.290883898735046387e-02 3.982730582356452942e-02 -1.427803337574005127e-01
-1.634711474180221558e-01 3.225575760006904602e-02 1.219955161213874817e-01 1.392700970172882080e-01 -1.267515271902084351e-01 1.130426377058029175e-01 -2.199365058913826942e-03 -1.457673609256744385e-01 -1.295497715473175049e-01 3.614549934864044189e-01 1.813912242650985718e-01 2.382394224405288696e-01 1.706827878952026367e-01 8.982514590024948120e-02 -9.254376590251922607e-02 2.298988774418830872e-02 9.138546139001846313e-02 3.832426369190216064e-01 7.070390135049819946e-02 -2.431843616068363190e-02 3.548816740512847900e-01 2.886570990085601807e-01 1.335451602935791016e-01 -4.084039106965065002e-02 -4.549453034996986389e-02 3.846631348133087158e-01 1.542906910181045532e-01 2.283229492604732513e-02 -1.994078792631626129e-02 7.093371450901031494e-02 1.871952563524246216e-01 -7.489815820008516312e-03
-3.942006081342697144e-02 1.113585829734802246e-01 1.763758659362792969e-01 1.273292005062103271e-01 1.320921350270509720e-02 1.414515972137451172e-01 -7.166016101837158203e-02 -7.478497922420501709e-02 1.077679172158241272e-01 1.149518191814422607e-01 4.361622929573059082e-01 -9.125449508428573608e-02 3.600184321403503418e-01 -3.010576032102108002e-02 1.494093537330627441e-01 -1.419729739427566528e-01 1.707799136638641357e-01 1.029434874653816223e-01 2.985336482524871826e-01 -1.007067039608955383e-01 1.772920191287994385e-01 5.059085413813591003e-02 2.867986448109149933e-02 -2.473258823156356812e-01 -1.726195514202117920e-01 2.197610288858413696e-01 -2.471895515918731689e-02 2.622798085212707520e-01 -3.210711777210235596e-01 -1.299263238906860352e-01 -6.778050214052200317e-02 6.598182767629623413e-02
-1.681256294250488281e-01 2.495916336774826050e-01 2.105339914560317993e-01 7.151358574628829956e-02 -4.453649744391441345e-02 3.742720186710357666e-01 -1.929945871233940125e-02 8.438654243946075439e-02 6.400599330663681030e-02 3.735065758228302002e-01 3.676356077194213867e-01 9.788892418146133423e-02 2.473365217447280884e-01 9.033460915088653564e-02 1.838446110486984253e-01 -8.677455782890319824e-02 -4.761882498860359192e-02 1.004550904035568237e-01 8.312425762414932251e-02 -6.385394185781478882e-02 1.844750493764877319e-01 8.877144753932952881e-02 7.265377044677734375e-02 -2.764146924018859863e-01 -1.930641531944274902e-01 2.424394339323043823e-01 -6.093861162662506104e-02 1.393435299396514893e-01 -1.086031198501586914e-01 1.453385688364505768e-02 -6.381421536207199097e-02 1.709856986999511719e-01
1.122382469475269318e-02 -2.510430477559566498e-02 1.761844754219055176e-01 7.059042155742645264e-02 -2.636347711086273193e-02 -1.367030888795852661e-01 3.323552384972572327e-02 1.417632251977920532e-01 -3.670490682125091553e-01 1.671128869056701660e-01 1.682084500789642334e-01 -7.505100220441818237e-02 -4.112178459763526917e-02 2.376673370599746704e-01 -1.060441415756940842e-02 2.815816998481750488e-01 3.358816504478454590e-01 -1.948105692863464355e-01 2.686693966388702393e-01 -8.590017259120941162e-02 3.790312111377716064e-01 1.231911256909370422e-01 -1.424761861562728882e-01 -1.722033768892288208e-01 -2.321943081915378571e-02 8.262802660465240479e-02 -1.602740138769149780e-01 -4.210849851369857788e-02 1.011280119419097900e-01 1.046882644295692444e-01 2.036885358393192291e-02 -3.048392832279205322e-01
-8.474508672952651978e-02 3.662811219692230225e-02 1.992694735527038574e-01 1.252889484167098999e-01 -7.585965096950531006e-02 4.791202396154403687e-02 -3.374427929520606995e-02 -2.287985086441040039e-01 5.674510449171066284e-02 3.499046266078948975e-01 1.679362207651138306e-01 -1.827672719955444336e-01 -4.985934868454933167e-02 1.237050518393516541e-01 -3.687103744596242905e-03 5.018375068902969360e-02 4.213507175445556641e-01 -1.442136764526367188e-01 1.118026077747344971e-01 1.102348491549491882e-01 -1.031316351145505905e-02 -2.179175615310668945e-02 -6.206101551651954651e-02 -1.378844827413558960e-01 -1.750762909650802612e-01 4.717196151614189148e-02 1.159971281886100769e-01 6.722518801689147949e-02 -3.485596776008605957e-01 -1.113903075456619263e-01 2.863183319568634033e-01 -3.921615779399871826e-01
6.076091155409812927e-02 -1.788354814052581787e-01 -3.178426623344421387e-02 -6.226586923003196716e-02 3.243255987763404846e-02 8.709730207920074463e-02 -2.423672378063201904e-01 -3.115475475788116455e-01 -1.171660721302032471e-01 3.059744536876678467e-01 3.412472009658813477e-01 8.122196048498153687e-02 -5.689315125346183777e-02 7.970875129103660583e-03 1.649980098009109497e-01 -6.180112808942794800e-02 7.347900420427322388e-02 1.379313170909881592e-01 1.302702128887176514e-01 -2.519121766090393066e-01 2.216504961252212524e-01 9.319789707660675049e-03 7.650523446500301361e-03 -4.152272939682006836e-01 -2.278853952884674072e-01 -1.157539263367652893e-01 9.824362397193908691e-02 1.401984542608261108e-01 -7.393047958612442017e-02 -6.578276306390762329e-02 -1.956634968519210815e-01 -2.469825744628906250e-01
2.194346338510513306e-01 -6.836974620819091797e-02 2.616268098354339600e-01 7.436423003673553467e-02 1.967460215091705322e-01 2.329744547605514526e-01 -6.287512183189392090e-02 6.117303855717182159e-03 -1.786378324031829834e-01 4.462772607803344727e-01 -7.979158312082290649e-03 -2.151477783918380737e-01 7.871682196855545044e-02 5.550361797213554382e-02 9.379756450653076172e-02 2.328176051378250122e-01 6.844662874937057495e-02 -1.990503072738647461e-02 1.300635337829589844e-01 -1.739122420549392700e-01 -1.460009664297103882e-01 4.586438089609146118e-02 2.921096682548522949e-01 -1.173865864984691143e-03 -3.718883395195007324e-01 -1.273126453161239624e-01 -4.449471458792686462e-02 2.596343308687210083e-02 -2.272151410579681396e-01 -1.082299575209617615e-01 1.265967637300491333e-01 -1.702637821435928345e-01
3.422063961625099182e-02 1.377312839031219482e-01 9.293446689844131470e-02 2.321468144655227661e-01 1.200569979846477509e-02 1.493375450372695923e-01 -6.138906627893447876e-02 -6.210964173078536987e-03 1.645763814449310303e-01 2.300409525632858276e-01 -9.015834890305995941e-03 -2.728160023689270020e-01 8.918794989585876465e-02 2.027034610509872437e-01 4.251247271895408630e-02 -1.094091800041496754e-03 1.445167958736419678e-01 -3.323329687118530273e-01 -5.413243919610977173e-02 1.574492156505584717e-01 5.636189579963684082e-01 1.318698078393936157e-01 1.104379147291183472e-01 -7.398634403944015503e-02 -1.915431022644042969e-02 2.246503531932830811e-01 -2.128727883100509644e-01 1.991096138954162598e-01 -9.986720234155654907e-02 -1.038121357560157776e-01 1.012578234076499939e-01 8.447629958391189575e-02
-3.393108025193214417e-02 2.092367112636566162e-01 2.588145136833190918e-01 1.910127885639667511e-02 2.016389518976211548e-01 1.134867444634437561e-01 -9.755592793226242065e-02 5.741298571228981018e-02 -3.215815126895904541e-02 1.849756091833114624e-01 2.760527729988098145e-01 -5.430337414145469666e-02 4.335815459489822388e-02 4.017462953925132751e-02 -2.249306067824363708e-03 -1.034673079848289490e-01 -4.396937787532806396e-02 -5.207665264606475830e-02 3.272401094436645508e-01 -1.260536909103393555e-01 4.501128494739532471e-01 -5.484949424862861633e-02 1.417648047208786011e-01 -2.634225040674209595e-02 -1.715128421783447266e-01 1.256371587514877319e-01 1.319563090801239014e-01 4.540441036224365234e-01 5.664362758398056030e-02 1.509862840175628662e-01 -5.201305076479911804e-02 -2.031176835298538208e-01
-1.088633388280868530e-01 8.704999461770057678e-03 3.362839221954345703e-01 -2.375677525997161865e-01 -9.119122289121150970e-03 2.993952929973602295e-01 -8.045326173305511475e-02 -9.890503436326980591e-02 -2.750054597854614258e-01 1.929052919149398804e-01 1.502576172351837158e-01 -8.034517616033554077e-02 3.738459050655364990e-01 8.519376814365386963e-02 1.511321514844894409e-01 -1.245106756687164307e-01 1.241655275225639343e-01 7.974518090486526489e-02 -1.247900351881980896e-01 2.049060910940170288e-01 2.985686659812927246e-01 1.708706915378570557e-01 -7.561921328306198120e-02 -5.116819590330123901e-02 -1.269170194864273071e-01 1.770725548267364502e-01 -7.549925707280635834e-03 1.474629938602447510e-01 -2.103964388370513916e-01 1.802850980311632156e-03 -2.078511118888854980e-01 -1.502908170223236084e-01
2.897502779960632324e-01 -2.267132997512817383e-01 1.957795582711696625e-02 1.272835284471511841e-01 -5.344360321760177612e-02 1.245414614677429199e-01 -8.670141547918319702e-02 -7.680046558380126953e-02 1.316848993301391602e-01 3.050516247749328613e-01 -2.015754021704196930e-02 -1.559825055301189423e-02 -2.016408927738666534e-02 6.043165922164916992e-02 1.398243606090545654e-01 -2.129511684179306030e-01 9.755256772041320801e-02 -1.422064192593097687e-02 2.108777612447738647e-01 5.270375404506921768e-03 4.299001693725585938e-01 -4.582775384187698364e-02 1.546056121587753296e-01 -2.745236456394195557e-01 -3.630166351795196533e-01 -7.454016059637069702e-02 2.254626601934432983e-01 9.378053992986679077e-02 -2.980655618011951447e-02 -2.344098091125488281e-01 7.082832604646682739e-02 -1.950890868902206421e-01
1.191535592079162598e-01 -3.563024103641510010e-02 1.001751795411109924e-01 -9.153959900140762329e-02 -9.956807643175125122e-02 7.179675251245498657e-02 -7.825507968664169312e-02 2.441321909427642822e-01 -3.408309519290924072e-01 1.017752960324287415e-01 9.234181046485900879e-02 -1.645602732896804810e-01 -1.855034381151199341e-01 5.028911307454109192e-02 -2.265525907278060913e-01 1.062374636530876160e-01 2.096318155527114868e-01 -1.602143645286560059e-01 3.094706535339355469e-01 -1.295339465141296387e-01 1.796033680438995361e-01 -4.157705977559089661e-02 9.762044996023178101e-02 -1.444968581199645996e-01 -2.920250892639160156e-01 2.920324504375457764e-01 -5.280948244035243988e-04 -6.516976654529571533e-02 -1.571365445852279663e-01 -3.039945065975189209e-01 -1.703516393899917603e-01 -2.369552701711654663e-01
-6.083929166197776794e-02 -5.289496853947639465e-03 2.625644803047180176e-01 2.833094000816345215e-01 6.563717871904373169e-02 -4.867446050047874451e-02 -1.025162935256958008e-01 -2.191481441259384155e-01 -2.375845313072204590e-01 2.450706809759140015e-01 1.206124052405357361e-01 1.503955572843551636e-01 -1.747141629457473755e-01 -1.450667977333068848e-01 -6.775694433599710464e-03 2.074089199304580688e-01 1.363727152347564697e-01 1.139587759971618652e-01 -3.796774521470069885e-02 -5.458411946892738342e-02 5.165733695030212402e-01 1.949497498571872711e-03 1.892731636762619019e-01 -1.953608840703964233e-01 -5.576432496309280396e-02 -1.236255839467048645e-01 -1.190029233694076538e-01 1.377628892660140991e-01 9.390784054994583130e-02 -1.102727875113487244e-01 2.598805427551269531e-01 -1.290361285209655762e-01
5.905124824494123459e-03 3.488714098930358887e-01 2.078477442264556885e-01 -8.651407063007354736e-02 -1.516173779964447021e-01 -1.019522473216056824e-01 -1.595603078603744507e-01 -1.207056865096092224e-01 -6.305181980133056641e-02 4.888423383235931396e-01 -8.397602289915084839e-02 -3.669968992471694946e-02 -9.470075368881225586e-02 2.436261773109436035e-01 1.434935778379440308e-01 -4.431421309709548950e-02 -7.001297175884246826e-02 -1.091352552175521851e-01 1.364635676145553589e-01 -1.514191329479217529e-01 2.666607797145843506e-01 1.145073994994163513e-01 -3.034963905811309814e-01 -1.033871024847030640e-01 -2.503561377525329590e-01 9.913501143455505371e-02 -4.432124644517898560e-02 8.941221237182617188e-02 1.208472624421119690e-01 -1.558167338371276855e-01 1.949293911457061768e-01 8.493062108755111694e-02
-3.429852426052093506e-02 3.230606764554977417e-02 -5.006334278732538223e-03 2.724240422248840332e-01 -1.524258311837911606e-02 8.645241707563400269e-02 2.859200239181518555e-01 1.519777476787567139e-01 -6.041077151894569397e-02 3.579230904579162598e-01 2.377746403217315674e-01 -1.862231940031051636e-01 -1.381285488605499268e-01 2.763714194297790527e-01 2.260850369930267334e-01 -3.150134161114692688e-02 8.404968678951263428e-02 8.197263628244400024e-02 1.222819909453392029e-01 -6.891401857137680054e-02 1.181819587945938110e-01 7.197386771440505981e-02 3.022252954542636871e-02 -5.159267690032720566e-03 -2.237996011972427368e-01 5.328305810689926147e-02 -1.942051351070404053e-01 -4.251539707183837891e-02 -3.276410698890686035e-01 1.026926189661026001e-01 2.233195304870605469e-01 -3.558886945247650146e-01
1.121412366628646851e-01 9.307277202606201172e-02 1.928235590457916260e-01 4.409283399581909180e-03 -8.555582165718078613e-02 2.711906135082244873e-01 -3.416550531983375549e-02 5.373709648847579956e-02 -3.803303092718124390e-02 2.106842249631881714e-01 2.523103654384613037e-01 7.275402545928955078e-02 9.133587032556533813e-02 -3.680565208196640015e-02 -2.123131789267063141e-02 1.217384934425354004e-01 2.673466801643371582e-01 1.537685561925172806e-02 3.132970035076141357e-01 8.522978983819484711e-03 4.869851171970367432e-01 2.306228280067443848e-01 4.087397456169128418e-02 1.472036689519882202e-01 -2.645599842071533203e-01 2.554835565388202667e-02 1.518879979848861694e-01 2.858907878398895264e-01 1.523589193820953369e-01 5.820387974381446838e-03 -1.784513592720031738e-01 -5.222003906965255737e-02
-3.034676238894462585e-02 -4.698057845234870911e-02 9.512030333280563354e-02 1.610634848475456238e-02 5.944353342056274414e-02 2.377596497535705566e-01 2.544178366661071777e-01 -8.566386252641677856e-02 -1.891804337501525879e-01 2.626083195209503174e-01 1.333797425031661987e-01 -1.952078491449356079e-01 1.795460432767868042e-01 8.626103401184082031e-02 -5.786904692649841309e-02 1.972032785415649414e-01 -5.330232158303260803e-02 1.398063749074935913e-01 3.300505578517913818e-01 1.109989881515502930e-01 1.863082796335220337e-01 -1.116199344396591187e-01 -8.763445913791656494e-02 -1.397529095411300659e-01 -3.986829519271850586e-01 2.095430791378021240e-01 -3.440082818269729614e-02 -5.674924328923225403e-02 -1.591812372207641602e-01 2.165732830762863159e-01 3.284877836704254150e-01 8.626562356948852539e-02
7.883814722299575806e-02 -7.685715705156326294e-02 2.631978690624237061e-01 6.775813549757003784e-02 -9.885002672672271729e-02 1.276316940784454346e-01 -9.003662853501737118e-04 7.252067327499389648e-02 1.968015134334564209e-01 3.244186639785766602e-01 -5.463111028075218201e-02 6.143200770020484924e-02 1.103585287928581238e-01 -3.663439303636550903e-02 1.104647591710090637e-01 2.578889578580856323e-02 -4.816651344299316406e-02 -1.200673133134841919e-01 2.254601418972015381e-01 2.973681092262268066e-01 1.438802182674407959e-01 -7.048723753541707993e-03 1.456869542598724365e-01 -5.518414974212646484e-01 -9.069128334522247314e-02 9.930787980556488037e-02 2.415313869714736938e-01 1.073160767555236816e-01 7.216855138540267944e-02 -8.916100114583969116e-02 -1.794728338718414307e-01 -2.641131877899169922e-01
-1.396047323942184448e-01 2.591933310031890869e-01 3.433683812618255615e-01 5.931370332837104797e-02 -1.650902181863784790e-01 1.986825019121170044e-01 1.369610130786895752e-01 1.121322810649871826e-02 1.808341741561889648e-01 1.407831609249114990e-01 1.647580116987228394e-01 1.088901460170745850e-01 2.897066771984100342e-01 -1.394894570112228394e-01 1.394734531641006470e-01 -1.510816663503646851e-01 1.623343825340270996e-01 4.809949547052383423e-02 3.535831570625305176e-01 1.808628439903259277e-02 2.272104471921920776e-01 2.284517586231231689e-01 1.423797197639942169e-02 -2.897809147834777832e-01 -1.610625833272933960e-01 1.763962060213088989e-01 -8.165437728166580200e-02 1.467565596103668213e-01 -1.214961186051368713e-01 1.040409952402114868e-01 -1.146443262696266174e-01 -5.577996373176574707e-02
-2.826048433780670166e-01 1.294482313096523285e-02 -3.429907187819480896e-02 2.504850029945373535e-01 -3.940329328179359436e-02 3.395916894078254700e-02 3.158749639987945557e-01 1.713555008172988892e-01 -3.255256116390228271e-01 3.980019390583038330e-01 1.799826771020889282e-01 -1.223632767796516418e-01 -1.271836757659912109e-01 1.169369518756866455e-01 1.362484395503997803e-01 -2.105616480112075806e-01 1.767244040966033936e-01 -4.791951924562454224e-02 -1.586056128144264221e-02 9.770057350397109985e-02 8.196208626031875610e-02 5.676704645156860352e-02 2.710183151066303253e-02 -1.395862400531768799e-01 7.584067061543464661e-03 2.698268592357635498e-01 -1.752665191888809204e-01 1.060522645711898804e-01 -1.326576024293899536e-01 1.378110349178314209e-01 7.782202214002609253e-02 -2.979161739349365234e-01
1.107793450355529785e-01 1.976914703845977783e-01 9.088080376386642456e-02 2.720983922481536865e-01 1.768703944981098175e-02 5.870521813631057739e-02 1.097854077816009521e-01 9.400339424610137939e-02 -7.544722408056259155e-02 4.550504982471466064e-01 1.318052113056182861e-01 -8.142180740833282471e-02 2.497178316116333008e-02 -2.318626642227172852e-01 1.412689387798309326e-01 -3.667729347944259644e-02 1.335369073785841465e-03 2.625287175178527832e-01 7.760315388441085815e-02 -1.673146933317184448e-01 5.222688317298889160e-01 -1.635098904371261597e-01 6.666163355112075806e-02 4.321132972836494446e-02 1.351232547312974930e-02 2.512228488922119141e-02 -8.280617743730545044e-02 1.618452966213226318e-01 1.467460989952087402e-01 1.226167306303977966e-01 1.427163928747177124e-01 -1.723273694515228271e-01
6.627881433814764023e-03 -7.649154961109161377e-02 2.167271971702575684e-01 -8.099903166294097900e-02 1.078185066580772400e-01 7.382372766733169556e-02 -2.213412374258041382e-01 -1.332927308976650238e-02 6.080222129821777344e-02 4.547025859355926514e-01 3.948674350976943970e-02 -2.529917359352111816e-01 -8.592235296964645386e-02 4.356440901756286621e-01 2.955999076366424561e-01 7.836867868900299072e-02 1.913709342479705811e-01 -1.722535490989685059e-02 1.776688247919082642e-01 1.203193515539169312e-01 2.703906297683715820e-01 -2.417007647454738617e-02 -1.703315228223800659e-01 -2.029658854007720947e-01 3.183652088046073914e-02 1.299602240324020386e-01 -1.636839658021926880e-02 -6.929487735033035278e-02 1.444359272718429565e-01 1.115045696496963501e-01 1.551972627639770508e-01 2.011571824550628662e-02
1.735917031764984131e-01 8.240442723035812378e-02 2.595592141151428223e-01 2.377190440893173218e-01 8.606093470007181168e-04 1.472647786140441895e-01 2.421059161424636841e-01 1.138886585831642151e-01 -2.218694686889648438e-01 2.226771116256713867e-01 4.197238087654113770e-01 3.640098124742507935e-02 3.195188194513320923e-02 -1.036845147609710693e-01 1.631897501647472382e-02 2.405142225325107574e-02 1.046682125888764858e-03 3.083767928183078766e-02 1.270761936902999878e-01 4.715026170015335083e-02 4.976860582828521729e-01 1.391663774847984314e-02 -1.280013285577297211e-02 6.049637217074632645e-03 5.423743277788162231e-03 8.303716778755187988e-02 -1.669758111238479614e-01 2.281442284584045410e-01 2.388574182987213135e-01 6.735067069530487061e-02 1.266949772834777832e-01 -1.584137380123138428e-01
7.730513345450162888e-03 -3.812894225120544434e-02 2.823241651058197021e-01 -1.018893625587224960e-02 1.070166826248168945e-01 3.048154711723327637e-01 -1.404872387647628784e-01 -3.121673129498958588e-02 -1.758491992950439453e-01 3.790822625160217285e-01 1.895627230405807495e-01 -2.318458557128906250e-01 -6.362701952457427979e-02 1.028973981738090515e-01 2.307650744915008545e-01 -2.345520630478858948e-02 3.639198839664459229e-02 1.097904816269874573e-01 1.588992588222026825e-02 1.112638935446739197e-01 3.371092975139617920e-01 -4.364585131406784058e-02 1.898388713598251343e-01 2.008462138473987579e-02 -1.104047819972038269e-01 4.057430922985076904e-01 -1.774541735649108887e-01 1.994554102420806885e-01 1.232400909066200256e-01 -1.363996416330337524e-01 -1.560282241553068161e-02 2.686832658946514130e-02
-3.653370216488838196e-02 -1.529286950826644897e-01 -1.160732209682464600e-01 2.326427400112152100e-01 1.293933838605880737e-01 3.053973615169525146e-01 -2.043627202510833740e-01 -1.423854827880859375e-01 -1.755055785179138184e-01 3.641870021820068359e-01 2.842179834842681885e-01 -1.212627515196800232e-01 6.243910267949104309e-02 1.826990991830825806e-01 1.008820757269859314e-01 1.164829730987548828e-01 1.696904897689819336e-01 2.634474039077758789e-01 3.742236793041229248e-01 -3.585439547896385193e-02 -1.258436888456344604e-01 1.444665342569351196e-01 -2.494149804115295410e-01 -1.094021052122116089e-01 -2.704360522329807281e-02 -6.975767016410827637e-02 7.938756048679351807e-02 1.632125526666641235e-01 6.234287098050117493e-02 -1.366527080535888672e-01 6.458374112844467163e-02 3.272787202149629593e-03
3.491431176662445068e-01 9.942679852247238159e-02 1.748312264680862427e-01 3.040177524089813232e-01 -1.973840035498142242e-02 3.452182114124298096e-01 -9.925726056098937988e-02 2.044350355863571167e-01 -1.430304837413132191e-03 6.143038719892501831e-02 -6.254371255636215210e-02 -1.299480944871902466e-01 7.861395925283432007e-02 1.038295924663543701e-01 -6.331372261047363281e-02 2.686979807913303375e-02 1.738099306821823120e-01 -1.867965906858444214e-01 -6.122913584113121033e-02 -5.548091232776641846e-02 4.109724760055541992e-01 1.395996077917516232e-04 6.267413496971130371e-02 -2.234429419040679932e-01 -1.036731228232383728e-01 2.952227890491485596e-01 -3.839633427560329437e-03 2.325034141540527344e-02 -2.403515875339508057e-01 7.354468107223510742e-02 -1.691177487373352051e-01 -2.069363892078399658e-01
-2.621759474277496338e-01 3.172174096107482910e-01 3.157692253589630127e-01 -1.019828543066978455e-01 -4.172352328896522522e-02 1.244919300079345703e-01 1.310946792364120483e-02 1.958340778946876526e-02 -7.338601350784301758e-02 3.496268391609191895e-01 2.254256457090377808e-01 -1.274529397487640381e-01 2.380343377590179443e-01 -6.736894696950912476e-02 2.946520922705531120e-03 -4.565403237938880920e-02 9.999173879623413086e-02 1.030396670103073120e-01 3.149228692054748535e-01 8.727548271417617798e-02 1.133964061737060547e-01 1.005217954516410828e-01 1.003172248601913452e-02 -1.649789959192276001e-01 -1.045956686139106750e-01 3.070178329944610596e-01 2.768875472247600555e-02 3.324392735958099365e-01 -1.328321248292922974e-01 -1.219123601913452148e-01 -1.328729540109634399e-01 2.045577764511108398e-02
1.185848563909530640e-01 -2.361805140972137451e-01 1.264933645725250244e-01 -6.418372690677642822e-02 -1.231909394264221191e-01 5.841457098722457886e-02 -1.106715723872184753e-01 -1.659408509731292725e-01 1.834315806627273560e-01 3.450926840305328369e-01 2.603867091238498688e-02 2.392116375267505646e-02 -9.008004516363143921e-02 1.675099581480026245e-01 2.362979501485824585e-01 1.154008582234382629e-01 1.417599022388458252e-01 -1.398769766092300415e-01 1.349444836378097534e-01 2.330178767442703247e-01 4.168616831302642822e-01 2.753274142742156982e-01 1.207785457372665405e-01 -3.198550343513488770e-01 -8.528488129377365112e-02 9.747014194726943970e-02 4.329629987478256226e-02 1.099878698587417603e-01 6.580679863691329956e-02 -2.450132369995117188e-01 -1.359066814184188843e-01 -1.132273394614458084e-02
9.326599538326263428e-02 1.555330753326416016e-01 1.577884703874588013e-01 1.452415436506271362e-01 -1.313327848911285400e-01 2.024699002504348755e-01 -1.676279306411743164e-01 -3.021731376647949219e-01 -1.866046488285064697e-01 8.859081566333770752e-02 2.120632529258728027e-01 -1.660677790641784668e-01 6.530854851007461548e-02 2.981867454946041107e-02 -1.354979909956455231e-02 2.269481308758258820e-03 1.999104022979736328e-01 1.228404864668846130e-01 -3.367878496646881104e-02 -3.339908272027969360e-02 5.016824603080749512e-01 1.159976720809936523e-01 1.509879082441329956e-01 -2.492957189679145813e-02 -1.054732725024223328e-01 4.310613870620727539e-01 -9.196966141462326050e-02 1.998277157545089722e-01 -1.455373712815344334e-03 -9.961349517107009888e-02 -2.451054379343986511e-02 -1.455655843019485474e-01
1.683677881956100464e-01 -3.471079049631953239e-03 5.014671757817268372e-02 2.875672876834869385e-01 1.230056434869766235e-01 -1.918626278638839722e-01 9.690612554550170898e-02 -1.060030981898307800e-01 -3.741966933012008667e-02 2.696066796779632568e-01 4.926089663058519363e-03 -1.353074908256530762e-01 6.590624153614044189e-02 4.660183191299438477e-02 6.901301443576812744e-02 2.529786899685859680e-02 1.900222897529602051e-01 1.904747448861598969e-02 1.819621771574020386e-01 -1.286240220069885254e-01 7.078101485967636108e-02 7.275861501693725586e-02 1.624081656336784363e-02 -2.778505980968475342e-01 -1.625595241785049438e-01 -1.659215986728668213e-01 9.605671465396881104e-02 1.796393394470214844e-01 2.373469620943069458e-02 1.858908981084823608e-01 2.074684798717498779e-01 -6.016761064529418945e-01
1.131357550621032715e-01 -2.609748393297195435e-02 5.549870431423187256e-03 -5.474470928311347961e-02 -2.675420343875885010e-01 1.891218274831771851e-01 8.363538421690464020e-03 -1.416994333267211914e-01 2.189537733793258667e-01 2.849142551422119141e-01 -4.743800312280654907e-02 -6.254850327968597412e-02 1.008187308907508850e-01 8.082859218120574951e-02 5.757305771112442017e-02 -2.642097510397434235e-02 2.495675235986709595e-01 -1.059016361832618713e-01 2.146896272897720337e-01 1.692634522914886475e-01 3.572370409965515137e-01 1.029600948095321655e-01 2.457218021154403687e-01 -5.036779642105102539e-01 -1.239919662475585938e-01 1.535049825906753540e-01 9.525929391384124756e-02 7.842788100242614746e-02 -6.457477807998657227e-02 -1.689359396696090698e-01 5.295200645923614502e-02 -9.899543225765228271e-02
2.333779186010360718e-01 -9.468907862901687622e-02 3.205169364809989929e-02 2.151904553174972534e-01 1.944795437157154083e-02 1.207206100225448608e-01 -6.130408868193626404e-02 -5.178293213248252869e-02 8.633150905370712280e-02 3.931187391281127930e-01 -9.922789782285690308e-02 -1.310829818248748779e-01 -1.777239292860031128e-01 6.133008748292922974e-02 -2.480579726397991180e-02 -2.757057920098304749e-02 2.252285182476043701e-01 -1.287407428026199341e-01 -8.114697784185409546e-02 -5.828907713294029236e-02 2.678802907466888428e-01 4.598583653569221497e-02 2.830664068460464478e-02 -3.651642799377441406e-01 -2.203974127769470215e-01 6.523425877094268799e-02 2.818940877914428711e-01 1.995468139648437500e-01 -2.011416666209697723e-02 -3.304351270198822021e-01 1.126218140125274658e-01 -2.498024553060531616e-01
-3.749767085537314415e-03 -7.115536928176879883e-02 3.141997158527374268e-01 2.529217004776000977e-01 -6.870579719543457031e-02 -8.696443587541580200e-02 1.755566895008087158e-01 -1.112315505743026733e-01 6.628610193729400635e-03 3.003060221672058105e-01 2.200963348150253296e-01 -2.050802856683731079e-01 2.034108154475688934e-02 9.689288586378097534e-02 -9.381824173033237457e-03 1.416810005903244019e-01 2.202829420566558838e-01 -1.150506585836410522e-01 2.605981826782226562e-01 8.428306132555007935e-02 3.812081366777420044e-02 1.030369102954864502e-01 9.845623373985290527e-02 -2.686628699302673340e-01 -1.275519877672195435e-01 -1.083370298147201538e-01 1.198344901204109192e-01 2.982005178928375244e-01 -2.062440812587738037e-01 -1.029340624809265137e-01 1.324406564235687256e-01 -3.652154207229614258e-01
-6.716412305831909180e-02 2.609553933143615723e-01 4.329441487789154053e-01 3.119267225265502930e-01 -9.259245358407497406e-03 1.317080408334732056e-01 -5.540378764271736145e-02 -6.764876842498779297e-02 -3.256168067455291748e-01 2.915053665637969971e-01 1.187601387500762939e-01 -1.733453124761581421e-01 2.189861238002777100e-01 7.953049987554550171e-02 1.823510602116584778e-02 -1.498452275991439819e-01 3.446795418858528137e-02 -7.714648544788360596e-02 8.123262971639633179e-02 3.504589945077896118e-02 2.837955951690673828e-01 7.776186615228652954e-02 1.923138499259948730e-01 -1.580135971307754517e-01 -2.006916552782058716e-01 5.000500380992889404e-02 1.194420084357261658e-02 2.136170491576194763e-02 2.563326656818389893e-01 1.010122895240783691e-01 -6.858326494693756104e-02 -1.336297243833541870e-01
1.829785555601119995e-01 1.085919607430696487e-02 6.707463413476943970e-02 -2.552377432584762573e-02 2.676659263670444489e-02 -4.252342283725738525e-01 2.620005793869495392e-02 1.176139861345291138e-01 -2.237818688154220581e-01 2.512500286102294922e-01 2.390072047710418701e-01 -1.001271754503250122e-01 1.014124825596809387e-01 2.926467359066009521e-01 -3.115954808890819550e-02 2.412099093198776245e-01 1.491915583610534668e-01 -7.228671014308929443e-02 3.493978977203369141e-01 -1.613408699631690979e-02 4.067070782184600830e-01 3.402398526668548584e-02 -7.397613674402236938e-02 -1.505832374095916748e-01 -9.950592182576656342e-03 -8.066087216138839722e-02 -1.202435344457626343e-01 3.988813981413841248e-02 5.998831242322921753e-02 4.491238668560981750e-02 -8.595231175422668457e-02 -2.226181626319885254e-01
6.601006537675857544e-02 -7.271090894937515259e-02 -1.327466815710067749e-01 2.750028856098651886e-02 -3.829013183712959290e-02 -7.012951374053955078e-02 -3.619378507137298584e-01 -9.422960877418518066e-02 -5.459514632821083069e-02 3.505340218544006348e-01 3.629316687583923340e-01 6.775301881134510040e-03 -8.839500695466995239e-02 -1.509374231100082397e-01 -7.622832059860229492e-02 5.611456185579299927e-02 2.899946086108684540e-02 -3.908949717879295349e-02 1.574367433786392212e-01 -9.001455456018447876e-02 2.920616865158081055e-01 3.597275540232658386e-02 -2.332929819822311401e-01 -4.572438895702362061e-01 -6.993038952350616455e-02 -6.955677643418312073e-03 -7.301711291074752808e-02 6.854415684938430786e-02 1.525852382183074951e-01 -1.758350804448127747e-02 -2.424040585756301880e-01 -2.141748666763305664e-01
7.025758177042007446e-02 -9.400169551372528076e-02 1.796100437641143799e-01 2.041942328214645386e-01 -2.854909747838973999e-02 8.661660552024841309e-02 1.279847789555788040e-02 -1.834185272455215454e-01 3.791691958904266357e-01 4.248302280902862549e-01 -8.061549812555313110e-02 3.496031463146209717e-02 5.305923148989677429e-02 1.595086045563220978e-02 1.932458132505416870e-01 -1.382429152727127075e-01 2.767809331417083740e-01 -2.769234357401728630e-03 2.166936546564102173e-01 6.727470457553863525e-02 1.940247714519500732e-01 8.723121136426925659e-02 1.906138807535171509e-01 -4.870700240135192871e-01 -1.856239512562751770e-02 8.853934705257415771e-02 8.266853541135787964e-02 4.478367418050765991e-02 2.664407528936862946e-02 4.080298356711864471e-03 1.377800013870000839e-02 -1.174314990639686584e-01
1.307263877242803574e-02 -2.165672183036804199e-01 -3.078024275600910187e-02 1.857120357453823090e-02 1.773796975612640381e-01 1.931350082159042358e-01 6.489691138267517090e-02 3.664316609501838684e-02 -2.402450293302536011e-01 3.222261667251586914e-01 8.112829178571701050e-02 1.360401744022965431e-03 2.526779770851135254e-01 -1.030835509300231934e-01 -1.905366778373718262e-01 1.349532045423984528e-02 1.371764093637466431e-01 2.816341631114482880e-02 3.762377500534057617e-01 4.853503778576850891e-02 4.077366888523101807e-01 1.354306936264038086e-01 -2.727820277214050293e-01 -9.608991444110870361e-02 -1.216904670000076294e-01 2.546000778675079346e-01 2.330138385295867920e-01 -1.019230671226978302e-02 9.181148558855056763e-02 -8.149361610412597656e-02 3.451481834053993225e-02 1.272036135196685791e-01
-4.892722889780998230e-02 -5.698788911104202271e-02 2.040657252073287964e-01 2.908455133438110352e-01 -2.684179544448852539e-01 8.076595515012741089e-02 9.074360132217407227e-03 -2.391709946095943451e-02 3.274878114461898804e-02 3.385511338710784912e-01 1.276908963918685913e-01 -1.156881973147392273e-01 1.223081164062023163e-02 2.718403637409210205e-01 -1.590127199888229370e-01 3.132061064243316650e-01 1.287982761859893799e-01 -2.571234107017517090e-02 -3.984113782644271851e-02 -9.402000159025192261e-02 1.369132995605468750e-01 1.101824268698692322e-01 -1.685191541910171509e-01 -1.463240832090377808e-01 -1.339368820190429688e-01 -4.097482562065124512e-02 -3.087406456470489502e-01 8.293303847312927246e-02 -3.398275077342987061e-01 5.560669302940368652e-02 1.120308041572570801e-01 -2.911638021469116211e-01
1.233451142907142639e-01 -8.297172188758850098e-02 1.017779558897018433e-01 2.995490729808807373e-01 -8.988450467586517334e-02 1.368351131677627563e-01 9.785698354244232178e-02 3.785291314125061035e-02 -1.139752119779586792e-01 6.998542547225952148e-01 -4.470395669341087341e-02 -2.400489449501037598e-01 3.925501927733421326e-02 -8.052574470639228821e-03 -3.076939284801483154e-02 2.883103489875793457e-01 7.066281884908676147e-02 -5.815587565302848816e-02 4.380604252219200134e-02 -5.648732185363769531e-02 -7.849559187889099121e-02 1.165483295917510986e-01 2.216060161590576172e-01 -7.837302982807159424e-02 -2.143229097127914429e-01 -7.757682353258132935e-02 6.685575097799301147e-02 -7.427904754877090454e-02 -1.155183240771293640e-01 4.827531520277261734e-03 9.570027142763137817e-02 -1.377328038215637207e-01
-1.186239495873451233e-01 -1.163719967007637024e-01 1.158693432807922363e-01 6.610489636659622192e-02 -1.094336658716201782e-01 2.074129506945610046e-02 -4.350103810429573059e-02 -3.018241748213768005e-02 -1.001557856798171997e-01 2.494516670703887939e-01 2.056473046541213989e-01 -1.453260183334350586e-01 -1.346257925033569336e-01 7.331327348947525024e-02 -2.160840481519699097e-01 3.934567272663116455e-01 1.364349871873855591e-01 1.076699718832969666e-01 6.213837116956710815e-02 8.436841517686843872e-02 1.259804219007492065e-01 -5.859413743019104004e-02 1.140882000327110291e-01 -2.937803268432617188e-01 -3.354227840900421143e-01 3.372899815440177917e-02 -2.372786551713943481e-01 4.918603226542472839e-02 -1.555900126695632935e-01 1.029104664921760559e-01 1.077989712357521057e-01 -4.473411440849304199e-01
-1.572699751704931259e-03 7.977560162544250488e-02 2.547518014907836914e-01 1.810856759548187256e-01 -7.130695879459381104e-02 3.007103204727172852e-01 -7.419057935476303101e-02 -3.115935325622558594e-01 1.516080945730209351e-01 2.292443066835403442e-01 3.224794268608093262e-01 -1.124472469091415405e-01 1.509103775024414062e-01 2.223065793514251709e-01 1.363999396562576294e-01 -5.662684887647628784e-02 5.621746648102998734e-03 1.711348891258239746e-01 -1.554879732429981232e-02 3.116909563541412354e-01 1.941123157739639282e-01 -9.964232146739959717e-02 -2.174577564001083374e-01 -5.432702228426933289e-02 -1.559350043535232544e-01 8.737493306398391724e-02 -1.130615696310997009e-01 2.385818511247634888e-01 2.509689331054687500e-01 -1.002519577741622925e-01 -8.393719792366027832e-02 -7.321633398532867432e-02
-1.952422410249710083e-01 1.633354872465133667e-01 1.870964467525482178e-01 9.758698940277099609e-02 -4.461928457021713257e-02 1.896985322237014771e-01 -1.281938515603542328e-02 -5.599208176136016846e-02 -3.911941349506378174e-01 2.854859530925750732e-01 -1.510907560586929321e-01 -1.248474605381488800e-02 8.237756788730621338e-02 2.061626873910427094e-02 8.518090844154357910e-02 -3.145315647125244141e-01 2.500667273998260498e-01 3.881872445344924927e-02 4.108817502856254578e-02 -2.306698858737945557e-01 3.135435283184051514e-01 -1.132006645202636719e-01 1.546485573053359985e-01 -1.262032389640808105e-01 -2.457269281148910522e-01 5.967173352837562561e-02 2.371534332633018494e-02 2.197317779064178467e-01 6.729223579168319702e-02 2.348617166280746460e-01 8.335073292255401611e-02 -1.707467585802078247e-01
-7.024395465850830078e-02 -1.039161905646324158e-01 6.624097377061843872e-02 1.512388437986373901e-01 -1.522920131683349609e-01 -1.162519380450248718e-01 1.461863517761230469e-01 2.302372455596923828e-01 -1.579223275184631348e-01 3.498654365539550781e-01 3.196253180503845215e-01 -6.844040006399154663e-02 3.197389841079711914e-01 -3.033355623483657837e-02 2.398609369993209839e-01 1.210506558418273926e-01 1.419031023979187012e-01 2.034922242164611816e-01 3.527331948280334473e-01 -5.648221448063850403e-02 3.664796948432922363e-01 4.113789275288581848e-02 -1.281419117003679276e-02 -5.452352017164230347e-02 8.605879545211791992e-02 -2.516976930201053619e-02 8.817791822366416454e-04 -6.696583237498998642e-03 1.588990092277526855e-01 2.194475382566452026e-01 4.210935160517692566e-02 -6.951158493757247925e-02
1.077085584402084351e-01 1.763741523027420044e-01 8.620292693376541138e-02 1.841414719820022583e-01 -2.501638606190681458e-02 -9.374684840440750122e-02 1.594550092704594135e-03 8.045790344476699829e-02 -2.082192599773406982e-01 3.361777961254119873e-01 1.331907510757446289e-01 -3.027781546115875244e-01 1.050041839480400085e-01 -7.675224542617797852e-02 8.317328989505767822e-02 -1.493353862315416336e-02 5.008860230445861816e-01 7.791014760732650757e-02 2.709881067276000977e-01 -1.056941449642181396e-01 2.589772641658782959e-01 -2.589461393654346466e-03 9.616143256425857544e-02 4.602287709712982178e-02 -2.130687534809112549e-01 3.080505132675170898e-01 1.295850425958633423e-01 2.083060145378112793e-02 3.854731470346450806e-02 -1.042103767395019531e-01 -1.171776428818702698e-01 8.135993033647537231e-02
4.058127105236053467e-02 2.213575392961502075e-01 2.471364438533782959e-01 8.290746062994003296e-02 1.069106608629226685e-01 6.302249152213335037e-03 -6.728409789502620697e-05 -9.267331659793853760e-02 1.010191161185503006e-02 5.453894734382629395e-01 6.693874299526214600e-02 -7.401736080646514893e-02 -6.647802889347076416e-03 -1.727519184350967407e-01 1.099627688527107239e-01 9.188581258058547974e-03 -1.241932064294815063e-01 -1.673558950424194336e-01 1.132525727152824402e-01 -1.105570197105407715e-01 3.399792015552520752e-01 -4.684885963797569275e-02 4.911806434392929077e-02 2.913985252380371094e-01 -3.516165316104888916e-01 1.212598234415054321e-01 6.219375506043434143e-02 2.064947038888931274e-01 -3.262632340192794800e-02 1.741046458482742310e-01 9.283858537673950195e-02 -1.155071035027503967e-01
8.985218591988086700e-03 5.398904532194137573e-02 1.284291297197341919e-01 3.521538972854614258e-01 -2.860666997730731964e-02 -5.444017797708511353e-02 1.673471182584762573e-02 7.711818069219589233e-02 -1.390092968940734863e-01 3.862198591232299805e-01 -1.412486657500267029e-02 -5.162118375301361084e-02 -6.299047172069549561e-02 2.838059365749359131e-01 -9.849895536899566650e-02 1.619657874107360840e-01 2.245526313781738281e-01 -7.048057019710540771e-02 9.704502671957015991e-02 3.148750066757202148e-01 1.395565569400787354e-01 -2.652029134333133698e-02 -1.371525414288043976e-02 -2.009567022323608398e-01 8.393634110689163208e-02 1.694701910018920898e-01 -1.047625467181205750e-01 1.052792370319366455e-01 -3.647396862506866455e-01 -4.463702067732810974e-02 2.775579988956451416e-01 -2.451318204402923584e-01
1.566144227981567383e-01 -1.332630962133407593e-01 1.420780718326568604e-01 6.374582648277282715e-02 -5.673506483435630798e-02 2.491011843085289001e-02 -1.832727789878845215e-01 -5.895577371120452881e-02 2.978314459323883057e-01 3.725204765796661377e-01 -3.948330506682395935e-02 2.101073786616325378e-02 8.306823670864105225e-02 5.831285193562507629e-02 -3.193581476807594299e-02 -9.271898120641708374e-02 4.616261273622512817e-02 1.162433624267578125e-01 2.819835022091865540e-02 -5.887067690491676331e-02 4.571895003318786621e-01 -5.650968290865421295e-03 7.044389098882675171e-02 -3.403778076171875000e-01 -1.749212145805358887e-01 4.435430839657783508e-02 2.896322309970855713e-01 2.843793928623199463e-01 5.063731968402862549e-02 -2.569522261619567871e-01 -5.477312579751014709e-02 -1.564490497112274170e-01
-4.066904634237289429e-02 -3.614727780222892761e-02 1.373773366212844849e-01 1.241055354475975037e-01 1.116758957505226135e-01 3.151814937591552734e-01 2.226066589355468750e-02 8.787480741739273071e-02 -7.188297063112258911e-02 2.225245684385299683e-01 3.884240984916687012e-01 5.805639550089836121e-02 1.323449909687042236e-01 8.511006832122802734e-02 -3.534507378935813904e-02 1.491964608430862427e-01 2.824377417564392090e-01 1.357405108137754723e-05 2.164737284183502197e-01 1.043542996048927307e-01 4.477082192897796631e-01 1.514284014701843262e-01 1.408983673900365829e-02 1.213372573256492615e-01 -2.999802827835083008e-01 -6.402128934860229492e-02 6.824308633804321289e-02 2.384618073701858521e-01 1.458915472030639648e-01 1.241882666945457458e-01 -9.305503964424133301e-02 -9.353997558355331421e-02
3.180724009871482849e-02 -6.579499691724777222e-02 3.080528378486633301e-01 3.519287705421447754e-01 -1.850159615278244019e-01 1.247465088963508606e-01 -1.813813298940658569e-02 -1.626214757561683655e-02 -6.671015173196792603e-02 2.486415058374404907e-01 1.271904706954956055e-01 -6.833748519420623779e-02 -1.823328286409378052e-01 3.131256997585296631e-02 -1.217966228723526001e-01 3.686090707778930664e-01 1.811221987009048462e-01 -1.058574691414833069e-01 8.844478428363800049e-02 -1.127757504582405090e-02 1.463857591152191162e-01 1.444682031869888306e-01 6.463382393121719360e-02 -1.159383505582809448e-01 -3.157807588577270508e-01 6.789629906415939331e-02 -1.560922414064407349e-01 1.215680539608001709e-01 -1.715645343065261841e-01 1.240680143237113953e-01 1.999575346708297729e-01 -3.366135656833648682e-01
1.227880269289016724e-01 -3.839736059308052063e-02 4.784962907433509827e-02 -6.616294849663972855e-03 1.911193728446960449e-01 1.033986359834671021e-01 2.936547994613647461e-01 -2.370022237300872803e-01 -1.657997816801071167e-01 4.290665686130523682e-01 9.221854060888290405e-02 9.996593929827213287e-03 -9.796998649835586548e-02 6.988386623561382294e-03 -1.480652135796844959e-03 2.938898503780364990e-01 1.745201945304870605e-01 -1.542136818170547485e-02 4.827003553509712219e-02 5.153561756014823914e-02 3.041224479675292969e-01 -5.346136167645454407e-02 -1.611775010824203491e-01 -3.744533061981201172e-01 -5.753370001912117004e-02 -9.408234059810638428e-02 2.170712351799011230e-01 1.725391149520874023e-01 9.940190240740776062e-03 1.032039523124694824e-01 9.196296334266662598e-02 -2.641979157924652100e-01
-1.257640719413757324e-01 2.063055783510208130e-01 4.006974101066589355e-01 1.817038059234619141e-01 6.146584451198577881e-02 2.806783020496368408e-01 -5.649964511394500732e-02 1.749727874994277954e-03 1.490178108215332031e-01 4.600456357002258301e-01 7.471890002489089966e-02 -1.628178171813488007e-02 4.318639039993286133e-01 6.474082916975021362e-02 -1.752076786942780018e-03 -4.560970142483711243e-02 -2.384532801806926727e-02 8.898582309484481812e-02 2.837795615196228027e-01 6.717158854007720947e-02 1.217116490006446838e-01 4.438709840178489685e-02 -1.042802110314369202e-01 1.256939955055713654e-02 -1.349518597126007080e-01 1.077050417661666870e-01 7.102725654840469360e-02 1.195905134081840515e-01 1.952870488166809082e-01 5.675928667187690735e-02 -1.296082139015197754e-01 3.395951911807060242e-02
3.713728114962577820e-02 -2.445132732391357422e-01 3.269612491130828857e-01 3.232928514480590820e-01 3.577190265059471130e-02 1.058811023831367493e-01 -3.243385255336761475e-02 -2.122730910778045654e-01 -1.179648190736770630e-01 3.911911547183990479e-01 1.055902987718582153e-01 1.588452011346817017e-01 -2.294278442859649658e-01 6.629472225904464722e-02 3.082680404186248779e-01 4.643076658248901367e-02 -9.097727015614509583e-03 -6.144360080361366272e-02 9.816652163863182068e-03 -1.227110400795936584e-01 1.997588574886322021e-01 -3.393819183111190796e-02 1.217447221279144287e-01 -8.231106400489807129e-02 -1.912886798381805420e-01 -1.260249912738800049e-01 -7.610325515270233154e-02 2.531027793884277344e-01 1.118590459227561951e-01 1.269750744104385376e-01 1.712814569473266602e-01 -2.220404148101806641e-01
-1.157230362296104431e-01 1.926703751087188721e-01 1.175990179181098938e-01 -1.119243539869785309e-02 -6.596592813730239868e-02 3.458970189094543457e-01 1.234430968761444092e-01 -2.532091736793518066e-01 -1.859990060329437256e-01 2.463507503271102905e-01 -6.549236178398132324e-02 -7.369701564311981201e-02 7.380428165197372437e-02 1.362622082233428955e-01 2.456903643906116486e-02 -1.944835879839956760e-03 4.835154861211776733e-02 -3.954228386282920837e-02 3.325853049755096436e-01 -2.718490660190582275e-01 7.373693399131298065e-03 -4.750415682792663574e-03 -1.993946582078933716e-01 4.046187549829483032e-02 -1.895544677972793579e-01 5.245999991893768311e-02 -2.402602136135101318e-01 -2.042942680418491364e-02 -8.707135915756225586e-02 1.010061986744403839e-02 2.801005244255065918e-01 -4.355476200580596924e-01
1.969524621963500977e-01 2.476380206644535065e-02 4.264613613486289978e-02 2.547072768211364746e-01 1.790421754121780396e-01 -3.572034882381558418e-03 1.022374629974365234e-01 -3.049625456333160400e-01 6.583108752965927124e-02 3.586084544658660889e-01 6.361871957778930664e-02 -8.101972937583923340e-02 7.036885363049805164e-04 3.185475617647171021e-02 6.293477863073348999e-02 -1.470844149589538574e-01 7.493015378713607788e-02 -3.340502381324768066e-01 1.778949797153472900e-01 -1.528089791536331177e-01 2.791071236133575439e-01 2.503094673156738281e-01 1.602542102336883545e-01 -2.702877521514892578e-01 -2.155658602714538574e-01 -6.503190100193023682e-02 2.050651013851165771e-01 1.558590978384017944e-01 -5.972390621900558472e-02 -1.732712090015411377e-01 -1.848964206874370575e-02 -1.604880839586257935e-01
-1.569412797689437866e-01 -3.276188671588897705e-01 1.570529639720916748e-01 2.023633271455764771e-01 2.356782183051109314e-02 1.278703361749649048e-01 8.729591965675354004e-02 -1.665963977575302124e-02 -1.842348426580429077e-01 1.882726550102233887e-01 2.292233519256114960e-02 1.542879343032836914e-01 -4.821589961647987366e-02 1.920956522226333618e-01 -2.231808751821517944e-02 1.949756033718585968e-02 2.539648413658142090e-01 2.095905132591724396e-02 -7.554277777671813965e-02 -1.704343706369400024e-01 2.606074512004852295e-01 -1.048349365592002869e-01 -1.966702044010162354e-01 -1.878334283828735352e-01 -8.874707669019699097e-02 3.303600475192070007e-02 2.335479408502578735e-01 2.163678258657455444e-01 -2.365507483482360840e-01 -5.981023237109184265e-02 1.158690452575683594e-01 -4.560109078884124756e-01
-9.302924573421478271e-02 2.410380691289901733e-01 5.909591168165206909e-02 -1.757197380065917969e-01 -8.131363987922668457e-02 -2.564336173236370087e-02 -1.245926544070243835e-01 -1.451354473829269409e-01 -1.017926931381225586e-01 4.445927441120147705e-01 -5.321919545531272888e-02 -1.129734516143798828e-01 -1.815349608659744263e-01 5.880761519074440002e-02 1.668740659952163696e-01 -1.845714449882507324e-01 6.443472206592559814e-02 3.256370127201080322e-02 2.110037207603454590e-01 4.552131518721580505e-02 2.377643287181854248e-01 -3.457654733210802078e-03 -3.807121217250823975e-01 -1.675790995359420776e-01 -2.211955189704895020e-01 4.123374223709106445e-01 -2.725005708634853363e-02 2.034272812306880951e-02 -6.774892564862966537e-03 -1.628504693508148193e-01 -3.313078358769416809e-02 6.267065554857254028e-02
-6.927161663770675659e-02 1.684698462486267090e-01 1.051395907998085022e-01 5.406118929386138916e-02 -1.690485924482345581e-01 1.386038661003112793e-01 4.645230621099472046e-02 1.797208040952682495e-01 1.736808419227600098e-01 2.550727427005767822e-01 2.280605137348175049e-01 4.230453819036483765e-02 1.952311992645263672e-01 -5.653109773993492126e-02 2.687975950539112091e-02 -9.148390963673591614e-03 3.618528544902801514e-01 -1.672017574310302734e-01 2.502527236938476562e-01 2.041135579347610474e-01 2.202611118555068970e-01 -1.422313898801803589e-01 -3.216936439275741577e-02 -5.097380280494689941e-02 -2.032739222049713135e-01 3.365391194820404053e-01 -7.594872266054153442e-03 3.862762451171875000e-01 6.944401562213897705e-02 1.757999658584594727e-01 6.426629424095153809e-02 -1.364837959408760071e-02
-3.805490955710411072e-02 -8.307927846908569336e-02 3.518100380897521973e-01 9.562049061059951782e-02 -3.993462026119232178e-02 -2.773973625153303146e-03 6.870448589324951172e-02 -3.165256679058074951e-01 -1.025475561618804932e-01 2.870233952999114990e-01 2.268207669258117676e-01 1.208926066756248474e-01 1.049907058477401733e-01 -9.066881984472274780e-02 2.516986988484859467e-02 1.296001225709915161e-01 3.712608516216278076e-01 1.636372804641723633e-01 -7.912416942417621613e-03 2.099655121564865112e-01 1.064835563302040100e-01 -1.031689532101154327e-02 3.010767698287963867e-01 -8.377088233828544617e-03 -4.252410233020782471e-01 4.405985027551651001e-02 -7.658119499683380127e-02 9.574592858552932739e-02 1.116272211074829102e-01 -2.595816506072878838e-03 7.633613795042037964e-02 -1.719593256711959839e-01
8.529587090015411377e-02 -1.267276853322982788e-01 1.267609149217605591e-01 3.784847855567932129e-01 -2.186037003993988037e-01 1.725426018238067627e-01 7.129414379596710205e-02 4.368841648101806641e-02 -2.098623365163803101e-01 3.064839839935302734e-01 1.559766680002212524e-01 8.484290540218353271e-02 -2.101130085065960884e-03 1.502695083618164062e-01 4.226598888635635376e-02 9.831769764423370361e-02 2.555054128170013428e-01 5.613312125205993652e-02 5.265904590487480164e-02 2.755160927772521973e-01 9.799186885356903076e-02 1.292689740657806396e-01 -7.362781465053558350e-02 -7.183612883090972900e-02 -1.537040323019027710e-01 1.964817345142364502e-01 -2.486519664525985718e-01 -1.942513287067413330e-01 -2.979401946067810059e-01 1.004562824964523315e-01 1.525926738977432251e-01 -2.476076036691665649e-01
-1.247911378741264343e-01 -1.956995204091072083e-02 1.103015318512916565e-01 1.053488031029701233e-01 -9.701642207801342010e-03 6.771633028984069824e-02 2.989568412303924561e-01 9.338939189910888672e-02 -4.347641021013259888e-03 3.287411630153656006e-01 3.220182657241821289e-01 -2.446502298116683960e-01 1.366534084081649780e-01 8.262685686349868774e-02 3.529765456914901733e-02 -1.395844668149948120e-01 1.891172826290130615e-01 4.622683301568031311e-02 3.060219883918762207e-01 -9.674454480409622192e-02 4.113138020038604736e-01 -2.010411582887172699e-02 -7.991816848516464233e-02 -3.648276999592781067e-02 -1.829431056976318359e-01 3.191739320755004883e-01 6.872950494289398193e-02 -5.558737739920616150e-02 1.841697394847869873e-01 1.228871122002601624e-01 -1.105245202779769897e-01 1.324044615030288696e-01
-6.042987573891878128e-03 9.125000238418579102e-02 -2.543162368237972260e-02 2.037190496921539307e-01 1.445697098970413208e-01 6.353758275508880615e-02 2.162456661462783813e-01 7.888042181730270386e-02 -1.731341034173965454e-01 1.545633822679519653e-01 2.538493871688842773e-01 3.293394669890403748e-02 2.522827684879302979e-01 -2.261452823877334595e-01 1.943446844816207886e-01 1.027297601103782654e-01 2.631423473358154297e-01 1.739962212741374969e-02 3.437088727951049805e-01 1.072583422064781189e-01 4.821872413158416748e-01 2.418832667171955109e-02 -3.813071921467781067e-02 -2.104765772819519043e-01 5.033435299992561340e-02 1.566584110260009766e-01 -1.441972404718399048e-01 3.424642235040664673e-02 1.297633349895477295e-01 1.472525447607040405e-01 6.122937053442001343e-02 -1.404397040605545044e-01
-1.357303559780120850e-02 2.053797692060470581e-01 -3.690471127629280090e-02 -2.260272055864334106e-01 -9.745678305625915527e-02 -4.067441076040267944e-02 1.242658868432044983e-01 6.181566417217254639e-02 1.068988591432571411e-01 5.880718231201171875e-01 4.054785147309303284e-02 -1.643061637878417969e-01 9.538011997938156128e-02 1.563756167888641357e-01 -1.033405587077140808e-01 -2.243847101926803589e-01 -1.005779355764389038e-01 -2.379440069198608398e-01 2.475525587797164917e-01 4.656096175312995911e-02 2.281631976366043091e-01 -3.300107270479202271e-02 -5.798186734318733215e-02 5.517780035734176636e-02 -9.714159369468688965e-02 1.751414090394973755e-01 -8.556115627288818359e-02 -1.048060730099678040e-01 -2.262482419610023499e-02 -2.075626552104949951e-01 2.402296960353851318e-01 -2.117457091808319092e-01
-2.615251243114471436e-01 9.822914004325866699e-02 2.989724576473236084e-01 -4.892667010426521301e-02 -2.372204810380935669e-01 1.268310397863388062e-01 9.736790508031845093e-02 -2.075794041156768799e-01 -1.008809804916381836e-01 2.181125879287719727e-01 1.451159361749887466e-02 -7.446794956922531128e-02 1.709040701389312744e-01 -3.856808692216873169e-02 2.778049111366271973e-01 1.469108462333679199e-01 3.324790298938751221e-01 7.121216505765914917e-02 1.475309878587722778e-01 1.659948527812957764e-01 2.613648176193237305e-01 1.550160348415374756e-02 2.219249755144119263e-01 -5.802967771887779236e-02 -3.609213232994079590e-01 1.732235588133335114e-02 -2.822832576930522919e-02 2.232430577278137207e-01 -9.317461401224136353e-02 1.013771295547485352e-01 1.210748404264450073e-01 -1.066212281584739685e-01
9.438517689704895020e-02 -8.292495459318161011e-02 1.388566493988037109e-01 2.900911867618560791e-02 -1.956624835729598999e-01 3.120733201503753662e-01 -1.151904612779617310e-01 -1.981423646211624146e-01 2.130877226591110229e-01 3.891938626766204834e-01 -1.081799864768981934e-01 -4.252342134714126587e-02 -3.876129910349845886e-02 1.627492606639862061e-01 1.642771065235137939e-01 3.250443935394287109e-02 1.438789218664169312e-01 -1.993070840835571289e-01 7.847534492611885071e-03 -6.095976568758487701e-03 3.166652023792266846e-01 6.823981646448373795e-03 2.266347259283065796e-01 -2.864007353782653809e-01 -2.405993789434432983e-01 1.423870623111724854e-01 9.239134192466735840e-02 2.327409386634826660e-01 5.013621877878904343e-03 -1.918987184762954712e-01 1.244689058512449265e-02 -1.932862251996994019e-01
-3.630660846829414368e-02 1.869811713695526123e-01 2.500837147235870361e-01 2.104109674692153931e-01 -7.144666463136672974e-02 -3.331461176276206970e-02 -5.959465727210044861e-02 1.334492024034261703e-02 -5.156349390745162964e-02 2.383247762918472290e-01 2.522993683815002441e-01 -3.405721113085746765e-02 3.053596317768096924e-01 2.142950743436813354e-01 4.095734283328056335e-02 3.443208038806915283e-01 -2.388487309217453003e-01 6.274690479040145874e-02 1.682267189025878906e-01 -2.502540946006774902e-01 1.163749173283576965e-01 -1.763709634542465210e-01 -1.198811158537864685e-01 -2.859248816967010498e-01 -2.428495436906814575e-01 4.319551959633827209e-02 -8.271471410989761353e-02 -7.428066805005073547e-03 -7.649406045675277710e-02 -7.874708622694015503e-02 2.553697526454925537e-01 -1.599846482276916504e-01
5.100046843290328979e-02 -2.393918633460998535e-01 3.955938294529914856e-02 1.815692633390426636e-01 7.982964627444744110e-03 -1.167634800076484680e-01 2.251171320676803589e-01 -8.258915692567825317e-02 -1.915414631366729736e-01 2.358035594224929810e-01 3.181668370962142944e-02 3.863052651286125183e-02 -6.690762238577008247e-04 -9.111643582582473755e-02 6.031993776559829712e-02 1.791819781064987183e-01 3.294494450092315674e-01 2.087506949901580811e-01 3.077701032161712646e-01 3.680769354104995728e-02 2.446328997611999512e-01 -4.050296172499656677e-02 -1.063547357916831970e-01 -2.866581678390502930e-01 -2.414929121732711792e-01 -2.644976079463958740e-01 -2.452542074024677277e-02 2.619016766548156738e-01 -2.311283797025680542e-01 -9.376177936792373657e-02 1.509247869253158569e-01 -9.947813302278518677e-02
1.609001755714416504e-01 1.120571419596672058e-01 1.889514178037643433e-01 -1.567033678293228149e-01 -3.012876212596893311e-02 2.770634293556213379e-01 -1.278483569622039795e-01 -2.500211298465728760e-01 -1.398143619298934937e-01 2.088192552328109741e-01 1.640601432882249355e-03 -5.645944550633430481e-02 4.285902976989746094e-01 1.756069213151931763e-01 1.400003880262374878e-01 3.303933888673782349e-02 1.586448103189468384e-01 7.888544350862503052e-02 -7.819212228059768677e-02 9.856213629245758057e-02 3.874740600585937500e-01 1.323307603597640991e-01 1.750404015183448792e-02 -1.332946568727493286e-01 -7.331427931785583496e-02 3.769284188747406006e-01 1.592058315873146057e-02 2.145236581563949585e-01 -7.371974736452102661e-02 -9.369818493723869324e-03 1.049350351095199585e-01 2.556850202381610870e-03
2.498598396778106689e-01 -1.898965239524841309e-01 -1.301346570253372192e-01 1.821305900812149048e-01 -1.149317100644111633e-01 -1.032482460141181946e-02 -1.739150881767272949e-01 -9.864653646945953369e-02 1.340783238410949707e-01 3.736551105976104736e-01 9.479165822267532349e-02 -2.839614171534776688e-03 7.182750105857849121e-02 1.626610159873962402e-01 1.349512934684753418e-01 -2.997894287109375000e-01 8.485499024391174316e-02 7.852748781442642212e-02 2.145388722419738770e-01 -5.870237946510314941e-02 3.010375201702117920e-01 6.371345836669206619e-03 8.410641551017761230e-02 -3.077110052108764648e-01 -2.636729478836059570e-01 -8.790961652994155884e-02 1.959399133920669556e-01 2.398366034030914307e-01 -9.632095694541931152e-02 -1.757747530937194824e-01 1.327866315841674805e-01 -7.470568269491195679e-02
1.011603325605392456e-01 -2.658392488956451416e-01 2.718755602836608887e-01 2.131212949752807617e-01 -1.553783118724822998e-01 1.925138203660026193e-04 1.530789881944656372e-01 2.360885217785835266e-02 -2.743523195385932922e-02 2.009619921445846558e-01 1.421326845884323120e-01 3.771505877375602722e-02 2.160021960735321045e-01 1.237149164080619812e-01 2.868170440196990967e-01 1.057472825050354004e-01 -2.076254487037658691e-01 1.605170816183090210e-01 2.369894087314605713e-01 -1.287950277328491211e-01 -4.336546361446380615e-02 8.865839242935180664e-02 -2.691452801227569580e-01 -1.944735459983348846e-02 -2.818392515182495117e-01 1.133501306176185608e-01 -3.181992769241333008e-01 1.974735856056213379e-01 1.587192818988114595e-04 -7.222323119640350342e-02 -1.734551489353179932e-01 -2.035656869411468506e-01
-2.233833968639373779e-01 1.128965690732002258e-01 2.776582241058349609e-01 6.213375832885503769e-03 -1.281256675720214844e-01 1.134359836578369141e-01 -1.216453686356544495e-01 4.428669065237045288e-02 -2.477815151214599609e-01 4.307977855205535889e-01 -1.068537309765815735e-01 8.125776052474975586e-02 1.137068048119544983e-01 -7.047665119171142578e-02 -9.987104684114456177e-02 -1.967641115188598633e-01 4.463683813810348511e-02 -2.856197580695152283e-02 2.702355682849884033e-01 -1.947337538003921509e-01 1.438160091638565063e-01 -7.786209136247634888e-02 2.614470124244689941e-01 1.922143697738647461e-01 -3.016031384468078613e-01 5.588611587882041931e-02 -3.420373052358627319e-02 2.449991554021835327e-01 1.302117258310317993e-01 1.226095333695411682e-01 -1.037033423781394958e-01 -1.968787312507629395e-01
1.972400546073913574e-01 -3.425992727279663086e-01 2.973520755767822266e-01 4.052883759140968323e-02 -3.638428077101707458e-02 3.009299375116825104e-02 -4.776506102643907070e-04 -1.178271323442459106e-01 -1.878059208393096924e-01 2.958852052688598633e-01 1.195445507764816284e-01 -1.903203874826431274e-01 3.557697683572769165e-02 2.748814523220062256e-01 3.161815553903579712e-02 2.927322313189506531e-02 -1.401446610689163208e-01 2.107359170913696289e-01 3.306178152561187744e-01 1.408593803644180298e-01 2.290813177824020386e-01 5.064954608678817749e-02 8.644594252109527588e-02 1.332746744155883789e-01 -1.180253103375434875e-01 1.430613100528717041e-01 -2.155320346355438232e-01 7.063201814889907837e-02 -3.463219404220581055e-01 8.130836300551891327e-03 -4.467066749930381775e-02 6.493212282657623291e-02
4.748241230845451355e-02 -2.016402631998062134e-01 1.473502963781356812e-01 -1.836702786386013031e-02 -1.092308983206748962e-01 -2.370080351829528809e-01 1.913701742887496948e-01 -1.777860522270202637e-01 -1.451545208692550659e-01 4.052866399288177490e-01 -6.801242381334304810e-02 6.567962467670440674e-02 -1.214646175503730774e-01 8.453865349292755127e-02 -7.242488861083984375e-02 2.738237380981445312e-01 1.980004459619522095e-01 3.753917524591088295e-03 5.257096886634826660e-02 6.127081438899040222e-02 1.916917711496353149e-01 -1.062389463186264038e-02 -5.665411055088043213e-02 -1.018560770899057388e-02 -3.026304543018341064e-01 4.547594860196113586e-02 -1.831612437963485718e-01 2.169350534677505493e-01 3.304383950307965279e-03 9.800211340188980103e-02 5.322691798210144043e-02 -4.792621135711669922e-01
8.866143971681594849e-02 -3.879529237747192383e-02 1.291923820972442627e-01 1.834384351968765259e-01 3.067363798618316650e-01 2.849605679512023926e-01 1.504429578781127930e-01 -1.729177385568618774e-01 -1.754129379987716675e-01 4.127860367298126221e-01 2.257457673549652100e-01 8.835817128419876099e-02 -1.661376655101776123e-02 9.309437125921249390e-02 1.871099919080734253e-01 1.344940215349197388e-01 -7.822848856449127197e-02 8.319786936044692993e-02 2.074365317821502686e-01 -1.020590588450431824e-01 4.118890762329101562e-01 -4.422029852867126465e-02 2.630164921283721924e-01 7.988529652357101440e-02 -1.258232742547988892e-01 1.113672405481338501e-01 1.034323051571846008e-01 -4.656814038753509521e-02 1.003518849611282349e-01 1.185088008642196655e-01 -5.880288407206535339e-02 -9.038874506950378418e-02
-1.323147565126419067e-01 -1.556948572397232056e-01 -8.466885983943939209e-02 -1.638578027486801147e-01 -5.729899555444717407e-02 1.612702198326587677e-02 -7.968319207429885864e-02 1.200239285826683044e-01 -2.821787595748901367e-01 2.594700157642364502e-01 4.025998339056968689e-02 1.603509783744812012e-01 4.013874009251594543e-02 -2.823733910918235779e-02 -2.722697257995605469e-01 1.240305826067924500e-01 1.336238086223602295e-01 -1.612650007009506226e-01 2.039413005113601685e-01 -9.921154379844665527e-02 2.457758486270904541e-01 -1.796637624502182007e-01 5.304383113980293274e-02 2.483655139803886414e-02 -2.672828733921051025e-01 2.716551721096038818e-01 -3.274663686752319336e-01 2.188078463077545166e-01 -4.141946509480476379e-02 -1.903720945119857788e-01 -1.978211402893066406e-01 -2.547145187854766846e-01
-2.464634180068969727e-01 7.473431527614593506e-02 7.912524044513702393e-02 2.626418471336364746e-01 1.266007721424102783e-01 2.728959023952484131e-01 1.511605829000473022e-01 -4.644767567515373230e-02 1.724983192980289459e-02 1.722556948661804199e-01 2.703822255134582520e-01 -3.705238178372383118e-02 2.238542139530181885e-01 -2.261027134954929352e-02 7.316590845584869385e-02 -8.052260428667068481e-02 5.296430364251136780e-02 3.441898152232170105e-02 2.778514027595520020e-01 2.275310307741165161e-01 2.287485152482986450e-01 6.940001249313354492e-02 -1.500083040446043015e-02 -3.081451654434204102e-01 -3.599845170974731445e-01 2.389747500419616699e-01 -1.293930113315582275e-01 2.473804354667663574e-01 5.980445817112922668e-02 2.965758927166461945e-02 -1.357709467411041260e-01 5.660818144679069519e-02
3.669743537902832031e-01 -2.650157213211059570e-01 -4.837249219417572021e-02 -2.506732568144798279e-02 -1.127292662858963013e-01 -5.023609846830368042e-02 -1.417170614004135132e-01 8.428812026977539062e-02 -3.445171117782592773e-01 4.338005185127258301e-01 1.259512156248092651e-01 -1.963549405336380005e-01 -1.056925114244222641e-02 1.979936063289642334e-01 9.683202207088470459e-02 8.109051734209060669e-02 1.215105652809143066e-01 -2.160380408167839050e-02 1.791047155857086182e-01 -1.215229406952857971e-01 2.934253513813018799e-01 9.384377859532833099e-03 1.185595393180847168e-01 1.606526225805282593e-02 -1.719971001148223877e-01 -7.103384938091039658e-03 -1.529144197702407837e-01 9.001082926988601685e-02 3.063578009605407715e-01 2.783169783651828766e-02 1.211772859096527100e-01 1.176697015762329102e-02
7.461886387318372726e-03 -2.353760004043579102e-01 2.102489173412322998e-01 7.358198612928390503e-02 -1.502769738435745239e-01 3.807426989078521729e-01 -3.141685575246810913e-02 -6.887273490428924561e-02 2.765831649303436279e-01 2.628185749053955078e-01 -3.922597318887710571e-02 -1.521247476339340210e-01 4.607585072517395020e-02 1.633573472499847412e-01 1.441083103418350220e-01 -4.746391251683235168e-02 1.116855442523956299e-01 1.437565125524997711e-02 1.170489192008972168e-01 1.246786117553710938e-01 2.391343414783477783e-01 7.217068970203399658e-02 8.808164298534393311e-02 -4.452886879444122314e-01 -1.913952757604420185e-03 1.079984456300735474e-01 1.506921052932739258e-01 -3.081537317484617233e-03 3.350993618369102478e-02 -2.224893122911453247e-01 -1.416005790233612061e-01 -2.900761067867279053e-01
1.397349387407302856e-01 -6.589774787425994873e-02 2.056411206722259521e-01 -1.618952751159667969e-01 6.112376227974891663e-02 6.805361807346343994e-02 -2.304058670997619629e-01 1.726629137992858887e-01 -1.095108017325401306e-01 4.173802137374877930e-01 -9.990047663450241089e-02 -1.437689214944839478e-01 -5.945128947496414185e-02 1.520798504352569580e-01 3.479474186897277832e-01 2.251599729061126709e-01 7.220496237277984619e-02 -2.930429279804229736e-01 1.417290419340133667e-01 8.128540217876434326e-02 3.334236443042755127e-01 9.043824672698974609e-02 9.003331884741783142e-03 -2.386243641376495361e-01 3.836935758590698242e-02 1.897166520357131958e-01 -1.545519828796386719e-01 6.680396851152181625e-03 -1.521557122468948364e-01 -7.311893254518508911e-02 3.902954049408435822e-04 -1.305461823940277100e-01
-1.486284881830215454e-01 -2.628733636811375618e-03 4.112568199634552002e-01 2.620259225368499756e-01 -6.292190402746200562e-02 -3.464180976152420044e-02 8.794145286083221436e-02 1.443558465689420700e-02 -1.327824443578720093e-01 3.520243465900421143e-01 1.745901554822921753e-01 -4.477480892091989517e-03 -1.022037789225578308e-01 1.398565471172332764e-01 7.796305697411298752e-03 8.394876122474670410e-02 3.108882606029510498e-01 -1.289748698472976685e-01 1.963363736867904663e-01 3.703014552593231201e-02 -1.225302275270223618e-02 -5.482116341590881348e-02 5.503773316740989685e-02 -2.040144950151443481e-01 -8.804483711719512939e-02 -1.469584405422210693e-01 5.255469307303428650e-02 2.748134732246398926e-01 -3.375022709369659424e-01 -1.644970625638961792e-01 1.140808314085006714e-01 -2.349836826324462891e-01
-2.439098805189132690e-02 1.472211927175521851e-01 -2.651866897940635681e-02 3.911618888378143311e-01 -2.233092337846755981e-01 1.723172664642333984e-01 -1.750328242778778076e-01 -1.765915304422378540e-01 1.432258933782577515e-01 1.730806082487106323e-01 1.017812117934226990e-01 1.309795975685119629e-01 -2.750198915600776672e-02 1.414002925157546997e-01 1.070968508720397949e-01 -1.035055238753557205e-02 8.224267512559890747e-03 2.124680429697036743e-01 2.536656856536865234e-01 3.538225889205932617e-01 2.903839945793151855e-01 2.077063918113708496e-01 -2.139987647533416748e-01 -1.299856007099151611e-01 -1.111026033759117126e-01 3.707004711031913757e-02 -2.541745305061340332e-01 1.220631897449493408e-01 -5.512886494398117065e-02 1.766412258148193359e-01 -8.095267415046691895e-02 -1.157825216650962830e-01
2.101134210824966431e-01 -6.023687496781349182e-02 8.162287622690200806e-02 1.153893098235130310e-01 -2.701875008642673492e-02 5.954960361123085022e-02 -2.086598426103591919e-01 -7.060696929693222046e-02 2.640739977359771729e-01 3.849616050720214844e-01 7.905761897563934326e-02 -1.105778571218252182e-02 1.454375032335519791e-02 9.953918308019638062e-02 1.569484323263168335e-01 -1.953470408916473389e-01 4.809981584548950195e-02 5.526856053620576859e-03 1.773249208927154541e-01 3.088388964533805847e-02 3.672049045562744141e-01 -1.090004816651344299e-01 1.879596710205078125e-01 -3.668943643569946289e-01 -2.440448850393295288e-01 -8.429154008626937866e-02 1.661825031042098999e-01 2.894404530525207520e-01 -3.160415962338447571e-02 -1.841090321540832520e-01 -5.553623661398887634e-02 -1.216281801462173462e-01
8.172513544559478760e-02 -4.171308502554893494e-02 -1.822400540113449097e-01 -9.819332510232925415e-03 1.509439200162887573e-01 -3.591009974479675293e-02 -5.738230049610137939e-02 -9.262355417013168335e-02 -8.046767860651016235e-02 2.787837982177734375e-01 4.703252911567687988e-01 -1.864248216152191162e-01 -1.826221048831939697e-01 2.484287172555923462e-01 2.610744908452033997e-02 1.856918036937713623e-01 7.933276891708374023e-02 -3.828376904129981995e-02 2.982935905456542969e-01 -9.255488216876983643e-02 -6.059261411428451538e-02 1.170542165637016296e-01 -9.624544531106948853e-02 -2.849669456481933594e-01 -3.578082323074340820e-01 2.088712453842163086e-01 5.834390968084335327e-02 1.661569476127624512e-01 -2.490696497261524200e-02 -1.783329844474792480e-01 -5.976572632789611816e-02 -1.153128966689109802e-02
2.033963650465011597e-01 -1.744742393493652344e-01 -4.832508787512779236e-02 2.459663152694702148e-01 -2.881063148379325867e-03 4.207166656851768494e-02 -2.108531743288040161e-01 -8.168712258338928223e-02 1.812328696250915527e-01 5.061322450637817383e-01 9.393253177404403687e-02 -2.505119889974594116e-02 2.890477329492568970e-02 1.491902172565460205e-01 1.391144990921020508e-01 -2.272511422634124756e-01 2.048270776867866516e-02 1.259366571903228760e-01 1.228615045547485352e-01 -1.485520624555647373e-03 2.604748606681823730e-01 -2.524678781628608704e-02 2.389531768858432770e-02 -2.123801708221435547e-01 -1.804225444793701172e-01 -2.731337212026119232e-02 3.176883459091186523e-01 2.220389544963836670e-01 6.504425406455993652e-02 -2.445118427276611328e-01 7.543767988681793213e-02 -1.453202068805694580e-01
-3.109446540474891663e-02 -1.532012522220611572e-01 2.109883129596710205e-01 2.840213477611541748e-01 -8.561732620000839233e-02 1.449511647224426270e-01 -1.719402223825454712e-01 5.980426818132400513e-02 -1.666978895664215088e-01 3.300234377384185791e-01 3.063044138252735138e-02 -2.118863016366958618e-01 3.133247792720794678e-01 1.010161042213439941e-01 -3.762881457805633545e-01 3.628895059227943420e-02 -2.371346354484558105e-01 1.035127788782119751e-02 2.278473377227783203e-01 6.747850775718688965e-02 3.605729714035987854e-02 -1.644796133041381836e-01 -6.693242490291595459e-02 -2.591573894023895264e-01 -3.663161396980285645e-02 2.648028731346130371e-01 -1.829717606306076050e-01 -1.292140930891036987e-01 -7.217222452163696289e-02 -5.278097232803702354e-04 7.740561664104461670e-02 -9.711409360170364380e-02
-3.450046479701995850e-02 3.027783147990703583e-02 1.113848015666007996e-01 1.140104904770851135e-01 -6.060268357396125793e-02 1.852076500654220581e-01 1.305988579988479614e-01 3.752737492322921753e-02 2.168068885803222656e-01 5.176535248756408691e-01 6.520885229110717773e-02 -6.294230371713638306e-02 -1.299130767583847046e-01 1.019893512129783630e-01 -1.694581806659698486e-01 2.059494256973266602e-01 1.421855092048645020e-01 -1.460703015327453613e-01 3.987956047058105469e-01 -3.301897346973419189e-01 5.440729856491088867e-02 1.239034011960029602e-01 6.531585007905960083e-02 3.235189616680145264e-02 1.019916832447052002e-01 2.000157982110977173e-01 -1.038078367710113525e-01 -2.000254243612289429e-01 -1.911007165908813477e-01 7.480078190565109253e-02 9.593495726585388184e-02 -9.327282756567001343e-02
9.304240345954895020e-02 2.552198171615600586e-01 1.731234937906265259e-01 2.159801544621586800e-03 7.283332943916320801e-02 2.394083291292190552e-01 1.414323896169662476e-01 7.357093691825866699e-02 -1.382895708084106445e-01 1.569330096244812012e-01 1.518000662326812744e-01 5.137370526790618896e-02 -7.827321067452430725e-03 -1.189956367015838623e-01 4.581949673593044281e-03 4.236359521746635437e-02 -2.582423575222492218e-02 1.117767468094825745e-01 2.628214061260223389e-01 -9.720055968500673771e-04 5.437181591987609863e-01 -1.109470278024673462e-01 1.500735282897949219e-01 -1.795375496149063110e-01 1.264164224267005920e-02 1.845755726099014282e-01 -1.226344779133796692e-01 6.348907947540283203e-02 5.275237187743186951e-02 2.816701829433441162e-01 2.778087556362152100e-01 -2.553296089172363281e-01
-2.753039598464965820e-01 -2.621978819370269775e-01 6.598303467035293579e-02 2.791940867900848389e-01 -1.559683829545974731e-01 2.043305896222591400e-02 1.761903017759323120e-01 4.176227375864982605e-02 -2.007085084915161133e-01 3.072930574417114258e-01 1.634488850831985474e-01 -3.411291912198066711e-02 1.377110183238983154e-01 1.394898444414138794e-01 -4.756994545459747314e-02 3.167530000209808350e-01 -1.579339802265167236e-01 3.636692836880683899e-02 -6.128991395235061646e-02 -2.683488428592681885e-01 1.120612025260925293e-01 8.556140959262847900e-02 -8.445197343826293945e-02 -1.514286994934082031e-01 -1.784898042678833008e-01 1.902250349521636963e-01 -1.767353862524032593e-01 1.025343015789985657e-01 1.049923524260520935e-01 -6.310709565877914429e-02 1.795347034931182861e-01 -3.209531903266906738e-01
-5.870249122381210327e-02 -2.265320122241973877e-01 2.039333432912826538e-01 -1.336337476968765259e-01 1.513867974281311035e-01 2.371104359626770020e-01 1.027517318725585938e-01 1.725085973739624023e-01 1.026517078280448914e-01 2.140329331159591675e-01 1.806445568799972534e-01 -2.013742625713348389e-01 6.489666551351547241e-02 3.201857581734657288e-02 -6.895215064287185669e-02 3.360321000218391418e-02 9.361185133457183838e-02 2.560293674468994141e-01 3.070364594459533691e-01 -4.977966472506523132e-02 1.682928353548049927e-01 1.128866672515869141e-01 -2.272477298974990845e-01 -7.016492635011672974e-02 -3.724718689918518066e-01 1.484874635934829712e-01 -2.084183245897293091e-01 1.571441888809204102e-01 -1.857304424047470093e-01 -8.299987018108367920e-02 2.771730422973632812e-01 -9.930792450904846191e-02
-1.334892511367797852e-01 1.719323992729187012e-01 1.743219420313835144e-02 8.801469206809997559e-02 -1.093813702464103699e-01 1.264761835336685181e-01 -7.947202771902084351e-02 7.144993543624877930e-02 5.655784532427787781e-02 3.457571864128112793e-01 2.399877607822418213e-01 -2.288267910480499268e-01 1.328571885824203491e-01 1.967643946409225464e-01 2.368942461907863617e-02 -1.872887015342712402e-01 1.193582639098167419e-01 3.139160573482513428e-01 3.081929385662078857e-01 2.338472306728363037e-01 8.388765901327133179e-02 5.046018585562705994e-02 -2.050164490938186646e-01 1.100788265466690063e-01 -3.108893036842346191e-01 2.879922091960906982e-01 4.565409943461418152e-02 7.070391625165939331e-02 -1.610018461942672729e-01 -1.808553002774715424e-02 1.921924203634262085e-01 -6.654745340347290039e-02
1.359389424324035645e-01 1.289754658937454224e-01 5.079896003007888794e-02 -8.936784416437149048e-02 -9.259259700775146484e-02 1.406756490468978882e-01 -1.059845313429832458e-01 6.206469982862472534e-02 -1.351863741874694824e-01 5.277730822563171387e-01 3.013774454593658447e-01 -4.538347199559211731e-02 -1.760898828506469727e-01 -5.107613280415534973e-02 5.641353875398635864e-02 2.829285338521003723e-02 -1.525633037090301514e-01 -3.555105626583099365e-02 1.168124973773956299e-01 -1.042397394776344299e-01 5.705665424466133118e-02 2.586427517235279083e-02 -4.271653294563293457e-01 -2.382146716117858887e-01 -1.816987842321395874e-01 -5.168638378381729126e-02 -2.561540901660919189e-01 -1.105414852499961853e-01 1.121809333562850952e-01 8.292891830205917358e-02 -1.552974283695220947e-01 -1.851302385330200195e-01
1.662812083959579468e-01 2.498587816953659058e-01 1.455419510602951050e-01 5.770268291234970093e-02 -1.430981419980525970e-02 1.078260168433189392e-01 -2.205065786838531494e-01 -1.252854913473129272e-01 -9.690409898757934570e-02 3.277333974838256836e-01 -1.188945025205612183e-01 2.189716845750808716e-01 9.797791391611099243e-02 7.752119004726409912e-02 -7.351504266262054443e-02 2.234177291393280029e-02 1.725268363952636719e-01 5.096922814846038818e-02 3.087703585624694824e-01 7.490359246730804443e-02 7.950139045715332031e-02 2.030040174722671509e-01 -3.433270454406738281e-01 6.698232889175415039e-02 -1.982110142707824707e-01 2.670457959175109863e-01 -4.525750502943992615e-02 4.988688975572586060e-02 2.633687853813171387e-01 -2.348551005125045776e-01 -6.430437415838241577e-02 -2.487248182296752930e-01
2.934701740741729736e-02 -4.013144224882125854e-02 5.402962118387222290e-02 6.773838400840759277e-02 -9.751047194004058838e-02 1.327980309724807739e-01 -1.299909949302673340e-01 -1.255740821361541748e-01 3.235077857971191406e-01 3.233151435852050781e-01 -1.048547495156526566e-02 1.204640939831733704e-01 2.001372352242469788e-02 2.344642281532287598e-01 1.819400489330291748e-01 -4.698853567242622375e-02 1.693695783615112305e-01 -1.011435687541961670e-01 8.142962306737899780e-02 2.145524621009826660e-01 4.039739072322845459e-01 1.111680343747138977e-01 3.001826815307140350e-02 -4.123470783233642578e-01 -1.466984599828720093e-01 2.055765986442565918e-01 2.398391216993331909e-01 1.582740098237991333e-01 -8.409205079078674316e-02 -8.063651621341705322e-02 1.157677825540304184e-02 -1.326168477535247803e-01
1.246300339698791504e-01 2.036372423171997070e-01 2.899914085865020752e-01 1.388915628194808960e-01 -5.022789165377616882e-02 6.375057995319366455e-02 -1.872166544198989868e-01 2.681720070540904999e-02 -3.735590726137161255e-02 2.750452458858489990e-01 3.520619273185729980e-01 -1.803487539291381836e-01 7.994529604911804199e-02 5.333358794450759888e-02 -1.885366067290306091e-02 -1.172284856438636780e-01 -9.977798163890838623e-02 1.761756837368011475e-01 9.800811111927032471e-02 -1.425606608390808105e-01 2.908141613006591797e-01 8.882067352533340454e-02 3.262545764446258545e-01 -2.553914785385131836e-01 -5.797954648733139038e-02 3.690087199211120605e-01 -2.167859487235546112e-02 2.216173708438873291e-01 5.577168613672256470e-02 -1.125794276595115662e-01 -1.400338485836982727e-02 1.610404998064041138e-02
-1.070380583405494690e-01 -3.494683206081390381e-01 5.461392574943602085e-04 2.382330745458602905e-01 1.482429206371307373e-01 2.893736027181148529e-02 2.274542493978515267e-04 -2.642374634742736816e-01 -1.683290749788284302e-01 2.975709736347198486e-01 -7.491301000118255615e-02 -6.011212244629859924e-02 3.651398420333862305e-02 2.230015546083450317e-01 1.166770383715629578e-01 -2.124955207109451294e-01 2.062831819057464600e-01 -1.901693940162658691e-01 2.155729979276657104e-01 -1.577536948025226593e-02 2.213148772716522217e-01 3.098099231719970703e-01 6.341778207570314407e-03 -1.825909018516540527e-01 -7.634087651968002319e-02 -1.018807962536811829e-01 9.591001272201538086e-02 4.474356397986412048e-02 1.571086235344409943e-02 3.741185367107391357e-02 -2.456634938716888428e-01 -2.964791953563690186e-01
-1.483283340930938721e-01 9.788429737091064453e-02 2.684806287288665771e-01 1.926242411136627197e-01 -3.452441841363906860e-02 3.235477954149246216e-02 -1.210414916276931763e-01 -7.464565336704254150e-02 -2.946425378322601318e-01 2.405536025762557983e-01 3.365577757358551025e-01 -2.368758022785186768e-01 1.917376369237899780e-02 -1.249060705304145813e-01 -4.965546727180480957e-02 -3.050603866577148438e-01 -7.936156354844570160e-03 -7.800786942243576050e-02 2.570465207099914551e-01 -4.792261123657226562e-02 1.873593777418136597e-01 4.558484628796577454e-02 2.238178402185440063e-01 -2.083183526992797852e-01 -5.210903659462928772e-02 1.896798163652420044e-01 -1.471704989671707153e-01 2.714421749114990234e-01 2.967586368322372437e-02 -1.557671278715133667e-01 -2.053414434194564819e-01 6.839816272258758545e-02
7.814366370439529419e-02 1.133944392204284668e-01 -1.744278520345687866e-01 1.168632600456476212e-02 -4.980222322046756744e-03 3.169320821762084961e-01 -6.770475208759307861e-02 -1.528958678245544434e-01 -1.088006515055894852e-02 3.456090688705444336e-01 1.768378317356109619e-01 -1.695218980312347412e-01 2.107877582311630249e-01 -1.455791853368282318e-02 -1.099543832242488861e-02 1.757657825946807861e-01 9.031779319047927856e-02 9.943465143442153931e-02 2.227037698030471802e-01 -9.837968647480010986e-02 2.761615216732025146e-01 -7.983281277120113373e-03 -3.323935270309448242e-01 -1.353621184825897217e-01 -4.467493593692779541e-01 -2.976306341588497162e-02 6.546016782522201538e-03 1.217079162597656250e-01 -2.834019251167774200e-02 -3.067139349877834320e-02 7.420562952756881714e-02 2.485485076904296875e-01
2.594148516654968262e-01 9.291679412126541138e-02 1.792828440666198730e-01 -8.007562905550003052e-02 5.024733836762607098e-04 1.101275980472564697e-01 1.806607246398925781e-01 1.565427333116531372e-01 -1.190819367766380310e-01 3.548194468021392822e-01 1.416026204824447632e-01 -9.422760456800460815e-02 9.057793766260147095e-02 -2.804644107818603516e-01 -2.191327884793281555e-02 1.260565966367721558e-01 2.876392304897308350e-01 -2.178097888827323914e-02 3.331302106380462646e-01 8.229745179414749146e-02 3.486610949039459229e-01 -3.592589870095252991e-02 -1.387899070978164673e-01 -6.595870107412338257e-02 2.107182294130325317e-01 1.329820156097412109e-01 -8.066233992576599121e-02 2.943084239959716797e-01 6.416989117860794067e-02 1.611383259296417236e-01 -1.634414074942469597e-03 -1.061931699514389038e-01
4.612319543957710266e-02 -1.085391547530889511e-02 8.966487646102905273e-02 1.673726364970207214e-02 -3.622768074274063110e-02 -2.489669062197208405e-02 6.662201881408691406e-02 -5.794534459710121155e-02 4.998751729726791382e-02 5.884037017822265625e-01 1.858378052711486816e-01 -1.025479435920715332e-01 7.999107241630554199e-02 1.039451658725738525e-01 1.678977757692337036e-01 1.175701767206192017e-01 -1.877603083848953247e-01 1.241570040583610535e-01 -1.652709394693374634e-02 -2.660067379474639893e-01 -8.392750471830368042e-02 1.113876402378082275e-01 1.015663743019104004e-01 -4.585151970386505127e-01 1.944641023874282837e-01 1.686400473117828369e-01 -4.182234406471252441e-02 1.414127200841903687e-01 -2.160614579916000366e-01 -9.881176799535751343e-02 3.704305365681648254e-02 -1.385497003793716431e-01
-2.323918789625167847e-01 2.031389027833938599e-01 2.885044217109680176e-01 1.825280636548995972e-01 -4.425207525491714478e-02 1.545620411634445190e-01 6.962202489376068115e-02 -9.558017551898956299e-02 -4.076030552387237549e-01 3.974368572235107422e-01 8.077974431216716766e-03 -1.849830448627471924e-01 1.090892180800437927e-01 -9.738379716873168945e-02 -2.130210585892200470e-02 -2.352662757039070129e-02 5.625721439719200134e-02 4.820404574275016785e-02 2.493406236171722412e-01 -2.107198536396026611e-02 6.558561325073242188e-02 1.600582748651504517e-01 5.738231539726257324e-02 1.539511084556579590e-01 -4.103108644485473633e-01 -4.747530817985534668e-02 -3.710357472300529480e-02 5.014670267701148987e-02 5.530302226543426514e-02 1.471716463565826416e-01 -5.018124729394912720e-02 -2.020443975925445557e-01
-8.811876177787780762e-02 1.251908093690872192e-01 2.815164327621459961e-01 1.192182525992393494e-01 -1.096895709633827209e-01 4.728850908577442169e-03 -1.729790121316909790e-01 -1.026742458343505859e-01 -4.642321169376373291e-01 4.609175324440002441e-01 -2.789680361747741699e-01 -4.136621952056884766e-02 6.643100176006555557e-03 3.396880254149436951e-02 1.175150461494922638e-02 -2.262586057186126709e-01 1.038217544555664062e-01 -4.154188930988311768e-02 2.593207657337188721e-01 4.316771228332072496e-04 2.423184067010879517e-01 -7.370208948850631714e-02 1.584188342094421387e-01 -2.213448658585548401e-02 -1.012408733367919922e-01 -2.452866360545158386e-02 -2.482360601425170898e-02 1.241871416568756104e-01 1.563318669795989990e-01 1.727360486984252930e-01 -3.619519621133804321e-02 -1.363594383001327515e-01
2.228230088949203491e-01 -3.204051852226257324e-01 1.055480614304542542e-01 1.919351518154144287e-01 -3.473050594329833984e-01 -2.267758101224899292e-01 -2.028990350663661957e-02 -2.660053372383117676e-01 1.323983222246170044e-01 3.271933197975158691e-01 8.708178997039794922e-02 -4.736667871475219727e-02 6.271951645612716675e-02 -8.896774798631668091e-02 7.497352361679077148e-02 -5.273201689124107361e-02 1.139587014913558960e-01 1.726012676954269409e-01 2.578189074993133545e-01 -9.721507877111434937e-02 1.750869452953338623e-01 5.038043856620788574e-02 1.483876705169677734e-01 -1.209401413798332214e-01 -1.213194876909255981e-01 -2.691649831831455231e-02 1.362453997135162354e-01 9.148333221673965454e-02 2.437415719032287598e-02 -2.297178804874420166e-01 -1.575125157833099365e-01 -3.045363128185272217e-01
-2.968499064445495605e-02 -8.625346235930919647e-04 -1.038184296339750290e-02 2.653006315231323242e-01 4.913564398884773254e-02 2.451814711093902588e-01 -5.922156199812889099e-02 -1.776884794235229492e-01 -1.851469427347183228e-01 2.570700943470001221e-01 1.062088087201118469e-01 3.935597240924835205e-01 1.456775814294815063e-01 1.440724581480026245e-01 -1.244610324501991272e-01 8.791042864322662354e-02 -3.114295378327369690e-02 1.194835454225540161e-01 1.332269757986068726e-01 -1.199014298617839813e-02 4.926514029502868652e-01 7.951211184263229370e-03 2.401039302349090576e-01 -6.276342272758483887e-02 -9.977773576974868774e-02 2.129613012075424194e-01 -5.504452064633369446e-02 7.809145748615264893e-02 -1.849779188632965088e-01 -1.478281766176223755e-01 2.030673474073410034e-01 -6.771814543753862381e-03
-1.319654844701290131e-02 1.640317589044570923e-01 5.366851761937141418e-02 1.767028681933879852e-02 2.236558049917221069e-01 1.635795086622238159e-01 1.324185729026794434e-01 -9.350693225860595703e-02 -1.883533596992492676e-01 3.804107606410980225e-01 1.702691763639450073e-01 1.738848090171813965e-01 9.448663890361785889e-02 2.527695000171661377e-01 1.012037545442581177e-01 -3.253188729286193848e-02 -6.905204057693481445e-02 2.374240309000015259e-01 1.778959184885025024e-01 2.664923854172229767e-02 2.679573893547058105e-01 -1.731174439191818237e-01 3.642144799232482910e-01 -2.236544899642467499e-02 -6.394087523221969604e-02 1.830607950687408447e-01 1.227285619825124741e-02 1.187007129192352295e-01 -2.640514373779296875e-01 -1.351830065250396729e-01 1.781735271215438843e-01 -2.076741904020309448e-01
2.166970819234848022e-01 -2.241311408579349518e-02 1.456484496593475342e-01 1.130321621894836426e-01 -1.360750794410705566e-01 4.683481529355049133e-02 -1.658312603831291199e-02 -2.962918952107429504e-02 -1.164966896176338196e-01 2.793254554271697998e-01 2.229648269712924957e-02 1.288456022739410400e-01 -1.148201823234558105e-01 -7.234324514865875244e-02 8.120290935039520264e-02 -1.473825424909591675e-01 2.324102073907852173e-01 -7.518522441387176514e-02 4.511501491069793701e-01 -1.991246789693832397e-01 1.715979129076004028e-01 7.466166280210018158e-03 -4.840838536620140076e-02 -3.711104094982147217e-01 -1.460484415292739868e-01 -1.641572564840316772e-01 1.994092166423797607e-01 1.916692256927490234e-01 -9.350360929965972900e-02 1.348011642694473267e-01 -2.333509922027587891e-01 -2.503877878189086914e-01
1.148977354168891907e-01 -1.740477979183197021e-01 2.782704532146453857e-01 -1.076249778270721436e-01 -2.596749365329742432e-01 4.681243374943733215e-02 -1.474584192037582397e-01 1.001720279455184937e-01 -1.381760686635971069e-01 1.345578767359256744e-02 -4.742919653654098511e-02 -2.808759808540344238e-01 -2.400911413133144379e-02 1.326128561049699783e-02 1.932556480169296265e-01 -1.389580965042114258e-01 2.553438544273376465e-01 -1.880535334348678589e-01 1.557172238826751709e-01 -4.003281146287918091e-02 4.649762511253356934e-01 1.152402535080909729e-02 -1.939961910247802734e-01 3.509294241666793823e-02 -1.834059059619903564e-01 2.988176643848419189e-01 1.101774647831916809e-01 2.203904539346694946e-01 5.933939665555953979e-02 8.255432359874248505e-03 5.478162690997123718e-02 -1.908285766839981079e-01
2.379992157220840454e-01 -1.625342220067977905e-01 1.582854241132736206e-01 -2.281704172492027283e-02 -1.010247543454170227e-01 2.137476056814193726e-01 7.314011454582214355e-02 1.460877060890197754e-01 -7.952947914600372314e-02 2.220420241355895996e-01 3.132048845291137695e-01 2.700682543218135834e-02 3.366677090525627136e-02 8.561713248491287231e-02 -1.213509067893028259e-01 9.979757666587829590e-02 3.463324010372161865e-01 9.620828926563262939e-02 1.592172384262084961e-01 -1.364071480929851532e-02 3.344765901565551758e-01 -3.638757020235061646e-02 1.267859935760498047e-01 5.030242726206779480e-02 -3.610045649111270905e-03 2.108700275421142578e-01 -3.519476354122161865e-01 -3.036565892398357391e-02 -9.999612718820571899e-02 2.177874296903610229e-01 -1.574008762836456299e-01 -2.883734405040740967e-01
-9.376334492117166519e-05 1.373448520898818970e-01 -3.274537250399589539e-02 -2.775985933840274811e-02 -3.195998072624206543e-02 -9.309242665767669678e-02 1.281215846538543701e-01 -8.196371048688888550e-02 7.930323481559753418e-04 2.586897313594818115e-01 4.444933533668518066e-01 -6.051368638873100281e-02 2.676798403263092041e-01 1.712272875010967255e-02 -1.721787080168724060e-02 2.114337831735610962e-01 2.285348325967788696e-01 1.277267485857009888e-01 3.471455276012420654e-01 1.892231404781341553e-02 4.986523687839508057e-01 -1.256785690784454346e-01 -3.276728559285402298e-03 -1.203391253948211670e-01 -2.563202194869518280e-02 4.671224579215049744e-02 2.551911585032939911e-02 4.599239304661750793e-02 -8.271995186805725098e-02 1.628338694572448730e-01 2.309686243534088135e-01 -2.660063281655311584e-02
-6.948382407426834106e-02 -2.353377789258956909e-01 1.084595844149589539e-01 3.900215029716491699e-01 -4.336294531822204590e-02 1.866939477622509003e-02 3.134561004117131233e-03 1.481312885880470276e-02 -5.111369863152503967e-02 3.756366074085235596e-01 3.095363080501556396e-01 -5.964179337024688721e-02 1.731770932674407959e-01 3.605623841285705566e-01 -1.227139309048652649e-01 4.575662687420845032e-02 -2.179842293262481689e-01 9.875164180994033813e-02 -1.145612448453903198e-01 -2.196903228759765625e-01 1.208948642015457153e-01 -2.737020552158355713e-01 4.748934134840965271e-02 -4.966385290026664734e-02 -1.841332465410232544e-01 1.617552638053894043e-01 1.459473464637994766e-02 3.200453519821166992e-02 -1.595305651426315308e-01 1.687480658292770386e-01 4.665489122271537781e-02 -1.513258963823318481e-01
-4.491213709115982056e-02 -5.570812616497278214e-03 -2.489921264350414276e-02 2.587279863655567169e-02 4.821046069264411926e-02 2.553206086158752441e-01 2.408100366592407227e-01 -2.076623439788818359e-01 -3.144370317459106445e-01 3.641919791698455811e-01 -2.824788680300116539e-03 1.240401193499565125e-01 1.624340564012527466e-01 2.697538137435913086e-01 1.575854867696762085e-01 8.796034008264541626e-02 -6.509515643119812012e-02 1.016816422343254089e-01 2.522381544113159180e-01 -1.157046183943748474e-01 2.418497800827026367e-01 -7.289215922355651855e-02 3.785142004489898682e-01 -2.190608158707618713e-02 -3.925956413149833679e-02 2.034003436565399170e-01 1.082756221294403076e-01 1.531033813953399658e-01 -2.174782454967498779e-01 -1.132730022072792053e-01 5.544474720954895020e-02 -9.481333941221237183e-02
-1.426393240690231323e-01 2.782168090343475342e-01 1.962413042783737183e-01 2.117122709751129150e-01 -1.399428546428680420e-01 -3.378146886825561523e-02 5.177003890275955200e-02 4.843735136091709137e-03 4.759671166539192200e-02 3.370727896690368652e-01 3.014861941337585449e-01 -2.032600790262222290e-01 2.247312664985656738e-01 -1.789924204349517822e-01 8.856775611639022827e-02 -1.617638319730758667e-01 1.363850533962249756e-01 1.185123575851321220e-03 1.398899108171463013e-01 9.576776623725891113e-02 8.465253561735153198e-02 1.163242310285568237e-01 -5.613101273775100708e-02 -3.246061801910400391e-01 -1.639360487461090088e-01 3.157048225402832031e-01 7.188276946544647217e-02 3.401314020156860352e-01 5.800826847553253174e-02 4.305584356188774109e-02 2.277565002441406250e-02 3.380574658513069153e-02
-1.810295879840850830e-01 7.622439414262771606e-03 -8.313184604048728943e-03 2.787879705429077148e-01 -4.059341922402381897e-02 -6.778889894485473633e-02 -9.082391113042831421e-02 -1.514111161231994629e-01 -1.484378874301910400e-01 2.238346785306930542e-01 2.195590920746326447e-02 -3.626918792724609375e-01 8.074380457401275635e-02 7.888540625572204590e-02 1.221855953335762024e-01 2.495126128196716309e-01 -2.328674346208572388e-01 4.914900287985801697e-02 3.041049838066101074e-01 -1.066110357642173767e-01 1.926246881484985352e-01 1.141575127840042114e-01 3.172633796930313110e-02 -3.977712988853454590e-01 1.129661872982978821e-01 -2.907888498157262802e-03 -1.171853393316268921e-01 2.108924686908721924e-01 -9.643984586000442505e-02 -4.115314409136772156e-02 6.644488126039505005e-02 -3.187926709651947021e-01
-1.040914133191108704e-01 2.083995565772056580e-02 4.558511674404144287e-01 6.454556249082088470e-03 -1.415857821702957153e-01 1.896835863590240479e-01 -1.429841518402099609e-01 -1.622521132230758667e-01 -2.364393323659896851e-01 1.511761397123336792e-01 1.785741299390792847e-01 -1.312954127788543701e-01 1.094706729054450989e-01 1.221597045660018921e-01 1.070537939667701721e-01 4.877300560474395752e-02 1.422409527003765106e-02 1.311774104833602905e-01 8.766265586018562317e-03 1.798138767480850220e-01 4.506005644798278809e-01 -6.511377543210983276e-02 1.422924846410751343e-01 -8.198167383670806885e-02 -5.692613124847412109e-02 4.124967455863952637e-01 -1.192668173462152481e-02 1.914931386709213257e-01 -1.967518404126167297e-02 -4.004948213696479797e-02 -7.958913594484329224e-02 -8.283126354217529297e-02
1.131337508559226990e-01 7.245795428752899170e-02 2.068613618612289429e-01 3.031722269952297211e-02 -5.663755536079406738e-02 1.681654751300811768e-01 8.759281039237976074e-02 1.242408230900764465e-01 4.270525276660919189e-02 3.627324700355529785e-01 7.606636732816696167e-02 -2.085317969322204590e-01 -1.099277958273887634e-01 2.286755591630935669e-01 1.415696442127227783e-01 -3.602772951126098633e-01 9.299679100513458252e-02 7.005834579467773438e-02 3.773202002048492432e-01 -6.482449173927307129e-02 3.036043941974639893e-01 -9.259971231222152710e-02 7.658485323190689087e-02 5.040056630969047546e-02 -6.589138507843017578e-02 2.575611770153045654e-01 -2.064159810543060303e-01 4.642875120043754578e-02 2.059765458106994629e-01 7.261404395103454590e-02 2.270010560750961304e-01 -5.290747061371803284e-02
7.336659729480743408e-02 6.479152292013168335e-02 2.136469632387161255e-01 1.718798577785491943e-01 2.132050693035125732e-01 3.479529619216918945e-01 -1.289769262075424194e-01 6.655430793762207031e-02 -1.880370527505874634e-01 3.175049126148223877e-01 -1.493858993053436279e-01 2.915970794856548309e-02 -1.567474305629730225e-01 2.011967301368713379e-01 -2.356974333524703979e-01 -1.743818819522857666e-01 1.974633634090423584e-01 1.307600587606430054e-01 3.251177668571472168e-01 -1.537081412971019745e-02 2.798016965389251709e-01 -1.335592754185199738e-02 -7.727675139904022217e-02 -1.303624808788299561e-01 -2.633625268936157227e-01 -7.439637929201126099e-02 -9.018780663609504700e-03 -1.669749766588211060e-01 -8.761457167565822601e-03 1.047386825084686279e-01 8.136809617280960083e-02 -1.825050711631774902e-01
-2.237526625394821167e-01 -6.115486100316047668e-02 -5.072275176644325256e-02 1.573579907417297363e-01 9.277316927909851074e-02 1.640090644359588623e-01 2.038561999797821045e-01 9.746350347995758057e-02 9.148792922496795654e-02 4.520403146743774414e-01 3.476324379444122314e-01 -2.171737551689147949e-01 7.659941166639328003e-02 -1.065561175346374512e-01 -4.768057167530059814e-02 5.404771864414215088e-02 -1.155406280304305255e-04 -1.831872947514057159e-02 9.720273315906524658e-02 2.244880050420761108e-01 3.949971199035644531e-01 -1.954955458641052246e-01 -3.859352320432662964e-02 1.030319631099700928e-01 -1.296497732400894165e-01 -1.650637132115662098e-03 3.749135136604309082e-02 8.996903197839856148e-04 9.599065035581588745e-02 -9.300327301025390625e-02 1.145491749048233032e-01 -3.367939293384552002e-01
-3.742160508409142494e-03 1.699149049818515778e-02 4.415175691246986389e-02 2.634983360767364502e-01 1.975038647651672363e-01 4.405500367283821106e-02 4.874532297253608704e-02 -3.074243664741516113e-01 7.983451336622238159e-02 3.481145799160003662e-01 1.185174658894538879e-01 -1.262136828154325485e-02 -1.233366206288337708e-01 -5.494972690939903259e-02 2.534611523151397705e-02 -2.474384605884552002e-01 1.705939173698425293e-01 -2.419716566801071167e-01 -1.472584716975688934e-02 -1.547790020704269409e-01 3.422094881534576416e-01 1.541341245174407959e-01 1.941940337419509888e-01 -1.769054085016250610e-01 -2.062450200319290161e-01 2.257788926362991333e-02 1.166716143488883972e-01 1.185157746076583862e-01 -6.360079348087310791e-02 -2.849941551685333252e-01 -7.525122165679931641e-02 -2.920402586460113525e-01
-1.398124098777770996e-01 1.352531015872955322e-01 5.260623991489410400e-02 -1.243213936686515808e-01 -7.634305208921432495e-02 -6.954617053270339966e-02 7.019048929214477539e-02 7.366129010915756226e-02 -2.725377082824707031e-01 2.607730627059936523e-01 -2.981513924896717072e-02 -2.342238426208496094e-01 -2.901344895362854004e-01 9.427927434444427490e-02 -1.785836964845657349e-01 1.378341466188430786e-01 5.894858017563819885e-02 -2.210277616977691650e-01 2.985007166862487793e-01 3.869450464844703674e-02 1.825071126222610474e-01 -8.672269433736801147e-02 -5.619088187813758850e-03 -2.380971312522888184e-01 -1.484951525926589966e-01 2.681481540203094482e-01 3.633129224181175232e-02 3.657645881175994873e-01 1.136729419231414795e-01 -6.693095713853836060e-02 2.201720178127288818e-01 -2.133485823869705200e-01
-2.772954106330871582e-01 -3.987185284495353699e-02 1.278933286666870117e-01 1.284118443727493286e-01 -2.662001252174377441e-01 2.264236062765121460e-01 -1.579468846321105957e-01 -2.623132616281509399e-02 4.179272428154945374e-02 2.186874002218246460e-01 9.447877109050750732e-02 -3.150847554206848145e-01 3.995479270815849304e-02 -2.436576411128044128e-02 1.209398433566093445e-01 -9.185282886028289795e-02 2.886116132140159607e-02 -3.988619893789291382e-02 3.081121444702148438e-01 1.959451586008071899e-01 3.229813873767852783e-01 2.441064268350601196e-02 6.597528606653213501e-02 -7.713828235864639282e-02 1.503855641931295395e-02 2.434543073177337646e-01 -1.940887719392776489e-01 1.396714150905609131e-01 1.818077266216278076e-01 1.585266143083572388e-01 -2.073354125022888184e-01 -2.984329164028167725e-01
-1.081644743680953979e-01 -1.902819424867630005e-01 2.945450507104396820e-02 3.900137543678283691e-02 6.063616019673645496e-04 -1.370898336172103882e-01 -3.014698065817356110e-02 -3.255503624677658081e-02 -1.362279653549194336e-01 3.169195652008056641e-01 1.392872482538223267e-01 -1.650568991899490356e-01 -1.537844631820917130e-02 1.547236591577529907e-01 -1.051601171493530273e-01 3.258373737335205078e-01 8.763823658227920532e-02 8.366290479898452759e-02 3.524144589900970459e-01 -2.089644074440002441e-01 2.819839417934417725e-01 8.979450911283493042e-02 -2.689006738364696503e-02 -1.877833008766174316e-01 7.849883288145065308e-02 -2.852453850209712982e-02 -2.154176980257034302e-01 2.622428238391876221e-01 1.498055923730134964e-02 8.687078207731246948e-02 1.815671473741531372e-01 -3.910260498523712158e-01
-1.854193359613418579e-01 -2.220493704080581665e-01 2.162527590990066528e-01 2.923803962767124176e-02 -4.715731739997863770e-02 2.649319171905517578e-01 -4.907183349132537842e-02 1.980922669172286987e-01 8.874309062957763672e-02 3.165348172187805176e-01 4.036197438836097717e-02 2.689770422875881195e-02 2.764792442321777344e-01 6.866846978664398193e-02 2.194998413324356079e-02 1.546121984720230103e-01 -1.457752566784620285e-02 1.835435479879379272e-01 2.304195761680603027e-01 8.562630414962768555e-02 4.500952735543251038e-02 1.050639376044273376e-01 -2.100663781166076660e-01 4.566986486315727234e-02 -2.212012261152267456e-01 3.239642083644866943e-01 -2.295908145606517792e-02 4.545825719833374023e-02 -2.424532324075698853e-01 -3.164049983024597168e-02 3.543835580348968506e-01 -2.078814059495925903e-01
5.883489176630973816e-02 -2.132630497217178345e-01 3.678880259394645691e-02 -1.604040861129760742e-01 1.776361651718616486e-02 2.970075048506259918e-02 7.608737051486968994e-02 -9.848061203956604004e-02 2.261916100978851318e-01 4.965559244155883789e-01 -7.936296612024307251e-02 -2.047424018383026123e-02 2.618050873279571533e-01 -8.109208196401596069e-02 -3.909062652382999659e-04 -2.173041692003607750e-03 -1.316343098878860474e-01 -1.114857033826410770e-03 -7.495144009590148926e-02 1.074970662593841553e-01 1.604695320129394531e-01 1.308981180191040039e-01 -1.343714296817779541e-01 -3.628231883049011230e-01 1.773784309625625610e-01 1.727538555860519409e-01 -2.903164131566882133e-04 1.646074801683425903e-01 -4.838313441723585129e-03 1.479544043540954590e-01 -1.456469595432281494e-01 -4.112239778041839600e-01
1.095250397920608521e-01 -1.852565258741378784e-01 2.093425840139389038e-01 2.387728244066238403e-01 -1.155212614685297012e-02 -8.555549196898937225e-03 1.910127140581607819e-02 -3.943014517426490784e-02 -1.446250528097152710e-01 3.088843226432800293e-01 1.416753381490707397e-01 -1.466730516403913498e-02 -1.659274399280548096e-01 2.163134664297103882e-01 -1.752919107675552368e-01 2.196975052356719971e-01 2.097755223512649536e-01 -1.605568379163742065e-01 4.629294946789741516e-02 1.364269107580184937e-01 2.396196871995925903e-01 2.044594660401344299e-02 1.601950675249099731e-01 -1.954474002122879028e-01 -2.122966796159744263e-01 -1.013551875948905945e-01 -7.646288722753524780e-02 2.649444639682769775e-01 -1.727363914251327515e-01 7.804507017135620117e-02 2.012717425823211670e-01 -3.751387596130371094e-01
-2.070332132279872894e-02 8.538018167018890381e-02 2.203531414270401001e-01 -1.742765456438064575e-01 -1.381569206714630127e-01 -1.424786262214183807e-02 -1.050096824765205383e-01 -1.431336551904678345e-01 -3.237639665603637695e-01 3.069449067115783691e-01 1.691170036792755127e-01 -2.909036912024021149e-02 -1.801960468292236328e-01 -1.322644799947738647e-01 -5.962262675166130066e-02 -3.214119970798492432e-01 5.350518971681594849e-02 1.589831709861755371e-01 -1.133220419287681580e-01 -8.795754611492156982e-02 2.784719467163085938e-01 6.534712761640548706e-02 -1.989532411098480225e-01 -2.255714982748031616e-01 -3.372092545032501221e-01 2.212163954973220825e-01 -7.877122610807418823e-02 -8.661271631717681885e-02 1.229999810457229614e-01 -9.470976889133453369e-02 1.266513615846633911e-01 -1.993678808212280273e-01
-2.168597467243671417e-02 3.267331980168819427e-03 1.328637450933456421e-01 3.287851214408874512e-01 -1.777460277080535889e-01 7.627153396606445312e-02 1.337060332298278809e-01 1.217042133212089539e-01 -2.378046140074729919e-02 3.120631277561187744e-01 2.433048337697982788e-01 -4.656168445944786072e-02 9.912115521728992462e-03 3.251680135726928711e-01 3.247468918561935425e-02 -7.845472544431686401e-03 2.308373004198074341e-01 2.158606052398681641e-01 -4.023876786231994629e-02 6.670270580798387527e-03 4.559257999062538147e-02 1.186777353286743164e-01 -9.751518815755844116e-02 -2.838575541973114014e-01 -1.751573570072650909e-02 2.797995507717132568e-02 -2.921054363250732422e-01 4.331872984766960144e-02 -2.956357002258300781e-01 6.555594503879547119e-02 1.460171639919281006e-01 -3.581895530223846436e-01
5.343835055828094482e-02 4.409243538975715637e-02 2.857615649700164795e-01 1.108492910861968994e-01 -9.339431673288345337e-02 1.938658952713012695e-01 5.312987044453620911e-02 1.381288319826126099e-01 -1.056387946009635925e-01 1.300121545791625977e-01 -1.373988091945648193e-01 -4.345318675041198730e-02 -7.592774927616119385e-02 2.401461899280548096e-01 2.640952169895172119e-01 -7.228883355855941772e-02 1.625274866819381714e-01 -1.388234794139862061e-01 4.040553867816925049e-01 -1.351979672908782959e-01 4.401008188724517822e-01 -3.695618594065308571e-03 -1.041892692446708679e-01 5.148095637559890747e-02 -6.889529526233673096e-02 1.947762817144393921e-01 -3.452228009700775146e-01 1.372831314802169800e-01 1.228118240833282471e-01 -1.018260940909385681e-01 2.981846593320369720e-02 -6.575015187263488770e-02
7.463509589433670044e-02 6.592262536287307739e-02 4.190270230174064636e-02 -1.080095544457435608e-01 -1.000313088297843933e-01 3.879408584907650948e-03 -6.445002555847167969e-02 1.580698788166046143e-01 -2.803633175790309906e-02 1.595343500375747681e-01 -1.621889881789684296e-03 -2.575291879475116730e-02 7.340063154697418213e-02 2.571253851056098938e-02 -1.359466463327407837e-01 1.918976902961730957e-01 3.309932649135589600e-01 -1.064396649599075317e-01 2.335516661405563354e-01 -1.183417364954948425e-01 1.231320574879646301e-01 -3.014918267726898193e-01 3.983428329229354858e-02 -1.300487015396356583e-02 -2.750938534736633301e-01 2.545827627182006836e-01 -1.093477234244346619e-01 2.819663882255554199e-01 -3.211322426795959473e-02 -1.590815335512161255e-01 -2.888245284557342529e-01 -4.585652351379394531e-01
-2.094176113605499268e-01 -2.960408627986907959e-01 2.138263881206512451e-01 -5.354120954871177673e-02 -7.142008095979690552e-02 7.553640007972717285e-02 2.002503126859664917e-01 1.223885118961334229e-01 -2.273323684930801392e-01 2.281335294246673584e-01 7.901322096586227417e-02 -1.761523634195327759e-01 1.006168797612190247e-01 2.076454013586044312e-01 -9.064914286136627197e-02 1.436886657029390335e-02 2.729655429720878601e-02 8.949374407529830933e-02 4.404022395610809326e-01 6.569465249776840210e-02 2.440037280321121216e-01 -1.157124713063240051e-01 -1.022563725709915161e-01 -1.844726353883743286e-01 -1.593726426362991333e-01 9.371004998683929443e-03 2.032977342605590820e-02 1.053780540823936462e-01 2.241232395172119141e-01 -1.852483898401260376e-01 3.210338950157165527e-01 4.810567945241928101e-02
1.064868830144405365e-02 -1.696487963199615479e-01 1.065695434808731079e-01 -9.507632255554199219e-02 -4.989415779709815979e-02 1.776747703552246094e-01 8.652454614639282227e-02 -1.056992858648300171e-01 -1.681486815214157104e-01 3.508005738258361816e-01 1.058584675192832947e-01 -9.293144196271896362e-02 2.559487819671630859e-01 -9.226693958044052124e-02 -6.743215955793857574e-03 1.224776059389114380e-01 1.082427203655242920e-01 1.704951673746109009e-01 5.065107941627502441e-01 -1.408033370971679688e-01 3.462385833263397217e-01 1.073494330048561096e-01 -8.184861391782760620e-02 -2.029015682637691498e-03 -1.164608821272850037e-01 1.479345709085464478e-01 2.393639683723449707e-01 -4.007141664624214172e-02 2.701747119426727295e-01 -6.997945904731750488e-02 -5.679121986031532288e-02 8.371783792972564697e-02
2.504352945834398270e-03 -2.281643450260162354e-01 2.678043544292449951e-01 2.162097208201885223e-02 1.350343227386474609e-02 3.295858576893806458e-02 -2.311998978257179260e-02 3.222889602184295654e-01 -1.666885763406753540e-01 2.343300133943557739e-01 1.710637845098972321e-02 -6.359916180372238159e-02 -3.230225294828414917e-02 1.401076018810272217e-01 -9.363380074501037598e-02 9.817164391279220581e-02 3.202808201313018799e-01 3.858423829078674316e-01 1.457131356000900269e-01 1.459950059652328491e-01 4.239137843251228333e-02 2.086957991123199463e-01 -2.306155711412429810e-01 -5.306238681077957153e-02 5.841343477368354797e-02 2.301474362611770630e-01 4.506279900670051575e-02 2.489835917949676514e-01 1.340261548757553101e-01 -3.812782838940620422e-02 4.192711040377616882e-02 -3.271601200103759766e-01
-4.869313910603523254e-03 -1.008980572223663330e-01 1.866985261440277100e-01 -1.272593885660171509e-01 -9.005297720432281494e-02 4.941581934690475464e-02 -1.312794387340545654e-01 1.279948949813842773e-01 -9.772751480340957642e-02 3.185164630413055420e-01 1.603766232728958130e-01 4.798975214362144470e-02 4.091598689556121826e-01 1.166865155100822449e-01 -1.896877586841583252e-01 3.221638873219490051e-02 -2.707353830337524414e-01 -8.318650722503662109e-02 2.081739008426666260e-01 9.580504894256591797e-02 1.917933970689773560e-01 -1.014028862118721008e-02 -5.062278360128402710e-02 -3.771540224552154541e-01 -2.479829639196395874e-01 1.023615822196006775e-01 -1.248823553323745728e-01 -1.379112899303436279e-01 -1.788475215435028076e-01 2.712503373622894287e-01 9.340768307447433472e-02 -4.687694832682609558e-02
1.171659827232360840e-01 -5.406492203474044800e-02 -8.003757684491574764e-04 3.626321852207183838e-01 1.852515898644924164e-02 3.414544463157653809e-01 1.751766353845596313e-02 2.130195796489715576e-01 -2.253455296158790588e-02 2.623452246189117432e-01 -1.043629795312881470e-01 -2.644352018833160400e-01 -3.246945515275001526e-02 5.514216795563697815e-02 -5.469705909490585327e-02 -4.608098044991493225e-02 2.649882137775421143e-01 -2.273452701047062874e-03 -1.993406563997268677e-01 2.844564616680145264e-02 3.904775679111480713e-01 -9.390053898096084595e-02 -9.215481579303741455e-02 -2.144803255796432495e-01 1.065870448946952820e-01 4.604420438408851624e-02 -8.704275637865066528e-02 2.982220351696014404e-01 -1.641863584518432617e-01 -1.467418223619461060e-01 -8.763173222541809082e-02 -1.927429884672164917e-01
-3.224950656294822693e-02 4.673203453421592712e-02 2.906885743141174316e-01 2.882968783378601074e-01 -1.977494806051254272e-01 9.296154975891113281e-02 2.327151447534561157e-01 8.210567384958267212e-02 -1.529975682497024536e-01 3.837280273437500000e-01 9.520452469587326050e-02 6.337472237646579742e-03 -2.066622078418731689e-01 1.426537483930587769e-01 7.879599928855895996e-02 7.322275638580322266e-02 5.822201445698738098e-02 -1.413746178150177002e-02 2.269392134621739388e-03 1.789653301239013672e-01 9.636467695236206055e-02 9.789860993623733521e-02 -8.066803216934204102e-03 -1.848231106996536255e-01 -1.499100774526596069e-01 1.097457408905029297e-01 -1.607565581798553467e-01 9.361446648836135864e-02 -3.588855266571044922e-01 1.567577868700027466e-01 6.237024068832397461e-02 -3.886181116104125977e-01
-4.667845740914344788e-02 5.557301267981529236e-02 1.007285714149475098e-01 -6.222217902541160583e-02 -2.255542948842048645e-02 -6.554067134857177734e-02 8.390118926763534546e-02 -6.876061856746673584e-02 -2.937851250171661377e-01 2.623780369758605957e-01 5.608013644814491272e-02 -2.682946324348449707e-01 2.465692907571792603e-01 -1.491132378578186035e-01 -5.883673951029777527e-02 -1.501208990812301636e-01 3.247653543949127197e-01 -5.900002643465995789e-02 3.530006408691406250e-01 -4.500390216708183289e-02 4.094570577144622803e-01 -6.123428046703338623e-02 -1.213899031281471252e-01 -1.606234535574913025e-02 -1.128486394882202148e-01 2.467450946569442749e-01 4.361498355865478516e-02 2.866817712783813477e-01 -5.078889429569244385e-02 -1.157886087894439697e-01 -5.239696428179740906e-02 1.625113338232040405e-01
-4.281885549426078796e-02 1.994428783655166626e-01 1.458991616964340210e-01 1.718173362314701080e-02 3.968647494912147522e-02 2.545069456100463867e-01 8.336216956377029419e-02 -3.699460253119468689e-02 -7.083060592412948608e-02 3.281502425670623779e-01 2.327398061752319336e-01 -1.735181659460067749e-01 1.143494546413421631e-01 -1.207386553287506104e-01 -6.305830925703048706e-02 -2.562608718872070312e-01 1.915794014930725098e-01 9.150230884552001953e-02 2.841745615005493164e-01 -5.274667590856552124e-02 7.082084659487009048e-03 -2.838741801679134369e-02 -8.103876560926437378e-02 -3.066470921039581299e-01 -1.986387073993682861e-01 2.552586197853088379e-01 1.138012632727622986e-01 4.371839463710784912e-01 1.335446387529373169e-01 -3.197713941335678101e-02 -7.028957456350326538e-02 7.283146679401397705e-02
2.785037755966186523e-01 -1.816779226064682007e-01 3.235082700848579407e-02 -1.746875941753387451e-01 3.956937789916992188e-02 -1.290504634380340576e-01 -1.109878420829772949e-01 -7.619910687208175659e-02 -1.842347383499145508e-01 5.419535040855407715e-01 3.241123259067535400e-02 -3.686469048261642456e-02 8.597562089562416077e-03 7.958032190799713135e-02 -9.639476239681243896e-02 2.581215202808380127e-01 1.926039159297943115e-01 -1.142088323831558228e-01 1.793805807828903198e-01 1.042086035013198853e-01 2.540867328643798828e-01 1.320385038852691650e-01 -1.077528819441795349e-01 -3.857082426548004150e-01 1.632867455482482910e-01 4.175591841340065002e-02 -3.208980336785316467e-02 3.579303249716758728e-02 1.002386435866355896e-01 5.680007487535476685e-02 5.838794261217117310e-02 -1.617968082427978516e-01
1.332806646823883057e-01 6.999855488538742065e-02 3.568584620952606201e-01 3.089196085929870605e-01 4.526303708553314209e-02 5.957251042127609253e-02 -7.745195925235748291e-02 -4.705674573779106140e-02 -2.515371739864349365e-01 2.729094326496124268e-01 -4.985496774315834045e-02 -1.557365246117115021e-02 6.961817387491464615e-03 5.183925479650497437e-02 5.181566253304481506e-02 -9.767971932888031006e-02 4.179670512676239014e-01 -8.114089816808700562e-02 1.766978055238723755e-01 -3.196329995989799500e-02 4.105186462402343750e-02 -1.950110346078872681e-01 1.078992038965225220e-01 -1.209872141480445862e-01 -1.517703682184219360e-01 1.109078302979469299e-01 -8.828453719615936279e-02 2.429339438676834106e-01 3.140519857406616211e-01 2.013723105192184448e-01 1.985266357660293579e-01 -1.582689881324768066e-01
6.906266510486602783e-02 -1.921514421701431274e-01 -1.309515982866287231e-01 3.842078894376754761e-02 1.077010110020637512e-01 -1.294907629489898682e-01 4.256509244441986084e-02 1.434338390827178955e-01 -8.610264956951141357e-02 1.201154962182044983e-01 3.222591280937194824e-01 -1.115335337817668915e-02 1.909311562776565552e-01 8.959410339593887329e-02 5.512260366231203079e-03 4.078893363475799561e-02 2.600926458835601807e-01 -9.526076167821884155e-02 4.453968405723571777e-01 -1.315845400094985962e-01 3.684592545032501221e-01 1.107151061296463013e-01 -9.761334955692291260e-02 -1.432073116302490234e-01 2.752084285020828247e-02 8.091223984956741333e-02 -2.326869815587997437e-01 1.975115239620208740e-01 1.972821801900863647e-01 2.243421040475368500e-02 1.344890743494033813e-01 -2.974843382835388184e-01
4.246694222092628479e-02 -5.951698496937751770e-02 6.490970402956008911e-02 2.260512858629226685e-01 -1.779916509985923767e-02 -1.616668701171875000e-02 2.466469854116439819e-01 -1.347698420286178589e-01 -1.099176406860351562e-01 3.232326507568359375e-01 1.215072721242904663e-01 -2.894074022769927979e-01 1.446655485779047012e-02 1.315350085496902466e-01 -1.759040355682373047e-01 -5.216211825609207153e-02 2.105507403612136841e-01 -4.045387730002403259e-03 1.886476129293441772e-01 -1.299654096364974976e-01 2.927705347537994385e-01 1.167616248130798340e-01 2.183679938316345215e-01 -1.676669120788574219e-01 -4.088107496500015259e-03 -1.660707294940948486e-01 3.172125816345214844e-01 6.204668432474136353e-02 -2.197259068489074707e-01 7.437191903591156006e-02 -1.331713423132896423e-02 -3.680772781372070312e-01
7.106232643127441406e-02 -1.551161110401153564e-01 -5.131223052740097046e-02 -2.458893135190010071e-02 3.074269741773605347e-03 5.522207543253898621e-02 -2.734585404396057129e-01 -1.166037097573280334e-01 -1.025063265115022659e-02 4.173058271408081055e-01 1.563209742307662964e-01 8.692992478609085083e-02 -1.173756122589111328e-01 -2.212162464857101440e-01 2.671416290104389191e-02 2.771718055009841919e-02 2.374081760644912720e-01 4.360248520970344543e-02 1.176706925034523010e-01 -8.033925294876098633e-02 3.628484308719635010e-01 1.146936882287263870e-02 -1.547791212797164917e-01 -3.540162742137908936e-01 -1.341112852096557617e-01 -2.013541907072067261e-01 9.867341071367263794e-02 1.058732271194458008e-01 -5.681629758328199387e-03 1.620021462440490723e-02 -1.381124854087829590e-01 -3.837900161743164062e-01
8.548247069120407104e-02 8.651094138622283936e-02 -8.460517227649688721e-02 -1.625273078680038452e-01 -1.337338984012603760e-01 -2.513755261898040771e-01 -2.033231854438781738e-01 -2.241335064172744751e-01 -2.920422554016113281e-01 5.340650081634521484e-01 1.018791422247886658e-01 -9.484876692295074463e-02 -1.364128589630126953e-01 -7.786533981561660767e-02 5.934759043157100677e-03 -1.665410399436950684e-01 5.453157052397727966e-02 3.384916484355926514e-02 1.505485326051712036e-01 -4.673820920288562775e-03 1.936837285757064819e-01 1.129701435565948486e-01 -3.457792699337005615e-01 -1.986745148897171021e-01 -1.877196580171585083e-01 1.329143494367599487e-01 -1.365146934986114502e-01 -5.563141033053398132e-02 1.565596461296081543e-02 -1.060269698500633240e-01 1.023551970720291138e-01 -6.274126470088958740e-02
-4.886420816183090210e-02 -1.778395324945449829e-01 1.701977401971817017e-01 1.864310204982757568e-01 -7.991831004619598389e-02 -1.130228415131568909e-01 3.006557226181030273e-01 -3.685508668422698975e-02 -6.500066816806793213e-02 1.465620547533035278e-01 4.087325930595397949e-02 -1.446575820446014404e-01 -1.075089536607265472e-02 -1.475219726562500000e-01 4.103204607963562012e-02 9.820590494200587273e-04 3.145155608654022217e-01 -1.501631829887628555e-02 2.472935318946838379e-01 -1.410663942806422710e-03 1.820243746042251587e-01 -1.895058900117874146e-02 -1.477905455976724625e-02 -2.681474387645721436e-01 -2.475134134292602539e-01 1.635237596929073334e-02 -4.595034569501876831e-02 4.024697244167327881e-01 -3.787660002708435059e-01 9.652027487754821777e-02 -8.884795010089874268e-02 -2.593666017055511475e-01
2.445681989192962646e-01 -1.139980405569076538e-01 1.285964399576187134e-01 1.139741316437721252e-01 -1.334382146596908569e-01 9.659564495086669922e-02 -1.283331811428070068e-01 -4.126759618520736694e-02 2.086220085620880127e-01 3.205442428588867188e-01 7.707042992115020752e-02 -3.799175098538398743e-02 1.444882946088910103e-03 8.852233737707138062e-02 1.899617314338684082e-01 -2.350819408893585205e-01 8.761212229728698730e-02 1.346938610076904297e-01 1.486020684242248535e-01 -2.312324754893779755e-02 3.392898738384246826e-01 -3.944302350282669067e-02 1.969949603080749512e-01 -4.025808274745941162e-01 -1.990813910961151123e-01 5.666492134332656860e-02 3.071731925010681152e-01 1.442990154027938843e-01 -7.288152724504470825e-02 -2.197441905736923218e-01 -9.727195836603641510e-03 -1.476803272962570190e-01
4.682855010032653809e-01 -1.553646661341190338e-02 5.552501976490020752e-02 5.130721256136894226e-02 -1.095221638679504395e-01 2.186798155307769775e-01 7.789647579193115234e-02 -5.431420728564262390e-02 1.765145808458328247e-01 2.986753880977630615e-01 -1.931993514299392700e-01 -8.839306980371475220e-02 8.084037154912948608e-02 4.228551313281059265e-02 5.521753802895545959e-02 -1.646456271409988403e-01 1.153469607234001160e-01 -2.035292387008666992e-01 1.531969662755727768e-02 3.098995797336101532e-02 2.541417479515075684e-01 1.130766868591308594e-01 -1.660273969173431396e-02 -4.868399500846862793e-01 -2.010156810283660889e-01 1.606967151165008545e-01 1.176152452826499939e-01 1.493774354457855225e-01 -5.709704384207725525e-02 -8.392626047134399414e-02 -2.047428302466869354e-02 -1.350776553153991699e-01
6.190397962927818298e-02 3.555003404617309570e-01 5.189970508217811584e-02 1.183505356311798096e-01 1.014689058065414429e-01 -7.900191098451614380e-02 1.402641460299491882e-02 1.589975208044052124e-01 -2.143379747867584229e-01 2.103703618049621582e-01 9.434682875871658325e-02 -3.481746464967727661e-02 -1.433332115411758423e-01 1.262085586786270142e-01 -2.424598634243011475e-01 -2.699588835239410400e-01 9.240005165338516235e-02 7.385483384132385254e-02 2.576500773429870605e-01 -1.911579817533493042e-01 1.905283182859420776e-01 7.015284895896911621e-02 1.068398877978324890e-01 -2.393289953470230103e-01 -2.262884974479675293e-01 9.626441448926925659e-02 -1.557145118713378906e-01 -4.580583050847053528e-02 -2.180776000022888184e-02 1.534807235002517700e-01 -2.315655723214149475e-02 -4.521124958992004395e-01
1.485817581415176392e-01 -1.722127348184585571e-01 5.793021991848945618e-02 -1.118216142058372498e-01 3.044747561216354370e-02 5.055123474448919296e-03 -2.239375710487365723e-01 -1.439137011766433716e-01 1.403653919696807861e-01 3.741923272609710693e-01 2.072585523128509521e-01 -1.839306205511093140e-01 4.833437874913215637e-02 -4.082313179969787598e-02 -9.800633043050765991e-02 1.454414129257202148e-01 1.126454323530197144e-01 -2.516719996929168701e-01 5.636223033070564270e-02 -7.871585339307785034e-02 1.227766573429107666e-01 1.383489966392517090e-01 -1.401132941246032715e-01 -5.447980165481567383e-01 -4.550839960575103760e-02 -1.349930744618177414e-02 -1.776848584413528442e-01 2.057698518037796021e-01 -1.465137153863906860e-01 -7.035158108919858932e-03 7.785163819789886475e-02 -2.225524783134460449e-01
1.770277507603168488e-02 -8.867818117141723633e-02 -1.596979564055800438e-04 1.376170068979263306e-01 4.877955466508865356e-02 2.594150900840759277e-01 -1.403453946113586426e-01 -4.127239808440208435e-02 -2.338212430477142334e-01 2.596039772033691406e-01 2.914777994155883789e-01 -2.485935091972351074e-01 3.264812380075454712e-02 1.539305895566940308e-01 -9.437067061662673950e-02 1.890319287776947021e-01 6.670966744422912598e-02 2.887637615203857422e-01 7.215846329927444458e-02 6.143615767359733582e-02 3.824126347899436951e-02 2.159339189529418945e-01 -3.005754351615905762e-01 -2.306043654680252075e-01 -4.416822493076324463e-01 -2.523089945316314697e-02 8.496700972318649292e-02 1.026238203048706055e-01 -1.300326287746429443e-01 7.442017644643783569e-02 -9.160653501749038696e-02 1.041407883167266846e-01
1.939774304628372192e-01 1.310340613126754761e-01 1.615702509880065918e-01 -9.149368852376937866e-02 1.203109920024871826e-01 3.166528791189193726e-02 2.171920686960220337e-01 -1.115238070487976074e-01 -1.354766041040420532e-01 3.485338985919952393e-01 1.955467462539672852e-02 -1.006484851241111755e-01 3.730556070804595947e-01 4.047601222991943359e-01 1.532620042562484741e-01 1.826339215040206909e-01 -1.367936581373214722e-01 2.783671021461486816e-01 1.174197625368833542e-02 1.154842674732208252e-01 2.779093384742736816e-01 9.210987389087677002e-02 9.769688546657562256e-02 2.491076476871967316e-02 -2.992941439151763916e-01 -5.147391930222511292e-02 -1.510409521870315075e-03 5.634262785315513611e-02 -4.126198962330818176e-02 -1.087419763207435608e-01 -8.163805305957794189e-02 -6.555639207363128662e-02
1.080113053321838379e-01 -1.823425889015197754e-01 2.230618000030517578e-01 1.625639200210571289e-02 2.038101255893707275e-01 -2.341777831315994263e-01 2.023340761661529541e-01 -1.939578950405120850e-01 -1.714644134044647217e-01 3.701685369014739990e-01 -2.754307538270950317e-02 -8.078154921531677246e-02 -1.387051343917846680e-01 1.373857557773590088e-01 -3.801244124770164490e-02 3.077089488506317139e-01 -7.115452736616134644e-02 -2.082578279078006744e-02 1.619287729263305664e-01 5.111502483487129211e-02 3.244208991527557373e-01 1.776512339711189270e-02 3.234593197703361511e-02 -1.144568100571632385e-01 -1.737811416387557983e-01 -2.808639779686927795e-02 -2.185865938663482666e-01 1.295603662729263306e-01 5.279410257935523987e-02 7.211586926132440567e-03 9.113976359367370605e-02 -4.017869532108306885e-01
-6.793348491191864014e-02 5.204791948199272156e-02 1.359084695577621460e-01 2.582041919231414795e-01 2.029493004083633423e-01 -1.383695006370544434e-01 -1.516192704439163208e-01 6.459176540374755859e-02 -1.589820683002471924e-01 2.951304614543914795e-01 -4.217014461755752563e-02 -1.318754106760025024e-01 -2.778346836566925049e-02 -8.304459974169731140e-03 -1.802938729524612427e-01 -2.793626487255096436e-01 1.041154861450195312e-01 1.264181286096572876e-01 1.950606256723403931e-01 -8.537340164184570312e-02 1.533875018358230591e-01 -1.476515084505081177e-01 -1.379260867834091187e-01 -6.566232442855834961e-02 -1.346037983894348145e-01 8.679976314306259155e-02 -3.099625110626220703e-01 -1.350949257612228394e-01 -2.563520669937133789e-01 -8.925402164459228516e-02 2.081747651100158691e-01 -4.234166443347930908e-01
4.460588097572326660e-02 3.083063103258609772e-02 3.743258118629455566e-02 1.938226521015167236e-01 -5.677403137087821960e-02 1.770231872797012329e-01 -1.358344256877899170e-01 -4.307293295860290527e-01 -7.217618823051452637e-02 9.448289871215820312e-02 1.716253012418746948e-01 -1.981768459081649780e-01 2.028506547212600708e-01 -1.319740116596221924e-01 1.846618503332138062e-01 -1.053390204906463623e-01 3.366082161664962769e-02 1.059633120894432068e-01 2.254761606454849243e-01 2.089576423168182373e-01 2.828465104103088379e-01 1.608572155237197876e-01 -1.865604966878890991e-01 1.035910844802856445e-02 -1.094536632299423218e-01 1.469248831272125244e-01 -2.409535646438598633e-01 2.840556204319000244e-01 1.923699378967285156e-01 -2.012211680412292480e-01 5.079342052340507507e-02 -1.813333034515380859e-01
1.630294173955917358e-01 -1.451212726533412933e-02 2.401632815599441528e-01 2.836764045059680939e-02 3.310570120811462402e-02 9.430762380361557007e-02 -3.182982280850410461e-02 -2.285915017127990723e-01 -2.173709571361541748e-01 3.563520610332489014e-01 1.645418405532836914e-01 1.378433704376220703e-01 -7.851072400808334351e-02 -4.525373131036758423e-02 -1.305688321590423584e-01 1.561215519905090332e-01 3.242557048797607422e-01 -1.231512576341629028e-01 -2.934405021369457245e-02 -1.851862482726573944e-02 2.214846760034561157e-01 -7.453054189682006836e-02 -3.480147123336791992e-01 -2.970418334007263184e-01 -2.951356470584869385e-01 -1.028301194310188293e-01 2.200578600168228149e-01 5.720338597893714905e-02 -1.432926803827285767e-01 6.142304092645645142e-02 -1.138927638530731201e-01 -9.695599973201751709e-02
-7.366704940795898438e-02 -9.480421245098114014e-02 3.132945597171783447e-01 -6.275197118520736694e-02 -6.657744199037551880e-02 -2.457041479647159576e-02 6.074874103069305420e-02 1.821649521589279175e-01 -2.447646111249923706e-01 3.260494172573089600e-01 -9.901505708694458008e-02 -2.453478723764419556e-01 -1.713391542434692383e-01 3.188926279544830322e-01 -2.274691015481948853e-01 1.435298472642898560e-01 2.283958643674850464e-01 6.197326816618442535e-03 2.500779628753662109e-01 1.048021391034126282e-01 2.685204446315765381e-01 -1.519653499126434326e-01 1.394237508065998554e-03 -2.951816096901893616e-02 -1.724864095449447632e-01 8.121152967214584351e-02 6.003597006201744080e-02 1.691767871379852295e-01 2.232612669467926025e-01 -2.126983255147933960e-01 7.527533173561096191e-02 -1.041785776615142822e-01
-3.236787393689155579e-02 -6.419332325458526611e-02 6.716226786375045776e-02 2.530511915683746338e-01 2.315471321344375610e-01 -7.932209968566894531e-02 -1.070616021752357483e-01 -4.341043531894683838e-02 -1.656412780284881592e-01 3.245109617710113525e-01 2.226927131414413452e-01 -1.187120452523231506e-01 -9.419377148151397705e-02 4.911132156848907471e-02 -7.604966405779123306e-03 2.655088528990745544e-02 4.460530355572700500e-02 -3.892067819833755493e-02 -9.715361520648002625e-03 1.227386519312858582e-01 7.265098392963409424e-02 2.736697494983673096e-01 -1.580583006143569946e-01 -3.333525955677032471e-01 -1.492102295160293579e-01 -4.328142479062080383e-02 9.406616911292076111e-03 1.611281931400299072e-01 -4.047234058380126953e-01 -2.534979954361915588e-02 1.448034495115280151e-01 -4.171502888202667236e-01
1.858067512512207031e-01 1.230960190296173096e-01 2.361705005168914795e-01 8.289320766925811768e-02 -5.416707694530487061e-02 1.292645633220672607e-01 8.144713938236236572e-02 7.249602675437927246e-02 -8.101882785558700562e-02 1.976951062679290771e-01 -4.174079000949859619e-02 -1.048399060964584351e-01 -1.378197073936462402e-01 3.042351305484771729e-01 4.206404387950897217e-01 5.282603949308395386e-02 6.414575874805450439e-02 -2.937883138656616211e-02 4.115788638591766357e-01 -1.028172764927148819e-02 2.976227104663848877e-01 9.709543734788894653e-02 1.331063657999038696e-01 9.203721582889556885e-02 -6.937182694673538208e-02 2.763986885547637939e-01 -2.755661904811859131e-01 5.653580650687217712e-02 8.353269845247268677e-02 -7.143883407115936279e-02 -9.107851982116699219e-02 -1.645766794681549072e-01
4.920128360390663147e-02 3.307792916893959045e-02 2.956444323062896729e-01 2.889212071895599365e-01 8.368437737226486206e-02 -2.607711032032966614e-02 -1.048739105463027954e-01 -1.823874711990356445e-01 1.651080995798110962e-01 2.180824130773544312e-01 2.440414726734161377e-01 8.359427005052566528e-02 1.092804595828056335e-01 3.628418445587158203e-01 -4.865093529224395752e-02 1.054552495479583740e-01 2.780189812183380127e-01 5.746964365243911743e-02 3.137566521763801575e-02 4.177987203001976013e-02 4.156702384352684021e-02 2.738588452339172363e-01 -1.218650788068771362e-01 -3.266550302505493164e-01 -1.585167944431304932e-01 2.175342105329036713e-02 5.113863945007324219e-02 2.350264936685562134e-01 -1.737729012966156006e-01 -1.780430525541305542e-01 -9.229538589715957642e-02 -1.993279308080673218e-01
2.178256064653396606e-01 -1.218931376934051514e-01 2.911669611930847168e-01 -4.647772759199142456e-02 -9.185108542442321777e-02 1.856490224599838257e-01 5.231952294707298279e-02 2.166752517223358154e-01 -7.141210138797760010e-02 3.135531246662139893e-01 1.946649104356765747e-01 -1.036375090479850769e-01 1.321889180690050125e-02 8.028200268745422363e-02 -1.050875261425971985e-01 4.494465142488479614e-02 1.054410189390182495e-01 1.318482607603073120e-01 2.101808935403823853e-01 -6.568320095539093018e-02 1.039635986089706421e-01 -1.689007282257080078e-01 -1.928358078002929688e-01 1.663345284759998322e-02 -2.656646966934204102e-01 1.862784326076507568e-01 -3.125239908695220947e-01 6.331135332584381104e-02 8.382792025804519653e-02 1.051660776138305664e-01 -4.302966892719268799e-01 -1.498160511255264282e-01
1.576089859008789062e-01 -3.436294794082641602e-01 -2.544662449508905411e-03 5.763699300587177277e-03 4.523569345474243164e-01 -1.531159132719039917e-01 1.349718868732452393e-01 -6.823717802762985229e-02 1.326827332377433777e-02 4.100968539714813232e-01 2.127001248300075531e-02 -4.437115415930747986e-02 1.869565099477767944e-01 1.536062061786651611e-01 1.803810000419616699e-01 2.952985651791095734e-02 1.965641379356384277e-01 -1.409508287906646729e-01 -2.543081901967525482e-02 -1.517032980918884277e-01 2.400410473346710205e-01 2.987919002771377563e-02 -3.170880302786827087e-02 3.102686442434787750e-02 -1.582791507244110107e-01 2.016582190990447998e-01 -1.682678014039993286e-01 -6.864165514707565308e-02 -4.247171059250831604e-02 -1.301097031682729721e-02 -1.049841940402984619e-01 -2.982872724533081055e-01
4.658817872405052185e-02 -1.006333678960800171e-01 2.580484747886657715e-01 1.278507411479949951e-01 4.752055555582046509e-02 -8.305075019598007202e-02 2.598572969436645508e-01 -1.541783064603805542e-01 -1.101987659931182861e-01 4.101107120513916016e-01 1.134501323103904724e-01 -1.127915084362030029e-01 -1.856283545494079590e-01 1.771227270364761353e-01 -6.452157348394393921e-02 6.244558840990066528e-02 1.116033419966697693e-01 -7.884189486503601074e-02 1.125166267156600952e-01 7.990331947803497314e-02 1.656010746955871582e-01 1.672252863645553589e-01 -8.360313624143600464e-02 -4.061978161334991455e-01 -4.582661017775535583e-02 -5.658393353223800659e-02 1.775643974542617798e-01 2.643790245056152344e-01 -1.893091648817062378e-01 -8.299548178911209106e-02 2.038765549659729004e-01 -2.615070641040802002e-01
-2.371112443506717682e-02 9.733306616544723511e-02 2.023453116416931152e-01 1.103402152657508850e-01 3.939165174961090088e-02 9.225319325923919678e-02 -1.931825727224349976e-01 -1.198648437857627869e-01 -4.694598540663719177e-02 2.344599068164825439e-01 3.300907313823699951e-01 -2.493575960397720337e-01 -7.123901043087244034e-03 9.119904041290283203e-02 1.033086329698562622e-01 -9.656424634158611298e-03 -5.549297854304313660e-02 1.302149444818496704e-01 1.408787518739700317e-01 3.542938828468322754e-02 5.322714447975158691e-01 1.321422159671783447e-01 3.862148523330688477e-01 -7.039820402860641479e-02 -1.127823907881975174e-02 2.706378400325775146e-01 -1.053008064627647400e-02 1.521267145872116089e-01 4.397037997841835022e-02 -8.187606930732727051e-02 1.582294330000877380e-02 -1.615705043077468872e-01
-3.360601663589477539e-01 -2.524472400546073914e-02 1.093691512942314148e-01 1.390161514282226562e-01 1.799923367798328400e-02 3.276633620262145996e-01 1.021275576204061508e-02 1.942268386483192444e-02 -1.521093398332595825e-01 3.405199050903320312e-01 2.553482651710510254e-01 -2.801342308521270752e-01 1.941862106323242188e-01 7.266036421060562134e-02 3.861109726130962372e-04 9.233541786670684814e-02 1.057184636592864990e-01 1.506720185279846191e-01 2.198926806449890137e-01 -1.627290844917297363e-01 7.595877349376678467e-02 -1.259912736713886261e-02 6.597729027271270752e-02 4.303554818034172058e-02 -4.419804513454437256e-01 1.736032962799072266e-01 -9.234849363565444946e-02 -8.171208947896957397e-02 -7.862664759159088135e-02 5.876370891928672791e-02 2.037502825260162354e-01 1.626638462767004967e-03
-9.238521009683609009e-02 7.169986516237258911e-02 2.229866534471511841e-01 1.698608845472335815e-01 -4.601442068815231323e-02 1.851531863212585449e-01 1.438516229391098022e-01 1.161632612347602844e-01 6.162447854876518250e-02 2.942146956920623779e-01 1.884098052978515625e-01 -6.239725276827812195e-02 8.945925533771514893e-02 -2.569704651832580566e-01 8.684834092855453491e-02 -1.866976022720336914e-01 2.022961974143981934e-01 5.172439664602279663e-02 3.194214999675750732e-01 2.099166661500930786e-01 1.295740753412246704e-01 1.700085103511810303e-01 4.217753186821937561e-02 -3.267508149147033691e-01 -6.742767989635467529e-02 2.942523658275604248e-01 -1.347543150186538696e-01 2.758131921291351318e-01 -1.799459159374237061e-01 -8.750949054956436157e-02 -1.669996976852416992e-02 1.461631953716278076e-01
2.436246275901794434e-01 6.865818053483963013e-02 1.211416199803352356e-01 3.456407189369201660e-01 9.966714307665824890e-03 2.666072547435760498e-01 -8.407066017389297485e-02 2.664724588394165039e-01 7.044903188943862915e-02 3.752835988998413086e-01 2.673527896404266357e-01 -2.407187819480895996e-01 1.212283968925476074e-01 2.513234689831733704e-02 1.232752650976181030e-01 -1.806275844573974609e-01 8.148373663425445557e-02 1.425281167030334473e-01 -1.642191857099533081e-01 -7.603923976421356201e-02 3.789680898189544678e-01 1.025920733809471130e-01 1.281054615974426270e-01 -1.274751126766204834e-01 2.258934639394283295e-02 -1.514589414000511169e-02 -2.461899258196353912e-02 3.709632158279418945e-02 4.525227472186088562e-02 1.879402250051498413e-01 -1.343064606189727783e-01 -9.759653359651565552e-02
1.491454839706420898e-01 -1.781779713928699493e-02 7.060161978006362915e-02 -1.712168902158737183e-01 -3.780097141861915588e-02 9.376207739114761353e-02 4.876441508531570435e-02 2.933900356292724609e-01 -2.165844738483428955e-01 2.991386055946350098e-01 1.858949661254882812e-01 -1.390689518302679062e-03 -3.179588168859481812e-02 2.240202575922012329e-01 -1.357693523168563843e-01 2.269719094038009644e-01 -1.454776674509048462e-01 5.794668570160865784e-02 2.810990214347839355e-01 -1.168622970581054688e-01 3.390200138092041016e-01 -8.675346150994300842e-03 1.564751416444778442e-01 -1.426928192377090454e-01 -1.377673596143722534e-01 -6.891866028308868408e-02 -2.824719063937664032e-02 4.388118684291839600e-01 -4.892646521329879761e-02 2.284303009510040283e-01 3.855495527386665344e-02 -4.659009352326393127e-02
3.352004885673522949e-01 -1.928481906652450562e-01 -2.218111604452133179e-02 2.113324850797653198e-01 -2.430822886526584625e-02 6.563539057970046997e-02 -9.986827522516250610e-02 7.579656783491373062e-03 7.485653460025787354e-02 4.021921455860137939e-01 3.076618164777755737e-02 -4.543766379356384277e-02 -1.961307716555893421e-04 -1.114111766219139099e-02 6.415590643882751465e-02 -3.029566407203674316e-01 5.391031131148338318e-02 -9.698220528662204742e-03 2.462588697671890259e-01 8.061548322439193726e-02 2.834662795066833496e-01 -4.616801440715789795e-02 1.482891887426376343e-01 -3.766232430934906006e-01 -2.542985081672668457e-01 -7.920732349157333374e-02 2.193498015403747559e-01 2.155680805444717407e-01 -2.737197838723659515e-02 -1.040318608283996582e-01 8.638976514339447021e-02 -1.514867991209030151e-01
3.617711737751960754e-02 1.250335574150085449e-01 2.420047819614410400e-01 2.049996107816696167e-01 6.041436269879341125e-02 1.542444992810487747e-02 2.795891463756561279e-01 -2.449679523706436157e-01 -1.337883621454238892e-01 3.131205439567565918e-01 7.806046307086944580e-02 -2.229983061552047729e-01 -5.110318586230278015e-02 1.164509821683168411e-02 -5.923664942383766174e-02 1.424511671066284180e-01 1.323442757129669189e-01 -9.150197356939315796e-02 1.537386327981948853e-01 4.530977085232734680e-02 2.165970057249069214e-01 -3.467846289277076721e-02 -1.164963543415069580e-01 -2.213066965341567993e-01 -6.251152604818344116e-02 -1.112588942050933838e-01 1.724117845296859741e-01 3.814134895801544189e-01 -1.754991710186004639e-01 -3.426693007349967957e-02 3.007864579558372498e-02 -3.943060338497161865e-01
-2.483077347278594971e-01 5.413099378347396851e-02 -1.214849352836608887e-01 2.309392094612121582e-01 -4.864003509283065796e-02 1.266619749367237091e-02 -2.142481058835983276e-01 5.610253661870956421e-02 -1.288296878337860107e-01 2.968555986881256104e-01 9.262992441654205322e-02 1.476410925388336182e-01 1.823095977306365967e-01 1.745175272226333618e-01 1.750387400388717651e-01 -2.382751181721687317e-02 9.020522981882095337e-02 1.437151711434125900e-02 9.603721648454666138e-02 6.841736286878585815e-02 2.534502744674682617e-01 -2.224901169538497925e-01 -1.539012491703033447e-01 -2.406379953026771545e-02 -5.677971243858337402e-01 1.033079847693443298e-01 6.219626218080520630e-02 8.540905267000198364e-02 -2.157939076423645020e-01 2.765470556914806366e-02 -1.758574694395065308e-01 -5.485804378986358643e-02
-1.680870801210403442e-01 7.262104749679565430e-02 9.152537584304809570e-02 2.117301374673843384e-01 -5.441876873373985291e-02 4.138344153761863708e-02 5.441194027662277222e-02 -2.138866484165191650e-01 -5.018149018287658691e-01 4.005788862705230713e-01 4.350971430540084839e-02 -1.008687913417816162e-01 7.028258591890335083e-02 4.781508445739746094e-02 1.287647336721420288e-01 -2.423560619354248047e-02 1.156410425901412964e-01 3.668186813592910767e-02 9.777031838893890381e-02 1.761769503355026245e-01 1.147723048925399780e-01 1.281596273183822632e-01 2.818207442760467529e-01 4.944040626287460327e-02 -3.459494709968566895e-01 -9.332337975502014160e-02 -4.160829354077577591e-03 9.731760621070861816e-02 7.162059098482131958e-02 1.924915611743927002e-01 -9.165888279676437378e-02 -2.364289015531539917e-01
4.595430195331573486e-02 -1.304076910018920898e-01 8.781114220619201660e-02 -3.517881408333778381e-02 1.382057219743728638e-01 2.904404103755950928e-01 1.130521446466445923e-01 -2.200529873371124268e-01 -2.192525863647460938e-01 2.988037168979644775e-01 5.029178783297538757e-02 2.047955095767974854e-01 1.217887625098228455e-01 8.181587606668472290e-02 1.531989425420761108e-01 2.540948241949081421e-02 -1.460584066808223724e-02 1.174916848540306091e-01 1.318649798631668091e-01 1.168485507369041443e-01 2.982967197895050049e-01 -2.254585176706314087e-02 3.347913324832916260e-01 3.964111581444740295e-02 -4.648358002305030823e-02 3.403305709362030029e-01 9.047950804233551025e-02 5.862389877438545227e-02 -2.979050576686859131e-01 -1.483808457851409912e-01 2.832746505737304688e-02 -3.007061481475830078e-01
2.998645007610321045e-01 -6.700882315635681152e-02 -3.103392384946346283e-02 2.035692185163497925e-01 1.992045342922210693e-02 2.820335030555725098e-01 6.656077504158020020e-02 -2.468249797821044922e-01 -2.027541771531105042e-02 3.961511254310607910e-01 -1.092165485024452209e-01 -9.836459904909133911e-02 -8.955640345811843872e-02 -5.743715912103652954e-02 -1.623748219572007656e-03 -2.381921261548995972e-01 -3.824704512953758240e-02 -2.220659703016281128e-01 7.860124111175537109e-02 -6.096973270177841187e-02 2.318500131368637085e-01 -4.364261776208877563e-02 1.279797405004501343e-01 -4.223334193229675293e-01 -2.236620336771011353e-01 1.291157007217407227e-01 1.471109241247177124e-01 -2.081685140728950500e-02 3.840438276529312134e-02 -2.147715538740158081e-01 -1.339913695119321346e-03 -1.530937999486923218e-01
-9.456732124090194702e-02 -1.721366345882415771e-01 3.887892141938209534e-02 1.891834586858749390e-01 -1.422569304704666138e-01 2.558553516864776611e-01 5.216355249285697937e-02 -1.521326452493667603e-01 -2.977612018585205078e-01 5.118384361267089844e-01 -8.137582242488861084e-02 -1.497776955366134644e-01 -1.405108906328678131e-02 -1.039639785885810852e-01 1.460242569446563721e-01 3.694098293781280518e-01 2.456109039485454559e-02 -1.027076318860054016e-01 -1.414646059274673462e-01 -1.504200138151645660e-02 1.303309202194213867e-01 5.465525761246681213e-02 1.295393258333206177e-01 -1.222883239388465881e-01 -3.532837331295013428e-01 3.594221919775009155e-02 -2.284119278192520142e-02 -5.865806341171264648e-02 -1.528460234403610229e-01 -1.585465818643569946e-01 3.782185539603233337e-02 -3.129361569881439209e-02
-6.867084652185440063e-02 1.217697784304618835e-01 3.326342403888702393e-01 8.749294281005859375e-02 -1.116897836327552795e-01 2.707262337207794189e-01 -1.286167055368423462e-01 -1.435424089431762695e-01 -2.253485321998596191e-01 2.647014260292053223e-01 6.241856142878532410e-02 -7.448919583112001419e-03 4.080999791622161865e-01 2.318753898143768311e-01 7.422397285699844360e-02 -1.037186756730079651e-01 9.562050551176071167e-02 1.215410977602005005e-01 7.604494690895080566e-02 2.365107983350753784e-01 3.050295710563659668e-01 2.250546067953109741e-01 1.308110803365707397e-01 -2.039367407560348511e-01 -4.558973386883735657e-02 1.083944514393806458e-01 -9.367019683122634888e-02 1.187191531062126160e-01 -1.355764567852020264e-01 -1.315622031688690186e-01 -1.267276108264923096e-01 3.724526613950729370e-02
-4.321737587451934814e-02 1.921511292457580566e-01 1.093356590718030930e-02 2.742423415184020996e-01 -1.742796152830123901e-01 3.896792978048324585e-02 2.957752048969268799e-01 3.917524963617324829e-02 -1.933952420949935913e-01 3.576876521110534668e-01 1.684570014476776123e-01 -4.124745726585388184e-02 1.160196866840124130e-02 3.640622794628143311e-01 2.919595688581466675e-02 1.507339328527450562e-01 1.623120009899139404e-01 1.584313064813613892e-01 5.109276995062828064e-02 1.437265723943710327e-01 1.927149146795272827e-01 9.218109399080276489e-02 8.422570303082466125e-03 -2.668820023536682129e-01 8.157039433717727661e-02 5.198075668886303902e-04 -1.425118595361709595e-01 9.078839421272277832e-02 -2.157733738422393799e-01 1.011542975902557373e-01 1.457233279943466187e-01 -3.292766511440277100e-01
-4.009458050131797791e-02 7.746875286102294922e-02 -9.073636680841445923e-02 3.809554278850555420e-01 -2.228208631277084351e-01 2.654261291027069092e-01 -3.757656738162040710e-02 5.457040295004844666e-02 -1.376329809427261353e-01 2.213872373104095459e-01 1.412320286035537720e-01 -1.744378171861171722e-02 5.028201639652252197e-02 2.464023679494857788e-01 -2.495702058076858521e-01 1.844777911901473999e-01 -1.349962037056684494e-02 1.117903515696525574e-01 5.311316810548305511e-03 2.573950886726379395e-01 2.211793512105941772e-01 -7.024420797824859619e-02 -1.226124763488769531e-01 -1.179252192378044128e-01 -3.528059720993041992e-01 5.228641629219055176e-02 -7.849738001823425293e-02 1.580236554145812988e-01 -1.903406679630279541e-01 1.148039251565933228e-01 1.363726407289505005e-01 -2.804893553256988525e-01
-1.762907952070236206e-01 1.615639626979827881e-01 1.953540444374084473e-01 1.437322944402694702e-01 -5.489862337708473206e-02 1.791202574968338013e-01 -6.106588616967201233e-02 -1.858924329280853271e-01 -2.623947858810424805e-01 1.116060093045234680e-01 1.865971684455871582e-01 1.333497315645217896e-01 5.354732647538185120e-02 7.973342388868331909e-02 -1.541970968246459961e-01 -3.144849557429552078e-03 1.974550038576126099e-01 1.701713353395462036e-01 1.725516021251678467e-01 -6.430428475141525269e-02 5.035252571105957031e-01 2.859232425689697266e-01 2.042218297719955444e-01 -7.763234525918960571e-02 -1.518451124429702759e-01 2.061393857002258301e-01 -1.468980312347412109e-01 5.313993617892265320e-02 3.528949618339538574e-02 -2.403651624917984009e-01 -1.025456469506025314e-02 -9.867317974567413330e-02
8.537895977497100830e-02 -1.938239037990570068e-01 8.380505442619323730e-02 1.224809214472770691e-01 1.972690671682357788e-01 1.404572129249572754e-01 -3.743364512920379639e-01 2.348551899194717407e-01 -2.258221060037612915e-01 3.611855506896972656e-01 3.603435307741165161e-02 1.898036450147628784e-01 1.349083036184310913e-01 1.106084976345300674e-02 -1.769333034753799438e-01 -1.454432010650634766e-01 1.165313795208930969e-01 1.202591210603713989e-01 1.475159674882888794e-01 3.693633899092674255e-02 7.471586018800735474e-02 -7.246518880128860474e-02 -2.035166323184967041e-02 -2.198889851570129395e-01 -1.851302683353424072e-01 1.960542500019073486e-01 -9.716429561376571655e-02 -3.438057005405426025e-01 2.030072920024394989e-02 1.731911301612854004e-02 1.580050140619277954e-01 -2.298609614372253418e-01
-1.756635494530200958e-02 -6.879038363695144653e-02 -3.558754175901412964e-02 -1.027841567993164062e-01 -8.417432755231857300e-02 1.511175334453582764e-01 1.281147003173828125e-01 9.091229736804962158e-02 -1.097772493958473206e-01 4.262188971042633057e-01 1.743139326572418213e-01 -4.468071460723876953e-02 3.803954720497131348e-01 7.271122187376022339e-02 -2.488144673407077789e-02 8.551870286464691162e-02 2.644504904747009277e-01 2.184619009494781494e-02 3.521103262901306152e-01 -7.862765341997146606e-02 3.567454516887664795e-01 7.968401908874511719e-02 -9.586561471223831177e-02 -2.780819311738014221e-02 -1.446771621704101562e-01 1.633748859167098999e-01 3.019342124462127686e-01 2.140827476978302002e-02 1.493239700794219971e-01 -4.406397417187690735e-02 2.415185421705245972e-02 1.904961913824081421e-01
-8.064083009958267212e-02 1.606603711843490601e-01 1.008066982030868530e-01 8.059348911046981812e-02 -8.449684828519821167e-02 1.815740466117858887e-01 6.078155711293220520e-02 -6.086495146155357361e-02 -1.639046967029571533e-01 3.263232409954071045e-01 3.031899034976959229e-01 -4.964309558272361755e-02 2.005452513694763184e-01 -1.269321143627166748e-01 3.069461695849895477e-02 -2.819139063358306885e-01 1.486597210168838501e-01 -1.185657903552055359e-01 1.599867194890975952e-01 1.029654815793037415e-01 -2.443931624293327332e-02 1.392410695552825928e-01 6.005849316716194153e-02 -3.527305722236633301e-01 -2.376890778541564941e-01 3.719302117824554443e-01 3.133575618267059326e-02 3.054229319095611572e-01 1.275894343852996826e-01 9.370189160108566284e-03 -3.969817608594894409e-02 1.078407913446426392e-01
1.560913026332855225e-01 -2.134976238012313843e-01 -1.841871738433837891e-01 2.123382091522216797e-01 -3.530168235301971436e-01 -3.022703342139720917e-02 5.481068789958953857e-02 -1.682425104081630707e-02 1.428056508302688599e-01 4.467789828777313232e-01 1.566276997327804565e-01 1.967550516128540039e-01 9.283751249313354492e-02 1.529243737459182739e-01 1.036082431674003601e-01 -9.937319159507751465e-02 1.228431910276412964e-01 -1.945472136139869690e-02 2.412109971046447754e-01 -7.323356717824935913e-02 2.692951858043670654e-01 -1.701650768518447876e-01 2.890699170529842377e-02 -1.900336891412734985e-01 -1.149299442768096924e-01 -8.724439144134521484e-02 2.159956246614456177e-01 2.431582510471343994e-01 -5.442065000534057617e-02 -7.958703488111495972e-02 -5.057873949408531189e-02 -1.745345443487167358e-01
-1.728380173444747925e-01 7.232154160737991333e-02 9.097078442573547363e-02 1.194567531347274780e-01 -8.024937659502029419e-02 2.633321881294250488e-01 -1.997874528169631958e-01 -7.360470294952392578e-02 -7.208696007728576660e-02 1.748881489038467407e-01 -3.190394490957260132e-04 -4.069894850254058838e-01 2.368011921644210815e-01 2.214852273464202881e-01 -1.023381277918815613e-01 -9.299309924244880676e-03 -1.894351392984390259e-01 -3.621820360422134399e-03 4.663086310029029846e-02 -1.414513140916824341e-01 1.160397529602050781e-01 1.806034445762634277e-01 1.711610332131385803e-02 -2.413799613714218140e-01 -2.074643820524215698e-01 1.412473171949386597e-01 -3.067039251327514648e-01 -4.212139919400215149e-02 -1.222140900790691376e-02 2.498043179512023926e-01 1.456795334815979004e-01 -3.143116235733032227e-01
3.139807581901550293e-01 3.940705209970474243e-02 1.581537574529647827e-01 4.530611336231231689e-01 -4.317926615476608276e-02 3.272292613983154297e-01 -6.927974522113800049e-03 -3.894880041480064392e-02 -5.835324525833129883e-02 2.288940995931625366e-01 8.703487366437911987e-02 -6.357027590274810791e-02 8.458389341831207275e-02 1.054422035813331604e-01 -6.219341605901718140e-02 1.423390507698059082e-01 1.378297656774520874e-01 -6.666102260351181030e-02 -2.697829902172088623e-01 -2.272457182407379150e-01 6.327252089977264404e-02 1.687634438276290894e-01 5.027626454830169678e-02 -2.818720936775207520e-01 -1.169896200299263000e-01 -2.598039619624614716e-02 -2.944276854395866394e-02 2.792988121509552002e-01 -1.459747701883316040e-01 -1.689209938049316406e-01 -1.700116135179996490e-02 -2.087256908416748047e-01
-3.212779462337493896e-01 -1.450469493865966797e-01 2.888169325888156891e-02 8.016304671764373779e-02 -7.435796409845352173e-02 2.185477912425994873e-01 -3.388513252139091492e-02 1.989099979400634766e-01 -1.733902245759963989e-01 1.973458826541900635e-01 1.426374167203903198e-01 -1.650587320327758789e-01 2.531501054763793945e-01 -4.175356775522232056e-02 1.028623431921005249e-02 1.281385123729705811e-01 -5.229637771844863892e-02 1.481429636478424072e-01 2.102824449539184570e-01 2.918299138545989990e-01 1.065280213952064514e-01 -4.034618288278579712e-02 -9.405839443206787109e-02 -2.253014594316482544e-01 -3.605648577213287354e-01 1.935952156782150269e-01 -1.532483398914337158e-01 3.291746377944946289e-01 1.393927931785583496e-01 6.777572631835937500e-02 6.570794433355331421e-02 -1.456225812435150146e-01
-3.106238692998886108e-02 -2.540856897830963135e-01 1.550975739955902100e-01 1.065690666437149048e-01 -5.420101806521415710e-02 -9.076496586203575134e-03 2.373008579015731812e-01 3.264525439590215683e-04 -9.110573679208755493e-02 4.394426643848419189e-01 3.127345740795135498e-01 -1.018916890025138855e-01 3.042589426040649414e-01 -3.699838416650891304e-03 -5.007421132177114487e-03 -1.646089255809783936e-01 -2.210493385791778564e-01 -2.279726266860961914e-01 -1.944223418831825256e-02 2.096728533506393433e-01 -1.256633829325437546e-02 -5.550260096788406372e-02 -1.931859105825424194e-01 -5.886099487543106079e-02 -4.098924994468688965e-02 2.990840971469879150e-01 -8.181896805763244629e-02 -1.831506341695785522e-01 -5.745058506727218628e-02 -7.916177064180374146e-02 -4.905814677476882935e-02 -2.790793776512145996e-01
-1.353165507316589355e-01 -1.059626936912536621e-01 5.378600209951400757e-02 2.988831400871276855e-01 -2.807942926883697510e-01 -8.138992637395858765e-02 1.693461462855339050e-02 -6.813485175371170044e-02 -6.566129624843597412e-02 3.150056600570678711e-01 2.487541437149047852e-01 -6.134962663054466248e-02 2.138146162033081055e-01 1.267691999673843384e-01 -6.997079402208328247e-02 3.459593057632446289e-01 -1.121907681226730347e-01 6.464350223541259766e-02 -1.553232874721288681e-02 -2.412840873003005981e-01 1.128666382282972336e-02 1.694079674780368805e-02 -1.839412897825241089e-01 -2.440580278635025024e-01 -1.316632628440856934e-01 2.847465276718139648e-01 -1.791353523731231689e-01 6.223357096314430237e-02 -1.324449628591537476e-01 9.466449916362762451e-02 7.293252646923065186e-02 -3.115233778953552246e-01
8.481387048959732056e-02 -1.627226322889328003e-01 3.094055652618408203e-01 1.585462242364883423e-01 -4.876688495278358459e-02 2.101894021034240723e-01 2.388055324554443359e-01 -1.957577317953109741e-01 -2.232550680637359619e-01 1.110488623380661011e-01 9.443812072277069092e-02 -1.047381982207298279e-01 -5.584124475717544556e-02 -8.053994178771972656e-02 -7.955037057399749756e-02 3.174078762531280518e-01 2.002882808446884155e-01 -3.951244871132075787e-04 6.337319314479827881e-02 -4.160076752305030823e-02 3.515050411224365234e-01 2.781592011451721191e-01 -7.521715760231018066e-02 -2.369401790201663971e-02 -2.030153870582580566e-01 -4.995882976800203323e-03 -1.167105585336685181e-01 7.854469120502471924e-02 -2.327772229909896851e-01 -1.298725754022598267e-01 5.364871025085449219e-02 -3.418145179748535156e-01
1.903372406959533691e-01 -2.553197741508483887e-01 -1.398800909519195557e-01 1.596093028783798218e-01 -8.897415548563003540e-02 7.480219006538391113e-02 -1.012474596500396729e-01 -1.197397261857986450e-01 5.106743425130844116e-02 3.921844959259033203e-01 2.915004640817642212e-02 -1.024146750569343567e-01 7.639208342880010605e-03 3.653864935040473938e-02 1.382009536027908325e-01 -2.277140021324157715e-01 7.390621304512023926e-02 7.909473031759262085e-02 8.235511928796768188e-02 -6.491037458181381226e-02 4.073852002620697021e-01 -5.056022480130195618e-02 1.969679445028305054e-01 -3.171733915805816650e-01 -2.423389405012130737e-01 -1.189533621072769165e-01 1.228723675012588501e-01 1.788271218538284302e-01 6.421297043561935425e-02 -2.568786442279815674e-01 1.972223520278930664e-01 -1.254997700452804565e-01
1.187038123607635498e-01 -1.626042425632476807e-01 2.004197537899017334e-01 6.513355672359466553e-02 1.763570308685302734e-01 -1.508063077926635742e-02 8.606465160846710205e-02 -2.945528924465179443e-01 -4.082271456718444824e-01 3.136429786682128906e-01 3.940984904766082764e-01 -7.111863046884536743e-02 3.112440742552280426e-02 7.315278053283691406e-02 1.325325965881347656e-01 1.886146515607833862e-01 4.523479565978050232e-02 3.801451623439788818e-02 1.763511747121810913e-01 1.010890305042266846e-01 3.304385840892791748e-01 1.729421019554138184e-01 9.589378535747528076e-02 1.540474407374858856e-02 8.417285978794097900e-02 9.117984026670455933e-02 -1.748440861701965332e-01 1.805197447538375854e-01 2.440487965941429138e-02 1.523637305945158005e-02 -1.460699439048767090e-01 -1.031765341758728027e-01
2.098708748817443848e-01 1.235710754990577698e-01 -1.193464323878288269e-01 1.180275082588195801e-01 7.753354310989379883e-02 1.658248603343963623e-01 -2.096476703882217407e-01 -2.731033861637115479e-01 -2.108533494174480438e-02 2.522526383399963379e-01 -5.297505855560302734e-02 1.512559801340103149e-01 1.317413896322250366e-01 9.887252002954483032e-02 -1.692297756671905518e-01 -1.600949913263320923e-01 3.520586341619491577e-02 3.331073522567749023e-01 8.270095288753509521e-02 -7.893549650907516479e-02 2.054961174726486206e-01 1.037697643041610718e-01 -3.300196528434753418e-01 -5.537926033139228821e-02 -2.484931051731109619e-01 8.855314552783966064e-02 1.030595693737268448e-02 4.647894576191902161e-02 2.712711691856384277e-02 -1.220746859908103943e-01 2.613527141511440277e-02 -4.592132568359375000e-01
-5.756578594446182251e-02 -1.587051004171371460e-01 1.956192702054977417e-01 2.171197533607482910e-01 1.688585989177227020e-02 2.475616633892059326e-01 8.554997295141220093e-02 2.265138179063796997e-02 -2.776951789855957031e-01 5.225633978843688965e-01 2.178650721907615662e-02 -1.456280797719955444e-01 6.236428394913673401e-02 1.217089500278234482e-02 1.290932744741439819e-01 1.324858963489532471e-01 1.478953212499618530e-01 -8.335202932357788086e-02 -3.801017627120018005e-02 1.172690168023109436e-01 4.495094472076743841e-04 6.333345919847488403e-02 1.467697620391845703e-01 -6.936159916222095490e-03 -4.176151454448699951e-01 -2.893255092203617096e-02 -9.306468069553375244e-02 -2.028361856937408447e-01 -1.005137190222740173e-01 -2.231849282979965210e-01 -6.544971466064453125e-02 -2.184112817049026489e-01
-9.595605731010437012e-02 9.359741210937500000e-02 2.825849354267120361e-01 3.028544187545776367e-01 4.966446012258529663e-02 1.070543155074119568e-01 1.120406836271286011e-01 2.879375778138637543e-02 -2.470443211495876312e-02 2.411034554243087769e-01 1.784430146217346191e-01 -1.002667546272277832e-01 4.026617109775543213e-01 1.227980405092239380e-01 8.822425268590450287e-03 1.995598226785659790e-01 -4.112052619457244873e-01 -1.553173512220382690e-01 7.659865915775299072e-02 -1.560015082359313965e-01 2.230719774961471558e-01 3.353832289576530457e-05 -3.641709685325622559e-02 -1.772549152374267578e-01 -1.845182180404663086e-01 2.265525609254837036e-01 -1.402540206909179688e-01 -8.096428960561752319e-02 9.123063832521438599e-02 -6.838656216859817505e-02 -2.302302047610282898e-02 -1.853109598159790039e-01
-4.738036915659904480e-02 7.634346187114715576e-02 2.695833146572113037e-01 2.210319340229034424e-01 6.541678309440612793e-02 9.737677872180938721e-02 -8.050491660833358765e-02 1.216758638620376587e-01 -6.689489632844924927e-02 4.538813233375549316e-01 1.856736689805984497e-01 -2.065380662679672241e-01 6.657316535711288452e-02 -6.061672791838645935e-02 1.728808283805847168e-01 3.018293380737304688e-01 5.535820499062538147e-02 -5.700272321701049805e-02 2.470895051956176758e-01 6.181837990880012512e-02 4.856727123260498047e-01 -9.192412346601486206e-02 -7.289819419384002686e-02 -2.316635474562644958e-02 6.273704767227172852e-02 8.560266345739364624e-02 -1.014251112937927246e-01 1.048458218574523926e-01 1.599729061126708984e-01 1.348397433757781982e-01 -3.150097280740737915e-02 1.412850767374038696e-01
-5.918069928884506226e-02 -1.296979933977127075e-01 2.647786438465118408e-01 1.395859420299530029e-01 1.090596616268157959e-02 -1.667745709419250488e-01 1.244473829865455627e-01 4.951257258653640747e-02 -1.025051400065422058e-01 3.381766676902770996e-01 -1.135341264307498932e-02 -1.823982298374176025e-01 -9.445814788341522217e-02 8.530618250370025635e-02 -2.634114921092987061e-01 -7.161285728216171265e-02 2.266877144575119019e-01 1.842652708292007446e-01 3.722112774848937988e-01 -1.652060076594352722e-02 6.151171401143074036e-02 9.501231461763381958e-02 -2.609107792377471924e-01 -2.150324434041976929e-01 5.386811215430498123e-03 5.806536599993705750e-02 -3.019784949719905853e-02 4.130336046218872070e-01 -2.264490164816379547e-02 1.206754595041275024e-01 1.921098977327346802e-01 -1.306143999099731445e-01
6.775746494531631470e-02 -9.285195171833038330e-02 1.808001697063446045e-01 -1.170917041599750519e-02 -3.125395998358726501e-02 6.908985972404479980e-02 -1.333158016204833984e-01 -1.569297760725021362e-01 3.560415655374526978e-02 5.273142457008361816e-01 1.291694790124893188e-01 -2.576280944049358368e-02 3.857747018337249756e-01 3.113638162612915039e-01 -9.310284256935119629e-02 -1.200492605566978455e-01 2.401938661932945251e-02 -1.280355304479598999e-01 1.054345816373825073e-01 -2.203818224370479584e-02 1.106046363711357117e-01 -2.124117165803909302e-01 -1.704230308532714844e-01 -5.364891514182090759e-02 -1.469945162534713745e-01 3.147986233234405518e-01 6.326546519994735718e-02 -9.365671128034591675e-02 5.711546912789344788e-02 1.630199253559112549e-01 1.588038355112075806e-01 1.841271221637725830e-01
-7.923064753413200378e-03 2.194018065929412842e-01 1.959745585918426514e-01 -5.514874681830406189e-02 7.130980491638183594e-02 2.163200080394744873e-01 -9.504993446171283722e-03 -2.102650701999664307e-01 -1.425927430391311646e-01 2.853026986122131348e-01 -1.477240677922964096e-02 -8.733140304684638977e-03 3.491125702857971191e-01 3.230020999908447266e-01 2.036588788032531738e-01 2.808091789484024048e-02 1.704168468713760376e-01 1.160523518919944763e-01 1.746645420789718628e-01 1.992946118116378784e-01 1.644139885902404785e-01 9.604817628860473633e-02 8.021401613950729370e-02 6.275240331888198853e-02 -1.854116767644882202e-01 3.252357244491577148e-02 -2.384903877973556519e-01 2.446758747100830078e-01 -2.233251333236694336e-01 -5.183719843626022339e-02 -2.435372173786163330e-01 -1.423199325799942017e-01
1.151925250887870789e-01 -6.329691410064697266e-02 9.607569873332977295e-02 -1.186837479472160339e-01 -1.764295250177383423e-01 2.563623785972595215e-01 -2.220313996076583862e-02 1.797084659337997437e-01 -2.247743457555770874e-01 2.250021845102310181e-01 2.140257209539413452e-01 -2.181256562471389771e-01 -5.872265622019767761e-02 3.646316472440958023e-03 -2.763037681579589844e-01 1.626151055097579956e-01 2.163905836641788483e-02 1.161285489797592163e-01 2.789283730089664459e-02 -2.414544522762298584e-01 4.300038218498229980e-01 2.297602035105228424e-02 1.564710438251495361e-01 -1.591404080390930176e-01 -1.712130904197692871e-01 9.628572314977645874e-02 1.276109516620635986e-01 2.331915050745010376e-01 1.508368402719497681e-01 1.948602497577667236e-01 5.470221862196922302e-02 -2.185215651988983154e-01
1.787575483322143555e-01 -4.666808992624282837e-02 2.524859607219696045e-01 6.054431200027465820e-03 3.279387019574642181e-03 7.155743986368179321e-02 -3.155508339405059814e-01 8.116089552640914917e-02 -2.371401488780975342e-01 4.945199489593505859e-01 2.003219276666641235e-01 -6.695653498172760010e-02 1.960154473781585693e-01 2.781411111354827881e-01 -2.487665563821792603e-01 1.334458291530609131e-01 -1.240888424217700958e-02 7.616405934095382690e-02 -1.301183104515075684e-01 -3.157068416476249695e-02 -1.680229045450687408e-02 1.025071069598197937e-01 -2.189398705959320068e-01 -2.547873258590698242e-01 7.913754880428314209e-02 1.846209913492202759e-01 -1.919043511152267456e-01 -1.123938113451004028e-01 4.544463008642196655e-02 -5.273567512631416321e-02 -1.641191355884075165e-02 -8.643129467964172363e-02
-2.449874281883239746e-01 3.721645101904869080e-02 3.520793318748474121e-01 -7.839366793632507324e-02 -3.114628198090940714e-04 2.311161160469055176e-01 5.602463707327842712e-02 -1.335659474134445190e-01 -1.612400114536285400e-01 2.844082117080688477e-01 1.911402121186256409e-02 7.598057389259338379e-02 1.136583015322685242e-01 7.814074866473674774e-03 2.613213956356048584e-01 2.062457986176013947e-02 2.203498631715774536e-01 2.567865550518035889e-01 8.622897416353225708e-02 1.195898801088333130e-01 3.064481616020202637e-01 2.570453844964504242e-02 1.427100002765655518e-01 -1.507367491722106934e-01 -4.487116932868957520e-01 -2.174959704279899597e-02 -1.356955431401729584e-02 1.608608961105346680e-01 3.986871615052223206e-02 8.342593163251876831e-02 1.378661692142486572e-01 1.002865880727767944e-01
-2.644232511520385742e-01 1.939414255321025848e-02 -1.848488301038742065e-02 4.776406586170196533e-01 -1.081280335783958435e-01 -1.902914978563785553e-02 -1.025877371430397034e-01 -5.537663027644157410e-02 -5.777892470359802246e-02 3.788033723831176758e-01 -4.251025617122650146e-02 -1.941865086555480957e-01 -4.673671349883079529e-02 2.153324633836746216e-01 -1.446217000484466553e-01 -1.222464591264724731e-01 5.235162097960710526e-03 2.196367830038070679e-01 2.635369449853897095e-02 8.808225393295288086e-02 7.279562950134277344e-02 -1.586537659168243408e-01 -1.115289926528930664e-01 8.272325992584228516e-02 -3.897116482257843018e-01 2.031791955232620239e-01 -4.633984994143247604e-03 1.103666275739669800e-01 -1.405811607837677002e-01 1.767121069133281708e-02 -1.231664270162582397e-01 -2.402960658073425293e-01
5.019253492355346680e-02 2.059146612882614136e-01 1.958293914794921875e-01 1.382281631231307983e-01 -6.359332799911499023e-02 2.251445204019546509e-01 -1.715562194585800171e-01 -2.370027303695678711e-01 -8.309764415025711060e-02 2.432878017425537109e-01 2.859483361244201660e-01 -1.051000580191612244e-01 -1.900010858662426472e-03 1.175210699439048767e-01 3.538523241877555847e-02 -6.091310060583055019e-04 3.905543312430381775e-02 1.204092428088188171e-01 1.233077719807624817e-01 2.464082278311252594e-02 5.170184969902038574e-01 1.823631674051284790e-01 3.177109062671661377e-01 -4.585082083940505981e-02 -2.073844335973262787e-02 2.356129735708236694e-01 1.096085458993911743e-02 2.421914935111999512e-01 6.840165704488754272e-02 -1.069581508636474609e-01 3.714529424905776978e-02 -1.251082122325897217e-01
-2.946016844362020493e-03 5.949059128761291504e-02 -1.737503111362457275e-01 2.016932070255279541e-01 -1.009153127670288086e-01 -8.457604795694351196e-02 -1.329502612352371216e-01 7.289871573448181152e-02 1.210978701710700989e-01 5.595892071723937988e-01 -3.222626447677612305e-02 1.243368387222290039e-01 1.223666891455650330e-01 1.212539002299308777e-01 6.686828285455703735e-02 -1.974642723798751831e-01 9.624473005533218384e-02 2.709636986255645752e-01 2.368513941764831543e-01 7.292174547910690308e-02 5.102145299315452576e-02 -1.608021706342697144e-01 -1.748658120632171631e-01 2.118423432111740112e-01 -1.879400610923767090e-01 1.183901056647300720e-01 -2.096401602029800415e-01 1.554305851459503174e-01 1.211560517549514771e-01 -2.110822796821594238e-01 6.020439416170120239e-02 -1.987272650003433228e-01
2.251206338405609131e-02 1.085833460092544556e-01 -2.826226055622100830e-01 -7.788520306348800659e-03 -1.550001353025436401e-01 1.946932636201381683e-02 -2.197000533342361450e-01 -1.304195672273635864e-01 1.519814878702163696e-01 4.460031390190124512e-01 6.586708128452301025e-02 8.420631289482116699e-02 2.451945394277572632e-01 1.046506240963935852e-01 -1.171748936176300049e-01 1.953911036252975464e-03 3.797233104705810547e-02 -3.908859938383102417e-02 3.184389770030975342e-01 1.118443906307220459e-01 2.084598839282989502e-01 -1.685990989208221436e-01 -2.345920354127883911e-01 -6.664265692234039307e-02 -3.014941215515136719e-01 1.457026302814483643e-01 -1.407374888658523560e-01 -8.302084356546401978e-02 -8.098163455724716187e-02 1.862817555665969849e-01 2.586826980113983154e-01 -6.776157766580581665e-02
1.623655110597610474e-01 -1.711287647485733032e-01 2.715693116188049316e-01 -1.121666282415390015e-01 1.536874845623970032e-02 2.448236793279647827e-01 9.333182126283645630e-02 1.105423048138618469e-01 7.469394057989120483e-02 3.503828942775726318e-01 6.150428950786590576e-02 -6.173690408468246460e-02 -1.998015493154525757e-01 1.532836109399795532e-01 -6.424950063228607178e-02 5.685542523860931396e-02 1.890744119882583618e-01 4.015711545944213867e-01 3.614982068538665771e-01 -1.469879504293203354e-02 1.125273704528808594e-01 1.563857123255729675e-02 -1.428313851356506348e-01 -5.347905308008193970e-02 -2.164627611637115479e-01 1.966776102781295776e-01 -9.882819652557373047e-02 9.735544770956039429e-02 -2.364488095045089722e-01 1.033839285373687744e-01 1.843149363994598389e-01 -2.778928726911544800e-02
-2.744123935699462891e-01 -1.518210768699645996e-01 2.083991020917892456e-01 1.571312546730041504e-01 1.324432939291000366e-01 -8.834478259086608887e-02 -5.841675400733947754e-02 7.659643888473510742e-02 -9.244281053543090820e-02 2.921263277530670166e-01 -7.809567451477050781e-02 -2.542027235031127930e-01 -1.537138372659683228e-01 7.457915693521499634e-02 -3.580410964787006378e-03 2.523335218429565430e-01 2.335226982831954956e-01 2.302186042070388794e-01 4.330314099788665771e-01 -1.207865849137306213e-01 2.431651055812835693e-01 1.520594805479049683e-01 -4.780598729848861694e-02 -2.761815488338470459e-01 -1.961610317230224609e-01 -7.964158803224563599e-02 -6.677604466676712036e-02 8.143597841262817383e-02 1.049003377556800842e-01 1.607591658830642700e-02 4.383927211165428162e-02 -4.331824928522109985e-02
-9.957705438137054443e-02 -1.369298100471496582e-01 9.535108506679534912e-02 1.497623622417449951e-01 -6.476892158389091492e-04 1.077151000499725342e-01 6.221801787614822388e-02 1.172178909182548523e-01 -2.642234265804290771e-01 2.484260797500610352e-01 1.463536024093627930e-01 -2.962041795253753662e-01 2.759150564670562744e-01 -1.206646338105201721e-01 1.754340082406997681e-01 -1.840849816799163818e-01 2.066781520843505859e-01 -2.312461584806442261e-01 3.943057358264923096e-01 -5.155870690941810608e-02 2.891735732555389404e-01 1.533402409404516220e-02 9.074232727289199829e-02 -2.423028051853179932e-01 -1.717550754547119141e-01 1.334987878799438477e-01 7.060521282255649567e-03 -1.720296405255794525e-02 1.457961797714233398e-01 1.917609721422195435e-01 -4.094463959336280823e-02 4.539311304688453674e-02
6.789796799421310425e-02 -1.296811103820800781e-01 2.429252415895462036e-01 -7.177525013685226440e-02 -2.563193812966346741e-02 -1.073894463479518890e-02 1.877413392066955566e-01 -2.749136686325073242e-01 -1.914661824703216553e-01 3.734929263591766357e-01 2.424689233303070068e-01 -1.833542622625827789e-02 -1.751978844404220581e-01 1.309137139469385147e-02 -3.209002315998077393e-02 7.795708626508712769e-02 1.182505935430526733e-01 -1.770364642143249512e-01 -1.493598450906574726e-03 1.876215338706970215e-01 1.903030723333358765e-01 9.802756831049919128e-03 -1.742348819971084595e-01 -3.900999724864959717e-01 -1.965607851743698120e-01 -1.565946824848651886e-02 2.590421438217163086e-01 2.009275406599044800e-01 -7.352437078952789307e-02 4.579863697290420532e-02 -1.830808073282241821e-02 -2.756522893905639648e-01
8.322502672672271729e-02 -6.771650165319442749e-02 1.135775819420814514e-01 -7.478449027985334396e-03 1.390712112188339233e-01 1.637714654207229614e-01 9.752190858125686646e-02 1.131036281585693359e-01 3.098985366523265839e-02 6.779177784919738770e-01 7.105061411857604980e-02 -2.059813961386680603e-02 1.526862233877182007e-01 4.956066235899925232e-02 -2.567662857472896576e-02 -2.664999961853027344e-01 8.597756735980510712e-03 -1.555398404598236084e-01 -2.225967943668365479e-01 -1.330474168062210083e-01 -7.955446839332580566e-02 -1.480674892663955688e-01 -1.665459126234054565e-01 -1.282050162553787231e-01 7.428642362356185913e-02 7.478007674217224121e-02 -2.062598019838333130e-01 8.417922258377075195e-02 4.753632843494415283e-02 3.451439365744590759e-02 1.459099203348159790e-01 -3.068980276584625244e-01
-7.089584134519100189e-03 -2.872548103332519531e-01 1.562913507223129272e-01 1.605726629495620728e-01 2.114457078278064728e-02 -4.963020607829093933e-02 1.847832053899765015e-01 -1.378887295722961426e-01 -8.824714273214340210e-02 1.974479556083679199e-01 -1.973030902445316315e-02 2.004725113511085510e-02 6.275261193513870239e-02 2.198494039475917816e-02 1.439892202615737915e-01 -3.071860969066619873e-01 1.689535081386566162e-01 -2.979221343994140625e-01 -5.303726065903902054e-03 -1.726898849010467529e-01 3.669239580631256104e-01 9.242796152830123901e-02 -1.074310541152954102e-01 -2.417030632495880127e-01 -2.539972364902496338e-01 -1.110042855143547058e-01 4.732675850391387939e-02 4.069642350077629089e-02 -1.165608018636703491e-01 6.945973634719848633e-02 -3.207120597362518311e-01 -2.859773635864257812e-01
-1.217211633920669556e-01 -1.276657916605472565e-02 -1.435184031724929810e-01 1.789351552724838257e-01 1.457796245813369751e-01 8.032925426959991455e-02 -7.422551512718200684e-02 1.153091862797737122e-01 -1.640110462903976440e-01 3.844943940639495850e-01 -6.383527815341949463e-02 -1.330132633447647095e-01 -1.565652489662170410e-01 2.520870864391326904e-01 -1.873036175966262817e-01 4.471320658922195435e-02 1.154776737093925476e-01 1.114221364259719849e-01 7.024030387401580811e-02 -2.073933742940425873e-02 2.935101687908172607e-01 -2.559999227523803711e-01 8.442389219999313354e-02 -1.682825088500976562e-01 1.153887361288070679e-01 2.486740201711654663e-01 -2.114336490631103516e-01 3.076525628566741943e-01 1.408225446939468384e-01 -2.115669250488281250e-01 -2.465176880359649658e-01 -7.833029329776763916e-02
-2.455136328935623169e-01 -8.128508925437927246e-02 -1.144387796521186829e-01 2.843624651432037354e-01 -2.575606107711791992e-01 3.560636192560195923e-02 -1.272057592868804932e-01 -2.970309853553771973e-01 -1.692852750420570374e-02 4.022640287876129150e-01 -3.072727844119071960e-02 -1.186549365520477295e-01 -4.883302003145217896e-02 2.183953970670700073e-01 -1.265404969453811646e-01 -2.062992006540298462e-02 3.005378879606723785e-02 2.754978239536285400e-01 1.458116918802261353e-01 1.101508513092994690e-01 1.153106987476348877e-01 -5.758925899863243103e-02 -1.969759911298751831e-01 6.482663005590438843e-02 -3.425854444503784180e-01 6.624908745288848877e-02 -2.127159833908081055e-01 -2.353060431778430939e-02 -2.528391778469085693e-02 -1.630015075206756592e-01 3.969083726406097412e-02 -2.394720911979675293e-01
-2.677681446075439453e-01 -1.806227266788482666e-01 2.690085768699645996e-01 1.858427226543426514e-01 -4.852887068409472704e-04 2.521329820156097412e-01 1.551181674003601074e-01 7.852554321289062500e-02 -1.368228644132614136e-01 1.663025617599487305e-01 1.509018838405609131e-01 -3.984371125698089600e-01 1.390662789344787598e-01 6.487613916397094727e-02 -1.949266791343688965e-01 1.652011722326278687e-01 9.105992317199707031e-02 1.399608254432678223e-01 3.002685010433197021e-01 -1.920010298490524292e-01 9.293663501739501953e-02 1.654536128044128418e-01 -4.676763340830802917e-02 -2.642183378338813782e-02 -2.236725836992263794e-01 1.244705393910408020e-01 -1.035970598459243774e-01 7.568391412496566772e-02 5.498749762773513794e-02 1.307840645313262939e-01 1.239915490150451660e-01 -2.587428390979766846e-01
7.345881313085556030e-02 -3.137242794036865234e-02 9.978029876947402954e-02 1.296941339969635010e-01 -2.580875903367996216e-02 6.647275388240814209e-02 -7.205591350793838501e-02 -1.040598824620246887e-01 -9.511528164148330688e-02 2.931799888610839844e-01 6.534278392791748047e-02 -2.207716405391693115e-01 3.233237564563751221e-01 1.755995750427246094e-01 8.108374476432800293e-02 -2.543238103389739990e-01 -6.307473033666610718e-02 3.009123504161834717e-01 9.681145101785659790e-02 3.300297260284423828e-01 1.084796339273452759e-01 1.911509186029434204e-01 -4.900230094790458679e-02 1.272628158330917358e-01 1.549856737256050110e-02 1.530231088399887085e-01 -1.281093657016754150e-01 1.998896747827529907e-01 3.194555342197418213e-01 -2.137506455183029175e-01 -3.974774479866027832e-02 -2.864093780517578125e-01
-2.638845443725585938e-01 -4.832403734326362610e-02 3.283890783786773682e-01 -2.235198579728603363e-02 -4.074286296963691711e-02 2.534956037998199463e-01 -2.944562397897243500e-02 -1.007770150899887085e-01 -1.531826257705688477e-01 4.152781963348388672e-01 1.255436390638351440e-01 7.711191475391387939e-02 1.138114035129547119e-01 -7.269729673862457275e-02 1.919415593147277832e-01 -4.807795584201812744e-02 2.783915102481842041e-01 1.711701452732086182e-01 -1.073161233216524124e-02 2.714658975601196289e-01 2.846065163612365723e-01 -1.416094452142715454e-01 2.549076974391937256e-01 -3.125543938949704170e-03 -2.214860171079635620e-01 1.030062735080718994e-01 -1.356177031993865967e-01 1.345413774251937866e-01 8.593145757913589478e-02 1.133291870355606079e-01 6.031498312950134277e-02 -3.242137283086776733e-02
2.318330109119415283e-01 -2.634634673595428467e-01 -3.000724129378795624e-02 2.901025414466857910e-01 6.276872009038925171e-02 6.463551521301269531e-02 2.050796058028936386e-03 -4.153122380375862122e-02 2.990914881229400635e-01 4.199578464031219482e-01 8.610304445028305054e-02 -1.008792147040367126e-01 7.076079398393630981e-02 4.366566613316535950e-02 8.700372278690338135e-02 -2.425010949373245239e-01 1.403101831674575806e-01 1.125515773892402649e-01 1.149554923176765442e-01 -1.027018949389457703e-01 2.059325277805328369e-01 -1.025867313146591187e-01 1.600645780563354492e-01 -3.466365039348602295e-01 -2.207970023155212402e-01 1.788632571697235107e-02 2.002647370100021362e-01 1.922543644905090332e-01 5.998108908534049988e-02 -1.752419173717498779e-01 -1.265550847165286541e-03 -9.978926926851272583e-02
3.068228717893362045e-03 -2.537235915660858154e-01 3.608997464179992676e-01 3.285936415195465088e-01 1.180446296930313110e-01 2.080155164003372192e-02 -1.009409595280885696e-02 1.039073094725608826e-01 -7.292142510414123535e-02 2.131081819534301758e-01 1.082318648695945740e-01 1.838011592626571655e-01 -9.275273978710174561e-02 2.395656146109104156e-02 2.933335490524768829e-02 -5.054827034473419189e-02 2.103227376937866211e-01 1.036493480205535889e-01 1.230578720569610596e-01 1.194112449884414673e-01 1.401502490043640137e-01 5.120800435543060303e-02 1.019447967410087585e-01 -4.371522367000579834e-01 -9.874453768134117126e-03 -1.644596010446548462e-01 4.111199080944061279e-02 2.634604871273040771e-01 -1.880456805229187012e-01 -9.806588292121887207e-02 1.262463778257369995e-01 -3.098414242267608643e-01
-5.282665789127349854e-02 -8.656102418899536133e-02 3.931699693202972412e-01 5.574023816734552383e-04 4.288281127810478210e-02 -3.858375921845436096e-02 1.890728436410427094e-02 1.127196028828620911e-01 6.762561202049255371e-02 1.901374757289886475e-01 2.698585391044616699e-02 -1.610211282968521118e-01 -5.449197068810462952e-02 1.433294713497161865e-01 -3.426821529865264893e-01 1.656239181756973267e-01 2.759076356887817383e-01 1.226868182420730591e-01 8.314900100231170654e-02 1.454266160726547241e-01 3.107090294361114502e-01 -1.748881489038467407e-02 -2.787202596664428711e-01 -7.564119994640350342e-02 -2.078848332166671753e-01 1.966920495033264160e-01 1.236426457762718201e-01 2.343004047870635986e-01 -2.579445838928222656e-01 -1.132357046008110046e-01 2.033876627683639526e-01 -1.033520847558975220e-01
1.153534874320030212e-01 -3.581194439902901649e-03 4.078854918479919434e-01 2.360119670629501343e-01 -3.894506394863128662e-02 1.097092330455780029e-01 2.107788175344467163e-01 -2.967997454106807709e-02 -2.004625499248504639e-01 2.890937030315399170e-01 2.736273407936096191e-01 3.561615943908691406e-02 -2.537421882152557373e-01 3.209104835987091064e-01 9.204526245594024658e-02 -2.192832529544830322e-02 -2.923038043081760406e-02 -7.650022953748703003e-02 1.169446408748626709e-01 2.163163572549819946e-01 -2.049574442207813263e-02 6.324651092290878296e-02 1.281010359525680542e-02 -1.703132092952728271e-01 -1.010244339704513550e-01 3.567054122686386108e-02 -1.310012489557266235e-01 1.917265206575393677e-01 -2.146199047565460205e-01 -6.671024113893508911e-02 1.260477453470230103e-01 -3.113827407360076904e-01
1.834737211465835571e-01 -1.544443517923355103e-02 1.209090799093246460e-01 -8.482865989208221436e-02 -3.570878505706787109e-02 1.102232784032821655e-01 4.433396458625793457e-02 -1.135039255023002625e-01 -9.274320304393768311e-02 3.569292128086090088e-01 -4.209056496620178223e-02 -1.800376772880554199e-01 3.206894695758819580e-01 3.645091056823730469e-01 -1.561417728662490845e-01 -1.262203007936477661e-01 1.350011080503463745e-01 1.352072209119796753e-01 7.385326083749532700e-03 2.023610100150108337e-02 3.223456740379333496e-01 -2.280234396457672119e-01 7.111673057079315186e-02 2.580374777317047119e-01 -9.729444980621337891e-02 1.893614381551742554e-01 -2.193029373884201050e-01 1.187648177146911621e-01 -4.022579640150070190e-02 -1.092644315212965012e-02 -2.061059474945068359e-01 -2.314153462648391724e-01
2.721376121044158936e-01 -1.272906549274921417e-02 2.574011683464050293e-01 1.369619816541671753e-01 -6.936270743608474731e-02 2.403526306152343750e-01 -2.008707374334335327e-01 3.230850696563720703e-01 4.186219349503517151e-02 3.398978114128112793e-01 1.095769777894020081e-01 2.088961889967322350e-03 6.389433890581130981e-02 -2.156745344400405884e-01 -1.143174916505813599e-01 -1.023188158869743347e-01 -6.399001926183700562e-02 -6.072743237018585205e-02 -5.587721616029739380e-02 -3.688465803861618042e-02 3.960931599140167236e-01 -9.986025840044021606e-02 2.477584779262542725e-02 -5.702215246856212616e-03 -5.543400347232818604e-02 2.199222594499588013e-01 -1.767773628234863281e-01 3.174596130847930908e-01 1.153763849288225174e-02 1.834787577390670776e-01 1.106038764119148254e-01 -1.440401822328567505e-01
1.849894225597381592e-01 -1.134716868400573730e-01 2.847363948822021484e-01 2.718837857246398926e-01 5.000625178217887878e-02 1.227132454514503479e-01 1.379272639751434326e-01 -6.353894621133804321e-02 -3.053353913128376007e-02 4.667618274688720703e-01 -2.422783970832824707e-01 -4.514168947935104370e-02 2.010651230812072754e-01 -7.868727296590805054e-02 8.471587300300598145e-02 1.364182084798812866e-01 1.114693880081176758e-01 -2.654771506786346436e-02 -8.846683427691459656e-03 9.486602991819381714e-02 2.323796153068542480e-01 1.965465843677520752e-01 2.203713953495025635e-01 -9.648089855909347534e-02 -2.309916764497756958e-01 -7.542221248149871826e-02 -6.911814957857131958e-02 -3.567549288272857666e-01 4.831772297620773315e-02 -6.254810094833374023e-02 -2.955371886491775513e-02 -1.855205744504928589e-01
-6.245825067162513733e-02 -1.286150515079498291e-01 2.634759545326232910e-01 3.499986529350280762e-01 -6.558401882648468018e-02 -2.725571952760219574e-02 2.106657065451145172e-02 -1.406338959932327271e-01 8.399903774261474609e-02 2.415448129177093506e-01 1.505891978740692139e-01 5.060012638568878174e-02 7.043746858835220337e-02 3.403514325618743896e-01 -1.796889603137969971e-01 1.135809049010276794e-01 3.295295536518096924e-01 -5.604461953043937683e-02 -1.413867622613906860e-01 -6.998828798532485962e-02 2.370465993881225586e-01 2.535857558250427246e-01 -1.292346417903900146e-01 -3.081370890140533447e-01 -8.544965088367462158e-02 -6.204017903655767441e-03 1.042942181229591370e-01 9.244802594184875488e-02 4.065091162919998169e-02 -3.665205836296081543e-02 -2.154183685779571533e-01 -2.466068565845489502e-01
5.620072782039642334e-02 9.552096575498580933e-02 1.245943531394004822e-01 3.866941854357719421e-02 1.485843509435653687e-01 7.571601122617721558e-02 6.996826082468032837e-02 1.587371826171875000e-01 1.169021725654602051e-01 5.868002176284790039e-01 -1.004008809104561806e-03 4.105268162675201893e-04 1.664184182882308960e-01 2.260722368955612183e-01 -2.006168067455291748e-01 1.057468578219413757e-01 2.187211364507675171e-01 -2.116146683692932129e-01 3.901101350784301758e-01 -1.459493767470121384e-02 1.181069612503051758e-01 8.708216249942779541e-02 2.842338569462299347e-02 9.916976839303970337e-02 2.681604027748107910e-02 2.834134995937347412e-01 4.153566062450408936e-02 -1.837291866540908813e-01 -2.629839442670345306e-02 3.001316916197538376e-03 1.615476310253143311e-01 6.359459459781646729e-02
-2.619369029998779297e-01 1.518760714679956436e-02 3.638380765914916992e-01 4.395185410976409912e-02 8.804600685834884644e-02 2.567029595375061035e-01 -5.043389275670051575e-02 7.692868262529373169e-02 -3.162970021367073059e-02 3.017320036888122559e-01 7.426039129495620728e-02 -2.116659581661224365e-01 1.950877010822296143e-01 6.727679073810577393e-02 4.827409237623214722e-02 -1.618428528308868408e-01 -1.193933561444282532e-01 -1.725807487964630127e-01 3.479410111904144287e-01 3.684474527835845947e-02 1.604338735342025757e-01 1.031955610960721970e-02 -1.867147162556648254e-02 -2.217632234096527100e-01 -1.610336601734161377e-01 1.369575858116149902e-01 -1.111631467938423157e-02 3.722550570964813232e-01 -1.632601916790008545e-01 1.988043189048767090e-01 1.386854215525090694e-03 9.935750067234039307e-02
-5.081061646342277527e-02 1.710183769464492798e-01 -2.125484198331832886e-01 2.912980318069458008e-01 -2.488099485635757446e-01 2.420656234025955200e-01 -4.347342252731323242e-02 -1.958322674036026001e-01 7.857061177492141724e-02 4.345585405826568604e-01 7.059042155742645264e-02 -1.592507064342498779e-01 4.604798555374145508e-02 1.685420125722885132e-01 -1.029749438166618347e-01 -1.525114327669143677e-01 2.589452639222145081e-02 -1.601308817043900490e-03 1.511647999286651611e-01 -6.186001747846603394e-02 7.185049355030059814e-03 8.671581000089645386e-02 -1.561628729104995728e-01 1.888530999422073364e-01 -2.595759034156799316e-01 2.204638570547103882e-01 -1.817869395017623901e-01 1.665074378252029419e-01 -2.657553255558013916e-01 4.676926508545875549e-02 -5.636114999651908875e-02 -1.998239457607269287e-01
-1.780500859022140503e-01 -3.413806110620498657e-02 2.881570756435394287e-01 3.834775090217590332e-02 1.493246555328369141e-01 1.795996874570846558e-01 -6.296977400779724121e-02 -8.023305237293243408e-02 -2.896551489830017090e-01 2.507170736789703369e-01 3.966796025633811951e-02 1.323723793029785156e-01 3.522325754165649414e-01 -3.557386109605431557e-03 2.048573940992355347e-01 -8.612278848886489868e-02 2.095230519771575928e-01 6.489681452512741089e-02 -1.182938087731599808e-02 2.015883624553680420e-01 2.468119412660598755e-01 -7.357326149940490723e-02 9.552536159753799438e-02 -2.831027209758758545e-01 -3.887015581130981445e-01 1.196598708629608154e-01 -3.845892101526260376e-02 1.182760819792747498e-01 -1.138482764363288879e-01 -1.095746532082557678e-01 1.289094835519790649e-01 1.067702621221542358e-01
1.249353736639022827e-01 -6.654993444681167603e-02 3.125225007534027100e-01 9.244271367788314819e-02 -2.771539054811000824e-02 -4.844094812870025635e-02 2.096712589263916016e-01 1.549684703350067139e-01 -3.016337752342224121e-01 2.788656353950500488e-01 -4.408646374940872192e-02 -1.984159499406814575e-01 -1.720727048814296722e-02 2.651652693748474121e-01 4.318359121680259705e-02 -1.718743741512298584e-01 -1.790371388196945190e-01 3.745218217372894287e-01 1.890726271085441113e-03 -1.386431455612182617e-01 1.389240920543670654e-01 -5.281283333897590637e-02 2.513709478080272675e-02 4.014467820525169373e-02 -3.100341260433197021e-01 2.855941057205200195e-01 -1.494644731283187866e-01 1.007581055164337158e-01 -1.359288394451141357e-01 1.191596128046512604e-02 -1.293671727180480957e-01 -1.707873344421386719e-01
-1.058141700923442841e-02 -1.168746277689933777e-01 -1.894989423453807831e-02 1.741129159927368164e-01 2.223298884928226471e-02 2.162981033325195312e-01 4.489447548985481262e-02 -2.534937113523483276e-02 -9.228610992431640625e-02 3.250820934772491455e-01 -4.980722069740295410e-02 1.209537163376808167e-01 2.611282169818878174e-01 2.153071910142898560e-01 1.710569858551025391e-02 -1.756712794303894043e-01 -5.104628205299377441e-02 1.415933966636657715e-01 2.563208341598510742e-01 2.039702534675598145e-01 -4.384079948067665100e-02 1.061167418956756592e-01 -2.157683670520782471e-01 1.599543839693069458e-01 -2.959457337856292725e-01 8.854691684246063232e-02 -3.137860894203186035e-01 2.343667447566986084e-01 -1.290232466999441385e-04 -3.654769062995910645e-01 -4.468349367380142212e-02 -1.701356023550033569e-01
2.664377689361572266e-01 -1.616250127553939819e-01 5.182090029120445251e-02 3.481537997722625732e-01 2.717536874115467072e-02 5.533437430858612061e-02 -6.824690103530883789e-02 -1.187395453453063965e-01 6.717571616172790527e-02 2.245335727930068970e-01 -3.153410181403160095e-02 -1.242731735110282898e-01 5.653101578354835510e-02 6.628856994211673737e-03 6.495842337608337402e-02 -3.298323750495910645e-01 1.171310767531394958e-01 -1.204712986946105957e-01 4.913645237684249878e-02 -9.890578687191009521e-02 3.545326590538024902e-01 2.732015401124954224e-02 1.696653515100479126e-01 -3.229253888130187988e-01 -3.587315976619720459e-01 -3.651453182101249695e-02 1.522395312786102295e-01 1.221008673310279846e-01 3.973236307501792908e-02 -1.452678591012954712e-01 -5.514879524707794189e-02 -2.739585638046264648e-01
6.881342083215713501e-02 3.121994063258171082e-02 2.325656414031982422e-01 1.638969480991363525e-01 -5.517785623669624329e-02 -9.216009080410003662e-02 3.008915781974792480e-01 -1.228761598467826843e-01 1.413606852293014526e-01 2.333600223064422607e-01 1.388076245784759521e-01 -4.418011009693145752e-02 2.681739926338195801e-01 1.537246108055114746e-01 -1.073873881250619888e-02 2.983512580394744873e-01 -5.831754207611083984e-02 2.946215309202671051e-02 -1.118411030620336533e-02 -2.346050441265106201e-01 8.689865469932556152e-02 2.073736041784286499e-01 -2.196321487426757812e-01 -2.409894913434982300e-01 -2.633709013462066650e-01 2.224251478910446167e-01 -9.155692905187606812e-02 -3.578014299273490906e-02 -1.909995451569557190e-02 1.142195686697959900e-01 2.493706792593002319e-01 -3.089214861392974854e-01
-1.319688558578491211e-01 1.330890655517578125e-01 1.613144874572753906e-01 9.430843591690063477e-02 -6.422635912895202637e-02 1.526897549629211426e-01 -1.071393396705389023e-02 -7.932939380407333374e-02 -1.224608346819877625e-01 3.052824437618255615e-01 1.670532524585723877e-01 -2.872573137283325195e-01 1.741731464862823486e-01 -1.856274753808975220e-01 1.781700700521469116e-01 -6.883298605680465698e-02 1.413707435131072998e-02 -1.716518700122833252e-01 3.528351783752441406e-01 1.443661302328109741e-01 3.325341641902923584e-02 9.766364097595214844e-02 6.286986172199249268e-02 -2.699924111366271973e-01 -2.006770968437194824e-01 3.292678892612457275e-01 1.295771002769470215e-01 3.625436127185821533e-01 1.242560818791389465e-01 -2.288789115846157074e-02 1.483281725086271763e-03 -2.899505198001861572e-02
3.484515249729156494e-01 1.151053979992866516e-01 8.639728277921676636e-02 1.085056215524673462e-01 -2.295921370387077332e-02 3.611401915550231934e-01 -4.353791475296020508e-02 9.147906303405761719e-02 2.794974856078624725e-02 4.527872502803802490e-01 1.841698735952377319e-01 -3.510973751544952393e-01 6.885363906621932983e-02 5.907208099961280823e-02 1.547227203845977783e-01 1.097476556897163391e-01 7.372298091650009155e-02 -8.191286027431488037e-02 -2.622905075550079346e-01 7.918906956911087036e-02 2.971099019050598145e-01 1.080024167895317078e-01 1.135702207684516907e-01 -3.673603758215904236e-02 -5.889488011598587036e-02 3.595301136374473572e-02 -8.477586507797241211e-02 1.216359883546829224e-01 -1.472546011209487915e-01 1.042638812214136124e-02 -3.776845335960388184e-02 -2.152221798896789551e-01
-6.323004513978958130e-02 -2.551524937152862549e-01 5.098803740111179650e-05 3.473507240414619446e-02 2.491294406354427338e-02 1.714492738246917725e-01 -2.746903896331787109e-01 -1.677161641418933868e-02 2.702121622860431671e-02 1.464341729879379272e-01 6.984656210988759995e-03 -2.982123792171478271e-01 6.193032115697860718e-02 7.555326819419860840e-02 1.726353466510772705e-01 -1.502252668142318726e-01 7.611724082380533218e-03 -1.249904632568359375e-01 9.100510925054550171e-02 1.222293823957443237e-02 3.977956473827362061e-01 1.022005360573530197e-02 -3.408726677298545837e-02 -7.162623107433319092e-02 -3.519836068153381348e-02 4.379349648952484131e-01 -3.202748298645019531e-01 1.371147036552429199e-01 -2.544242739677429199e-01 1.118521168828010559e-01 -1.526094973087310791e-01 -2.172314375638961792e-01
-1.685646921396255493e-01 -1.144019812345504761e-01 3.801609575748443604e-02 1.815134733915328979e-01 -7.896164059638977051e-02 2.652462124824523926e-01 -1.259879022836685181e-01 -5.848659947514533997e-02 -1.135099753737449646e-01 2.142651379108428955e-01 6.830299645662307739e-02 -3.031488358974456787e-01 1.325076371431350708e-01 7.397346943616867065e-02 1.493417024612426758e-01 -1.396739035844802856e-01 -8.274272829294204712e-02 1.283182799816131592e-01 2.554365433752536774e-02 4.103624224662780762e-01 3.395733237266540527e-01 -1.180947870016098022e-01 -1.397185176610946655e-01 -1.936067938804626465e-01 -1.846691966056823730e-01 1.611550450325012207e-01 -8.690556138753890991e-02 2.190599888563156128e-01 3.105954825878143311e-01 -4.689968377351760864e-02 -6.177904829382896423e-02 -1.062951162457466125e-01
-1.744488254189491272e-02 -2.140184044837951660e-01 2.011593580245971680e-01 -1.551783829927444458e-01 -2.811934612691402435e-02 7.235497236251831055e-02 -8.161900192499160767e-02 7.369600981473922729e-02 -2.187891751527786255e-01 3.791858553886413574e-01 2.785211801528930664e-01 -1.943091116845607758e-02 4.436942934989929199e-01 1.704532951116561890e-01 -1.427526473999023438e-01 6.720653921365737915e-02 -2.630582153797149658e-01 -1.274848133325576782e-01 2.480800896883010864e-01 -1.635125875473022461e-01 1.282279193401336670e-01 -8.408241719007492065e-02 -1.314662992954254150e-01 -9.109341353178024292e-02 -8.695440739393234253e-02 -5.680093541741371155e-03 -2.469947636127471924e-01 -7.528806477785110474e-02 -2.212937027215957642e-01 6.761691719293594360e-02 -5.942036397755146027e-03 1.180479489266872406e-02
-7.490354031324386597e-02 9.729063510894775391e-02 6.717683374881744385e-02 2.039293795824050903e-01 -4.473087936639785767e-02 -2.508898265659809113e-02 -9.410204738378524780e-02 -2.264198362827301025e-01 -1.413684934377670288e-01 3.788627386093139648e-01 4.334779921919107437e-03 2.365057319402694702e-01 1.691177785396575928e-01 -6.398408859968185425e-02 -1.477836519479751587e-01 9.618703275918960571e-03 2.288536913692951202e-02 2.268283665180206299e-01 1.036853119730949402e-01 -1.255274564027786255e-01 3.418167233467102051e-01 1.314596533775329590e-01 3.987222015857696533e-01 -9.067191928625106812e-02 -5.381237342953681946e-02 3.470422327518463135e-01 -2.169968038797378540e-01 -8.157633990049362183e-02 -1.898365169763565063e-01 -3.697901591658592224e-02 6.267084926366806030e-02 -6.128915399312973022e-02
-1.326605677604675293e-01 3.330454602837562561e-02 9.675612673163414001e-03 3.316443562507629395e-01 7.762882858514785767e-02 2.073656916618347168e-01 1.874577626585960388e-02 7.974972575902938843e-02 1.124670952558517456e-01 1.536627709865570068e-01 2.015212923288345337e-01 -2.711086906492710114e-02 1.431245356798171997e-03 -1.713265664875507355e-02 -7.078611850738525391e-02 -6.374164484441280365e-03 -9.355319291353225708e-02 1.485716253519058228e-01 1.805551648139953613e-01 3.173576891422271729e-01 5.380177497863769531e-01 -1.351262032985687256e-01 -2.745960950851440430e-01 1.892574690282344818e-02 -2.969200909137725830e-01 4.748121276497840881e-02 6.698368117213249207e-03 1.683318167924880981e-01 4.917797073721885681e-02 -1.911724917590618134e-02 -5.770760029554367065e-02 -2.449134141206741333e-01
9.844241291284561157e-02 -3.013936579227447510e-01 3.098200559616088867e-01 9.449833631515502930e-02 -3.117667138576507568e-01 -7.819721102714538574e-02 -6.424520909786224365e-02 -2.193794250488281250e-01 1.577486544847488403e-01 4.256217479705810547e-01 3.880080208182334900e-02 -1.502046585083007812e-01 -3.932205587625503540e-02 -2.862524241209030151e-03 -1.951860040426254272e-01 2.079681307077407837e-02 4.012273997068405151e-02 -2.533139884471893311e-01 6.141271442174911499e-02 -1.806427538394927979e-01 1.455417722463607788e-01 1.246130689978599548e-01 -3.643648326396942139e-02 -6.814009696245193481e-02 -8.279194682836532593e-02 2.414780110120773315e-02 8.772172778844833374e-02 1.741893291473388672e-01 -1.591315269470214844e-01 -2.594403624534606934e-01 -9.986361116170883179e-02 -2.754130363464355469e-01
1.621185243129730225e-02 1.676140576601028442e-01 -4.820048063993453979e-02 8.650615066289901733e-02 7.710527628660202026e-02 3.331411778926849365e-01 -9.634223580360412598e-02 1.200070902705192566e-01 -2.388985157012939453e-01 4.643992185592651367e-01 -2.005550861358642578e-01 -8.329934440553188324e-03 4.228395596146583557e-02 -1.315518841147422791e-02 -3.218730390071868896e-01 -2.231486588716506958e-01 7.638614624738693237e-02 1.391950547695159912e-01 1.412735432386398315e-01 -7.469534128904342651e-02 3.899127542972564697e-01 1.003271788358688354e-01 -1.050824746489524841e-01 -3.527971450239419937e-03 -2.067383229732513428e-01 -3.063794970512390137e-02 1.249031908810138702e-02 -4.653580486774444580e-02 1.100229993462562561e-01 1.203278601169586182e-01 3.849518299102783203e-02 -2.342391014099121094e-01
-5.151858180761337280e-02 2.163637429475784302e-01 1.684866249561309814e-01 1.596283763647079468e-01 -6.464640796184539795e-02 1.368779242038726807e-01 -8.216097950935363770e-02 -1.006834506988525391e-01 -4.985205829143524170e-01 3.065204322338104248e-01 -1.864508986473083496e-01 8.982069790363311768e-02 1.390145123004913330e-01 9.084885567426681519e-02 5.645893141627311707e-02 -4.008401557803153992e-02 2.411069720983505249e-02 -4.206793755292892456e-02 2.476474195718765259e-01 7.649157196283340454e-02 2.191615849733352661e-01 -1.266725063323974609e-01 2.479914277791976929e-01 -1.122242957353591919e-01 -3.781282901763916016e-01 -6.649155169725418091e-03 -9.723995625972747803e-02 1.093759164214134216e-01 1.278849393129348755e-01 1.522078216075897217e-01 7.765414565801620483e-02 -1.465621590614318848e-01
1.659448146820068359e-01 -2.122901678085327148e-01 9.927632287144660950e-03 1.884872019290924072e-01 -4.144392162561416626e-02 1.276634484529495239e-01 5.499343201518058777e-02 5.012104753404855728e-03 -3.863411769270896912e-02 4.617497920989990234e-01 -1.545782834291458130e-01 -2.201873064041137695e-01 7.951981574296951294e-02 1.526091694831848145e-01 -2.441825568675994873e-01 4.067542776465415955e-02 2.872476121410727501e-03 -2.819174528121948242e-01 3.430714905261993408e-01 2.529373951256275177e-02 -5.096279457211494446e-02 7.975115627050399780e-02 1.278836429119110107e-01 -3.851164877414703369e-01 -2.522994875907897949e-01 -5.026095360517501831e-02 7.791854441165924072e-02 -6.997999548912048340e-02 -1.842527389526367188e-01 -2.861934155225753784e-02 -9.650512039661407471e-02 -6.956615950912237167e-03
1.928992718458175659e-01 7.447392493486404419e-02 3.807979822158813477e-01 4.685774818062782288e-02 -1.081694662570953369e-02 2.736830525100231171e-02 -3.499665856361389160e-02 9.333904832601547241e-02 -1.461259126663208008e-01 2.503592967987060547e-01 -2.946159429848194122e-02 2.589680068194866180e-02 9.881106019020080566e-02 4.358846247196197510e-01 7.366718351840972900e-02 9.125170856714248657e-02 3.034173697233200073e-02 3.885053694248199463e-01 -2.319372259080410004e-02 5.256953090429306030e-02 1.713567972183227539e-01 5.000496748834848404e-03 -2.780003845691680908e-02 1.340524107217788696e-02 -3.940708935260772705e-01 1.258695423603057861e-01 -2.892177700996398926e-01 9.496872872114181519e-02 -6.778436899185180664e-02 1.379559934139251709e-01 -5.547616630792617798e-02 -1.554008722305297852e-01
1.961466073989868164e-01 1.675371378660202026e-01 2.643592953681945801e-01 1.071374416351318359e-01 -5.735871195793151855e-02 4.342230781912803650e-02 7.376991212368011475e-02 -1.321167796850204468e-01 5.408320203423500061e-02 4.928157627582550049e-01 1.977279037237167358e-01 -1.099475771188735962e-01 -5.710124969482421875e-02 -6.849022954702377319e-02 5.941664054989814758e-02 -3.721922263503074646e-02 -2.053510993719100952e-01 1.342671085149049759e-02 3.438821434974670410e-02 -1.749007403850555420e-01 3.526746034622192383e-01 1.116562336683273315e-01 -7.626068592071533203e-02 9.622363746166229248e-02 -5.074561759829521179e-02 1.543122529983520508e-01 -9.885475039482116699e-02 8.737037330865859985e-02 3.077723979949951172e-01 2.334274351596832275e-01 1.473744660615921021e-01 -2.709407210350036621e-01
2.160206437110900879e-01 2.657308280467987061e-01 1.794778257608413696e-01 2.556549012660980225e-02 -3.663298115134239197e-02 1.496873497962951660e-01 -1.677380055189132690e-01 3.677562996745109558e-02 9.110382199287414551e-02 2.293651849031448364e-01 -9.209202975034713745e-02 -2.189720124006271362e-01 3.415003791451454163e-02 1.202077120542526245e-01 -1.951311230659484863e-01 -3.484961688518524170e-01 6.638396531343460083e-02 3.811001032590866089e-02 3.629094064235687256e-01 9.890227764844894409e-02 2.770609557628631592e-01 -4.780055955052375793e-03 -3.662867248058319092e-01 -8.570925891399383545e-02 -1.168823987245559692e-01 1.581414043903350830e-01 -8.698645979166030884e-02 2.024223804473876953e-01 4.599029198288917542e-03 -1.824808269739151001e-01 7.867491990327835083e-02 -1.085182651877403259e-01
4.510656930506229401e-03 -1.890580952167510986e-01 -6.062280014157295227e-02 2.737095765769481659e-02 -1.072554066777229309e-01 1.466848403215408325e-01 -2.515482604503631592e-01 -1.272831410169601440e-01 1.825276017189025879e-01 3.215244412422180176e-01 7.170473784208297729e-02 -5.055793002247810364e-02 5.097276717424392700e-02 1.767718344926834106e-01 1.772754937410354614e-01 1.570561155676841736e-02 2.880234718322753906e-01 -2.749229967594146729e-01 1.685893386602401733e-01 1.476813256740570068e-01 2.446456700563430786e-01 5.486694723367691040e-02 1.570175737142562866e-01 -4.336801767349243164e-01 -2.110441923141479492e-01 8.372792601585388184e-02 1.291848719120025635e-01 1.902751475572586060e-01 -8.626259863376617432e-02 -1.736971437931060791e-01 1.331312395632266998e-02 -1.039388701319694519e-01
1.881789788603782654e-02 -3.709295019507408142e-02 2.323383241891860962e-01 4.137362167239189148e-02 -1.701622270047664642e-02 -4.670158773660659790e-02 1.012966409325599670e-01 -1.617856770753860474e-01 2.306733047589659691e-03 4.330301284790039062e-01 2.207521498203277588e-01 -1.693379133939743042e-01 4.313169047236442566e-02 1.339145302772521973e-01 -1.811717152595520020e-01 -1.821502810344099998e-03 2.041767388582229614e-01 -4.101590067148208618e-02 1.201243177056312561e-01 5.535908415913581848e-02 2.989153936505317688e-02 -2.657224424183368683e-02 1.196790579706430435e-02 -1.002174690365791321e-01 -1.071005687117576599e-01 -6.340374052524566650e-02 2.373937219381332397e-01 1.746830344200134277e-01 -3.791588544845581055e-01 -2.655605971813201904e-02 2.541337013244628906e-01 -4.495123624801635742e-01
1.356257498264312744e-01 2.802793085575103760e-01 -1.341642159968614578e-02 1.833133995532989502e-01 1.181930396705865860e-02 2.935275733470916748e-01 -1.617920845746994019e-01 6.116121634840965271e-02 -2.018766477704048157e-02 2.519251704216003418e-01 1.055165603756904602e-01 1.707338988780975342e-01 2.421943284571170807e-02 1.422144770622253418e-01 -2.007031626999378204e-02 -1.961103677749633789e-01 1.031136214733123779e-01 1.254472434520721436e-01 2.330940812826156616e-01 -1.075463294982910156e-01 1.320968419313430786e-01 1.184137761592864990e-01 -4.566303789615631104e-01 -1.008881926536560059e-01 -1.175676435232162476e-01 3.800971806049346924e-01 -6.703949719667434692e-02 8.607362955808639526e-02 1.040467768907546997e-01 -1.446858644485473633e-01 -1.197501718997955322e-01 -1.746140271425247192e-01
1.390044204890727997e-02 -9.689307957887649536e-02 -4.917076975107192993e-02 -5.537170544266700745e-02 3.438437730073928833e-02 -1.739090308547019958e-03 -2.303120344877243042e-01 -1.487874090671539307e-01 -1.709674834273755550e-03 3.519138097763061523e-01 3.279260694980621338e-01 1.132250353693962097e-01 -1.617331653833389282e-01 -1.255539357662200928e-01 2.341555897146463394e-03 -8.532746136188507080e-02 9.204509109258651733e-02 -5.205168202519416809e-02 3.137201368808746338e-01 -1.878174096345901489e-01 2.659916877746582031e-01 8.004909008741378784e-02 -1.615376025438308716e-01 -4.652077853679656982e-01 -2.198894321918487549e-02 -1.566031761467456818e-02 9.202867001295089722e-02 1.136241331696510315e-01 1.770105771720409393e-02 -1.224323213100433350e-01 -1.489890068769454956e-01 -3.016620576381683350e-01
4.120289906859397888e-02 4.371324181556701660e-02 1.845696941018104553e-02 2.490553632378578186e-02 1.595315337181091309e-01 -4.048570245504379272e-02 -1.572003513574600220e-01 1.595509797334671021e-01 -2.327499985694885254e-01 3.902457058429718018e-01 -7.019292563199996948e-02 -2.700162352994084358e-03 -8.945211023092269897e-02 -3.801874071359634399e-02 -3.053590655326843262e-01 1.810731738805770874e-01 2.938117682933807373e-01 -1.098459661006927490e-01 1.814185082912445068e-01 -6.268147379159927368e-02 1.457338929176330566e-01 -2.131537795066833496e-01 1.171709597110748291e-01 -9.991685301065444946e-02 -1.790829896926879883e-01 3.553241491317749023e-01 -2.425935566425323486e-01 1.399414241313934326e-01 -7.390681654214859009e-02 -6.695464998483657837e-02 -2.734352350234985352e-01 -1.555755436420440674e-01
-1.853115623816847801e-03 2.896240055561065674e-01 1.459517776966094971e-01 2.914530336856842041e-01 -9.202371537685394287e-02 2.203954607248306274e-01 -5.262396857142448425e-02 -2.403459995985031128e-01 -5.738647654652595520e-02 1.105120107531547546e-01 -9.416581690311431885e-02 -5.480119585990905762e-02 8.986857533454895020e-02 9.193466603755950928e-02 5.226648971438407898e-02 -7.170624285936355591e-02 6.869204342365264893e-02 -9.979227930307388306e-02 4.698563218116760254e-01 -6.380905956029891968e-02 2.034932672977447510e-01 -4.421107098460197449e-02 -1.249544173479080200e-01 5.982922762632369995e-02 -1.916601061820983887e-01 -8.614702522754669189e-02 -1.492182463407516479e-01 -1.355255097150802612e-01 -1.867172271013259888e-01 -1.344970911741256714e-01 -8.776365965604782104e-02 -4.393142759799957275e-01
2.673647180199623108e-02 1.469043493270874023e-01 3.030049502849578857e-01 -1.095268502831459045e-02 1.724929362535476685e-01 3.225625306367874146e-02 2.969519197940826416e-01 -7.550642639398574829e-02 4.255883977748453617e-04 3.782451748847961426e-01 2.279623299837112427e-01 -1.528833061456680298e-02 -1.169744599610567093e-02 1.277238875627517700e-02 -1.795735359191894531e-01 -3.875975310802459717e-02 2.105694860219955444e-01 -8.901045471429824829e-02 6.612465530633926392e-02 3.281701356172561646e-02 1.001326218247413635e-01 6.268500816076993942e-03 -4.456508904695510864e-02 -1.656562834978103638e-01 -2.919630408287048340e-01 -1.242562681436538696e-01 8.866424113512039185e-02 3.639767467975616455e-01 -3.671465814113616943e-01 -7.833274453878402710e-02 1.216383799910545349e-01 -1.944754123687744141e-01
-1.389766037464141846e-01 -1.137867718935012817e-01 1.802531927824020386e-01 -1.548624038696289062e-01 -6.892387568950653076e-02 3.146215379238128662e-01 2.640403620898723602e-02 2.642101235687732697e-02 5.153423547744750977e-02 2.979592084884643555e-01 1.483770161867141724e-01 -2.183524370193481445e-01 4.159988835453987122e-02 7.341816276311874390e-02 -5.760622769594192505e-02 5.292406678199768066e-02 1.605533510446548462e-01 4.466908574104309082e-01 3.253425657749176025e-01 3.935075923800468445e-02 1.714212745428085327e-01 5.773586779832839966e-02 1.139138787984848022e-01 -1.172793656587600708e-01 -3.508444130420684814e-01 4.058806225657463074e-02 -4.166369140148162842e-02 4.877901077270507812e-02 -1.203178837895393372e-01 9.797897189855575562e-02 2.251506894826889038e-01 -1.896931976079940796e-01
-1.357389092445373535e-01 -2.731644511222839355e-01 8.892175555229187012e-02 -5.267195403575897217e-03 -5.770592018961906433e-02 -3.946251049637794495e-02 -1.636736094951629639e-02 -6.863849610090255737e-02 -6.613114476203918457e-02 2.321918606758117676e-01 3.777244389057159424e-01 -1.858418285846710205e-01 -1.849031895399093628e-01 1.836611330509185791e-01 -1.915735304355621338e-01 1.346912980079650879e-01 2.841310799121856689e-01 4.916899651288986206e-02 2.848686277866363525e-01 -1.948814243078231812e-01 1.816371083259582520e-01 9.689520299434661865e-02 -7.480558007955551147e-02 -1.972384452819824219e-01 -2.198291271924972534e-01 3.027190826833248138e-02 4.188158363103866577e-02 3.363888859748840332e-01 -1.526442468166351318e-01 -3.459444642066955566e-02 2.023289650678634644e-01 -1.102242618799209595e-01
-4.449782893061637878e-02 -1.583997458219528198e-01 2.048446685075759888e-01 3.665879368782043457e-01 -1.755498908460140228e-02 -5.923356488347053528e-02 3.968871012330055237e-02 -2.619332671165466309e-01 1.493472792208194733e-02 1.965732127428054810e-01 9.338879585266113281e-02 4.556360095739364624e-02 1.110588908195495605e-01 1.974908113479614258e-01 -2.192137241363525391e-01 3.886227309703826904e-02 3.042501211166381836e-01 -8.420206606388092041e-02 -1.058849543333053589e-01 -1.708541065454483032e-02 2.575711905956268311e-01 3.203578293323516846e-01 -2.054565846920013428e-01 -2.275285571813583374e-01 -1.461411863565444946e-01 2.230727672576904297e-02 5.726182088255882263e-02 2.508457303047180176e-01 -2.340541779994964600e-02 -2.406830713152885437e-02 -1.268804520368576050e-01 -3.043333590030670166e-01
1.549938134849071503e-02 -6.128487735986709595e-02 9.381657093763351440e-02 8.617782592773437500e-02 4.566313698887825012e-02 8.429005742073059082e-02 2.957858443260192871e-01 -2.603130936622619629e-01 -1.055580377578735352e-01 2.835069596767425537e-01 2.541401386260986328e-01 1.514975577592849731e-01 -3.188682496547698975e-01 3.378388285636901855e-01 1.322164684534072876e-01 1.310693323612213135e-01 7.375203818082809448e-02 2.643449790775775909e-02 2.964482307434082031e-01 -1.667151749134063721e-01 3.105959296226501465e-01 -2.058457396924495697e-02 1.698044538497924805e-01 -1.460520178079605103e-01 1.077874004840850830e-01 7.284086942672729492e-02 2.755809389054775238e-02 6.887352466583251953e-02 1.900703012943267822e-01 -1.611582785844802856e-01 1.418102532625198364e-01 -1.108874678611755371e-01
-1.223247125744819641e-01 -2.161711826920509338e-02 -1.788218319416046143e-02 8.776010572910308838e-02 -7.592332363128662109e-02 2.612312138080596924e-01 5.292692407965660095e-02 1.762840449810028076e-01 -7.031251490116119385e-02 3.882587850093841553e-01 4.937225580215454102e-02 -8.657466620206832886e-02 2.226654738187789917e-01 1.613626778125762939e-01 2.704887650907039642e-02 -7.081682328134775162e-03 1.347858309745788574e-01 1.044489219784736633e-01 3.672725856304168701e-01 -1.038952171802520752e-01 3.909486234188079834e-01 1.437767744064331055e-01 -2.704840302467346191e-01 5.239047575742006302e-03 -9.934832155704498291e-02 2.430489510297775269e-01 3.393427133560180664e-01 -8.697767555713653564e-02 2.928687026724219322e-04 -2.652309834957122803e-02 1.574865356087684631e-02 1.121077314019203186e-01
-3.931815549731254578e-02 -6.526249926537275314e-04 2.819844894111156464e-02 1.168121695518493652e-01 1.975267380475997925e-01 3.304856419563293457e-01 2.212429791688919067e-02 -6.877442449331283569e-02 -1.822411268949508667e-01 4.138048887252807617e-01 -2.240681648254394531e-02 1.668157279491424561e-01 8.447618782520294189e-02 7.800032943487167358e-02 1.948095262050628662e-01 1.164434254169464111e-01 -6.942909955978393555e-02 2.259549647569656372e-01 3.219668269157409668e-01 6.693886220455169678e-02 4.012251794338226318e-01 -3.932944685220718384e-02 2.700869441032409668e-01 2.721125259995460510e-02 2.758715488016605377e-02 2.281336635351181030e-01 -5.193423107266426086e-02 6.323324888944625854e-02 -1.345464885234832764e-01 -1.917809993028640747e-01 1.280870735645294189e-01 -4.499443247914314270e-02
1.281093247234821320e-02 8.144668489694595337e-02 -8.524192869663238525e-02 1.046823486685752869e-01 6.633303314447402954e-02 1.972772628068923950e-01 3.654394298791885376e-02 -2.181403189897537231e-01 -1.838812828063964844e-01 4.691193103790283203e-01 -3.132810525130480528e-04 6.554858386516571045e-02 1.029040589928627014e-01 1.412788182497024536e-01 1.591541767120361328e-01 -6.415187381207942963e-03 -5.818405374884605408e-02 1.627317816019058228e-01 1.516899168491363525e-01 1.213620975613594055e-01 3.310850858688354492e-01 -9.464386105537414551e-02 3.915178179740905762e-01 1.055775508284568787e-01 2.711004763841629028e-02 1.504092365503311157e-01 1.567479968070983887e-01 2.637119591236114502e-02 -3.056697547435760498e-01 -1.267185211181640625e-01 7.765731215476989746e-02 -2.321156710386276245e-01
1.621153950691223145e-02 2.243068665266036987e-01 4.347391128540039062e-01 1.833434402942657471e-01 1.117433160543441772e-01 2.183487564325332642e-01 -2.628484666347503662e-01 -1.494324207305908203e-01 -7.358556240797042847e-02 2.306609749794006348e-01 1.831042915582656860e-01 -2.151118665933609009e-01 3.664061427116394043e-01 3.458115831017494202e-02 -1.149511337280273438e-01 -1.725535392761230469e-01 1.043969988822937012e-01 -2.025004774332046509e-01 1.458037942647933960e-01 8.573019877076148987e-03 1.583179980516433716e-01 3.204692900180816650e-02 4.238006100058555603e-02 -1.323888357728719711e-02 -2.847670912742614746e-01 6.479612737894058228e-02 -1.352269351482391357e-01 1.348300874233245850e-01 6.102204695343971252e-02 1.792719820514321327e-03 -1.422173157334327698e-02 -1.771594882011413574e-01
1.305135041475296021e-01 1.147921606898307800e-01 -1.155419461429119110e-02 4.944391921162605286e-02 1.804935634136199951e-01 7.773764431476593018e-02 1.950466930866241455e-01 1.002958789467811584e-01 2.413447052240371704e-01 6.050144433975219727e-01 2.375605553388595581e-01 1.337041556835174561e-01 2.365552783012390137e-01 -3.974881395697593689e-02 -1.632768958806991577e-01 -3.190322965383529663e-02 1.087609007954597473e-01 -1.528380513191223145e-01 7.289073616266250610e-02 -4.550909623503684998e-03 -1.449259347282350063e-03 -1.202899292111396790e-01 -1.690901368856430054e-01 -1.514205038547515869e-01 -1.835842579603195190e-01 2.730982303619384766e-01 -6.143473088741302490e-02 -1.200307975523173809e-03 1.195711344480514526e-01 1.850746572017669678e-01 -1.697643995285034180e-01 -2.692955918610095978e-02
-6.252953410148620605e-02 -1.641220040619373322e-02 1.416660994291305542e-01 2.606784403324127197e-01 -3.020913600921630859e-01 1.889662891626358032e-01 4.494923353195190430e-02 -7.385521382093429565e-02 -8.562503755092620850e-02 3.358433544635772705e-01 1.792807430028915405e-01 -5.050233751535415649e-02 -7.551991194486618042e-02 1.472669690847396851e-01 -1.529716104269027710e-01 3.693502545356750488e-01 -1.379575729370117188e-01 3.522789571434259415e-03 6.887824833393096924e-02 9.051108499988913536e-04 1.443281024694442749e-01 1.268002241849899292e-01 2.996400929987430573e-02 -2.325399965047836304e-01 -2.172147780656814575e-01 -1.985983923077583313e-02 -3.282061815261840820e-01 3.642479702830314636e-02 -1.553692370653152466e-01 1.503204554319381714e-01 7.711704075336456299e-02 -3.261191248893737793e-01
-1.888257116079330444e-01 3.128088116645812988e-01 -4.118832200765609741e-02 -1.339305490255355835e-01 -1.390394717454910278e-01 -1.389564424753189087e-01 -3.078356944024562836e-02 -1.306393742561340332e-01 3.452970832586288452e-02 3.146792650222778320e-01 -7.256667315959930420e-02 -6.476455833762884140e-03 6.992746889591217041e-02 7.807289808988571167e-02 -1.169598475098609924e-01 -1.324097812175750732e-01 2.151410728693008423e-01 -3.098598122596740723e-02 5.846060067415237427e-02 -1.956017017364501953e-01 3.721320033073425293e-01 -1.490367501974105835e-01 8.946137875318527222e-02 -3.883932828903198242e-01 -2.286154776811599731e-01 1.320878565311431885e-01 -2.000576555728912354e-01 -1.227339729666709900e-01 -2.409255504608154297e-01 3.664810955524444580e-02 1.761145144701004028e-02 -2.225275337696075439e-01
-3.563349694013595581e-02 -1.664357185363769531e-01 1.681432500481605530e-02 3.423863351345062256e-01 1.982052624225616455e-02 1.138367429375648499e-01 1.916903257369995117e-01 -6.087860092520713806e-02 -2.080713026225566864e-02 4.316815137863159180e-01 1.430404484272003174e-01 1.828691810369491577e-01 2.235898375511169434e-01 1.049981415271759033e-01 -3.209112957119941711e-02 3.979329392313957214e-02 -2.998598851263523102e-03 -4.260429441928863525e-01 -1.962959766387939453e-01 1.044370308518409729e-01 9.700351953506469727e-02 8.966481313109397888e-03 -2.797803282737731934e-01 -1.161712501198053360e-02 -1.362322121858596802e-01 2.801584899425506592e-01 -8.145729452371597290e-02 -7.207507640123367310e-02 1.156832426786422729e-01 1.017213910818099976e-01 -9.438912384212017059e-03 -2.093833982944488525e-01
-9.072365611791610718e-02 -7.891137152910232544e-02 2.211042940616607666e-01 2.261289209127426147e-01 -1.242100596427917480e-01 2.476374059915542603e-01 4.451499506831169128e-02 1.884006429463624954e-03 1.295171491801738739e-02 4.931126534938812256e-01 1.765372455120086670e-01 -1.241245865821838379e-01 1.665639281272888184e-01 1.382242292165756226e-01 1.121483594179153442e-01 3.342220187187194824e-01 -6.225725635886192322e-02 8.111733943223953247e-02 7.336538285017013550e-02 -2.018167078495025635e-01 1.601218990981578827e-02 -2.136167734861373901e-01 -2.932613790035247803e-01 -7.784278690814971924e-02 3.423697501420974731e-02 1.480118781328201294e-01 2.220033854246139526e-02 -1.581141203641891479e-01 1.283645331859588623e-01 1.099237129092216492e-01 -6.998866796493530273e-02 -2.630619108676910400e-01
-1.223299950361251831e-01 1.397729814052581787e-01 -8.049833029508590698e-02 3.257068097591400146e-01 -3.163353353738784790e-02 1.926332339644432068e-02 2.017949819564819336e-01 1.066794618964195251e-01 -2.556109726428985596e-01 3.699813783168792725e-01 1.609178036451339722e-01 -8.308542519807815552e-02 -2.025256492197513580e-02 1.470145285129547119e-01 1.143821254372596741e-01 3.589715808629989624e-02 4.043217748403549194e-02 5.556821450591087341e-02 6.234945356845855713e-02 7.689181715250015259e-02 3.040133118629455566e-01 2.384290248155593872e-01 -1.599714457988739014e-01 -1.772636920213699341e-01 1.648318581283092499e-02 -5.662529170513153076e-02 -9.326114505529403687e-02 6.726550310850143433e-02 -2.797803580760955811e-01 2.622850537300109863e-01 1.613390594720840454e-01 -3.426877856254577637e-01
-8.937019854784011841e-02 -9.017387032508850098e-02 1.962208002805709839e-01 2.948836088180541992e-01 -6.869667768478393555e-02 5.575817450881004333e-02 2.569979131221771240e-01 4.239712283015251160e-02 -2.254387736320495605e-01 4.674131274223327637e-01 -1.372143328189849854e-01 -2.615500688552856445e-01 -7.871714234352111816e-02 5.619988963007926941e-02 1.160287931561470032e-01 1.400053054094314575e-01 1.901765018701553345e-01 -1.466768085956573486e-01 -4.689003154635429382e-02 1.430157572031021118e-01 4.567394033074378967e-02 -1.118345335125923157e-01 2.029802203178405762e-01 -2.170699536800384521e-01 -3.511959612369537354e-01 1.966031454503536224e-02 2.192778512835502625e-02 -1.006862372159957886e-01 -1.035708934068679810e-01 -1.388383954763412476e-01 2.980770729482173920e-02 -1.879206895828247070e-01
-1.366456598043441772e-01 -1.946110427379608154e-01 -1.711182855069637299e-02 -1.928797364234924316e-02 -5.572674423456192017e-02 3.659798800945281982e-01 1.866854429244995117e-01 2.455879449844360352e-01 -5.200595129281282425e-03 4.595860540866851807e-01 8.092320524156093597e-03 -1.092001125216484070e-01 4.992827028036117554e-02 1.547955572605133057e-01 -1.693682223558425903e-01 2.101487070322036743e-01 2.401416599750518799e-01 -1.448791027069091797e-01 4.026504755020141602e-01 -1.055834144353866577e-01 4.868047311902046204e-02 5.073000118136405945e-02 1.146453768014907837e-01 -1.274825483560562134e-01 7.029256969690322876e-02 2.258023321628570557e-01 5.832157563418149948e-03 -9.190672636032104492e-02 -1.449406296014785767e-01 -8.526109158992767334e-02 -8.378811180591583252e-02 -4.539545997977256775e-02
-6.437404453754425049e-02 3.292476758360862732e-02 4.076188802719116211e-02 5.447583645582199097e-02 -2.189176678657531738e-01 3.840435668826103210e-02 6.756775081157684326e-02 1.724831908941268921e-01 -3.546394407749176025e-01 2.962557077407836914e-01 7.873533666133880615e-02 -1.805531829595565796e-01 -7.247235625982284546e-02 4.962230622768402100e-01 -1.385316252708435059e-01 1.223734468221664429e-01 1.320103108882904053e-01 -6.907068192958831787e-02 3.046023547649383545e-01 -1.844539493322372437e-01 2.535797841846942902e-02 -8.542969822883605957e-02 1.423881482332944870e-02 -2.773658335208892822e-01 -1.245003379881381989e-02 1.359652429819107056e-01 -5.134794116020202637e-02 3.880048543214797974e-02 -1.949050056282430887e-04 -1.617953479290008545e-01 -1.733016818761825562e-01 -2.352911084890365601e-01
4.166435077786445618e-02 1.914188563823699951e-01 3.062615692615509033e-01 2.469919770956039429e-01 -7.523973286151885986e-02 8.914230763912200928e-02 2.210528701543807983e-01 9.924636036157608032e-02 -1.116783022880554199e-01 4.760884344577789307e-01 6.257327646017074585e-02 -7.964702695608139038e-02 -9.880007803440093994e-02 2.649733126163482666e-01 2.325178533792495728e-01 -5.632494762539863586e-02 2.422727346420288086e-01 -5.028482154011726379e-02 4.007478058338165283e-02 2.042107135057449341e-01 4.771354794502258301e-02 -1.776704937219619751e-02 -5.950598418712615967e-02 -2.307345271110534668e-01 -2.217157632112503052e-01 -1.452575623989105225e-01 -1.329850107431411743e-01 -1.590664088726043701e-01 -2.252533584833145142e-01 7.473339792340993881e-03 -7.012875750660896301e-03 -1.410901397466659546e-01
1.026622205972671509e-01 4.410471394658088684e-02 2.115108221769332886e-01 1.701107025146484375e-01 -2.691340744495391846e-01 2.239646576344966888e-02 -1.624093651771545410e-01 -2.115671485662460327e-01 -7.800488732755184174e-03 1.071577593684196472e-01 2.185008674860000610e-01 2.087744360323995352e-04 3.144402205944061279e-01 2.132505327463150024e-01 5.845730192959308624e-03 -1.876337230205535889e-01 5.960702523589134216e-02 -9.120447188615798950e-02 2.367106229066848755e-01 8.034636825323104858e-02 2.254522293806076050e-01 1.812957227230072021e-01 2.177317887544631958e-01 -1.780320703983306885e-01 -4.522095620632171631e-01 3.522530570626258850e-02 5.834420025348663330e-02 -3.056842461228370667e-02 2.532977163791656494e-01 1.239550560712814331e-01 8.911633864045143127e-03 -6.370470672845840454e-02
-1.057459264993667603e-01 -1.121999248862266541e-01 1.039372533559799194e-01 8.602581173181533813e-02 5.920258536934852600e-02 9.109657257795333862e-02 -7.895027846097946167e-02 -2.608266770839691162e-01 -3.237379491329193115e-01 4.055696427822113037e-01 3.936363384127616882e-02 2.104326486587524414e-01 1.942636966705322266e-01 -1.428161468356847763e-02 2.084118723869323730e-01 -2.421479970216751099e-01 1.215791851282119751e-01 2.336248569190502167e-02 -6.890108436346054077e-02 1.254866570234298706e-01 3.739549219608306885e-01 -4.109102487564086914e-02 1.082745194435119629e-01 1.888446509838104248e-02 -1.837402284145355225e-01 1.768292486667633057e-01 7.539932150393724442e-03 7.483395189046859741e-02 -3.188655674457550049e-01 -1.770475953817367554e-01 8.168586343526840210e-02 1.304167062044143677e-01
7.806576043367385864e-02 -1.454014927148818970e-01 2.176875472068786621e-01 1.322642415761947632e-01 -9.355733543634414673e-02 3.313389122486114502e-01 1.455124467611312866e-01 -5.910160392522811890e-02 -3.902700915932655334e-02 5.888907909393310547e-01 -8.983584120869636536e-03 -1.220897287130355835e-01 7.790771313011646271e-03 -5.302915722131729126e-02 4.495959728956222534e-02 1.369900107383728027e-01 1.277604252099990845e-01 -9.364650398492813110e-02 1.322594732046127319e-01 8.858022838830947876e-02 -4.334077984094619751e-02 1.596176922321319580e-01 2.291185408830642700e-01 -2.228181809186935425e-03 -3.213275969028472900e-01 -1.491584926843643188e-01 -7.395206391811370850e-02 -1.734780967235565186e-01 -1.607122272253036499e-01 -1.917177736759185791e-01 6.086501292884349823e-03 -1.540851294994354248e-01
1.348870396614074707e-01 -2.001531235873699188e-02 3.681687712669372559e-01 3.252458572387695312e-01 -6.707920879125595093e-02 -7.863759994506835938e-02 -8.465085923671722412e-02 -5.870942026376724243e-02 -1.909947693347930908e-01 2.527235746383666992e-01 2.754073143005371094e-01 3.862364962697029114e-02 -1.769727468490600586e-01 2.362441122531890869e-01 -1.335623487830162048e-02 7.429046928882598877e-02 2.255045622587203979e-01 -1.421403735876083374e-01 9.846360981464385986e-02 3.019376695156097412e-01 9.986588358879089355e-02 2.691813930869102478e-02 4.384252429008483887e-02 -1.366134434938430786e-01 -1.840956360101699829e-01 2.113816700875759125e-02 -9.307531267404556274e-02 3.500192984938621521e-02 -3.130908012390136719e-01 -1.160990372300148010e-01 1.436940878629684448e-01 -2.620660662651062012e-01
2.052445150911808014e-02 -3.025243878364562988e-01 -7.242979109287261963e-02 2.249187976121902466e-01 -1.613978445529937744e-01 -3.838258609175682068e-02 1.471977233886718750e-01 -7.316578179597854614e-02 6.633842736482620239e-02 3.612551689147949219e-01 1.234557181596755981e-01 2.890434861183166504e-02 -1.258223056793212891e-01 8.426892757415771484e-02 1.071241348981857300e-01 -1.086073592305183411e-01 -5.542771890759468079e-02 1.042961999773979187e-01 2.469894289970397949e-01 -4.942521080374717712e-02 4.237724244594573975e-01 -2.764815092086791992e-01 3.450572490692138672e-02 -3.053746819496154785e-01 -1.147760525345802307e-01 -1.047227606177330017e-01 8.160790801048278809e-02 2.893177270889282227e-01 2.881996147334575653e-02 -1.913837194442749023e-01 -1.207997649908065796e-01 -7.792112976312637329e-02
3.795241937041282654e-02 -3.558761999011039734e-02 2.579936683177947998e-01 3.877530992031097412e-01 1.898471266031265259e-02 7.240512222051620483e-02 -8.005493134260177612e-02 -6.292776018381118774e-02 7.505314797163009644e-02 2.692531943321228027e-01 1.521968245506286621e-01 -5.681668967008590698e-02 -1.481286063790321350e-02 2.664476335048675537e-01 -2.115175127983093262e-01 2.213419228792190552e-01 1.042143478989601135e-01 -1.009068563580513000e-01 -5.108979344367980957e-02 -2.857816219329833984e-02 7.891144603490829468e-02 2.468555271625518799e-01 -1.781896203756332397e-01 -2.912020683288574219e-01 -9.073437005281448364e-02 7.882221043109893799e-02 -1.635603606700897217e-01 1.178141459822654724e-01 -2.945434153079986572e-01 -8.643177896738052368e-02 -2.791061103343963623e-01 -2.440318167209625244e-01
1.156294271349906921e-01 -2.730987966060638428e-01 -1.898348145186901093e-02 9.014459699392318726e-02 -1.180540025234222412e-01 -1.572028547525405884e-02 3.720543906092643738e-02 -1.192592978477478027e-01 8.803009986877441406e-03 3.628464639186859131e-01 1.897556781768798828e-01 7.446757704019546509e-02 -1.287611275911331177e-01 -1.129717286676168442e-02 2.184993773698806763e-02 -2.120960354804992676e-01 8.538047969341278076e-02 -8.828309178352355957e-02 3.411058485507965088e-01 -1.709492355585098267e-01 3.696569204330444336e-01 -2.282450795173645020e-01 3.093458479270339012e-03 -2.933971285820007324e-01 -1.876329630613327026e-02 6.599168479442596436e-02 1.551098823547363281e-01 2.613942623138427734e-01 9.227773547172546387e-02 -2.194756120443344116e-01 1.662953384220600128e-02 -2.208264172077178955e-01
1.503050029277801514e-01 -1.974616944789886475e-01 5.953167378902435303e-02 7.861883193254470825e-02 -1.802914589643478394e-01 -8.671068400144577026e-02 2.485261484980583191e-02 -1.994367390871047974e-01 2.258226275444030762e-02 4.279729723930358887e-01 8.682569861412048340e-02 -5.440675839781761169e-02 -5.882590636610984802e-02 1.564371585845947266e-01 -3.359134867787361145e-02 -7.228427380323410034e-02 3.074136078357696533e-01 -5.576713755726814270e-02 5.745379626750946045e-02 -9.408747404813766479e-02 2.565558552742004395e-01 -2.698383927345275879e-01 5.377982929348945618e-02 -3.808276355266571045e-01 -2.430949918925762177e-02 3.240174427628517151e-02 3.732229769229888916e-01 6.804427504539489746e-02 -6.973250955343246460e-02 -9.263029694557189941e-02 6.022641435265541077e-03 -2.538748085498809814e-01
2.250450402498245239e-01 -1.281848996877670288e-01 7.647974789142608643e-02 1.711375564336776733e-01 9.632171690464019775e-02 3.222328126430511475e-01 -1.065797880291938782e-01 2.741163969039916992e-01 2.753834985196590424e-02 2.404098063707351685e-01 -2.122149616479873657e-02 -1.611763387918472290e-01 1.217970773577690125e-01 8.171115070581436157e-02 1.245634108781814575e-01 -9.852496534585952759e-02 1.044934242963790894e-01 -1.395070552825927734e-01 -1.302422396838665009e-02 4.661557450890541077e-02 3.291887938976287842e-01 1.911930292844772339e-01 -1.304062455892562866e-01 -4.773938059806823730e-01 6.984228640794754028e-02 -1.437911540269851685e-01 -9.414438903331756592e-02 -6.467501819133758545e-02 -1.157496944069862366e-01 -2.588220871984958649e-02 8.887979388236999512e-02 -2.886790633201599121e-01
4.495828971266746521e-02 -4.317123442888259888e-02 -7.426890544593334198e-03 1.529793590307235718e-01 -3.857222571969032288e-02 1.159670725464820862e-01 3.387076258659362793e-01 9.934996068477630615e-02 -1.613616794347763062e-01 4.030991792678833008e-01 3.199368715286254883e-01 1.145125702023506165e-01 -4.370665177702903748e-02 2.138733416795730591e-01 8.332946151494979858e-02 3.894165158271789551e-02 3.007686734199523926e-01 3.592408448457717896e-02 -1.387664973735809326e-01 1.856078952550888062e-01 2.156790047883987427e-01 -7.258493453264236450e-03 -9.407638758420944214e-02 -1.381200253963470459e-01 1.227236092090606689e-01 1.397926807403564453e-01 -1.774706095457077026e-01 1.415323913097381592e-01 -2.468780726194381714e-01 -2.343274187296628952e-03 1.167651340365409851e-01 -3.038770556449890137e-01
1.217000484466552734e-01 -3.253291174769401550e-02 4.032694995403289795e-01 1.900870800018310547e-01 4.245374817401170731e-03 -1.812857538461685181e-01 2.214325815439224243e-01 -1.224336028099060059e-01 3.739411011338233948e-02 3.604383170604705811e-01 -4.702952131628990173e-02 -1.977813690900802612e-01 3.789077699184417725e-01 -8.820849470794200897e-03 -2.281166315078735352e-01 1.883308887481689453e-01 -9.415196627378463745e-02 8.871408551931381226e-02 2.082644253969192505e-01 2.027510255575180054e-01 -1.227070689201354980e-01 -1.339574373560026288e-04 6.483653187751770020e-02 -3.309018909931182861e-02 -1.854355037212371826e-01 3.536517918109893799e-02 -6.200057268142700195e-02 2.037491649389266968e-01 -8.887903392314910889e-02 -7.651666551828384399e-02 -1.038504689931869507e-01 -2.399201542139053345e-01
1.847750097513198853e-01 -3.627293705940246582e-01 -4.023458436131477356e-02 5.464705824851989746e-02 -3.859482705593109131e-02 -6.374376267194747925e-02 -8.952985517680644989e-03 -5.538233742117881775e-02 -3.055916167795658112e-02 3.516930639743804932e-01 1.919894069433212280e-01 4.701130837202072144e-02 -9.858320653438568115e-02 -9.029185026884078979e-02 -2.337812185287475586e-01 9.324342012405395508e-03 2.275641411542892456e-01 7.218928635120391846e-02 1.545896381139755249e-01 -1.147867143154144287e-01 4.169507026672363281e-01 7.694182544946670532e-02 -3.483998402953147888e-02 -3.799311816692352295e-01 -4.499112814664840698e-02 -1.162983626127243042e-01 2.390789389610290527e-01 6.977152824401855469e-02 -1.141327023506164551e-01 -3.392661362886428833e-02 7.980269938707351685e-02 -2.591414153575897217e-01
-7.783182710409164429e-02 2.142910361289978027e-01 2.286058962345123291e-01 1.755621433258056641e-01 1.599999964237213135e-01 2.386724762618541718e-02 2.505391240119934082e-01 -1.187105551362037659e-01 2.133407071232795715e-02 4.743295609951019287e-01 4.014363139867782593e-02 -1.063254773616790771e-01 -2.165971323847770691e-02 1.025618836283683777e-01 -6.611017882823944092e-02 -3.693321719765663147e-02 3.147462904453277588e-01 -6.949212402105331421e-02 1.321735531091690063e-01 4.085326567292213440e-02 3.713837265968322754e-02 -3.654637932777404785e-02 -1.076007857918739319e-01 -2.197468876838684082e-01 -1.731943935155868530e-01 -1.071433350443840027e-01 1.946588158607482910e-01 2.909912467002868652e-01 -2.264326959848403931e-01 6.672975141555070877e-03 2.075569629669189453e-01 -2.505378723144531250e-01
8.304839581251144409e-02 2.356035113334655762e-01 1.034855693578720093e-01 2.095793932676315308e-01 3.106364980340003967e-02 -9.220714122056961060e-02 7.069828454405069351e-03 3.069699928164482117e-02 -1.139354780316352844e-01 3.106586635112762451e-01 1.826429367065429688e-01 -1.887309849262237549e-01 2.075568884611129761e-01 1.675973236560821533e-01 9.264301508665084839e-02 -8.400009572505950928e-02 4.318847358226776123e-01 2.366401255130767822e-01 2.762906253337860107e-01 -5.826707929372787476e-02 3.241258263587951660e-01 -7.909068465232849121e-02 1.091274172067642212e-01 -1.725174635648727417e-01 -2.158087044954299927e-01 1.095817051827907562e-02 5.764259025454521179e-02 -1.486469507217407227e-01 6.739223748445510864e-02 -9.808676689863204956e-02 -1.325240135192871094e-01 1.677812337875366211e-01
-1.019704490900039673e-01 -1.732311248779296875e-01 3.040459156036376953e-01 -6.749640405178070068e-02 1.157289594411849976e-01 1.556502375751733780e-02 -1.835729330778121948e-01 1.402503401041030884e-01 1.924896687269210815e-01 4.337436854839324951e-01 8.967605233192443848e-02 -1.486736685037612915e-01 4.035144299268722534e-02 9.311734139919281006e-02 1.377850621938705444e-01 -2.871179282665252686e-01 3.708669682964682579e-03 -7.872894406318664551e-02 1.734788417816162109e-01 -7.002488523721694946e-02 3.155996501445770264e-01 3.033244311809539795e-01 -1.963516324758529663e-01 1.621235162019729614e-03 5.674472823739051819e-02 1.579262912273406982e-01 -2.454765737056732178e-01 -1.515511125326156616e-01 1.103750690817832947e-01 -7.465706765651702881e-02 6.003710255026817322e-02 -1.562463641166687012e-01
-1.000929847359657288e-01 -8.319497108459472656e-02 1.460431367158889771e-01 -1.660882234573364258e-01 6.130796298384666443e-02 -2.044533640146255493e-01 1.433723568916320801e-01 -8.630947768688201904e-02 -2.168831527233123779e-01 2.656620442867279053e-01 2.592460513114929199e-01 1.118555441498756409e-01 4.293675720691680908e-02 1.402430608868598938e-02 -2.574483752250671387e-01 -2.244862765073776245e-01 1.259785741567611694e-01 -5.078509077429771423e-02 3.029552698135375977e-01 1.305664032697677612e-01 1.510519534349441528e-01 -8.881579339504241943e-02 -3.330524638295173645e-02 -2.532330453395843506e-01 -1.628526300191879272e-01 1.329812556505203247e-01 2.011752873659133911e-01 -6.428633630275726318e-02 3.677867352962493896e-04 -2.157178521156311035e-02 -1.642974764108657837e-01 -4.528176784515380859e-01
-4.745870083570480347e-02 6.393706798553466797e-02 1.917720139026641846e-01 1.729183085262775421e-02 1.030806545168161392e-02 8.940914273262023926e-02 1.960348039865493774e-01 -8.213911205530166626e-02 -4.809524118900299072e-02 4.640508890151977539e-01 -6.041513383388519287e-02 -1.014697626233100891e-01 2.758469581604003906e-01 2.498816102743148804e-01 1.112627759575843811e-01 -1.004491299390792847e-01 1.277552992105484009e-01 9.460932016372680664e-02 2.121758013963699341e-01 -2.340458519756793976e-02 3.036290407180786133e-01 -7.676635682582855225e-02 -2.680575102567672729e-02 3.086611628532409668e-01 -1.988048851490020752e-02 2.445060908794403076e-01 -1.965043842792510986e-01 2.515088953077793121e-02 2.675295174121856689e-01 8.253861218690872192e-02 -1.636288166046142578e-01 -2.029938995838165283e-01
-6.916533410549163818e-02 -6.432268023490905762e-02 8.556145429611206055e-02 1.377386599779129028e-01 -9.587555378675460815e-02 4.340532720088958740e-01 -7.241665571928024292e-02 -9.603415429592132568e-02 8.616843260824680328e-03 1.612157225608825684e-01 2.364608198404312134e-01 -2.880244255065917969e-01 2.523886859416961670e-01 1.259281635284423828e-01 -8.794803172349929810e-02 -7.349552959203720093e-02 -1.412014961242675781e-01 -1.278504431247711182e-01 1.200856193900108337e-01 -9.471142292022705078e-02 2.536711692810058594e-01 7.788743078708648682e-02 5.389685183763504028e-02 -8.610915392637252808e-02 -3.694628477096557617e-01 -3.770670667290687561e-02 -2.002974450588226318e-01 1.131935194134712219e-01 -9.704098850488662720e-02 3.459193706512451172e-01 -1.110423877835273743e-01 -1.497350484132766724e-01
-1.983201056718826294e-01 -1.442084312438964844e-01 1.515506207942962646e-01 1.364272087812423706e-01 -1.040287464857101440e-01 8.674788288772106171e-03 -4.398119077086448669e-02 1.462355554103851318e-01 1.672260165214538574e-01 3.323059380054473877e-01 1.670705853030085564e-03 -1.196232736110687256e-01 1.751332432031631470e-01 5.427268892526626587e-02 3.742329478263854980e-01 2.286935895681381226e-01 -1.896786540746688843e-01 -3.129872307181358337e-02 1.525749862194061279e-01 -1.238507106900215149e-01 3.587578237056732178e-02 -1.375584900379180908e-01 -1.210577115416526794e-01 -8.668480813503265381e-02 -1.586317121982574463e-01 2.709919810295104980e-01 -1.004575118422508240e-01 1.903424263000488281e-01 -1.070185974240303040e-01 -2.857666611671447754e-01 1.299474835395812988e-01 -3.354479372501373291e-01
2.975269220769405365e-02 -2.619871795177459717e-01 1.839672923088073730e-01 -4.769077524542808533e-02 1.549452394247055054e-01 5.355479940772056580e-02 4.062246158719062805e-02 -7.440225780010223389e-02 3.649974241852760315e-02 2.691824138164520264e-01 1.704487800598144531e-01 -1.767412424087524414e-01 -1.537746191024780273e-01 1.314692646265029907e-01 -1.476903408765792847e-01 8.695709705352783203e-02 2.053730785846710205e-01 1.884222328662872314e-01 2.111441791057586670e-01 -5.587486550211906433e-02 2.425666451454162598e-01 -8.843550086021423340e-02 4.705904051661491394e-02 -3.044471740722656250e-01 -2.181653231382369995e-01 1.706921458244323730e-01 -4.373064041137695312e-01 -1.713836789131164551e-01 -1.936681219376623631e-03 1.925752460956573486e-01 -1.304093599319458008e-01 -1.323891878128051758e-01
-1.324218958616256714e-01 -3.054785728454589844e-01 1.746822297573089600e-01 -4.338521137833595276e-02 1.002678945660591125e-01 4.527680948376655579e-02 -5.138281732797622681e-02 7.993812114000320435e-02 -5.711637437343597412e-02 1.420619487762451172e-01 -4.349069669842720032e-02 -3.511990606784820557e-01 2.547053992748260498e-01 -8.695412427186965942e-02 -2.190960384905338287e-02 4.951843991875648499e-02 9.304711967706680298e-02 9.174263477325439453e-02 4.697394073009490967e-01 9.865490347146987915e-02 1.754610687494277954e-01 -1.989283412694931030e-01 -6.727518141269683838e-02 -2.008265852928161621e-01 -2.611536979675292969e-01 2.027036398649215698e-01 -8.200854808092117310e-02 3.494147956371307373e-01 -3.341451752930879593e-03 7.457111030817031860e-02 8.205998688936233521e-03 -7.175617665052413940e-02
-1.409972459077835083e-01 5.829703807830810547e-02 3.160130083560943604e-01 2.771077752113342285e-01 1.181828603148460388e-02 -1.368038207292556763e-01 1.913185715675354004e-01 -4.131855070590972900e-02 -2.567765302956104279e-02 2.868234515190124512e-01 2.362299710512161255e-01 -2.828150987625122070e-01 -9.872810542583465576e-02 2.433749437332153320e-01 -1.158176213502883911e-01 -1.017800793051719666e-01 2.880258560180664062e-01 1.499638613313436508e-02 1.901624947786331177e-01 -1.022293865680694580e-01 2.544051036238670349e-02 4.647952318191528320e-02 -2.231202553957700729e-03 -2.824840247631072998e-01 -1.473271101713180542e-01 1.194045133888721466e-02 6.006473675370216370e-02 1.806851476430892944e-01 -2.249454855918884277e-01 -5.563868582248687744e-02 2.078056633472442627e-01 -2.530764639377593994e-01
-1.020928174257278442e-01 -2.692880928516387939e-01 -7.156249880790710449e-02 1.639541536569595337e-01 3.405074030160903931e-02 3.544416725635528564e-01 2.325096726417541504e-02 1.525708734989166260e-01 -2.093511633574962616e-02 6.270612478256225586e-01 -7.386947423219680786e-02 5.056264996528625488e-02 8.615556359291076660e-02 -9.651366621255874634e-02 -1.940453797578811646e-01 -2.898737601935863495e-02 1.690573394298553467e-01 -9.833027422428131104e-02 2.876616716384887695e-01 -3.628660738468170166e-02 -2.304255515336990356e-01 1.569377034902572632e-01 -3.393645212054252625e-02 -1.108061373233795166e-01 -1.671330183744430542e-01 1.011962667107582092e-01 -9.036526083946228027e-02 1.070618256926536560e-01 -5.082844570279121399e-02 4.301582276821136475e-02 4.296789318323135376e-02 -3.243821440264582634e-03
6.627116352319717407e-02 -1.193983927369117737e-01 4.801971092820167542e-02 1.933885551989078522e-02 9.503716975450515747e-02 1.397313624620437622e-01 -2.137636840343475342e-01 -2.818685173988342285e-01 -1.106882542371749878e-01 4.249488711357116699e-01 1.532247066497802734e-01 9.892338514328002930e-02 -2.395375072956085205e-02 -7.223694026470184326e-02 7.985588163137435913e-02 -2.377872020006179810e-01 2.542232871055603027e-01 -5.388007313013076782e-02 2.827785015106201172e-01 -9.776824712753295898e-02 1.219450160861015320e-01 -1.827738881111145020e-01 -9.103459119796752930e-02 -3.110866248607635498e-01 -3.875368833541870117e-02 -1.556840538978576660e-01 6.575864553451538086e-02 2.228963226079940796e-01 -2.245976403355598450e-02 -1.451661139726638794e-01 -2.000411152839660645e-01 -2.800489962100982666e-01
1.162614300847053528e-01 -1.302405297756195068e-01 3.545917272567749023e-01 4.008578658103942871e-01 -1.289010345935821533e-01 1.863131225109100342e-01 -7.544481195509433746e-03 -3.298329934477806091e-02 -1.591474115848541260e-01 4.432628750801086426e-01 -7.739778608083724976e-02 -3.918775171041488647e-02 -1.135884448885917664e-01 3.945595771074295044e-02 -1.137515679001808167e-01 1.669050157070159912e-01 9.716650098562240601e-02 -7.007652521133422852e-02 1.117149367928504944e-01 3.436389192938804626e-02 -1.124796271324157715e-01 1.952856332063674927e-01 1.420485675334930420e-01 -1.189006119966506958e-01 -2.720289528369903564e-01 -1.635851263999938965e-01 -1.158080473542213440e-01 1.282361000776290894e-01 -1.784135699272155762e-01 -6.382835656404495239e-02 8.122280240058898926e-02 -2.445383816957473755e-01
1.461053732782602310e-02 -1.776487231254577637e-01 8.971298485994338989e-02 2.072388678789138794e-02 1.321969628334045410e-01 1.258913725614547729e-01 9.173789061605930328e-03 2.454736530780792236e-01 -1.632929146289825439e-01 6.512817740440368652e-01 -8.848267048597335815e-02 -2.446408197283744812e-02 7.008894532918930054e-02 4.866008087992668152e-02 3.968737553805112839e-03 -5.621372163295745850e-02 -7.546159625053405762e-02 -9.760773926973342896e-02 -2.658450603485107422e-01 -1.480047032237052917e-02 6.985183805227279663e-02 -1.649237126111984253e-01 -2.868205606937408447e-01 -3.250173926353454590e-01 1.165297348052263260e-02 1.050206869840621948e-01 -1.274986863136291504e-01 1.533558964729309082e-01 -1.345198005437850952e-01 4.746955260634422302e-02 -3.143648430705070496e-02 -1.341458410024642944e-01
1.610682904720306396e-01 -5.326973274350166321e-03 2.394429035484790802e-02 9.162695705890655518e-02 1.287371516227722168e-01 -2.556453347206115723e-01 -2.915455996990203857e-01 4.665957763791084290e-02 -2.590915560722351074e-01 2.672689855098724365e-01 2.112997770309448242e-01 -2.029108107089996338e-01 1.482994854450225830e-01 1.174692139029502869e-01 -7.916104793548583984e-02 2.707699239253997803e-01 2.749121487140655518e-01 -9.731233119964599609e-02 1.643383651971817017e-01 -1.266577839851379395e-01 7.818569242954254150e-02 1.771778911352157593e-01 -1.555084586143493652e-01 -4.647010564804077148e-01 -7.732725888490676880e-02 3.567672148346900940e-02 1.216413639485836029e-02 1.961403638124465942e-01 1.763930171728134155e-02 -4.133781418204307556e-02 7.321101147681474686e-03 -5.024559050798416138e-02
2.502967417240142822e-01 1.301031708717346191e-01 -1.051030680537223816e-02 2.627024352550506592e-01 -4.346233233809471130e-02 1.356806308031082153e-01 1.681606322526931763e-01 -9.555366635322570801e-02 6.468959152698516846e-02 2.066676318645477295e-01 8.088280260562896729e-02 -2.261589616537094116e-01 7.241407036781311035e-02 -4.790367558598518372e-02 -4.573845118284225464e-02 5.813803151249885559e-02 1.064982078969478607e-02 -1.233164593577384949e-01 -2.524321377277374268e-01 5.558096989989280701e-02 4.361817836761474609e-01 2.549528181552886963e-01 -6.574726849794387817e-02 -2.160467505455017090e-01 -2.623782753944396973e-01 -1.311052963137626648e-02 -3.095750808715820312e-01 2.326515018939971924e-01 -2.001215815544128418e-01 -6.006157398223876953e-02 -1.066680625081062317e-01 -1.166207417845726013e-01
3.404564037919044495e-02 -2.142974175512790680e-02 7.485706359148025513e-03 -1.235333457589149475e-01 -1.256086081266403198e-01 1.622060984373092651e-01 1.190744712948799133e-01 2.043192088603973389e-01 5.915062502026557922e-02 5.576551556587219238e-01 3.174721598625183105e-01 -1.217541173100471497e-01 1.774869300425052643e-02 9.194961190223693848e-02 -1.129455938935279846e-01 1.048022657632827759e-01 -9.936501085758209229e-02 7.133490592241287231e-02 2.385862767696380615e-01 9.110204130411148071e-02 3.784124255180358887e-01 -5.099824815988540649e-02 4.990429058670997620e-02 2.638771012425422668e-02 -2.247364223003387451e-01 5.148408189415931702e-02 3.065634369850158691e-01 3.851443529129028320e-03 1.783169507980346680e-01 7.329543679952621460e-02 6.899639964103698730e-02 6.480543315410614014e-02
6.489624828100204468e-02 -6.564880907535552979e-02 6.343680620193481445e-02 -3.848259104415774345e-03 -7.145716249942779541e-02 1.951495558023452759e-01 1.030385270714759827e-01 -5.080585554242134094e-02 -1.064080148935317993e-01 3.840487003326416016e-01 6.568834185600280762e-02 -3.265486061573028564e-01 7.618588954210281372e-02 1.352841109037399292e-01 1.946597397327423096e-01 -5.908579379320144653e-02 1.573890596628189087e-01 -3.660615184344351292e-04 3.340014815330505371e-01 -1.455189287662506104e-01 3.098070025444030762e-01 1.655137538909912109e-01 -2.005039751529693604e-01 -2.430087700486183167e-02 -1.884611099958419800e-01 2.657567262649536133e-01 1.761885285377502441e-01 1.568126082420349121e-01 7.444289978593587875e-03 8.823410421609878540e-02 1.792763322591781616e-01 2.690131664276123047e-01
-1.151974722743034363e-01 1.873797476291656494e-01 3.154104948043823242e-01 1.713976711034774780e-01 -9.318583458662033081e-02 8.358512073755264282e-02 4.238935362081974745e-04 4.397504776716232300e-02 -5.331159383058547974e-02 3.053060472011566162e-01 1.799762845039367676e-01 -1.751968860626220703e-01 2.682507634162902832e-01 5.879843235015869141e-02 -6.331010907888412476e-02 -1.399183720350265503e-01 8.827167749404907227e-02 -9.786132723093032837e-02 3.837659657001495361e-01 4.882786050438880920e-02 6.822780519723892212e-02 1.374368965625762939e-01 5.302284657955169678e-02 -3.314413130283355713e-01 -1.276317834854125977e-01 2.382033467292785645e-01 2.401669919490814209e-01 2.666284441947937012e-01 7.746870815753936768e-02 1.118567585945129395e-01 -9.172625839710235596e-02 1.226635202765464783e-01
-4.172193352133035660e-03 3.436713665723800659e-02 1.135008409619331360e-01 4.175616502761840820e-01 -1.979275047779083252e-01 1.396148353815078735e-01 2.080940455198287964e-01 1.407385617494583130e-01 -8.492304384708404541e-02 4.761308729648590088e-01 4.404027387499809265e-02 -5.647725239396095276e-02 -9.482780098915100098e-02 2.574763894081115723e-01 1.178200617432594299e-01 -1.398277580738067627e-01 3.070202767848968506e-01 9.956405311822891235e-02 6.821307819336652756e-03 5.922982096672058105e-02 -6.388170644640922546e-03 -3.173914179205894470e-02 1.873691827058792114e-01 -1.948589384555816650e-01 -6.883664429187774658e-02 -1.116510331630706787e-01 -1.489491611719131470e-01 -9.673773497343063354e-02 -1.472937762737274170e-01 -1.091065108776092529e-01 5.312812700867652893e-02 -2.738550603389739990e-01
2.425240576267242432e-01 -7.602862268686294556e-02 2.085438221693038940e-01 1.857965439558029175e-01 8.553622663021087646e-02 1.216749101877212524e-02 1.744402013719081879e-02 -9.086690098047256470e-02 3.731865435838699341e-02 1.077212840318679810e-01 4.493103921413421631e-01 1.387922465801239014e-01 -1.577026844024658203e-01 -1.785413026809692383e-01 3.853411227464675903e-02 -8.775684237480163574e-02 2.865266203880310059e-01 1.701926589012145996e-01 2.326435297727584839e-01 3.498686477541923523e-02 3.204286396503448486e-01 4.525613039731979370e-03 -6.179953739047050476e-02 -2.055497318506240845e-01 -1.590451598167419434e-01 -7.069143652915954590e-02 1.317002475261688232e-01 2.374171763658523560e-01 8.936816453933715820e-02 -7.124188542366027832e-02 -8.029475808143615723e-02 -3.203177750110626221e-01
-6.687629222869873047e-02 1.213917359709739685e-01 1.161042451858520508e-01 8.453188091516494751e-02 2.043368108570575714e-02 -7.251247763633728027e-02 1.005306318402290344e-01 1.334863156080245972e-01 -1.163694635033607483e-01 3.277981877326965332e-01 1.404970698058605194e-02 -1.764712631702423096e-01 1.087654158473014832e-01 -3.934747725725173950e-02 1.473579853773117065e-01 -6.898705661296844482e-02 4.480381906032562256e-01 1.965151578187942505e-01 1.770587712526321411e-01 -3.241075947880744934e-02 4.424364566802978516e-01 2.022347599267959595e-01 1.113203391432762146e-01 -1.298068165779113770e-01 -2.883075475692749023e-01 1.330165714025497437e-01 3.069904632866382599e-02 -8.467043191194534302e-02 8.860899507999420166e-02 -1.123405247926712036e-01 -2.314152717590332031e-01 1.173951178789138794e-01
5.969794467091560364e-02 2.085794508457183838e-01 -1.646350473165512085e-01 4.080820083618164062e-01 -2.051588594913482666e-01 5.993685126304626465e-02 8.503231406211853027e-02 -1.763736009597778320e-01 -1.372229903936386108e-01 4.430519342422485352e-01 2.754284143447875977e-01 -5.404679104685783386e-02 3.800456598401069641e-02 1.965532600879669189e-01 9.329193271696567535e-03 -6.781531125307083130e-02 -1.286400668323040009e-02 -2.263807803392410278e-01 -4.755061119794845581e-03 -2.643314003944396973e-02 4.053392633795738220e-02 1.879789382219314575e-01 -1.555119603872299194e-01 1.347441226243972778e-01 -2.617449462413787842e-01 3.133089542388916016e-01 -3.374269232153892517e-02 -4.170661792159080505e-02 -1.581250280141830444e-01 -8.675876073539257050e-03 -4.368594661355018616e-02 -9.279862791299819946e-02
8.986814320087432861e-02 -1.037194952368736267e-01 6.932862102985382080e-02 2.176690101623535156e-01 -7.420796900987625122e-03 1.138182803988456726e-01 5.136972293257713318e-02 -1.834199726581573486e-01 -1.231712847948074341e-01 3.984328210353851318e-01 6.540697067975997925e-02 -1.752500794827938080e-02 -1.176480390131473541e-02 -1.260430961847305298e-01 -3.588929772377014160e-02 1.703547835350036621e-01 2.396947443485260010e-01 -5.681394785642623901e-02 -4.267660155892372131e-02 1.365783661603927612e-01 3.043281435966491699e-01 -3.875999897718429565e-02 -1.724274754524230957e-01 -2.789604067802429199e-01 -9.920808486640453339e-03 -1.050448715686798096e-01 2.391813695430755615e-01 4.946208000183105469e-01 3.123180381953716278e-02 -2.212186902761459351e-02 6.081068888306617737e-03 -2.398597002029418945e-01
-1.286560446023941040e-01 -7.897675782442092896e-02 1.855133026838302612e-01 1.191872134804725647e-01 -1.871253103017807007e-01 1.033331975340843201e-01 7.597284764051437378e-02 2.768109925091266632e-02 4.244770482182502747e-02 2.846574187278747559e-01 2.726816534996032715e-01 -4.170426726341247559e-02 2.103144675493240356e-01 1.666429638862609863e-01 -2.426512986421585083e-01 -2.035706490278244019e-01 -1.300129294395446777e-01 1.670379340648651123e-01 4.036084711551666260e-01 6.618140637874603271e-02 3.418169617652893066e-01 1.808426082134246826e-01 -1.121297329664230347e-01 6.939690560102462769e-02 -2.993008494377136230e-01 4.537248611450195312e-02 9.378523379564285278e-02 2.077726460993289948e-02 -2.213956713676452637e-01 7.882305979728698730e-02 -6.372087448835372925e-02 7.704448699951171875e-02
-2.129006013274192810e-02 -2.761405706405639648e-01 -5.592690035700798035e-02 -5.740252137184143066e-02 6.067482754588127136e-02 -8.511944115161895752e-02 -3.450554609298706055e-02 -8.876836299896240234e-02 -7.008672505617141724e-02 5.672943592071533203e-01 4.036442562937736511e-02 5.723058804869651794e-02 2.313953489065170288e-01 6.068443134427070618e-02 6.165177747607231140e-02 7.337757945060729980e-02 -1.909957230091094971e-01 -2.661434188485145569e-02 -7.643942534923553467e-02 -1.534176059067249298e-02 -7.369078695774078369e-02 4.556605592370033264e-02 -7.003499567508697510e-02 -3.699309229850769043e-01 1.007610186934471130e-01 3.139377236366271973e-01 3.990733996033668518e-02 3.200652003288269043e-01 3.705168887972831726e-02 -2.011213153600692749e-01 -1.553386598825454712e-01 -1.661283373832702637e-01
-1.161782350391149521e-02 1.588457822799682617e-01 -3.895308589562773705e-03 9.866546094417572021e-02 -6.707771867513656616e-02 3.852146491408348083e-02 6.217690929770469666e-02 -7.658879458904266357e-02 -3.807465434074401855e-01 3.554090559482574463e-01 7.692008465528488159e-02 -1.708692461252212524e-01 3.304502367973327637e-02 4.826566204428672791e-02 1.417779177427291870e-01 -2.156943380832672119e-01 3.669874668121337891e-01 2.935858368873596191e-01 3.403712213039398193e-01 -6.716229766607284546e-02 2.422135025262832642e-01 1.796104162931442261e-01 2.320249378681182861e-02 -2.529451549053192139e-01 -1.053493991494178772e-01 5.530954152345657349e-02 -8.632699400186538696e-02 1.586946472525596619e-02 9.411609731614589691e-03 -6.435415148735046387e-02 -1.012300848960876465e-01 1.992555558681488037e-01
8.741641044616699219e-02 4.848479852080345154e-02 2.424126714468002319e-01 1.763638705015182495e-01 4.055467247962951660e-02 2.141181677579879761e-01 1.572339236736297607e-01 8.972456306219100952e-02 -5.589544773101806641e-02 3.410745859146118164e-01 4.103980064392089844e-01 1.066391691565513611e-01 1.250762045383453369e-01 -6.177492067217826843e-02 -6.657166779041290283e-02 1.378875374794006348e-01 2.337996289134025574e-02 -8.215121179819107056e-02 1.608515083789825439e-01 -5.116583313792943954e-03 2.609092295169830322e-01 2.694187499582767487e-02 2.153606861829757690e-01 2.286040484905242920e-01 -1.641189306974411011e-01 1.236122101545333862e-01 9.685561805963516235e-02 2.886635065078735352e-01 2.677839696407318115e-01 3.869597241282463074e-02 3.974426165223121643e-02 -2.595636546611785889e-01
-1.064716801047325134e-01 -4.564442485570907593e-02 -4.488225653767585754e-02 -9.629637002944946289e-03 -1.407759785652160645e-01 2.275107428431510925e-02 -1.045363470911979675e-01 1.191012263298034668e-01 -2.303897142410278320e-01 3.934968709945678711e-01 3.687964975833892822e-01 -2.113212198019027710e-01 -1.639266610145568848e-01 2.780407071113586426e-01 -1.309903562068939209e-01 -5.339521169662475586e-02 2.397485524415969849e-01 9.403590857982635498e-02 3.650943636894226074e-01 -1.409910023212432861e-01 -2.648218534886837006e-02 -1.507945358753204346e-01 1.806670613586902618e-02 -1.035196334123611450e-01 -1.601712405681610107e-02 1.665685325860977173e-01 -7.665538787841796875e-02 7.889843732118606567e-02 6.715103983879089355e-02 -2.464442700147628784e-01 -1.125001758337020874e-01 -2.329578101634979248e-01
-9.499168395996093750e-02 1.816054433584213257e-01 3.199952244758605957e-01 -9.600167721509933472e-02 5.867988616228103638e-02 1.101233363151550293e-01 -6.185238063335418701e-02 -1.913431286811828613e-01 -3.751526027917861938e-02 4.434249699115753174e-01 -2.772782742977142334e-01 -2.554154098033905029e-01 2.123542577028274536e-01 2.401138246059417725e-01 -8.957877755165100098e-02 1.064435765147209167e-02 2.038800530135631561e-02 3.589671850204467773e-02 1.953755766153335571e-01 6.001786887645721436e-02 1.957164704799652100e-01 -5.396414175629615784e-02 2.057566307485103607e-03 -4.869491606950759888e-02 2.299607172608375549e-02 3.709027767181396484e-01 5.511683411896228790e-03 -8.548073470592498779e-03 1.216479986906051636e-01 -1.009380593895912170e-01 -2.951873242855072021e-01 4.405238106846809387e-02
-9.597823768854141235e-02 7.871908694505691528e-02 3.568644225597381592e-01 2.706747055053710938e-01 -5.853911489248275757e-02 -5.911211669445037842e-02 2.158533930778503418e-01 -4.024779051542282104e-02 5.100338906049728394e-02 3.246745765209197998e-01 1.002122238278388977e-01 -1.152547970414161682e-01 -3.650139272212982178e-02 2.272615283727645874e-01 -1.474373936653137207e-01 -9.117243438959121704e-02 4.264256358146667480e-01 -2.979751490056514740e-02 1.567926704883575439e-01 8.285856246948242188e-02 1.431840807199478149e-01 -2.495557814836502075e-02 -6.736835837364196777e-02 -2.074165791273117065e-01 -1.737169921398162842e-01 -1.179746389389038086e-01 1.250865459442138672e-01 2.350016832351684570e-01 -3.012529611587524414e-01 -1.090541705489158630e-01 8.752134442329406738e-02 -7.958851754665374756e-02
6.255190819501876831e-02 -5.641744285821914673e-02 1.781956553459167480e-01 -3.173765540122985840e-02 2.351653203368186951e-02 -1.278002094477415085e-02 4.971675947308540344e-02 2.088521122932434082e-01 1.295637488365173340e-01 3.709014654159545898e-01 -9.250411763787269592e-03 -1.230152845382690430e-01 -2.241281419992446899e-02 1.843409836292266846e-01 1.112453117966651917e-01 -8.555814623832702637e-02 -6.399325281381607056e-02 -9.633972495794296265e-02 6.286084651947021484e-02 1.792389154434204102e-01 1.044956073164939880e-01 -7.402447611093521118e-02 -1.711823493242263794e-01 -1.614611297845840454e-01 -1.478454917669296265e-01 3.342681229114532471e-01 -4.424406588077545166e-01 -7.628327608108520508e-02 -1.548337042331695557e-01 -5.879572033882141113e-02 1.934397965669631958e-01 -4.102939963340759277e-01
1.049181669950485229e-01 -1.643883809447288513e-02 1.599161177873611450e-01 1.221617460250854492e-01 7.429424673318862915e-02 2.348508685827255249e-01 -1.989199817180633545e-01 -1.335224807262420654e-01 -1.882671415805816650e-01 -3.383295983076095581e-02 2.095904797315597534e-01 -5.529161542654037476e-02 1.820159107446670532e-01 -2.319700643420219421e-02 1.417352855205535889e-01 8.822750300168991089e-02 2.180409431457519531e-02 1.496386975049972534e-01 1.169203966856002808e-01 2.186546325683593750e-01 2.590332627296447754e-01 3.139519989490509033e-01 -6.414978997781872749e-04 -1.263535916805267334e-01 -2.810519337654113770e-01 3.097480237483978271e-01 -1.960944384336471558e-01 1.089423075318336487e-01 2.604779005050659180e-01 -2.220944464206695557e-01 5.698587372899055481e-02 -2.708934545516967773e-01
9.855838119983673096e-02 2.863295078277587891e-01 -1.506362948566675186e-02 -2.174803428351879120e-02 -4.568595066666603088e-02 1.548695266246795654e-01 -8.476471155881881714e-02 8.583871647715568542e-03 3.157951310276985168e-02 5.076468586921691895e-01 -6.664618104696273804e-02 5.316628888249397278e-02 -1.861117780208587646e-02 9.787204861640930176e-02 1.059975400567054749e-01 -6.572616100311279297e-02 5.762739852070808411e-02 1.486243009567260742e-01 1.138762459158897400e-01 1.086708456277847290e-01 2.780741453170776367e-01 8.342412859201431274e-02 -4.757471084594726562e-01 -1.049643754959106445e-01 -2.550091445446014404e-01 1.774353682994842529e-01 -3.253182768821716309e-02 -2.148145437240600586e-02 2.790262103080749512e-01 -1.310899406671524048e-01 8.543057739734649658e-02 -1.030706465244293213e-01
1.529089361429214478e-01 -4.048884212970733643e-01 1.779619976878166199e-02 2.244640439748764038e-01 2.720912743825465441e-04 1.456913948059082031e-01 2.562808338552713394e-03 9.337395429611206055e-02 1.327806711196899414e-01 3.541088700294494629e-01 1.108230352401733398e-01 -1.283167302608489990e-01 3.457858264446258545e-01 -4.056942835450172424e-02 -8.759686350822448730e-02 7.257409393787384033e-02 2.223714888095855713e-01 -3.731701076030731201e-01 -1.444424781948328018e-02 1.070137601345777512e-02 2.324000746011734009e-01 1.039449796080589294e-01 1.906470060348510742e-01 -2.241976261138916016e-01 1.202848070533946157e-04 6.144070625305175781e-02 -5.725867114961147308e-03 3.347764490172266960e-03 -1.229889020323753357e-01 -9.120680042542517185e-04 -7.312975078821182251e-02 -2.477093040943145752e-01
-1.142372786998748779e-01 -2.379440218210220337e-01 5.712530389428138733e-02 6.909391283988952637e-02 2.887922339141368866e-02 -1.240145117044448853e-01 -1.247238218784332275e-01 -1.731002479791641235e-01 -2.154798954725265503e-01 6.053535938262939453e-01 2.909930944442749023e-01 7.363236695528030396e-02 -8.934044092893600464e-02 -1.575566828250885010e-02 1.659483760595321655e-01 -6.823513656854629517e-02 -1.019781008362770081e-01 -9.742069244384765625e-02 -2.000804543495178223e-01 3.474180400371551514e-02 8.730081468820571899e-02 -8.298555761575698853e-02 1.463535577058792114e-01 -3.331815451383590698e-02 -1.375335454940795898e-01 1.424785852432250977e-01 -4.025209695100784302e-03 2.846446037292480469e-01 6.358973681926727295e-02 2.285666763782501221e-01 1.390902996063232422e-01 -1.519866734743118286e-01
6.114244833588600159e-02 -4.416767135262489319e-02 2.783266007900238037e-01 -1.831174269318580627e-02 -1.917739957571029663e-01 1.806322932243347168e-01 1.177000775933265686e-01 9.136538952589035034e-02 -3.769572675228118896e-01 1.693108975887298584e-01 -2.523982897400856018e-02 -2.306992113590240479e-01 1.008414775133132935e-01 3.078002035617828369e-01 -2.659262120723724365e-01 -4.114743694663047791e-02 9.034925699234008789e-02 -1.728723198175430298e-01 1.738952547311782837e-01 -1.946498826146125793e-02 3.625116348266601562e-01 5.230839177966117859e-02 -1.134285926818847656e-01 1.150121837854385376e-01 5.359411612153053284e-02 1.722176969051361084e-01 1.344499289989471436e-01 -6.332257390022277832e-02 1.331977397203445435e-01 -2.331726551055908203e-01 1.826875805854797363e-01 -1.842475980520248413e-01
-1.260769516229629517e-01 -1.702933162450790405e-01 3.080495595932006836e-01 -1.093954220414161682e-01 -6.903800368309020996e-02 -9.008425474166870117e-02 -3.081829659640789032e-02 -2.537257783114910126e-02 -1.986339688301086426e-01 2.024828791618347168e-01 -5.133379995822906494e-02 7.381542772054672241e-02 -3.183095529675483704e-02 4.936964064836502075e-02 -2.201152965426445007e-02 1.006136760115623474e-01 7.314725965261459351e-02 1.338148564100265503e-01 5.954423546791076660e-02 -1.078935433179140091e-02 2.156408727169036865e-01 1.797485351562500000e-01 2.539307170081883669e-04 -1.333645731210708618e-01 -3.028853237628936768e-01 -7.660937309265136719e-02 1.585011482238769531e-01 3.630767166614532471e-01 -1.317228674888610840e-01 3.532196208834648132e-02 -3.730211779475212097e-02 -5.771566629409790039e-01
-1.978662014007568359e-01 6.310095638036727905e-02 -1.599222570657730103e-01 1.432167589664459229e-01 -4.434961359947919846e-03 -4.124128073453903198e-02 1.731184683740139008e-02 2.178680449724197388e-01 -1.188250333070755005e-01 6.153160333633422852e-01 6.225387006998062134e-02 4.991865158081054688e-02 -1.838407069444656372e-01 3.045704066753387451e-01 6.130147725343704224e-02 -2.891548275947570801e-01 2.262460440397262573e-01 1.571465730667114258e-01 1.299543529748916626e-01 5.062636733055114746e-02 4.990147799253463745e-02 -5.413119494915008545e-02 -4.767862707376480103e-02 -6.821637600660324097e-02 5.301181972026824951e-02 3.862187638878822327e-02 -2.592805624008178711e-01 8.892717957496643066e-02 -3.517806529998779297e-02 1.891865581274032593e-02 -2.251329571008682251e-01 -9.416820853948593140e-02
9.309588372707366943e-02 -7.510322332382202148e-02 5.655842274427413940e-02 2.814943790435791016e-01 9.465891122817993164e-02 5.905140936374664307e-02 -5.704212188720703125e-02 1.383439153432846069e-01 -1.569079011678695679e-01 2.841863632202148438e-01 2.124876677989959717e-01 -6.891773547977209091e-03 -2.046844549477100372e-02 1.818594336509704590e-02 -9.366296231746673584e-03 2.411323189735412598e-01 2.635406255722045898e-01 -8.056124299764633179e-02 8.788046427071094513e-03 1.268228590488433838e-01 3.549980521202087402e-01 -2.227168716490268707e-02 -2.793010696768760681e-02 -6.795401871204376221e-02 5.441442597657442093e-03 -3.004345670342445374e-02 7.858355343341827393e-02 4.229416251182556152e-01 3.877114132046699524e-02 2.145787477493286133e-01 1.785891503095626831e-01 -4.115835726261138916e-01
-3.432447463274002075e-02 -1.750552207231521606e-01 1.005744263529777527e-01 8.050927519798278809e-02 1.653354167938232422e-01 2.242925614118576050e-01 1.503941267728805542e-01 -1.009267792105674744e-01 -2.224819660186767578e-01 2.487739026546478271e-01 -3.140373900532722473e-02 -4.534369334578514099e-02 -4.292598366737365723e-02 -2.288134023547172546e-02 5.730654299259185791e-02 2.091106623411178589e-01 2.164249569177627563e-01 1.142224818468093872e-01 1.325509399175643921e-01 1.285521686077117920e-01 2.967716753482818604e-01 1.087053865194320679e-02 -1.079188510775566101e-01 -2.047900110483169556e-01 -2.043733187019824982e-02 -1.092582345008850098e-01 1.716983020305633545e-01 5.043172240257263184e-01 -9.701009839773178101e-02 -3.982336260378360748e-03 9.900967776775360107e-02 -3.551995754241943359e-01
-8.413181453943252563e-02 -1.255811750888824463e-01 4.211188107728958130e-02 7.014095038175582886e-02 -8.916651457548141479e-02 2.335978746414184570e-01 5.870847031474113464e-02 3.263673279434442520e-03 1.304661780595779419e-01 4.013062715530395508e-01 3.864999487996101379e-02 -1.183165535330772400e-01 3.224938213825225830e-01 6.688203662633895874e-02 2.438354678452014923e-02 -1.123599708080291748e-01 1.631096154451370239e-01 5.100885033607482910e-02 3.911521136760711670e-01 -1.564732789993286133e-01 3.179921209812164307e-01 3.909354805946350098e-01 -1.749170422554016113e-01 -1.777986995875835419e-02 -1.899788379669189453e-01 1.240157708525657654e-02 1.099778860807418823e-01 2.071268536383286119e-04 -5.988004617393016815e-03 -9.648529812693595886e-03 9.298985451459884644e-02 2.013881355524063110e-01
-1.004184260964393616e-01 -1.867270767688751221e-01 1.871041506528854370e-01 3.234377503395080566e-01 -1.071059927344322205e-01 -1.488505303859710693e-01 1.478494983166456223e-02 -3.263193666934967041e-01 1.236687004566192627e-01 2.483143806457519531e-01 1.233033835887908936e-01 6.715887784957885742e-02 3.330812230706214905e-02 2.046321183443069458e-01 -1.257609724998474121e-01 -2.857164293527603149e-02 3.303132355213165283e-01 -1.753979027271270752e-01 7.555844262242317200e-03 -1.288674920797348022e-01 2.787355482578277588e-01 2.874642908573150635e-01 -2.315294593572616577e-01 -1.580107808113098145e-01 -8.535310626029968262e-02 -5.705868825316429138e-02 8.195330883609130979e-05 1.423478424549102783e-01 -3.094151802361011505e-02 -1.160270124673843384e-01 -2.060963511466979980e-01 -1.888848692178726196e-01
-8.701740205287933350e-02 1.073782518506050110e-02 2.253418117761611938e-01 9.748091548681259155e-02 1.623589843511581421e-01 -2.227959223091602325e-02 1.991573274135589600e-01 -1.483629643917083740e-01 -4.397268593311309814e-02 2.880961298942565918e-01 2.783639729022979736e-01 -1.952722370624542236e-01 -1.877002418041229248e-01 6.106771528720855713e-02 -2.487349510192871094e-02 -8.627947419881820679e-02 3.069389164447784424e-01 -3.052577562630176544e-02 1.910997778177261353e-01 -5.255777016282081604e-02 1.492854058742523193e-01 1.130940988659858704e-01 -1.293998658657073975e-01 -3.277991414070129395e-01 -2.111363261938095093e-01 -2.136034891009330750e-02 1.520333141088485718e-01 1.551634371280670166e-01 -3.294084370136260986e-01 -7.485905289649963379e-02 6.546628475189208984e-02 -3.026598095893859863e-01
4.737838730216026306e-02 -4.247767850756645203e-02 1.452739685773849487e-01 1.229971647262573242e-01 1.988894306123256683e-02 1.866084784269332886e-01 1.307562142610549927e-01 -2.289874553680419922e-01 -1.662895381450653076e-01 2.983810603618621826e-01 4.705807194113731384e-02 -8.294279128313064575e-02 -3.833723068237304688e-02 -1.162158623337745667e-01 2.854028157889842987e-02 2.399806231260299683e-01 7.656843215227127075e-02 -1.733786761760711670e-01 7.984028756618499756e-02 1.849948912858963013e-01 3.393424451351165771e-01 4.042415414005517960e-03 -2.263570427894592285e-01 -2.840527594089508057e-01 -6.303863972425460815e-02 -9.976614266633987427e-02 1.812137961387634277e-01 4.305273294448852539e-01 -2.464620396494865417e-02 6.496863812208175659e-02 1.824939996004104614e-02 -3.080817759037017822e-01
8.303449302911758423e-02 -9.176267683506011963e-02 1.880752295255661011e-01 -1.800060719251632690e-01 -8.658248186111450195e-02 3.285187780857086182e-01 -8.140479028224945068e-02 -1.563711315393447876e-01 5.211920291185379028e-02 3.985548913478851318e-01 8.528953790664672852e-02 1.706030406057834625e-02 2.726074457168579102e-01 7.845112681388854980e-02 1.052685827016830444e-01 8.439576625823974609e-02 7.235056161880493164e-02 4.822148382663726807e-02 3.855221271514892578e-01 -1.341811418533325195e-01 2.600646317005157471e-01 1.744221001863479614e-01 -1.669813841581344604e-01 -6.456711143255233765e-02 -1.768368482589721680e-01 2.112949788570404053e-01 2.921378612518310547e-01 -7.596481591463088989e-02 4.724946990609169006e-02 8.037660270929336548e-02 -1.407841686159372330e-02 1.496191471815109253e-01
-8.605349808931350708e-02 1.965093016624450684e-01 3.077051341533660889e-01 8.844808489084243774e-02 7.077602297067642212e-02 1.595378518104553223e-01 -1.679758168756961823e-02 -8.035892993211746216e-02 -2.173219025135040283e-01 1.847606748342514038e-01 6.948225945234298706e-02 -1.776575148105621338e-01 2.683032453060150146e-01 1.609766483306884766e-02 6.379561126232147217e-02 -1.443336158990859985e-01 2.874797284603118896e-01 3.242371678352355957e-01 5.585834756493568420e-02 1.125234365463256836e-01 3.326672613620758057e-01 7.308366894721984863e-02 8.786023408174514771e-02 -3.049413561820983887e-01 -3.088111579418182373e-01 1.876811981201171875e-01 1.297304034233093262e-01 -3.139229863882064819e-02 1.390099711716175079e-02 -9.897909127175807953e-03 -1.743536442518234253e-01 1.113227452151477337e-03
1.872825026512145996e-01 -9.575080126523971558e-02 5.732430145144462585e-02 5.479573085904121399e-02 -1.988088488578796387e-01 2.398780286312103271e-01 -1.519024074077606201e-01 2.032447606325149536e-02 -3.890009224414825439e-02 2.386106997728347778e-01 2.838299572467803955e-01 -9.923637658357620239e-02 1.197570413351058960e-01 2.267475575208663940e-01 2.475651055574417114e-01 2.193384431302547455e-02 -8.349694311618804932e-02 -6.419680267572402954e-02 -5.015439819544553757e-03 -9.136328101158142090e-02 4.608391225337982178e-01 2.916360199451446533e-01 1.963323950767517090e-01 1.173048093914985657e-01 -7.133934646844863892e-03 1.378017514944076538e-01 5.641431361436843872e-02 3.699796199798583984e-01 -3.360026329755783081e-02 3.957203403115272522e-02 -1.074143275618553162e-01 -9.998112916946411133e-02
-1.454565525054931641e-01 1.626660465262830257e-03 2.061989009380340576e-01 3.432996869087219238e-01 -1.211047023534774780e-01 1.279790699481964111e-02 6.309103965759277344e-02 2.915557026863098145e-01 -1.472456101328134537e-02 3.481620848178863525e-01 2.414323538541793823e-01 2.293149679899215698e-01 1.399685591459274292e-01 2.782609462738037109e-01 -6.684280931949615479e-02 6.348152458667755127e-02 -1.448846608400344849e-01 -6.664553284645080566e-02 9.819175302982330322e-02 -1.000307276844978333e-01 2.250173687934875488e-01 -1.975598782300949097e-01 -1.458200067281723022e-01 8.928537368774414062e-02 -2.136568427085876465e-01 2.731536626815795898e-01 5.899756774306297302e-02 1.206578314304351807e-01 1.001435741782188416e-01 1.762687563896179199e-01 -9.886361658573150635e-02 -1.538553535938262939e-01
3.067135512828826904e-01 -3.370820730924606323e-02 8.557611703872680664e-02 3.077267296612262726e-02 -1.500520855188369751e-02 6.147378683090209961e-02 3.696483746170997620e-02 1.717658191919326782e-01 -2.831940650939941406e-01 3.312906324863433838e-01 -5.638696625828742981e-02 6.853538006544113159e-02 2.908811867237091064e-01 2.406109571456909180e-01 1.047060936689376831e-01 1.342729032039642334e-01 2.146400809288024902e-01 3.248663842678070068e-01 2.043818235397338867e-01 -2.152290791273117065e-01 2.250966876745223999e-01 4.004899412393569946e-02 -1.184649998322129250e-03 9.385634958744049072e-02 -1.052158102393150330e-01 2.225705049932003021e-02 -1.611501872539520264e-01 -4.706250503659248352e-02 -1.744585037231445312e-01 1.132878214120864868e-01 -2.311414182186126709e-01 -2.347043156623840332e-01
1.768693029880523682e-01 -3.438448905944824219e-02 1.633508652448654175e-01 2.642671763896942139e-02 -4.255067184567451477e-02 2.043039053678512573e-01 -3.071341849863529205e-02 -3.645861744880676270e-01 -2.586001157760620117e-01 3.511926829814910889e-01 1.005061790347099304e-01 9.207708388566970825e-02 -1.305849403142929077e-01 -1.098793074488639832e-01 -2.383722215890884399e-01 6.552139669656753540e-02 2.403112202882766724e-01 -8.630189299583435059e-02 2.353409379720687866e-01 5.590083822607994080e-02 1.536293476819992065e-01 9.188364446163177490e-02 -2.204794436693191528e-01 -3.849568367004394531e-01 -7.591516524553298950e-02 -1.438375711441040039e-01 -6.045573204755783081e-02 -3.707556053996086121e-02 -1.545514762401580811e-01 4.143005236983299255e-02 1.444734483957290649e-01 -1.821906864643096924e-01
1.049473732709884644e-01 2.823697924613952637e-01 1.739110983908176422e-02 -2.403364516794681549e-02 -2.871372699737548828e-01 -5.555434618145227432e-03 3.590537235140800476e-02 1.292309015989303589e-01 -2.325202971696853638e-01 3.191549181938171387e-01 1.833364665508270264e-01 -3.230224177241325378e-02 -2.971254587173461914e-01 6.820776313543319702e-02 7.232405245304107666e-02 -1.279657781124114990e-01 1.667095161974430084e-02 1.211423054337501526e-01 -1.662787236273288727e-02 -1.620386391878128052e-01 3.859642446041107178e-01 2.320025302469730377e-02 -1.712313890457153320e-01 -1.056194379925727844e-01 -2.424319535493850708e-01 2.479826360940933228e-01 -2.768838591873645782e-02 -1.564701348543167114e-01 3.344621509313583374e-02 -9.435920417308807373e-02 -1.802804879844188690e-03 -3.402489125728607178e-01
-4.734626412391662598e-02 4.720610380172729492e-02 1.327469944953918457e-01 5.835336446762084961e-02 1.277138143777847290e-01 2.528967857360839844e-01 -6.160628981888294220e-03 2.357268035411834717e-01 -3.847390413284301758e-01 3.894986808300018311e-01 -2.267168760299682617e-01 1.522905752062797546e-02 -1.773703694343566895e-01 1.812157481908798218e-01 -2.026221901178359985e-01 -1.468952298164367676e-01 4.521453753113746643e-02 -1.851039566099643707e-02 2.879223525524139404e-01 -1.458918452262878418e-01 3.911578357219696045e-01 9.577366523444652557e-03 -5.456855148077011108e-02 -1.824367046356201172e-01 -2.113325893878936768e-01 -4.274661839008331299e-02 7.039646059274673462e-02 -4.427475109696388245e-02 6.540647894144058228e-02 -4.935305193066596985e-02 -4.357003048062324524e-02 -4.885187000036239624e-02
3.258349597454071045e-01 1.891158223152160645e-01 1.610061228275299072e-01 1.753596514463424683e-01 1.150656789541244507e-01 3.619470000267028809e-01 6.259220838546752930e-02 1.322969198226928711e-01 4.983173683285713196e-02 2.151020020246505737e-01 -2.718525193631649017e-02 -1.663457602262496948e-01 -1.084271166473627090e-02 6.707783043384552002e-02 1.111647859215736389e-01 -1.628742963075637817e-01 1.042513698339462280e-01 -7.883360981941223145e-02 -6.800456345081329346e-02 -7.592617720365524292e-02 3.761483132839202881e-01 1.492265909910202026e-01 -7.635334134101867676e-02 -2.310434430837631226e-01 5.872721225023269653e-02 1.014458611607551575e-01 -1.408734172582626343e-01 1.440278291702270508e-01 -3.744298517704010010e-01 5.905000120401382446e-02 1.309120357036590576e-01 -2.224199175834655762e-01
1.284897327423095703e-01 -1.770722866058349609e-01 -8.798612654209136963e-02 9.539359807968139648e-02 2.771215885877609253e-02 -3.789628297090530396e-02 3.921860083937644958e-02 5.161161720752716064e-02 -7.073553651571273804e-02 1.879051774740219116e-01 4.295209050178527832e-02 -3.881269395351409912e-01 3.921528533101081848e-02 2.394021153450012207e-01 -1.969294548034667969e-01 1.732487417757511139e-02 1.941277831792831421e-01 5.891285464167594910e-02 3.117384314537048340e-01 -1.192824915051460266e-01 2.954352200031280518e-01 1.884090453386306763e-01 -6.501066684722900391e-02 -1.364028304815292358e-01 1.064072642475366592e-02 4.647072851657867432e-01 9.920147806406021118e-02 1.110055372118949890e-01 1.658030152320861816e-01 9.957384318113327026e-02 1.786117702722549438e-01 -1.801162064075469971e-01
-2.727973647415637970e-02 1.634770929813385010e-01 4.322769865393638611e-02 2.131514949724078178e-03 -2.835610136389732361e-02 1.239767074584960938e-01 1.641975790262222290e-01 -1.011968925595283508e-01 -2.703831493854522705e-01 3.363316059112548828e-01 2.816336043179035187e-02 -3.241168856620788574e-01 1.544879227876663208e-01 -6.849415600299835205e-02 -3.205369785428047180e-02 -1.735185533761978149e-01 1.940539926290512085e-01 -4.088902473449707031e-02 4.196281433105468750e-01 -8.493579924106597900e-02 3.348394632339477539e-01 1.089904159307479858e-01 -4.406595602631568909e-02 -6.746674329042434692e-02 -1.218807101249694824e-01 2.394770532846450806e-01 1.417330056428909302e-01 2.835815250873565674e-01 3.263856843113899231e-02 1.177942976355552673e-01 -1.045289710164070129e-01 1.175511926412582397e-01
-6.719629466533660889e-02 2.924150824546813965e-01 -9.950029104948043823e-02 6.498780101537704468e-02 -1.873278021812438965e-01 -8.585950732231140137e-02 -1.903869807720184326e-01 -7.993474602699279785e-02 -2.411891371011734009e-01 2.788667678833007812e-01 -1.219758465886116028e-01 -6.002917885780334473e-02 1.308788061141967773e-01 1.542482078075408936e-01 -1.032289415597915649e-01 -1.197282597422599792e-01 1.276931762695312500e-01 -1.201709955930709839e-01 2.196309119462966919e-01 -1.345908492803573608e-01 1.972182840108871460e-01 -1.834625191986560822e-02 1.138043180108070374e-01 -4.491125643253326416e-01 -1.826305091381072998e-01 2.370242327451705933e-01 -2.061702311038970947e-02 -2.749400138854980469e-01 -1.608193069696426392e-01 -6.277198344469070435e-02 1.294604241847991943e-01 -1.652933955192565918e-01
2.656669728457927704e-02 -9.485425055027008057e-02 2.075390964746475220e-01 4.270461574196815491e-02 1.546974182128906250e-01 -1.242312043905258179e-01 -2.093846946954727173e-01 -1.561681926250457764e-01 -5.901554599404335022e-03 4.897291660308837891e-01 4.180797636508941650e-01 6.248314678668975830e-02 -1.936554014682769775e-01 2.481636591255664825e-03 9.609171003103256226e-02 -5.722455680370330811e-02 -1.737027019262313843e-01 -1.443035602569580078e-01 3.440675092861056328e-03 -5.975107848644256592e-02 1.571573168039321899e-01 -1.803960204124450684e-01 1.599823683500289917e-01 -1.549243088811635971e-02 -1.650232374668121338e-01 -9.242680668830871582e-02 -5.013759806752204895e-02 2.359063029289245605e-01 -1.920823160617146641e-05 -1.010833680629730225e-01 1.451653838157653809e-01 -3.260964751243591309e-01
4.016006737947463989e-02 -2.039546072483062744e-01 2.306753247976303101e-01 -2.912086434662342072e-03 -1.730593480169773102e-02 1.308785229921340942e-01 -1.030117273330688477e-01 -8.238392323255538940e-02 2.134342491626739502e-01 2.744803428649902344e-01 -2.446834594011306763e-01 -2.241749502718448639e-02 3.748606890439987183e-02 1.053190752863883972e-01 2.202364504337310791e-01 1.483291666954755783e-02 1.972824633121490479e-01 1.584311760962009430e-02 1.078740283846855164e-01 4.945977032184600830e-02 4.602770507335662842e-01 -6.236000917851924896e-03 1.340692937374114990e-01 -4.520014822483062744e-01 -7.819857448339462280e-02 6.380286812782287598e-02 8.928151428699493408e-02 1.958996206521987915e-01 1.762831509113311768e-01 -1.129005327820777893e-01 -2.901407657191157341e-03 -1.961193829774856567e-01
-1.442974656820297241e-01 2.197545617818832397e-01 1.217950657010078430e-01 -1.423418223857879639e-01 -3.197772428393363953e-02 1.128116399049758911e-01 6.038538739085197449e-02 6.879658997058868408e-02 1.452416926622390747e-01 5.465214848518371582e-01 1.895954012870788574e-01 1.950269341468811035e-01 1.589343100786209106e-01 1.238531097769737244e-01 7.494015246629714966e-02 2.761388942599296570e-02 3.702918440103530884e-02 -3.165051341056823730e-01 3.217094838619232178e-01 -7.897619158029556274e-03 1.445412337779998779e-01 -1.240910962224006653e-01 -1.647606790065765381e-01 -1.274979710578918457e-01 -7.401912659406661987e-02 1.919290125370025635e-01 -2.683323919773101807e-01 8.569718897342681885e-02 1.116089243441820145e-02 -4.130041599273681641e-02 -4.640375077724456787e-02 1.499247699975967407e-01
4.709247872233390808e-02 -2.439060807228088379e-01 1.097739301621913910e-02 1.912619471549987793e-01 -6.859508156776428223e-02 3.800265491008758545e-01 -3.425126075744628906e-01 -4.188852757215499878e-02 6.826692819595336914e-02 2.799532413482666016e-01 7.769988477230072021e-02 -2.163191735744476318e-01 -1.467210985720157623e-02 1.740766018629074097e-01 -2.674115821719169617e-02 -2.448045909404754639e-01 -5.628973618149757385e-02 -5.048612877726554871e-02 -8.012927323579788208e-02 -5.814124271273612976e-02 4.604553580284118652e-01 1.950782686471939087e-01 5.451466888189315796e-03 -2.414413320366293192e-04 -2.665472961962223053e-02 1.769063323736190796e-01 -4.308397695422172546e-02 1.252999156713485718e-01 -1.828893460333347321e-02 2.011595815420150757e-01 -1.493873298168182373e-01 -1.675285547971725464e-01
-8.180831372737884521e-02 6.288895756006240845e-02 2.754999399185180664e-01 1.470992714166641235e-01 -2.377918660640716553e-01 1.685012131929397583e-01 -1.647869497537612915e-01 -1.730955950915813446e-02 -5.837339907884597778e-02 3.389913737773895264e-01 1.162721440196037292e-01 -2.836996130645275116e-02 4.178874194622039795e-02 -6.098609417676925659e-02 -2.630824409425258636e-02 3.434959650039672852e-01 3.710720837116241455e-01 2.126883566379547119e-01 -1.504552811384201050e-01 7.576680183410644531e-02 1.254005879163742065e-01 1.424286812543869019e-01 2.331864982843399048e-01 7.257506996393203735e-02 -3.150295317173004150e-01 7.371900975704193115e-02 -2.689374238252639771e-02 1.685876250267028809e-01 -1.246726810932159424e-01 -5.627490580081939697e-02 1.207525432109832764e-01 -2.203432917594909668e-01
1.445069164037704468e-01 -1.858044564723968506e-01 1.027580276131629944e-01 1.364180147647857666e-01 -1.855975389480590820e-01 1.622401326894760132e-01 -1.251968443393707275e-01 -2.654578089714050293e-01 -7.925640791654586792e-02 4.646981656551361084e-01 2.021431773900985718e-01 -2.535466551780700684e-01 2.239369601011276245e-01 1.299734264612197876e-01 -2.925593554973602295e-01 9.191296249628067017e-02 -1.399352401494979858e-01 -2.312484085559844971e-01 9.088236093521118164e-02 2.356007695198059082e-02 7.296697795391082764e-02 2.069761753082275391e-01 4.918532446026802063e-02 -2.917339503765106201e-01 9.277427569031715393e-03 -1.553013324737548828e-01 4.938437417149543762e-02 -1.107703447341918945e-01 7.214915007352828979e-02 -2.458186633884906769e-02 -9.898630529642105103e-02 -8.930979669094085693e-02
2.242261916399002075e-01 -2.265099883079528809e-01 1.546037197113037109e-01 8.252095431089401245e-02 -1.217491477727890015e-01 4.526306688785552979e-02 1.252674162387847900e-01 1.932535916566848755e-01 1.086841449141502380e-01 2.101709395647048950e-01 8.563552983105182648e-03 -6.860592216253280640e-02 2.362500876188278198e-01 -5.986404418945312500e-02 6.143961101770401001e-02 8.931662142276763916e-02 2.241647094488143921e-01 3.242272138595581055e-01 2.154076546430587769e-01 2.096770852804183960e-01 2.365873605012893677e-01 5.592613294720649719e-02 -2.468365430831909180e-01 8.148965239524841309e-02 -8.575829863548278809e-02 2.448278367519378662e-01 -1.569294631481170654e-01 2.253256738185882568e-01 -2.547242045402526855e-01 -1.955022811889648438e-01 2.142910957336425781e-01 -4.184673354029655457e-02
2.309098094701766968e-01 -2.697000205516815186e-01 -1.054915264248847961e-01 9.564396739006042480e-02 2.084197476506233215e-02 -1.667792201042175293e-01 7.456656545400619507e-02 1.500513553619384766e-01 -3.185971081256866455e-01 2.666210234165191650e-01 1.559931188821792603e-01 -5.717346072196960449e-02 1.498589068651199341e-01 2.108520120382308960e-01 -1.177958864718675613e-02 1.268994659185409546e-01 2.266014516353607178e-01 -3.905285149812698364e-02 1.251045167446136475e-01 -2.809915542602539062e-01 4.278719127178192139e-01 -5.938997119665145874e-02 -3.889843821525573730e-03 -1.090009361505508423e-01 -1.147328093647956848e-01 1.935893297195434570e-01 -2.293634265661239624e-01 1.388276219367980957e-01 1.395003348588943481e-01 1.425427198410034180e-01 6.588349118828773499e-03 -7.528016716241836548e-02
-7.688519079238176346e-03 3.704836368560791016e-01 2.186100371181964874e-02 2.667068839073181152e-01 -8.014000952243804932e-02 1.936141997575759888e-01 -1.519342064857482910e-01 6.299856305122375488e-02 -9.122920222580432892e-03 2.848694324493408203e-01 5.270141735672950745e-02 -1.545318961143493652e-01 -3.012409619987010956e-02 3.881915658712387085e-02 6.326037645339965820e-02 -4.434753581881523132e-02 7.319711148738861084e-02 2.432299554347991943e-01 1.359364390373229980e-02 9.227696806192398071e-02 2.943964302539825439e-01 1.610998213291168213e-01 -2.802672982215881348e-01 -3.911350667476654053e-02 -4.586776718497276306e-02 2.721455991268157959e-01 -1.796220242977142334e-01 1.748436838388442993e-01 3.275874555110931396e-01 -1.662672013044357300e-01 -1.865487843751907349e-01 -1.707498282194137573e-01
-1.628651320934295654e-01 1.269550770521163940e-01 -9.968907386064529419e-02 5.019447207450866699e-02 4.231730103492736816e-02 1.791566312313079834e-01 1.450002938508987427e-01 -1.708400845527648926e-01 -1.690449416637420654e-01 3.492525517940521240e-01 1.302503198385238647e-01 -3.432662189006805420e-01 1.398932635784149170e-01 -1.135259866714477539e-01 -1.777681410312652588e-01 -7.009812444448471069e-02 3.350258246064186096e-02 5.155310034751892090e-02 3.285274505615234375e-01 8.441754430532455444e-02 2.473368644714355469e-01 1.004620417952537537e-01 1.247848868370056152e-01 -2.750780880451202393e-01 -1.386159807443618774e-01 1.108366400003433228e-01 4.575903713703155518e-02 3.293697237968444824e-01 2.415311783552169800e-01 1.388755589723587036e-01 -4.535498097538948059e-02 5.808824300765991211e-02
-8.848100900650024414e-02 6.817297637462615967e-02 -7.138691097497940063e-02 3.314775973558425903e-02 -5.443669483065605164e-02 -3.498225659132003784e-02 -1.057714745402336121e-01 2.843089587986469269e-02 -9.032235294580459595e-02 3.375098705291748047e-01 -3.726211562752723694e-02 -8.110509067773818970e-02 4.752456247806549072e-01 2.697449177503585815e-02 -1.850196719169616699e-01 -1.259585469961166382e-01 1.983892321586608887e-01 -2.103651911020278931e-01 4.433109462261199951e-01 -1.093697100877761841e-01 2.086429595947265625e-01 -1.019581481814384460e-01 -7.029781490564346313e-02 -2.618735432624816895e-01 -6.621526926755905151e-02 1.234749555587768555e-01 8.442447334527969360e-02 -2.310514599084854126e-01 -1.239902712404727936e-02 6.811085343360900879e-02 1.019952669739723206e-01 -2.086643725633621216e-01
-2.062070369720458984e-02 1.955609172582626343e-01 7.692470401525497437e-02 -6.958614569157361984e-03 -1.640113070607185364e-02 1.495883315801620483e-01 5.280356854200363159e-02 3.494572639465332031e-02 -6.729549169540405273e-02 2.181241512298583984e-01 7.444861531257629395e-02 -2.229165732860565186e-01 -4.189782217144966125e-02 1.270016580820083618e-01 6.495376676321029663e-02 -3.959468007087707520e-01 -6.334851682186126709e-02 1.621118336915969849e-01 3.216591179370880127e-01 2.478406764566898346e-02 4.667983055114746094e-01 1.711693555116653442e-01 -1.058863326907157898e-01 -1.136376410722732544e-01 -2.840754762291908264e-02 2.526307404041290283e-01 -2.465239167213439941e-01 6.844418495893478394e-02 2.526158988475799561e-01 9.402053803205490112e-02 6.759309768676757812e-02 -1.717032641172409058e-01
1.632389575242996216e-01 -7.006883621215820312e-02 1.113233417272567749e-01 2.811077237129211426e-01 -1.567150354385375977e-01 4.809697344899177551e-02 1.449240297079086304e-01 1.683697551488876343e-01 -3.335034847259521484e-01 3.268478214740753174e-01 9.249063208699226379e-03 9.205592423677444458e-02 1.613697409629821777e-01 -5.904529243707656860e-02 -2.833070978522300720e-02 8.960940688848495483e-02 4.978112131357192993e-02 2.564328014850616455e-01 9.851540625095367432e-02 -5.881089717149734497e-02 2.300143390893936157e-01 1.182027757167816162e-01 1.759471893310546875e-01 -1.718363910913467407e-01 9.254504740238189697e-02 2.253427207469940186e-01 -1.519365310668945312e-01 1.121409311890602112e-01 -4.811733067035675049e-01 -9.627529419958591461e-03 -1.809094473719596863e-02 -1.079090405255556107e-02
-7.593052834272384644e-02 -3.456475911661982536e-03 5.974921956658363342e-02 1.993349194526672363e-01 6.891930848360061646e-02 -1.269437968730926514e-01 -3.066637180745601654e-02 7.488554343581199646e-03 -1.074829548597335815e-01 2.835884392261505127e-01 -8.351099491119384766e-02 -2.885581254959106445e-01 -1.104314923286437988e-01 -4.091496765613555908e-02 -1.557606756687164307e-01 -4.948202893137931824e-02 1.743461489677429199e-01 7.323970645666122437e-02 2.384438812732696533e-01 -3.017331063747406006e-01 4.851159155368804932e-01 1.726685911417007446e-01 2.390844747424125671e-02 -2.450626576319336891e-03 -7.043699733912944794e-03 2.491821497678756714e-01 -2.552142441272735596e-01 1.053116321563720703e-01 9.573666006326675415e-02 2.633593082427978516e-01 1.629028171300888062e-01 -1.159635335206985474e-01
-1.301240921020507812e-01 3.611337393522262573e-02 6.089954823255538940e-02 4.314820468425750732e-02 -1.471637189388275146e-01 -1.354213207960128784e-01 2.957188785076141357e-01 -2.607087790966033936e-01 -2.706364728510379791e-02 2.989325523376464844e-01 3.258294165134429932e-01 -2.177565693855285645e-01 4.401842132210731506e-02 1.003317534923553467e-01 -8.110342174768447876e-02 -1.050664782524108887e-01 1.514466255903244019e-01 -1.266856193542480469e-01 1.142706573009490967e-01 1.132781431078910828e-01 2.148862332105636597e-01 5.273919925093650818e-02 -1.061089113354682922e-01 -2.057957202196121216e-01 -1.657835245132446289e-01 -4.449621960520744324e-02 2.127967600245028734e-04 1.488198935985565186e-01 -3.326035439968109131e-01 -1.475180834531784058e-01 2.835791707038879395e-01 -2.749959826469421387e-01
2.881764769554138184e-01 1.593031287193298340e-01 2.183110564947128296e-01 1.761889457702636719e-02 -1.383450031280517578e-01 -9.002167731523513794e-02 -6.476975232362747192e-02 -7.144517451524734497e-02 -2.226383686065673828e-01 4.811805784702301025e-01 1.497595012187957764e-01 -1.167786493897438049e-01 -7.232835143804550171e-02 -1.404762715101242065e-01 1.492618676275014877e-02 -1.805189847946166992e-01 -1.114854812622070312e-01 -7.041131705045700073e-02 1.286490112543106079e-01 -3.849991038441658020e-02 1.182093322277069092e-01 1.035179346799850464e-01 -3.004774451255798340e-01 -1.692685335874557495e-01 -1.750907152891159058e-01 2.203412353992462158e-01 -8.325605094432830811e-02 -2.701880633831024170e-01 7.567505538463592529e-02 -2.802653908729553223e-01 6.714892387390136719e-02 -7.175869494676589966e-02
-2.635978162288665771e-01 -1.122964248061180115e-01 2.181002646684646606e-01 1.898874491453170776e-01 7.471451163291931152e-02 -5.808482319116592407e-02 1.137173846364021301e-01 1.597787737846374512e-01 1.240817978978157043e-01 3.943804800510406494e-01 1.365160495042800903e-01 -7.966707646846771240e-02 -1.743808537721633911e-01 1.037851721048355103e-01 -5.546144396066665649e-02 1.211625635623931885e-01 1.896095871925354004e-01 5.706233158707618713e-02 4.123917818069458008e-01 -2.927408814430236816e-01 2.415658682584762573e-01 2.387842237949371338e-01 -9.964437782764434814e-02 -7.056269049644470215e-02 -6.425311416387557983e-02 7.209051400423049927e-02 -1.034590154886245728e-01 1.378143280744552612e-01 -8.676822297275066376e-03 -5.335599184036254883e-02 1.899967938661575317e-01 1.694590449333190918e-01
1.913156956434249878e-01 -2.239605486392974854e-01 -2.288861665874719620e-03 5.273251235485076904e-02 -6.421274691820144653e-02 9.478927403688430786e-02 -1.645409762859344482e-01 -3.179295361042022705e-02 2.194745093584060669e-01 4.249345660209655762e-01 5.655198171734809875e-02 -4.349826648831367493e-02 -3.674850985407829285e-02 2.190699614584445953e-02 6.038717925548553467e-02 -2.226016223430633545e-01 9.424323588609695435e-02 1.115854457020759583e-02 2.920798957347869873e-01 1.612436622381210327e-01 3.090444505214691162e-01 -1.449368298053741455e-01 9.005244076251983643e-02 -2.426895648241043091e-01 -2.221466153860092163e-01 -2.073196507990360260e-02 2.674957513809204102e-01 2.380083799362182617e-01 -5.486323684453964233e-02 -2.347633391618728638e-01 1.089728176593780518e-01 -1.690707355737686157e-01
-1.064166501164436340e-01 3.620786219835281372e-02 2.365634962916374207e-02 2.146917432546615601e-01 -2.255997806787490845e-01 -2.140172570943832397e-02 -1.564697921276092529e-01 1.039211824536323547e-01 -6.870342791080474854e-02 4.339955449104309082e-01 -3.922843933105468750e-02 7.056796550750732422e-02 2.421057969331741333e-01 3.587670922279357910e-01 -1.726312749087810516e-02 -6.546173244714736938e-02 -2.902263402938842773e-01 1.356294006109237671e-01 2.609655857086181641e-01 5.080220475792884827e-02 3.029678463935852051e-01 -1.432090699672698975e-01 -1.060763448476791382e-01 1.581821441650390625e-01 -1.704651862382888794e-01 1.701033264398574829e-01 1.580553352832794189e-01 9.218332916498184204e-02 -4.574440047144889832e-02 1.915738433599472046e-01 1.695864630164578557e-04 -1.021023914217948914e-01
-1.723195910453796387e-01 2.970195561647415161e-02 3.183477818965911865e-01 2.597364783287048340e-01 -1.265797466039657593e-01 8.901351690292358398e-02 -3.329334855079650879e-01 2.013892233371734619e-01 4.002814739942550659e-02 3.443720042705535889e-01 1.852374076843261719e-01 -1.044170930981636047e-01 1.286940723657608032e-01 -5.163361504673957825e-02 1.990252584218978882e-01 1.099703311920166016e-01 8.735734969377517700e-02 7.045337557792663574e-02 1.089149788022041321e-01 9.830833226442337036e-02 3.472293913364410400e-01 -1.567513495683670044e-01 7.274165749549865723e-02 8.844058215618133545e-02 -3.471361100673675537e-01 9.102753549814224243e-02 -1.567773520946502686e-01 1.131687238812446594e-01 6.334537174552679062e-03 -1.616041176021099091e-02 -1.654542088508605957e-01 5.193865299224853516e-02
1.725124418735504150e-01 -1.792210936546325684e-01 8.433736115694046021e-02 -1.463459283113479614e-01 -1.660051792860031128e-01 -8.718955516815185547e-02 -3.487125337123870850e-01 -1.962127387523651123e-01 -2.540361881256103516e-02 4.218671023845672607e-01 1.799929291009902954e-01 2.065910026431083679e-02 -5.245662480592727661e-02 -2.205696515738964081e-02 -2.370960265398025513e-01 1.303030252456665039e-01 2.226850390434265137e-02 1.047830283641815186e-01 2.364310324192047119e-01 -1.549080461263656616e-01 2.526294440031051636e-02 1.927205361425876617e-02 -1.930117607116699219e-01 -3.946081399917602539e-01 -1.092232838273048401e-01 2.957835420966148376e-02 -2.531484365463256836e-01 1.449948698282241821e-01 -2.465012110769748688e-02 2.757870778441429138e-02 -9.054160863161087036e-02 -1.833800077438354492e-01
1.082592532038688660e-01 -3.350001573562622070e-01 2.949066162109375000e-01 1.995118707418441772e-01 5.133792012929916382e-02 -1.510476320981979370e-01 1.062280386686325073e-01 -9.734893590211868286e-02 -1.033412590622901917e-01 1.548360139131546021e-01 3.013156056404113770e-01 -4.803674668073654175e-02 -1.994948983192443848e-01 9.036581963300704956e-02 1.559123247861862183e-01 8.911588042974472046e-02 2.585396468639373779e-01 6.378769129514694214e-02 2.307232171297073364e-01 1.281736493110656738e-01 2.854889631271362305e-01 1.852889657020568848e-01 -9.847536683082580566e-02 -3.212921023368835449e-01 -1.391292661428451538e-01 -1.029281243681907654e-01 2.012249976396560669e-01 1.447370648384094238e-01 -1.163404658436775208e-01 -6.568584591150283813e-03 -1.780564337968826294e-02 -1.431047022342681885e-01
-3.328026831150054932e-01 -3.599854931235313416e-02 2.174956500530242920e-01 1.913188993930816650e-01 -2.349603474140167236e-01 2.430190294981002808e-01 1.612062007188796997e-01 2.005363814532756805e-03 -2.598515152931213379e-02 2.191802412271499634e-01 2.434840500354766846e-01 3.830019757151603699e-02 1.011540219187736511e-01 2.091881185770034790e-01 -2.287010103464126587e-01 -2.054985463619232178e-01 1.174689978361129761e-01 1.451124399900436401e-01 1.079593822360038757e-01 4.121749475598335266e-02 4.359842240810394287e-01 -1.419385429471731186e-02 -1.029623523354530334e-01 1.624521464109420776e-01 -2.107222229242324829e-01 2.001062035560607910e-01 2.831939840689301491e-03 1.485918611288070679e-01 -1.361607760190963745e-01 1.287091337144374847e-02 7.028961926698684692e-02 -1.116967853158712387e-02
-8.414249867200851440e-02 -1.026285812258720398e-01 -1.268556863069534302e-01 4.872749745845794678e-02 2.012953720986843109e-02 2.420637197792530060e-02 1.857729554176330566e-01 1.449020951986312866e-01 -2.657365798950195312e-01 2.099531590938568115e-01 2.815073542296886444e-02 -1.087920181453227997e-02 -8.126015891321003437e-04 -1.574949324131011963e-01 -1.524528861045837402e-01 4.844861105084419250e-02 1.353317499160766602e-01 8.749400079250335693e-02 1.613646149635314941e-01 -6.764768809080123901e-02 2.205721288919448853e-01 -1.080816090106964111e-01 3.784909844398498535e-02 -1.992321312427520752e-01 -2.049075216054916382e-01 3.710063099861145020e-01 -1.061862185597419739e-01 1.467792540788650513e-01 7.563187181949615479e-02 -1.626289263367652893e-02 -5.126811265945434570e-01 -3.195250630378723145e-01
-3.309185057878494263e-02 -8.244372159242630005e-02 1.696381121873855591e-01 3.699475899338722229e-02 2.561947107315063477e-01 1.406258642673492432e-01 7.751678675413131714e-02 -2.566552162170410156e-01 -1.156135946512222290e-01 3.094130456447601318e-01 1.162794902920722961e-01 1.035407707095146179e-01 -8.680427819490432739e-02 1.478826701641082764e-01 -8.511632680892944336e-02 1.696558296680450439e-01 1.798794716596603394e-01 -1.364342719316482544e-01 2.440827786922454834e-01 -4.296100512146949768e-02 1.550548225641250610e-01 1.171924080699682236e-02 1.112109795212745667e-01 -5.687193572521209717e-02 1.624425500631332397e-01 2.379300147294998169e-01 1.989658921957015991e-01 2.469281703233718872e-01 7.956254482269287109e-02 -3.456480205059051514e-01 2.467730790376663208e-01 -2.888941764831542969e-01
-7.442663609981536865e-02 -1.172306537628173828e-01 2.148900479078292847e-01 2.290229499340057373e-01 -1.530563086271286011e-01 8.980315178632736206e-02 2.157049626111984253e-01 -3.770786523818969727e-02 -1.072065159678459167e-01 3.238017559051513672e-01 2.411648929119110107e-01 -1.677880808711051941e-02 -1.910700201988220215e-01 1.754243820905685425e-01 -9.263704717159271240e-02 3.143633604049682617e-01 1.244599968194961548e-01 1.243788897991180420e-01 -9.772134013473987579e-03 5.110510438680648804e-02 2.435019612312316895e-01 1.527575552463531494e-01 6.311105936765670776e-02 -1.744669973850250244e-01 -1.801452785730361938e-01 1.324170976877212524e-01 -3.244320452213287354e-01 -7.133004721254110336e-03 -2.282254844903945923e-01 7.108025997877120972e-02 1.147508993744850159e-01 -2.772340178489685059e-01
-8.750130236148834229e-02 -1.356395781040191650e-01 2.777093090116977692e-03 4.787341356277465820e-01 -2.028836905956268311e-01 1.214771494269371033e-01 7.312405854463577271e-02 6.751661747694015503e-02 -1.353329569101333618e-01 3.757351636886596680e-01 -2.429903484880924225e-03 7.265435531735420227e-03 -5.794187262654304504e-02 3.562691807746887207e-01 -1.759610474109649658e-01 -8.573790080845355988e-03 -9.445885196328163147e-03 2.200381457805633545e-02 5.713350698351860046e-02 -3.403817489743232727e-02 3.135333657264709473e-01 -1.368148475885391235e-01 -2.726586163043975830e-01 1.942538470029830933e-01 -1.010016947984695435e-01 1.042407080531120300e-01 8.211203664541244507e-02 9.242086857557296753e-02 7.033653091639280319e-03 1.708140969276428223e-01 1.249279603362083435e-01 -2.068220227956771851e-01
3.085799515247344971e-01 -5.237392615526914597e-03 -1.364060789346694946e-01 -6.499759107828140259e-02 1.896951496601104736e-01 3.997327387332916260e-02 -1.065253540873527527e-01 1.307118088006973267e-01 -1.945625692605972290e-01 3.359931111335754395e-01 5.091606825590133667e-02 -1.949493885040283203e-01 6.449025869369506836e-02 2.050163447856903076e-01 -3.615258634090423584e-02 3.714114129543304443e-01 2.424104362726211548e-01 -3.922910615801811218e-02 2.962736785411834717e-01 -9.935775399208068848e-02 3.757586777210235596e-01 -2.691867528483271599e-03 8.609335124492645264e-02 -2.442732602357864380e-01 -1.058415994048118591e-01 -2.774625830352306366e-02 -1.392809152603149414e-01 -9.869484230875968933e-03 1.802433878183364868e-01 -4.898300860077142715e-03 -7.004235684871673584e-02 -6.320520490407943726e-02
1.778122931718826294e-01 -1.670934408903121948e-01 3.545910716056823730e-01 -1.457055211067199707e-01 -5.250743404030799866e-02 6.829249113798141479e-02 -2.410551719367504120e-02 6.047608703374862671e-02 6.933639943599700928e-02 3.715325295925140381e-01 -1.242153570055961609e-01 -1.820366233587265015e-01 -2.344118058681488037e-02 -4.099043458700180054e-02 1.438910365104675293e-01 6.849050521850585938e-02 1.452473551034927368e-01 -1.284874826669692993e-01 1.838169433176517487e-02 1.672291159629821777e-01 1.463955193758010864e-01 2.367022186517715454e-01 1.072557941079139709e-01 -5.014262795448303223e-01 9.124518930912017822e-02 3.376680910587310791e-01 -1.833004131913185120e-02 7.062724977731704712e-02 2.759057283401489258e-02 -7.386121153831481934e-02 -1.225005760788917542e-01 -8.722704648971557617e-02
2.401179373264312744e-01 -1.972250342369079590e-01 1.751775294542312622e-01 4.813344776630401611e-02 -1.553081208840012550e-03 2.299830317497253418e-02 2.596797049045562744e-01 2.614795602858066559e-02 -2.198608219623565674e-01 4.143387377262115479e-01 -1.418587006628513336e-02 -1.130149513483047485e-02 7.769092917442321777e-02 2.846772372722625732e-01 1.037331894040107727e-01 -1.124695986509323120e-01 1.832854896783828735e-01 2.849997282028198242e-01 2.252560667693614960e-02 -3.624556586146354675e-02 2.342284917831420898e-01 -8.388303220272064209e-02 7.898260653018951416e-02 3.397798240184783936e-01 -2.138524949550628662e-01 1.608707308769226074e-01 -1.405407041311264038e-01 8.413954824209213257e-02 -8.821730315685272217e-02 -1.876566708087921143e-01 -1.090301647782325745e-01 -1.319320201873779297e-01
1.588096655905246735e-02 -1.181045919656753540e-01 1.089390292763710022e-01 8.768244087696075439e-02 3.885961696505546570e-02 9.832154214382171631e-02 -8.690202981233596802e-02 2.833949588239192963e-02 3.854164620861411095e-03 5.900639891624450684e-01 6.281871348619461060e-02 -1.892976462841033936e-01 8.173225075006484985e-02 3.504311442375183105e-01 -2.169492393732070923e-01 9.363143146038055420e-02 -5.379730835556983948e-03 -1.975679397583007812e-02 -2.405806034803390503e-01 4.323191195726394653e-02 2.060871338471770287e-03 1.104667112231254578e-01 -3.434450030326843262e-01 -3.522543609142303467e-01 7.326810061931610107e-02 -2.150034159421920776e-02 -1.685862541198730469e-01 1.155976802110671997e-01 4.156362265348434448e-02 -5.331167206168174744e-02 -2.994294650852680206e-02 -7.701909542083740234e-02
1.908728033304214478e-01 -1.167068164795637131e-02 1.474721580743789673e-01 2.469731569290161133e-01 1.699692383408546448e-02 7.536080479621887207e-02 -3.626299649477005005e-02 1.838597953319549561e-01 -3.565861582756042480e-01 2.736332714557647705e-01 1.427953392267227173e-01 4.365413263440132141e-02 1.238842830061912537e-01 -9.581631422042846680e-02 1.694992184638977051e-02 2.571493089199066162e-01 2.333216927945613861e-02 2.137212306261062622e-01 1.350648254156112671e-01 6.519901752471923828e-02 6.627842038869857788e-02 1.184315904974937439e-01 1.612495779991149902e-01 -1.522868126630783081e-01 5.179967358708381653e-02 3.551406264305114746e-01 8.722905069589614868e-02 6.538316607475280762e-02 -4.750432670116424561e-01 -5.011699721217155457e-02 -9.783568978309631348e-02 -9.780662506818771362e-02
2.502436004579067230e-02 2.342159897089004517e-01 2.384895831346511841e-01 -5.767647176980972290e-02 -1.021699905395507812e-01 1.552987545728683472e-01 -1.373783946037292480e-01 -7.656104117631912231e-02 6.565329153090715408e-03 5.236908197402954102e-01 6.962409615516662598e-02 -1.868599839508533478e-02 3.360617160797119141e-01 2.568096816539764404e-01 1.323192566633224487e-01 -6.659377366304397583e-02 2.563929855823516846e-01 -3.880334645509719849e-02 1.094654724001884460e-01 2.467619441449642181e-02 1.982368081808090210e-01 2.100995332002639771e-01 -1.591119915246963501e-01 2.208308279514312744e-01 -1.844495162367820740e-02 2.966687977313995361e-01 -2.387616969645023346e-02 8.380022831261157990e-03 -2.336407266557216644e-02 4.174235463142395020e-02 -1.232162564992904663e-01 2.962840162217617035e-02
-1.074837297201156616e-01 -5.275699123740196228e-02 -1.487164348363876343e-01 1.456595659255981445e-01 -1.659180074930191040e-01 1.258571147918701172e-01 8.490337058901786804e-03 -5.694191530346870422e-02 1.290854066610336304e-01 3.770785927772521973e-01 -2.189496159553527832e-01 9.756357967853546143e-02 3.331202566623687744e-01 1.581769585609436035e-01 2.071892470121383667e-02 9.398847073316574097e-02 -1.468029059469699860e-02 -6.125715747475624084e-02 2.237662971019744873e-01 1.426138281822204590e-01 1.505406647920608521e-01 1.919751055538654327e-02 -1.520524173974990845e-01 5.005304887890815735e-02 -4.031714797019958496e-01 -9.587958455085754395e-02 -2.923065721988677979e-01 1.325704008340835571e-01 7.791775278747081757e-03 -2.706486582756042480e-01 -4.639106243848800659e-02 -2.466385364532470703e-01
-5.256118625402450562e-02 5.043845623731613159e-02 1.494462881237268448e-02 1.852708309888839722e-01 1.285059452056884766e-01 -5.788640677928924561e-02 -7.028278708457946777e-02 2.139216512441635132e-01 -1.931189186871051788e-02 4.010660052299499512e-01 -4.390642046928405762e-02 -1.855638772249221802e-01 2.602044641971588135e-01 1.952682584524154663e-01 -1.894776821136474609e-01 2.228264063596725464e-01 -5.013338848948478699e-02 -1.580909937620162964e-01 1.186766326427459717e-01 3.665870428085327148e-02 1.726124286651611328e-01 -1.822839304804801941e-02 -1.159047931432723999e-01 -2.494320571422576904e-01 -4.318112432956695557e-01 -1.031353250145912170e-01 1.157706603407859802e-01 -7.556814700365066528e-02 -3.162666261196136475e-01 1.154483929276466370e-01 -1.743178814649581909e-02 -1.483923196792602539e-01
-1.574213057756423950e-01 -2.293028831481933594e-01 3.580452799797058105e-01 -4.961426928639411926e-02 -7.136812061071395874e-02 -1.211850270628929138e-01 4.924704879522323608e-02 -1.925051063299179077e-01 -2.875449955463409424e-01 2.356016039848327637e-01 5.614981055259704590e-02 -1.375812850892543793e-02 9.207418560981750488e-02 3.938779234886169434e-02 -1.381678283214569092e-01 2.486513182520866394e-02 1.266902238130569458e-01 -2.296340167522430420e-01 1.113656237721443176e-01 -2.366746068000793457e-01 1.638438254594802856e-01 -7.408709079027175903e-02 1.494807302951812744e-01 -2.652010917663574219e-01 -1.725054532289505005e-01 -1.021830216050148010e-01 3.349222615361213684e-02 3.607687056064605713e-01 1.197936758399009705e-02 4.383091814815998077e-03 8.020185679197311401e-02 -3.480928838253021240e-01
7.000891864299774170e-02 9.395746141672134399e-02 -6.622894853353500366e-02 -8.107275515794754028e-02 -2.757681310176849365e-01 -5.502897780388593674e-03 1.364588737487792969e-01 5.922868847846984863e-02 -6.985812634229660034e-02 5.013392567634582520e-01 -2.970918454229831696e-02 4.080751538276672363e-02 9.313581138849258423e-02 4.400057196617126465e-01 -1.791455894708633423e-01 1.055533289909362793e-01 5.334017053246498108e-02 1.804687976837158203e-01 1.450168341398239136e-01 2.419896982610225677e-02 2.489889860153198242e-01 2.760642906650900841e-03 -1.652026548981666565e-02 -5.229848250746726990e-02 9.177295118570327759e-02 1.547736376523971558e-01 3.943988680839538574e-02 2.106662094593048096e-02 -3.928090631961822510e-01 5.443379282951354980e-02 -1.871717572212219238e-01 -1.552699357271194458e-01
-3.520767763257026672e-02 -5.915080755949020386e-02 1.539927124977111816e-01 6.723853945732116699e-02 -2.002670988440513611e-02 2.145983511582016945e-03 4.579731449484825134e-02 -1.185081228613853455e-01 -1.785860061645507812e-01 2.240130603313446045e-01 9.185595810413360596e-02 7.103563100099563599e-02 4.075416028499603271e-01 -7.604673504829406738e-02 -5.964743718504905701e-02 -6.075588241219520569e-02 1.287052631378173828e-01 -2.844502925872802734e-01 -5.517286807298660278e-02 2.148600518703460693e-01 4.463079273700714111e-01 6.286031752824783325e-02 6.347949802875518799e-02 -2.635093592107295990e-02 -2.903777658939361572e-01 1.695919781923294067e-01 -6.207375228404998779e-02 2.248873412609100342e-01 6.706194579601287842e-02 -3.056561648845672607e-01 2.355876415967941284e-01 1.771978847682476044e-02
-4.430633969604969025e-03 -2.629372775554656982e-01 1.284447461366653442e-01 3.067224845290184021e-02 1.270659267902374268e-01 -1.422105431556701660e-01 1.919408738613128662e-01 -1.252176463603973389e-01 -2.661221921443939209e-01 3.368920981884002686e-01 2.391301561146974564e-03 1.119352579116821289e-01 -1.826630681753158569e-01 2.049756497144699097e-01 -1.222219318151473999e-01 2.588840126991271973e-01 -2.534913271665573120e-02 -1.575800031423568726e-01 1.387318074703216553e-01 1.233918070793151855e-01 3.405592739582061768e-01 1.210802122950553894e-01 -3.268816322088241577e-02 -1.151024252176284790e-01 -1.554131358861923218e-01 3.519930690526962280e-02 -2.596583962440490723e-01 1.770417690277099609e-01 -2.405240200459957123e-02 9.563532471656799316e-02 2.204233221709728241e-02 -3.620074391365051270e-01
-1.189764663577079773e-01 1.056160256266593933e-01 1.642693579196929932e-02 3.036472499370574951e-01 -6.322227418422698975e-02 4.526891708374023438e-01 -2.292239964008331299e-01 1.138656027615070343e-02 -8.757964521646499634e-02 2.272132486104965210e-01 5.716297030448913574e-02 -2.492417246103286743e-01 1.919600963592529297e-01 6.436343491077423096e-02 -1.232398003339767456e-01 4.930200986564159393e-03 -2.581092156469821930e-02 -4.562724754214286804e-02 2.080408483743667603e-01 -1.810581237077713013e-02 1.117935106158256531e-01 -4.854962974786758423e-02 -4.905300214886665344e-02 6.003849580883979797e-02 -4.974508285522460938e-01 9.171852469444274902e-02 -1.408345997333526611e-01 1.593303531408309937e-01 5.518221110105514526e-02 1.109623685479164124e-01 9.792388975620269775e-02 -2.155740261077880859e-01
-2.765860557556152344e-01 1.560911186970770359e-03 -8.458641171455383301e-02 9.548706561326980591e-02 -8.240707218647003174e-02 -2.432830817997455597e-02 7.805342227220535278e-02 -6.700507551431655884e-02 2.934718318283557892e-02 3.887144029140472412e-01 1.176319867372512817e-01 -2.142339050769805908e-01 -3.912654519081115723e-02 3.280977010726928711e-01 1.494728922843933105e-01 3.432360887527465820e-01 -1.141177564859390259e-01 1.291687488555908203e-01 2.493933588266372681e-01 -1.479420214891433716e-01 6.352949887514114380e-02 1.633103005588054657e-02 -6.964804977178573608e-02 -2.376077622175216675e-01 9.338801354169845581e-02 1.858782321214675903e-01 -2.308060973882675171e-01 2.034899443387985229e-01 -1.264609247446060181e-01 -2.576494961977005005e-02 7.955370843410491943e-02 -2.964718937873840332e-01
9.623332321643829346e-02 4.528608173131942749e-02 1.615945100784301758e-01 -7.943892478942871094e-02 -1.702444702386856079e-01 -3.082061186432838440e-02 2.303664684295654297e-01 -1.882093548774719238e-01 -7.554206252098083496e-02 2.473122924566268921e-01 8.584400266408920288e-02 7.214052230119705200e-02 3.747835457324981689e-01 -8.366082794964313507e-03 1.709857396781444550e-02 -2.046779915690422058e-02 1.479038745164871216e-01 -1.458089947700500488e-01 7.337576150894165039e-02 -5.836603045463562012e-02 4.243285953998565674e-01 -1.504310965538024902e-01 1.237886622548103333e-01 1.210312470793724060e-01 -3.787403404712677002e-01 8.979192376136779785e-02 -1.263386309146881104e-01 1.637082546949386597e-01 -2.665078043937683105e-01 -1.354227215051651001e-01 1.544561684131622314e-01 1.583637446165084839e-01
8.043746650218963623e-02 1.768869310617446899e-01 -5.595018342137336731e-02 4.549271613359451294e-02 8.035152405500411987e-02 -1.050374507904052734e-01 6.226759403944015503e-03 2.311465442180633545e-01 -5.670702084898948669e-02 4.871923923492431641e-01 1.408757716417312622e-01 1.193210259079933167e-01 2.132856100797653198e-01 -6.276354938745498657e-02 1.075798086822032928e-02 1.763078570365905762e-01 -1.704012453556060791e-01 9.213051944971084595e-02 1.413024812936782837e-01 -7.834267616271972656e-02 8.008388429880142212e-02 1.979628205299377441e-01 1.395804136991500854e-01 -4.738686382770538330e-01 -1.998802763409912586e-04 1.840158998966217041e-01 -1.094772443175315857e-01 9.642886370420455933e-02 2.371842861175537109e-01 -1.018177643418312073e-01 -2.354740351438522339e-01 -1.777495443820953369e-02
2.406269311904907227e-01 1.644187234342098236e-02 1.684370934963226318e-01 2.174780815839767456e-01 -5.172581598162651062e-02 2.824996113777160645e-01 -1.880162060260772705e-01 2.516688704490661621e-01 -7.021015882492065430e-02 4.215846955776214600e-01 -6.221121177077293396e-02 -2.301638424396514893e-01 2.578789591789245605e-01 -9.188290685415267944e-02 1.120543032884597778e-01 -1.290950030088424683e-01 1.631873399019241333e-01 -7.452484220266342163e-02 -1.378221660852432251e-01 1.907457113265991211e-01 2.551785111427307129e-01 2.420501708984375000e-01 -7.548956573009490967e-02 -2.103922367095947266e-01 2.895461767911911011e-02 -9.257949143648147583e-02 -9.103049337863922119e-02 -3.970771096646785736e-03 -2.006662040948867798e-01 -6.685720384120941162e-02 8.055417239665985107e-02 -1.055891886353492737e-01
1.163621433079242706e-02 -1.368549019098281860e-01 2.741417884826660156e-01 -9.785157442092895508e-02 2.880397625267505646e-02 -9.142503142356872559e-02 8.410606533288955688e-02 -2.580599486827850342e-01 -5.966623499989509583e-02 2.095466852188110352e-01 1.561290472745895386e-01 1.585469990968704224e-01 4.207400232553482056e-02 -1.608200930058956146e-02 6.930845230817794800e-02 2.601367235183715820e-01 1.254292428493499756e-01 1.711359173059463501e-01 -4.361015185713768005e-02 -1.525947153568267822e-01 4.568150937557220459e-01 1.535519510507583618e-01 1.309387981891632080e-01 -3.039308786392211914e-01 -1.657667160034179688e-01 3.026422299444675446e-02 2.445757240056991577e-01 1.148791238665580750e-01 -1.071687787771224976e-01 1.016484200954437256e-01 2.117580175399780273e-01 -2.490196526050567627e-01
2.155241519212722778e-01 -2.775315642356872559e-01 1.203010752797126770e-01 -1.625667512416839600e-01 1.123482733964920044e-01 8.603643625974655151e-02 -6.646343320608139038e-02 3.280656412243843079e-02 1.122777983546257019e-01 3.814172446727752686e-01 -1.713912375271320343e-02 -3.689690679311752319e-02 9.912418574094772339e-02 5.809070542454719543e-02 1.730000227689743042e-01 -1.793341487646102905e-01 1.601456254720687866e-01 -2.675159573554992676e-01 5.638665333390235901e-02 3.056832030415534973e-02 3.423409909009933472e-02 9.645300358533859253e-02 -1.864096522331237793e-01 -4.401486217975616455e-01 -1.637858301401138306e-01 3.759701550006866455e-02 -8.649207651615142822e-02 2.326800227165222168e-01 -1.568955741822719574e-02 2.204157710075378418e-01 -7.819634675979614258e-02 -2.999882400035858154e-01
-4.453999176621437073e-02 6.478965282440185547e-02 3.698753565549850464e-02 8.260662853717803955e-02 -1.392936259508132935e-01 1.421434432268142700e-01 1.240954920649528503e-01 1.196845099329948425e-01 1.116445939987897873e-02 2.207932025194168091e-01 4.910243153572082520e-01 6.932494789361953735e-02 2.855960428714752197e-01 7.336648553609848022e-02 -7.947473227977752686e-02 1.629545837640762329e-01 1.230222061276435852e-01 -9.835089743137359619e-02 2.004627883434295654e-01 2.744479477405548096e-01 4.333865344524383545e-01 6.992916017770767212e-02 -6.080501899123191833e-02 1.519641131162643433e-01 -2.382728755474090576e-01 -7.943528145551681519e-02 -3.472208604216575623e-02 1.293402910232543945e-01 -7.862760103307664394e-04 -1.683795265853404999e-02 9.789371490478515625e-02 -2.258038669824600220e-01
-7.505404204130172729e-02 1.463274359703063965e-01 1.492988169193267822e-01 1.166320517659187317e-01 7.781241089105606079e-02 1.378744542598724365e-01 -2.915873825550079346e-01 5.925942584872245789e-02 6.056525185704231262e-02 4.281118512153625488e-01 2.220613211393356323e-01 -8.645391464233398438e-02 2.883480489253997803e-01 -8.520542085170745850e-02 3.141794502735137939e-01 5.103796720504760742e-02 1.003901287913322449e-01 4.249684512615203857e-02 2.565266750752925873e-02 -4.666122794151306152e-02 1.993073523044586182e-01 1.132602319121360779e-01 -1.663002967834472656e-01 9.976460039615631104e-02 -2.098709046840667725e-01 3.951472938060760498e-01 6.152695789933204651e-02 1.337706446647644043e-01 -6.136056780815124512e-02 -9.290440380573272705e-02 -2.199125885963439941e-01 -2.250784635543823242e-02
-1.812356114387512207e-01 1.686512082815170288e-01 1.996895819902420044e-01 1.327685713768005371e-01 4.131629690527915955e-02 1.658289134502410889e-01 -7.623060792684555054e-02 5.719868093729019165e-02 -2.084769159555435181e-01 2.442914992570877075e-01 1.302258968353271484e-01 -2.770698070526123047e-01 4.965664818882942200e-02 4.165856540203094482e-02 1.059154123067855835e-01 -2.637730836868286133e-01 1.015032902359962463e-01 -6.852280348539352417e-02 4.116098284721374512e-01 -2.010720819234848022e-01 4.482513070106506348e-01 7.205589115619659424e-02 -8.250413462519645691e-03 -8.566471189260482788e-02 -9.894420951604843140e-02 1.998656988143920898e-01 -4.508844390511512756e-02 1.331019997596740723e-01 1.687071323394775391e-01 -8.053406141698360443e-03 -1.094710826873779297e-01 1.126060038805007935e-01
-2.627897076308727264e-03 -2.496868520975112915e-01 -3.986496478319168091e-02 -1.926397830247879028e-01 1.354016712866723537e-03 9.179916977882385254e-02 6.500676274299621582e-02 -1.142878755927085876e-01 -8.769432455301284790e-02 1.740423291921615601e-01 2.963085770606994629e-01 -1.480799019336700439e-01 -5.041675269603729248e-02 1.595748662948608398e-01 -1.487233191728591919e-01 3.399888426065444946e-02 2.417666614055633545e-01 1.352227926254272461e-01 1.928900182247161865e-01 -2.110385000705718994e-01 1.878025978803634644e-01 -3.986850380897521973e-01 -8.464362472295761108e-02 -2.369436174631118774e-01 -1.960650235414505005e-01 2.159048616886138916e-01 -3.548743426799774170e-01 1.240979135036468506e-01 -8.430066704750061035e-02 4.803726449608802795e-03 -7.836893200874328613e-02 -1.362916827201843262e-01
-3.988856077194213867e-02 -1.991095840930938721e-01 -6.247370317578315735e-02 -1.983166933059692383e-01 -1.571312695741653442e-01 7.114771753549575806e-02 8.788948506116867065e-02 1.638864278793334961e-01 3.209427371621131897e-02 4.079647660255432129e-01 8.728168904781341553e-02 -1.132274568080902100e-01 3.705031275749206543e-01 -8.572924137115478516e-02 -2.027273736894130707e-02 -3.128584846854209900e-02 1.265283375978469849e-01 5.892677977681159973e-02 2.680916786193847656e-01 -6.341744214296340942e-02 4.618868529796600342e-01 1.219360530376434326e-01 -6.470945477485656738e-02 -3.549352404661476612e-04 -2.710715234279632568e-01 1.411585807800292969e-01 2.704886496067047119e-01 -6.141922436654567719e-03 6.852108985185623169e-02 -5.998079665005207062e-03 -8.444095402956008911e-02 1.050701290369033813e-01
-3.639350086450576782e-02 2.703412771224975586e-01 1.299648582935333252e-01 9.101913124322891235e-02 -3.002433665096759796e-02 -5.915329977869987488e-02 -3.306370973587036133e-02 -1.897818446159362793e-01 1.697271466255187988e-01 2.040794491767883301e-01 -1.995202004909515381e-01 -1.669363677501678467e-01 1.453935205936431885e-01 2.615457773208618164e-01 9.259861707687377930e-02 -2.511298358440399170e-01 -1.416031718254089355e-01 5.321533977985382080e-02 4.506995379924774170e-01 4.040229599922895432e-03 2.794206440448760986e-01 1.357059627771377563e-01 -1.345724761486053467e-01 1.799590513110160828e-02 -1.708431988954544067e-01 9.745668619871139526e-02 -1.612503267824649811e-02 5.193936452269554138e-02 -8.208964020013809204e-02 -1.642413288354873657e-01 2.797453850507736206e-02 -3.774815499782562256e-01
7.031010091304779053e-02 -6.707661598920822144e-02 3.648371901363134384e-03 -6.361886113882064819e-02 7.663768529891967773e-02 3.015100359916687012e-01 3.020706214010715485e-02 9.631839394569396973e-02 -5.208472162485122681e-02 3.617113530635833740e-01 -5.841891746968030930e-03 -2.577114105224609375e-01 -1.481247879564762115e-02 6.173716485500335693e-02 2.532092332839965820e-01 4.346244968473911285e-03 2.631468772888183594e-01 1.104619279503822327e-01 3.746965229511260986e-01 -1.735943853855133057e-01 2.616143524646759033e-01 2.757452726364135742e-01 -7.617715001106262207e-02 4.859929531812667847e-02 -2.782675027847290039e-01 2.655626274645328522e-02 -1.197404786944389343e-01 1.841158568859100342e-01 -8.348162472248077393e-02 9.053414314985275269e-02 2.503679394721984863e-01 5.015999451279640198e-02
-6.861625611782073975e-02 -1.017643734812736511e-01 -1.095170006155967712e-01 3.468560054898262024e-02 -1.234498023986816406e-01 1.414033323526382446e-01 1.079405695199966431e-01 1.783598661422729492e-01 -1.390702724456787109e-01 4.840411841869354248e-01 4.993346333503723145e-02 8.260944858193397522e-03 4.002721309661865234e-01 1.321432292461395264e-01 1.709150671958923340e-01 2.485663145780563354e-01 -2.713841386139392853e-02 4.097136668860912323e-03 -2.284456342458724976e-01 -9.497081860899925232e-03 2.370630763471126556e-02 1.831948757171630859e-01 1.432490050792694092e-01 -2.323786169290542603e-01 -1.868091821670532227e-01 1.130369901657104492e-01 1.349039226770401001e-01 -2.589422836899757385e-02 -4.454995319247245789e-02 -3.172189295291900635e-01 4.736030846834182739e-02 -1.873290836811065674e-01
-1.953612864017486572e-01 -2.319640666246414185e-01 1.494625508785247803e-01 1.741489320993423462e-01 -1.136567350476980209e-02 3.310422226786613464e-02 4.340244829654693604e-02 -5.832932889461517334e-02 2.484642714262008667e-02 3.596435785293579102e-01 1.174559593200683594e-01 -2.404624968767166138e-01 4.458702802658081055e-01 4.318271577358245850e-02 -3.415444120764732361e-02 -1.638197898864746094e-01 4.973132628947496414e-03 3.231286108493804932e-01 2.528530359268188477e-01 -9.418381005525588989e-02 1.205989122390747070e-01 5.117451399564743042e-02 -2.246040403842926025e-01 7.497800141572952271e-02 -2.447590082883834839e-01 7.025724276900291443e-03 4.582711681723594666e-02 1.560266129672527313e-03 -2.786319553852081299e-01 1.034869402647018433e-01 1.280492991209030151e-01 -3.642326965928077698e-02
1.675098538398742676e-01 -3.059932291507720947e-01 -1.517794840037822723e-02 1.755056083202362061e-01 -1.969025731086730957e-01 4.707506671547889709e-02 -1.102575808763504028e-01 -1.834853291511535645e-01 4.429844021797180176e-02 3.948943316936492920e-01 7.631775736808776855e-02 1.832479685544967651e-01 -1.113116145133972168e-01 -2.563852118328213692e-03 2.310318499803543091e-02 -2.003715187311172485e-01 1.419700533151626587e-01 3.407181426882743835e-02 2.246679812669754028e-01 -1.451207399368286133e-01 3.262327909469604492e-01 -1.161296889185905457e-01 7.896050810813903809e-02 -4.090488255023956299e-01 -1.014679595828056335e-01 -6.080333888530731201e-02 9.708009660243988037e-02 2.090742290019989014e-01 5.687726661562919617e-03 -6.265514343976974487e-02 -1.019433513283729553e-01 -2.056131064891815186e-01
3.037389218807220459e-01 -1.049119681119918823e-01 -4.646557848900556564e-03 4.513605311512947083e-02 7.246236503124237061e-02 2.222297899425029755e-02 -1.380477845668792725e-02 1.725411266088485718e-01 -2.789372205734252930e-01 4.137256443500518799e-01 -1.905332356691360474e-01 1.200536489486694336e-01 3.148866295814514160e-01 5.564862862229347229e-02 8.543236553668975830e-02 -8.721181750297546387e-02 1.185983121395111084e-01 2.061367928981781006e-01 6.984066963195800781e-02 -9.944652765989303589e-02 1.241535246372222900e-01 1.111200898885726929e-01 -1.417557895183563232e-01 2.993030473589897156e-03 -9.893082082271575928e-03 2.192711830139160156e-01 -1.503678113222122192e-01 8.494588546454906464e-03 -1.108205839991569519e-01 1.130254119634628296e-01 -2.497185915708541870e-01 -4.057828485965728760e-01
-8.315793424844741821e-02 -2.190967462956905365e-02 -4.005204886198043823e-02 -2.834321372210979462e-02 -2.440950274467468262e-02 -1.770940572023391724e-01 1.490259766578674316e-01 -1.065864562988281250e-01 -2.828539609909057617e-01 2.479692697525024414e-01 2.813505530357360840e-01 -4.820254631340503693e-03 3.152947872877120972e-02 -1.223231256008148193e-01 -2.319368571043014526e-01 -2.069548517465591431e-01 1.576686203479766846e-01 -9.470193833112716675e-02 1.076204329729080200e-01 7.140228524804115295e-03 2.879958450794219971e-01 -8.386170864105224609e-02 -1.589657552540302277e-02 -3.225242197513580322e-01 -1.955463737249374390e-01 2.377860695123672485e-01 2.421507388353347778e-01 -5.431313067674636841e-02 -1.262949220836162567e-02 -6.633971631526947021e-02 -1.102297976613044739e-01 -4.226377904415130615e-01
5.467060208320617676e-02 -8.555459976196289062e-02 1.442662905901670456e-02 2.624485790729522705e-01 5.739060044288635254e-02 -9.512089937925338745e-02 1.331033259630203247e-01 1.570872589945793152e-02 9.500456601381301880e-02 4.626526534557342529e-01 -2.647443711757659912e-01 1.596464812755584717e-01 -4.491597414016723633e-02 9.476775676012039185e-02 1.871536225080490112e-01 -4.132200777530670166e-02 -1.862539201974868774e-01 1.675763875246047974e-01 1.451367288827896118e-01 5.345059558749198914e-02 8.443098515272140503e-02 -6.234934087842702866e-03 -2.051938623189926147e-01 -2.838236279785633087e-02 -1.713174730539321899e-01 3.684757947921752930e-01 -1.830177307128906250e-01 2.499716132879257202e-01 2.623356282711029053e-01 -1.207034885883331299e-01 7.073491811752319336e-02 -1.940293908119201660e-01
2.491827160120010376e-01 3.251754939556121826e-01 8.111924678087234497e-02 6.836371868848800659e-02 -6.063592433929443359e-02 9.441583603620529175e-02 6.955315172672271729e-02 -1.592084467411041260e-01 -1.188167463988065720e-02 1.948308795690536499e-01 -7.040508836507797241e-02 -2.011141479015350342e-01 -8.523255586624145508e-02 5.247093364596366882e-02 -3.414989411830902100e-01 -1.475142389535903931e-01 2.034633755683898926e-01 1.091477796435356140e-01 2.833293974399566650e-01 -1.360721290111541748e-01 4.185613617300987244e-02 9.268905967473983765e-02 -2.010701298713684082e-01 -1.653214246034622192e-01 -3.372695744037628174e-01 8.049452304840087891e-02 -2.337581813335418701e-01 8.314609527587890625e-02 2.748268889263272285e-04 -5.472018197178840637e-02 -2.626873552799224854e-01 -2.494883239269256592e-01
-1.411444991827011108e-01 4.440020769834518433e-02 3.008244372904300690e-02 -9.485696256160736084e-02 -2.964961528778076172e-01 -1.608532369136810303e-01 -8.559982478618621826e-02 8.995501697063446045e-02 -3.070709109306335449e-01 3.696978986263275146e-01 3.133413791656494141e-01 1.050780862569808960e-01 -2.179799824953079224e-01 -5.950447544455528259e-02 9.576945006847381592e-02 -2.163279801607131958e-01 1.119182780385017395e-01 1.138060614466667175e-01 7.419840246438980103e-02 -4.069573804736137390e-02 1.772777140140533447e-01 -9.471227973699569702e-02 -2.315035462379455566e-01 -1.216940954327583313e-01 -1.635843217372894287e-01 1.748129874467849731e-01 -2.907256782054901123e-01 3.942433372139930725e-02 5.028628930449485779e-02 -2.234102636575698853e-01 4.830371588468551636e-02 -2.284133434295654297e-01
9.934201091527938843e-02 2.513737976551055908e-01 1.872574836015701294e-01 4.854290932416915894e-02 -8.071017265319824219e-02 -9.803150594234466553e-02 1.833325810730457306e-02 -1.175993159413337708e-01 -2.255868464708328247e-01 2.789288461208343506e-01 2.040825784206390381e-01 -1.451945602893829346e-01 1.840579360723495483e-01 -1.000728681683540344e-01 -4.340248554944992065e-02 -1.575664430856704712e-01 3.559638261795043945e-01 1.952218115329742432e-01 3.178464174270629883e-01 -1.661437749862670898e-01 3.805994987487792969e-01 -3.640902042388916016e-02 1.516720354557037354e-01 -2.107414752244949341e-01 -2.022158354520797729e-01 4.842715710401535034e-02 -2.375911734998226166e-02 1.348252296447753906e-01 2.270149625837802887e-02 -2.344269305467605591e-02 -1.566007174551486969e-02 1.639117896556854248e-01
-7.750798761844635010e-02 -1.267849802970886230e-01 -7.172255218029022217e-02 5.820788443088531494e-02 4.718052595853805542e-02 7.665112614631652832e-02 -1.697551310062408447e-01 -9.422443807125091553e-02 -5.759619176387786865e-02 4.770103394985198975e-01 -2.783692814409732819e-02 -1.073766686022281647e-02 -2.224798500537872314e-02 -2.108485698699951172e-01 1.796271651983261108e-01 -9.053663909435272217e-02 2.524259686470031738e-01 5.539179965853691101e-02 2.770362794399261475e-01 -1.398278921842575073e-01 5.928323045372962952e-02 -1.026721149682998657e-01 -5.863437429070472717e-02 -4.362820684909820557e-01 -8.960788697004318237e-02 -2.972493134438991547e-02 1.840461939573287964e-01 4.543844237923622131e-02 -1.047084778547286987e-01 4.253334179520606995e-02 -2.268597483634948730e-01 -3.555487096309661865e-01
1.107122972607612610e-01 1.351195480674505234e-02 3.833082690834999084e-02 -1.049556210637092590e-01 -1.234150901436805725e-01 3.138320753350853920e-03 -3.743419647216796875e-01 -2.460581660270690918e-01 2.195173874497413635e-03 2.984562516212463379e-01 3.600091338157653809e-01 3.859667107462882996e-02 -2.592816948890686035e-02 1.274769101291894913e-02 -6.789609789848327637e-02 -2.693798579275608063e-02 5.760692805051803589e-02 -1.743807345628738403e-01 2.336826324462890625e-01 -1.959250867366790771e-01 2.369744181632995605e-01 1.946424841880798340e-01 -9.877062588930130005e-02 -3.813763260841369629e-01 1.869557658210396767e-03 -8.352641016244888306e-02 -1.721639186143875122e-01 8.036614954471588135e-02 8.706896752119064331e-02 -5.347525700926780701e-02 -1.325884014368057251e-01 -2.928192913532257080e-01
-1.310959309339523315e-01 -8.394309133291244507e-02 3.174296393990516663e-02 4.274967685341835022e-02 3.811389207839965820e-02 8.486974239349365234e-02 -2.778856642544269562e-02 9.978587180376052856e-02 -1.681308597326278687e-01 2.941379845142364502e-01 2.531872093677520752e-01 -3.654014468193054199e-01 2.828775942325592041e-01 2.148020081222057343e-02 1.173934787511825562e-01 -9.674937278032302856e-02 1.968779712915420532e-01 -1.701084077358245850e-01 4.240601658821105957e-01 2.544718049466609955e-02 2.469776719808578491e-01 -3.228723630309104919e-02 3.601173684000968933e-02 -8.254767209291458130e-02 -1.630626618862152100e-01 1.581387072801589966e-01 2.011255621910095215e-01 9.551834315061569214e-02 1.153098940849304199e-01 5.233768373727798462e-02 -3.120121061801910400e-01 -6.807321310043334961e-02
-1.348111182451248169e-01 -3.373493254184722900e-02 3.507532179355621338e-02 4.142715409398078918e-02 5.021851882338523865e-02 9.517719596624374390e-02 1.771678216755390167e-02 1.372264772653579712e-01 -8.748384565114974976e-02 1.292321979999542236e-01 2.905514240264892578e-01 -1.667657680809497833e-02 -2.311332970857620239e-01 2.152487486600875854e-01 -7.023636251688003540e-02 5.973036587238311768e-02 3.780970871448516846e-01 -8.670256286859512329e-02 2.505962848663330078e-01 -1.903426349163055420e-01 2.112253159284591675e-01 -2.404367774724960327e-01 -1.278427839279174805e-01 -1.170344054698944092e-01 -1.756011694669723511e-01 3.953416943550109863e-01 -1.564818806946277618e-02 -3.396084532141685486e-02 -1.355479806661605835e-01 -1.111936867237091064e-01 -2.526990771293640137e-01 -2.541934549808502197e-01
9.787569195032119751e-02 2.111966609954833984e-01 -8.679764717817306519e-02 -1.091819442808628082e-02 -5.122648179531097412e-02 2.174450755119323730e-01 -1.375984847545623779e-01 -1.852250099182128906e-02 -3.289461508393287659e-02 4.342662394046783447e-01 -4.854839667677879333e-02 3.390733897686004639e-02 2.766853943467140198e-02 1.017005965113639832e-01 3.776187449693679810e-02 -9.151469171047210693e-02 1.156986206769943237e-01 1.737645864486694336e-01 1.281025707721710205e-01 8.744994550943374634e-02 1.347930431365966797e-01 2.599630653858184814e-01 -4.437749385833740234e-01 -1.225298047065734863e-01 -2.789652645587921143e-01 2.085337191820144653e-01 -2.161454781889915466e-02 1.265491843223571777e-01 3.028850853443145752e-01 -1.882482469081878662e-01 5.585263669490814209e-02 -1.465308815240859985e-01
2.483994513750076294e-02 9.420174360275268555e-02 2.497600913047790527e-01 -1.577240973711013794e-02 -1.583400927484035492e-02 2.864424586296081543e-01 -8.946673572063446045e-02 -1.310769915580749512e-01 -1.689078211784362793e-01 2.765398919582366943e-01 3.494180738925933838e-02 1.735193729400634766e-01 3.868520855903625488e-01 2.648741938173770905e-02 1.503475159406661987e-01 -2.295048236846923828e-01 1.218200400471687317e-01 1.936972737312316895e-01 1.826658658683300018e-02 1.154243871569633484e-01 4.517463743686676025e-01 6.540723890066146851e-02 1.349554508924484253e-01 -1.140871942043304443e-01 -7.984469085931777954e-02 1.572269648313522339e-01 4.460357129573822021e-02 1.011865809559822083e-01 -1.984471976757049561e-01 -2.521399557590484619e-01 6.631009280681610107e-02 4.641253873705863953e-02
3.982244729995727539e-01 -8.136181533336639404e-02 4.245865717530250549e-02 -4.239486902952194214e-02 -1.094584167003631592e-01 2.394318580627441406e-01 8.349236100912094116e-02 -7.660921663045883179e-02 -1.800999641418457031e-01 2.244458645582199097e-01 1.683710366487503052e-01 -1.556007424369454384e-03 4.217696934938430786e-02 8.763817697763442993e-02 -4.218656942248344421e-02 7.338634133338928223e-02 6.086150929331779480e-02 1.552397012710571289e-01 1.828729920089244843e-02 -6.435302086174488068e-03 2.064623534679412842e-01 -3.179597258567810059e-01 -1.218556538224220276e-01 -1.023360043764114380e-01 -2.539263665676116943e-01 2.641889452934265137e-01 -3.865342140197753906e-01 9.412506222724914551e-02 -1.733951419591903687e-01 4.289478808641433716e-02 -3.007243573665618896e-01 -9.566345810890197754e-02
1.349265873432159424e-01 6.584551185369491577e-03 1.844675987958908081e-01 4.567112773656845093e-02 1.177241876721382141e-01 4.521464928984642029e-02 -2.562631368637084961e-01 -1.052551269531250000e-01 -1.447117477655410767e-01 3.130365610122680664e-01 -1.155777350068092346e-01 2.201290242373943329e-02 4.320887625217437744e-01 -6.051326915621757507e-02 3.433493524789810181e-02 1.394918709993362427e-01 3.881765529513359070e-02 9.880949743092060089e-03 1.926486045122146606e-01 1.411601305007934570e-01 2.447656393051147461e-01 -1.135679706931114197e-01 3.793211281299591064e-02 -1.422971487045288086e-01 -4.612318575382232666e-01 4.794077947735786438e-02 7.145956903696060181e-02 7.754710316658020020e-02 -3.236158192157745361e-01 -9.015499800443649292e-02 9.376883506774902344e-02 9.093220531940460205e-02
-1.110469251871109009e-01 6.049657240509986877e-02 1.899916678667068481e-01 1.788386851549148560e-01 -4.414865281432867050e-03 3.052450418472290039e-01 -2.472462654113769531e-01 9.687232971191406250e-02 2.097187191247940063e-01 3.816463053226470947e-01 1.272499412298202515e-01 -1.701265126466751099e-01 1.546107679605484009e-01 4.511701315641403198e-02 1.496866494417190552e-01 8.155715651810169220e-03 5.224384739995002747e-02 -1.238996013998985291e-01 1.057009324431419373e-01 1.102801784873008728e-01 3.688377439975738525e-01 1.263682544231414795e-01 -2.887289226055145264e-01 1.375833153724670410e-01 -2.286700308322906494e-01 2.304136306047439575e-01 -1.047889739274978638e-01 1.219926699995994568e-01 4.854113608598709106e-02 -1.877915561199188232e-01 -1.441290602087974548e-02 6.514693796634674072e-02
-2.452004514634609222e-02 2.566160559654235840e-01 -2.565241791307926178e-02 1.668715924024581909e-01 -3.136396408081054688e-02 -8.843307197093963623e-02 5.288934707641601562e-02 -1.017074510455131531e-01 2.454821169376373291e-01 1.569334864616394043e-01 1.404709964990615845e-01 -3.414444327354431152e-01 1.186143420636653900e-02 2.113019376993179321e-01 7.080304622650146484e-02 -1.353942453861236572e-01 1.534174531698226929e-01 1.134081631898880005e-01 3.010676503181457520e-01 -7.894548773765563965e-02 4.997924566268920898e-01 1.408856511116027832e-01 -1.324612796306610107e-01 -5.239692982286214828e-03 -1.366014927625656128e-01 -3.746511787176132202e-02 -3.197735249996185303e-01 1.219839230179786682e-01 2.683901600539684296e-02 8.816467970609664917e-02 -9.540981799364089966e-02 -1.359216421842575073e-01
1.999722868204116821e-01 -2.740660905838012695e-01 -7.861604541540145874e-02 2.931686937808990479e-01 -2.806305587291717529e-01 -2.163962461054325104e-02 2.158590964972972870e-02 -4.795439168810844421e-02 1.539942920207977295e-01 3.970551490783691406e-01 5.622360482811927795e-02 1.768379658460617065e-01 -1.570065170526504517e-01 1.129950881004333496e-01 -5.163361132144927979e-02 -1.719927489757537842e-01 4.283637553453445435e-02 1.497808694839477539e-01 2.233133018016815186e-01 -1.744309812784194946e-01 3.115018010139465332e-01 -1.937507838010787964e-01 -2.161584561690688133e-03 -1.771965920925140381e-01 -9.722399711608886719e-02 1.244389638304710388e-01 9.310206770896911621e-02 1.963442414999008179e-01 9.330298751592636108e-02 -1.844548881053924561e-01 3.727931156754493713e-02 -1.962168216705322266e-01
-1.684356331825256348e-01 -2.447548508644104004e-02 5.044329538941383362e-02 2.868271172046661377e-01 -9.858869016170501709e-02 6.348684430122375488e-02 8.930337429046630859e-02 2.084691077470779419e-02 -6.842427700757980347e-02 2.833620011806488037e-01 1.319800466299057007e-01 -1.860650926828384399e-01 2.235717326402664185e-01 2.789282612502574921e-02 -9.787353128194808960e-02 9.319953620433807373e-02 -1.286564487963914871e-02 2.660432457923889160e-01 2.873717993497848511e-02 -9.671902807895094156e-05 2.122118324041366577e-01 -1.073073223233222961e-01 -6.203606724739074707e-02 7.516716420650482178e-02 -4.687823057174682617e-01 2.429798990488052368e-01 -2.048315554857254028e-01 -1.263201534748077393e-01 -7.860920578241348267e-02 2.236682921648025513e-02 1.705398410558700562e-01 -3.843482434749603271e-01
1.306301504373550415e-01 6.495523452758789062e-02 3.523759916424751282e-02 5.764854326844215393e-02 -7.427784055471420288e-02 1.353531181812286377e-01 2.296454012393951416e-01 -4.698798432946205139e-02 1.172350123524665833e-01 4.721803069114685059e-01 -2.245387136936187744e-01 1.894713342189788818e-01 6.513711810111999512e-02 1.254106163978576660e-01 -1.555809527635574341e-01 -2.038554102182388306e-01 1.022223103791475296e-02 8.230973035097122192e-02 6.141448765993118286e-02 3.971187025308609009e-02 2.552724480628967285e-01 -1.615847349166870117e-01 -2.690204977989196777e-01 2.893350459635257721e-02 6.380757689476013184e-02 2.862921655178070068e-01 -3.054385185241699219e-01 1.151457503437995911e-01 5.252244696021080017e-02 -2.699143290519714355e-01 6.698068976402282715e-02 -1.929382681846618652e-01
3.156917169690132141e-02 9.243484586477279663e-02 7.758759707212448120e-02 -7.023501209914684296e-03 2.071641944348812103e-02 1.282295770943164825e-02 -5.468950048089027405e-02 -1.968797855079174042e-02 -1.925446689128875732e-01 2.578428685665130615e-01 3.183060511946678162e-02 -1.915815621614456177e-01 -2.069995552301406860e-01 -1.759345382452011108e-01 -1.170261390507221222e-02 -5.874879192560911179e-03 -2.731467485427856445e-01 1.110245510935783386e-01 9.526400268077850342e-02 -2.909085340797901154e-02 1.567663997411727905e-01 -1.138553619384765625e-01 -2.918855249881744385e-01 -4.709967672824859619e-01 -2.700839638710021973e-01 2.000281810760498047e-01 -2.747647166252136230e-01 -1.605352461338043213e-01 3.284026682376861572e-02 -1.470085680484771729e-01 -1.087612137198448181e-01 -2.738567292690277100e-01
-1.177651137113571167e-01 4.929143562912940979e-02 1.345891207456588745e-01 -1.605185866355895996e-02 -7.086447626352310181e-02 2.835533320903778076e-01 1.846846342086791992e-01 2.039614170789718628e-01 -3.487899601459503174e-01 2.442771345376968384e-01 -2.833721935749053955e-01 4.560420289635658264e-02 -1.396013051271438599e-01 2.416431903839111328e-01 -1.709868311882019043e-01 -8.692697435617446899e-02 9.594471007585525513e-02 1.485365033149719238e-01 2.458112984895706177e-01 -8.257707953453063965e-02 3.531959056854248047e-01 3.914762660861015320e-02 -9.394836425781250000e-02 -3.145202994346618652e-01 -1.658346801996231079e-01 -8.087113499641418457e-02 -1.389910876750946045e-01 1.290248781442642212e-01 4.716603830456733704e-02 1.319730877876281738e-01 1.670444384217262268e-02 -5.789039656519889832e-02
3.217070400714874268e-01 -1.922604395076632500e-03 -1.466702967882156372e-01 1.559876054525375366e-01 -2.574294060468673706e-02 2.824203073978424072e-01 -5.771677009761333466e-03 1.845671534538269043e-01 1.438113022595643997e-02 2.668068408966064453e-01 1.043178662657737732e-01 -2.064830809831619263e-01 2.596873342990875244e-01 2.950245328247547150e-02 -3.740171715617179871e-02 -6.362958252429962158e-02 1.412122845649719238e-01 -7.991399616003036499e-02 -1.175009384751319885e-01 5.365468561649322510e-02 5.574795007705688477e-01 -5.286573246121406555e-02 -1.140831112861633301e-01 -1.843701153993606567e-01 2.367133460938930511e-02 6.198526918888092041e-02 -1.252297908067703247e-01 2.437053024768829346e-01 -1.043704599142074585e-01 1.413751989603042603e-01 8.517181873321533203e-02 -1.275116205215454102e-01
1.088431291282176971e-02 -1.835206896066665649e-02 1.324014067649841309e-01 1.423937082290649414e-01 8.288952521979808807e-03 1.083767488598823547e-01 3.457910194993019104e-02 1.053433492779731750e-02 -1.216007098555564880e-01 5.022594332695007324e-01 -6.361783295869827271e-02 -3.078422546386718750e-01 2.518711984157562256e-02 -2.507995665073394775e-01 8.317914605140686035e-02 -4.864619113504886627e-03 2.043761610984802246e-01 -1.715247891843318939e-02 3.861023113131523132e-02 2.275864332914352417e-01 1.474308669567108154e-01 1.819415837526321411e-01 1.650379300117492676e-01 -1.528729349374771118e-01 -1.383496820926666260e-01 -1.216003969311714172e-01 -2.563678622245788574e-01 -3.247677385807037354e-01 2.309843525290489197e-02 -1.411454379558563232e-01 -5.497165396809577942e-02 -2.878808081150054932e-01
-4.820636659860610962e-02 1.642900258302688599e-01 2.541241049766540527e-01 8.084702491760253906e-02 -1.362365484237670898e-01 1.887710988521575928e-01 -1.457706838846206665e-01 -1.230450794100761414e-01 -1.417399495840072632e-01 2.480493932962417603e-01 1.303457915782928467e-01 -2.734312117099761963e-01 2.509709075093269348e-02 4.311218112707138062e-02 -3.985100612044334412e-02 -7.054088264703750610e-02 -1.918101906776428223e-01 -3.816287815570831299e-01 3.190247714519500732e-01 2.382029779255390167e-02 3.226869404315948486e-01 1.682918332517147064e-02 6.554839015007019043e-02 -1.731651723384857178e-01 -2.799788415431976318e-01 1.684765517711639404e-01 -2.745956927537918091e-02 2.320936769247055054e-01 8.008790761232376099e-02 4.914667457342147827e-02 -1.230773553252220154e-01 1.331138461828231812e-01
-4.777215048670768738e-02 -2.665663361549377441e-01 2.815612256526947021e-01 -3.030749037861824036e-02 -1.105610132217407227e-01 2.514369487762451172e-01 5.925140157341957092e-02 2.000899165868759155e-01 1.621872335672378540e-01 3.172472119331359863e-01 5.304068326950073242e-02 -1.170392557978630066e-01 9.687539935111999512e-02 3.085246309638023376e-02 -2.045416273176670074e-02 -2.255207300186157227e-02 1.792210340499877930e-01 3.032720983028411865e-01 2.508980035781860352e-01 -9.742267429828643799e-02 6.690166145563125610e-02 1.907683014869689941e-01 -1.274005174636840820e-01 -6.905819475650787354e-02 -3.759245872497558594e-01 2.253177165985107422e-01 -7.738681137561798096e-02 1.581850275397300720e-02 -6.081468239426612854e-02 1.429854482412338257e-01 2.944041788578033447e-01 -7.212046533823013306e-02
-4.971827194094657898e-02 -3.214742541313171387e-01 2.308749556541442871e-01 7.997734844684600830e-02 -2.451085858047008514e-02 -1.921689361333847046e-01 7.800077646970748901e-02 -1.488645076751708984e-01 -2.171786874532699585e-01 3.488067090511322021e-01 1.066899523138999939e-01 1.126882731914520264e-01 -5.509352311491966248e-02 1.385954916477203369e-01 -2.543148398399353027e-01 2.248702347278594971e-01 3.848824650049209595e-02 1.433553826063871384e-02 2.450814470648765564e-02 3.639230877161026001e-02 2.306921333074569702e-01 4.389151185750961304e-02 6.455503404140472412e-02 -4.465393349528312683e-02 -2.159949690103530884e-01 5.678330082446336746e-03 -2.106131166219711304e-01 2.375229597091674805e-01 -2.390602044761180878e-02 4.200699180364608765e-02 1.089283227920532227e-01 -4.601374566555023193e-01
1.259916722774505615e-01 -1.324071362614631653e-02 1.010627374053001404e-01 2.779477834701538086e-02 2.800852358341217041e-01 -8.028139173984527588e-02 2.178673595190048218e-01 -2.224043011665344238e-01 4.665298387408256531e-02 4.768001437187194824e-01 2.547799795866012573e-02 -1.445502638816833496e-01 6.509342789649963379e-02 2.715148404240608215e-02 -2.819429524242877960e-02 1.588721722364425659e-01 -4.120016470551490784e-02 -2.043749839067459106e-01 1.861995784565806389e-03 6.825870275497436523e-02 3.686005175113677979e-01 -7.131623476743698120e-02 4.460900090634822845e-03 -9.301325678825378418e-02 -5.010003224015235901e-02 6.189711391925811768e-02 -3.814810514450073242e-01 -2.298218309879302979e-01 7.387425750494003296e-02 -6.497401744127273560e-02 -7.963768392801284790e-02 -3.010180592536926270e-01
-7.954108715057373047e-02 -1.262288838624954224e-01 5.723797902464866638e-02 2.514950633049011230e-01 1.112896502017974854e-01 2.391629815101623535e-01 2.818949753418564796e-03 1.814360469579696655e-01 -3.547583892941474915e-02 4.644111394882202148e-01 5.394225940108299255e-02 1.952070742845535278e-01 1.743091046810150146e-01 1.045160889625549316e-01 -3.098676800727844238e-01 9.737095981836318970e-02 1.988581269979476929e-01 -2.172708511352539062e-01 3.388745784759521484e-01 -9.805791079998016357e-02 1.230358984321355820e-02 -2.906867675483226776e-02 -7.194149494171142578e-02 -6.266351044178009033e-02 -1.766915768384933472e-01 4.301354661583900452e-02 -1.070868670940399170e-01 2.059388011693954468e-01 -1.921856403350830078e-01 -1.186399087309837341e-01 9.261760860681533813e-03 2.111818939447402954e-01
-3.041330538690090179e-02 -1.231668964028358459e-01 1.353042721748352051e-01 -5.316493287682533264e-02 5.245000869035720825e-02 -5.357867479324340820e-02 -1.670175492763519287e-01 3.069578297436237335e-02 -6.308215670287609100e-03 4.148920774459838867e-01 3.525776788592338562e-02 -2.332444638013839722e-01 -1.384962648153305054e-01 1.205596402287483215e-01 8.247930556535720825e-02 -1.568330265581607819e-02 3.056237101554870605e-01 -3.823512494564056396e-01 5.759055167436599731e-02 1.590565592050552368e-01 3.370875418186187744e-01 -2.592800185084342957e-02 -2.547224238514900208e-02 -3.817621767520904541e-01 1.971136778593063354e-02 1.519479975104331970e-02 -1.398515999317169189e-01 2.281277179718017578e-01 1.277044713497161865e-01 -1.437729299068450928e-01 -5.677666142582893372e-02 1.356399655342102051e-01
3.189969956874847412e-01 -2.002002485096454620e-02 1.705361902713775635e-02 1.152836829423904419e-01 -4.877607151865959167e-02 1.543177962303161621e-01 1.283129900693893433e-01 1.354208588600158691e-01 -3.149764537811279297e-01 3.161241114139556885e-01 -7.008168846368789673e-02 8.000982552766799927e-02 2.591094374656677246e-01 2.024459466338157654e-02 5.832440033555030823e-02 -7.610565423965454102e-02 2.157778292894363403e-01 2.536521553993225098e-01 1.294846683740615845e-01 -2.601737082004547119e-01 2.310305833816528320e-01 6.800855696201324463e-02 4.329483583569526672e-02 1.390904337167739868e-01 -1.806642860174179077e-01 7.011729478836059570e-02 -2.360141277313232422e-01 2.866574004292488098e-02 -4.902076348662376404e-02 1.910868585109710693e-01 -1.545312702655792236e-01 -3.234337568283081055e-01
3.769928961992263794e-02 -1.147747784852981567e-01 5.723747611045837402e-02 1.830806732177734375e-01 1.285306364297866821e-01 6.837348639965057373e-02 5.292308703064918518e-02 -1.457012146711349487e-01 -2.138721197843551636e-01 2.329696714878082275e-01 1.035721376538276672e-01 -7.991310954093933105e-02 2.483110502362251282e-02 6.574714928865432739e-02 1.072704885154962540e-02 -2.610130310058593750e-01 7.226397842168807983e-02 -3.291499912738800049e-01 1.412360668182373047e-01 -2.666035592555999756e-01 2.133715748786926270e-01 2.010734826326370239e-01 3.482237756252288818e-01 -1.646642684936523438e-01 -1.440598815679550171e-01 -4.393666610121726990e-02 1.218845695257186890e-01 2.307510673999786377e-01 -1.548026353120803833e-01 -2.446788847446441650e-01 6.546156853437423706e-02 -3.086309432983398438e-01
4.417361319065093994e-02 -8.600712567567825317e-02 4.399676248431205750e-02 -9.413243830204010010e-02 -7.553552091121673584e-02 1.636088490486145020e-01 -1.293072551488876343e-01 2.195301800966262817e-01 -2.740163207054138184e-01 2.411929965019226074e-01 1.778448373079299927e-01 -1.339139044284820557e-01 1.240902170538902283e-01 3.728538751602172852e-02 -1.981659978628158569e-01 2.972342260181903839e-02 4.066963866353034973e-02 2.494111657142639160e-02 2.479967474937438965e-02 -1.294283717870712280e-01 5.125709176063537598e-01 -1.183523312211036682e-01 4.428255930542945862e-02 -7.485190778970718384e-02 -1.347510516643524170e-01 8.210926502943038940e-02 2.377847433090209961e-01 3.667675554752349854e-01 -1.229609623551368713e-01 2.245965600013732910e-01 9.717791527509689331e-02 -2.186223864555358887e-01
-8.003170788288116455e-02 -1.469294577836990356e-01 -2.720088139176368713e-02 1.142802163958549500e-01 3.782429173588752747e-02 5.330279842019081116e-02 2.564412653446197510e-01 -9.187877178192138672e-02 -1.926846951246261597e-01 2.430297285318374634e-01 1.162845790386199951e-01 -1.400224417448043823e-01 -1.954385638236999512e-01 1.034230515360832214e-01 -6.921532750129699707e-02 6.559923291206359863e-02 2.175859659910202026e-01 4.109599441289901733e-02 2.981925010681152344e-01 -8.530340343713760376e-02 4.033137261867523193e-01 2.420080155134201050e-01 1.097843572497367859e-01 -2.804730236530303955e-01 7.988641411066055298e-02 -2.055066525936126709e-01 1.544077694416046143e-01 2.203923016786575317e-01 -1.732410117983818054e-02 -6.849374622106552124e-02 -1.011863723397254944e-01 -3.146271705627441406e-01
-6.869277358055114746e-02 -2.031367085874080658e-02 1.811488568782806396e-01 1.978646516799926758e-01 1.345636397600173950e-01 -8.861462771892547607e-02 1.126616224646568298e-01 -7.429119199514389038e-02 -4.832379147410392761e-02 2.537901997566223145e-01 -3.624185919761657715e-02 7.926553487777709961e-03 3.845635056495666504e-02 1.395343095064163208e-01 -2.939599007368087769e-02 3.518467023968696594e-02 2.000339180231094360e-01 1.822795718908309937e-01 7.543317973613739014e-02 -4.010141640901565552e-02 1.755030155181884766e-01 1.106066852807998657e-01 -1.027924269437789917e-01 -2.039533555507659912e-01 -1.302461922168731689e-01 -5.120157450437545776e-02 1.723047643899917603e-01 2.996435165405273438e-01 -3.873673677444458008e-01 -1.975908689200878143e-02 2.073458135128021240e-01 -5.285139679908752441e-01
-1.655223034322261810e-02 -9.983681142330169678e-02 1.756498813629150391e-01 1.319110244512557983e-01 1.781785041093826294e-01 1.218147128820419312e-01 -2.400241605937480927e-02 1.656836122274398804e-01 1.500761508941650391e-01 3.707766532897949219e-01 4.003646373748779297e-01 -1.277942806482315063e-01 1.504188030958175659e-01 -1.656517535448074341e-01 -1.846190690994262695e-01 5.429346114397048950e-02 -2.453537434339523315e-01 2.764209806919097900e-01 1.640808135271072388e-01 1.858136355876922607e-01 2.548820674419403076e-01 -4.331357032060623169e-02 -3.186885640025138855e-02 -5.500080063939094543e-02 -2.941357195377349854e-01 4.510319605469703674e-02 2.853526268154382706e-03 -4.132752120494842529e-02 -6.966701894998550415e-02 -1.283788830041885376e-01 1.416547298431396484e-01 -2.063184976577758789e-01
9.841896593570709229e-02 -3.688251227140426636e-02 2.390633076429367065e-01 3.308954238891601562e-01 -3.673389181494712830e-02 3.763401508331298828e-02 -1.540327966213226318e-01 7.307933270931243896e-02 3.800057992339134216e-02 3.832202255725860596e-01 -1.276513934135437012e-01 -7.331993430852890015e-03 4.071351606398820877e-03 -8.698573708534240723e-02 2.216278165578842163e-01 3.085883259773254395e-01 -1.112133935093879700e-01 1.706250309944152832e-01 3.514254689216613770e-01 4.533062502741813660e-02 -8.029716461896896362e-02 -1.573169231414794922e-01 -1.435745060443878174e-01 -1.815708428621292114e-01 -1.036189272999763489e-01 8.951370418071746826e-02 -2.373894602060317993e-01 2.619350850582122803e-01 3.560210391879081726e-02 -9.340016543865203857e-02 -8.467377722263336182e-02 -2.474076449871063232e-01
-1.273075584322214127e-02 -1.590214669704437256e-01 3.021234571933746338e-01 -4.573715105652809143e-02 -6.742452085018157959e-02 -4.916114360094070435e-02 1.188306733965873718e-01 -1.842737942934036255e-01 -2.866899371147155762e-01 2.453935444355010986e-01 -2.007710747420787811e-02 -6.846097111701965332e-02 1.550483703613281250e-02 2.788060344755649567e-02 -1.198093965649604797e-01 2.026975303888320923e-01 3.175043687224388123e-02 2.058968506753444672e-02 -2.568065188825130463e-03 1.777590252459049225e-02 2.738402783870697021e-01 -1.905878633260726929e-02 -4.810704290866851807e-02 -2.097701579332351685e-01 -2.508796155452728271e-01 -1.443994641304016113e-01 1.563566029071807861e-01 4.750971198081970215e-01 -1.037861481308937073e-01 3.337351605296134949e-02 -8.549617603421211243e-03 -3.909514248371124268e-01
1.312454938888549805e-01 1.179549843072891235e-01 1.656519174575805664e-01 2.487002462148666382e-01 -1.376771181821823120e-01 6.371767073869705200e-02 7.599132508039474487e-02 -4.899943247437477112e-02 -1.840013563632965088e-01 4.748203754425048828e-01 1.765722334384918213e-01 -2.644520252943038940e-02 -1.334511786699295044e-01 2.301162630319595337e-01 1.815413497388362885e-02 1.043987870216369629e-01 1.794626414775848389e-01 -1.245039626955986023e-01 6.199800595641136169e-02 2.570213079452514648e-01 -6.118974648416042328e-03 8.199084550142288208e-02 -1.188221797347068787e-01 -1.505944579839706421e-01 -1.147559881210327148e-01 -7.655309163965284824e-04 -6.920542567968368530e-02 2.775387465953826904e-02 -3.479084670543670654e-01 -5.274252966046333313e-02 2.348207086324691772e-01 -3.410833179950714111e-01
-5.699499323964118958e-02 -2.360621988773345947e-01 2.029827088117599487e-01 5.968637019395828247e-02 -1.324335485696792603e-01 -9.676858782768249512e-03 2.064969092607498169e-01 8.183245360851287842e-02 -1.173574328422546387e-01 2.886811494827270508e-01 2.518952786922454834e-01 -1.694667339324951172e-01 2.178066372871398926e-01 5.868231877684593201e-03 7.025928050279617310e-02 1.688684374094009399e-01 2.474847286939620972e-01 2.177950888872146606e-01 4.166726768016815186e-01 -5.677709728479385376e-02 3.236016035079956055e-01 -5.889641866087913513e-02 1.026385426521301270e-01 -1.362029612064361572e-01 -2.824594676494598389e-01 1.332659572362899780e-01 -2.723872475326061249e-02 -5.636936053633689880e-02 -2.364540658891201019e-02 1.538865119218826294e-01 7.396270334720611572e-02 7.152619957923889160e-02
[truncated: 3,265,966 more chars]
