# Supplementary material for: The Language of Innovation
Source: PLoS One. 2020 Apr 30;15(4):e0230107. doi: 10.1371/journal.pone.0230107 (PMC7194493; doi:10.1371/journal.pone.0230107)
Supplement: S13 File — (GZ) [file pone.0230107.s013.tar.gz › 1991-1995/V2Run_3_VS_4500_embeddings1991-1995ED32.txt]

1.114336494356393814e-02 2.663835883140563965e-01 -1.285213232040405273e-01 3.060185313224792480e-01 3.838904947042465210e-02 1.791202127933502197e-01 -1.861286610364913940e-01 -2.217486053705215454e-01 -7.806690782308578491e-02 1.676108315587043762e-02 -2.439788579940795898e-01 2.332131564617156982e-01 9.538254141807556152e-02 3.400197625160217285e-02 9.153157472610473633e-02 -3.573606908321380615e-01 1.831150501966476440e-01 -4.516920074820518494e-02 2.658233046531677246e-01 1.294234208762645721e-02 4.097908437252044678e-01 -1.475084871053695679e-01 -6.795375049114227295e-02 -6.820354610681533813e-02 1.233606226742267609e-02 6.845691800117492676e-02 -5.622299760580062866e-02 1.867961287498474121e-01 -1.462669819593429565e-01 -1.380402594804763794e-01 -1.460164487361907959e-01 1.572527140378952026e-01
1.350594013929367065e-01 1.317799687385559082e-01 -5.602678284049034119e-03 -2.281594462692737579e-02 8.429254591464996338e-02 1.329126209020614624e-01 -3.145534694194793701e-01 8.307491987943649292e-02 3.192168474197387695e-01 -2.088770121335983276e-01 -1.308699548244476318e-01 -1.393951922655105591e-01 8.764800429344177246e-02 -7.600219547748565674e-02 2.798631191253662109e-01 -4.683636724948883057e-01 3.524036612361669540e-03 1.458232104778289795e-02 1.093903407454490662e-01 1.709420233964920044e-01 2.447250187397003174e-01 9.025842696428298950e-02 -3.116282075643539429e-02 1.000918895006179810e-01 -1.743545010685920715e-02 -6.099892035126686096e-02 3.415315449237823486e-01 -2.336263805627822876e-01 -1.485583335161209106e-01 -5.624929443001747131e-03 -1.179492995142936707e-01 -9.104633331298828125e-02
3.792835026979446411e-02 3.115352988243103027e-01 -2.117895483970642090e-01 1.955540478229522705e-02 -8.065704256296157837e-02 1.652657985687255859e-01 -3.241331279277801514e-01 6.638289988040924072e-02 2.973175346851348877e-01 7.107134908437728882e-03 -2.529733777046203613e-01 3.036776070075575262e-05 -2.081998586654663086e-01 -5.344748869538307190e-02 1.578293293714523315e-01 -2.540200054645538330e-01 -7.283507287502288818e-02 1.011135876178741455e-01 3.191767632961273193e-01 -2.469577342271804810e-01 6.112085655331611633e-02 -7.741598039865493774e-02 7.774613052606582642e-02 2.773608863353729248e-01 -1.909172907471656799e-02 -2.855581045150756836e-02 1.477856487035751343e-01 -1.423733681440353394e-01 2.171139866113662720e-01 2.197449840605258942e-02 -1.391209959983825684e-01 2.086593061685562134e-01
2.156723290681838989e-01 2.399695813655853271e-01 3.418582724407315254e-03 1.180787235498428345e-01 -5.772198364138603210e-02 1.983544826507568359e-01 -3.428951501846313477e-01 5.826792493462562561e-02 3.422970175743103027e-01 1.184588391333818436e-02 -3.747869282960891724e-02 1.597887724637985229e-01 -4.646848887205123901e-02 -7.535359822213649750e-03 8.194229006767272949e-02 -1.911032050848007202e-01 -2.386203035712242126e-02 -8.058836311101913452e-02 1.365953087806701660e-01 -3.394151329994201660e-01 2.953802049160003662e-01 1.216367110610008240e-01 -2.483438551425933838e-01 2.279616743326187134e-01 4.062667116522789001e-02 -2.746940553188323975e-01 5.495576187968254089e-02 -1.313655264675617218e-02 -8.462105877697467804e-03 -2.691986262798309326e-01 -1.216300204396247864e-01 -6.600859016180038452e-02
1.507989615201950073e-01 4.499848466366529465e-03 -1.454366445541381836e-01 2.812228538095951080e-02 -1.248503103852272034e-01 2.939406633377075195e-01 -4.304699003696441650e-01 -1.528281122446060181e-01 2.309873551130294800e-01 1.930798888206481934e-01 1.041191816329956055e-01 2.336360067129135132e-01 -1.776794791221618652e-01 -3.924482315778732300e-02 6.671463698148727417e-02 -4.196254611015319824e-01 4.501076415181159973e-02 -8.753200620412826538e-02 5.422997102141380310e-02 -1.006079092621803284e-01 3.488709628582000732e-01 3.416227176785469055e-02 9.731734544038772583e-02 1.697219312191009521e-01 -2.251497935503721237e-03 -9.040223807096481323e-02 1.430495828390121460e-02 -1.651688665151596069e-01 -1.561937481164932251e-01 2.554659731686115265e-02 1.387601792812347412e-01 -1.052028983831405640e-01
-5.128677561879158020e-02 8.338080346584320068e-02 -2.564201876521110535e-02 -3.964516893029212952e-02 -9.828077256679534912e-02 1.742647290229797363e-01 -1.143877804279327393e-01 -1.151472628116607666e-01 -1.149083003401756287e-01 -1.766895949840545654e-01 -1.280991584062576294e-01 3.855752050876617432e-01 1.174362190067768097e-02 -1.197518408298492432e-01 -1.583206653594970703e-01 -2.062255293130874634e-01 -6.747844628989696503e-03 -9.160485118627548218e-02 3.825400471687316895e-01 -1.870829425752162933e-02 7.029663026332855225e-02 2.197659909725189209e-01 -4.485660791397094727e-02 9.118697047233581543e-02 -2.286433130502700806e-01 -1.283599138259887695e-01 3.679822683334350586e-01 3.689779043197631836e-01 1.618761718273162842e-01 -4.082792624831199646e-02 -1.327267885208129883e-01 -1.604897677898406982e-01
2.919562160968780518e-02 4.073679819703102112e-02 -7.885757088661193848e-02 6.228785589337348938e-02 -3.572032973170280457e-02 2.164908945560455322e-01 -4.019643068313598633e-01 4.955862089991569519e-02 2.031176537275314331e-01 2.014509029686450958e-02 -5.134350433945655823e-02 1.028395220637321472e-01 -1.743961125612258911e-02 7.785304635763168335e-02 1.612958014011383057e-01 -2.731374502182006836e-01 -1.106420159339904785e-01 8.796011656522750854e-02 1.502680778503417969e-01 -1.629887670278549194e-01 1.109234541654586792e-01 -1.077797561883926392e-01 -3.073858320713043213e-01 -2.218908071517944336e-01 -3.508090972900390625e-01 8.785390108823776245e-02 1.375725716352462769e-01 4.532796889543533325e-02 1.907528727315366268e-03 -2.854275107383728027e-01 -3.570584356784820557e-01 1.259273439645767212e-01
1.998062059283256531e-02 9.856570512056350708e-02 6.803802400827407837e-02 -1.346824467182159424e-01 8.406949043273925781e-02 4.009507298469543457e-01 -2.877102196216583252e-01 8.473002165555953979e-02 2.384197413921356201e-01 6.206881627440452576e-02 -2.786737680435180664e-01 1.916849315166473389e-01 7.070942223072052002e-02 -1.446701399981975555e-02 1.973453164100646973e-01 -1.360781639814376831e-01 -1.441531181335449219e-01 3.118131123483181000e-02 3.334026634693145752e-01 -3.666908144950866699e-01 2.944905757904052734e-01 1.560043096542358398e-01 4.131915420293807983e-02 6.748379766941070557e-02 5.408270284533500671e-02 3.366813808679580688e-02 9.430908411741256714e-02 1.788453385233879089e-02 1.315275579690933228e-01 -1.851592212915420532e-01 -5.170348566025495529e-03 1.482675224542617798e-01
-3.147904202342033386e-02 9.715171158313751221e-02 -6.234071776270866394e-02 1.394696980714797974e-01 -1.010825708508491516e-01 2.539005875587463379e-01 -3.722107112407684326e-01 2.191334776580333710e-02 1.237593963742256165e-01 -1.041921079158782959e-01 -3.985730707645416260e-01 6.481072306632995605e-02 1.557157933712005615e-01 2.121433168649673462e-01 4.035756587982177734e-01 -2.145186513662338257e-01 -1.417448222637176514e-01 2.151561677455902100e-01 1.569218039512634277e-01 4.629062488675117493e-03 6.723956763744354248e-02 2.406800724565982819e-02 -7.438731193542480469e-02 -1.219075173139572144e-01 1.043060496449470520e-01 3.158483803272247314e-01 1.679118871688842773e-01 1.935729570686817169e-02 -9.489275515079498291e-02 -1.368919759988784790e-01 -3.702051565051078796e-02 -1.739127561450004578e-02
1.763313263654708862e-01 1.066546067595481873e-01 -7.953080534934997559e-02 -1.272463500499725342e-01 3.047233223915100098e-01 2.750291228294372559e-01 -4.480498135089874268e-01 2.217350304126739502e-01 -7.654321193695068359e-02 -7.667503505945205688e-02 -1.034042611718177795e-02 -6.163606792688369751e-02 1.370993405580520630e-01 2.724242396652698517e-02 1.455805003643035889e-01 -2.760308086872100830e-01 2.692689001560211182e-01 -4.939262196421623230e-02 2.930915355682373047e-01 1.332522332668304443e-01 2.269982695579528809e-01 1.332132220268249512e-01 3.402982279658317566e-02 -1.048845797777175903e-01 1.937924139201641083e-02 6.936915218830108643e-02 5.842651799321174622e-02 -3.180324286222457886e-02 -6.357239931821823120e-02 -3.098463416099548340e-01 -4.453354328870773315e-02 -1.111517623066902161e-01
2.271964848041534424e-01 1.231003999710083008e-01 -3.078239858150482178e-01 2.229508161544799805e-01 -4.894961044192314148e-02 1.741458624601364136e-01 -3.120779693126678467e-01 3.907584585249423981e-03 -7.187915593385696411e-02 -1.158091938123106956e-03 -9.392410516738891602e-02 -5.545408651232719421e-02 8.302888274192810059e-02 4.519816860556602478e-02 2.504007518291473389e-01 -2.594340741634368896e-01 4.839915409684181213e-02 6.554578989744186401e-02 3.318006098270416260e-01 1.947855353355407715e-01 3.558086156845092773e-01 3.913963958621025085e-02 -5.511377379298210144e-02 -5.171111971139907837e-02 -2.265416234731674194e-01 6.267926841974258423e-02 5.416038632392883301e-02 -1.583441793918609619e-01 -1.334309726953506470e-01 -2.661854326725006104e-01 -4.677547886967658997e-02 -2.000230103731155396e-01
-7.908750325441360474e-02 2.884176373481750488e-01 -1.512914001941680908e-01 1.200874447822570801e-01 -5.421217065304517746e-03 4.146091639995574951e-02 -2.214789986610412598e-01 1.159675270318984985e-01 -8.206956088542938232e-02 -1.419988572597503662e-01 -3.980251550674438477e-01 -2.052494883537292480e-02 1.921959966421127319e-01 -3.274714946746826172e-02 3.412729203701019287e-01 -1.003854721784591675e-01 -1.020225510001182556e-01 2.853294312953948975e-01 1.986747831106185913e-01 -1.540840566158294678e-01 -2.161654829978942871e-02 3.772493004798889160e-01 9.519683197140693665e-03 -2.103676088154315948e-02 -1.287658419460058212e-02 7.629440724849700928e-02 2.672621011734008789e-01 7.456060498952865601e-02 3.067466057837009430e-02 -2.223907560110092163e-01 -1.604485958814620972e-01 -3.507519140839576721e-02
2.710009813308715820e-01 2.217968404293060303e-01 3.262478858232498169e-02 1.640617847442626953e-01 7.698672264814376831e-02 4.456317424774169922e-01 -1.057315915822982788e-01 5.213313922286033630e-02 4.636875540018081665e-02 -1.914463192224502563e-02 -2.688233256340026855e-01 2.309579253196716309e-01 1.841164082288742065e-01 7.826182246208190918e-02 1.862088143825531006e-01 -2.489756494760513306e-01 -2.778282202780246735e-02 2.917652130126953125e-01 2.286134213209152222e-01 -1.420574635267257690e-01 2.434139698743820190e-01 7.112836092710494995e-02 -2.286777347326278687e-01 9.433560073375701904e-02 6.898546218872070312e-02 -2.457892522215843201e-02 -7.009734958410263062e-02 1.052587404847145081e-01 1.427842229604721069e-01 -7.914695888757705688e-02 -1.575506776571273804e-01 9.739729017019271851e-02
3.155484497547149658e-01 1.798572540283203125e-01 -8.069536089897155762e-02 1.622381806373596191e-01 -6.237658485770225525e-02 1.315235644578933716e-01 -3.027707636356353760e-01 8.509461581707000732e-02 1.312747001647949219e-01 2.074051648378372192e-02 -3.395354449748992920e-01 2.299527078866958618e-01 -2.269630581140518188e-01 1.983443796634674072e-01 -1.148664429783821106e-01 -3.483721017837524414e-01 -5.254100542515516281e-03 -1.988204196095466614e-02 3.357758820056915283e-01 -1.884647160768508911e-01 7.656432688236236572e-02 -4.248670116066932678e-02 -1.274577230215072632e-01 -3.906469792127609253e-02 1.708552092313766479e-01 9.112097322940826416e-02 -3.268202766776084900e-02 -1.031400710344314575e-01 5.235311761498451233e-02 -1.817649602890014648e-01 -1.399465948343276978e-01 1.588084399700164795e-01
2.055180519819259644e-01 -1.691759936511516571e-02 -1.790855675935745239e-01 -2.813979983329772949e-02 -2.986566126346588135e-01 3.442884087562561035e-01 -3.039364516735076904e-01 2.890965156257152557e-02 2.991326749324798584e-01 -8.534897863864898682e-02 -2.688929736614227295e-01 2.660833001136779785e-01 1.968570351600646973e-01 -7.658463716506958008e-02 2.114325016736984253e-01 -2.173244655132293701e-01 1.910326927900314331e-01 4.872021451592445374e-02 -7.358703017234802246e-02 -2.029042392969131470e-01 1.199473068118095398e-01 1.853902488946914673e-01 -1.422292888164520264e-01 4.520985856652259827e-02 1.668803542852401733e-01 5.834931507706642151e-03 2.549795806407928467e-02 -2.126150764524936676e-03 2.728839218616485596e-02 -1.263392567634582520e-01 -1.168745979666709900e-01 -1.785024553537368774e-01
2.117737233638763428e-01 6.959120184183120728e-02 -7.209795992821455002e-03 5.107800289988517761e-02 9.572827816009521484e-02 4.664329439401626587e-02 -2.275868356227874756e-01 -3.243267834186553955e-01 5.734864622354507446e-02 9.634561091661453247e-02 -2.258403897285461426e-01 3.556041792035102844e-02 3.470871597528457642e-02 1.928585022687911987e-01 -1.320995688438415527e-01 -4.073860943317413330e-01 7.693183422088623047e-02 1.157907843589782715e-01 1.415782570838928223e-01 -6.249539181590080261e-02 2.007758766412734985e-01 1.176283061504364014e-01 -1.411449164152145386e-01 -1.845169365406036377e-01 1.695367395877838135e-01 1.292696446180343628e-01 3.776643276214599609e-01 3.325910568237304688e-01 8.719062060117721558e-02 -1.650095283985137939e-01 7.683517783880233765e-02 4.296450689435005188e-02
2.301736623048782349e-01 1.969184726476669312e-01 -9.128975868225097656e-02 1.773055344820022583e-01 3.741521760821342468e-02 3.193842768669128418e-01 -2.381131201982498169e-01 -8.087342977523803711e-02 1.669913679361343384e-01 3.542212769389152527e-02 -1.483734250068664551e-01 6.307883560657501221e-02 -2.064680121839046478e-02 2.873558700084686279e-01 1.513758152723312378e-01 -2.784087061882019043e-01 -1.814394742250442505e-01 7.568873465061187744e-03 8.754594624042510986e-02 -2.067831307649612427e-01 1.975277960300445557e-01 2.912594974040985107e-01 -3.069409355521202087e-02 5.465233325958251953e-02 2.583012580871582031e-01 1.699547022581100464e-01 8.193635940551757812e-02 6.841682642698287964e-02 1.089251488447189331e-01 5.840248987078666687e-02 -2.748624980449676514e-01 2.329471558332443237e-01
2.113299518823623657e-01 2.722684442996978760e-01 -2.136501371860504150e-01 7.473278790712356567e-02 -4.271410778164863586e-02 3.616118133068084717e-01 -3.022450506687164307e-01 1.557151526212692261e-01 -3.041430190205574036e-02 1.713603287935256958e-01 -1.577476412057876587e-02 3.210251033306121826e-02 1.357673853635787964e-01 2.236863225698471069e-01 3.114021718502044678e-01 -2.606918215751647949e-01 -2.011284977197647095e-02 -7.722761482000350952e-02 3.145188987255096436e-01 6.908220797777175903e-02 5.349564924836158752e-02 -3.860705718398094177e-02 2.811397612094879150e-01 1.768652722239494324e-02 -1.415848135948181152e-01 1.374361813068389893e-01 2.012953013181686401e-01 -3.985852748155593872e-02 3.050804696977138519e-02 -1.691920161247253418e-01 -1.055825874209403992e-01 -3.615293279290199280e-02
1.389453262090682983e-01 2.153964638710021973e-01 3.871607780456542969e-02 -7.711930572986602783e-02 -1.939990818500518799e-01 2.571319043636322021e-01 -3.226502537727355957e-01 -2.722339332103729248e-01 2.141813933849334717e-01 1.205857098102569580e-02 -6.809470057487487793e-02 4.768023267388343811e-02 9.931668639183044434e-02 -3.433949500322341919e-02 4.359462484717369080e-02 -4.941679537296295166e-01 2.690426260232925415e-02 -5.023249238729476929e-02 -1.331064403057098389e-01 -2.512873709201812744e-01 3.301492035388946533e-01 8.342570066452026367e-02 1.350453048944473267e-01 1.873789429664611816e-01 4.670600593090057373e-02 -8.129169791936874390e-02 -1.324197202920913696e-01 -1.101467534899711609e-01 -1.202758699655532837e-01 -7.781912386417388916e-02 -4.144667834043502808e-02 -1.438650637865066528e-01
1.310638990253210068e-02 1.681237816810607910e-01 1.177281215786933899e-01 5.291900783777236938e-02 -1.580338329076766968e-01 3.311133980751037598e-01 -8.897687494754791260e-02 -1.151020079851150513e-02 -2.127350680530071259e-02 -1.421357542276382446e-01 -2.720183432102203369e-01 1.939848810434341431e-01 6.465930491685867310e-02 -1.717183291912078857e-01 1.638677120208740234e-01 -3.636607527732849121e-01 -9.171201288700103760e-02 6.450477987527847290e-02 2.837926447391510010e-01 -2.582943141460418701e-01 4.178135991096496582e-01 2.465553209185600281e-02 -2.040237933397293091e-01 1.534443795680999756e-01 -7.486912608146667480e-02 1.343586482107639313e-02 -1.101910844445228577e-01 -1.083538830280303955e-01 -1.806887984275817871e-02 -2.143671214580535889e-01 -1.001546904444694519e-01 3.226153552532196045e-02
2.441722452640533447e-01 3.067822754383087158e-01 -3.692438602447509766e-01 1.482151448726654053e-01 2.217664197087287903e-02 1.996721178293228149e-01 -3.925641179084777832e-01 -2.610000669956207275e-01 -7.405214011669158936e-02 -1.548887491226196289e-01 5.382702872157096863e-02 7.411298155784606934e-02 -1.260090805590152740e-02 1.279065161943435669e-01 7.676044106483459473e-02 1.045818552374839783e-01 3.185642957687377930e-01 -1.093237325549125671e-01 2.509401366114616394e-02 -7.518243789672851562e-02 1.351518481969833374e-01 -3.822116553783416748e-02 1.054077148437500000e-01 1.027664914727210999e-01 6.428311765193939209e-02 -1.363603472709655762e-01 1.871784180402755737e-01 -6.110064312815666199e-02 -6.751661654561758041e-03 -2.637810707092285156e-01 -2.467926144599914551e-01 3.179724141955375671e-02
2.806668281555175781e-01 2.243146747350692749e-01 1.891585290431976318e-01 -3.859824687242507935e-02 1.034804359078407288e-01 3.989272117614746094e-01 -1.443119645118713379e-01 1.130849644541740417e-01 -1.028979942202568054e-02 1.060238927602767944e-01 -4.313890337944030762e-01 8.381209522485733032e-02 -3.525879979133605957e-02 -5.221278220415115356e-02 2.184517383575439453e-01 -2.618254721164703369e-01 -1.285485178232192993e-01 -3.971496596932411194e-02 3.309239745140075684e-01 -6.145648285746574402e-02 1.560294777154922485e-01 1.000955402851104736e-01 -1.478353738784790039e-01 2.150947749614715576e-01 -1.555391252040863037e-01 6.932172179222106934e-02 2.587990835309028625e-02 2.856671437621116638e-02 1.207849457859992981e-01 -1.155358776450157166e-01 -7.629329711198806763e-02 -8.570364117622375488e-02
-1.031053513288497925e-01 2.409927397966384888e-01 6.182271242141723633e-02 -2.563308179378509521e-01 -9.570894390344619751e-02 2.814086973667144775e-01 -2.130309939384460449e-01 -7.405188679695129395e-02 -1.249408051371574402e-01 -9.907915256917476654e-03 -3.167792409658432007e-02 7.484857738018035889e-02 -3.358964750077575445e-04 3.521233797073364258e-01 -2.391722239553928375e-02 -8.846836537122726440e-02 5.616787821054458618e-02 2.119947969913482666e-01 8.178815990686416626e-02 -3.265645802021026611e-01 1.204121559858322144e-01 4.336330667138099670e-02 -7.863713055849075317e-02 8.305523544549942017e-02 9.181616455316543579e-02 1.009273715317249298e-02 3.648183047771453857e-01 1.102581992745399475e-01 -1.673593670129776001e-01 6.599630415439605713e-02 -4.364857375621795654e-01 -1.691378280520439148e-02
-1.244597360491752625e-01 2.052904218435287476e-01 -1.848989874124526978e-01 -1.387044973671436310e-02 -1.192706823348999023e-01 4.306969046592712402e-01 -3.272108733654022217e-01 -2.912106513977050781e-01 -1.461838036775588989e-01 1.028732489794492722e-02 1.168841272592544556e-01 9.027966856956481934e-02 2.073966115713119507e-01 -9.418263286352157593e-02 1.636429429054260254e-01 -1.663877665996551514e-01 -1.916878297924995422e-02 -3.307659327983856201e-01 1.101512908935546875e-01 -6.992737948894500732e-02 2.746922150254249573e-02 -2.743049152195453644e-02 5.530122295022010803e-02 3.748906403779983521e-02 -2.386800795793533325e-01 -3.113119304180145264e-02 3.100503385066986084e-01 1.063178181648254395e-01 5.106563121080398560e-02 -9.635345637798309326e-02 -2.257140576839447021e-01 -7.600320875644683838e-02
-1.426142174750566483e-03 3.391410410404205322e-01 2.678772620856761932e-02 3.380045294761657715e-01 1.102536395192146301e-01 2.264743447303771973e-01 -3.627254962921142578e-01 2.425306849181652069e-02 8.350610733032226562e-02 1.474229395389556885e-01 -3.779387101531028748e-02 1.928915679454803467e-01 -7.713563740253448486e-02 6.325780600309371948e-02 2.722535096108913422e-02 -4.811800271272659302e-02 1.272926479578018188e-01 8.318447507917881012e-03 -1.614410877227783203e-01 4.103218391537666321e-02 1.459872722625732422e-01 -1.717335283756256104e-01 3.466250598430633545e-01 -5.314932018518447876e-02 -1.448691636323928833e-01 2.123640924692153931e-01 9.646467119455337524e-02 1.121179759502410889e-01 -2.241644859313964844e-01 -2.505975961685180664e-01 -2.067629992961883545e-01 -1.802846938371658325e-01
7.993256300687789917e-02 2.218468189239501953e-01 -1.224822103977203369e-01 4.339286824688315392e-04 -1.713041402399539948e-02 1.765634417533874512e-01 -3.393954038619995117e-01 -1.055138558149337769e-01 2.303798645734786987e-01 3.908136487007141113e-02 -7.415857911109924316e-02 2.973564565181732178e-01 9.562137420289218426e-04 1.531733870506286621e-01 1.051965281367301941e-01 -1.569229811429977417e-01 -8.716432005167007446e-02 -2.583679556846618652e-01 3.225918412208557129e-01 2.865915000438690186e-01 1.701392680406570435e-01 -1.842487789690494537e-02 -6.944417254999279976e-04 -2.403625696897506714e-01 1.466560363769531250e-02 1.465528011322021484e-01 9.961421042680740356e-02 -2.369956970214843750e-01 -1.919618993997573853e-01 -4.170500859618186951e-02 -2.101302705705165863e-02 2.991640865802764893e-01
8.128019422292709351e-02 2.132174326106905937e-03 -2.096088379621505737e-01 -5.119932442903518677e-02 -6.795351952314376831e-02 -6.313630193471908569e-02 -5.093302726745605469e-01 1.978219747543334961e-01 -1.406635791063308716e-01 -1.944254338741302490e-01 -3.031229600310325623e-02 -1.567056030035018921e-01 -1.232961565256118774e-01 -1.076271384954452515e-01 1.628878861665725708e-01 -3.818304538726806641e-01 -3.835472092032432556e-02 -1.032174378633499146e-01 2.887993454933166504e-01 -5.690191313624382019e-02 1.388470362871885300e-02 6.786926835775375366e-02 4.189083352684974670e-02 1.062071472406387329e-01 9.490521252155303955e-02 1.749448329210281372e-01 1.520043164491653442e-01 1.786898374557495117e-01 -5.419365596026182175e-03 -2.784719765186309814e-01 -2.559297382831573486e-01 -5.635468289256095886e-02
1.989636942744255066e-02 2.046138346195220947e-01 1.349096447229385376e-01 7.634074240922927856e-02 1.489242166280746460e-01 3.254637122154235840e-01 3.249297663569450378e-02 8.115068823099136353e-02 5.210871249437332153e-02 -1.616554521024227142e-02 -2.162713259458541870e-01 3.190850317478179932e-01 4.344063997268676758e-02 1.354383826255798340e-01 1.564684808254241943e-01 -4.326729774475097656e-01 -1.048059314489364624e-01 -1.085844188928604126e-01 2.585580646991729736e-01 -7.644384354352951050e-02 3.121805191040039062e-01 4.436904937028884888e-02 -2.848945260047912598e-01 6.310453265905380249e-02 -1.313839014619588852e-02 2.052482515573501587e-01 2.691030129790306091e-02 6.045799702405929565e-02 1.067892462015151978e-01 -1.587300002574920654e-01 -2.256024032831192017e-01 -1.614725030958652496e-02
-8.408874273300170898e-03 2.905673980712890625e-01 -1.787276268005371094e-01 -8.916235715150833130e-02 -1.803536142688244581e-04 1.006120145320892334e-01 -2.202641963958740234e-01 -2.382723242044448853e-01 -1.013342440128326416e-01 7.745193317532539368e-03 -1.413062512874603271e-01 1.775742173194885254e-01 -1.232040897011756897e-01 2.862232364714145660e-02 1.866824775934219360e-01 3.009695210494101048e-04 -8.792144805192947388e-02 -3.938923180103302002e-01 3.753797113895416260e-01 -6.808212399482727051e-02 8.655687421560287476e-02 1.995603889226913452e-01 -3.333074599504470825e-02 -5.837402492761611938e-02 6.429687142372131348e-02 6.906095147132873535e-02 3.041966855525970459e-01 1.954992413520812988e-01 -1.500154733657836914e-01 -1.571166515350341797e-01 -1.356295496225357056e-02 -3.165773153305053711e-01
-9.171384572982788086e-02 5.135681107640266418e-02 -4.674336314201354980e-01 -6.531881541013717651e-02 -2.146628871560096741e-02 3.171406388282775879e-01 -3.047070801258087158e-01 -6.295448541641235352e-02 1.065791472792625427e-01 -9.369337931275367737e-03 -2.023639716207981110e-02 -6.247421726584434509e-02 -8.476787060499191284e-02 8.214420825242996216e-02 1.117539331316947937e-01 -3.180370032787322998e-01 3.163839131593704224e-02 3.130236268043518066e-01 2.606827951967716217e-02 1.385882049798965454e-01 3.626239597797393799e-01 9.746436960995197296e-03 -2.076020091772079468e-01 3.810192644596099854e-02 -2.441837219521403313e-03 2.476734481751918793e-02 1.838160455226898193e-01 1.373731046915054321e-01 -3.760144859552383423e-02 -2.228680402040481567e-01 -1.363580394536256790e-02 1.595331281423568726e-01
-3.578584268689155579e-02 1.374631971120834351e-01 -1.113950684666633606e-01 9.105417877435684204e-02 3.443312942981719971e-01 2.496813684701919556e-01 -2.512269020080566406e-01 -1.514918059110641479e-01 -5.494903773069381714e-02 7.903798669576644897e-02 -1.176989674568176270e-01 1.820756196975708008e-01 2.329670265316963196e-02 -1.510659158229827881e-01 -7.953777909278869629e-02 -7.925008982419967651e-02 1.881637275218963623e-01 1.706787198781967163e-01 2.647444307804107666e-01 -3.264144659042358398e-01 1.397128999233245850e-01 1.546951681375503540e-01 2.429885417222976685e-02 3.699016571044921875e-02 -7.752153556793928146e-03 2.551239915192127228e-02 3.410308063030242920e-01 3.670224249362945557e-01 1.002378761768341064e-02 -2.417194694280624390e-01 4.841185733675956726e-02 2.719961106777191162e-02
4.647692665457725525e-02 1.770158670842647552e-02 -1.974522173404693604e-01 6.813653558492660522e-02 1.088654398918151855e-01 1.231471523642539978e-01 -2.046719938516616821e-01 -4.648430272936820984e-02 -7.340638339519500732e-02 8.117891848087310791e-02 -3.359661996364593506e-01 -9.106641262769699097e-02 2.324603497982025146e-01 2.757091261446475983e-02 2.152801603078842163e-01 -4.891571402549743652e-01 -1.207703799009323120e-01 1.573436856269836426e-01 2.216902524232864380e-01 -9.027969837188720703e-02 3.682259619235992432e-01 -4.741093516349792480e-02 -2.461445331573486328e-02 -3.581991046667098999e-02 -4.129733890295028687e-02 -3.970724716782569885e-02 1.943793296813964844e-01 -1.671054363250732422e-01 2.942466735839843750e-01 -7.142347842454910278e-02 9.385644644498825073e-02 5.845800042152404785e-02
-1.260429918766021729e-01 1.974610686302185059e-01 1.722247153520584106e-01 3.301317617297172546e-02 -1.271298527717590332e-01 1.978701800107955933e-01 -2.392759174108505249e-01 9.741177409887313843e-02 -2.413064986467361450e-01 3.827529400587081909e-02 -1.734197139739990234e-01 2.386114001274108887e-01 -1.766755580902099609e-01 7.583362609148025513e-02 6.337915360927581787e-02 -3.976826369762420654e-01 -1.443322747945785522e-01 9.614032506942749023e-02 3.025086224079132080e-01 -1.623661667108535767e-01 2.224151194095611572e-01 7.977035641670227051e-02 -6.608208268880844116e-02 2.565717697143554688e-01 1.217803359031677246e-01 -5.216182395815849304e-02 6.992724537849426270e-02 -4.173534363508224487e-02 2.153112590312957764e-01 -2.071885168552398682e-01 -2.331836372613906860e-01 -6.824275106191635132e-02
2.158028781414031982e-01 1.233607232570648193e-01 -2.256593853235244751e-01 3.421674296259880066e-02 1.022525727748870850e-01 1.394110321998596191e-01 -4.827199578285217285e-01 -2.404147237539291382e-01 -6.204918026924133301e-02 -1.101730018854141235e-02 -3.906302526593208313e-02 -1.372912973165512085e-01 2.164426632225513458e-02 1.654362538829445839e-03 -1.368802189826965332e-01 -3.773675560951232910e-01 -5.270673707127571106e-02 2.270523905754089355e-01 6.929657608270645142e-02 -5.737563967704772949e-02 3.945606946945190430e-02 2.324806451797485352e-01 -2.991976737976074219e-01 1.648935079574584961e-01 1.033658459782600403e-01 3.343476215377449989e-03 4.572412744164466858e-02 2.068796902894973755e-01 1.510637998580932617e-01 -5.874581634998321533e-02 -2.480122298002243042e-01 -3.667104244232177734e-02
2.605076506733894348e-02 5.276016518473625183e-02 -8.094687759876251221e-02 -1.595126241445541382e-01 -1.924294978380203247e-03 7.940731197595596313e-02 -6.369722634553909302e-02 -2.496023476123809814e-01 -9.018876403570175171e-02 1.445898115634918213e-01 -1.998957991600036621e-01 4.384668767452239990e-01 -1.629305817186832428e-02 -1.606646925210952759e-01 -1.216645613312721252e-01 -1.528893560171127319e-01 8.911506831645965576e-02 3.662833943963050842e-02 2.941517233848571777e-01 -2.109448462724685669e-01 2.211214900016784668e-01 1.911827474832534790e-01 1.119538173079490662e-01 -1.742945462465286255e-01 -4.052794352173805237e-02 -1.484801713377237320e-02 3.670572042465209961e-01 2.884884476661682129e-01 -9.664807468652725220e-03 -2.179832458496093750e-01 -1.691035777330398560e-01 -4.093550890684127808e-02
1.981868781149387360e-02 3.711405694484710693e-01 1.727707535028457642e-01 -9.086685627698898315e-02 -1.246534287929534912e-02 3.026346862316131592e-01 -1.335457414388656616e-01 3.055042959749698639e-02 1.837749183177947998e-01 -1.637588292360305786e-01 -2.399712502956390381e-01 2.424379587173461914e-01 1.466298289597034454e-02 -9.463243931531906128e-02 3.502968549728393555e-01 -3.726648688316345215e-01 -1.245243847370147705e-01 -4.403700307011604309e-02 3.661293089389801025e-01 -2.308044023811817169e-02 2.376268655061721802e-01 9.069718420505523682e-03 3.057356737554073334e-02 7.990281283855438232e-02 7.038884609937667847e-02 1.065372023731470108e-02 -8.405600488185882568e-02 1.792114414274692535e-02 9.854104369878768921e-02 -3.613318502902984619e-02 -2.318091131746768951e-02 -1.600925326347351074e-01
-3.684100136160850525e-02 9.883595257997512817e-02 -1.218068376183509827e-01 3.269835188984870911e-02 2.691364660859107971e-02 1.178864687681198120e-01 -2.251864820718765259e-01 -2.269888818264007568e-01 -1.150985062122344971e-02 1.086721345782279968e-01 -2.029527574777603149e-01 3.557366728782653809e-01 1.406448055058717728e-02 -1.836952269077301025e-01 -2.452838569879531860e-01 -1.627939939498901367e-01 1.403092057444155216e-03 1.602775305509567261e-01 4.076460301876068115e-01 -1.437360644340515137e-01 1.296136155724525452e-02 4.786072298884391785e-02 -1.270010769367218018e-01 5.980116501450538635e-02 1.655817776918411255e-01 -1.014951020479202271e-01 3.390295207500457764e-01 2.742415666580200195e-01 -1.262877434492111206e-01 -2.361042201519012451e-01 -1.107755452394485474e-01 -9.644656628370285034e-02
8.661124855279922485e-02 2.009063493460416794e-03 -1.653653830289840698e-01 -1.528177559375762939e-01 2.487018890678882599e-02 2.926367819309234619e-01 -3.698714971542358398e-01 -1.355401724576950073e-01 -2.084122747182846069e-01 9.849426150321960449e-02 -5.553651973605155945e-02 2.240484505891799927e-01 1.677389591932296753e-01 -2.165528535842895508e-01 2.206093966960906982e-01 -9.004055708646774292e-02 -1.258314400911331177e-02 8.202010393142700195e-02 1.722247898578643799e-01 2.449316084384918213e-01 2.707105875015258789e-01 -3.286213874816894531e-01 5.175532400608062744e-02 8.937048166990280151e-02 6.533326208591461182e-02 4.689056053757667542e-02 9.185455739498138428e-02 -1.260637044906616211e-01 1.630906015634536743e-01 -5.880009755492210388e-02 -2.783823311328887939e-01 1.879065483808517456e-01
-1.691856384277343750e-01 1.224452257156372070e-01 -3.292467594146728516e-01 -2.780081704258918762e-02 -3.924255445599555969e-02 3.023134730756282806e-02 -3.066013753414154053e-01 5.704233050346374512e-02 1.449278891086578369e-01 -3.837876021862030029e-02 -1.004314720630645752e-01 2.572391033172607422e-01 -1.956980973482131958e-01 4.308833181858062744e-02 2.379185259342193604e-01 -2.666524052619934082e-01 4.511025175452232361e-02 -1.485535800457000732e-01 1.499713510274887085e-01 6.268670409917831421e-02 2.821469008922576904e-01 1.063289269804954529e-01 -1.490729749202728271e-01 -9.786619246006011963e-02 4.578718543052673340e-02 -5.595210567116737366e-02 1.417933255434036255e-01 -3.544434010982513428e-01 2.105191349983215332e-02 -1.400796920061111450e-01 -2.717393636703491211e-01 2.505764365196228027e-01
-2.891434915363788605e-02 3.332537114620208740e-01 1.003498286008834839e-01 2.130598016083240509e-02 -8.910568803548812866e-02 3.042705953121185303e-01 -1.114038079977035522e-01 -3.569274544715881348e-01 1.164431218057870865e-02 1.290628165006637573e-01 -8.456876873970031738e-02 2.088579833507537842e-01 -3.187990933656692505e-02 1.481008380651473999e-01 6.177832186222076416e-02 -1.993347406387329102e-01 3.359586894512176514e-01 2.157848477363586426e-01 2.539345622062683105e-01 2.861122600734233856e-03 2.366209402680397034e-02 -7.452344149351119995e-02 -7.031084597110748291e-02 -1.199220940470695496e-01 9.687454998493194580e-02 2.609896063804626465e-01 1.049300506711006165e-01 -5.541629157960414886e-03 -8.146011829376220703e-02 7.669848948717117310e-02 -3.204773068428039551e-01 -2.237405478954315186e-01
1.461876928806304932e-01 2.558996081352233887e-01 2.827543020248413086e-01 -3.353021666407585144e-02 -6.388928741216659546e-02 4.155997037887573242e-01 -2.217262089252471924e-01 -3.598765004426240921e-03 -1.105166524648666382e-01 -7.092635612934827805e-03 -8.396656066179275513e-02 2.146793603897094727e-01 -6.150005012750625610e-02 -1.143771968781948090e-02 1.651651114225387573e-01 -3.757567107677459717e-01 -2.926545739173889160e-01 5.337949842214584351e-03 1.745618879795074463e-01 -6.823095679283142090e-02 3.151073157787322998e-01 1.696157455444335938e-01 -3.111477382481098175e-02 -8.586874604225158691e-02 1.711305975914001465e-02 4.078330472111701965e-02 9.201805293560028076e-02 -2.401506006717681885e-01 1.262707859277725220e-01 -1.018139570951461792e-01 -1.252010017633438110e-01 3.185565769672393799e-02
2.002247571945190430e-01 3.925472795963287354e-01 -1.371835619211196899e-01 5.741937085986137390e-02 -4.392055422067642212e-02 2.839141488075256348e-01 -2.227568626403808594e-01 -1.087086871266365051e-01 8.629656583070755005e-02 5.965193361043930054e-02 1.667582988739013672e-01 2.091453596949577332e-02 -1.778752356767654419e-01 -3.528798818588256836e-01 2.246834188699722290e-01 -1.371383816003799438e-01 1.350360065698623657e-01 -1.665085740387439728e-02 8.705143816769123077e-03 1.421374678611755371e-01 1.241009458899497986e-01 -1.510438770055770874e-01 1.465283632278442383e-01 1.628990471363067627e-01 1.334025058895349503e-03 3.043392486870288849e-02 3.056240975856781006e-01 2.768521383404731750e-02 1.001480147242546082e-01 -7.195308059453964233e-02 -3.703019618988037109e-01 5.076969042420387268e-02
3.204868435859680176e-01 1.458017081022262573e-01 -2.664068341255187988e-01 5.434125661849975586e-02 1.909269839525222778e-01 1.764768958091735840e-01 -2.682716250419616699e-01 -9.866777062416076660e-02 3.338106274604797363e-01 7.196781784296035767e-02 -1.768546551465988159e-01 -8.773142844438552856e-02 7.292763143777847290e-02 -1.537896245718002319e-01 5.003605037927627563e-02 -1.867908537387847900e-01 -2.930704057216644287e-01 2.409715205430984497e-02 5.205521732568740845e-02 9.152640588581562042e-03 8.712777495384216309e-02 9.456222504377365112e-02 -1.684604287147521973e-01 -5.225395411252975464e-02 1.649665981531143188e-01 2.375922799110412598e-01 1.394717097282409668e-01 9.438067674636840820e-02 2.522204220294952393e-01 -1.402102559804916382e-01 -3.100768327713012695e-01 -5.001899227499961853e-02
2.444255650043487549e-01 3.637447953224182129e-01 3.264344483613967896e-02 1.639462560415267944e-01 -1.361688524484634399e-01 -5.958559922873973846e-03 -3.315593302249908447e-01 1.386824697256088257e-01 -4.463532567024230957e-02 -1.491645276546478271e-01 -3.706735372543334961e-01 1.037104874849319458e-01 -7.974830269813537598e-02 -6.047741975635290146e-03 1.041300818324089050e-01 -7.458633929491043091e-02 -1.832489222288131714e-01 1.166538819670677185e-01 2.891834974288940430e-01 -1.663842797279357910e-01 2.690929770469665527e-01 -1.397147327661514282e-01 1.094365715980529785e-01 2.582072615623474121e-01 9.079702943563461304e-02 -1.533283889293670654e-01 -5.895586218684911728e-03 -1.131727620959281921e-01 1.712682843208312988e-02 -2.482889741659164429e-01 2.669279836118221283e-02 -2.706865221261978149e-02
-6.004247814416885376e-03 2.630878388881683350e-01 -2.284746915102005005e-01 1.690572798252105713e-01 2.558619081974029541e-01 -9.127940237522125244e-02 8.293940685689449310e-03 -1.069304198026657104e-01 8.448524773120880127e-02 8.839758485555648804e-02 -9.166539460420608521e-02 1.707337349653244019e-01 -1.851334273815155029e-01 6.895044445991516113e-02 6.634648144245147705e-02 -2.402369827032089233e-01 1.093695173040032387e-03 -7.862212508916854858e-02 3.552467823028564453e-01 -6.621744018048048019e-03 1.138196736574172974e-01 4.929201304912567139e-02 4.880562052130699158e-02 2.937979996204376221e-01 -1.931371539831161499e-01 -1.881182640790939331e-01 3.292114436626434326e-01 2.023644149303436279e-01 -1.924806386232376099e-01 -2.451655082404613495e-02 -3.363578319549560547e-01 -4.122873395681381226e-02
-9.207549504935741425e-03 3.059274516999721527e-02 -1.345169395208358765e-01 -9.502413868904113770e-02 2.516824305057525635e-01 1.480370163917541504e-01 -1.832329481840133667e-01 -1.508377343416213989e-01 3.516910597681999207e-02 1.324850022792816162e-01 -3.267174065113067627e-01 1.798929870128631592e-01 -8.499306440353393555e-02 -1.344377994537353516e-01 -1.250747293233871460e-01 2.812032029032707214e-02 1.708941608667373657e-01 1.069283410906791687e-01 9.815497696399688721e-02 -1.112972944974899292e-01 1.408553123474121094e-01 9.830688685178756714e-02 -2.223886102437973022e-01 8.625600486993789673e-02 -1.440382897853851318e-01 1.216057166457176208e-01 4.085489809513092041e-01 4.460046589374542236e-01 -4.262775182723999023e-02 -1.618319004774093628e-01 -1.811677366495132446e-01 -1.392327100038528442e-01
1.045122742652893066e-01 2.281819134950637817e-01 -4.942157864570617676e-02 -1.315985620021820068e-01 -7.684300094842910767e-02 2.053258381783962250e-02 -2.891275584697723389e-01 -6.461633741855621338e-02 3.474991768598556519e-03 -2.509710192680358887e-01 -3.554829061031341553e-01 4.346448779106140137e-01 -4.871130362153053284e-02 -6.594881415367126465e-02 9.793302416801452637e-02 -9.298325330018997192e-02 -5.940461531281471252e-02 -7.316304743289947510e-02 3.366864621639251709e-01 7.934024184942245483e-02 1.405544430017471313e-01 6.519857048988342285e-02 -2.852858006954193115e-01 2.525218427181243896e-01 -1.906196959316730499e-02 1.517776697874069214e-01 5.850568786263465881e-02 -2.373979836702346802e-01 7.158535718917846680e-02 -8.336365222930908203e-02 -1.287821233272552490e-01 1.018631532788276672e-01
2.184688001871109009e-01 1.724533587694168091e-01 -3.342006355524063110e-02 -1.040967255830764771e-01 -2.229483872652053833e-01 2.905700206756591797e-01 -4.204294085502624512e-01 -1.125782057642936707e-01 -5.964064504951238632e-03 -1.632421314716339111e-01 -1.826261579990386963e-01 7.475922256708145142e-02 2.883470058441162109e-01 -1.604427099227905273e-01 8.356704376637935638e-03 1.019820794463157654e-01 1.434376984834671021e-01 3.257727324962615967e-01 1.296095401048660278e-01 4.220774862915277481e-03 -9.996226429939270020e-02 -2.211882025003433228e-01 -2.358300425112247467e-02 -1.769302189350128174e-01 1.742221228778362274e-02 1.224534213542938232e-01 3.321213126182556152e-01 4.223041236400604248e-02 -3.831753507256507874e-03 -8.306188136339187622e-02 -1.777554862201213837e-02 -1.819709092378616333e-01
9.695156663656234741e-02 4.491956830024719238e-01 1.607475429773330688e-01 1.752118617296218872e-01 -2.818346321582794189e-01 1.130293905735015869e-01 -1.143121123313903809e-01 -7.052879780530929565e-02 1.800458994694054127e-04 -5.206632893532514572e-03 -3.527527153491973877e-01 -6.039750576019287109e-02 -1.215191930532455444e-01 1.199369505047798157e-01 3.735839948058128357e-02 -1.786729842424392700e-01 -1.855513453483581543e-01 7.212924957275390625e-02 1.378439366817474365e-01 -1.367973536252975464e-01 2.158373445272445679e-01 -3.424954041838645935e-02 1.399832516908645630e-01 1.089406609535217285e-01 2.141408473253250122e-01 -1.607299968600273132e-02 9.182339161634445190e-02 -1.242859959602355957e-01 1.415528804063796997e-01 -4.173055589199066162e-01 -8.168453723192214966e-02 -6.356372684240341187e-02
-5.840761214494705200e-02 4.113580882549285889e-01 -2.758272551000118256e-02 -7.959482818841934204e-02 -2.064016759395599365e-01 1.814519762992858887e-01 -4.240393340587615967e-01 -1.423237770795822144e-01 -2.320330291986465454e-01 -5.097284913063049316e-02 -9.188032709062099457e-03 1.768209934234619141e-01 2.078968286514282227e-01 2.830222994089126587e-02 2.225217223167419434e-01 -5.224749818444252014e-02 1.066809818148612976e-01 -2.062093764543533325e-01 6.862062215805053711e-02 -1.314260810613632202e-02 2.063097245991230011e-02 -9.905013442039489746e-02 -6.292115896940231323e-02 4.433215409517288208e-02 -1.586758941411972046e-01 2.876906841993331909e-02 2.961704432964324951e-01 -6.273577362298965454e-02 -1.981235854327678680e-02 -2.998554110527038574e-01 -2.755887806415557861e-01 -4.207829013466835022e-02
1.618562936782836914e-01 7.857984304428100586e-02 -5.915695801377296448e-02 2.106953561305999756e-01 -1.165351364761590958e-02 1.343873143196105957e-01 -2.157777994871139526e-01 -1.344548612833023071e-01 1.972394436597824097e-01 2.915311232209205627e-02 -2.746531069278717041e-01 3.349416851997375488e-01 7.684085285291075706e-04 6.757349520921707153e-02 2.651922404766082764e-01 -3.571483790874481201e-01 -1.135241836309432983e-01 -6.443378329277038574e-02 2.233129888772964478e-01 -2.404783666133880615e-01 3.113140463829040527e-01 -5.036495625972747803e-02 -4.104960709810256958e-02 4.233922064304351807e-02 -1.521181166172027588e-01 -6.322264671325683594e-02 -2.313738130033016205e-02 1.383474618196487427e-01 2.358636260032653809e-01 -6.645569205284118652e-02 -9.496770054101943970e-02 2.520550787448883057e-01
3.377376496791839600e-02 2.325186729431152344e-01 1.002592891454696655e-01 -3.136620670557022095e-02 -2.679784782230854034e-02 5.509112402796745300e-02 -1.473418623208999634e-01 -2.599803805351257324e-01 1.053959131240844727e-01 -3.956242278218269348e-02 -5.913014337420463562e-02 3.633708655834197998e-01 -9.686263650655746460e-02 -9.187089651823043823e-02 1.813798993825912476e-01 -1.997972838580608368e-02 -9.619536809623241425e-03 -1.760065853595733643e-01 4.541850090026855469e-01 -1.294068992137908936e-02 2.569317519664764404e-01 2.627075463533401489e-02 -1.129487603902816772e-01 1.259247772395610809e-02 -6.504723429679870605e-02 -1.745241135358810425e-01 3.735810816287994385e-01 2.864400446414947510e-01 -1.572348922491073608e-01 -1.585868597030639648e-01 3.444730117917060852e-02 1.299045532941818237e-01
7.925614714622497559e-02 1.841018944978713989e-01 1.063452884554862976e-01 3.949040547013282776e-04 -6.982568651437759399e-02 1.802528351545333862e-01 -1.819138526916503906e-01 2.701221965253353119e-02 2.523298002779483795e-02 -6.253490597009658813e-02 -3.130890429019927979e-01 3.340135514736175537e-01 1.329100877046585083e-01 -6.835355609655380249e-02 2.674175202846527100e-01 -2.310712337493896484e-01 8.248856663703918457e-02 1.214166134595870972e-01 2.232564091682434082e-01 -1.344155520200729370e-01 2.873984575271606445e-01 9.938598424196243286e-02 6.238004192709922791e-02 3.331030160188674927e-02 -1.047310158610343933e-01 3.215591236948966980e-02 -7.327120751142501831e-02 -3.087112903594970703e-01 2.953267097473144531e-01 -2.100102305412292480e-01 -1.873107254505157471e-01 -2.234527021646499634e-01
5.763336643576622009e-02 2.226348221302032471e-01 -1.941633522510528564e-01 4.190959036350250244e-02 -1.272358298301696777e-01 1.843634843826293945e-01 -4.357104003429412842e-01 -2.105844914913177490e-01 -1.711478270590305328e-02 -9.255027770996093750e-02 1.307258009910583496e-01 -3.766295500099658966e-03 1.218337938189506531e-01 -2.174743562936782837e-01 8.992338180541992188e-02 -9.876836091279983521e-02 2.998587489128112793e-01 -1.067749634385108948e-01 6.597351282835006714e-02 -2.723176591098308563e-02 1.071424186229705811e-01 -2.073809504508972168e-01 -1.208726838231086731e-01 1.144582182168960571e-01 -1.046584397554397583e-01 7.644372526556253433e-03 2.323762029409408569e-01 2.760658413171768188e-02 -2.001978456974029541e-01 -3.876351118087768555e-01 -2.636191844940185547e-01 5.595330148935317993e-02
1.655382513999938965e-01 8.941932022571563721e-02 7.857782393693923950e-02 4.135556891560554504e-02 8.332535624504089355e-02 3.104206919670104980e-01 -1.448418498039245605e-01 1.412377506494522095e-01 4.879091680049896240e-02 6.791241466999053955e-02 -4.369908273220062256e-01 -9.945355355739593506e-02 -6.338906288146972656e-02 -9.347029030323028564e-02 -1.721297763288021088e-02 -2.433744519948959351e-01 -7.347133755683898926e-02 1.407585144042968750e-01 1.003180593252182007e-01 2.486722730100154877e-02 5.006577372550964355e-01 1.572667211294174194e-01 -1.278038620948791504e-01 -3.343223780393600464e-02 -1.033219620585441589e-01 -4.631024599075317383e-02 -2.213197760283946991e-02 -9.812612086534500122e-02 2.908156216144561768e-01 -4.394697397947311401e-02 -3.046440184116363525e-01 3.702551871538162231e-02
1.858473196625709534e-02 2.217122465372085571e-01 -9.133610874414443970e-02 2.838594615459442139e-01 2.833955883979797363e-01 3.509294688701629639e-01 -2.305783033370971680e-01 2.035598270595073700e-02 1.119636669754981995e-01 1.903966963291168213e-01 -2.462999671697616577e-01 -4.111868143081665039e-02 1.070445403456687927e-01 -1.356662809848785400e-01 1.179117858409881592e-01 -7.059323042631149292e-02 -5.893075838685035706e-02 -1.148185953497886658e-01 1.880333423614501953e-01 1.199099272489547729e-01 1.278586685657501221e-01 1.059696599841117859e-01 -2.634785324335098267e-02 -1.162421777844429016e-01 2.024285346269607544e-01 -3.412911593914031982e-01 9.862365573644638062e-02 6.338938325643539429e-02 2.781497687101364136e-02 8.990816771984100342e-02 -3.674404919147491455e-01 -1.462753564119338989e-01
3.165927827358245850e-01 9.467697143554687500e-02 5.348328500986099243e-02 1.355575472116470337e-01 -2.226113574579358101e-03 2.107515484094619751e-01 -3.882468342781066895e-01 3.170220181345939636e-02 -2.256262898445129395e-01 9.331806749105453491e-02 -1.975697465240955353e-02 5.507749691605567932e-02 2.469991594552993774e-01 2.189333178102970123e-02 1.353904008865356445e-01 -1.803222596645355225e-01 -1.440974324941635132e-01 -1.227218583226203918e-01 3.216736018657684326e-01 -3.188982307910919189e-01 2.600286602973937988e-01 -1.878523826599121094e-01 1.115695610642433167e-01 6.048674881458282471e-02 -1.210267543792724609e-01 -2.663095481693744659e-03 1.341050267219543457e-01 -1.546349525451660156e-01 1.196862235665321350e-01 -1.290618628263473511e-01 -2.115465551614761353e-01 -7.579028606414794922e-02
-1.485246717929840088e-01 4.165730774402618408e-01 -3.838087916374206543e-01 4.777172952890396118e-02 -6.373745203018188477e-02 2.704631090164184570e-01 -3.572134673595428467e-01 -1.162063032388687134e-01 -7.772782444953918457e-02 -3.249468505382537842e-01 3.772817924618721008e-02 2.113394588232040405e-01 1.493949294090270996e-01 1.417062133550643921e-01 -1.165863052010536194e-01 -1.487505733966827393e-01 -9.244655817747116089e-02 -2.888057194650173187e-02 1.127661392092704773e-01 9.447793662548065186e-02 -1.344491839408874512e-01 -1.097566708922386169e-01 -1.623454876244068146e-02 6.248517706990242004e-02 2.598905190825462341e-02 -1.071447134017944336e-01 1.690356731414794922e-01 -1.800141111016273499e-02 -7.113096117973327637e-02 -2.556174099445343018e-01 -1.160848289728164673e-01 -1.020671874284744263e-01
8.377209305763244629e-02 1.387546062469482422e-01 -3.252243995666503906e-01 -5.096415057778358459e-02 -1.625828593969345093e-01 2.175644971430301666e-02 -5.772839188575744629e-01 -6.543011218309402466e-02 1.168405339121818542e-01 -1.191464662551879883e-01 -6.607034802436828613e-02 -5.182500183582305908e-02 -1.380630582571029663e-01 1.150521934032440186e-01 2.659576237201690674e-01 -1.957292258739471436e-01 -4.155873879790306091e-02 -1.933504194021224976e-01 1.892647147178649902e-01 8.569305646233260632e-04 -2.945334278047084808e-02 1.012055426836013794e-01 9.413969516754150391e-02 2.771812863647937775e-02 -1.088291108608245850e-01 1.386426687240600586e-01 8.332952857017517090e-02 1.235393509268760681e-01 2.121613733470439911e-02 -2.189781814813613892e-01 -3.522810339927673340e-01 5.681009590625762939e-02
1.401983387768268585e-02 1.892548054456710815e-01 -1.984006725251674652e-02 1.451429724693298340e-01 -1.331791430711746216e-01 2.505987584590911865e-01 -2.033767402172088623e-01 4.302064329385757446e-02 -7.089898735284805298e-02 -1.812530457973480225e-01 -2.354826629161834717e-01 1.677740067243576050e-01 -8.569720387458801270e-02 2.589866146445274353e-02 -2.174871973693370819e-03 -3.794913589954376221e-01 6.927805393934249878e-02 1.500385114923119545e-03 2.787455916404724121e-01 -2.254882305860519409e-01 -1.599867641925811768e-02 4.203733429312705994e-02 3.053177297115325928e-01 4.322120547294616699e-01 1.070288792252540588e-01 1.421308889985084534e-02 2.357209287583827972e-02 -1.469531059265136719e-01 6.968982517719268799e-02 -2.680691480636596680e-01 4.566263034939765930e-02 -1.313697695732116699e-01
5.367888137698173523e-02 1.864551752805709839e-02 -1.125530228018760681e-01 1.747815459966659546e-01 -3.041750937700271606e-02 1.906265765428543091e-01 -3.182396888732910156e-01 4.299104958772659302e-02 1.538281291723251343e-01 8.024059236049652100e-03 -1.175512745976448059e-01 4.534407854080200195e-01 1.764819175004959106e-01 -4.091510549187660217e-02 2.692510783672332764e-01 -3.568878173828125000e-01 1.784141920506954193e-02 -1.694940775632858276e-01 1.060327440500259399e-01 -1.874379217624664307e-01 2.242042720317840576e-01 1.543858349323272705e-01 6.634915620088577271e-02 3.568478822708129883e-01 -4.552116245031356812e-02 -4.274868965148925781e-02 -5.950414016842842102e-02 2.431943826377391815e-02 -8.739530108869075775e-03 -4.534447565674781799e-02 -1.467172056436538696e-01 -1.561042517423629761e-01
1.129618585109710693e-01 2.033338695764541626e-01 1.434333026409149170e-01 1.186374202370643616e-01 -1.806160807609558105e-01 5.424302816390991211e-01 -1.749508976936340332e-01 6.324084103107452393e-02 -8.990784734487533569e-02 -1.701881587505340576e-01 -2.116340696811676025e-01 2.784685231745243073e-02 -1.784842610359191895e-01 -3.310454264283180237e-02 2.083309367299079895e-02 -2.152503579854965210e-01 -3.417342528700828552e-02 2.033797204494476318e-01 2.274332642555236816e-01 -5.522360280156135559e-02 3.039097785949707031e-02 -2.528800629079341888e-03 -1.149003505706787109e-01 3.246482908725738525e-01 8.158079534769058228e-02 3.338952735066413879e-02 -2.382452413439750671e-02 9.087837487459182739e-02 1.028136163949966431e-01 -3.350245356559753418e-01 -1.021379455924034119e-01 -1.441510021686553955e-01
7.664234936237335205e-02 1.606132388114929199e-01 -8.864411152899265289e-03 -1.654406450688838959e-02 -1.853032708168029785e-01 3.563783466815948486e-01 -1.657686233520507812e-01 -1.125638559460639954e-01 -9.315966069698333740e-02 -3.269571065902709961e-02 -2.706145644187927246e-01 1.651478558778762817e-01 -8.426231145858764648e-02 7.071286439895629883e-02 -1.402105391025543213e-01 -2.606646120548248291e-01 -2.540948688983917236e-01 5.077787861227989197e-02 3.346409201622009277e-01 -1.937579959630966187e-01 2.030166387557983398e-01 -3.814390511251986027e-04 1.677413284778594971e-02 2.202716171741485596e-01 3.746491298079490662e-02 1.709765754640102386e-02 -1.498678773641586304e-01 1.295160502195358276e-01 2.655624151229858398e-01 -3.375450074672698975e-01 -1.514778286218643188e-01 -3.876420855522155762e-02
2.178180031478404999e-02 2.607169449329376221e-01 -4.318299293518066406e-01 2.504286170005798340e-02 -1.200251802802085876e-01 9.972852468490600586e-02 -3.053403496742248535e-01 -1.143413707613945007e-01 1.316295266151428223e-01 -1.140180304646492004e-01 -1.851036846637725830e-01 -3.776310384273529053e-02 2.468361258506774902e-01 -1.609295457601547241e-01 2.003259509801864624e-01 6.252278387546539307e-02 1.473557204008102417e-01 3.609042763710021973e-01 2.732128798961639404e-01 4.601788893342018127e-02 1.523576676845550537e-01 3.442681208252906799e-02 2.551897801458835602e-02 -1.321488469839096069e-01 8.939319849014282227e-02 -7.302325218915939331e-02 2.865221798419952393e-01 -1.082014515995979309e-01 -1.074243709444999695e-02 -6.043952703475952148e-02 -1.484981030225753784e-01 1.127849891781806946e-01
1.003197506070137024e-01 3.696052730083465576e-01 -6.381785869598388672e-02 2.062869518995285034e-01 -2.394310384988784790e-01 3.552689552307128906e-01 -3.164620101451873779e-01 -3.404486179351806641e-01 -1.621745824813842773e-01 2.372358925640583038e-02 -6.561017781496047974e-02 -2.673181891441345215e-02 1.152419224381446838e-01 -6.520175933837890625e-02 6.258128583431243896e-02 2.549968473613262177e-02 1.325601786375045776e-01 -1.660912483930587769e-01 1.506722718477249146e-02 7.446497678756713867e-02 1.223938241600990295e-01 -1.047068089246749878e-01 -8.468078821897506714e-02 9.216042608022689819e-02 -9.398697316646575928e-02 -1.556734740734100342e-01 1.891156435012817383e-01 1.746646910905838013e-01 1.669275611639022827e-01 -3.255491554737091064e-01 -1.412061452865600586e-01 8.635767549276351929e-02
-1.307283788919448853e-01 2.712688744068145752e-01 8.563081792090088129e-05 -1.425263658165931702e-02 -2.669881582260131836e-01 4.643616378307342529e-01 -2.747792191803455353e-02 -3.812782838940620422e-02 1.345984786748886108e-01 -2.202989906072616577e-02 -2.032303959131240845e-01 3.946473821997642517e-02 -4.043305292725563049e-02 -1.082371249794960022e-01 2.042673528194427490e-02 -3.561036884784698486e-01 1.834892630577087402e-01 -3.793316707015037537e-02 2.024066597223281860e-01 -1.496475487947463989e-01 2.824069000780582428e-02 -8.908157795667648315e-02 -2.694027423858642578e-01 -5.385382683016359806e-04 -1.577706187963485718e-01 -8.642420917749404907e-02 2.311589866876602173e-01 2.115849256515502930e-01 1.913139782845973969e-02 9.330467134714126587e-02 -1.692539155483245850e-01 -2.643754482269287109e-01
-2.802621386945247650e-02 3.123890236020088196e-02 -1.572850346565246582e-01 9.575884044170379639e-02 1.510053426027297974e-01 2.215905040502548218e-01 -2.642169892787933350e-01 -1.942254900932312012e-01 -1.299008168280124664e-02 2.712462656199932098e-02 -2.066341191530227661e-01 -7.508832961320877075e-02 2.298819124698638916e-01 1.320056915283203125e-01 -1.418469659984111786e-02 2.981772124767303467e-01 2.290463447570800781e-02 -1.955794543027877808e-01 4.283618032932281494e-01 -2.449432946741580963e-02 1.446530222892761230e-01 6.834980845451354980e-02 7.024452835321426392e-02 3.730615228414535522e-02 1.665320694446563721e-01 -2.624868042767047882e-02 1.355205774307250977e-01 -2.969787083566188812e-02 7.588695734739303589e-02 -2.005790323019027710e-01 -4.766908288002014160e-01 2.412745170295238495e-02
4.081653654575347900e-01 -3.811351209878921509e-02 9.065500646829605103e-02 1.339802239090204239e-02 5.494982004165649414e-02 -7.379487156867980957e-02 -2.981306314468383789e-01 -2.510073781013488770e-01 -3.567065298557281494e-02 -1.523045450448989868e-01 -1.373711824417114258e-01 2.860839962959289551e-01 -8.551343530416488647e-02 -1.772816926240921021e-01 1.109082922339439392e-01 -1.557560116052627563e-01 5.521875619888305664e-02 6.417005509138107300e-02 2.420273274183273315e-01 -3.837752938270568848e-01 2.583416998386383057e-01 1.882533878087997437e-01 9.001663886010646820e-03 -5.664634704589843750e-02 2.095596790313720703e-01 -1.235680803656578064e-01 1.997531205415725708e-01 -1.127792000770568848e-01 1.120683997869491577e-01 -6.573809683322906494e-02 -8.743938803672790527e-02 8.879446983337402344e-02
8.320689201354980469e-02 2.323175966739654541e-01 -1.826436966657638550e-01 9.870042651891708374e-02 -6.697720289230346680e-02 2.159310281276702881e-01 -4.964226484298706055e-01 4.080544784665107727e-02 3.170097172260284424e-01 -9.590013325214385986e-02 -1.506636887788772583e-01 2.620788812637329102e-01 -3.306283652782440186e-01 -2.940642088651657104e-02 6.341555714607238770e-02 -1.574960201978683472e-01 -1.167364120483398438e-01 1.300261616706848145e-01 2.931372821331024170e-01 -1.014105901122093201e-01 1.217350289225578308e-01 9.987669438123703003e-02 -1.614582166075706482e-02 4.627456516027450562e-02 -1.993756294250488281e-01 -3.183997422456741333e-02 4.047715663909912109e-02 6.877073645591735840e-02 6.606500595808029175e-02 -1.334765106439590454e-01 9.097232669591903687e-02 1.586676687002182007e-01
1.776080951094627380e-02 1.671093404293060303e-01 9.749455749988555908e-02 1.249335482716560364e-01 2.570037543773651123e-01 3.348733186721801758e-01 -2.618326805531978607e-02 -1.595615297555923462e-01 9.881599992513656616e-02 1.049996167421340942e-01 -2.356583327054977417e-01 9.895638376474380493e-02 8.232283871620893478e-04 -4.969335347414016724e-02 9.675434231758117676e-02 -2.604375183582305908e-01 -2.466194890439510345e-02 -1.413953863084316254e-02 5.556275248527526855e-01 -1.521277725696563721e-01 2.317562997341156006e-01 2.855165116488933563e-02 1.199138313531875610e-01 -9.311608225107192993e-02 1.638054400682449341e-01 8.146526664495468140e-02 -2.003751248121261597e-01 1.972395367920398712e-02 2.125960215926170349e-02 -2.023307979106903076e-01 -2.150098234415054321e-01 6.824184954166412354e-02
-6.817603111267089844e-02 2.053992897272109985e-01 -2.661252617835998535e-01 3.182966634631156921e-02 1.153084635734558105e-02 1.116068139672279358e-01 -3.480421006679534912e-02 -1.620734781026840210e-01 8.212672919034957886e-02 -7.812704890966415405e-03 -1.501277685165405273e-01 4.267001748085021973e-01 -1.163119971752166748e-01 -7.282077521085739136e-02 -2.030961662530899048e-01 -2.201065868139266968e-01 -8.038533478975296021e-02 -1.194253116846084595e-01 2.717108428478240967e-01 -1.408742517232894897e-01 2.811103761196136475e-01 9.922748804092407227e-02 -1.389648616313934326e-01 -1.149886623024940491e-01 -1.227831915020942688e-01 -4.022938758134841919e-02 3.431763947010040283e-01 3.475497961044311523e-01 5.678261816501617432e-02 -5.300875008106231689e-02 -5.402850359678268433e-02 -1.459728777408599854e-01
9.793657809495925903e-02 4.958423972129821777e-01 -3.272840678691864014e-01 5.549615621566772461e-02 -1.473628580570220947e-01 2.125207334756851196e-01 -3.712605535984039307e-01 1.436783522367477417e-01 -7.738402485847473145e-02 1.430627554655075073e-01 -2.040194123983383179e-01 1.154866069555282593e-01 -1.024473682045936584e-01 -1.731908768415451050e-01 -2.906325161457061768e-01 2.420518174767494202e-02 -2.861887030303478241e-02 2.138011604547500610e-01 9.486316889524459839e-02 -5.318033974617719650e-03 -1.535726431757211685e-02 1.455206517130136490e-02 1.791058927774429321e-01 -1.297555863857269287e-01 2.813391759991645813e-02 6.761039141565561295e-03 1.386608779430389404e-01 -1.480404585599899292e-01 -2.278528362512588501e-01 -1.284066122025251389e-02 2.447023987770080566e-03 5.520151928067207336e-02
-1.693022549152374268e-01 4.299810156226158142e-02 -2.206641882658004761e-01 -2.519245743751525879e-01 -1.389153301715850830e-01 3.912039697170257568e-01 -2.991320788860321045e-01 -1.757883583195507526e-04 2.385422587394714355e-01 -1.363198906183242798e-01 -5.460149422287940979e-02 3.564517796039581299e-01 1.844604760408401489e-01 1.774758473038673401e-02 2.276549339294433594e-01 -1.280942708253860474e-01 -4.744883254170417786e-02 -6.047237664461135864e-02 2.416175156831741333e-01 -4.977125301957130432e-02 1.079093366861343384e-01 -9.703236073255538940e-02 1.509018149226903915e-02 2.637567929923534393e-02 7.155147939920425415e-02 -1.345665901899337769e-01 3.589107096195220947e-02 2.912414371967315674e-01 -1.581879109144210815e-01 -1.635140180587768555e-01 -1.709617674350738525e-01 9.131165593862533569e-02
1.115392148494720459e-01 3.401339352130889893e-01 8.147265017032623291e-02 6.710541248321533203e-02 -1.606165990233421326e-02 2.178964912891387939e-01 -2.673825323581695557e-01 1.291933506727218628e-01 -1.029207333922386169e-01 5.435576289892196655e-02 -2.285862714052200317e-01 2.042308747768402100e-01 -3.645696863532066345e-02 -1.104125678539276123e-01 -1.048156321048736572e-01 -2.890328466892242432e-01 1.035694554448127747e-01 -9.362252801656723022e-02 -7.812418043613433838e-02 -2.653803527355194092e-01 1.382693052291870117e-01 1.482679843902587891e-01 -1.255120038986206055e-01 1.418806016445159912e-01 9.528277814388275146e-02 3.588757216930389404e-01 3.368713259696960449e-01 -1.493884343653917313e-02 1.334503740072250366e-01 1.188616231083869934e-01 1.476542949676513672e-01 -1.758639812469482422e-01
2.720653712749481201e-01 1.607327610254287720e-01 -3.497775495052337646e-01 -6.376491487026214600e-02 -6.228749826550483704e-02 2.599615156650543213e-01 -1.445019841194152832e-01 -5.040883272886276245e-02 -1.556675881147384644e-01 1.816725283861160278e-01 -4.175687208771705627e-03 4.156718030571937561e-02 5.371654033660888672e-02 -1.244043856859207153e-01 3.123593628406524658e-01 -1.365055702626705170e-02 1.770714968442916870e-01 5.359897390007972717e-02 8.926345407962799072e-02 4.028062149882316589e-02 3.759996294975280762e-01 -2.284682542085647583e-01 -5.729221925139427185e-02 7.660277932882308960e-02 9.366413205862045288e-02 1.379653662443161011e-01 8.216746151447296143e-02 1.768347434699535370e-02 1.241875439882278442e-01 -1.645255386829376221e-01 -4.240843653678894043e-01 1.609096885658800602e-03
-8.173751831054687500e-02 1.510739773511886597e-01 -1.554142124950885773e-02 3.053566515445709229e-01 5.813001655042171478e-03 2.030650973320007324e-01 -4.026639461517333984e-01 3.655056655406951904e-02 2.091109454631805420e-01 -1.843338161706924438e-01 -3.609314858913421631e-01 1.360347419977188110e-01 -6.633045524358749390e-02 1.552046090364456177e-01 3.245684802532196045e-01 -2.439782768487930298e-01 2.502957731485366821e-02 2.752484939992427826e-02 1.564506739377975464e-01 -8.163519948720932007e-02 -7.277835905551910400e-02 1.619342565536499023e-01 -1.309046242386102676e-02 4.888204485177993774e-02 -1.574508547782897949e-01 3.134884312748908997e-02 1.490929871797561646e-01 5.668624490499496460e-02 3.065605461597442627e-01 -8.655299246311187744e-02 -1.178880855441093445e-01 -1.386971920728683472e-01
8.395510911941528320e-02 1.018377672880887985e-02 -2.508489601314067841e-02 9.818129986524581909e-02 -3.801016137003898621e-02 2.777548134326934814e-01 -3.335361182689666748e-01 1.546882092952728271e-01 2.006002515554428101e-02 -4.291396588087081909e-02 -1.798955947160720825e-01 9.573275595903396606e-02 3.337474465370178223e-01 1.605193763971328735e-01 2.768777124583721161e-02 -2.269029319286346436e-01 -6.052356958389282227e-02 -7.992195338010787964e-02 7.294899225234985352e-02 -9.222341328859329224e-02 2.445892244577407837e-01 -2.144201546907424927e-01 1.783133745193481445e-01 1.345729231834411621e-01 -1.312122344970703125e-01 1.957329958677291870e-01 1.259807944297790527e-01 -3.916766047477722168e-01 2.665476128458976746e-02 -1.916360557079315186e-01 -3.036163747310638428e-01 -4.030882939696311951e-02
2.131849527359008789e-02 1.453348696231842041e-01 1.236829683184623718e-01 1.445412039756774902e-01 2.539965212345123291e-01 1.290780305862426758e-01 -2.066102623939514160e-01 -6.321266293525695801e-02 -4.664113000035285950e-02 2.842903882265090942e-02 -2.755444645881652832e-01 2.673229873180389404e-01 3.415500372648239136e-02 5.272529553622007370e-03 -8.978600800037384033e-02 -8.252024650573730469e-03 1.196993738412857056e-01 1.053418070077896118e-01 3.570019453763961792e-02 -2.485748529434204102e-01 -2.657552435994148254e-02 1.567830741405487061e-01 -1.920019388198852539e-01 -3.763362765312194824e-02 -7.414903491735458374e-02 -5.164873600006103516e-02 5.381392240524291992e-01 3.096353411674499512e-01 -1.933524310588836670e-01 -1.460172832012176514e-01 -1.572303473949432373e-01 -1.598826348781585693e-01
2.897607535123825073e-02 1.897011846303939819e-01 1.442087888717651367e-01 -2.856349200010299683e-02 -2.477880269289016724e-01 3.820466697216033936e-01 -1.777424365282058716e-01 -3.164121881127357483e-02 3.027539141476154327e-02 2.991507947444915771e-02 -2.776313126087188721e-01 -9.403113275766372681e-02 -1.012876182794570923e-01 -7.864174246788024902e-02 -1.484795063734054565e-01 -3.151426315307617188e-01 -9.436610341072082520e-02 9.060633927583694458e-02 3.107865750789642334e-01 -2.496361136436462402e-01 -6.390206050127744675e-03 1.509813815355300903e-01 -1.220825165510177612e-01 5.708247423171997070e-02 5.278207361698150635e-02 1.069864723831415176e-02 2.150345295667648315e-01 -1.176541894674301147e-01 1.376612335443496704e-01 -4.135274291038513184e-01 -7.307603210210800171e-02 -2.782910503447055817e-02
3.471455276012420654e-01 2.006420940160751343e-01 -8.935511857271194458e-02 -2.611030638217926025e-01 -2.253880351781845093e-02 3.450986146926879883e-01 -2.267798036336898804e-01 -1.382189393043518066e-01 1.083639487624168396e-01 1.096837967634201050e-01 -7.729572802782058716e-02 -2.504793740808963776e-02 -3.753612563014030457e-02 -3.097474575042724609e-01 1.696966290473937988e-01 -9.492059051990509033e-02 1.210642680525779724e-01 -4.470810294151306152e-02 6.265844404697418213e-02 1.766196936368942261e-01 3.119639158248901367e-01 -2.756545543670654297e-01 -1.859613209962844849e-01 -8.315756916999816895e-02 3.061441704630851746e-02 -1.768113858997821808e-02 1.143846213817596436e-01 -1.389068663120269775e-01 6.819333136081695557e-02 -1.275270283222198486e-01 -2.797466218471527100e-01 -8.957719057798385620e-02
6.963586062192916870e-02 1.449470072984695435e-01 -3.153356611728668213e-01 1.316483132541179657e-02 -8.169659227132797241e-02 5.958539620041847229e-02 -5.584658384323120117e-01 1.346277594566345215e-01 2.050959169864654541e-01 -7.908492349088191986e-03 -2.706294059753417969e-01 2.802020311355590820e-02 3.296851739287376404e-02 -6.989545375108718872e-02 -9.094716608524322510e-02 -7.225253619253635406e-03 -2.816468775272369385e-01 -2.926548570394515991e-02 1.262153387069702148e-01 -2.217088490724563599e-01 7.733432203531265259e-02 1.255709677934646606e-02 -5.483898147940635681e-02 -2.510843239724636078e-02 -4.141266644001007080e-02 1.823236346244812012e-01 -3.301590308547019958e-02 2.030786722898483276e-01 -6.667178869247436523e-02 -1.838192641735076904e-01 -2.801530063152313232e-01 2.340916544198989868e-01
9.155920147895812988e-02 1.492118537425994873e-01 -5.570803768932819366e-03 9.076578170061111450e-02 2.055640965700149536e-01 1.233670338988304138e-01 -3.984174430370330811e-01 -4.401617646217346191e-01 4.499319940805435181e-02 4.945220425724983215e-02 1.303478777408599854e-01 1.010033022612333298e-02 2.170276194810867310e-01 -3.386466577649116516e-02 -7.251345366239547729e-02 -2.884939908981323242e-01 4.682796075940132141e-02 1.597687900066375732e-01 2.219977974891662598e-01 -1.226766705513000488e-01 1.823022216558456421e-01 1.477900296449661255e-01 -1.498289853334426880e-01 -1.317304968833923340e-01 1.948566436767578125e-01 1.894631087779998779e-01 2.048311233520507812e-01 -1.342393159866333008e-01 8.357921987771987915e-02 -2.132833153009414673e-01 -1.093071103096008301e-01 -8.739189803600311279e-02
9.001048654317855835e-02 1.453093588352203369e-01 -1.106142476201057434e-01 -5.070262029767036438e-02 -1.239761859178543091e-01 1.498431712388992310e-01 -5.504617691040039062e-01 7.521104067564010620e-02 1.042969152331352234e-01 7.474608719348907471e-02 -2.789953947067260742e-01 -4.251297563314437866e-02 -8.944618701934814453e-02 1.463413536548614502e-01 2.993837296962738037e-01 -6.333681195974349976e-02 -1.853393912315368652e-01 -7.800120860338211060e-02 1.397798657417297363e-01 -2.643079757690429688e-01 2.322730235755443573e-02 1.391752064228057861e-01 -1.688932254910469055e-02 -1.493237018585205078e-01 -1.430994831025600433e-02 1.301174908876419067e-01 1.069945562630891800e-02 2.523195445537567139e-01 7.399446517229080200e-02 -1.202384829521179199e-01 -2.977044284343719482e-01 1.688807159662246704e-01
2.338141202926635742e-01 2.977991402149200439e-01 -2.401047796010971069e-01 -4.709228873252868652e-02 1.542786806821823120e-01 1.347380429506301880e-01 -1.982528269290924072e-01 -9.136609733104705811e-03 3.488635644316673279e-02 4.366475716233253479e-02 -1.676356345415115356e-01 1.168130114674568176e-01 -1.379735767841339111e-01 1.910556703805923462e-01 7.442374527454376221e-02 -3.929279148578643799e-01 -2.266537547111511230e-01 5.139430239796638489e-02 1.401533484458923340e-01 -2.240179181098937988e-01 2.864414453506469727e-01 2.237963080406188965e-01 -1.645219475030899048e-01 7.574711460620164871e-03 1.944068521261215210e-01 1.223179847002029419e-01 -1.821056567132472992e-02 1.152367144823074341e-01 1.732551902532577515e-01 -3.782194480299949646e-02 -2.454407364130020142e-01 1.180642396211624146e-01
1.615938730537891388e-02 3.002172410488128662e-01 1.877714991569519043e-01 1.028007343411445618e-01 -3.385843336582183838e-02 2.349113672971725464e-01 -1.227201595902442932e-01 -1.760724037885665894e-01 -3.588719666004180908e-01 -3.368031382560729980e-01 -2.748284935951232910e-01 -1.700714789330959320e-02 1.374533306807279587e-02 3.943256661295890808e-02 8.882155269384384155e-02 -1.476177871227264404e-01 -1.375869810581207275e-01 -4.260722547769546509e-02 2.528312504291534424e-01 6.175811588764190674e-02 1.181653328239917755e-02 6.631755828857421875e-02 1.907694786787033081e-01 -1.602566838264465332e-01 -1.561276018619537354e-01 1.657220534980297089e-03 2.844043076038360596e-01 -2.508232891559600830e-01 2.284867167472839355e-01 -9.804134815931320190e-02 -1.232320517301559448e-01 -1.079085171222686768e-01
4.515478312969207764e-01 -3.076164517551660538e-03 -1.202129479497671127e-02 1.888599097728729248e-01 -1.377571076154708862e-01 8.910753577947616577e-02 -2.722044289112091064e-01 1.352215260267257690e-01 -5.459179729223251343e-02 -7.265386730432510376e-02 -8.365604281425476074e-02 2.970638275146484375e-01 -2.519060671329498291e-01 -2.315841801464557648e-02 -5.234945192933082581e-02 3.791300579905509949e-02 2.599013224244117737e-02 -9.119895100593566895e-02 4.219713509082794189e-01 1.899378374218940735e-02 2.093329429626464844e-01 7.754609733819961548e-02 -4.335333406925201416e-02 -6.171525269746780396e-02 8.838819712400436401e-02 5.411763116717338562e-02 2.905643582344055176e-01 3.035831153392791748e-01 9.194278717041015625e-02 5.635239928960800171e-02 -1.607172936201095581e-01 3.980480879545211792e-02
2.558432519435882568e-03 1.733624041080474854e-01 2.997515797615051270e-01 1.066609472036361694e-01 -2.579802870750427246e-01 3.258892297744750977e-01 -1.870639920234680176e-01 -4.659794270992279053e-03 6.066121906042098999e-02 4.567502439022064209e-02 -3.235312700271606445e-01 2.845830917358398438e-01 -7.057055085897445679e-02 -9.865644574165344238e-02 -1.612610369920730591e-02 -2.079140841960906982e-01 -2.166861891746520996e-01 1.106454357504844666e-01 3.069347739219665527e-01 -1.565854996442794800e-01 1.534596532583236694e-01 3.534555062651634216e-02 -8.257824182510375977e-02 1.091885268688201904e-01 2.525443136692047119e-01 2.483958750963211060e-02 3.436371684074401855e-02 -1.095293462276458740e-01 1.143931970000267029e-01 -2.406283766031265259e-01 -1.740243583917617798e-01 -1.048923954367637634e-01
1.195444762706756592e-01 -5.153120309114456177e-02 -1.031096503138542175e-01 6.342206150293350220e-02 1.875264644622802734e-01 2.000998556613922119e-01 -4.676876068115234375e-01 -2.302500605583190918e-01 -5.854962766170501709e-02 2.653366923332214355e-01 -1.495641469955444336e-01 1.700804233551025391e-01 -4.320468287914991379e-03 -4.916061088442802429e-02 -8.511923253536224365e-02 -2.317702919244766235e-01 1.618609875440597534e-01 2.974180877208709717e-02 1.818329840898513794e-01 -1.532698273658752441e-01 7.615453004837036133e-02 1.932565271854400635e-01 -1.345939785242080688e-01 -1.295706182718276978e-01 6.038386747241020203e-02 2.233143523335456848e-02 4.136734008789062500e-01 2.911185622215270996e-01 -3.353288024663925171e-02 5.224948003888130188e-02 -3.247179090976715088e-02 -7.937732338905334473e-02
1.800165623426437378e-01 1.648648232221603394e-01 1.182755455374717712e-01 7.334323227405548096e-02 1.106625646352767944e-01 1.870691329240798950e-01 -1.992014497518539429e-01 5.257160216569900513e-02 2.599644660949707031e-01 -8.728262782096862793e-02 -3.048534989356994629e-01 3.836833834648132324e-01 7.219289243221282959e-02 4.488456621766090393e-02 2.195386737585067749e-01 -3.760831058025360107e-01 3.243958204984664917e-02 7.009732723236083984e-02 1.375640481710433960e-01 -2.892620861530303955e-01 8.705651015043258667e-02 -2.071859315037727356e-03 2.395214280113577843e-03 1.417683660984039307e-01 1.082318872213363647e-01 1.744353584945201874e-02 -3.877727314829826355e-02 2.157987952232360840e-01 9.295981377363204956e-03 8.450829237699508667e-02 -3.098884820938110352e-01 1.398182213306427002e-01
-1.653938740491867065e-02 2.191919982433319092e-01 -3.253423869609832764e-01 -8.674050867557525635e-02 -3.071406185626983643e-01 1.052020564675331116e-01 -4.061710834503173828e-01 -3.798794746398925781e-01 -5.596680194139480591e-02 -1.334386318922042847e-01 -1.561817526817321777e-02 8.635061979293823242e-02 1.172772571444511414e-01 9.153068065643310547e-02 3.888608515262603760e-02 -7.372619211673736572e-02 7.771746814250946045e-02 -5.881860852241516113e-02 1.377157121896743774e-02 1.361464411020278931e-01 2.480726838111877441e-01 -1.766574531793594360e-01 -5.547679215669631958e-02 -1.590359210968017578e-01 -1.092233136296272278e-01 1.295927762985229492e-01 1.899698078632354736e-01 3.079105615615844727e-01 -5.584342777729034424e-02 -9.188925474882125854e-02 -6.064645573496818542e-02 -2.042079120874404907e-01
-5.457399412989616394e-03 7.467112690210342407e-02 5.269375815987586975e-02 1.582057587802410126e-02 1.288236379623413086e-01 2.084530889987945557e-01 -2.553128004074096680e-01 -2.860999703407287598e-01 -6.783714145421981812e-02 2.589603066444396973e-01 -1.258527785539627075e-01 2.763790488243103027e-01 1.249317973852157593e-01 -2.264501899480819702e-01 -1.881674677133560181e-01 -1.191953718662261963e-01 -8.203464746475219727e-02 1.130230054259300232e-01 2.921638488769531250e-01 -2.553053200244903564e-01 1.601728498935699463e-01 6.489229947328567505e-02 -1.740774884819984436e-02 -7.414034008979797363e-02 -4.595069214701652527e-02 -1.544974185526371002e-02 3.029445707798004150e-01 3.909837603569030762e-01 -8.394838869571685791e-02 -1.446428745985031128e-01 -1.146968305110931396e-01 -1.003197804093360901e-01
2.385756373405456543e-02 2.588413357734680176e-01 -2.711132466793060303e-01 2.398486481979489326e-03 -1.279027611017227173e-01 4.611628502607345581e-02 -2.535404562950134277e-01 -2.914796471595764160e-01 -1.657192856073379517e-01 4.392157308757305145e-03 -1.150215864181518555e-01 2.165059745311737061e-01 -8.923717588186264038e-02 -3.085798118263483047e-03 -1.491717845201492310e-01 7.810878567397594452e-03 6.063824519515037537e-02 -7.542777061462402344e-02 2.490300983190536499e-01 -1.182690039277076721e-01 2.883837521076202393e-01 1.722712069749832153e-01 3.228873386979103088e-02 5.551136657595634460e-02 -3.424318507313728333e-02 -1.728162616491317749e-01 3.966443538665771484e-01 3.783037066459655762e-01 -8.447922766208648682e-03 -1.746018081903457642e-01 7.782398909330368042e-02 -5.378768965601921082e-02
6.218709424138069153e-02 2.314005494117736816e-01 -1.092887446284294128e-01 -1.254037674516439438e-02 4.505882388912141323e-04 2.096355259418487549e-01 -3.792804479598999023e-01 -3.938691318035125732e-01 -1.338163018226623535e-01 -1.897949576377868652e-01 2.736156806349754333e-02 9.861361980438232422e-02 1.352677345275878906e-01 -1.075231060385704041e-01 1.734061390161514282e-01 -1.903597563505172729e-01 2.185042053461074829e-01 -1.314519196748733521e-01 1.041157692670822144e-01 2.407798729836940765e-02 1.027939766645431519e-01 -1.113751009106636047e-01 -2.999274432659149170e-02 -4.974984098225831985e-03 -2.376636266708374023e-01 -6.825780123472213745e-02 2.554478049278259277e-01 1.272353678941726685e-01 4.319051280617713928e-02 -3.659896552562713623e-01 -2.121918648481369019e-01 5.674954503774642944e-02
7.300358265638351440e-02 2.575426697731018066e-01 -6.098654586821794510e-03 -1.114317029714584351e-01 -8.719718456268310547e-02 1.608887612819671631e-01 -1.991440355777740479e-01 -7.920054346323013306e-02 2.360641509294509888e-01 -1.811464279890060425e-01 -4.059508442878723145e-01 3.848093152046203613e-01 -4.509652033448219299e-02 -1.173096224665641785e-01 4.446461796760559082e-02 -1.057691574096679688e-01 -2.001502215862274170e-01 -9.443703293800354004e-02 2.449819594621658325e-01 -1.627110317349433899e-02 1.559510678052902222e-01 1.516181882470846176e-02 -1.565971784293651581e-02 9.006150066852569580e-03 -2.264691703021526337e-02 1.325399521738290787e-02 2.008368819952011108e-02 -2.078829407691955566e-01 1.718240380287170410e-01 -1.456507593393325806e-01 -2.178047597408294678e-01 3.598252236843109131e-01
-9.975095093250274658e-02 1.735741645097732544e-01 -3.631324768066406250e-01 -6.745215971022844315e-03 -1.161772161722183228e-01 1.802402287721633911e-01 -2.889777719974517822e-01 -7.886877655982971191e-02 2.146830856800079346e-01 -4.281660914421081543e-02 -9.572695195674896240e-02 -1.084503680467605591e-01 2.204210013151168823e-01 -2.257949709892272949e-01 -1.934501575306057930e-03 -1.420234292745590210e-01 1.591482311487197876e-01 3.628759682178497314e-01 3.817535340785980225e-01 9.820836782455444336e-02 9.663763642311096191e-02 1.537268236279487610e-02 -1.671833172440528870e-02 -9.732160717248916626e-02 6.519865244626998901e-02 1.439571678638458252e-01 2.667527794837951660e-01 -3.442487865686416626e-02 -2.328409068286418915e-02 -5.557983368635177612e-02 -2.129515111446380615e-01 -1.603073030710220337e-01
-6.748929619789123535e-03 3.084467351436614990e-01 -1.493205279111862183e-01 -2.221851609647274017e-02 -1.826051771640777588e-01 3.003484606742858887e-01 -9.911995381116867065e-02 1.549499388784170151e-02 -2.008546143770217896e-01 -2.018351405858993530e-01 -2.842144370079040527e-01 -3.464820561930537224e-03 -2.480785697698593140e-01 -1.051427647471427917e-01 -8.927606977522373199e-03 -2.559782862663269043e-01 2.171229124069213867e-01 6.685969233512878418e-02 1.936771422624588013e-01 -1.424617171287536621e-01 6.004234775900840759e-02 4.961259663105010986e-02 -1.809278875589370728e-01 -1.644722223281860352e-01 -1.386885344982147217e-01 4.937523975968360901e-02 3.342721760272979736e-01 -3.661706671118736267e-02 -2.214097082614898682e-01 9.294977784156799316e-02 9.872689098119735718e-02 -2.662748694419860840e-01
1.323180925101041794e-02 6.439259648323059082e-02 -2.724087983369827271e-02 7.824147492647171021e-02 2.371214628219604492e-01 1.241600513458251953e-01 -2.362984269857406616e-01 -2.616399228572845459e-01 3.528771176934242249e-02 7.735894620418548584e-02 -1.531246751546859741e-01 2.403297275304794312e-01 1.124192327260971069e-01 -1.754051148891448975e-01 -1.394713819026947021e-01 -5.480089411139488220e-02 -2.031324431300163269e-02 4.940985515713691711e-02 1.771832108497619629e-01 -1.071292385458946228e-01 2.706903219223022461e-01 7.118192315101623535e-02 -2.737211883068084717e-01 -1.013681963086128235e-01 -1.794408112764358521e-01 -6.491576135158538818e-02 3.385408222675323486e-01 3.272877633571624756e-01 -1.603960096836090088e-01 -2.894359230995178223e-01 -7.706329226493835449e-02 -2.360970079898834229e-01
9.574512392282485962e-02 1.002357378602027893e-01 -5.940242670476436615e-03 2.557364702224731445e-01 -1.148738488554954529e-01 2.100573033094406128e-01 -2.880075871944427490e-01 -1.341161727905273438e-01 1.174595877528190613e-01 -7.817174494266510010e-02 -4.303712248802185059e-01 1.498937159776687622e-01 1.251991242170333862e-01 -1.331793963909149170e-01 -1.371710095554590225e-02 -3.389139473438262939e-01 -1.564324945211410522e-01 1.787919253110885620e-01 1.392813622951507568e-01 1.600259691476821899e-01 1.838401146233081818e-02 -1.799888759851455688e-01 8.951889723539352417e-02 1.634662896394729614e-01 -2.624148726463317871e-01 -3.156819194555282593e-02 7.270187139511108398e-02 -1.736860126256942749e-01 3.553980216383934021e-02 8.333659172058105469e-02 1.066004931926727295e-01 -2.953639626502990723e-01
1.945148110389709473e-01 2.331555336713790894e-01 -1.493728160858154297e-01 2.839906215667724609e-01 -1.930795460939407349e-01 2.392458915710449219e-01 -1.176974475383758545e-01 3.781064413487911224e-03 -3.149903565645217896e-02 -1.675676107406616211e-01 1.187617797404527664e-02 2.146780192852020264e-01 -4.702213406562805176e-02 -4.001657292246818542e-02 1.850916892290115356e-01 7.239139825105667114e-02 3.282355070114135742e-01 1.042454987764358521e-01 3.141949325799942017e-02 2.353432402014732361e-02 2.459871619939804077e-01 -2.917604446411132812e-01 1.304990649223327637e-01 2.286605164408683777e-02 -3.289449587464332581e-02 5.397026613354682922e-02 2.176736742258071899e-01 9.319181740283966064e-02 -1.906293928623199463e-01 -2.992440462112426758e-01 -3.182783424854278564e-01 8.521386981010437012e-02
1.061655133962631226e-01 1.713959574699401855e-01 -8.435480296611785889e-02 -1.613652706146240234e-01 1.475591808557510376e-01 1.972836554050445557e-01 -2.248076498508453369e-01 -2.955625951290130615e-01 2.403465360403060913e-01 8.164280652999877930e-02 -2.324813604354858398e-01 -7.346890866756439209e-02 8.122909069061279297e-02 1.308917999267578125e-01 -7.486369460821151733e-02 1.015825867652893066e-01 1.510799229145050049e-01 -2.220999822020530701e-02 2.901801466941833496e-01 -9.519878774881362915e-02 1.796812117099761963e-01 -2.221728712320327759e-01 2.294505536556243896e-01 2.460812479257583618e-01 7.078407704830169678e-02 -1.710634380578994751e-01 2.612507641315460205e-01 6.361407041549682617e-02 -1.721512973308563232e-01 -2.041478455066680908e-01 -2.681512236595153809e-01 -5.339672043919563293e-02
2.769431173801422119e-01 2.601819336414337158e-01 -3.206951022148132324e-01 1.301877796649932861e-01 -2.081153094768524170e-01 3.490761220455169678e-01 -2.370487451553344727e-01 1.596169732511043549e-02 5.131928622722625732e-02 -5.049245432019233704e-02 -1.765371672809123993e-02 1.255865246057510376e-01 1.520068049430847168e-01 1.093447878956794739e-01 -1.883620023727416992e-01 1.215551048517227173e-01 1.661289036273956299e-01 -8.861526846885681152e-03 4.218196868896484375e-02 6.413082033395767212e-02 1.357073187828063965e-01 -1.233242973685264587e-01 8.316695690155029297e-02 -7.856744527816772461e-02 -6.029613316059112549e-02 1.242601945996284485e-01 2.094644010066986084e-01 -1.609749197959899902e-01 -9.839998930692672729e-02 -3.077077567577362061e-01 -3.622754514217376709e-01 5.344764143228530884e-02
2.616623975336551666e-02 2.146359235048294067e-01 -2.711505815386772156e-02 2.223195731639862061e-01 2.762126326560974121e-01 2.536891698837280273e-01 -2.424599081277847290e-01 -6.670688837766647339e-02 -7.419980131089687347e-03 -3.120354115962982178e-01 -2.883168756961822510e-01 1.359448768198490143e-03 -1.621626317501068115e-01 -2.161377370357513428e-01 2.482882142066955566e-01 -1.317622661590576172e-01 -1.323196440935134888e-01 -1.783533208072185516e-02 8.406633883714675903e-02 -2.526648938655853271e-01 1.189128607511520386e-01 -1.553950607776641846e-01 -2.235248386859893799e-01 -3.155339136719703674e-02 2.988904714584350586e-01 8.529273420572280884e-02 -6.784532219171524048e-02 5.128796771168708801e-02 3.294947743415832520e-02 -2.715998589992523193e-01 -9.699153900146484375e-02 -2.331545203924179077e-02
-5.512892827391624451e-02 4.018454849720001221e-01 -9.199731796979904175e-02 -1.016753613948822021e-01 -1.831709593534469604e-01 9.602732211351394653e-02 -3.726657330989837646e-01 8.820554614067077637e-02 -5.656215548515319824e-02 -4.577938467264175415e-03 -3.913575112819671631e-01 2.414788901805877686e-01 5.565452948212623596e-02 -2.612634375691413879e-02 1.928047686815261841e-01 -1.396789550781250000e-01 -1.893866211175918579e-01 -2.410958707332611084e-01 3.054514825344085693e-01 1.211945936083793640e-01 2.575747370719909668e-01 4.599610809236764908e-03 -7.134415954351425171e-02 -5.677311494946479797e-02 8.362238295376300812e-03 -1.876982115209102631e-02 -2.232028692960739136e-01 -9.735351055860519409e-02 3.121569380164146423e-02 2.952489815652370453e-02 -8.449734002351760864e-02 8.198987692594528198e-02
-6.625872850418090820e-02 2.460645586252212524e-01 -1.266241967678070068e-01 1.776893734931945801e-01 -2.880651056766510010e-01 1.042157225310802460e-02 -3.885848224163055420e-01 -2.470767311751842499e-02 -7.153807580471038818e-02 -1.197068840265274048e-01 -3.073121905326843262e-01 -1.039707511663436890e-01 6.097356230020523071e-02 1.974068284034729004e-01 2.148985862731933594e-01 -1.827049851417541504e-01 -1.189761534333229065e-01 2.973591983318328857e-01 -5.390210449695587158e-02 -5.952849239110946655e-02 1.270316243171691895e-01 1.454127728939056396e-01 -6.172830983996391296e-02 -4.586238414049148560e-02 -9.795197099447250366e-02 3.949502110481262207e-02 8.662223815917968750e-02 -2.154051363468170166e-01 -1.481833122670650482e-02 -2.273581624031066895e-01 -3.617600798606872559e-01 -7.580740004777908325e-02
4.215342178940773010e-02 1.761446297168731689e-01 -6.725165992975234985e-02 7.316108047962188721e-02 8.128305897116661072e-03 4.059644639492034912e-01 -1.791015416383743286e-01 4.037064313888549805e-02 7.631048560142517090e-02 -1.375667005777359009e-01 -1.441394984722137451e-01 3.056748211383819580e-01 2.241984568536281586e-02 -1.860069632530212402e-01 3.680887520313262939e-01 -9.175514429807662964e-02 -2.585450112819671631e-01 2.758135795593261719e-01 3.085733652114868164e-01 -8.071635663509368896e-02 7.834223657846450806e-02 8.338956534862518311e-02 -2.669209837913513184e-01 -1.325741410255432129e-01 -4.958040639758110046e-02 7.164512574672698975e-02 1.759229153394699097e-01 -1.584356576204299927e-01 -4.391609877347946167e-02 -1.140624582767486572e-01 -3.420120850205421448e-02 -1.202242895960807800e-01
8.792427182197570801e-02 -3.083568066358566284e-02 -3.411538302898406982e-01 9.580588340759277344e-02 -6.915721297264099121e-02 1.236644983291625977e-01 -4.480350315570831299e-01 -9.711590595543384552e-03 3.643488287925720215e-01 -1.032060906291007996e-01 -3.371608555316925049e-01 1.097736433148384094e-01 -1.071821600198745728e-01 -1.157770976424217224e-01 -2.489984482526779175e-01 1.103638634085655212e-01 1.178060192614793777e-02 -5.654112622141838074e-02 6.380176544189453125e-02 -2.484948933124542236e-01 1.942731142044067383e-01 4.108737036585807800e-02 -7.457219064235687256e-02 1.344507485628128052e-01 2.563306316733360291e-02 -9.496579319238662720e-02 1.061159521341323853e-01 -1.301132291555404663e-01 2.051260471343994141e-01 -2.090535461902618408e-01 -6.728078424930572510e-02 1.274743974208831787e-01
2.036654055118560791e-01 1.946841180324554443e-01 -8.349879086017608643e-02 1.325534731149673462e-01 -7.370797544717788696e-02 2.275126129388809204e-01 -4.152413606643676758e-01 -3.258462250232696533e-02 -9.445042163133621216e-02 -4.509607329964637756e-02 1.856363564729690552e-01 1.539562344551086426e-01 5.391033366322517395e-02 -2.057058811187744141e-01 1.391878128051757812e-01 4.226633533835411072e-02 2.953725755214691162e-01 -8.954155445098876953e-02 -2.520830929279327393e-02 9.987183660268783569e-02 2.102766484022140503e-01 -7.208491861820220947e-02 -1.849034577608108521e-01 9.331685304641723633e-02 1.005645766854286194e-01 -1.200946196913719177e-01 3.156902194023132324e-01 1.213471218943595886e-02 8.412344008684158325e-02 -4.186230525374412537e-02 -4.408067464828491211e-01 6.503487378358840942e-02
5.750033259391784668e-02 7.547632604837417603e-02 -2.927428185939788818e-01 1.237235367298126221e-01 1.819305680692195892e-02 1.520440131425857544e-01 -8.437459170818328857e-02 -2.425253838300704956e-01 -1.633977741003036499e-01 1.807866245508193970e-02 -1.656616777181625366e-01 3.908957839012145996e-01 -1.174229606986045837e-01 -1.398751735687255859e-01 -1.162207126617431641e-01 -2.025501579046249390e-01 -1.680244877934455872e-02 -4.096624627709388733e-02 3.145731091499328613e-01 -2.704327702522277832e-01 1.456743478775024414e-01 2.128724567592144012e-02 -2.268928736448287964e-01 -9.716799110174179077e-02 -1.922603100538253784e-01 3.644976066425442696e-03 3.874944746494293213e-01 2.409621477127075195e-01 3.061874024569988251e-02 -2.191623672842979431e-02 -2.470383048057556152e-02 3.978024423122406006e-02
8.342044427990913391e-03 2.765560708940029144e-02 -1.671648770570755005e-01 2.942980229854583740e-01 -3.783321008086204529e-02 2.168313711881637573e-01 -3.772273361682891846e-01 -2.179831499233841896e-03 1.302610486745834351e-01 -1.787941455841064453e-01 -2.632986605167388916e-01 1.060352995991706848e-01 -3.933434560894966125e-02 1.967846155166625977e-01 3.100256025791168213e-01 -2.236324101686477661e-01 4.705629497766494751e-02 2.299913205206394196e-02 1.922140866518020630e-01 -1.390648335218429565e-01 -5.718062072992324829e-02 1.682632565498352051e-01 6.893620640039443970e-02 -2.971394173800945282e-02 -2.058928757905960083e-01 -4.590382333844900131e-03 1.230611726641654968e-01 -2.889669500291347504e-02 2.683672308921813965e-01 -1.987294405698776245e-01 -3.342085182666778564e-01 1.031580567359924316e-02
9.843003749847412109e-02 2.167952507734298706e-01 -2.604867815971374512e-01 1.525671482086181641e-01 -9.535651654005050659e-02 3.187528848648071289e-01 -3.810682296752929688e-01 -1.223833635449409485e-01 1.639998406171798706e-01 -1.194728091359138489e-01 2.028118446469306946e-02 -4.943892359733581543e-03 8.322548121213912964e-02 8.646096289157867432e-02 1.603663414716720581e-01 1.350583583116531372e-01 2.366240322589874268e-01 -4.392529651522636414e-02 1.174638494849205017e-01 -4.228699207305908203e-02 2.223115712404251099e-01 -1.072929278016090393e-01 2.401189804077148438e-01 6.290904432535171509e-02 5.714860931038856506e-02 -2.971315011382102966e-02 2.125310003757476807e-01 2.390623092651367188e-02 -1.616754084825515747e-01 -3.161904215812683105e-01 -2.992159128189086914e-01 1.404930651187896729e-01
-1.066623032093048096e-01 2.388792484998703003e-01 -2.103715240955352783e-01 -4.481563717126846313e-02 -2.121676504611968994e-01 2.781850397586822510e-01 -2.965129613876342773e-01 -2.398545593023300171e-01 -5.345293134450912476e-02 -2.407161146402359009e-01 -1.061129420995712280e-01 -1.423205286264419556e-01 -7.826092094182968140e-02 1.059231627732515335e-02 1.815071702003479004e-01 -9.573902189731597900e-02 3.035526908934116364e-02 -1.252981275320053101e-01 -5.575983598828315735e-02 1.173114329576492310e-01 1.848001480102539062e-01 1.714976429939270020e-01 -1.479551047086715698e-01 -4.285263642668724060e-02 -1.977681219577789307e-01 -1.903891861438751221e-01 5.198816061019897461e-01 1.120308786630630493e-02 1.624052412807941437e-02 -2.907282114028930664e-02 -9.012749791145324707e-02 3.166074305772781372e-02
2.787118591368198395e-02 2.772473357617855072e-02 2.880121469497680664e-01 1.354107856750488281e-01 1.326914876699447632e-01 2.684437036514282227e-01 -3.203362524509429932e-01 -6.138384342193603516e-02 2.148997224867343903e-02 -1.666831523180007935e-01 -2.972646355628967285e-01 1.045716479420661926e-01 -1.555946469306945801e-01 -5.260113999247550964e-02 -5.613285675644874573e-02 -6.584824621677398682e-02 -1.442504376173019409e-01 3.314019739627838135e-02 2.770114839076995850e-01 -4.205393791198730469e-02 3.550785481929779053e-01 -1.658778488636016846e-01 -1.377925127744674683e-01 1.019807681441307068e-01 3.754687961190938950e-03 1.652961224317550659e-01 -8.056955784559249878e-02 -2.751199305057525635e-01 1.817631274461746216e-01 -2.461569011211395264e-01 -2.064235657453536987e-01 -9.975268691778182983e-02
-1.785755455493927002e-01 6.622128933668136597e-02 -2.992189526557922363e-01 -2.441071420907974243e-01 -1.474526971578598022e-01 3.899344503879547119e-01 -4.297443926334381104e-01 -7.777645438909530640e-02 1.660910844802856445e-01 3.893812373280525208e-02 -4.224625974893569946e-02 2.061807215213775635e-01 -7.605439051985740662e-03 1.966164261102676392e-01 -5.867160484194755554e-02 -3.793160617351531982e-02 9.490388631820678711e-02 -6.238210201263427734e-02 9.351917356252670288e-02 -8.095326274633407593e-02 -7.373533677309751511e-03 1.494559943675994873e-01 -1.543237119913101196e-01 1.303798332810401917e-02 4.408929869532585144e-02 7.238078117370605469e-02 2.962314188480377197e-01 1.381351500749588013e-01 -8.789425343275070190e-02 -4.075230285525321960e-02 -2.542292773723602295e-01 2.654789984226226807e-01
-8.612586557865142822e-02 4.495303034782409668e-01 -2.459272295236587524e-01 2.181541323661804199e-01 -2.123894542455673218e-01 1.391806006431579590e-01 -1.576290428638458252e-01 -5.467908456921577454e-02 8.124555647373199463e-02 9.766613133251667023e-03 -1.548243314027786255e-01 -1.207158938050270081e-01 1.466630697250366211e-01 -6.842863745987415314e-03 1.127303019165992737e-01 -8.933057636022567749e-02 1.795473545789718628e-01 -1.515367925167083740e-01 -4.691812396049499512e-02 -8.341316878795623779e-02 4.350515305995941162e-01 1.969645917415618896e-02 3.354200422763824463e-01 1.366440504789352417e-01 -7.225106656551361084e-02 2.862071990966796875e-01 -4.616315010935068130e-03 2.868571132421493530e-02 -7.378645986318588257e-02 1.147219166159629822e-01 -3.059296496212482452e-02 9.957897663116455078e-02
6.586851179599761963e-02 3.215977847576141357e-01 -1.125276237726211548e-01 -7.578085362911224365e-02 -2.893857285380363464e-02 6.912681460380554199e-02 -4.136233590543270111e-03 -2.948278188705444336e-01 -1.064503639936447144e-01 8.069323003292083740e-02 -2.143993526697158813e-01 8.299081027507781982e-02 -6.910459697246551514e-02 1.721633970737457275e-02 1.517301052808761597e-01 -2.664998769760131836e-01 -7.395683974027633667e-02 -1.867195218801498413e-01 2.460250258445739746e-01 -1.353541202843189240e-02 2.200589925050735474e-01 1.700973324477672577e-02 -4.705446213483810425e-02 2.415620237588882446e-01 -9.152566641569137573e-02 -1.842370070517063141e-02 3.613105416297912598e-01 2.888775169849395752e-01 -1.848019957542419434e-01 -2.146845310926437378e-01 1.679164916276931763e-01 -2.645466327667236328e-01
1.006328910589218140e-01 1.974484771490097046e-01 -2.735303044319152832e-01 4.730119183659553528e-02 -2.085035741329193115e-01 4.206728339195251465e-01 -2.111510932445526123e-01 -1.799138486385345459e-01 1.786723360419273376e-02 -2.115002088248729706e-02 9.349494241178035736e-03 1.477366238832473755e-01 -1.441827714443206787e-01 -3.829283639788627625e-02 1.124659404158592224e-01 6.571180373430252075e-02 -8.648902177810668945e-02 -8.614411950111389160e-02 1.132079362869262695e-01 2.572320401668548584e-01 3.177493065595626831e-02 -1.823969557881355286e-02 -8.825752139091491699e-02 -1.149391233921051025e-01 -2.305840402841567993e-01 -2.491059154272079468e-01 3.245262503623962402e-01 -7.669532299041748047e-02 -5.852910131216049194e-02 -2.560363113880157471e-01 -1.704908013343811035e-01 -2.717320322990417480e-01
1.050418019294738770e-01 3.236771225929260254e-01 8.142688870429992676e-02 4.550357162952423096e-02 1.010379847139120102e-02 1.235711425542831421e-01 -1.047283560037612915e-01 1.912391372025012970e-02 -1.855375021696090698e-01 1.975868791341781616e-01 -2.244171500205993652e-01 1.022938638925552368e-01 7.353121042251586914e-02 -1.922259330749511719e-01 1.354729477316141129e-02 -2.601552307605743408e-01 -1.035468876361846924e-01 -3.272593393921852112e-02 2.153659611940383911e-01 -3.215030431747436523e-01 1.157844141125679016e-01 7.336989045143127441e-02 -8.407317101955413818e-02 2.166611105203628540e-01 1.202271059155464172e-01 3.228348195552825928e-01 3.792461454868316650e-01 -1.608486026525497437e-01 1.242151036858558655e-01 2.343985438346862793e-01 -1.052445769309997559e-01 1.070700399577617645e-02
-9.547384083271026611e-02 8.643039315938949585e-02 -8.346227696165442467e-04 2.938803732395172119e-01 -3.008273243904113770e-01 -1.276918593794107437e-02 -3.622795343399047852e-01 6.697916239500045776e-02 1.094669476151466370e-01 -2.235439717769622803e-01 -1.121337935328483582e-01 -3.206162154674530029e-02 -1.621598601341247559e-01 -1.446809470653533936e-01 1.142349615693092346e-01 -3.520917892456054688e-01 -2.801109552383422852e-01 -3.575583547353744507e-02 3.025869429111480713e-01 -9.408619254827499390e-03 7.078432291746139526e-02 -1.062727998942136765e-02 -1.759950444102287292e-02 6.444279849529266357e-02 1.405900716781616211e-01 -2.694580331444740295e-02 9.788413345813751221e-02 -7.289493829011917114e-02 1.381401568651199341e-01 -2.382354438304901123e-01 -3.366806805133819580e-01 -7.279165834188461304e-02
2.004021555185317993e-01 1.769347488880157471e-01 -2.687408328056335449e-01 -1.852067261934280396e-01 4.556785337626934052e-03 3.887377381324768066e-01 -9.341239184141159058e-02 -1.612955927848815918e-01 4.540061578154563904e-02 -1.191648319363594055e-01 -1.647745370864868164e-01 2.722300887107849121e-01 1.068039014935493469e-01 1.448771059513092041e-01 3.259940445423126221e-01 2.318723686039447784e-02 -1.150748431682586670e-01 -3.462650114670395851e-03 2.409551292657852173e-01 -9.834048151969909668e-02 1.433198153972625732e-02 1.348049342632293701e-01 2.137944400310516357e-01 2.023091539740562439e-02 1.787487566471099854e-01 -1.602260917425155640e-01 1.246834173798561096e-01 -1.223071739077568054e-01 1.072203889489173889e-01 -2.672113478183746338e-01 -2.442337721586227417e-01 5.697460472583770752e-02
4.049623012542724609e-01 1.308767050504684448e-01 -1.136427223682403564e-01 1.662944257259368896e-01 -1.144901514053344727e-01 2.371984571218490601e-01 -3.941401839256286621e-01 5.947995465248823166e-03 1.003016978502273560e-01 1.058304607868194580e-01 9.323332458734512329e-03 1.739865690469741821e-01 -4.078527539968490601e-02 -1.549395620822906494e-01 7.049041241407394409e-02 7.641918957233428955e-03 1.988936662673950195e-01 5.553775653243064880e-02 5.198350921273231506e-02 2.635864019393920898e-01 3.345874547958374023e-01 -1.874869316816329956e-01 6.247259303927421570e-02 2.547924220561981201e-01 6.840135157108306885e-02 -4.737529158592224121e-02 1.305411607027053833e-01 7.455291226506233215e-03 7.489804923534393311e-02 -1.250095963478088379e-01 -3.085543215274810791e-01 -5.626188591122627258e-03
-8.060646802186965942e-02 2.431256324052810669e-01 6.486169248819351196e-02 2.402072846889495850e-01 -5.372132360935211182e-02 2.217980772256851196e-01 -4.255332052707672119e-01 1.161311171017587185e-03 6.709726154804229736e-02 1.668463647365570068e-01 -1.702995002269744873e-01 1.350221335887908936e-01 1.646040678024291992e-01 -1.714051663875579834e-01 2.400969117879867554e-01 -1.665974855422973633e-01 -2.806702852249145508e-01 2.740451991558074951e-01 2.094378620386123657e-01 -1.722781360149383545e-01 9.842795878648757935e-02 -1.014230623841285706e-01 -1.429326534271240234e-01 1.144265383481979370e-01 8.750408887863159180e-03 1.508073359727859497e-01 9.611883759498596191e-02 -2.682512700557708740e-01 -1.432318426668643951e-02 -1.280589401721954346e-01 -1.200181990861892700e-01 -4.397260770201683044e-02
-8.672763407230377197e-02 -6.727302819490432739e-02 4.280729964375495911e-02 -4.030031338334083557e-02 -2.289311736822128296e-01 2.072981446981430054e-01 -5.586772561073303223e-01 1.353531479835510254e-01 3.282993286848068237e-02 -1.093309596180915833e-01 -2.055243849754333496e-01 -4.187996685504913330e-02 5.105787888169288635e-02 3.001032583415508270e-02 2.733820676803588867e-01 -8.210121095180511475e-02 -1.710497140884399414e-01 1.246485188603401184e-01 2.782520651817321777e-01 -8.180198818445205688e-02 6.356816738843917847e-02 1.349822282791137695e-01 -5.124241486191749573e-02 5.911027640104293823e-02 1.101089343428611755e-01 3.101721219718456268e-02 2.507251203060150146e-01 2.325030416250228882e-02 -1.684189438819885254e-01 -1.243831068277359009e-01 -3.709868490695953369e-01 3.759373351931571960e-02
-2.068738788366317749e-01 2.173926681280136108e-02 5.895983055233955383e-02 1.811666786670684814e-01 8.054322749376296997e-02 1.658641397953033447e-01 -3.337152600288391113e-01 2.643777988851070404e-02 1.381379831582307816e-02 -5.914547294378280640e-02 4.130430147051811218e-02 3.290448188781738281e-01 2.082229778170585632e-02 -8.750246465206146240e-02 -1.067028641700744629e-01 -1.508811414241790771e-01 5.542262271046638489e-02 -8.056533336639404297e-02 1.808182150125503540e-01 -8.258088678121566772e-02 5.003837943077087402e-01 -4.777389392256736755e-02 8.960323780775070190e-02 9.538862109184265137e-02 3.313590884208679199e-01 9.347316622734069824e-02 2.460806816816329956e-01 -1.953897178173065186e-01 -1.727941930294036865e-01 1.873410940170288086e-01 9.096851199865341187e-02 -9.536110609769821167e-02
1.109767928719520569e-01 3.130627274513244629e-01 -1.656949967145919800e-01 -9.825702756643295288e-02 1.267411410808563232e-01 4.042035937309265137e-01 -1.854327023029327393e-01 -1.188486218452453613e-01 -4.947357252240180969e-02 -2.230024784803390503e-01 -1.949831545352935791e-01 1.122443974018096924e-01 5.588320270180702209e-02 8.227299153804779053e-02 3.197646737098693848e-01 -1.238374412059783936e-01 -1.590458750724792480e-01 -5.507838353514671326e-02 7.033305615186691284e-02 7.226374000310897827e-03 1.552012860774993896e-01 1.241481453180313110e-01 4.177560657262802124e-02 1.318789124488830566e-01 1.397997140884399414e-01 4.131019860506057739e-02 -7.439182698726654053e-02 -3.084963560104370117e-01 -2.207045070827007294e-02 -3.812501132488250732e-01 -1.811144202947616577e-01 -4.217927902936935425e-02
-8.391213417053222656e-02 -3.456164523959159851e-02 -1.150656640529632568e-01 -5.855979397892951965e-02 1.962139755487442017e-01 5.902137607336044312e-02 -2.400050610303878784e-01 -2.733502388000488281e-01 -1.230454370379447937e-01 -7.115137763321399689e-03 -1.950055360794067383e-01 1.844620108604431152e-01 -3.722302615642547607e-02 -2.340157330036163330e-01 -2.591239213943481445e-01 -1.426028013229370117e-01 3.143219277262687683e-02 5.287182284519076347e-04 4.465770721435546875e-01 -9.728700667619705200e-02 2.074926644563674927e-01 1.589785069227218628e-01 6.973786652088165283e-02 -7.827755808830261230e-02 -5.122985690832138062e-03 5.253427848219871521e-02 4.120748341083526611e-01 2.662576735019683838e-01 -1.339835822582244873e-01 -1.215257421135902405e-01 -4.019694402813911438e-02 -5.377466604113578796e-02
6.232650950551033020e-03 1.707174032926559448e-01 -2.159289643168449402e-02 1.785742491483688354e-01 -9.770623594522476196e-02 2.158827036619186401e-01 -2.478874623775482178e-01 5.144979059696197510e-02 -1.478314250707626343e-01 6.039997562766075134e-02 -3.045535981655120850e-01 2.031178921461105347e-01 -3.823462501168251038e-02 2.888794243335723877e-01 -1.267495453357696533e-01 -1.430921852588653564e-01 6.377327442169189453e-02 -6.236145272850990295e-02 -8.015514910221099854e-02 -1.166075021028518677e-01 1.269906014204025269e-01 -1.778547912836074829e-01 3.736621141433715820e-01 -2.571890056133270264e-01 9.516161866486072540e-03 -3.488780185580253601e-02 -2.356816083192825317e-03 1.693924218416213989e-01 4.230940714478492737e-02 -1.140247434377670288e-01 -4.270082414150238037e-01 -1.691364794969558716e-01
-7.984143495559692383e-02 1.474405527114868164e-01 -1.599465608596801758e-01 -2.608094178140163422e-02 -8.844264596700668335e-02 4.982431530952453613e-01 -1.526599377393722534e-01 8.955928683280944824e-02 -5.132706835865974426e-02 -2.801141738891601562e-01 -2.890943735837936401e-02 5.119529739022254944e-02 1.575396507978439331e-01 -1.324449330568313599e-01 1.131114438176155090e-01 -2.392708808183670044e-01 1.052931919693946838e-01 -1.258099526166915894e-01 1.132258102297782898e-01 1.120788156986236572e-01 6.942784041166305542e-02 -9.918250888586044312e-02 -1.162786185741424561e-01 -8.323806338012218475e-03 -3.963577747344970703e-01 8.068279922008514404e-02 3.335622251033782959e-01 8.425921946763992310e-02 -3.823772072792053223e-03 -2.368276864290237427e-01 -1.855428367853164673e-01 9.068779647350311279e-02
1.592860929667949677e-02 -1.497403997927904129e-02 2.036133110523223877e-01 7.689287513494491577e-02 1.029006615281105042e-01 2.823434174060821533e-01 -1.327102333307266235e-01 -2.409724146127700806e-01 3.369507938623428345e-02 -5.702696368098258972e-02 -4.155601859092712402e-01 7.575721293687820435e-02 1.522305142134428024e-02 -1.808313839137554169e-02 1.815510541200637817e-01 -3.174315392971038818e-01 -1.772413849830627441e-01 3.691691905260086060e-02 3.775550127029418945e-01 -1.416797637939453125e-01 2.333832532167434692e-01 2.213532626628875732e-01 -5.977697670459747314e-02 5.156915262341499329e-02 1.852593272924423218e-01 -7.278448343276977539e-02 -8.532436937093734741e-02 9.955804049968719482e-02 -3.367408365011215210e-02 -1.276203244924545288e-01 -2.855170667171478271e-01 9.065560996532440186e-02
-7.628708332777023315e-02 1.792677938938140869e-01 -2.257899343967437744e-01 5.696571990847587585e-02 5.585466045886278152e-03 2.090595364570617676e-01 -4.763769358396530151e-02 -1.540428102016448975e-01 3.399974433705210686e-03 5.981691181659698486e-02 -3.632784485816955566e-01 3.573970496654510498e-01 -2.058976739645004272e-01 -1.816914677619934082e-01 -1.154976114630699158e-01 -1.694936603307723999e-01 -1.667006872594356537e-02 -1.194246336817741394e-01 1.804770827293395996e-01 -7.599311321973800659e-02 9.969951957464218140e-02 1.665569096803665161e-01 -3.992952033877372742e-02 -1.834204494953155518e-01 -1.188237965106964111e-01 -2.742896080017089844e-01 3.698354959487915039e-01 2.781355679035186768e-01 9.769769012928009033e-02 -5.817500059492886066e-04 -1.162849441170692444e-01 -7.035659253597259521e-02
8.351486921310424805e-02 1.484296619892120361e-01 1.467652469873428345e-01 2.958037853240966797e-01 7.021556049585342407e-02 8.502554148435592651e-02 -6.470492482185363770e-02 -2.151885256171226501e-02 7.976440340280532837e-02 -2.286338061094284058e-01 -3.052655458450317383e-01 -2.983951941132545471e-02 2.863816358149051666e-02 -1.440096795558929443e-01 2.605645358562469482e-02 -2.058298438787460327e-01 -1.113390177488327026e-02 -5.383247043937444687e-03 -3.102413415908813477e-01 1.829983741044998169e-01 2.615171968936920166e-01 2.531294338405132294e-02 2.214786410331726074e-01 -4.288927093148231506e-02 1.051880493760108948e-01 -8.283026516437530518e-02 1.920452117919921875e-01 1.041788086295127869e-01 1.362284123897552490e-01 -2.856391966342926025e-01 -3.816829025745391846e-01 -2.579194009304046631e-01
-2.346856705844402313e-02 4.393176734447479248e-01 -2.232046425342559814e-01 1.080528050661087036e-01 -3.828534483909606934e-02 1.047001034021377563e-01 -4.309604763984680176e-01 -2.540107117965817451e-03 1.280231475830078125e-01 4.149296786636114120e-03 -3.030991554260253906e-01 2.127698808908462524e-01 -9.926118887960910797e-03 -1.860712654888629913e-03 -1.516945809125900269e-01 -2.370661869645118713e-02 -1.870153099298477173e-02 -1.597018986940383911e-01 1.856793016195297241e-01 6.739576905965805054e-02 3.416744172573089600e-01 4.213240742683410645e-02 -1.064945384860038757e-01 1.394087914377450943e-02 1.238580141216516495e-02 -4.196227341890335083e-02 -2.689626514911651611e-01 -1.811368316411972046e-01 2.050904333591461182e-01 -1.383292376995086670e-01 6.627468392252922058e-04 7.988239824771881104e-02
2.590340673923492432e-01 -1.803570985794067383e-02 -2.666175365447998047e-01 2.661162912845611572e-01 3.434885144233703613e-01 3.839320689439773560e-02 -1.899886280298233032e-01 1.575308591127395630e-01 1.542345061898231506e-02 4.315876960754394531e-02 -2.728082835674285889e-01 8.085609972476959229e-02 2.624845802783966064e-01 1.270622597075998783e-03 -1.585913938470184803e-03 -4.257492721080780029e-01 1.191777437925338745e-01 -6.453672796487808228e-02 1.240954995155334473e-01 1.638514399528503418e-01 2.038240879774093628e-01 7.757440209388732910e-02 -9.766306728124618530e-02 2.130384147167205811e-01 -1.624268479645252228e-02 -1.334018111228942871e-01 1.280421763658523560e-01 -7.204121351242065430e-02 1.201920509338378906e-01 -1.331802755594253540e-01 -2.051592022180557251e-01 -7.546956185251474380e-03
2.720904909074306488e-02 3.133397400379180908e-01 -3.351296782493591309e-01 2.953562512993812561e-02 -9.703746065497398376e-03 2.044700235128402710e-01 -3.164163529872894287e-01 -1.860459893941879272e-01 7.603575289249420166e-02 -2.632563412189483643e-01 1.897228807210922241e-01 2.121359705924987793e-01 6.639567762613296509e-02 4.938340559601783752e-02 -1.650149077177047729e-01 -2.218429185450077057e-02 9.554942697286605835e-02 6.741761416196823120e-02 3.825163096189498901e-02 1.803470849990844727e-01 3.503003418445587158e-01 8.706459403038024902e-02 1.928849071264266968e-01 -8.983718603849411011e-02 -1.692382246255874634e-02 -8.410057425498962402e-02 2.141006439924240112e-01 -2.204745262861251831e-02 -6.419447064399719238e-02 -3.250372707843780518e-01 -1.795490831136703491e-01 4.106706380844116211e-02
4.902613535523414612e-02 5.981698632240295410e-02 -3.770915865898132324e-01 1.585095003247261047e-02 -1.098811700940132141e-01 2.812112867832183838e-01 -5.075744390487670898e-01 -6.887778639793395996e-02 2.201968878507614136e-01 1.480292379856109619e-01 -3.045529723167419434e-01 3.993111103773117065e-02 6.804558634757995605e-02 1.623416841030120850e-01 4.082703590393066406e-02 -1.644690632820129395e-01 -4.649676848202943802e-03 -8.045452833175659180e-02 8.543889969587326050e-02 -1.210573539137840271e-01 1.457349061965942383e-01 2.205608338117599487e-01 -8.709646016359329224e-02 1.753339022397994995e-01 -1.008198931813240051e-01 -4.514537006616592407e-02 -1.099325567483901978e-01 1.220805048942565918e-01 7.761325687170028687e-02 1.280329078435897827e-01 -2.655913829803466797e-01 -6.915071606636047363e-02
1.936899870634078979e-01 3.640173077583312988e-01 -5.855704098939895630e-02 -1.995153725147247314e-02 2.246814779937267303e-03 3.255591690540313721e-01 -2.906871736049652100e-01 2.835512906312942505e-02 1.424564868211746216e-01 1.605457961559295654e-01 -1.169742494821548462e-01 1.010597348213195801e-01 -2.542941085994243622e-02 -2.734057605266571045e-01 -3.175933659076690674e-01 -1.203513219952583313e-01 1.148861423134803772e-01 2.610343694686889648e-02 1.026866063475608826e-01 -8.532747626304626465e-02 1.028680652379989624e-01 3.011898696422576904e-01 1.689040511846542358e-01 -2.912712097167968750e-01 -2.248954474925994873e-01 9.039162844419479370e-02 4.259582608938217163e-02 -6.924670189619064331e-02 -2.072802633047103882e-01 -8.320092409849166870e-02 -8.712783455848693848e-02 -7.023196667432785034e-02
1.972783058881759644e-01 2.570042908191680908e-01 3.033071383833885193e-02 4.433563444763422012e-03 -4.949405789375305176e-02 1.226118206977844238e-01 -2.000134140253067017e-01 8.409690856933593750e-02 -9.903471916913986206e-02 -1.502321660518646240e-01 -2.883799970149993896e-01 3.143988251686096191e-01 -3.656018897891044617e-02 -2.018815726041793823e-01 -4.950600117444992065e-02 -2.338640838861465454e-01 -9.888874739408493042e-02 1.451809257268905640e-01 1.521562486886978149e-01 -3.426353037357330322e-01 3.186446055769920349e-02 -1.077715158462524414e-01 1.042377501726150513e-01 1.483599990606307983e-01 8.506578952074050903e-02 -9.621579200029373169e-02 1.370426733046770096e-02 -1.179581061005592346e-01 1.626209765672683716e-01 -4.419190287590026855e-01 -1.548100858926773071e-01 -1.506424844264984131e-01
-3.182403370738029480e-02 1.201987266540527344e-01 -2.673322260379791260e-01 1.009433344006538391e-01 5.010645464062690735e-02 -6.900461763143539429e-02 -3.780532479286193848e-01 -8.833081275224685669e-02 2.146477401256561279e-01 -1.121878921985626221e-01 -1.773308813571929932e-01 2.907703816890716553e-01 2.230478525161743164e-01 -1.318087130784988403e-01 -2.844949066638946533e-02 -3.658387959003448486e-01 -4.141144827008247375e-02 2.985562384128570557e-01 5.336287990212440491e-02 2.568815052509307861e-01 9.992605075240135193e-03 1.807954162359237671e-01 -1.544342041015625000e-01 5.628770217299461365e-03 -3.136354684829711914e-02 2.380308508872985840e-01 2.047962397336959839e-01 9.808071702718734741e-02 8.956423029303550720e-03 6.194907054305076599e-02 -1.969636827707290649e-01 1.372905820608139038e-02
9.610917419195175171e-02 6.663744896650314331e-02 -4.375248774886131287e-02 -4.924472793936729431e-02 2.382017374038696289e-01 1.386802941560745239e-01 -3.609038293361663818e-01 -1.246664449572563171e-01 -1.521661132574081421e-01 4.681679233908653259e-02 -1.601884365081787109e-01 3.885986208915710449e-01 -4.456732049584388733e-02 -8.668386936187744141e-02 -1.388193666934967041e-01 3.513002023100852966e-02 1.739945411682128906e-01 8.255323767662048340e-02 2.988630831241607666e-01 -1.299972534179687500e-01 1.732435226440429688e-01 1.981165260076522827e-01 -1.781979352235794067e-01 -1.200711429119110107e-01 5.045375600457191467e-02 -1.278761774301528931e-01 3.675440251827239990e-01 1.830125153064727783e-01 -2.020871192216873169e-01 -1.939896345138549805e-01 -1.033201348036527634e-02 5.827660113573074341e-02
1.687611341476440430e-01 3.356777876615524292e-02 -1.386238727718591690e-02 1.203912310302257538e-02 1.573277264833450317e-01 2.202819585800170898e-01 -2.546542584896087646e-01 -3.337320685386657715e-01 1.810502558946609497e-01 3.871571272611618042e-02 1.316559873521327972e-02 4.596978425979614258e-02 7.686731964349746704e-02 -8.853421360254287720e-02 -7.152815908193588257e-02 -2.058180868625640869e-01 2.830090001225471497e-02 2.550673782825469971e-01 1.419148296117782593e-01 -2.904413640499114990e-02 1.391712278127670288e-01 1.306647062301635742e-01 -1.702911853790283203e-01 -6.262677162885665894e-02 2.478241473436355591e-01 1.389191150665283203e-01 4.277971684932708740e-01 7.425924390554428101e-02 1.726432591676712036e-01 1.060725152492523193e-01 -3.737349510192871094e-01 -1.287753283977508545e-01
3.868706524372100830e-02 2.354229837656021118e-01 -1.998467743396759033e-01 4.053571447730064392e-02 -4.343190044164657593e-02 2.705957889556884766e-01 -3.309141397476196289e-01 -3.582614064216613770e-01 -1.398923844099044800e-01 -2.747707627713680267e-02 -2.760843746364116669e-02 1.971827894449234009e-01 3.103383257985115051e-02 -1.411183923482894897e-01 4.754826799035072327e-02 -1.170065701007843018e-01 1.666319668292999268e-01 -1.701229512691497803e-01 1.860128492116928101e-01 1.547338515520095825e-01 -2.352201379835605621e-02 -1.949427649378776550e-02 -4.477965645492076874e-03 1.373892873525619507e-01 -3.382977545261383057e-01 -9.787572175264358521e-02 2.436034232378005981e-01 -2.196837216615676880e-02 3.526170924305915833e-02 -3.507667481899261475e-01 -2.094702720642089844e-01 6.817106157541275024e-02
2.603908777236938477e-01 3.527624607086181641e-01 -1.609810143709182739e-01 3.859526216983795166e-01 1.682376712560653687e-01 2.988824807107448578e-02 -1.056376472115516663e-01 -1.605858504772186279e-01 -2.572653591632843018e-01 -9.448049962520599365e-02 1.326234787702560425e-01 1.980999261140823364e-01 -2.250352054834365845e-01 -2.466073632240295410e-01 1.274231970310211182e-01 -1.863922625780105591e-01 -1.198451295495033264e-01 -2.267963252961635590e-02 5.401152186095714569e-03 -8.218954503536224365e-02 1.137809678912162781e-01 1.150534227490425110e-01 7.583976548630744219e-05 1.894891560077667236e-01 -8.828961104154586792e-02 1.564109921455383301e-01 1.421768032014369965e-02 -2.371501876041293144e-03 1.467704325914382935e-01 -1.589725762605667114e-01 -3.226188719272613525e-01 -7.240341603755950928e-02
-1.608805358409881592e-02 4.069733619689941406e-02 -2.255513370037078857e-01 5.834508687257766724e-02 2.326321601867675781e-02 1.113572567701339722e-01 -1.702084690332412720e-01 -1.990329921245574951e-01 -1.109909936785697937e-01 8.776600472629070282e-03 -2.941580116748809814e-01 1.935217529535293579e-01 -1.365440785884857178e-01 -2.498445212841033936e-01 -1.290206462144851685e-01 -2.119919508695602417e-01 -2.850534208118915558e-02 -1.560509018599987030e-02 3.607754707336425781e-01 -2.120565325021743774e-01 1.235849410295486450e-01 1.753588467836380005e-01 -1.756044179201126099e-01 -1.665255874395370483e-01 -1.574441939592361450e-01 -8.601576089859008789e-03 3.300122022628784180e-01 3.964876532554626465e-01 -4.142488539218902588e-02 -6.412592530250549316e-02 -6.725186854600906372e-02 -3.395393118262290955e-02
1.272628605365753174e-01 3.131774067878723145e-01 -7.309070322662591934e-03 8.764575421810150146e-02 -6.997372955083847046e-02 3.626528084278106689e-01 -6.361946463584899902e-02 -1.856004297733306885e-01 -2.095845155417919159e-02 -1.063010171055793762e-01 -3.114873170852661133e-01 -3.286935621872544289e-03 2.214499413967132568e-01 9.279711544513702393e-02 -1.564542017877101898e-02 -9.927707165479660034e-02 1.722031384706497192e-01 6.275629997253417969e-02 4.452280234545469284e-03 -2.105519026517868042e-01 1.176182553172111511e-01 -1.085360497236251831e-01 -1.504531353712081909e-01 -3.582040071487426758e-01 -1.549715921282768250e-02 -2.181544154882431030e-01 2.932661175727844238e-01 -3.115969002246856689e-01 -6.911849975585937500e-02 -1.696187257766723633e-01 -7.196276634931564331e-02 4.892643913626670837e-02
-6.328976899385452271e-02 1.312546432018280029e-01 -2.148311287164688110e-01 -2.039124444127082825e-02 2.626003324985504150e-02 1.418716013431549072e-01 7.205475121736526489e-03 -1.419656723737716675e-01 -1.293154656887054443e-01 -7.414712011814117432e-02 -2.263411581516265869e-01 3.487130105495452881e-01 -2.236047089099884033e-01 -2.567884325981140137e-01 -1.073196381330490112e-01 -2.882983684539794922e-01 -2.725739218294620514e-02 -9.141157567501068115e-02 1.821904629468917847e-01 -1.686428338289260864e-01 2.270098775625228882e-01 1.099975928664207458e-01 -1.781823784112930298e-01 -2.034454792737960815e-01 -7.650349754840135574e-03 -2.225060164928436279e-01 3.381237089633941650e-01 2.467791140079498291e-01 7.706797868013381958e-02 -1.467300653457641602e-01 -1.485736370086669922e-01 -6.089131534099578857e-02
-7.153915613889694214e-02 3.258027136325836182e-02 -1.880019903182983398e-02 3.607966601848602295e-01 -1.964415907859802246e-01 -9.794631972908973694e-03 -3.165888488292694092e-01 -1.337020695209503174e-01 4.494756832718849182e-02 -5.862802639603614807e-02 -1.885828524827957153e-01 1.084837242960929871e-01 -2.342189699411392212e-01 -8.296252787113189697e-02 -1.383832693099975586e-01 -1.519387662410736084e-01 2.664754688739776611e-01 3.745223581790924072e-02 1.158305536955595016e-02 1.243223994970321655e-01 2.456272095441818237e-01 3.987303376197814941e-02 1.681363284587860107e-01 2.216424643993377686e-01 -6.818516645580530167e-03 1.442523300647735596e-01 1.422531455755233765e-01 -2.680393457412719727e-01 -3.413744643330574036e-02 7.246879488229751587e-02 -3.175776302814483643e-01 -3.196997046470642090e-01
3.198567032814025879e-01 2.005722969770431519e-01 2.224388904869556427e-02 -3.741460293531417847e-02 -9.575439989566802979e-02 -4.119326546788215637e-02 -2.453619837760925293e-01 -2.068947553634643555e-01 -7.194408774375915527e-02 4.787702485918998718e-02 -7.161056250333786011e-02 1.103077754378318787e-01 1.661552786827087402e-01 3.354618698358535767e-02 4.489412531256675720e-02 -9.664498269557952881e-02 2.254472076892852783e-01 3.592853546142578125e-01 7.606387883424758911e-02 -2.238699048757553101e-01 4.806420207023620605e-01 -1.908765919506549835e-02 1.068270951509475708e-01 -1.077076606452465057e-02 -3.304506242275238037e-01 1.270144432783126831e-02 -9.755650162696838379e-02 4.092471674084663391e-02 -2.066527865827083588e-02 -1.451304852962493896e-01 -2.336926162242889404e-01 -3.825031593441963196e-02
7.386542111635208130e-02 6.907572597265243530e-02 -1.512157618999481201e-01 -1.717418134212493896e-01 -1.679336428642272949e-01 -2.035593986511230469e-02 -5.810235738754272461e-01 1.388611495494842529e-01 8.795838803052902222e-02 9.988106042146682739e-02 -2.204988300800323486e-01 1.639996320009231567e-01 1.207716204226016998e-02 -4.171245265752077103e-03 2.569932043552398682e-01 -1.739571392536163330e-01 -3.109215497970581055e-01 2.370085194706916809e-02 -6.527124438434839249e-03 -2.300284653902053833e-01 1.870999336242675781e-01 5.745850503444671631e-02 4.279528930783271790e-02 -2.773299440741539001e-02 -3.915383480489253998e-03 4.969549924135208130e-02 -1.988326758146286011e-02 1.401408165693283081e-01 -2.215022780001163483e-02 2.096747420728206635e-02 -3.842338621616363525e-01 6.485442165285348892e-03
3.211852163076400757e-02 1.980171203613281250e-01 -1.874323189258575439e-02 1.270335912704467773e-01 -6.772900465875864029e-03 3.280741572380065918e-01 -3.157254457473754883e-01 -4.113117977976799011e-02 1.831874698400497437e-01 -2.326674163341522217e-01 2.897512353956699371e-02 1.830379217863082886e-01 -1.659704744815826416e-02 4.620122537016868591e-02 1.119723021984100342e-01 1.122655346989631653e-01 9.087327867746353149e-03 -6.060897931456565857e-02 6.571127101778984070e-03 6.969206780195236206e-02 1.873431801795959473e-01 -1.623366028070449829e-01 4.159228503704071045e-01 -3.135771155357360840e-01 2.003186941146850586e-01 -3.565633669495582581e-02 2.231502979993820190e-01 2.128008939325809479e-02 -8.423326909542083740e-02 -1.705938130617141724e-01 -2.855952084064483643e-01 -1.838239431381225586e-01
1.396640092134475708e-01 -5.968303978443145752e-02 -1.121645942330360413e-01 1.924456954002380371e-01 3.040208294987678528e-02 2.517748177051544189e-01 -3.738715052604675293e-01 9.192712604999542236e-02 -1.107068359851837158e-01 -4.430529102683067322e-02 3.918366879224777222e-02 1.892438679933547974e-01 3.346125483512878418e-01 -2.873469144105911255e-03 2.027856558561325073e-02 -3.511701226234436035e-01 1.104281656444072723e-02 -7.720682770013809204e-02 3.317796885967254639e-01 -1.310836374759674072e-01 1.437476575374603271e-01 -1.626334786415100098e-01 3.197265863418579102e-01 3.697185218334197998e-02 -1.928387442603707314e-03 1.902911812067031860e-02 2.494721710681915283e-01 -8.512727171182632446e-02 1.875554621219635010e-01 -9.637045674026012421e-03 -1.275743097066879272e-01 -1.485086381435394287e-01
1.544077694416046143e-01 1.010407954454421997e-01 -6.413170695304870605e-02 3.489716053009033203e-01 -1.098595038056373596e-01 2.104243040084838867e-01 -2.255198955535888672e-01 3.282423317432403564e-02 -3.631786406040191650e-01 -1.577493399381637573e-01 -2.103434503078460693e-01 1.116419956088066101e-02 1.651550531387329102e-01 -1.121095120906829834e-01 7.589622586965560913e-02 -8.323132246732711792e-02 -5.031752213835716248e-02 -7.538159936666488647e-02 2.126828581094741821e-01 -2.994326353073120117e-01 4.085290431976318359e-01 -6.816405057907104492e-02 8.584721945226192474e-03 1.113492920994758606e-01 4.360271990299224854e-02 2.319099605083465576e-01 -4.088472574949264526e-02 -1.573057174682617188e-01 1.933881044387817383e-01 -1.440484076738357544e-01 -9.450145810842514038e-02 4.223110154271125793e-02
1.482399739325046539e-02 3.562184870243072510e-01 -1.064042747020721436e-01 3.471520170569419861e-02 1.372146606445312500e-01 3.084459304809570312e-01 -2.500978857278823853e-02 -1.721575111150741577e-01 -2.406160682439804077e-01 7.122904062271118164e-02 -2.686283290386199951e-01 -1.104945614933967590e-01 -4.384740442037582397e-02 -4.578920826315879822e-02 -2.103478163480758667e-01 -2.704393863677978516e-01 2.836585640907287598e-01 2.213688045740127563e-01 1.321485191583633423e-01 -1.032520458102226257e-01 1.004403680562973022e-01 -1.512587368488311768e-01 1.348702013492584229e-01 1.414580643177032471e-01 1.514639705419540405e-01 2.577365338802337646e-01 1.413807868957519531e-01 -1.917030960321426392e-01 -1.235220879316329956e-01 7.038986310362815857e-03 1.991187408566474915e-02 -2.383656799793243408e-01
7.762255519628524780e-02 4.025027155876159668e-01 -7.818338274955749512e-02 2.863263478502631187e-03 1.715664006769657135e-02 3.825638890266418457e-01 -1.047230735421180725e-01 4.260101541876792908e-02 4.493061825633049011e-02 -7.506450265645980835e-02 -1.604664623737335205e-01 -2.838753722608089447e-02 -1.107615302316844463e-03 -1.580533087253570557e-01 -1.224788352847099304e-01 9.546623378992080688e-02 -2.750250697135925293e-01 -1.931348890066146851e-01 1.889650523662567139e-02 -2.067819833755493164e-01 3.454060256481170654e-01 -1.015349626541137695e-01 -2.518770694732666016e-01 1.180122792720794678e-02 1.779984533786773682e-01 2.455357164144515991e-01 2.907094657421112061e-01 6.445354968309402466e-02 2.053468823432922363e-01 4.852033406496047974e-02 4.717630147933959961e-02 8.044873923063278198e-02
-4.745991155505180359e-02 -8.532811887562274933e-03 -1.416108459234237671e-01 9.580169618129730225e-02 1.211628690361976624e-01 1.492520123720169067e-01 -2.277785241603851318e-01 -1.962579339742660522e-01 -2.286825515329837799e-02 1.943021714687347412e-01 -1.052971184253692627e-01 2.461626678705215454e-01 -1.789809204638004303e-02 -1.021231114864349365e-01 -1.268079727888107300e-01 -7.180484384298324585e-02 1.199768297374248505e-02 1.883378624916076660e-01 4.373807609081268311e-01 -2.819039225578308105e-01 1.387337446212768555e-01 1.741159111261367798e-01 -5.549009516835212708e-02 1.566652394831180573e-02 -6.171662732958793640e-02 -5.682882294058799744e-02 5.157188773155212402e-01 1.570664793252944946e-01 -4.171416163444519043e-02 -1.071252226829528809e-01 -1.702077537775039673e-01 2.283392474055290222e-03
2.614807188510894775e-01 2.483786493539810181e-01 -8.762875944375991821e-02 9.897240996360778809e-02 -1.210727766156196594e-01 2.760671675205230713e-01 -1.795441061258316040e-01 5.304405093193054199e-02 2.674380540847778320e-01 -2.255389392375946045e-01 -9.243272989988327026e-02 2.670351564884185791e-01 -2.547248005867004395e-01 7.960622012615203857e-02 1.030143722891807556e-01 -3.330594599246978760e-01 -2.463780194520950317e-01 -2.337484434247016907e-02 1.552318483591079712e-01 -1.679621636867523193e-01 2.288451939821243286e-01 -6.009412556886672974e-02 -5.757360160350799561e-02 2.487740069627761841e-01 8.444069325923919678e-02 1.349070668220520020e-01 1.364485025405883789e-01 1.022832095623016357e-01 -2.223414741456508636e-02 -3.993679955601692200e-02 -1.144708171486854553e-01 1.648970246315002441e-01
9.910080581903457642e-02 1.467028260231018066e-01 -1.978586912155151367e-01 -2.903294861316680908e-01 -8.998113125562667847e-02 2.953357398509979248e-01 -1.166904345154762268e-01 -1.391498148441314697e-01 -1.331965327262878418e-01 1.051449496299028397e-02 -1.785538345575332642e-01 1.464394778013229370e-01 1.370261311531066895e-01 1.270209699869155884e-01 1.564847528934478760e-01 -2.187293022871017456e-01 -1.294927448034286499e-01 -6.216138973832130432e-02 5.087034776806831360e-02 -1.635864824056625366e-01 -1.150342077016830444e-02 -3.414535149931907654e-02 -2.224566340446472168e-01 1.343401372432708740e-01 -4.887093324214220047e-03 -2.033769898116588593e-02 4.397328197956085205e-01 3.040056824684143066e-01 -2.276737987995147705e-01 -5.633342266082763672e-02 -1.107770055532455444e-01 -2.572647035121917725e-01
6.658308953046798706e-02 2.548355758190155029e-01 -9.222240000963211060e-02 7.505745440721511841e-02 -2.345091849565505981e-01 1.195163801312446594e-01 -1.640490442514419556e-01 -4.787722229957580566e-02 6.169507652521133423e-02 -8.933319896459579468e-02 -4.731862843036651611e-01 2.114378809928894043e-01 -2.873049974441528320e-01 9.408468753099441528e-02 1.569662690162658691e-01 -2.806113362312316895e-01 -2.402061969041824341e-01 7.402133941650390625e-02 1.033571213483810425e-01 -1.342882364988327026e-01 2.427331507205963135e-01 6.988911330699920654e-02 -1.648785620927810669e-01 2.749913334846496582e-01 1.266521811485290527e-01 -2.466716617345809937e-02 1.634527444839477539e-01 4.052983969449996948e-02 5.341986939311027527e-02 -5.712904781103134155e-02 1.098163276910781860e-01 1.453953981399536133e-01
9.691238403320312500e-02 2.989174425601959229e-01 6.512254476547241211e-02 3.052497506141662598e-01 4.622429981827735901e-02 4.018110036849975586e-01 -2.312698662281036377e-01 -1.637996137142181396e-01 -7.244070619344711304e-02 -2.318821847438812256e-01 -2.729052007198333740e-01 -2.095720171928405762e-02 9.328705817461013794e-02 2.003981322050094604e-01 -2.603052929043769836e-02 -4.023864865303039551e-02 -2.877579331398010254e-01 1.047077309340238571e-02 1.632672250270843506e-01 -2.525044679641723633e-01 2.088120952248573303e-02 -2.022365629673004150e-01 -7.022048532962799072e-02 2.923758141696453094e-02 -1.055967882275581360e-01 1.050454676151275635e-01 1.741798371076583862e-01 -2.389325648546218872e-01 1.506085973232984543e-02 -3.292215988039970398e-02 6.918936967849731445e-02 -1.966732889413833618e-01
4.535766690969467163e-02 4.655886813998222351e-02 -9.119144827127456665e-02 -1.368808597326278687e-01 -1.716803163290023804e-01 -2.089787423610687256e-01 -4.614306390285491943e-01 2.026317864656448364e-01 -1.281134039163589478e-01 -1.046183779835700989e-01 -3.537673950195312500e-01 -8.353207260370254517e-03 -2.045442350208759308e-02 -5.250822380185127258e-02 2.722454965114593506e-01 -3.293317556381225586e-01 -1.873541474342346191e-01 1.495361179113388062e-01 1.089975833892822266e-01 -4.648324474692344666e-02 3.229360282421112061e-02 1.266293674707412720e-01 6.529095768928527832e-02 -9.576755762100219727e-02 2.444666996598243713e-02 -4.934521857649087906e-04 1.723078638315200806e-01 2.118806242942810059e-01 4.770334810018539429e-02 -1.382277011871337891e-01 -3.117971718311309814e-01 -8.642733097076416016e-02
6.231477111577987671e-02 4.603740572929382324e-01 1.214579120278358459e-01 -8.519683033227920532e-02 2.270604819059371948e-01 2.214394062757492065e-01 -1.480313688516616821e-01 -3.389491513371467590e-02 -1.977294981479644775e-01 9.657663851976394653e-02 -1.718795150518417358e-01 9.988009184598922729e-02 -7.903698831796646118e-02 6.226249411702156067e-02 1.641899645328521729e-01 -4.282953590154647827e-02 -6.250356137752532959e-02 3.727621212601661682e-02 1.695715934038162231e-01 7.595555484294891357e-02 7.713291328400373459e-03 -3.000552654266357422e-01 -1.368010044097900391e-01 -1.040470376610755920e-01 -1.301215402781963348e-02 1.321551799774169922e-01 1.924407780170440674e-01 1.994489580392837524e-01 -2.648018896579742432e-01 -8.123853243887424469e-03 -4.266069233417510986e-01 -7.462628185749053955e-02
1.594918593764305115e-02 1.592749655246734619e-01 -2.135489284992218018e-01 -1.557057201862335205e-01 1.121421009302139282e-01 1.998448669910430908e-01 -2.175172567367553711e-01 3.936032578349113464e-02 2.791466116905212402e-01 -1.150189787149429321e-01 -4.400633275508880615e-01 3.095043599605560303e-01 1.419936269521713257e-01 -4.177242144942283630e-02 3.836260363459587097e-02 -5.170870944857597351e-02 1.245073159225285053e-03 -1.093749925494194031e-01 1.737949997186660767e-01 1.535945683717727661e-01 1.839880049228668213e-01 -1.312391161918640137e-01 1.766767799854278564e-01 1.843516379594802856e-01 -1.624664962291717529e-01 1.349738091230392456e-01 -4.363553971052169800e-02 -2.557890415191650391e-01 2.865314185619354248e-01 -9.126137197017669678e-02 -9.872566908597946167e-02 -4.839738085865974426e-02
-1.744894236326217651e-01 4.156960844993591309e-01 -9.296239167451858521e-02 -2.530376911163330078e-01 -1.541131287813186646e-01 2.067567855119705200e-01 -4.027920961380004883e-01 -6.566637754440307617e-02 1.606442630290985107e-01 -1.083029657602310181e-01 -3.598292768001556396e-01 4.137987643480300903e-02 1.300746798515319824e-01 -1.077887043356895447e-01 5.190296471118927002e-02 -1.490480899810791016e-01 -9.702955931425094604e-02 -9.742913395166397095e-02 4.988073930144309998e-02 8.429548889398574829e-02 3.260680139064788818e-01 6.532156467437744141e-02 -6.996789574623107910e-02 3.923959285020828247e-02 3.832880407571792603e-02 -3.073281794786453247e-02 -4.563527181744575500e-02 -3.046119809150695801e-01 4.244673624634742737e-02 -1.672738045454025269e-02 -3.334007412195205688e-02 1.511743515729904175e-01
2.523472718894481659e-02 1.263652835041284561e-02 -2.171676754951477051e-01 -5.338661372661590576e-02 6.847652792930603027e-02 2.658968269824981689e-01 -2.057041972875595093e-01 -2.558631002902984619e-01 -1.316427886486053467e-01 -1.866751462221145630e-01 -2.079875022172927856e-01 4.229218065738677979e-01 -2.775803022086620331e-02 1.186802312731742859e-01 -1.806123405694961548e-01 -3.292189538478851318e-01 2.870662696659564972e-02 -1.755529344081878662e-01 -4.948626831173896790e-02 -1.068071871995925903e-01 -2.024814672768115997e-02 -2.339711934328079224e-01 -8.466406911611557007e-02 1.448967121541500092e-02 -1.478588879108428955e-01 -9.607893228530883789e-02 3.599513173103332520e-01 2.219741195440292358e-01 6.574290990829467773e-02 1.124398484826087952e-01 -3.034651465713977814e-02 3.744526300579309464e-03
-9.591557085514068604e-03 8.312153071165084839e-02 -1.500766873359680176e-01 7.911210507154464722e-02 -1.955718398094177246e-01 2.345007061958312988e-01 -2.594827413558959961e-01 -1.038214266300201416e-01 -2.624376863241195679e-02 2.804521024227142334e-01 -2.322670966386795044e-01 2.687624990940093994e-01 1.073539629578590393e-01 1.598826237022876740e-02 1.672551780939102173e-01 -2.403011471033096313e-01 3.185109794139862061e-02 -9.565023332834243774e-02 -2.912300080060958862e-02 -1.851453036069869995e-01 4.395297467708587646e-01 2.316069602966308594e-01 -2.473901771008968353e-02 2.742318511009216309e-01 1.694035530090332031e-01 -2.512216269969940186e-01 -2.249268628656864166e-02 3.356876596808433533e-02 -5.269793421030044556e-02 -9.483588486909866333e-02 -1.225298270583152771e-01 4.104021936655044556e-02
2.726316079497337341e-02 4.622380807995796204e-02 -2.884686887264251709e-01 -6.283319741487503052e-02 -1.866519302129745483e-01 3.394531607627868652e-01 -2.572626769542694092e-01 -2.203263342380523682e-02 7.576487213373184204e-02 2.885222733020782471e-01 -1.658162474632263184e-01 8.962770551443099976e-02 1.385119110345840454e-01 -1.607765257358551025e-01 9.118368849158287048e-03 -2.524309158325195312e-01 -2.580353021621704102e-01 3.394477814435958862e-02 7.388263940811157227e-02 -4.297383502125740051e-02 2.995204627513885498e-01 1.273238211870193481e-01 9.945063292980194092e-02 2.219617217779159546e-01 9.228584170341491699e-02 -2.660694420337677002e-01 -6.345796585083007812e-02 3.875070810317993164e-02 -1.549046933650970459e-01 1.101517770439386368e-02 -3.022598028182983398e-01 -1.393960863351821899e-01
-3.290410041809082031e-01 2.310552150011062622e-01 -1.288992911577224731e-01 -1.746487766504287720e-01 1.041590198874473572e-01 1.294954419136047363e-01 -1.531962901353836060e-01 -8.269229531288146973e-02 1.444932222366333008e-01 -9.369953721761703491e-02 -3.712999820709228516e-01 3.558599203824996948e-02 -7.483030110597610474e-02 -1.358937025070190430e-01 1.036973595619201660e-01 -1.646622270345687866e-01 3.070188462734222412e-01 -1.015751734375953674e-01 1.205604821443557739e-01 -9.180657565593719482e-02 6.146688759326934814e-02 -7.181582599878311157e-02 -9.847589768469333649e-03 7.551629096269607544e-04 -2.402444183826446533e-01 -1.783563196659088135e-01 3.746288418769836426e-01 1.423168331384658813e-01 3.804213553667068481e-02 -2.372340410947799683e-01 -5.660650134086608887e-02 -2.344065457582473755e-01
8.477335423231124878e-02 1.207279935479164124e-01 -1.054065674543380737e-01 3.840991854667663574e-02 2.414011210203170776e-02 -3.257884830236434937e-02 -4.522437155246734619e-01 -2.399873882532119751e-01 -1.634197384119033813e-01 -1.908005028963088989e-01 -1.303540319204330444e-01 1.584114283323287964e-01 1.103816628456115723e-01 -2.007984369993209839e-01 6.997735798358917236e-02 -2.932655513286590576e-01 -1.584352105855941772e-01 7.421270012855529785e-02 4.379502236843109131e-01 1.242122575640678406e-01 -2.845457568764686584e-02 2.106943726539611816e-01 1.031833291053771973e-01 7.779464125633239746e-02 2.942746877670288086e-01 2.594039589166641235e-02 1.327103078365325928e-01 3.269156441092491150e-02 1.346031129360198975e-01 1.148182228207588196e-01 1.083738282322883606e-01 -6.746120005846023560e-02
2.999107539653778076e-01 8.988892287015914917e-02 -1.527763158082962036e-01 -2.096263878047466278e-02 -1.637706160545349121e-01 2.422297298908233643e-01 -3.464427292346954346e-01 2.262097001075744629e-01 -5.208428204059600830e-02 -4.136611521244049072e-02 1.668630726635456085e-02 2.707230672240257263e-02 9.127683937549591064e-03 -1.321909725666046143e-01 9.769169241189956665e-02 -2.683076262474060059e-01 -9.787098318338394165e-02 2.970680296421051025e-01 7.660680264234542847e-02 -6.907907128334045410e-02 2.528207302093505859e-01 2.327960580587387085e-01 1.961224526166915894e-01 -1.699243187904357910e-01 3.280304744839668274e-02 3.381322603672742844e-03 1.264148354530334473e-01 1.367111224681138992e-02 -2.606864646077156067e-02 -9.634304046630859375e-02 -4.071281850337982178e-01 1.734615564346313477e-01
-1.524360924959182739e-01 3.532726690173149109e-02 -1.708661466836929321e-01 7.385663688182830811e-02 -9.140889346599578857e-02 2.253534644842147827e-02 -4.047679007053375244e-01 6.488521397113800049e-02 3.927418496459722519e-03 8.458593487739562988e-02 -2.124963551759719849e-01 5.701602622866630554e-02 2.134971469640731812e-01 -3.805663064122200012e-02 3.436397910118103027e-01 -4.197810590267181396e-01 -1.143632680177688599e-01 1.435413509607315063e-01 1.475502550601959229e-01 -1.421972662210464478e-01 -2.815804630517959595e-02 -2.136539518833160400e-01 -6.527584791183471680e-02 6.126192957162857056e-02 -6.125926598906517029e-02 6.527903676033020020e-02 -2.908745780587196350e-02 6.723333895206451416e-02 -1.859075129032135010e-01 -2.156403809785842896e-01 -3.708560168743133545e-01 -7.027821987867355347e-02
-9.576211869716644287e-02 1.587705910205841064e-01 -1.497917622327804565e-01 5.608710646629333496e-02 -2.366670966148376465e-02 4.275428354740142822e-01 -2.879267930984497070e-01 9.372463822364807129e-02 8.606906235218048096e-02 2.627650042995810509e-03 -8.644621819257736206e-02 -4.527757316827774048e-02 -1.861583143472671509e-01 -2.359556965529918671e-02 7.541100680828094482e-02 9.763550013303756714e-02 1.746558248996734619e-01 6.766656786203384399e-02 2.729442901909351349e-02 -1.903985887765884399e-01 2.394616603851318359e-01 1.221799179911613464e-01 3.749543130397796631e-01 -9.876178205013275146e-02 -3.389831632375717163e-02 -2.478733472526073456e-02 2.183386683464050293e-02 -2.033635787665843964e-02 -2.226311154663562775e-02 4.727741237729787827e-03 -4.718873202800750732e-01 -2.776438295841217041e-01
-1.809861697256565094e-02 8.318123221397399902e-02 -1.974124312400817871e-01 2.850457094609737396e-03 -1.842284947633743286e-01 2.364840209484100342e-01 -1.060035899281501770e-01 -7.313458621501922607e-02 3.620677590370178223e-01 2.448218315839767456e-01 -3.360263705253601074e-01 -1.108194980770349503e-02 8.473779261112213135e-02 -1.639316380023956299e-01 1.219958886504173279e-01 -1.744102239608764648e-01 -2.048876881599426270e-01 6.567121483385562897e-03 1.177761554718017578e-01 -2.335409633815288544e-02 3.247650265693664551e-01 2.472938448190689087e-01 2.338821440935134888e-01 1.317309290170669556e-01 1.291460543870925903e-01 -1.518127322196960449e-01 -1.658456400036811829e-02 1.360913217067718506e-01 -2.576377429068088531e-02 -8.666795492172241211e-02 -2.330933958292007446e-01 -2.185208648443222046e-01
-5.842956248670816422e-03 2.121318131685256958e-01 1.098036989569664001e-01 1.658946573734283447e-01 -3.108857572078704834e-01 9.644643962383270264e-02 -2.192995101213455200e-01 4.939714446663856506e-02 -6.256430596113204956e-02 -1.377035379409790039e-01 -3.633708357810974121e-01 1.427960395812988281e-01 -1.898289024829864502e-01 -5.529117770493030548e-03 5.369386449456214905e-02 -1.721588224172592163e-01 -2.840973138809204102e-01 -8.439592272043228149e-02 3.170129358768463135e-01 -1.861363053321838379e-01 1.333471685647964478e-01 2.378408331423997879e-03 -2.283849716186523438e-01 3.025116920471191406e-01 5.633379518985748291e-02 -2.650506235659122467e-02 1.977918744087219238e-01 -4.282651469111442566e-03 8.620946854352951050e-02 -2.611761391162872314e-01 -2.305493131279945374e-02 -1.066798269748687744e-01
8.174628019332885742e-02 5.066735744476318359e-01 1.664379537105560303e-01 -1.700294464826583862e-01 -9.572810493409633636e-03 2.675136625766754150e-01 -1.944725811481475830e-01 -4.780217632651329041e-02 -4.609124362468719482e-02 -3.025972843170166016e-01 -7.991787791252136230e-02 -6.220605596899986267e-02 1.780354045331478119e-02 -3.691795095801353455e-02 1.729944199323654175e-01 -1.302324086427688599e-01 -6.105941906571388245e-02 1.531427502632141113e-01 -1.228433549404144287e-01 -5.545945838093757629e-02 1.485269516706466675e-01 -2.071883082389831543e-01 2.329383641481399536e-01 -1.897825300693511963e-01 -3.958127461373806000e-03 8.877722173929214478e-02 2.389263212680816650e-01 2.247451990842819214e-01 5.126408115029335022e-02 -2.641330957412719727e-01 -1.484238505363464355e-01 -7.200725376605987549e-02
2.199037075042724609e-01 2.278486043214797974e-01 1.610482297837734222e-02 3.118534572422504425e-02 9.428241848945617676e-02 2.869225740432739258e-01 -2.413973063230514526e-01 -2.075533568859100342e-01 1.772124618291854858e-01 -4.868306592106819153e-02 -1.868778169155120850e-01 1.811840981245040894e-01 -2.170230746269226074e-01 2.619141899049282074e-02 2.229052782058715820e-01 -4.522451162338256836e-01 -1.427403390407562256e-01 -1.044155433773994446e-01 2.088652104139328003e-01 1.360306702554225922e-02 6.044367328286170959e-02 2.243899852037429810e-01 1.840020762756466866e-03 7.792426645755767822e-02 2.341265827417373657e-01 2.084828019142150879e-01 -1.484638750553131104e-01 8.127296715974807739e-02 3.718209266662597656e-02 -1.200102865695953369e-01 -1.561131179332733154e-01 -1.255521364510059357e-02
-3.000799193978309631e-02 1.544154882431030273e-01 -2.175618428736925125e-03 9.926559776067733765e-02 7.136616855859756470e-02 -1.247015781700611115e-02 -5.873367190361022949e-01 3.731535747647285461e-02 2.666335180401802063e-02 -8.775357902050018311e-02 -8.599594235420227051e-02 1.138118878006935120e-01 1.823972910642623901e-01 -3.128404319286346436e-01 3.933165222406387329e-02 -2.296202182769775391e-01 -2.971905171871185303e-01 -9.546669572591781616e-02 6.965579837560653687e-02 -1.885662972927093506e-01 2.388646453619003296e-01 1.929683834314346313e-01 -2.065648138523101807e-01 9.768004715442657471e-02 1.056190505623817444e-01 1.478307545185089111e-01 1.742120534181594849e-01 -7.696560770273208618e-02 -4.092198982834815979e-02 -9.446171671152114868e-02 -9.176941215991973877e-02 1.642263978719711304e-01
1.391673274338245392e-02 2.108665108680725098e-01 -2.945159375667572021e-01 -6.870820070616900921e-04 -1.710018515586853027e-01 1.319624483585357666e-01 -2.859655618667602539e-01 1.390081197023391724e-01 7.575104385614395142e-02 -1.597071588039398193e-01 -1.695706248283386230e-01 1.041081175208091736e-01 1.433281600475311279e-01 7.371969521045684814e-03 -2.043880522251129150e-01 -2.127341330051422119e-01 -1.813749223947525024e-01 -3.716618716716766357e-01 2.192433923482894897e-01 -2.331811636686325073e-01 1.408238261938095093e-01 8.925578743219375610e-02 6.153546273708343506e-02 -1.350143253803253174e-01 -3.487347066402435303e-02 2.225071638822555542e-01 5.254417657852172852e-02 -1.128134950995445251e-01 -3.602888807654380798e-02 2.037983685731887817e-01 -2.486080825328826904e-01 -2.196503877639770508e-01
-1.023177132010459900e-01 -7.535029202699661255e-02 -5.169696360826492310e-02 2.054005712270736694e-01 -8.968170732259750366e-02 2.837097346782684326e-01 -5.348845124244689941e-01 -7.530560344457626343e-02 -5.820965394377708435e-02 -2.327000200748443604e-01 -1.292653679847717285e-01 -8.881827816367149353e-03 -1.428690552711486816e-01 -1.896821409463882446e-01 1.102878674864768982e-01 -1.802339404821395874e-01 -4.130112379789352417e-02 -1.957392692565917969e-01 1.566951572895050049e-01 -2.437047660350799561e-01 -9.984444826841354370e-02 -2.388627529144287109e-01 9.874076396226882935e-02 -1.233347877860069275e-02 -1.670819474384188652e-03 1.211863905191421509e-01 3.790410235524177551e-02 -3.510131686925888062e-02 -1.087711676955223083e-01 3.795949369668960571e-02 -3.871832489967346191e-01 4.345516115427017212e-02
-1.012447476387023926e-01 2.584890425205230713e-01 -9.115991741418838501e-02 -1.542191952466964722e-01 -1.657268963754177094e-02 2.130760066211223602e-02 -8.120045810937881470e-02 -2.404763400554656982e-01 1.412649732083082199e-02 -1.176546439528465271e-01 -4.933097958564758301e-02 2.072806358337402344e-01 5.189530085772275925e-03 8.782195299863815308e-02 1.683092266321182251e-01 -2.736744880676269531e-01 -1.922268271446228027e-01 -2.031025886535644531e-01 2.350714355707168579e-01 -7.647518813610076904e-02 3.196170628070831299e-01 -6.018857285380363464e-02 2.728468738496303558e-02 1.643532663583755493e-01 -2.702255174517631531e-02 6.045361608266830444e-02 3.018406331539154053e-01 3.656441569328308105e-01 -7.444020360708236694e-02 -2.259521782398223877e-01 8.358902484178543091e-02 -2.994457483291625977e-01
3.021505475044250488e-01 5.295816063880920410e-01 -2.029969096183776855e-01 7.836029678583145142e-02 8.295974880456924438e-02 1.088935881853103638e-01 -3.663759231567382812e-01 -1.671086400747299194e-01 3.832387924194335938e-02 -1.086112633347511292e-01 -1.643908321857452393e-01 1.155302524566650391e-01 3.831017017364501953e-02 -2.706819772720336914e-02 6.196071207523345947e-02 -1.571050286293029785e-01 1.497714221477508545e-01 -2.050406932830810547e-01 2.140462398529052734e-01 4.801576957106590271e-02 -5.341104045510292053e-02 1.789205372333526611e-01 7.868079096078872681e-02 -1.584969013929367065e-01 2.212919853627681732e-02 -8.838260918855667114e-02 1.606659889221191406e-01 -2.241774797439575195e-01 -1.094018742442131042e-01 1.318208873271942139e-01 1.503284573554992676e-01 -2.364803664386272430e-02
1.790369451045989990e-01 3.287831842899322510e-01 9.973484277725219727e-02 2.338038384914398193e-01 7.959853857755661011e-02 -7.516399025917053223e-02 -3.395552933216094971e-01 -7.065358757972717285e-02 1.940279006958007812e-01 5.698569491505622864e-02 -9.858975559473037720e-02 -1.002219319343566895e-01 -2.378149330615997314e-01 -1.281906217336654663e-01 2.924574911594390869e-01 -1.259078979492187500e-01 -1.684494763612747192e-01 1.745031960308551788e-02 1.262786090373992920e-01 -2.433874458074569702e-01 2.144060730934143066e-01 8.606770634651184082e-02 1.581290215253829956e-01 2.339021414518356323e-01 2.337713390588760376e-01 2.319379597902297974e-01 1.191583797335624695e-01 5.408952012658119202e-02 -1.018863096833229065e-01 -2.083404064178466797e-01 -9.801671653985977173e-02 -4.484049603343009949e-02
1.973931193351745605e-01 3.199920356273651123e-01 -1.438461840152740479e-01 -1.175379753112792969e-01 -8.447583019733428955e-02 1.400892734527587891e-01 -2.947164773941040039e-01 -9.847354143857955933e-02 6.286082416772842407e-02 -2.875225841999053955e-01 -3.922387212514877319e-02 1.532401144504547119e-01 3.026027083396911621e-01 1.153232064098119736e-02 6.351835280656814575e-02 -1.459495723247528076e-01 9.671173989772796631e-02 2.491392642259597778e-01 8.677233755588531494e-02 5.009007081389427185e-02 9.020220488309860229e-02 -2.202304452657699585e-01 8.701755851507186890e-02 -3.714661300182342529e-01 4.404442384839057922e-02 1.814143955707550049e-01 1.402732580900192261e-01 1.400067508220672607e-01 -6.625400483608245850e-02 -2.008266448974609375e-01 -2.301770299673080444e-01 -1.290286332368850708e-01
5.198738723993301392e-02 9.871850907802581787e-02 1.075526103377342224e-01 2.507919967174530029e-01 -1.607140451669692993e-01 1.205105781555175781e-01 -3.270005285739898682e-01 2.277671843767166138e-01 -7.271124422550201416e-02 -1.720413416624069214e-01 -2.265613898634910583e-02 1.947374939918518066e-01 1.447534859180450439e-01 3.339304402470588684e-02 8.152215927839279175e-02 -1.596118211746215820e-01 -8.278187364339828491e-03 -1.516671776771545410e-01 6.041771918535232544e-02 -5.147553980350494385e-03 1.773220896720886230e-01 -1.855861842632293701e-01 2.065030187368392944e-01 1.803209781646728516e-01 -1.367541998624801636e-01 8.208594284951686859e-03 2.473742067813873291e-01 4.877563565969467163e-02 4.236573278903961182e-01 2.899316139519214630e-02 -3.640413880348205566e-01 -1.530676335096359253e-01
3.532609716057777405e-02 1.935627162456512451e-01 -1.127539873123168945e-01 4.207540303468704224e-02 1.895342022180557251e-01 3.408739566802978516e-01 -1.380668580532073975e-01 -4.775332659482955933e-02 -1.580684483051300049e-01 -4.935602098703384399e-02 -1.962559372186660767e-01 1.944386772811412811e-02 -1.212613433599472046e-01 3.633041977882385254e-01 -1.791816502809524536e-01 -3.172253817319869995e-02 1.538491547107696533e-01 2.031688392162322998e-01 1.028447523713111877e-01 -1.185927353799343109e-02 2.679231464862823486e-01 -9.460842609405517578e-02 -1.750136315822601318e-01 4.075870849192142487e-03 1.107804253697395325e-01 8.233572542667388916e-02 3.533514738082885742e-01 2.962355315685272217e-01 -2.164506167173385620e-01 7.182492315769195557e-02 -2.155658900737762451e-01 1.001523807644844055e-01
9.242957830429077148e-02 2.108801454305648804e-01 -3.730779290199279785e-01 2.734675630927085876e-02 -2.255209088325500488e-01 2.903718054294586182e-01 -3.602457642555236816e-01 -2.425388395786285400e-01 1.473590284585952759e-01 -2.347047179937362671e-01 1.581012010574340820e-01 1.593125313520431519e-01 1.156830489635467529e-01 4.826138168573379517e-02 6.305687129497528076e-02 -2.535964548587799072e-02 1.334723830223083496e-01 2.479959279298782349e-03 8.133930712938308716e-02 9.485439211130142212e-02 9.685613214969635010e-02 -4.961006343364715576e-02 -7.664387673139572144e-02 5.091451853513717651e-02 -4.400203749537467957e-02 -7.657897472381591797e-02 3.579240143299102783e-01 7.083997875452041626e-02 2.169229835271835327e-02 -1.025189533829689026e-01 -3.396494686603546143e-01 1.214535981416702271e-01
5.911971628665924072e-02 2.769130170345306396e-01 -2.660287916660308838e-01 2.405592426657676697e-02 -2.473591640591621399e-02 2.134647518396377563e-01 4.492407664656639099e-02 -9.868363291025161743e-02 -2.920935116708278656e-02 2.928949594497680664e-01 -2.449045479297637939e-01 3.661499917507171631e-01 1.556831002235412598e-01 -2.179796844720840454e-01 -1.641765423119068146e-02 -3.457518219947814941e-01 -5.726494640111923218e-02 -1.119725406169891357e-01 8.953224122524261475e-02 -1.002598255872726440e-01 5.551255866885185242e-02 -9.829123318195343018e-02 -5.854471400380134583e-02 1.028850600123405457e-01 1.197515055537223816e-01 4.282239973545074463e-01 2.060146331787109375e-01 -1.083108186721801758e-01 -5.093829706311225891e-02 1.655044034123420715e-02 -4.477613419294357300e-02 -2.972583286464214325e-02
3.378923237323760986e-01 1.548421233892440796e-01 -2.917542457580566406e-01 1.686776280403137207e-01 -2.762637287378311157e-02 1.801443248987197876e-01 -2.837842702865600586e-01 -1.006071045994758606e-01 -1.478509902954101562e-01 6.969042122364044189e-02 2.010584063827991486e-02 2.021591663360595703e-01 -7.270876318216323853e-02 -1.857148408889770508e-01 1.049268990755081177e-01 -1.220230981707572937e-01 1.949141919612884521e-01 -7.212439924478530884e-02 -5.495551601052284241e-02 1.460398882627487183e-01 8.880874514579772949e-02 -2.492305338382720947e-01 1.531917974352836609e-02 8.730047382414340973e-03 5.014744400978088379e-02 1.374157071113586426e-01 2.597147226333618164e-01 -2.074667811393737793e-02 2.949769841507077217e-03 -1.612305343151092529e-01 -4.862083494663238525e-01 3.474170714616775513e-02
1.430289745330810547e-01 1.852128803730010986e-01 -1.428478397428989410e-02 1.363364011049270630e-01 5.057792738080024719e-02 9.386079013347625732e-02 -5.116987824440002441e-01 -1.774426549673080444e-01 1.003828495740890503e-01 -4.836649168282747269e-03 -2.098249495029449463e-01 1.179521381855010986e-01 1.716466546058654785e-01 -2.840743660926818848e-01 1.596834808588027954e-01 -1.693463027477264404e-01 -9.253502637147903442e-02 4.078790172934532166e-02 -6.900062412023544312e-02 4.331025108695030212e-02 2.516033649444580078e-01 3.183526396751403809e-01 -6.050581857562065125e-02 -3.241832926869392395e-02 2.222333550453186035e-01 2.475996017456054688e-01 1.747590750455856323e-01 -1.382605731487274170e-01 1.962502300739288330e-01 4.665515199303627014e-02 -2.962290868163108826e-02 3.513616323471069336e-02
1.676907688379287720e-01 3.613895475864410400e-01 -7.087948173284530640e-02 2.968677319586277008e-03 -1.320784091949462891e-01 2.864234745502471924e-01 -2.387615591287612915e-01 6.377166509628295898e-02 -7.175499945878982544e-02 -2.103355526924133301e-02 -3.119070231914520264e-01 1.040304899215698242e-01 1.303625758737325668e-02 -9.791378676891326904e-02 -3.417989313602447510e-01 1.381866037845611572e-01 5.155557766556739807e-02 4.081599041819572449e-02 1.629876494407653809e-01 7.547304779291152954e-02 -5.278768017888069153e-03 4.017283916473388672e-01 2.757789790630340576e-01 -1.721437722444534302e-01 -9.164539724588394165e-02 1.427540183067321777e-01 2.164244204759597778e-01 1.280807889997959137e-02 1.120483782142400742e-02 -1.672452986240386963e-01 -7.420437037944793701e-02 5.691024661064147949e-02
1.650695800781250000e-01 1.031708940863609314e-01 -8.446356654167175293e-02 2.970944046974182129e-01 -9.249451011419296265e-02 2.125685214996337891e-01 -5.813693404197692871e-01 1.440473347902297974e-01 -1.239571794867515564e-01 4.881883785128593445e-02 -1.101531311869621277e-01 1.820599436759948730e-01 1.745851188898086548e-01 -7.523612678050994873e-02 -1.001079529523849487e-01 -8.012084662914276123e-02 -1.939932256937026978e-02 -6.992239505052566528e-02 3.491659462451934814e-01 7.651104778051376343e-02 2.044275403022766113e-03 -3.410692512989044189e-02 7.017151266336441040e-02 7.255405187606811523e-02 -2.830164432525634766e-01 2.156498096883296967e-02 2.584372460842132568e-01 -8.433912694454193115e-02 -1.344218701124191284e-01 4.100488964468240738e-03 1.338067501783370972e-01 6.140283867716789246e-02
-3.079765290021896362e-02 1.586017310619354248e-01 -9.914887696504592896e-02 3.508416414260864258e-01 -1.916436403989791870e-01 1.664719581604003906e-01 -2.863326072692871094e-01 -1.786409169435501099e-01 7.295891642570495605e-02 -2.943722344934940338e-02 -3.719592690467834473e-01 2.782763540744781494e-01 3.150892555713653564e-01 1.077886763960123062e-02 1.312157511711120605e-01 -1.526919603347778320e-01 -2.134115993976593018e-01 1.130583807826042175e-01 1.468320935964584351e-01 -1.232276335358619690e-01 -3.488875925540924072e-02 1.125653386116027832e-01 -4.670233829529024661e-05 1.266300082206726074e-01 -2.188953608274459839e-01 1.006042361259460449e-01 1.653010696172714233e-01 -2.302491068840026855e-01 5.054925754666328430e-02 -1.054218113422393799e-01 -3.185724467039108276e-02 -1.505741328001022339e-01
2.056885659694671631e-01 1.553474068641662598e-01 -2.322448045015335083e-01 1.727651208639144897e-01 -2.220736593008041382e-01 1.605476140975952148e-01 -2.895483076572418213e-01 -3.470265120267868042e-02 -1.840492188930511475e-01 -6.359314173460006714e-02 -6.028524413704872131e-02 -1.235485896468162537e-01 3.015127182006835938e-01 4.134970717132091522e-03 -2.914913557469844818e-02 -3.417040109634399414e-01 8.922569453716278076e-03 -1.455026268959045410e-01 3.506342470645904541e-01 5.368479713797569275e-02 -6.316272169351577759e-02 -1.871465891599655151e-02 1.744824051856994629e-01 -1.356203109025955200e-01 3.160107731819152832e-01 -2.156077325344085693e-01 1.845335364341735840e-01 4.460312426090240479e-02 -7.454463839530944824e-02 -5.179550126194953918e-02 -1.636340320110321045e-01 -8.138129115104675293e-02
-6.713659316301345825e-02 5.481420829892158508e-02 -8.508314192295074463e-02 1.276321709156036377e-01 -8.944409340620040894e-02 -1.129474490880966187e-01 -3.168110251426696777e-01 -1.322029996663331985e-02 -2.723327577114105225e-01 -1.382010281085968018e-01 -1.218989565968513489e-01 1.877834200859069824e-01 -5.506566725671291351e-03 8.420903980731964111e-02 -1.012231260538101196e-01 -1.659001410007476807e-01 7.543164491653442383e-02 -2.095300145447254181e-02 2.076819241046905518e-01 -7.972868531942367554e-02 2.058307677507400513e-01 -1.254019886255264282e-01 7.233956456184387207e-02 1.854001879692077637e-01 -8.907219767570495605e-02 1.362362354993820190e-01 2.335602790117263794e-02 -1.201087981462478638e-01 -2.631134688854217529e-01 -1.022759750485420227e-01 -4.402932524681091309e-01 -4.370949268341064453e-01
3.016133606433868408e-01 2.711147367954254150e-01 -1.084732543677091599e-02 -2.175633609294891357e-02 -1.353395283222198486e-01 1.587382704019546509e-01 -1.319177299737930298e-01 -1.344047188758850098e-01 -4.321184009313583374e-02 -1.847709268331527710e-01 5.570255964994430542e-02 5.722762271761894226e-02 -8.026463538408279419e-02 -2.574239075183868408e-01 4.229659389238804579e-04 5.770412459969520569e-02 -3.052633814513683319e-02 1.252314355224370956e-02 3.201845288276672363e-01 -1.586248725652694702e-01 2.510873377323150635e-01 1.039227098226547241e-01 4.382170736789703369e-02 -2.500644028186798096e-01 1.313766837120056152e-01 -7.492870092391967773e-02 2.394116818904876709e-01 3.582662045955657959e-01 1.115576922893524170e-01 -1.357478648424148560e-01 -2.398487031459808350e-01 2.711386382579803467e-01
1.240128502249717712e-01 2.168309837579727173e-01 -3.652379512786865234e-01 3.451376035809516907e-02 -7.692166417837142944e-02 3.187309801578521729e-01 -3.255805671215057373e-01 -6.554824858903884888e-02 -6.749957054853439331e-02 3.385768085718154907e-02 7.757566869258880615e-02 4.387410730123519897e-02 -1.384654939174652100e-01 -1.219639927148818970e-01 8.563090115785598755e-02 -5.354537814855575562e-02 2.208935320377349854e-01 -6.869741529226303101e-02 9.633199125528335571e-02 1.366702020168304443e-01 1.585746854543685913e-01 -1.279385536909103394e-01 6.952680647373199463e-02 2.356304228305816650e-01 1.909992098808288574e-01 2.324581891298294067e-02 2.093996107578277588e-01 -5.443333089351654053e-02 -3.691247850656509399e-02 -2.768289148807525635e-01 -4.197170436382293701e-01 7.735217362642288208e-02
-6.651486456394195557e-02 1.107882559299468994e-01 4.085188359022140503e-02 2.243828028440475464e-01 -1.647842377424240112e-01 2.298974841833114624e-01 -2.629972398281097412e-01 9.116118401288986206e-02 -1.502741128206253052e-01 -1.324282288551330566e-01 -2.225434035062789917e-01 2.754297554492950439e-01 6.969260983169078827e-03 -1.950404793024063110e-01 4.251271486282348633e-01 -2.338412255048751831e-01 -2.683426737785339355e-01 2.395750880241394043e-01 2.310822904109954834e-01 1.289967000484466553e-01 1.533760130405426025e-01 1.168112605810165405e-01 -9.876995533704757690e-02 1.216514036059379578e-01 -1.024699732661247253e-01 -5.932494066655635834e-03 1.983167529106140137e-01 -3.830187395215034485e-02 5.727943778038024902e-02 -1.361450552940368652e-01 -1.467059087008237839e-02 -1.611261442303657532e-02
2.515025995671749115e-02 1.951450556516647339e-01 1.716834008693695068e-01 -1.943061687052249908e-02 -2.426502704620361328e-01 1.750106513500213623e-01 -3.595574200153350830e-01 6.907276064157485962e-02 -5.529279261827468872e-02 5.306489020586013794e-02 -3.554874658584594727e-01 2.252682894468307495e-01 -1.932841986417770386e-01 -1.307579725980758667e-01 1.070843562483787537e-01 -2.564364969730377197e-01 -1.941567808389663696e-01 8.307625539600849152e-03 9.988615661859512329e-02 3.125284984707832336e-02 2.625787258148193359e-01 -2.140471488237380981e-01 -1.556652784347534180e-01 2.270077168941497803e-01 5.224381387233734131e-02 -1.736841537058353424e-02 6.270796060562133789e-02 -1.340035647153854370e-01 3.335640951991081238e-02 -3.447923660278320312e-01 9.267180413007736206e-02 -2.117737755179405212e-02
-1.069361492991447449e-01 2.305877357721328735e-01 -1.069229841232299805e-01 -6.570042669773101807e-02 -6.191150285303592682e-03 1.201009750366210938e-01 -3.631868660449981689e-01 -2.253660559654235840e-01 -2.302273362874984741e-02 -1.687290370464324951e-01 -5.971582606434822083e-02 -7.310819625854492188e-02 -6.568931508809328079e-03 1.921649463474750519e-02 1.739457063376903534e-02 -2.424912750720977783e-01 3.238238096237182617e-01 4.007222056388854980e-01 2.824443280696868896e-01 1.055340245366096497e-01 1.718534082174301147e-01 1.360254585742950439e-01 -1.620882749557495117e-01 -6.115749105811119080e-02 -3.048232197761535645e-02 -3.691837936639785767e-02 2.411206513643264771e-01 -9.627917781472206116e-03 -1.618465483188629150e-01 -2.451343834400177002e-02 -3.063012361526489258e-01 -9.756556898355484009e-02
-1.627380549907684326e-01 2.655695676803588867e-01 -6.056501716375350952e-02 -2.435434162616729736e-01 -1.960440129041671753e-01 2.695129811763763428e-01 -4.551256299018859863e-01 6.104987114667892456e-02 2.487874776124954224e-01 -8.917260915040969849e-02 -1.486572027206420898e-01 2.392544448375701904e-01 -9.866551309823989868e-02 -1.880460530519485474e-01 1.446802616119384766e-01 -6.699911504983901978e-02 6.262669712305068970e-02 -7.675739470869302750e-03 2.388692200183868408e-01 1.435184925794601440e-01 1.367454677820205688e-01 1.335828751325607300e-01 -4.555082321166992188e-02 -1.254786401987075806e-01 1.667931559495627880e-03 8.400150388479232788e-02 2.040328085422515869e-02 -2.279658466577529907e-01 2.712375298142433167e-02 -7.419793307781219482e-02 -2.332743853330612183e-01 2.055777460336685181e-01
-1.628618314862251282e-02 2.790118753910064697e-02 -1.936982274055480957e-01 6.833820790052413940e-02 -2.921421527862548828e-01 5.390959605574607849e-02 -3.764926493167877197e-01 5.100196227431297302e-02 -6.591550074517726898e-03 2.724622189998626709e-02 -3.931674957275390625e-01 -1.999112404882907867e-02 5.248882248997688293e-02 -1.315841972827911377e-01 2.392370104789733887e-01 -5.038200411945581436e-03 3.361024707555770874e-02 2.327908426523208618e-01 2.335013151168823242e-01 1.761991381645202637e-01 8.611118048429489136e-02 2.994143962860107422e-02 -4.254112765192985535e-02 -3.140783905982971191e-01 9.206554293632507324e-02 -8.529286086559295654e-02 4.347880482673645020e-01 -5.909873172640800476e-02 -1.565101593732833862e-01 -6.753949820995330811e-02 -4.285782575607299805e-02 -4.728344455361366272e-02
5.704963207244873047e-02 3.473363518714904785e-01 -3.527262210845947266e-01 -1.541308313608169556e-01 -1.956589668989181519e-01 -3.337993286550045013e-03 -1.185702309012413025e-01 -3.190360963344573975e-01 -6.625653803348541260e-02 1.079125422984361649e-02 -1.052486747503280640e-01 6.493124365806579590e-02 2.643331289291381836e-01 9.972485154867172241e-02 1.294260621070861816e-01 -1.716657578945159912e-01 -6.786356866359710693e-02 -1.423477530479431152e-01 1.142262369394302368e-01 5.439957603812217712e-02 9.921021759510040283e-02 -1.036943197250366211e-01 -2.804965712130069733e-02 1.439874172210693359e-01 -1.860125511884689331e-01 1.897175982594490051e-02 3.054876625537872314e-01 1.310777664184570312e-01 1.630075722932815552e-01 -3.088563084602355957e-01 -1.699819266796112061e-01 -2.205563932657241821e-01
-2.286138236522674561e-01 1.742550730705261230e-01 -2.426527887582778931e-01 -1.269606798887252808e-01 -1.387958377599716187e-01 4.031767249107360840e-01 -1.676743775606155396e-01 -6.654658168554306030e-02 -1.743252724409103394e-01 -1.052870005369186401e-01 -1.937974244356155396e-01 -1.197455003857612610e-01 -1.576796919107437134e-01 -2.176703512668609619e-01 -4.851619526743888855e-02 -2.945536971092224121e-01 2.809013426303863525e-01 -1.033691763877868652e-01 2.611557543277740479e-01 -9.621478617191314697e-02 3.669260442256927490e-02 1.015363074839115143e-02 -1.665278822183609009e-01 3.413854539394378662e-02 -1.375262290239334106e-01 3.020770102739334106e-02 3.252978324890136719e-01 2.101677656173706055e-02 -2.011343091726303101e-02 -3.104436397552490234e-02 9.414448402822017670e-03 -2.198693454265594482e-01
-1.116679236292839050e-01 2.661000490188598633e-01 -4.398902133107185364e-02 1.003143638372421265e-01 -1.235365942120552063e-01 2.036521732807159424e-01 -2.348642796277999878e-01 -1.026535928249359131e-01 -2.676759362220764160e-01 1.522672027349472046e-01 -9.113401174545288086e-02 5.165961012244224548e-02 1.006435602903366089e-01 -2.070595026016235352e-01 -1.443034708499908447e-01 -2.672908902168273926e-01 1.817895025014877319e-01 -2.346587553620338440e-02 9.441473335027694702e-02 -2.528340518474578857e-01 7.243625819683074951e-02 -4.825954511761665344e-02 -8.503086864948272705e-02 -2.414508163928985596e-02 3.303152322769165039e-01 3.759172558784484863e-01 3.031288981437683105e-01 -8.250898867845535278e-02 -1.743676215410232544e-01 3.233291953802108765e-02 -7.708851993083953857e-02 -1.512367576360702515e-01
-2.096638828516006470e-02 3.434586524963378906e-01 -2.790079414844512939e-01 3.250163048505783081e-02 -1.599083840847015381e-02 4.003330171108245850e-01 -2.638950347900390625e-01 2.133716456592082977e-02 -1.249397918581962585e-01 -1.131744459271430969e-01 -3.409187868237495422e-02 -4.521991685032844543e-02 1.066999658942222595e-01 2.468414604663848877e-02 1.190070807933807373e-01 -3.644646108150482178e-01 1.595902070403099060e-02 -2.541469931602478027e-01 -1.014735028147697449e-01 9.607273340225219727e-02 3.139065951108932495e-02 -1.330346167087554932e-01 -9.325724840164184570e-02 5.727255716919898987e-03 -2.219106256961822510e-01 2.094784677028656006e-01 2.957667112350463867e-01 -4.208401963114738464e-02 2.796438988298177719e-03 -2.711695730686187744e-01 -7.101041823625564575e-02 9.336209297180175781e-02
-4.202824458479881287e-02 1.280025988817214966e-01 -1.079025045037269592e-01 2.496073395013809204e-02 -2.714507654309272766e-02 1.703422814607620239e-01 -3.990408778190612793e-02 -1.728008985519409180e-01 -1.971508562564849854e-02 7.310872524976730347e-02 -3.177696168422698975e-01 3.407778143882751465e-01 -1.180995926260948181e-01 -1.683208197355270386e-01 -1.291604936122894287e-01 -1.198683530092239380e-01 -7.815985009074211121e-03 -4.313764721155166626e-02 2.246526926755905151e-01 -1.917485743761062622e-01 1.833440363407135010e-01 2.227050513029098511e-01 -1.944853812456130981e-01 -8.418618142604827881e-02 -4.165562614798545837e-02 -7.812508195638656616e-02 4.438137114048004150e-01 3.953604698181152344e-01 5.762247741222381592e-02 -1.279174238443374634e-01 -9.166601300239562988e-02 -7.562080025672912598e-02
1.234015896916389465e-01 2.036204785108566284e-01 3.614256531000137329e-02 2.358222194015979767e-02 8.369835093617439270e-03 4.335616156458854675e-02 -8.753740787506103516e-02 -2.325491160154342651e-01 -1.064516827464103699e-01 2.788151986896991730e-02 -1.973211765289306641e-01 3.310069739818572998e-01 -2.412653155624866486e-02 -9.505403041839599609e-02 -8.399149775505065918e-02 5.608368292450904846e-02 1.175450310111045837e-01 8.692891150712966919e-02 4.269980192184448242e-01 -1.693297326564788818e-01 2.803875803947448730e-01 7.235551625490188599e-02 -7.641800493001937866e-02 -2.297815680503845215e-02 -1.784433983266353607e-02 -1.185340508818626404e-01 3.410993516445159912e-01 4.348571598529815674e-01 8.106917887926101685e-02 -1.186975240707397461e-01 -1.220866069197654724e-01 -1.391054540872573853e-01
7.802284508943557739e-02 4.729180037975311279e-01 -2.120892405509948730e-01 -1.188318431377410889e-01 -2.545221149921417236e-01 6.292918324470520020e-02 -1.637244224548339844e-01 -5.668462812900543213e-02 2.043146342039108276e-01 -2.538206521421670914e-03 -2.245052531361579895e-02 5.255255475640296936e-02 1.223448216915130615e-01 -3.109031021595001221e-01 2.593306079506874084e-02 -2.327478528022766113e-01 -8.846225589513778687e-02 -2.360922247171401978e-01 7.865303009748458862e-02 1.532527245581150055e-02 3.781392574310302734e-01 -8.831632323563098907e-03 1.881935447454452515e-01 -1.422578543424606323e-01 3.096309676766395569e-02 9.210062026977539062e-02 1.135799288749694824e-01 -1.953250914812088013e-01 -1.291429996490478516e-01 1.691889017820358276e-01 -1.592593789100646973e-01 -3.225585818290710449e-02
1.068097539246082306e-02 1.731175631284713745e-01 -4.730975255370140076e-03 1.853147745132446289e-01 5.509827286005020142e-02 2.400056868791580200e-01 -8.822398632764816284e-02 -3.333784341812133789e-01 -1.135679036378860474e-01 -1.841747760772705078e-01 2.624319121241569519e-02 -8.458635956048965454e-02 -1.079001501202583313e-01 -2.160478010773658752e-02 -7.436724007129669189e-02 -2.355430573225021362e-01 1.813123524188995361e-01 3.923782333731651306e-02 2.672113776206970215e-01 -2.931763976812362671e-02 -9.421731345355510712e-03 -8.958985656499862671e-02 7.757700048387050629e-03 -7.194750010967254639e-02 1.535668522119522095e-01 -2.859271876513957977e-02 5.421134829521179199e-01 7.030981779098510742e-02 -2.798236012458801270e-01 4.172269627451896667e-02 -1.947079300880432129e-01 -2.588362991809844971e-01
2.013560086488723755e-01 2.776805758476257324e-01 -1.254627704620361328e-01 1.510346680879592896e-01 -7.191162556409835815e-02 2.336495816707611084e-01 3.820440918207168579e-02 -1.974664777517318726e-01 -2.963281571865081787e-01 -1.751704961061477661e-01 -1.178306341171264648e-01 1.760766655206680298e-02 1.732412874698638916e-01 1.915092319250106812e-01 2.864038571715354919e-02 -9.749574959278106689e-02 -1.353177726268768311e-01 -8.980974555015563965e-03 1.316571682691574097e-01 -2.647441625595092773e-01 9.585184603929519653e-02 -2.174604982137680054e-01 1.199332773685455322e-01 3.701140731573104858e-02 -1.763523519039154053e-01 2.320745959877967834e-02 3.253374993801116943e-01 -3.277502655982971191e-01 1.182038709521293640e-01 -1.844819635152816772e-01 -2.507017254829406738e-01 -8.478871546685695648e-03
-1.807429045438766479e-01 1.439450383186340332e-01 -1.486417055130004883e-01 2.295766919851303101e-01 2.969364523887634277e-01 1.924945265054702759e-01 -7.878445088863372803e-02 -1.661684066057205200e-01 1.759739220142364502e-01 1.264098733663558960e-01 -3.088375329971313477e-01 5.668109748512506485e-03 1.485266387462615967e-01 -7.329796999692916870e-02 1.635342836380004883e-01 -1.200140938162803650e-01 -3.315415978431701660e-01 4.372214153409004211e-02 1.314253658056259155e-01 8.883381634950637817e-02 3.016830384731292725e-01 4.236916825175285339e-02 3.124392032623291016e-01 3.567653940990567207e-03 3.108959645032882690e-02 -8.958894759416580200e-02 -4.421984776854515076e-02 4.570878669619560242e-02 7.230234891176223755e-02 -9.877441823482513428e-02 -3.700979650020599365e-01 -9.695810824632644653e-02
2.599785476922988892e-02 2.019555866718292236e-01 -3.634301722049713135e-01 -1.176740080118179321e-01 2.507316507399082184e-02 3.052935600280761719e-01 -2.425432801246643066e-01 -1.627703756093978882e-01 1.248190179467201233e-01 -3.055158257484436035e-01 2.214935980737209320e-02 1.490737944841384888e-01 1.757894605398178101e-01 8.520887047052383423e-02 -1.737367361783981323e-01 -4.607257619500160217e-02 1.543779969215393066e-01 1.608553379774093628e-01 -6.233833357691764832e-02 2.629694938659667969e-01 2.661362886428833008e-01 1.695937067270278931e-01 4.315651953220367432e-02 -2.496610954403877258e-02 -1.301528885960578918e-03 7.429854944348335266e-03 2.173998802900314331e-01 4.300199076533317566e-02 1.569485515356063843e-01 -2.522556483745574951e-01 -2.314136177301406860e-01 -1.246723011136054993e-01
-4.451590031385421753e-02 3.521360456943511963e-01 -1.701431274414062500e-01 -9.046525508165359497e-02 -1.282835900783538818e-01 -1.637473516166210175e-02 -2.643300592899322510e-01 -1.707670092582702637e-01 -8.128570765256881714e-02 1.746158488094806671e-02 2.573022805154323578e-02 -1.944689662195742130e-03 1.944091171026229858e-01 -3.113515973091125488e-01 4.454267024993896484e-02 -4.567934945225715637e-02 -4.103161394596099854e-02 -8.992153406143188477e-02 -3.601436316967010498e-02 2.710902318358421326e-02 4.567382037639617920e-01 -1.864998042583465576e-01 1.976230889558792114e-01 6.927478313446044922e-02 1.810821145772933960e-01 2.159941196441650391e-01 1.738260686397552490e-01 -1.336985826492309570e-01 -1.764507889747619629e-01 8.490294963121414185e-02 -2.369320690631866455e-01 -2.316969484090805054e-01
7.845188677310943604e-02 4.872442185878753662e-01 4.914908483624458313e-02 8.269689232110977173e-02 1.482549160718917847e-01 1.502837687730789185e-01 -1.658469736576080322e-01 -1.114756837487220764e-01 6.680593639612197876e-02 -1.576862931251525879e-01 -3.388835787773132324e-01 9.325043112039566040e-02 -7.212429773062467575e-03 -4.943265579640865326e-03 1.805571764707565308e-01 -3.342174887657165527e-01 -2.264384925365447998e-01 -1.997686177492141724e-01 5.718751251697540283e-02 -2.229815870523452759e-01 -3.316020593047142029e-02 -1.353436410427093506e-01 1.785743422806262970e-02 -6.146913021802902222e-02 2.154308408498764038e-01 7.867113500833511353e-02 -1.330782007426023483e-02 2.262595891952514648e-01 2.643955945968627930e-01 -6.388328969478607178e-02 -1.398616284132003784e-01 1.540615689009428024e-02
-1.607992500066757202e-01 1.907117217779159546e-01 3.311903402209281921e-02 -1.575095504522323608e-01 -3.838810324668884277e-01 4.456206560134887695e-01 -2.729131281375885010e-01 -4.576383531093597412e-02 -2.059935033321380615e-01 -1.739731729030609131e-01 -1.091764941811561584e-01 -8.710953593254089355e-02 -1.572085469961166382e-01 -2.445076126605272293e-03 4.582543671131134033e-02 -1.921118795871734619e-01 2.073589265346527100e-01 -1.127737239003181458e-01 5.744271725416183472e-02 -3.558461088687181473e-03 2.247251421213150024e-01 1.398692727088928223e-01 -4.363638535141944885e-02 4.095920920372009277e-02 -1.414338350296020508e-01 -1.423679739236831665e-01 3.622522354125976562e-01 -7.223232532851397991e-04 5.777613446116447449e-02 2.366786263883113861e-02 -8.312149345874786377e-02 1.357635259628295898e-01
2.284348458051681519e-01 2.572753131389617920e-01 -3.127000927925109863e-01 1.594511270523071289e-01 -7.765279710292816162e-02 1.449636556208133698e-02 -5.291290283203125000e-01 -6.367274094372987747e-03 -2.271148413419723511e-01 -6.578785181045532227e-02 -1.764656007289886475e-01 2.830179929733276367e-01 1.806682497262954712e-01 2.237199107185006142e-03 -4.623032733798027039e-02 -2.016415894031524658e-01 -6.165109202265739441e-02 -8.172893524169921875e-02 1.283784806728363037e-01 1.806226819753646851e-01 -7.042647898197174072e-02 1.654157936573028564e-01 8.635632693767547607e-02 -7.073885202407836914e-02 1.298058629035949707e-01 -1.635861694812774658e-01 1.303772032260894775e-01 -2.326686233282089233e-01 -5.241231247782707214e-02 8.270937204360961914e-02 -2.461200207471847534e-02 1.628638058900833130e-02
9.952025115489959717e-02 2.613315582275390625e-01 -1.619136780500411987e-01 -6.262420117855072021e-02 -7.409264892339706421e-02 3.473660051822662354e-01 -2.085611075162887573e-01 -1.535175591707229614e-01 -1.964259743690490723e-01 -5.143242329359054565e-02 1.248183622956275940e-01 7.920370995998382568e-02 -8.038346469402313232e-02 -1.041000857949256897e-01 1.324677467346191406e-01 -1.458078920841217041e-01 2.055110931396484375e-01 -7.099319249391555786e-02 1.658031158149242401e-02 -7.512819021940231323e-02 2.694253027439117432e-01 -3.162668943405151367e-01 1.223017573356628418e-01 1.069690138101577759e-01 -2.189812660217285156e-01 -2.740678191184997559e-01 3.662126064300537109e-01 7.042646408081054688e-02 -1.345809698104858398e-01 -5.962455272674560547e-02 -2.033893615007400513e-01 -4.332926124334335327e-02
1.470042765140533447e-01 2.388266474008560181e-01 -5.680152028799057007e-02 1.006621047854423523e-01 8.330375701189041138e-02 1.353280246257781982e-01 -3.739440143108367920e-01 -1.446068137884140015e-01 2.092214524745941162e-01 -7.885426282882690430e-02 -1.810864657163619995e-01 6.920307129621505737e-02 2.079585194587707520e-01 -3.072560429573059082e-01 3.365522623062133789e-02 -2.834402322769165039e-01 -8.351188898086547852e-02 5.700714141130447388e-02 -2.175583690404891968e-01 1.135074943304061890e-01 1.828095465898513794e-01 2.706424891948699951e-01 -1.126588210463523865e-01 4.546272009611129761e-02 1.979857236146926880e-01 1.350549161434173584e-01 1.393276602029800415e-01 2.453452721238136292e-02 2.773159742355346680e-01 -2.115762792527675629e-02 -2.082070261240005493e-01 1.589884310960769653e-01
1.822160631418228149e-01 1.823711991310119629e-01 4.032206907868385315e-02 1.466642320156097412e-01 1.965335803106427193e-03 8.195187151432037354e-02 -1.467942297458648682e-01 -2.229688316583633423e-01 1.762172323651611805e-03 -1.813924312591552734e-01 3.565089032053947449e-02 1.620517969131469727e-01 -1.778116375207901001e-01 -2.576334774494171143e-01 1.226236745715141296e-01 -1.741393953561782837e-01 2.101054340600967407e-01 -1.511610895395278931e-01 -5.837833508849143982e-02 -1.214761361479759216e-01 5.710254609584808350e-02 7.344938814640045166e-03 1.067957747727632523e-02 1.760545559227466583e-02 -1.117165684700012207e-01 5.534249171614646912e-02 5.393251776695251465e-01 -8.405904471874237061e-02 -1.839841455221176147e-01 -4.280976653099060059e-01 -2.683725580573081970e-02 9.171134978532791138e-02
1.881010085344314575e-01 2.962381243705749512e-01 -1.020607799291610718e-01 2.569733560085296631e-01 1.957013271749019623e-02 6.186407804489135742e-02 -2.332997769117355347e-01 3.057195842266082764e-01 -2.107202857732772827e-01 2.496984228491783142e-02 -1.845071017742156982e-01 1.311880350112915039e-01 4.076137021183967590e-02 -1.319877654314041138e-01 -1.865466237068176270e-01 -3.577498793601989746e-01 -1.258920431137084961e-01 2.020637542009353638e-01 4.540606867522001266e-03 5.966943129897117615e-02 1.066294759511947632e-01 2.083527594804763794e-01 2.025755792856216431e-01 -1.475119441747665405e-01 3.601559251546859741e-02 1.116643548011779785e-01 3.713180497288703918e-02 1.361091434955596924e-02 -1.954246312379837036e-02 -1.122334450483322144e-01 -4.042113125324249268e-01 2.504188753664493561e-02
1.148567572236061096e-01 2.647223472595214844e-01 -1.560946851968765259e-01 -1.673272997140884399e-01 1.460791677236557007e-01 1.468174308538436890e-01 -2.249768078327178955e-01 -2.039273269474506378e-02 -4.487865045666694641e-02 -1.691250316798686981e-02 -9.450282901525497437e-02 5.683230981230735779e-02 1.638896316289901733e-01 2.472471594810485840e-01 1.916448324918746948e-01 -1.223810613155364990e-01 -5.398884415626525879e-02 2.410324662923812866e-01 4.029464349150657654e-02 2.218272238969802856e-01 5.258803367614746094e-01 1.183755695819854736e-01 -2.823512628674507141e-02 2.087988145649433136e-02 8.443733304738998413e-02 -4.839038476347923279e-02 1.874675750732421875e-01 1.478806287050247192e-01 1.094224750995635986e-01 5.163633823394775391e-02 -1.503745764493942261e-01 -3.300150632858276367e-01
4.129126667976379395e-02 3.892708420753479004e-01 -1.137268468737602234e-01 -7.995215058326721191e-02 -1.504110693931579590e-01 2.338465154170989990e-01 -3.116062581539154053e-01 -3.073030710220336914e-01 -1.897104829549789429e-01 -1.459147632122039795e-01 1.005519703030586243e-01 1.606681495904922485e-01 2.216355688869953156e-02 -4.491730406880378723e-02 1.830683201551437378e-01 -2.134746909141540527e-01 1.437246650457382202e-01 -1.800151169300079346e-01 5.114924162626266479e-02 1.531421393156051636e-01 1.845988035202026367e-01 1.758422516286373138e-02 -1.065018624067306519e-01 5.936923995614051819e-02 -1.403599530458450317e-01 -3.787419758737087250e-03 4.074084460735321045e-01 1.019011065363883972e-01 -2.810843847692012787e-02 -1.607441753149032593e-01 -1.525794863700866699e-01 9.706218540668487549e-02
2.057449519634246826e-01 2.056930810213088989e-01 -1.454838514328002930e-01 8.110664039850234985e-02 3.044523112475872040e-02 2.102054357528686523e-01 -2.731290459632873535e-01 -1.489448398351669312e-01 3.305385112762451172e-01 -1.249812636524438858e-02 -1.659688502550125122e-01 2.531006336212158203e-01 -1.023173518478870392e-02 7.758004963397979736e-02 9.398109465837478638e-02 -3.783877789974212646e-01 -1.062448248267173767e-01 1.137031540274620056e-01 1.944022625684738159e-01 -3.582715988159179688e-01 1.344906538724899292e-01 9.057538211345672607e-02 -8.999701589345932007e-02 1.764635741710662842e-01 8.927674591541290283e-02 1.947430223226547241e-01 2.768964506685733795e-02 1.444552093744277954e-01 -8.078821748495101929e-02 -8.732946217060089111e-02 -9.487926959991455078e-02 1.999639868736267090e-01
1.716725975275039673e-01 1.338780969381332397e-01 -3.288397565484046936e-02 -6.423358805477619171e-03 -5.284187197685241699e-02 3.574207723140716553e-01 -3.256516456604003906e-01 5.342239141464233398e-02 -2.906694822013378143e-02 -3.464505821466445923e-02 -2.514939308166503906e-01 1.733388751745223999e-01 2.286745011806488037e-01 1.675966829061508179e-01 1.106544360518455505e-01 2.138917520642280579e-02 -5.901998281478881836e-02 1.061319746077060699e-02 1.351644992828369141e-01 -4.243868216872215271e-02 2.142397016286849976e-01 -9.659648686647415161e-02 3.166329562664031982e-01 2.190988957881927490e-01 -6.290089339017868042e-02 1.423491239547729492e-01 9.443596005439758301e-03 -2.608274221420288086e-01 3.221788704395294189e-01 -2.155245244503021240e-01 -1.844788342714309692e-01 -1.408376842737197876e-01
1.258379369974136353e-01 1.236177161335945129e-01 2.385251224040985107e-01 1.040511392056941986e-02 -3.422900736331939697e-01 2.040659785270690918e-01 -1.984535753726959229e-01 7.792147248983383179e-02 -7.062899321317672729e-02 -1.162615045905113220e-01 -1.974021345376968384e-01 9.875211119651794434e-02 -1.675694808363914490e-02 -1.006987616419792175e-01 -3.208346292376518250e-02 -3.017946779727935791e-01 -1.143904328346252441e-01 1.594564616680145264e-01 2.769106030464172363e-01 -2.564157843589782715e-01 1.441213786602020264e-01 -8.936398476362228394e-02 -1.353156864643096924e-01 2.467185407876968384e-01 9.073473513126373291e-02 -3.941069170832633972e-02 2.026996314525604248e-01 -1.011273637413978577e-01 -2.705933526158332825e-02 -3.098381161689758301e-01 -3.015279769897460938e-01 1.538533624261617661e-02
4.210704565048217773e-01 1.157045736908912659e-01 1.123991142958402634e-02 -8.246127516031265259e-03 -2.038973718881607056e-01 1.226007379591464996e-02 -3.742194473743438721e-01 -1.237599402666091919e-01 8.313608169555664062e-02 -9.383910149335861206e-02 -2.812452316284179688e-01 -6.186543032526969910e-02 -1.009658724069595337e-01 -1.077517867088317871e-03 7.048654556274414062e-02 1.053095385432243347e-01 -1.922382563352584839e-01 1.218943670392036438e-01 1.647319644689559937e-01 -1.379981786012649536e-01 2.630532979965209961e-01 2.065732926130294800e-01 2.133757248520851135e-02 1.883940398693084717e-01 -1.595204025506973267e-01 1.120024845004081726e-01 1.837249249219894409e-01 2.491982728242874146e-01 2.253772020339965820e-01 6.599445827305316925e-03 -1.997917592525482178e-01 1.293327212333679199e-01
1.020941287279129028e-01 3.828977942466735840e-01 -1.675994247198104858e-01 1.953228414058685303e-01 5.901883915066719055e-02 1.878359019756317139e-01 -4.777966737747192383e-01 -8.217709138989448547e-03 2.554420530796051025e-01 -1.324367076158523560e-01 6.575465202331542969e-02 1.365877985954284668e-01 -8.319397270679473877e-02 -6.304639577865600586e-02 2.507880702614784241e-02 -3.455648422241210938e-01 1.193175558000802994e-02 1.175705045461654663e-01 1.129090785980224609e-01 1.119905263185501099e-01 -1.478437036275863647e-01 1.914589852094650269e-01 1.218500286340713501e-01 -1.058970242738723755e-01 -2.135702073574066162e-01 1.096538305282592773e-01 1.336189210414886475e-01 1.661437749862670898e-01 1.626873165369033813e-01 4.918801411986351013e-02 -1.278960406780242920e-01 2.689341641962528229e-02
-3.127922490239143372e-02 2.048449665307998657e-01 -1.808388829231262207e-01 -6.891114264726638794e-02 4.472729936242103577e-02 9.377520531415939331e-02 -6.728857010602951050e-02 -1.147031337022781372e-01 -6.129861995577812195e-02 2.355754561722278595e-02 -2.735401391983032227e-01 2.353706210851669312e-01 -6.353560090065002441e-02 -8.685772120952606201e-02 -1.540170609951019287e-01 -1.891836524009704590e-01 3.464895486831665039e-02 -2.357133328914642334e-01 3.185147345066070557e-01 -1.390724778175354004e-01 2.880285382270812988e-01 8.102126419544219971e-02 -2.510642409324645996e-01 -1.371109038591384888e-01 -3.981171548366546631e-02 -2.037453502416610718e-01 2.763609886169433594e-01 3.928655087947845459e-01 1.323570311069488525e-01 -1.328594535589218140e-01 -1.031153947114944458e-01 -1.302723735570907593e-01
-1.038653030991554260e-02 3.422976732254028320e-01 -1.543741673231124878e-01 -6.001691520214080811e-02 -6.614112108945846558e-02 1.756399124860763550e-01 -2.497619241476058960e-01 -2.574070990085601807e-01 -1.466334611177444458e-01 -1.807610094547271729e-01 4.877172783017158508e-02 4.116338118910789490e-02 1.183382570743560791e-01 -5.445007234811782837e-02 2.318641990423202515e-01 -1.396830826997756958e-01 -7.799969613552093506e-02 -2.332546710968017578e-01 -6.381753832101821899e-02 2.208625373896211386e-04 2.398201227188110352e-01 -5.172060057520866394e-02 -9.696898609399795532e-02 -3.563075140118598938e-02 -1.886170208454132080e-01 -1.954938918352127075e-01 3.545749187469482422e-01 1.620649695396423340e-01 5.747857317328453064e-02 -3.209120333194732666e-01 -2.445345222949981689e-01 1.250751316547393799e-01
5.684454739093780518e-02 1.102874353528022766e-01 -9.196006506681442261e-02 2.838637828826904297e-01 -7.095021009445190430e-02 2.623871862888336182e-01 3.096870845183730125e-03 -7.934762537479400635e-02 -4.511005431413650513e-02 -1.906159892678260803e-02 -3.002089262008666992e-01 3.722098171710968018e-01 -2.239076942205429077e-01 -9.184517711400985718e-02 1.113360598683357239e-01 -5.595029518008232117e-02 -5.579397454857826233e-02 -8.029759675264358521e-02 -6.764242053031921387e-02 -3.441684246063232422e-01 2.357410490512847900e-01 -1.165191531181335449e-01 7.270372658967971802e-02 5.292258784174919128e-02 5.279707163572311401e-02 -1.268959641456604004e-01 1.540652513504028320e-01 -3.109255433082580566e-01 2.142933458089828491e-01 3.770543262362480164e-02 -1.929615586996078491e-01 -2.766217589378356934e-01
1.211642548441886902e-01 1.675747334957122803e-01 -2.484980076551437378e-01 -2.488237470388412476e-01 -2.593610249459743500e-02 1.347933858633041382e-01 -2.171092033386230469e-01 -8.744666725397109985e-02 2.572626173496246338e-01 -1.573047637939453125e-01 -3.631217479705810547e-01 1.780210584402084351e-01 3.668193519115447998e-02 -5.633611232042312622e-03 2.428328245878219604e-01 -2.206991985440254211e-02 -5.124691501259803772e-02 -2.446612566709518433e-01 2.044654935598373413e-01 2.468169927597045898e-01 3.002912402153015137e-01 5.476373061537742615e-02 1.981536895036697388e-01 2.455192059278488159e-01 2.263442054390907288e-02 2.301905490458011627e-02 7.411545515060424805e-02 -2.271806895732879639e-01 8.663966506719589233e-02 -7.353345304727554321e-02 -6.584117561578750610e-02 1.063696742057800293e-01
1.057442203164100647e-01 1.156138405203819275e-01 -2.502496540546417236e-01 6.284380704164505005e-02 -1.045740321278572083e-01 4.079879820346832275e-01 -1.646523177623748779e-01 -1.801420003175735474e-01 1.617733687162399292e-01 2.810049653053283691e-01 -1.836742460727691650e-01 1.471526622772216797e-01 5.115088075399398804e-02 -1.535928994417190552e-01 6.908518821001052856e-02 -1.522402614355087280e-01 -1.308992058038711548e-01 3.358670696616172791e-02 5.004104226827621460e-02 -9.938511252403259277e-02 2.378981113433837891e-01 2.976147234439849854e-01 2.218791693449020386e-01 1.271760910749435425e-01 1.938278228044509888e-01 -2.221172302961349487e-01 -8.736489713191986084e-02 1.664903312921524048e-01 -1.343192607164382935e-01 -1.062557995319366455e-01 -2.509649395942687988e-01 -3.812694177031517029e-02
-8.426117897033691406e-02 3.784587085247039795e-01 1.803339645266532898e-02 -5.061151832342147827e-02 6.416864693164825439e-02 -2.946875244379043579e-02 -9.295077621936798096e-02 -2.113318294286727905e-01 -2.137034572660923004e-02 4.859837144613265991e-02 -2.055426090955734253e-01 4.496491253376007080e-01 -1.084732934832572937e-01 -3.628296777606010437e-03 1.289423462003469467e-02 -5.843775719404220581e-02 5.903589725494384766e-02 -7.032311707735061646e-02 2.857790589332580566e-01 -1.059909611940383911e-01 3.169240951538085938e-01 2.103021442890167236e-01 8.410187065601348877e-02 7.977278530597686768e-02 -1.408690214157104492e-01 -1.458967104554176331e-02 1.841794848442077637e-01 3.398970067501068115e-01 -9.602559730410575867e-04 -8.985501527786254883e-02 2.221041545271873474e-02 -2.972670793533325195e-01
2.348731644451618195e-02 -6.632266193628311157e-02 -7.832845300436019897e-02 7.158715277910232544e-02 2.852229028940200806e-02 3.015683889389038086e-01 -1.677364408969879150e-01 -2.702982127666473389e-01 2.567370235919952393e-01 -1.602285802364349365e-01 -2.811960875988006592e-01 1.285844445228576660e-01 7.542715221643447876e-02 -9.159007109701633453e-03 -6.743507832288742065e-02 9.824609011411666870e-02 1.435138434171676636e-01 -3.306596577167510986e-01 2.359035462141036987e-01 9.690152108669281006e-02 2.372353225946426392e-01 -3.278001770377159119e-02 3.151211440563201904e-01 2.123390287160873413e-01 1.367579996585845947e-01 -1.738688349723815918e-01 2.647676467895507812e-01 -8.513744920492172241e-02 -4.328151792287826538e-02 -6.209021434187889099e-02 -2.239393591880798340e-01 6.923160701990127563e-02
1.529305726289749146e-01 1.997486501932144165e-01 1.469828635454177856e-01 1.026177853345870972e-01 2.424387186765670776e-01 3.850939869880676270e-01 -2.321885898709297180e-02 -8.979288488626480103e-02 -2.265258133411407471e-02 -7.234107702970504761e-02 -3.405227959156036377e-01 3.064249157905578613e-01 -5.678868666291236877e-02 -3.108654171228408813e-02 6.937628239393234253e-02 -3.319737911224365234e-01 -1.594714671373367310e-01 -1.138220429420471191e-01 3.080591261386871338e-01 -5.189353600144386292e-02 2.383089959621429443e-01 1.884047985076904297e-01 5.768188834190368652e-02 -8.988304995000362396e-03 7.338330894708633423e-02 -5.524177476763725281e-02 -1.318735182285308838e-01 -3.041096776723861694e-02 5.258021876215934753e-02 -2.558056414127349854e-01 -1.634141057729721069e-01 2.757091075181961060e-02
3.473007977008819580e-01 3.380340039730072021e-01 -2.013615667819976807e-01 4.865574836730957031e-02 -3.651119396090507507e-02 3.207112252712249756e-01 -2.924211621284484863e-01 -5.514439195394515991e-02 -4.104182869195938110e-02 -8.897397667169570923e-02 4.127085581421852112e-02 2.363238185644149780e-01 -1.178876161575317383e-01 -2.700406312942504883e-01 1.952597051858901978e-01 -7.108951359987258911e-02 1.790151000022888184e-01 -5.856541171669960022e-02 5.938230827450752258e-02 2.816347777843475342e-01 1.478946059942245483e-01 -1.855241656303405762e-01 3.546898812055587769e-02 -3.395933425053954124e-03 1.457141712307929993e-02 -4.028413817286491394e-02 1.314869672060012817e-01 9.995848871767520905e-03 2.594329789280891418e-02 -7.450128346681594849e-02 -3.489299416542053223e-01 9.605880081653594971e-02
-1.774013973772525787e-02 1.951799243688583374e-01 -3.253760635852813721e-01 3.543093800544738770e-01 -1.495458185672760010e-01 2.719886004924774170e-01 -1.749674528837203979e-01 -4.721585661172866821e-02 -1.698842346668243408e-01 1.237448006868362427e-01 -4.148412030190229416e-03 1.683447957038879395e-01 -1.019483953714370728e-01 -2.196856290102005005e-01 3.289809823036193848e-01 6.647763401269912720e-02 2.844563312828540802e-02 -7.395074516534805298e-02 1.715029329061508179e-01 6.638642400503158569e-03 1.477860510349273682e-01 -2.269571572542190552e-01 2.625181376934051514e-01 9.573109447956085205e-02 1.975834965705871582e-01 1.359969079494476318e-01 -2.503626747056841850e-03 -8.108464628458023071e-02 3.709237277507781982e-02 -1.261016130447387695e-01 -2.958552837371826172e-01 -3.283585980534553528e-02
1.204784810543060303e-01 1.953456848859786987e-01 2.553023397922515869e-02 -9.349441155791282654e-03 -4.179336875677108765e-02 3.681847453117370605e-01 -3.041741549968719482e-01 3.861543908715248108e-02 1.311736702919006348e-01 5.301105231046676636e-02 -2.609665393829345703e-01 5.212604999542236328e-01 1.453991085290908813e-01 -6.967148184776306152e-02 2.152862697839736938e-01 -3.293181061744689941e-01 -6.809157133102416992e-02 -2.052679285407066345e-02 -4.446595907211303711e-03 -2.415422052145004272e-01 8.516794443130493164e-02 9.255081415176391602e-02 -1.386194303631782532e-02 2.551269717514514923e-02 1.455050855875015259e-01 -1.776805967092514038e-01 -3.533232212066650391e-02 5.677356570959091187e-02 3.453885018825531006e-02 -1.223210617899894714e-01 -7.549685239791870117e-02 1.244516894221305847e-01
1.876819729804992676e-01 2.011820375919342041e-01 -3.103242218494415283e-01 8.759149909019470215e-02 -2.819523513317108154e-01 -1.924775093793869019e-01 -1.001464948058128357e-01 -8.787242695689201355e-03 5.564420670270919800e-02 1.026396900415420532e-01 -1.893559694290161133e-01 4.097922146320343018e-02 -1.455238610506057739e-01 9.248869121074676514e-02 -2.731086909770965576e-01 -1.032630801200866699e-01 -1.793545931577682495e-01 -1.579166352748870850e-01 1.887391954660415649e-01 2.987993881106376648e-02 3.161001205444335938e-01 -1.012644395232200623e-01 -1.431380361318588257e-01 -1.173627469688653946e-02 -1.558672543615102768e-02 2.059087455272674561e-01 2.561938464641571045e-01 -4.652678966522216797e-02 -1.509193778038024902e-01 5.969879403710365295e-02 -3.459762036800384521e-01 -2.159280329942703247e-01
2.940623834729194641e-02 1.654084771871566772e-01 4.099542647600173950e-02 2.095826268196105957e-01 -1.630907356739044189e-01 2.364515364170074463e-01 -2.176693081855773926e-01 -1.880739778280258179e-01 1.173039823770523071e-01 1.139715537428855896e-01 -3.670668005943298340e-01 3.484345600008964539e-02 1.971336901187896729e-01 -1.255089938640594482e-01 1.064954921603202820e-01 -1.497321873903274536e-01 -4.092598855495452881e-01 2.514772117137908936e-01 2.189455926418304443e-01 -7.258519530296325684e-02 1.319556832313537598e-01 9.212067350745201111e-03 1.897630691528320312e-01 1.102107912302017212e-01 -2.731685340404510498e-01 1.173839569091796875e-01 1.922009736299514771e-01 -1.500555872917175293e-01 5.281355604529380798e-02 -5.334273353219032288e-02 1.037741778418421745e-03 -8.213078230619430542e-02
9.746908396482467651e-02 1.411224603652954102e-01 2.248469926416873932e-02 -2.270039729773998260e-02 -2.330429106950759888e-01 1.487233638763427734e-01 -2.259443253278732300e-01 -1.131327357143163681e-02 -1.207218095660209656e-01 -3.854051604866981506e-02 -2.476117312908172607e-01 1.990704387426376343e-01 -2.196343988180160522e-01 -7.925349473953247070e-02 2.667476981878280640e-02 -3.345503807067871094e-01 -1.504495143890380859e-01 -5.682095512747764587e-02 3.620069921016693115e-01 -9.240810573101043701e-02 3.337815403938293457e-01 -1.072309240698814392e-01 -1.511448025703430176e-01 1.553491055965423584e-01 2.009785026311874390e-01 6.328689306974411011e-02 6.294349581003189087e-02 -1.519390642642974854e-01 1.634973287582397461e-01 -3.173291683197021484e-01 8.282078057527542114e-02 -1.293416321277618408e-01
-1.908935457468032837e-01 -6.288139615207910538e-03 -1.697688847780227661e-01 1.463110148906707764e-01 -1.174467653036117554e-01 2.486811578273773193e-01 -1.446195393800735474e-01 -1.999065577983856201e-01 -9.155207872390747070e-02 -6.161870900541543961e-03 -3.471115529537200928e-01 4.021551609039306641e-01 -1.063592955470085144e-01 -7.791603356599807739e-02 -1.404166519641876221e-01 -2.991225719451904297e-01 1.151482686400413513e-01 -1.000443696975708008e-01 9.757291525602340698e-02 -1.344216149300336838e-02 1.356909126043319702e-01 -1.096584945917129517e-01 -1.241766437888145447e-01 -1.448472589254379272e-01 -9.711073338985443115e-02 -2.370387166738510132e-01 1.370315700769424438e-01 2.782765030860900879e-01 1.903485804796218872e-01 -2.303930819034576416e-01 -7.327445596456527710e-02 -5.697488039731979370e-02
7.847870886325836182e-02 3.524127304553985596e-01 -1.379182040691375732e-01 3.576473891735076904e-01 -2.401759922504425049e-01 5.377380549907684326e-02 -7.904758304357528687e-02 -1.064986512064933777e-01 8.706027269363403320e-02 -1.068355590105056763e-01 -1.005219966173171997e-01 1.015819236636161804e-01 -6.457017362117767334e-02 5.386673286557197571e-02 1.087177731096744537e-02 3.983740508556365967e-02 1.935127526521682739e-01 1.840660423040390015e-01 2.380085885524749756e-01 -2.616177778691053391e-03 3.608263731002807617e-01 -1.199258938431739807e-01 2.690247297286987305e-01 6.236641108989715576e-02 2.115918397903442383e-01 3.255071938037872314e-01 2.267400920391082764e-02 -3.111623041331768036e-02 1.289761215448379517e-01 -1.184877604246139526e-01 -1.882358342409133911e-01 1.709217876195907593e-01
2.856889367103576660e-01 1.002540215849876404e-01 -1.308348625898361206e-01 5.493885278701782227e-02 -1.256440728902816772e-01 1.516646742820739746e-01 -8.054414391517639160e-02 -2.005222886800765991e-01 -1.407207399606704712e-01 -1.377522349357604980e-01 -1.645172089338302612e-01 9.235927462577819824e-02 -2.642650604248046875e-01 -3.349772840738296509e-02 2.903255820274353027e-01 -6.126475334167480469e-02 1.384184509515762329e-01 -3.480478376150131226e-02 1.889264583587646484e-01 4.872111976146697998e-02 7.591389119625091553e-02 1.065773740410804749e-01 3.038681745529174805e-01 1.514997780323028564e-01 1.197760924696922302e-01 -1.489538252353668213e-01 3.948400318622589111e-01 3.507059812545776367e-01 -1.720350533723831177e-01 -1.560037583112716675e-01 -4.628333821892738342e-02 8.357684314250946045e-02
1.338670700788497925e-01 3.714171051979064941e-01 -1.917872726917266846e-01 7.489817589521408081e-02 9.226090461015701294e-02 6.695798039436340332e-02 -2.878492474555969238e-01 1.744538843631744385e-01 5.050752684473991394e-02 -3.265601769089698792e-02 -1.191080361604690552e-01 -8.006367832422256470e-03 -9.467189759016036987e-02 -9.141162037849426270e-03 7.074959576129913330e-02 -2.202100455760955811e-01 -2.000503540039062500e-01 -8.554150164127349854e-02 1.596886664628982544e-01 -1.514638811349868774e-01 1.854839473962783813e-01 -2.569063305854797363e-01 1.304508745670318604e-01 2.395549416542053223e-02 1.401108950376510620e-01 2.695243656635284424e-01 2.687329985201358795e-02 5.537852272391319275e-02 9.718243777751922607e-02 -4.136478602886199951e-01 2.027899958193302155e-02 -3.228595554828643799e-01
1.000939980149269104e-01 2.404919415712356567e-01 3.388529419898986816e-01 -1.369257122278213501e-01 -5.198145285248756409e-03 1.876568198204040527e-01 -4.857902824878692627e-01 -3.015579842031002045e-02 -9.081827104091644287e-02 -1.442183852195739746e-01 -1.375259310007095337e-01 2.103877663612365723e-01 -2.341420948505401611e-01 8.387600630521774292e-02 -7.478760927915573120e-02 -2.857204526662826538e-02 8.434935659170150757e-02 -1.370602566748857498e-02 -7.194969803094863892e-02 1.510199904441833496e-01 3.753403425216674805e-01 -1.522070020437240601e-01 1.386386752128601074e-01 1.417049169540405273e-01 9.500999748706817627e-02 -3.158174455165863037e-02 2.238917350769042969e-02 -8.169423788785934448e-02 7.186967134475708008e-02 1.719280332326889038e-01 -2.359627485275268555e-01 -1.403687745332717896e-01
-1.042790594510734081e-03 3.561794459819793701e-01 4.476491361856460571e-02 1.786875724792480469e-01 2.098968252539634705e-02 2.582480013370513916e-01 -2.711570262908935547e-01 -7.205001264810562134e-02 -1.686156168580055237e-02 -1.307586580514907837e-02 1.852770708501338959e-02 4.162846133112907410e-02 -1.424849182367324829e-01 -7.647748291492462158e-02 3.864638879895210266e-02 5.181740969419479370e-02 2.262615859508514404e-01 3.356989845633506775e-02 7.665650453418493271e-03 5.808420944958925247e-03 2.558932900428771973e-01 -6.909169256687164307e-02 4.532268345355987549e-01 -2.845594584941864014e-01 1.525508016347885132e-01 2.616784907877445221e-02 1.109372302889823914e-01 1.379490494728088379e-01 -4.089024290442466736e-02 -2.560623586177825928e-01 -3.221875429153442383e-01 -1.584161818027496338e-01
2.800025045871734619e-02 1.934001781046390533e-02 -3.060870766639709473e-01 1.002936810255050659e-01 -1.224059313535690308e-01 4.364008307456970215e-01 -2.955742478370666504e-01 2.483559958636760712e-02 -1.684044003486633301e-01 -1.032903417944908142e-01 -4.253922775387763977e-02 -3.054122999310493469e-02 1.312437951564788818e-01 2.459957152605056763e-01 2.254893332719802856e-01 1.172675788402557373e-01 -3.183614090085029602e-02 -1.096091270446777344e-01 2.066323608160018921e-01 8.098208927549421787e-04 1.593661606311798096e-01 -2.910280413925647736e-02 7.968175411224365234e-02 1.393363922834396362e-01 1.563779637217521667e-02 -1.663507521152496338e-02 2.551075518131256104e-01 2.573710083961486816e-01 -2.031481117010116577e-01 -3.520444035530090332e-01 -1.109851896762847900e-01 2.191308699548244476e-02
-8.430167101323604584e-03 8.770229667425155640e-02 -2.697376012802124023e-01 6.218367069959640503e-02 7.610721513628959656e-03 1.596530824899673462e-01 -1.138996891677379608e-02 -1.408051848411560059e-01 4.536816850304603577e-02 3.602442145347595215e-02 -2.661284506320953369e-01 4.135032296180725098e-01 -1.144330799579620361e-01 -7.806228846311569214e-02 -1.273286789655685425e-01 -2.590852975845336914e-01 6.848188489675521851e-02 -1.069583371281623840e-01 4.185452163219451904e-01 -7.328233122825622559e-02 1.710636168718338013e-01 6.099537014961242676e-02 4.044729750603437424e-03 -1.106716319918632507e-01 -8.014224469661712646e-02 -8.959237486124038696e-02 3.309933841228485107e-01 3.377957940101623535e-01 1.254424005746841431e-01 -7.181380689144134521e-02 2.024386823177337646e-02 -1.451697051525115967e-01
6.853532791137695312e-02 3.516273200511932373e-02 -3.324725627899169922e-01 -1.361990571022033691e-01 5.321045964956283569e-02 2.718904614448547363e-01 -2.249230593442916870e-01 -1.183547526597976685e-01 2.208986729383468628e-01 -1.350954025983810425e-01 -1.950800269842147827e-01 3.694958984851837158e-02 1.752889305353164673e-01 1.675640344619750977e-01 3.138740658760070801e-01 -3.794529438018798828e-01 -1.571060740388929844e-03 8.649844676256179810e-02 2.970898710191249847e-02 1.144864875823259354e-02 3.403385877609252930e-01 2.024059444665908813e-01 -3.635667636990547180e-02 -1.442728936672210693e-01 1.495776325464248657e-01 9.737503528594970703e-02 5.313866585493087769e-02 1.689377725124359131e-01 1.205002740025520325e-01 8.585464209318161011e-03 -2.218337059020996094e-01 3.733546659350395203e-02
-4.024463519454002380e-02 3.738492429256439209e-01 -9.068418294191360474e-02 7.229865342378616333e-02 -1.007466986775398254e-01 3.312778472900390625e-01 -7.380937784910202026e-02 5.359488539397716522e-03 -1.023581624031066895e-01 -2.516176998615264893e-01 -2.701447606086730957e-01 9.908460080623626709e-02 7.621525973081588745e-02 -4.081033766269683838e-01 1.683407276868820190e-02 1.750364154577255249e-01 -1.033744588494300842e-01 -2.433923035860061646e-01 9.885162115097045898e-02 1.651014573872089386e-02 3.594447076320648193e-01 -1.165431514382362366e-01 -1.165941953659057617e-01 7.550496608018875122e-02 -5.551766604185104370e-03 2.864183187484741211e-01 6.892418116331100464e-02 -8.593476377427577972e-03 -1.241851001977920532e-01 9.009456634521484375e-02 3.213087096810340881e-02 8.013616502285003662e-02
2.006991207599639893e-01 1.302157789468765259e-01 -9.482665359973907471e-02 -7.302097231149673462e-02 1.207236871123313904e-01 1.193635091185569763e-01 -2.410375624895095825e-01 -2.638826668262481689e-01 3.876170888543128967e-02 1.063194964081048965e-02 -2.654779851436614990e-01 -2.092654258012771606e-02 1.523222923278808594e-01 6.834838539361953735e-02 4.283314943313598633e-02 2.323701679706573486e-01 6.166866421699523926e-02 -1.711951047182083130e-01 1.549901962280273438e-01 -7.795138750225305557e-03 3.542749285697937012e-01 1.990988850593566895e-02 1.965173631906509399e-01 3.213090002536773682e-01 2.173938453197479248e-01 -1.111949011683464050e-01 2.610625624656677246e-01 -1.363104581832885742e-01 -4.391272086650133133e-03 -2.130423486232757568e-01 -3.113956749439239502e-01 -4.423860460519790649e-02
-2.810717746615409851e-02 1.069610863924026489e-01 2.294419109821319580e-01 1.303087025880813599e-01 -8.068521320819854736e-02 1.816040724515914917e-01 -3.347958028316497803e-01 2.359809353947639465e-02 7.646688818931579590e-02 -1.210569143295288086e-01 -2.181582748889923096e-01 1.481889039278030396e-01 -2.486757487058639526e-01 2.161472439765930176e-01 1.417689472436904907e-01 -6.871318817138671875e-02 -2.269487269222736359e-02 7.188600953668355942e-03 7.800699770450592041e-02 -8.311669528484344482e-02 3.460133075714111328e-01 -1.474473923444747925e-01 3.774218261241912842e-01 -1.389584392309188843e-01 2.316954880952835083e-01 -4.054686799645423889e-02 6.079028360545635223e-03 7.317498326301574707e-02 1.700700633227825165e-02 1.858599297702312469e-02 -3.474672436714172363e-01 -2.090610563755035400e-01
1.966473311185836792e-01 4.599669948220252991e-02 -2.314911931753158569e-01 -1.930453255772590637e-02 2.295020967721939087e-02 3.405714035034179688e-02 -5.861606597900390625e-01 -7.675731927156448364e-02 1.859430968761444092e-02 -5.742288380861282349e-02 -2.815550565719604492e-01 -2.057707682251930237e-02 -5.704522132873535156e-02 1.152405738830566406e-01 3.333859890699386597e-02 -3.228199481964111328e-01 -2.122388184070587158e-01 2.190817743539810181e-01 1.408799439668655396e-01 -2.213776707649230957e-01 -1.926635764539241791e-02 -1.270811725407838821e-02 -1.938280612230300903e-01 4.724967852234840393e-02 5.255731940269470215e-02 1.837242394685745239e-01 9.242283552885055542e-02 -1.029353067278862000e-01 1.092978287488222122e-02 -2.100397646427154541e-02 -2.710617482662200928e-01 -1.302717775106430054e-01
1.251918971538543701e-01 3.100873231887817383e-01 -1.727446913719177246e-01 5.698546022176742554e-02 -2.047628313302993774e-01 1.067896187305450439e-02 -4.697892367839813232e-01 4.810606315732002258e-02 -2.141362428665161133e-01 -1.061377450823783875e-01 7.755532860755920410e-02 1.478209197521209717e-01 2.553977966308593750e-01 -1.060560941696166992e-01 3.052108585834503174e-01 -2.850658595561981201e-01 7.359345257282257080e-02 -1.458774060010910034e-01 2.137129008769989014e-01 7.022551447153091431e-02 1.039041578769683838e-01 -2.066687047481536865e-01 3.552951663732528687e-02 -7.728879898786544800e-02 -3.752906620502471924e-02 2.745353616774082184e-02 2.468908131122589111e-01 1.306363791227340698e-01 -1.390770077705383301e-01 -1.016648411750793457e-01 7.895882427692413330e-02 -2.932033967226743698e-03
-1.178124099969863892e-01 9.507345408201217651e-02 -1.942641846835613251e-02 1.794814616441726685e-01 1.140867024660110474e-01 1.379130640998482704e-03 -3.912163972854614258e-01 -2.616851776838302612e-02 -1.646164506673812866e-01 -6.182517111301422119e-02 -3.377771973609924316e-01 6.392334401607513428e-02 -1.188889443874359131e-01 8.377856761217117310e-02 -2.827152609825134277e-01 -3.826088011264801025e-01 -4.137798398733139038e-02 1.804904937744140625e-01 2.876611053943634033e-01 -5.568421632051467896e-02 2.320977598428726196e-01 1.306496560573577881e-01 1.044535040855407715e-01 4.072820767760276794e-02 -8.363659679889678955e-02 1.464440822601318359e-01 -1.274509280920028687e-01 -8.091148734092712402e-02 -1.111635342240333557e-01 8.934989571571350098e-02 -1.979854702949523926e-01 -2.583588957786560059e-01
2.209558710455894470e-02 2.017920762300491333e-01 3.983685001730918884e-02 2.538175284862518311e-01 3.302954137325286865e-01 3.532100915908813477e-01 5.039786337874829769e-04 1.826896704733371735e-02 -8.178618736565113068e-03 3.596653789281845093e-02 -3.387202322483062744e-01 1.809859722852706909e-01 8.552476018667221069e-02 -4.639502987265586853e-02 -3.669003024697303772e-03 -2.714132666587829590e-01 -2.249812185764312744e-01 2.620345912873744965e-02 2.085626870393753052e-01 3.292839229106903076e-02 2.658860981464385986e-01 1.662972271442413330e-01 1.790785491466522217e-01 -1.452809274196624756e-01 1.185649856925010681e-01 -1.943783909082412720e-01 -7.201201468706130981e-02 7.096571475267410278e-02 1.287287920713424683e-01 -2.080642282962799072e-01 -2.389875352382659912e-01 1.227308344095945358e-02
2.838301062583923340e-01 3.663581907749176025e-01 -1.516792625188827515e-01 9.842601418495178223e-02 -2.165946215391159058e-01 4.873250052332878113e-02 -4.485327005386352539e-01 -1.018471568822860718e-01 1.075524166226387024e-01 -2.540063112974166870e-02 -1.935210078954696655e-01 3.258485198020935059e-01 -5.344663932919502258e-02 1.644333004951477051e-01 1.969408988952636719e-01 -1.633202880620956421e-01 -4.441924393177032471e-02 8.437796682119369507e-02 -9.719873219728469849e-02 -1.334724761545658112e-02 -1.455835402011871338e-01 8.775987476110458374e-02 1.238691434264183044e-01 -1.422117650508880615e-01 -1.964627504348754883e-01 -3.586835041642189026e-02 1.735453605651855469e-01 -2.866822667419910431e-02 2.008095532655715942e-01 6.550964713096618652e-02 -2.040978968143463135e-01 -1.457795221358537674e-02
2.599792480468750000e-01 2.120150327682495117e-01 -2.070173919200897217e-01 7.557410746812820435e-02 1.529965549707412720e-01 6.128670647740364075e-02 -1.924282908439636230e-01 -5.868488550186157227e-02 -2.040232717990875244e-02 -1.227088272571563721e-02 -2.102162092924118042e-01 1.398795545101165771e-01 -1.423686146736145020e-01 1.344338655471801758e-01 -7.615336030721664429e-02 -2.994630113244056702e-02 2.232450246810913086e-01 2.214696854352951050e-01 7.902680337429046631e-02 -2.709834277629852295e-02 1.518641561269760132e-01 6.376321893185377121e-03 -2.302187867462635040e-02 1.125861890614032745e-02 6.090648844838142395e-02 3.870394825935363770e-01 2.346149235963821411e-01 -1.005945876240730286e-01 -1.850683838129043579e-01 1.347329318523406982e-01 -3.813713192939758301e-01 -3.402173519134521484e-01
1.378960460424423218e-01 2.242235541343688965e-01 -1.067717969417572021e-01 -3.312024474143981934e-02 1.699981391429901123e-01 3.045125603675842285e-01 -1.518741399049758911e-01 -1.142189949750900269e-01 -6.798154860734939575e-02 -1.548056155443191528e-01 -2.019329220056533813e-01 2.153528779745101929e-01 2.373212389647960663e-02 1.179166324436664581e-02 2.109352052211761475e-01 -2.598982155323028564e-01 -2.347150743007659912e-01 -1.546788364648818970e-01 3.865545094013214111e-01 -6.648646295070648193e-02 1.988653391599655151e-01 1.131004095077514648e-01 1.767074316740036011e-01 7.422826439142227173e-02 7.506143301725387573e-02 -2.267848514020442963e-02 -2.070662826299667358e-01 -2.072841972112655640e-01 2.088274806737899780e-02 -2.723120152950286865e-01 -1.125324741005897522e-01 -1.755217760801315308e-01
6.437849998474121094e-02 1.613778173923492432e-01 -4.292816817760467529e-01 1.413626074790954590e-01 5.071537941694259644e-02 3.905377984046936035e-01 -4.082725197076797485e-02 3.112764284014701843e-02 -8.652459084987640381e-02 -1.155075728893280029e-01 -2.915057726204395294e-02 -3.797761350870132446e-02 -7.902570068836212158e-02 -2.284403294324874878e-01 5.159141495823860168e-02 3.074510395526885986e-02 9.466194361448287964e-02 3.528272360563278198e-02 2.246161922812461853e-02 -3.372880518436431885e-01 3.577219545841217041e-01 -5.614063143730163574e-02 2.328821420669555664e-01 1.384854018688201904e-01 6.797599047422409058e-02 3.966858610510826111e-02 8.903045952320098877e-02 -1.701618731021881104e-01 1.698330491781234741e-01 4.083165153861045837e-02 -3.387396931648254395e-01 -7.299260795116424561e-02
2.749654650688171387e-01 2.847407460212707520e-01 -8.380921185016632080e-02 1.287895143032073975e-01 -3.185658901929855347e-02 3.206704258918762207e-01 -2.580649554729461670e-01 1.354538463056087494e-02 3.213594257831573486e-01 -1.319939345121383667e-01 -3.344866037368774414e-01 3.349871635437011719e-01 4.283699020743370056e-02 1.148002687841653824e-02 1.583151668310165405e-01 -2.252264618873596191e-01 -9.405137598514556885e-02 1.195451244711875916e-01 1.476608663797378540e-01 -2.363150864839553833e-01 1.190161556005477905e-01 1.202401667833328247e-01 -1.666285283863544464e-02 1.206861585378646851e-01 1.394327431917190552e-01 1.982411555945873260e-02 -2.558011934161186218e-02 1.580138355493545532e-01 -4.253628104925155640e-02 7.946664094924926758e-02 -6.930262595415115356e-02 1.545840352773666382e-01
-1.291843056678771973e-01 1.249765828251838684e-01 -1.911776661872863770e-01 2.740873694419860840e-01 1.122240871191024780e-01 4.723969399929046631e-01 -1.306647956371307373e-01 4.911006614565849304e-02 -1.189824864268302917e-01 -9.107162803411483765e-02 -3.458845242857933044e-02 1.113304942846298218e-01 1.590259745717048645e-02 -3.814784437417984009e-02 -8.246963471174240112e-02 -1.492038741707801819e-02 -2.673711776733398438e-01 -1.679523140192031860e-01 -1.598340421915054321e-01 -1.150046214461326599e-01 3.401595354080200195e-01 1.117881387472152710e-01 -3.934637084603309631e-02 2.785407565534114838e-02 2.833786308765411377e-01 2.624351978302001953e-01 1.684694588184356689e-01 9.279765188694000244e-02 1.006711199879646301e-01 1.340768784284591675e-01 -2.338389754295349121e-01 -1.343475133180618286e-01
-1.535053830593824387e-02 3.400496440008282661e-03 -2.383068203926086426e-01 1.074876412749290466e-01 1.443026363849639893e-01 7.718276232481002808e-02 -3.437616825103759766e-01 -1.122892722487449646e-01 -3.398695886135101318e-01 -5.062572658061981201e-02 -6.515869498252868652e-02 2.378003001213073730e-01 -1.823958754539489746e-02 -5.488495901226997375e-02 -1.300026327371597290e-01 -8.283630013465881348e-02 -1.016623899340629578e-01 5.934192985296249390e-02 1.732397228479385376e-01 -1.584611833095550537e-01 4.049517810344696045e-01 -1.667141616344451904e-01 9.012178517878055573e-03 -4.308545030653476715e-03 -2.038357853889465332e-01 3.465852439403533936e-01 -8.953770622611045837e-03 -2.490494996309280396e-01 -1.854580193758010864e-01 2.075528912246227264e-02 -1.464181244373321533e-01 -1.642358005046844482e-01
3.709951043128967285e-01 5.483897775411605835e-02 -1.622332185506820679e-01 1.656689196825027466e-01 7.195352762937545776e-02 2.003097534179687500e-01 -2.542307972908020020e-01 2.962748110294342041e-01 -1.003923714160919189e-01 -1.805894672870635986e-01 -7.619339972734451294e-02 -7.931481301784515381e-02 9.285160154104232788e-02 -1.141356304287910461e-02 -5.461936444044113159e-02 -3.939194977283477783e-01 3.117219172418117523e-02 -1.312997490167617798e-01 2.931914925575256348e-01 7.553051412105560303e-02 2.284434735774993896e-01 -7.348993420600891113e-02 1.937646567821502686e-01 2.341823652386665344e-03 -9.404418617486953735e-02 -6.419028341770172119e-02 3.051188588142395020e-01 7.599485106766223907e-03 2.444336563348770142e-01 3.837500885128974915e-02 -1.030603796243667603e-01 -5.660773441195487976e-02
2.486422806978225708e-01 3.622924685478210449e-01 -7.928799837827682495e-02 3.499533981084823608e-02 9.854404628276824951e-02 2.023857086896896362e-01 -5.310435295104980469e-01 8.402653038501739502e-02 -2.859388850629329681e-02 -4.416032135486602783e-02 -1.786397248506546021e-01 -5.843044817447662354e-02 3.441698551177978516e-01 1.051631569862365723e-01 1.146766841411590576e-01 -1.322336047887802124e-01 5.609719827771186829e-02 8.651286363601684570e-02 2.527551054954528809e-01 1.228392124176025391e-01 6.304441392421722412e-02 -1.480942517518997192e-01 7.285695523023605347e-02 4.432729259133338928e-02 -1.411496251821517944e-01 -4.990704730153083801e-02 2.780470550060272217e-01 3.528508171439170837e-02 -5.328162759542465210e-02 -9.162878245115280151e-02 1.502484679222106934e-01 -6.216722726821899414e-02
-1.028225123882293701e-01 3.120023608207702637e-01 4.073123633861541748e-02 1.958680748939514160e-01 -1.394820213317871094e-02 2.708730474114418030e-02 -3.937177658081054688e-01 8.776572532951831818e-03 -2.019507251679897308e-02 -1.655348949134349823e-02 -1.925042569637298584e-01 1.957490444183349609e-01 2.398498356342315674e-02 -9.204395860433578491e-02 2.926296591758728027e-01 -7.482613623142242432e-02 -2.927034199237823486e-01 2.129965424537658691e-01 2.633236944675445557e-01 4.275476559996604919e-02 -6.273142644204199314e-04 3.057478368282318115e-02 4.330494627356529236e-02 1.535262018442153931e-01 -1.800569333136081696e-02 1.613424420356750488e-01 2.922752797603607178e-01 -2.367440909147262573e-01 -2.308345632627606392e-03 -2.883525490760803223e-01 -1.450569927692413330e-01 1.381692141294479370e-01
-1.866098940372467041e-01 2.940382957458496094e-01 -1.445287019014358521e-01 -1.410694867372512817e-01 -1.776907444000244141e-01 2.578079998493194580e-01 -3.593086302280426025e-01 -3.452289104461669922e-01 -8.000022917985916138e-02 -1.098029240965843201e-01 -3.892682865262031555e-02 -6.551329791545867920e-02 -2.608171105384826660e-02 -7.645156979560852051e-02 9.728231281042098999e-02 -1.522869020700454712e-01 1.669290512800216675e-01 -1.245370358228683472e-01 3.747062757611274719e-03 2.518798224627971649e-02 1.547078937292098999e-01 1.134189963340759277e-01 5.102257244288921356e-03 9.147598594427108765e-02 -2.900452911853790283e-02 -1.390734463930130005e-01 5.180888772010803223e-01 6.717331707477569580e-02 4.678278416395187378e-02 -1.846383213996887207e-01 -4.459355771541595459e-02 8.697748184204101562e-02
2.096581906080245972e-01 2.140322476625442505e-01 -2.961522713303565979e-02 -1.345708668231964111e-01 -3.298322111368179321e-02 8.436371386051177979e-02 -2.564904391765594482e-01 -1.362626105546951294e-01 -6.734534353017807007e-02 2.300772666931152344e-01 -2.237844020128250122e-01 3.320325911045074463e-01 -1.314682662487030029e-01 2.266661822795867920e-01 -7.511298358440399170e-02 4.360962659120559692e-02 1.452057808637619019e-01 2.494036406278610229e-01 -8.544752746820449829e-02 -3.746647760272026062e-02 4.571751654148101807e-01 -1.100524812936782837e-01 -5.886306241154670715e-02 -7.320913672447204590e-02 2.208776026964187622e-01 6.875742971897125244e-02 1.842808574438095093e-01 3.619330748915672302e-02 -2.570226490497589111e-01 1.155896261334419250e-01 -1.097018644213676453e-01 -5.009044706821441650e-02
1.345822960138320923e-01 1.562971025705337524e-01 -7.662659883499145508e-02 -2.910168468952178955e-01 -9.173098951578140259e-02 1.711198836565017700e-01 -1.213139370083808899e-01 -2.423529475927352905e-01 -6.889399141073226929e-02 -5.832976475358009338e-02 -2.510570585727691650e-01 1.050238683819770813e-01 4.822212457656860352e-02 2.509720064699649811e-02 1.698698699474334717e-01 -7.236647605895996094e-02 -6.790937483310699463e-02 -2.274332568049430847e-02 -6.998033821582794189e-02 -1.530709862709045410e-01 2.733757495880126953e-01 8.562834560871124268e-02 -1.947523653507232666e-01 2.588039636611938477e-02 -2.194185107946395874e-01 2.362943813204765320e-02 3.134390115737915039e-01 1.946621835231781006e-01 -9.867788851261138916e-02 -1.649396568536758423e-01 -1.174975372850894928e-02 -5.103422403335571289e-01
2.689177691936492920e-01 4.904848337173461914e-01 5.879912525415420532e-02 -1.491522192955017090e-01 2.035725861787796021e-01 -5.002260953187942505e-02 -2.649372518062591553e-01 1.916974782943725586e-02 9.653810411691665649e-02 -6.592836976051330566e-02 -1.153397336602210999e-01 -7.066954672336578369e-02 1.165000274777412415e-01 -2.412529140710830688e-01 -3.396852910518646240e-01 -2.067781239748001099e-01 -2.302866056561470032e-02 -6.889726966619491577e-02 1.700629293918609619e-01 -8.308104425668716431e-02 1.439766138792037964e-01 2.995778433978557587e-02 1.104550808668136597e-01 -2.174676507711410522e-01 6.428603082895278931e-02 -1.062766537070274353e-01 2.337654232978820801e-01 -1.117767915129661560e-01 2.264221757650375366e-02 -1.756163686513900757e-01 -2.203827798366546631e-01 1.755943335592746735e-02
7.212544232606887817e-02 2.154953181743621826e-01 -3.147203326225280762e-01 1.897259056568145752e-01 1.810275949537754059e-02 3.609458506107330322e-01 3.170137479901313782e-02 -1.165987085551023483e-02 -2.694092094898223877e-01 -1.134576871991157532e-01 -6.541364639997482300e-02 -2.279275842010974884e-02 2.347116358578205109e-02 -2.338067591190338135e-01 2.270066291093826294e-01 6.352232396602630615e-02 7.609757035970687866e-02 3.842814266681671143e-02 -3.753786161541938782e-02 -1.260518878698348999e-01 4.494002759456634521e-01 -6.162675842642784119e-02 2.519902586936950684e-01 1.692206412553787231e-01 -1.085974797606468201e-01 2.721684575080871582e-01 3.340293839573860168e-02 5.399305000901222229e-02 3.362068533897399902e-02 -1.011682227253913879e-01 -1.992150247097015381e-01 -1.308334767818450928e-01
2.106724828481674194e-01 2.464471459388732910e-01 -1.408708691596984863e-01 2.312688827514648438e-01 -2.465078979730606079e-01 1.659140586853027344e-01 -3.626510202884674072e-01 8.227974921464920044e-02 3.457755781710147858e-03 -5.416448414325714111e-02 -1.158989518880844116e-01 1.410378217697143555e-01 2.149319201707839966e-01 3.500373661518096924e-01 9.444472938776016235e-02 -1.029276102781295776e-01 1.100825965404510498e-01 2.960459701716899872e-02 1.633123457431793213e-01 -4.013691563159227371e-03 9.488916397094726562e-02 -1.637797430157661438e-02 3.279762864112854004e-01 -2.674712240695953369e-02 8.004058152437210083e-02 8.681553602218627930e-02 1.529934108257293701e-01 -2.517986893653869629e-01 1.746153533458709717e-01 -2.193080633878707886e-01 -7.685606926679611206e-02 -1.672775000333786011e-01
8.092208206653594971e-02 4.575504958629608154e-01 -8.906914293766021729e-02 1.609192490577697754e-01 2.505199909210205078e-01 1.706220358610153198e-01 -1.865683794021606445e-01 8.442883193492889404e-02 -2.067012637853622437e-01 -2.522950470447540283e-01 -2.914341092109680176e-01 -1.316504776477813721e-01 -1.824211031198501587e-01 -1.014508754014968872e-01 1.795626129023730755e-03 -3.385001420974731445e-01 -2.440494447946548462e-01 -6.021199002861976624e-02 3.120805881917476654e-02 -7.815707474946975708e-02 1.637440025806427002e-01 9.598761051893234253e-02 9.567522257566452026e-02 2.501893043518066406e-01 1.465064287185668945e-01 7.101191580295562744e-02 -1.542784720659255981e-01 8.875668793916702271e-02 -4.503272101283073425e-02 5.352318286895751953e-02 -8.913608640432357788e-02 2.443352900445461273e-02
1.663800626993179321e-01 1.765028834342956543e-01 -2.325719892978668213e-01 -1.571582853794097900e-01 5.656597763299942017e-02 2.391081601381301880e-01 -2.844199538230895996e-01 -4.312111809849739075e-02 4.824203252792358398e-02 -1.176962181925773621e-01 -2.270813733339309692e-01 1.151001080870628357e-01 -7.349310908466577530e-04 -1.171499565243721008e-01 2.358739674091339111e-01 -2.881230115890502930e-01 -2.618943452835083008e-01 -7.282198220491409302e-02 2.528024911880493164e-01 -1.574735045433044434e-01 1.915068179368972778e-01 1.366780102252960205e-01 1.670563369989395142e-01 -2.580484189093112946e-02 2.167821228504180908e-01 -5.918023735284805298e-02 -1.561610102653503418e-01 -1.940720379352569580e-01 5.452536046504974365e-02 -3.162712752819061279e-01 -1.542422920465469360e-01 -3.630276769399642944e-03
-1.182285174727439880e-01 2.131036818027496338e-01 -1.719642430543899536e-01 2.365155331790447235e-02 2.638243697583675385e-02 8.625540137290954590e-02 2.489449083805084229e-02 -2.193253487348556519e-01 -2.813423238694667816e-02 -7.092928886413574219e-02 -3.169389069080352783e-01 3.280712962150573730e-01 -1.547982096672058105e-01 -1.899102330207824707e-01 -1.166074275970458984e-01 -1.229857578873634338e-01 -8.370874077081680298e-02 -8.846563100814819336e-02 3.245332539081573486e-01 -1.295314431190490723e-01 2.393927127122879028e-01 2.117698788642883301e-01 -1.416064351797103882e-01 -9.657835960388183594e-02 -1.400492191314697266e-01 -1.354923397302627563e-01 2.645903229713439941e-01 3.583015501499176025e-01 6.483102589845657349e-02 -8.782172948122024536e-02 -1.787818521261215210e-01 -4.749978706240653992e-02
-9.181563556194305420e-02 1.154200807213783264e-01 -3.304946422576904297e-01 -4.187757149338722229e-02 -9.959734976291656494e-02 2.006360441446304321e-01 -3.145713508129119873e-01 -2.877249419689178467e-01 1.578264534473419189e-01 8.490121364593505859e-02 1.579405181109905243e-02 1.514635831117630005e-01 -8.611737750470638275e-03 -9.846459329128265381e-02 -5.802801810204982758e-03 -9.682842344045639038e-02 2.470813542604446411e-01 -1.897667199373245239e-01 2.297235429286956787e-01 1.454439759254455566e-01 1.453680694103240967e-01 9.705357253551483154e-03 -1.451971828937530518e-01 1.036072745919227600e-01 -2.644288837909698486e-01 8.828852325677871704e-02 3.803158700466156006e-01 9.705822914838790894e-03 -9.914699941873550415e-02 -2.704707384109497070e-01 -1.696522384881973267e-01 5.115687474608421326e-02
2.314239591360092163e-01 5.162799358367919922e-02 -1.837381720542907715e-01 9.368897229433059692e-02 -1.208582371473312378e-01 1.556936353445053101e-01 -3.940225839614868164e-01 -7.660552114248275757e-02 -1.006495729088783264e-01 -6.328400969505310059e-02 1.065033487975597382e-02 1.039863824844360352e-01 3.333028554916381836e-01 5.494194477796554565e-02 -2.011031284928321838e-02 -1.121370568871498108e-01 -1.121283844113349915e-01 -2.505873143672943115e-01 6.043538078665733337e-02 6.684184540063142776e-03 2.746773064136505127e-01 -2.269325554370880127e-01 1.570580154657363892e-01 -1.825209148228168488e-02 1.338680181652307510e-02 -5.700750276446342468e-02 3.912250995635986328e-01 3.914863616228103638e-02 3.351356387138366699e-01 -1.838356703519821167e-01 4.233456030488014221e-02 1.103982031345367432e-01
9.803850948810577393e-02 2.852544784545898438e-01 -3.651580214500427246e-01 -6.496390700340270996e-02 -6.636146456003189087e-02 3.991075158119201660e-01 -2.670643925666809082e-01 -1.629340350627899170e-01 -4.200858995318412781e-02 1.194600090384483337e-01 4.717374593019485474e-02 6.856680661439895630e-02 -1.749502122402191162e-01 -2.513017691671848297e-02 2.835828997194766998e-02 -1.902537047863006592e-01 1.852495521306991577e-01 -1.772115528583526611e-01 1.256531178951263428e-01 8.839178830385208130e-02 1.421966589987277985e-02 -3.499047830700874329e-02 4.941466078162193298e-02 1.290483176708221436e-01 9.184697270393371582e-02 2.536069974303245544e-02 1.987630128860473633e-01 4.051968827843666077e-02 1.760374568402767181e-02 -1.731081902980804443e-01 -3.232962191104888916e-01 3.518876433372497559e-01
4.561512544751167297e-02 2.498249411582946777e-01 -1.363655328750610352e-01 2.277801036834716797e-01 1.808511614799499512e-01 2.211236357688903809e-01 -1.375156044960021973e-01 1.702952980995178223e-01 5.765725299715995789e-02 -1.945842802524566650e-02 -1.191093176603317261e-01 7.287898659706115723e-02 7.651118189096450806e-02 -1.736169755458831787e-01 -1.566165089607238770e-01 -1.972570866346359253e-01 -2.768819928169250488e-01 -4.238861799240112305e-02 2.019163221120834351e-01 1.687056422233581543e-01 5.035820603370666504e-01 2.060700356960296631e-01 4.471079260110855103e-02 -1.566600240767002106e-02 3.956918045878410339e-02 -4.067662730813026428e-02 8.304571360349655151e-02 1.293401122093200684e-01 1.229107230901718140e-01 -1.151913627982139587e-01 -1.765611171722412109e-01 2.836976051330566406e-01
3.325479030609130859e-01 5.194494500756263733e-02 -7.773014903068542480e-02 -8.941496908664703369e-02 -7.628723978996276855e-02 1.003331094980239868e-01 -4.897259473800659180e-01 1.086756959557533264e-01 3.811421990394592285e-02 -2.009659707546234131e-01 -1.644583195447921753e-01 1.493896692991256714e-01 -2.824833095073699951e-01 -3.975078463554382324e-02 -1.673642732203006744e-02 -8.835279196500778198e-02 -1.263346374034881592e-01 1.338220238685607910e-01 1.921068504452705383e-02 -2.246741801500320435e-01 1.220726594328880310e-01 -1.273120045661926270e-01 -3.093866864219307899e-03 4.490604996681213379e-02 9.829048067331314087e-02 1.182101368904113770e-01 2.602926790714263916e-01 1.610029786825180054e-01 1.300960183143615723e-01 9.416355937719345093e-02 -2.413947135210037231e-01 3.244327902793884277e-01
5.336594209074974060e-02 -7.056788075715303421e-03 1.224173456430435181e-01 -1.204043179750442505e-01 -3.591137379407882690e-02 1.844982653856277466e-01 -2.376912385225296021e-01 -2.075417935848236084e-01 1.046672314405441284e-01 2.629482187330722809e-02 -2.992124259471893311e-01 3.168668746948242188e-01 2.189691513776779175e-01 4.098160937428474426e-02 1.953667402267456055e-02 1.505951136350631714e-01 1.264141798019409180e-01 -4.670400545001029968e-02 2.041218578815460205e-01 1.508764773607254028e-01 2.238883823156356812e-01 8.414027094841003418e-02 5.881940200924873352e-02 3.680576682090759277e-01 2.104844152927398682e-01 -2.549755200743675232e-02 2.468104362487792969e-01 4.245100077241659164e-03 -7.459937781095504761e-02 -1.772747933864593506e-01 -3.132728040218353271e-01 -1.967511326074600220e-01
2.209812700748443604e-01 1.408530026674270630e-01 -1.910696327686309814e-01 4.623330757021903992e-02 -1.439174115657806396e-01 2.903661429882049561e-01 -7.037708908319473267e-02 -2.835487127304077148e-01 9.249092638492584229e-02 -2.879326343536376953e-01 -1.406132802367210388e-02 1.303398013114929199e-01 -2.437165565788745880e-02 -1.436552256345748901e-01 6.805513054132461548e-02 -2.220033407211303711e-01 1.781524270772933960e-01 -5.994999408721923828e-02 -4.130551218986511230e-02 -1.267059445381164551e-01 -5.605421587824821472e-02 2.271495945751667023e-02 1.334500610828399658e-01 5.180764198303222656e-02 -5.557751283049583435e-02 2.087525874376296997e-01 4.292845726013183594e-01 1.642578840255737305e-01 -2.603408098220825195e-01 -2.792971134185791016e-01 -9.942206740379333496e-02 -1.663316190242767334e-01
1.356222480535507202e-01 6.775247305631637573e-02 2.143428921699523926e-01 -1.899939589202404022e-02 2.135260961949825287e-02 4.833598434925079346e-02 -3.024419546127319336e-01 -9.925186634063720703e-02 1.167105659842491150e-01 2.193027734756469727e-01 5.371187347918748856e-03 2.069341689348220825e-01 1.617177724838256836e-01 -2.538956329226493835e-02 -7.030595093965530396e-02 -1.787299662828445435e-01 -6.169175729155540466e-02 2.947420179843902588e-01 2.436213940382003784e-01 -1.238261908292770386e-01 4.810484647750854492e-01 -8.565660566091537476e-02 -2.571547636762261391e-03 2.030100971460342407e-01 -2.593024671077728271e-01 1.312621086835861206e-01 3.682274743914604187e-02 -8.034823089838027954e-02 -5.177856981754302979e-02 2.783180586993694305e-02 -3.362483680248260498e-01 -6.498096138238906860e-02
9.718709439039230347e-02 1.898479461669921875e-01 -5.214077606797218323e-02 3.569582402706146240e-01 -1.398224234580993652e-01 8.542576432228088379e-02 -2.696366906166076660e-01 1.367692798376083374e-01 -6.963726878166198730e-02 7.007340341806411743e-02 -1.834518015384674072e-01 1.060736551880836487e-01 -7.179820537567138672e-02 -4.684702958911657333e-03 -8.137817680835723877e-02 -9.963908791542053223e-02 -1.112618297338485718e-01 6.661202758550643921e-02 4.271961450576782227e-01 -7.214429229497909546e-02 3.038536906242370605e-01 7.227678596973419189e-02 -7.950589060783386230e-02 2.710091173648834229e-01 -1.177341118454933167e-02 1.975141763687133789e-01 1.459904015064239502e-01 -1.190446466207504272e-01 1.639201045036315918e-01 -3.814989924430847168e-01 -7.466817274689674377e-03 2.803258039057254791e-02
9.599838405847549438e-02 8.129130303859710693e-02 -4.079685211181640625e-01 1.932422667741775513e-01 1.368078738451004028e-01 1.545443236827850342e-01 -1.449579149484634399e-01 -1.013908535242080688e-01 1.211946830153465271e-02 -1.009128838777542114e-01 -7.657470554113388062e-02 5.414256080985069275e-02 -4.504339993000030518e-01 -3.014404177665710449e-01 1.042299568653106689e-01 -1.236186735332012177e-02 -1.001105681061744690e-01 3.025071509182453156e-02 1.028354093432426453e-01 -2.476380951702594757e-02 4.481343030929565430e-01 -1.319814324378967285e-01 1.902849674224853516e-01 1.370678544044494629e-01 -4.557737614959478378e-03 1.363395452499389648e-01 2.045697867870330811e-01 -6.705877184867858887e-02 1.088315472006797791e-01 4.475042223930358887e-02 6.875783950090408325e-02 -6.089507415890693665e-02
7.556787878274917603e-02 3.983364999294281006e-01 -1.169791668653488159e-01 -4.954620078206062317e-02 9.164941310882568359e-02 2.995920777320861816e-01 -5.878669768571853638e-02 -2.230072170495986938e-01 -5.392584577202796936e-02 1.255808472633361816e-01 -2.451580911874771118e-01 1.767374724149703979e-01 -1.817693710327148438e-01 1.214651986956596375e-01 2.605745494365692139e-01 -1.064956113696098328e-01 -2.340647578239440918e-01 -4.136506468057632446e-02 2.404652684926986694e-01 -1.810793578624725342e-01 1.467648297548294067e-01 5.508927255868911743e-02 1.380207296460866928e-02 1.300303786993026733e-01 8.294506371021270752e-02 -1.524602770805358887e-01 -1.272343993186950684e-01 -2.435699105262756348e-01 -1.838341355323791504e-01 -2.404350489377975464e-01 -2.112888395786285400e-01 -2.035705372691154480e-02
2.267249673604965210e-01 1.377327740192413330e-01 -3.523148298263549805e-01 3.579694628715515137e-01 2.064547389745712280e-01 2.701303958892822266e-01 -1.955182105302810669e-01 1.619454622268676758e-01 9.564869105815887451e-02 1.261084228754043579e-01 -2.080054730176925659e-01 -1.616013199090957642e-01 1.067731231451034546e-01 -1.322043836116790771e-01 -1.981380730867385864e-01 -1.731433421373367310e-01 6.996357440948486328e-02 4.989280179142951965e-02 1.322212070226669312e-01 3.421847894787788391e-02 4.525209069252014160e-01 -1.715570837259292603e-01 -2.844757400453090668e-02 1.744661293923854828e-02 5.062216892838478088e-02 -1.141043603420257568e-01 2.089409157633781433e-02 2.190522477030754089e-02 -8.219585567712783813e-02 -2.364439703524112701e-02 -1.384925693273544312e-01 2.021102420985698700e-02
4.871587082743644714e-02 1.180910766124725342e-01 1.149041112512350082e-02 2.077164053916931152e-01 3.451891243457794189e-01 3.447190225124359131e-01 -1.764839142560958862e-01 -8.681152947247028351e-03 -1.004096493124961853e-01 -8.217374980449676514e-02 -3.377552330493927002e-01 6.852841377258300781e-02 7.163649424910545349e-03 -2.262526154518127441e-01 1.388607174158096313e-01 -8.736793883144855499e-03 -2.143638730049133301e-01 -3.187213242053985596e-01 -1.102384701371192932e-01 6.538109481334686279e-02 4.783870279788970947e-01 -6.466829031705856323e-02 2.506485767662525177e-02 -1.374246925115585327e-02 1.093584001064300537e-01 5.705068353563547134e-03 1.073526963591575623e-01 -9.273887425661087036e-02 -4.100377857685089111e-02 7.466020435094833374e-02 -8.150228112936019897e-02 -1.454448699951171875e-01
-1.318417191505432129e-01 2.606354653835296631e-01 -1.448618024587631226e-01 -1.342561244964599609e-01 -4.377781227231025696e-02 3.710003942251205444e-02 -2.945742756128311157e-02 -2.487176507711410522e-01 -1.412117630243301392e-01 -9.603142738342285156e-02 -2.620129883289337158e-01 3.842666447162628174e-01 -9.878011047840118408e-02 -1.207381337881088257e-01 -1.946937479078769684e-02 -5.279094725847244263e-02 -1.497841179370880127e-01 -1.336714476346969604e-01 3.199177980422973633e-01 -1.226872652769088745e-01 2.852231264114379883e-01 4.196167364716529846e-02 -5.670615285634994507e-02 8.765652775764465332e-03 -1.217311471700668335e-01 -5.447418987751007080e-02 3.321784734725952148e-01 2.936700880527496338e-01 -2.210669778287410736e-02 -1.676110774278640747e-01 -3.494478762149810791e-02 -2.199959158897399902e-01
2.422932721674442291e-02 1.222842484712600708e-01 7.243425399065017700e-02 1.731071174144744873e-01 -3.788603842258453369e-02 2.694224715232849121e-01 -3.455604910850524902e-01 -9.561099112033843994e-02 -1.690423339605331421e-01 -1.056253090500831604e-01 4.504377022385597229e-02 1.441696733236312866e-01 -8.881272375583648682e-02 2.049189358949661255e-01 3.183421865105628967e-02 -4.153249412775039673e-02 8.478900045156478882e-02 -9.638173878192901611e-02 1.420456320047378540e-01 7.864306867122650146e-02 2.897756397724151611e-01 -1.022935211658477783e-01 4.449623823165893555e-01 -2.582467496395111084e-01 3.506448864936828613e-02 2.825937271118164062e-01 3.573176637291908264e-02 1.695979833602905273e-01 -8.948057144880294800e-02 -2.306318283081054688e-01 -2.328914552927017212e-01 5.462199449539184570e-02
1.350455451756715775e-02 2.185318320989608765e-01 -1.277470495551824570e-02 1.241971701383590698e-01 -2.365051358938217163e-01 -1.811328344047069550e-02 -3.082914948463439941e-01 2.141705155372619629e-02 -5.554836988449096680e-02 -1.050749421119689941e-01 -2.503103017807006836e-01 2.269327938556671143e-01 -2.485084980726242065e-01 7.441357243806123734e-03 1.083886623382568359e-01 -9.567192941904067993e-02 -1.729264408349990845e-01 4.709135740995407104e-02 2.449660599231719971e-01 -9.535848349332809448e-02 1.756512373685836792e-01 -4.200484137982130051e-03 -1.076007410883903503e-01 3.082163035869598389e-01 2.042028456926345825e-01 -4.773406311869621277e-02 3.168652951717376709e-01 -2.701061666011810303e-01 2.097888663411140442e-02 -3.390942215919494629e-01 1.270330511033535004e-02 -4.605850204825401306e-02
3.010870814323425293e-01 -7.281273603439331055e-02 2.567954361438751221e-01 -8.670799434185028076e-02 -6.547585129737854004e-02 1.441725492477416992e-01 -3.875220119953155518e-01 -1.994391232728958130e-01 1.839661598205566406e-01 -8.373543620109558105e-02 -1.142570823431015015e-01 1.650980487465858459e-02 -1.875770539045333862e-01 -1.543828248977661133e-01 4.154185950756072998e-02 9.623929858207702637e-02 -1.380208972841501236e-02 -9.344050288200378418e-02 3.474927842617034912e-01 -1.970427632331848145e-01 1.953649371862411499e-01 1.188782900571823120e-01 1.270766407251358032e-01 7.886182516813278198e-02 7.435440272092819214e-02 -1.366599742323160172e-02 2.890121936798095703e-01 1.774957925081253052e-01 -2.197237871587276459e-02 5.643238779157400131e-03 -2.938900887966156006e-01 2.014231681823730469e-01
2.015483379364013672e-01 9.878913313150405884e-02 2.452408708631992340e-02 1.885423511266708374e-01 1.266508847475051880e-01 3.714359179139137268e-02 -3.309705555438995361e-01 9.551173448562622070e-02 7.294338196516036987e-02 1.732295155525207520e-01 -9.235561639070510864e-02 9.197945147752761841e-02 -1.590618938207626343e-01 -2.218158543109893799e-01 6.675197929143905640e-02 -1.703840792179107666e-01 9.753059595823287964e-02 3.425969779491424561e-01 9.626068174839019775e-02 -1.827567517757415771e-01 1.906500160694122314e-01 2.598382830619812012e-01 1.417880058288574219e-01 1.792464852333068848e-01 2.547161877155303955e-01 2.095135450363159180e-01 2.197966575622558594e-01 2.075370997190475464e-01 2.254226207733154297e-01 -4.930661246180534363e-02 -1.791750192642211914e-01 -7.694530487060546875e-02
3.791107982397079468e-02 3.937703073024749756e-01 -1.587284803390502930e-01 3.059972524642944336e-01 1.324014812707901001e-01 -5.764289200305938721e-02 -2.216759771108627319e-01 -1.386541426181793213e-01 -3.005417622625827789e-02 1.693868637084960938e-02 -4.689885303378105164e-02 2.361585199832916260e-01 -2.041001021862030029e-01 -3.210467845201492310e-02 1.779769361019134521e-01 -2.715639472007751465e-01 -3.135902583599090576e-01 1.642389222979545593e-02 1.611167341470718384e-01 -1.141205579042434692e-01 1.599300503730773926e-01 -1.231274306774139404e-01 -3.634280338883399963e-02 -4.930173233151435852e-02 4.114490747451782227e-01 1.171711459755897522e-01 1.366112381219863892e-02 -1.863621920347213745e-02 -1.248094439506530762e-02 -1.783977150917053223e-01 -1.673496812582015991e-01 -5.068326741456985474e-02
-1.166414171457290649e-01 7.613812386989593506e-02 2.456762082874774933e-02 2.269234359264373779e-01 7.435994595289230347e-02 -1.474697887897491455e-01 -2.923361957073211670e-01 3.022543713450431824e-02 -1.764669120311737061e-01 -1.098893210291862488e-01 -2.498053610324859619e-01 2.485891245305538177e-02 -3.294945880770683289e-02 6.374704092741012573e-02 1.126872450113296509e-01 -1.817695498466491699e-01 1.693509668111801147e-01 8.290451020002365112e-02 1.201028972864151001e-01 3.663301467895507812e-02 2.809121310710906982e-01 3.983044624328613281e-02 8.079306781291961670e-02 4.335046187043190002e-02 1.393455732613801956e-02 1.571503654122352600e-02 8.339039981365203857e-02 -2.072683721780776978e-01 -5.631045624613761902e-02 -3.963457792997360229e-02 -5.502586960792541504e-01 -3.995225727558135986e-01
1.342703700065612793e-01 4.827013239264488220e-02 -9.623633325099945068e-02 -1.539193987846374512e-01 -1.131728067994117737e-01 3.626409769058227539e-01 -1.694801747798919678e-01 2.185897976160049438e-01 6.963251531124114990e-02 1.395028829574584961e-01 -2.652489244937896729e-01 3.170340359210968018e-01 1.818390488624572754e-01 -6.329885125160217285e-02 1.166631951928138733e-01 -2.566998302936553955e-01 -3.452471690252423286e-03 -1.373924165964126587e-01 7.210759073495864868e-02 -1.816118955612182617e-01 2.532978653907775879e-01 2.268506884574890137e-01 5.439973250031471252e-02 1.947211921215057373e-01 1.188981905579566956e-01 -2.612459361553192139e-01 5.136783793568611145e-02 9.924017637968063354e-02 -2.950313091278076172e-01 2.991779183503240347e-05 -1.315813213586807251e-01 3.625342249870300293e-02
-2.917045354843139648e-02 2.641568891704082489e-02 -1.778744161128997803e-01 3.227103054523468018e-01 8.031093329191207886e-02 -3.860440477728843689e-02 -3.559295833110809326e-01 -1.371808946132659912e-01 -2.176768146455287933e-02 -1.681821942329406738e-01 -1.252496689558029175e-01 1.369045972824096680e-01 1.651801355183124542e-02 -3.982631266117095947e-01 1.800830811262130737e-01 -7.529174536466598511e-02 -7.087843120098114014e-02 3.147735819220542908e-02 3.103348426520824432e-02 -3.686870634555816650e-01 7.791469246149063110e-02 -2.943940758705139160e-01 -5.391213670372962952e-02 1.553764045238494873e-01 -3.872478380799293518e-02 1.635827124118804932e-01 2.019253000617027283e-02 -5.011005327105522156e-02 1.686191856861114502e-01 -1.726368665695190430e-01 -3.103041648864746094e-01 -2.557633817195892334e-02
8.825708180665969849e-02 1.545577347278594971e-01 -9.906637668609619141e-02 4.606551676988601685e-02 1.594823449850082397e-01 1.885153949260711670e-01 -2.468405663967132568e-01 -3.757739365100860596e-01 -2.970764636993408203e-01 -2.321412265300750732e-01 -1.820704340934753418e-01 3.527079224586486816e-01 5.454919859766960144e-02 2.075466364622116089e-01 7.061806507408618927e-03 -2.444433234632015228e-02 7.613086700439453125e-02 -1.485052257776260376e-01 9.248496592044830322e-02 -2.155130803585052490e-01 -2.508549578487873077e-02 -2.636248469352722168e-01 5.401836335659027100e-02 1.852244883775711060e-02 -2.822744101285934448e-02 -1.462257355451583862e-01 3.277471363544464111e-01 1.293161958456039429e-01 -1.987670175731182098e-02 -1.034343764185905457e-01 -7.358086854219436646e-02 -1.667856276035308838e-01
6.168655306100845337e-02 2.001148462295532227e-01 -2.440975606441497803e-01 8.014075458049774170e-02 -2.678623199462890625e-01 5.174792557954788208e-02 -1.842344403266906738e-01 9.755957126617431641e-02 1.039091870188713074e-01 -2.269751876592636108e-01 -3.912023603916168213e-01 1.065897867083549500e-01 1.021698415279388428e-01 -1.185567155480384827e-01 -1.171816065907478333e-01 -1.207125708460807800e-01 -1.308535188436508179e-01 -2.362211793661117554e-01 1.185311898589134216e-01 -3.151648640632629395e-01 4.504060745239257812e-01 1.188321970403194427e-02 -1.035245060920715332e-01 -8.921769261360168457e-02 -3.000534884631633759e-02 9.526464343070983887e-02 3.747056052088737488e-02 -1.887526512145996094e-01 -5.166052654385566711e-02 1.198763847351074219e-01 -5.065941065549850464e-02 -1.346963047981262207e-01
-1.400431990623474121e-01 3.009196221828460693e-01 -1.558962464332580566e-01 -1.855887174606323242e-01 1.328705549240112305e-01 1.652337461709976196e-01 -3.576638996601104736e-01 -3.821061924099922180e-02 1.463362276554107666e-01 1.448568329215049744e-02 -3.249652087688446045e-01 1.328549683094024658e-01 3.438350185751914978e-02 -1.023075580596923828e-01 8.288311213254928589e-02 -1.656463146209716797e-01 -3.164333850145339966e-02 -3.840132951736450195e-01 3.568757176399230957e-01 4.248081520199775696e-02 1.996662318706512451e-01 1.241024732589721680e-01 5.388549342751502991e-02 1.523992866277694702e-01 -2.504279604181647301e-03 4.731505736708641052e-02 -8.027555048465728760e-02 -2.675848901271820068e-01 -2.322922833263874054e-02 9.002277627587318420e-03 -1.466452777385711670e-01 6.684257835149765015e-02
1.479596644639968872e-01 1.838788688182830811e-01 1.215556729584932327e-02 7.511247694492340088e-02 8.481145650148391724e-02 1.172686889767646790e-01 -1.552550047636032104e-01 -3.990556895732879639e-01 3.228906542062759399e-02 1.301500797271728516e-01 -1.970352381467819214e-01 8.060230314731597900e-02 8.661118149757385254e-02 2.460155040025711060e-01 -1.298111826181411743e-01 -2.233480662107467651e-01 2.286784499883651733e-01 -1.307906508445739746e-01 2.739988565444946289e-01 -1.423781216144561768e-01 2.201118320226669312e-01 -8.971268311142921448e-03 1.157342866063117981e-01 8.346711844205856323e-02 -2.285214960575103760e-01 -2.476452142000198364e-01 2.519760131835937500e-01 8.238048106431961060e-02 -1.877729147672653198e-01 1.036025136709213257e-01 -2.609394192695617676e-01 -6.784340739250183105e-02
2.010315209627151489e-01 2.389378547668457031e-01 -2.505958080291748047e-01 2.806971669197082520e-01 2.986054718494415283e-01 3.944666981697082520e-01 -1.246412098407745361e-01 9.308326989412307739e-03 7.245223969221115112e-02 6.854950636625289917e-02 -9.207054972648620605e-02 -4.369782656431198120e-02 7.884129136800765991e-02 -5.573375895619392395e-02 -8.103030174970626831e-02 -3.092669248580932617e-01 -1.228424012660980225e-01 4.629387706518173218e-02 1.720643341541290283e-01 2.161912806332111359e-02 4.027941823005676270e-01 -1.629356294870376587e-01 1.334351748228073120e-01 -6.428976356983184814e-02 1.082386672496795654e-01 -8.116268366575241089e-02 -1.346997469663619995e-01 -2.334686182439327240e-02 5.291208624839782715e-02 -4.576834291219711304e-02 -2.618418931961059570e-01 -1.271975971758365631e-02
1.379565149545669556e-01 2.173594236373901367e-01 -3.220271468162536621e-01 7.742424309253692627e-02 1.103266105055809021e-01 1.022479534149169922e-01 -5.514640212059020996e-01 -5.316158756613731384e-02 2.582599818706512451e-01 -8.515880443155765533e-03 -4.280956387519836426e-01 3.370170667767524719e-02 -2.513117790222167969e-01 -6.990868598222732544e-02 4.341469332575798035e-02 1.859115660190582275e-01 -4.552159085869789124e-02 -2.932837419211864471e-02 -3.060501627624034882e-02 -2.057617306709289551e-01 6.779628992080688477e-02 8.196154981851577759e-02 4.244445264339447021e-02 -3.130329027771949768e-02 1.531704962253570557e-01 1.259972304105758667e-01 8.044878393411636353e-02 3.532644733786582947e-02 1.124768331646919250e-01 1.541952230036258698e-02 -9.532881528139114380e-02 9.726846963167190552e-02
1.658893227577209473e-01 3.288156986236572266e-01 -1.045156344771385193e-01 3.154808282852172852e-01 -6.372080743312835693e-02 9.553696215152740479e-02 -3.181901574134826660e-01 -2.102267295122146606e-01 -1.483274400234222412e-01 -2.938006520271301270e-01 -1.263248026371002197e-01 1.782386153936386108e-01 6.964348256587982178e-02 -2.375807911157608032e-01 -1.437480151653289795e-01 -7.829619944095611572e-02 -2.323590517044067383e-01 -6.127562001347541809e-02 -3.296095505356788635e-02 -4.072289913892745972e-02 2.375182956457138062e-01 5.207037180662155151e-02 -2.227828353643417358e-01 1.691925078630447388e-01 2.037228941917419434e-01 1.834435462951660156e-01 1.018452942371368408e-01 -1.508163660764694214e-01 1.083169654011726379e-01 1.152303516864776611e-01 1.677625626325607300e-02 -1.403797715902328491e-01
-1.570594906806945801e-01 8.892399072647094727e-02 1.157795730978250504e-02 -1.298445165157318115e-01 5.629281327128410339e-02 2.707697451114654541e-01 -1.361256837844848633e-01 -1.683219224214553833e-01 -2.047982066869735718e-02 2.222408354282379150e-01 -4.678959771990776062e-02 1.427092701196670532e-01 -2.808406949043273926e-02 -1.771396771073341370e-02 -1.685127615928649902e-01 -2.424633204936981201e-01 2.648835442960262299e-02 4.149310663342475891e-02 3.220949470996856689e-01 -1.459951847791671753e-01 1.922143250703811646e-01 2.348990142345428467e-01 -6.805541366338729858e-02 -7.774295657873153687e-02 6.288133561611175537e-02 -2.613195218145847321e-03 5.689766407012939453e-01 2.549913525581359863e-01 -9.557735919952392578e-02 -1.414407342672348022e-01 -1.176679208874702454e-01 2.111834473907947540e-02
1.577851474285125732e-01 2.499672770500183105e-01 -7.563278079032897949e-02 9.501527063548564911e-03 -2.690502405166625977e-01 2.518484294414520264e-01 -4.489039182662963867e-01 -3.761836588382720947e-01 -1.975268423557281494e-01 -5.919500440359115601e-02 8.034431375563144684e-03 8.356788754463195801e-02 1.462980210781097412e-01 6.720399856567382812e-02 -2.376531250774860382e-02 -1.645266115665435791e-01 4.546568170189857483e-02 -1.628563404083251953e-01 -6.346558034420013428e-02 1.065594479441642761e-01 2.265975475311279297e-01 -1.863404512405395508e-01 -7.836424559354782104e-02 -1.898859441280364990e-02 -2.257320135831832886e-01 -1.007869318127632141e-01 1.251148730516433716e-01 1.958117485046386719e-01 4.235779866576194763e-02 -1.811755001544952393e-01 -1.876910030841827393e-01 5.783165991306304932e-02
-9.684237837791442871e-02 4.218951165676116943e-01 -1.192743629217147827e-01 9.620305150747299194e-02 2.769423834979534149e-02 2.853418886661529541e-01 -2.626968324184417725e-01 -4.257075116038322449e-02 -1.653584539890289307e-01 -7.488156855106353760e-02 -3.043782711029052734e-01 1.302963048219680786e-01 -3.874071687459945679e-02 -2.068561501801013947e-02 5.185004696249961853e-02 1.039645150303840637e-01 -3.254664770793169737e-04 -1.134897321462631226e-01 -6.955821067094802856e-02 -3.403289914131164551e-01 4.161713421344757080e-01 1.277693212032318115e-01 -1.302202790975570679e-01 -1.014357618987560272e-02 7.283145934343338013e-02 2.644021511077880859e-01 4.229496419429779053e-02 6.894401460886001587e-02 1.490639448165893555e-01 9.295486658811569214e-02 1.001018285751342773e-01 1.239918321371078491e-01
-2.141604870557785034e-01 2.857206165790557861e-01 -7.234837859869003296e-02 -4.982508346438407898e-02 -9.417163580656051636e-02 4.350526630878448486e-01 -1.631200015544891357e-01 3.676163032650947571e-02 -1.296791285276412964e-01 -1.329747289419174194e-01 -1.972829103469848633e-01 2.316213399171829224e-02 -1.966819018125534058e-01 -1.128142699599266052e-01 1.674883440136909485e-02 -2.164063006639480591e-01 2.349691987037658691e-01 -4.558797227218747139e-04 2.519936263561248779e-01 -2.026922106742858887e-01 7.093252986669540405e-02 -9.112290292978286743e-02 -1.082776710391044617e-01 -5.738949775695800781e-02 -1.468285024166107178e-01 -2.854944206774234772e-02 3.640442788600921631e-01 9.925135225057601929e-02 -1.530657708644866943e-01 -2.343573141843080521e-03 -2.885500714182853699e-02 -2.983895838260650635e-01
3.214877247810363770e-01 3.360259532928466797e-01 -1.979013085365295410e-01 -9.585618227720260620e-02 -1.054190378636121750e-02 1.406775563955307007e-01 -2.996137142181396484e-01 1.176113728433847427e-02 4.255973920226097107e-02 3.458466008305549622e-02 -4.166427254676818848e-01 2.895186282694339752e-02 7.827847264707088470e-03 -1.128298491239547729e-01 -2.922226488590240479e-01 -1.181337460875511169e-01 -1.533327717334032059e-02 2.265632152557373047e-01 1.163238435983657837e-01 1.072464585304260254e-01 1.242711469531059265e-01 2.191567569971084595e-01 1.991389989852905273e-01 -1.401427686214447021e-01 -2.397339195013046265e-01 -1.238939352333545685e-02 1.443326026201248169e-01 -1.563003845512866974e-02 -2.196194380521774292e-01 -7.027749903500080109e-03 -6.447122246026992798e-02 -7.405132800340652466e-02
2.049906924366950989e-02 3.746280074119567871e-01 -1.889552325010299683e-01 3.733939230442047119e-01 -6.331215798854827881e-02 2.870658338069915771e-01 -3.436959087848663330e-01 -2.430289685726165771e-01 8.414784818887710571e-02 5.353378877043724060e-02 -1.495616137981414795e-01 1.898866742849349976e-01 -2.003132738173007965e-02 -1.335151493549346924e-01 -9.982509166002273560e-02 2.077843248844146729e-01 2.582697756588459015e-02 -1.351146697998046875e-01 1.170897856354713440e-02 1.293808817863464355e-01 3.284429013729095459e-01 -3.901772573590278625e-02 4.062120243906974792e-02 1.590122133493423462e-01 -7.656027376651763916e-02 1.296896189451217651e-01 -1.958689093589782715e-01 -1.883279345929622650e-02 3.695760667324066162e-02 1.064149066805839539e-01 1.399174612015485764e-02 -1.853223890066146851e-01
-1.480581164360046387e-01 3.238277435302734375e-01 2.588176913559436798e-02 1.115030515938997269e-02 -8.176723867654800415e-02 2.967369258403778076e-01 -3.736077547073364258e-01 -2.185145169496536255e-01 -1.531911343336105347e-01 2.214940823614597321e-02 3.694232925772666931e-02 9.982104599475860596e-02 1.310715973377227783e-01 -5.961991474032402039e-02 1.305403560400009155e-01 -6.046916171908378601e-02 -5.543994903564453125e-02 -2.455040961503982544e-01 5.141620524227619171e-03 9.762871265411376953e-02 3.089969456195831299e-01 2.070504240691661835e-02 -3.515884513035416603e-03 9.122125804424285889e-02 -3.187489211559295654e-01 -1.464900970458984375e-01 2.988531589508056641e-01 5.150211602449417114e-02 -3.784934524446725845e-03 -2.119545489549636841e-01 -1.192626059055328369e-01 2.495947778224945068e-01
2.452621310949325562e-01 2.307497151196002960e-02 -2.447196394205093384e-01 1.898970007896423340e-01 6.248824298381805420e-02 3.190013170242309570e-01 -2.109373509883880615e-01 1.559901237487792969e-01 -9.867903590202331543e-02 -9.746745973825454712e-02 -4.658875521272420883e-03 8.609381318092346191e-02 2.759827971458435059e-01 3.364279493689537048e-02 1.541315764188766479e-01 -3.711688518524169922e-01 5.723724141716957092e-02 -7.954284548759460449e-02 3.259035646915435791e-01 -2.155346423387527466e-01 2.213049829006195068e-01 -1.304093897342681885e-01 1.398034840822219849e-01 1.691520959138870239e-01 -1.329019218683242798e-01 1.292265504598617554e-01 7.665372639894485474e-02 -6.544193718582391739e-03 8.324174582958221436e-02 -2.022177726030349731e-01 -1.244012936949729919e-01 -1.529357731342315674e-01
2.469907402992248535e-01 2.396441549062728882e-01 -1.813084334135055542e-01 4.212402738630771637e-03 -1.632552742958068848e-01 2.625279128551483154e-01 -3.225500285625457764e-01 -1.035420969128608704e-01 -1.913390457630157471e-01 -2.137373834848403931e-01 -6.727314740419387817e-02 1.099096685647964478e-01 2.945425212383270264e-01 1.193663924932479858e-01 1.487022787332534790e-01 -3.652874529361724854e-01 1.812604516744613647e-01 1.175378914922475815e-02 1.594363898038864136e-01 -1.212634742259979248e-01 6.806775927543640137e-02 -1.347143054008483887e-01 8.732810616493225098e-02 -1.276212185621261597e-01 -2.454167902469635010e-01 -7.771683484315872192e-02 2.067228406667709351e-01 1.963194459676742554e-02 -3.358529135584831238e-02 -2.163220942020416260e-01 5.041614547371864319e-02 5.679208040237426758e-02
2.076364904642105103e-01 1.314609199762344360e-01 -1.896644234657287598e-01 1.703498661518096924e-01 -8.967028558254241943e-02 1.960621774196624756e-01 -1.655579358339309692e-02 -2.314443141222000122e-01 1.699979454278945923e-01 -2.735657691955566406e-01 6.873608380556106567e-02 1.558024287223815918e-01 -9.470668435096740723e-02 1.886989735066890717e-02 1.811873167753219604e-01 -1.802515089511871338e-01 -1.740051619708538055e-02 -1.774445623159408569e-01 1.095093972980976105e-02 1.967928558588027954e-02 7.642213255167007446e-02 -8.211413770914077759e-02 4.048002010677009821e-04 4.300041869282722473e-02 -3.607270494103431702e-02 5.455564707517623901e-02 5.391562581062316895e-01 1.703289449214935303e-01 -1.882000267505645752e-01 -3.352185487747192383e-01 -1.283321976661682129e-01 -1.787251532077789307e-01
-1.122291162610054016e-01 1.452607065439224243e-01 -1.384890824556350708e-01 -2.989437058568000793e-02 -4.109757542610168457e-01 2.498357445001602173e-01 -3.229053020477294922e-01 -5.407492816448211670e-02 1.371482163667678833e-01 5.135174840688705444e-02 7.123763114213943481e-02 3.940094113349914551e-01 6.012206431478261948e-03 1.371543109416961670e-01 6.390897091478109360e-03 -3.178092241287231445e-01 1.219664700329303741e-02 1.079091280698776245e-01 1.212664972990751266e-02 1.232415586709976196e-01 1.281018555164337158e-01 2.515615224838256836e-01 -2.060801535844802856e-01 5.709055811166763306e-02 -1.806551814079284668e-01 -5.745041999034583569e-04 8.122561872005462646e-02 3.543940559029579163e-02 -4.859641660004854202e-03 -1.305867731571197510e-01 -2.559629082679748535e-01 -1.744424849748611450e-01
9.279865026473999023e-02 1.684797704219818115e-01 5.587675794959068298e-02 3.778045475482940674e-01 -1.091927662491798401e-01 2.374380677938461304e-01 -3.325269222259521484e-01 -1.438907086849212646e-01 3.788812085986137390e-02 5.143474042415618896e-02 -2.232112884521484375e-01 6.768258661031723022e-02 1.440030187368392944e-01 -1.383082270622253418e-01 7.784599438309669495e-03 -1.648195236921310425e-01 -3.893629312515258789e-01 1.143079921603202820e-01 1.376599371433258057e-01 -1.998891532421112061e-01 2.947897911071777344e-01 -3.137531876564025879e-02 6.290181539952754974e-03 -4.428282007575035095e-02 -2.541774213314056396e-01 -6.018891930580139160e-02 1.210291907191276550e-01 -1.914607137441635132e-01 9.566178917884826660e-02 4.051190614700317383e-02 -3.077564528211951256e-03 -2.195243984460830688e-01
-3.464984241873025894e-03 6.607907265424728394e-02 -1.796150803565979004e-01 1.199249252676963806e-01 -1.000030562281608582e-01 3.506889045238494873e-01 -2.875746190547943115e-01 -1.370166838169097900e-01 1.629853099584579468e-01 3.254478871822357178e-01 -2.673820853233337402e-01 1.957753449678421021e-01 9.811197221279144287e-02 -7.465133816003799438e-02 -1.636102236807346344e-02 -1.371162831783294678e-01 -1.750204861164093018e-01 2.696453779935836792e-02 -5.021137744188308716e-02 -1.613783389329910278e-01 3.028038144111633301e-01 3.602243959903717041e-01 -5.986090749502182007e-02 7.486779242753982544e-02 2.487003654241561890e-01 -1.057562306523323059e-01 -4.185238480567932129e-02 -4.578958079218864441e-02 -6.738638877868652344e-02 -1.251885443925857544e-01 -2.219870537519454956e-01 -3.183358535170555115e-02
-2.822367101907730103e-02 1.387197077274322510e-01 -2.181395441293716431e-01 1.715061366558074951e-01 -1.207421049475669861e-01 3.251467049121856689e-01 -2.343980967998504639e-01 -9.890963323414325714e-03 1.914500147104263306e-01 8.797451853752136230e-02 -2.222591936588287354e-01 1.472391188144683838e-01 1.456004828214645386e-01 -4.124410822987556458e-02 -1.657629311084747314e-01 -1.502551138401031494e-01 -1.793780773878097534e-01 9.985710494220256805e-03 1.293697953224182129e-01 -2.360941842198371887e-02 2.133624702692031860e-01 1.690199375152587891e-01 4.889345541596412659e-02 1.963165551424026489e-01 2.127248495817184448e-01 -2.547923624515533447e-01 -1.646542847156524658e-01 6.778906285762786865e-02 -2.074484229087829590e-01 -1.278600990772247314e-01 -3.266550600528717041e-01 -2.581473290920257568e-01
-4.206892848014831543e-02 2.487040162086486816e-01 1.120909899473190308e-01 2.516341395676136017e-02 -8.369670063257217407e-02 3.364035785198211670e-01 -2.634780108928680420e-01 7.025530934333801270e-02 1.016021221876144409e-01 -2.761643826961517334e-01 -4.211612939834594727e-01 2.935540080070495605e-01 -1.899526417255401611e-01 6.265787035226821899e-02 9.433922916650772095e-02 5.788137763738632202e-02 7.736825942993164062e-02 2.052669525146484375e-01 2.610881924629211426e-01 -9.606277942657470703e-02 1.466841846704483032e-01 6.904966384172439575e-02 1.388433426618576050e-01 2.360648214817047119e-01 1.161258071660995483e-01 1.094105169177055359e-01 -1.416546292603015900e-02 -1.046486422419548035e-01 1.601836830377578735e-01 -2.047365903854370117e-02 -8.804594725370407104e-02 1.703225225210189819e-01
-1.449496597051620483e-01 1.008972004055976868e-01 1.857242137193679810e-01 -1.531974971294403076e-01 5.585493147373199463e-02 2.372414320707321167e-01 -2.084892243146896362e-01 4.563353955745697021e-02 -1.136499345302581787e-01 -1.616619378328323364e-01 -7.768706977367401123e-02 1.611273139715194702e-01 -2.472721636295318604e-01 1.751248911023139954e-02 -2.199534624814987183e-01 -1.728482544422149658e-01 -1.613526940345764160e-01 3.406127393245697021e-01 3.178480863571166992e-01 4.046109691262245178e-02 2.275325655937194824e-01 -1.731543689966201782e-01 2.908518612384796143e-01 4.089425876736640930e-02 -7.713891565799713135e-02 2.550971694290637970e-02 3.083434998989105225e-01 -1.691155582666397095e-01 -5.760882794857025146e-02 5.201874673366546631e-02 -2.100574821233749390e-01 4.445089027285575867e-02
2.322322726249694824e-01 2.486393898725509644e-01 -2.073915004730224609e-01 2.437166422605514526e-01 -5.525964498519897461e-02 3.546273112297058105e-01 -1.209881454706192017e-01 5.792601779103279114e-02 3.148951381444931030e-02 -2.453204803168773651e-02 5.675034970045089722e-02 2.421359717845916748e-01 -4.334529116749763489e-02 7.259067893028259277e-02 5.403715372085571289e-02 8.148321509361267090e-02 3.233197331428527832e-01 1.040901169180870056e-01 1.004601567983627319e-01 -2.877840539440512657e-03 1.475468128919601440e-01 -1.355109363794326782e-01 2.283294200897216797e-01 9.730371832847595215e-02 3.872194513678550720e-02 5.662417784333229065e-02 1.810687780380249023e-01 7.587584108114242554e-02 -9.180822968482971191e-02 -1.811579763889312744e-01 -4.864536225795745850e-01 8.086396753787994385e-02
1.280871219933032990e-02 2.633961439132690430e-01 -2.871166765689849854e-01 -1.926651149988174438e-01 -2.541251778602600098e-01 3.027104213833808899e-02 -6.497042626142501831e-02 -1.314056515693664551e-01 -1.462688744068145752e-01 -1.097350567579269409e-01 -4.826222956180572510e-01 1.541119366884231567e-01 1.394845098257064819e-01 -1.146699339151382446e-01 -2.859193682670593262e-01 -4.122359454631805420e-01 5.072363838553428650e-02 7.531251758337020874e-02 -8.539031445980072021e-02 1.077628880739212036e-01 2.722992897033691406e-01 1.776002347469329834e-02 4.365335032343864441e-02 -1.230207388289272785e-03 8.482053875923156738e-02 -7.646006532013416290e-03 -2.770210430026054382e-02 7.564935833215713501e-02 3.285485506057739258e-02 1.243106499314308167e-01 -1.005981042981147766e-01 -7.482696324586868286e-02
1.042840350419282913e-02 1.027046740055084229e-01 2.246173471212387085e-01 -2.047434598207473755e-01 1.173887029290199280e-01 2.502744197845458984e-01 -2.442163676023483276e-01 -1.150721758604049683e-01 -2.474998533725738525e-01 -1.950397342443466187e-01 7.964815199375152588e-02 2.509829401969909668e-01 -3.342467248439788818e-01 3.521189093589782715e-02 -8.289640769362449646e-03 -1.511447280645370483e-01 1.116350218653678894e-01 7.598210871219635010e-02 5.778970941901206970e-02 1.217622030526399612e-02 4.721281230449676514e-01 -7.182619720697402954e-02 1.990578323602676392e-01 -2.157777175307273865e-02 2.516774237155914307e-01 -2.041426859796047211e-02 5.459342896938323975e-02 -1.530244573950767517e-02 -1.067298650741577148e-02 -1.488834619522094727e-01 -2.210794389247894287e-01 -1.231104359030723572e-01
6.009879987686872482e-03 3.063361942768096924e-01 -3.760351985692977905e-02 2.844898700714111328e-01 -6.789372861385345459e-02 2.318800389766693115e-01 -2.746288776397705078e-01 9.150082617998123169e-02 2.694345712661743164e-01 -1.415786743164062500e-01 -7.889381796121597290e-02 -1.923079788684844971e-01 -4.909129813313484192e-02 1.359976381063461304e-01 -1.280523687601089478e-01 -6.198007985949516296e-02 -4.623516649007797241e-02 1.380673497915267944e-01 -9.323479235172271729e-02 -1.836957782506942749e-01 2.033189386129379272e-01 -2.159568965435028076e-01 2.220346629619598389e-01 9.720735251903533936e-02 5.151307582855224609e-02 -4.226884804666042328e-03 9.735205769538879395e-02 1.618738770484924316e-01 -8.328711241483688354e-02 5.096429213881492615e-02 -4.222942292690277100e-01 -2.608284652233123779e-01
1.946580857038497925e-01 1.563412398099899292e-01 -3.689590692520141602e-01 -6.122720427811145782e-03 -9.612449258565902710e-02 1.639932096004486084e-01 -3.119933009147644043e-01 -1.014203182421624660e-03 -1.247257292270660400e-01 -5.929796025156974792e-02 -9.124843776226043701e-02 1.857867389917373657e-01 -2.344517260789871216e-01 -1.842570751905441284e-01 2.273381203413009644e-01 -3.832078725099563599e-02 9.808631241321563721e-02 8.040843904018402100e-02 9.670509397983551025e-02 2.364297956228256226e-01 2.044900506734848022e-01 -3.591379821300506592e-01 -7.361340522766113281e-02 4.761452972888946533e-02 -1.244270801544189453e-01 -1.321921050548553467e-01 1.611977219581604004e-01 -7.736301422119140625e-02 5.347351729869842529e-02 -8.652994781732559204e-02 -3.567784130573272705e-01 -4.066452011466026306e-02
2.023920267820358276e-01 1.286771893501281738e-01 8.806277997791767120e-03 -7.017537951469421387e-02 6.967470399104058743e-04 3.077436983585357666e-01 -3.166076540946960449e-01 -4.024730324745178223e-01 1.128631010651588440e-01 -2.262059971690177917e-02 -1.727541387081146240e-01 -4.486673325300216675e-02 1.322838217020034790e-01 -7.077148556709289551e-02 -6.759332865476608276e-02 1.190283372998237610e-01 1.751935184001922607e-01 -2.527078986167907715e-01 1.265430748462677002e-01 1.237713694572448730e-01 1.867253333330154419e-01 -1.583522856235504150e-01 1.797090172767639160e-01 2.713648080825805664e-01 -1.733003184199333191e-02 -1.121556982398033142e-01 2.630144953727722168e-01 -1.234969720244407654e-01 3.075337409973144531e-02 -1.164909973740577698e-01 -2.937994301319122314e-01 -6.550504267215728760e-02
3.765889704227447510e-01 2.260489463806152344e-01 2.463314309716224670e-02 9.238550812005996704e-02 1.531715095043182373e-01 -2.584624849259853363e-02 -2.789349853992462158e-01 -2.139219939708709717e-01 -2.049861662089824677e-02 4.421741887927055359e-02 -9.911805391311645508e-02 1.293378919363021851e-01 1.355968713760375977e-01 -6.850288808345794678e-02 -7.100197672843933105e-02 -2.132591605186462402e-02 4.234503954648971558e-02 1.962088197469711304e-01 2.157440632581710815e-01 -9.370171464979648590e-03 2.477238625288009644e-01 1.842634677886962891e-01 1.968934983015060425e-01 -2.458168193697929382e-02 -4.097686707973480225e-01 -1.242499202489852905e-01 1.882867366075515747e-01 -1.616766899824142456e-01 1.621518284082412720e-02 -8.713690936565399170e-02 -3.311375677585601807e-01 -9.315311908721923828e-02
2.782743871212005615e-01 3.213632404804229736e-01 -2.223812937736511230e-01 4.879663884639739990e-02 -8.108637481927871704e-02 2.041927129030227661e-01 -3.440653085708618164e-01 -9.013580530881881714e-02 -2.051327228546142578e-01 -6.567897647619247437e-02 -2.522769868373870850e-01 4.894244670867919922e-02 1.051924452185630798e-01 -2.999573051929473877e-01 -4.235421773046255112e-03 -1.599989831447601318e-01 2.665185332298278809e-01 1.461744606494903564e-01 4.351696744561195374e-02 -3.524357685819268227e-03 1.160906925797462463e-01 -2.339663170278072357e-02 1.172394603490829468e-01 -3.632808327674865723e-01 -1.535141374915838242e-02 -7.343859225511550903e-02 8.732374012470245361e-02 -4.280015826225280762e-02 -1.393610537052154541e-01 1.172483339905738831e-01 -1.248724162578582764e-01 1.889289915561676025e-01
7.633715867996215820e-02 2.544774413108825684e-01 -3.746633976697921753e-02 2.558257430791854858e-03 -1.785899326205253601e-02 9.618573635816574097e-02 -1.558477878570556641e-01 -3.083181679248809814e-01 -5.419212207198143005e-02 1.203717365860939026e-01 2.163631841540336609e-02 2.671035826206207275e-01 -1.546789407730102539e-01 -2.379733920097351074e-01 3.966792300343513489e-02 -6.408496946096420288e-02 1.860059201717376709e-01 -1.982795298099517822e-01 1.762277483940124512e-01 2.755308151245117188e-01 1.976763010025024414e-01 -1.331161558628082275e-01 1.041494160890579224e-01 2.239387035369873047e-01 1.291234493255615234e-01 -1.540990546345710754e-02 2.262573838233947754e-01 -1.553394943475723267e-01 2.691403329372406006e-01 -1.970685422420501709e-01 -3.447182476520538330e-01 5.093303322792053223e-02
-5.518545955419540405e-02 2.629941329360008240e-02 6.026792526245117188e-02 1.298199892044067383e-01 -8.985086530447006226e-02 3.722732365131378174e-01 -2.023225724697113037e-01 1.090178340673446655e-01 7.542532682418823242e-02 -2.741105854511260986e-01 -3.338520824909210205e-01 3.874410688877105713e-01 -1.152010858058929443e-01 -2.245296984910964966e-01 1.399889290332794189e-01 -7.063008099794387817e-02 9.053334593772888184e-02 1.700280904769897461e-01 2.549458146095275879e-01 -3.223697468638420105e-02 7.738074660301208496e-02 -1.052983328700065613e-01 -4.258706420660018921e-02 8.526533097028732300e-02 -1.955708861351013184e-02 1.146314218640327454e-01 1.208139657974243164e-01 -6.530629098415374756e-02 1.550208777189254761e-01 -2.968738973140716553e-02 -5.334751680493354797e-02 3.952082395553588867e-01
1.288794726133346558e-01 2.461040914058685303e-01 -1.490536034107208252e-01 1.701607257127761841e-01 8.242573589086532593e-02 2.491705119609832764e-01 5.204105377197265625e-02 -1.652775257825851440e-01 -5.652220547199249268e-02 2.187344431877136230e-01 -3.469918668270111084e-01 3.194316923618316650e-01 -7.247150689363479614e-02 -8.986477740108966827e-03 9.541703760623931885e-02 -3.296693861484527588e-01 2.067334763705730438e-02 -1.407995074987411499e-01 1.024627909064292908e-01 -6.640923768281936646e-02 3.282789885997772217e-02 2.933442592620849609e-01 4.929461330175399780e-02 2.616415917873382568e-01 2.521438002586364746e-01 -1.648787260055541992e-01 7.324446924030780792e-03 -1.960256397724151611e-01 7.986056734807789326e-04 -1.235146597027778625e-01 -1.819996833801269531e-01 -7.314790785312652588e-02
2.281787693500518799e-01 2.146881520748138428e-01 5.986095592379570007e-02 -6.024141330271959305e-03 1.862556301057338715e-02 2.107188403606414795e-01 -1.765892356634140015e-01 -2.197818160057067871e-01 1.035621613264083862e-01 -3.838098049163818359e-02 -2.724080979824066162e-01 -3.518543392419815063e-02 1.261089295148849487e-01 1.988527327775955200e-01 -2.015475369989871979e-02 1.545063853263854980e-01 1.049370467662811279e-01 -2.121632546186447144e-01 2.428901791572570801e-01 1.531696645542979240e-03 1.938319653272628784e-01 -7.357501238584518433e-02 1.076424494385719299e-01 3.179253339767456055e-01 2.013348340988159180e-01 -1.913052797317504883e-01 2.830677628517150879e-01 6.373463571071624756e-02 -8.470937609672546387e-02 -1.547956615686416626e-01 -3.787993788719177246e-01 -3.220711369067430496e-04
1.887334138154983521e-01 2.292616069316864014e-01 -1.978974938392639160e-01 1.330081820487976074e-01 -1.699974983930587769e-01 3.258331716060638428e-01 -4.695575535297393799e-01 -1.694215387105941772e-01 4.944530664943158627e-04 2.913189120590686798e-02 9.580523520708084106e-02 1.706717908382415771e-01 -3.901451826095581055e-02 -8.723654597997665405e-02 1.956405676901340485e-02 -2.151653170585632324e-02 2.946414053440093994e-01 -1.778592765331268311e-01 1.621265113353729248e-01 9.673343598842620850e-02 4.585586953908205032e-03 -3.086865320801734924e-02 -8.591376245021820068e-02 1.502328068017959595e-01 5.199760943651199341e-02 -1.133053973317146301e-01 2.560061216354370117e-01 7.119748741388320923e-02 6.373669952154159546e-02 -1.772568374872207642e-01 -2.094278633594512939e-01 2.665864229202270508e-01
-2.237721234560012817e-01 2.090040408074855804e-02 -1.739409267902374268e-01 7.323713041841983795e-03 -8.516609668731689453e-02 3.417788743972778320e-01 -1.972554326057434082e-01 -1.371814906597137451e-01 -8.453322201967239380e-02 7.169673591852188110e-02 -2.501565515995025635e-01 4.020632505416870117e-01 -1.838810890913009644e-01 -7.040958106517791748e-02 -7.124106585979461670e-02 -2.284495681524276733e-01 1.160860583186149597e-01 -1.430639922618865967e-01 8.916856348514556885e-02 -6.117930263280868530e-02 1.836530715227127075e-01 -5.156023893505334854e-03 -1.251784265041351318e-01 -7.812812924385070801e-02 -2.355203032493591309e-01 -2.309153554961085320e-03 2.142474055290222168e-01 2.707210779190063477e-01 2.956631183624267578e-01 -1.773442476987838745e-01 -7.285290956497192383e-02 6.945241242647171021e-02
2.534419894218444824e-01 6.286508589982986450e-02 -1.372430175542831421e-01 9.809760749340057373e-02 -9.219442307949066162e-02 1.622965633869171143e-01 -1.027075499296188354e-01 -2.787512838840484619e-01 6.137844175100326538e-03 -2.763039767742156982e-01 5.621852818876504898e-03 1.479032784700393677e-01 -1.486373841762542725e-01 -2.171432375907897949e-01 1.797949969768524170e-01 3.517716377973556519e-02 2.771290838718414307e-01 6.178906559944152832e-02 -3.581063076853752136e-02 -2.239542081952095032e-02 2.136640846729278564e-01 -3.161450475454330444e-02 1.078393012285232544e-01 2.223229035735130310e-03 -8.835452049970626831e-02 2.097230404615402222e-01 3.920233845710754395e-01 6.727513670921325684e-02 -2.966251671314239502e-01 -3.009876310825347900e-01 -2.208918333053588867e-01 3.329592198133468628e-02
-1.549624800682067871e-01 1.817986071109771729e-01 -1.528697460889816284e-01 -1.537751853466033936e-01 -2.220289967954158783e-02 2.582127451896667480e-01 -1.902698874473571777e-01 -2.366814613342285156e-01 5.566465482115745544e-02 -5.713751539587974548e-02 -3.340801298618316650e-01 3.538352251052856445e-01 -2.623173892498016357e-01 2.138676121830940247e-02 -5.218117684125900269e-02 -2.850801050662994385e-01 1.036100089550018311e-01 -7.779403775930404663e-02 1.378936469554901123e-01 -1.140281930565834045e-01 6.231341511011123657e-02 -4.739630967378616333e-02 -1.544178873300552368e-01 -2.427352517843246460e-01 -1.566316187381744385e-01 -1.589503288269042969e-01 1.610852777957916260e-01 1.553895324468612671e-01 1.306920349597930908e-01 -2.196496725082397461e-01 -4.941638559103012085e-02 -1.863836944103240967e-01
-2.805399894714355469e-01 2.009306699037551880e-01 -1.810743957757949829e-01 3.054700978100299835e-02 9.322136640548706055e-03 1.363687515258789062e-01 -3.725758790969848633e-01 -3.260157406330108643e-01 -1.081613972783088684e-01 -3.257316350936889648e-02 -1.274482607841491699e-01 3.082939088344573975e-01 9.348323219455778599e-04 -8.493748307228088379e-02 9.845792315900325775e-03 -2.341318875551223755e-01 1.902380734682083130e-01 -1.131213158369064331e-01 1.786234527826309204e-01 -7.741089910268783569e-02 1.246526688337326050e-01 -6.879355758428573608e-02 -1.755634099245071411e-01 -9.681978821754455566e-02 -8.267514407634735107e-02 -1.006434038281440735e-01 3.991374373435974121e-01 1.477817147970199585e-01 6.703618168830871582e-02 -1.345000267028808594e-01 1.646310687065124512e-01 -4.569233953952789307e-02
2.252346426248550415e-01 1.279558241367340088e-01 1.963935196399688721e-01 -3.837100788950920105e-02 -3.060166239738464355e-01 -1.284191310405731201e-01 -2.161830663681030273e-01 -2.741920351982116699e-01 9.040250442922115326e-03 8.463574200868606567e-02 -4.222122579813003540e-02 7.778179645538330078e-02 -1.281316429376602173e-01 -1.061850711703300476e-01 1.696323044598102570e-02 -1.848905384540557861e-01 6.432718038558959961e-02 -1.384572684764862061e-02 2.335845232009887695e-01 -1.742712967097759247e-02 4.413784444332122803e-01 1.072717458009719849e-01 -1.359922997653484344e-02 1.117973998188972473e-01 1.282415688037872314e-01 1.371918320655822754e-01 3.052701950073242188e-01 3.710679411888122559e-01 -5.281292647123336792e-02 8.514458686113357544e-02 -1.619862467050552368e-01 5.412169918417930603e-02
3.417724072933197021e-01 1.468660533428192139e-01 -2.487377375364303589e-01 -2.507092654705047607e-01 -5.178545415401458740e-02 2.308645546436309814e-01 -3.121529817581176758e-01 -5.754730105400085449e-02 -7.102463394403457642e-03 5.577566847205162048e-02 -8.112164586782455444e-02 8.722039312124252319e-02 -4.096715897321701050e-02 -2.398628294467926025e-01 7.590192556381225586e-02 -3.038154244422912598e-01 1.255759298801422119e-01 -5.248003080487251282e-02 -4.782532528042793274e-02 1.594096124172210693e-01 2.055572718381881714e-02 -1.083482131361961365e-01 7.588576059788465500e-03 1.590409576892852783e-01 -5.156880989670753479e-02 -4.947204142808914185e-02 2.136748582124710083e-01 1.148716285824775696e-01 4.236112534999847412e-02 -1.012095808982849121e-02 -5.039082169532775879e-01 -4.497310891747474670e-02
-2.574631571769714355e-01 7.715554535388946533e-02 -1.719078421592712402e-01 9.802793711423873901e-02 2.538974881172180176e-01 8.956278860569000244e-02 -3.800159692764282227e-01 -7.567939907312393188e-02 -7.501456886529922485e-02 -1.784835457801818848e-01 -2.963521480560302734e-01 1.387007255107164383e-02 3.104146756231784821e-02 -1.591699663549661636e-03 3.731835260987281799e-02 -5.666178464889526367e-02 1.960153430700302124e-01 -1.623124033212661743e-01 1.261836383491754532e-02 1.853887885808944702e-01 -8.257756009697914124e-03 -1.832872927188873291e-01 3.431349694728851318e-01 1.148937791585922241e-01 1.017485838383436203e-02 -5.476919934153556824e-02 2.172523140907287598e-01 1.817577332258224487e-01 -2.335548698902130127e-01 -1.091922074556350708e-01 -2.873671054840087891e-01 -1.965065151453018188e-01
-3.238397240638732910e-01 8.677022159099578857e-02 -2.551206350326538086e-01 7.155712693929672241e-02 -1.353100687265396118e-01 9.161911159753799438e-02 -3.084113895893096924e-01 -2.152643352746963501e-01 -1.208886429667472839e-01 -1.703690737485885620e-01 -1.542901843786239624e-01 1.492713093757629395e-01 6.018356606364250183e-02 1.944906450808048248e-02 1.551682949066162109e-01 -3.257664740085601807e-01 1.426678299903869629e-01 -1.063267216086387634e-01 2.628644406795501709e-01 1.102123036980628967e-02 4.994386807084083557e-02 -1.131074801087379456e-01 -6.663847714662551880e-02 -1.432946026325225830e-01 -2.348720580339431763e-01 1.173532903194427490e-01 4.160600006580352783e-01 1.068025231361389160e-01 9.599255770444869995e-02 -1.061789616942405701e-01 1.715603657066822052e-02 -9.965728968381881714e-02
2.041918225586414337e-02 3.207378089427947998e-01 4.179725423455238342e-02 -2.305451082065701485e-03 9.694948047399520874e-02 2.372791767120361328e-01 -3.997820317745208740e-01 -2.949388623237609863e-01 -2.394980341196060181e-01 7.360402494668960571e-02 1.008827239274978638e-01 -7.731186342425644398e-04 1.159279271960258484e-01 -7.521303743124008179e-02 1.107882857322692871e-01 -2.076536566019058228e-01 -8.225675672292709351e-02 -2.399050742387771606e-01 -5.112802609801292419e-02 5.413153395056724548e-02 1.996386945247650146e-01 -7.027661800384521484e-02 -2.746871300041675568e-02 1.197998374700546265e-01 -1.920420527458190918e-01 -1.947550177574157715e-01 2.216203361749649048e-01 5.250598490238189697e-02 -6.251016631722450256e-03 -3.214836120605468750e-01 -2.626052200794219971e-01 7.872356474399566650e-02
-1.116748899221420288e-03 2.954259514808654785e-01 -4.682251811027526855e-02 1.236758902668952942e-01 9.230950474739074707e-02 3.521718978881835938e-01 -8.417231589555740356e-02 1.764075160026550293e-01 1.461217403411865234e-01 -6.472948193550109863e-02 -9.579811245203018188e-02 2.081039845943450928e-01 -5.865701287984848022e-02 -5.137693136930465698e-02 4.506447613239288330e-01 -1.649313122034072876e-01 -1.506868302822113037e-01 2.422802746295928955e-01 2.721425890922546387e-01 -1.075257286429405212e-01 2.952196002006530762e-01 9.740556031465530396e-02 -4.739783704280853271e-02 -8.570358157157897949e-02 -1.202638447284698486e-01 1.027488932013511658e-01 2.140983641147613525e-01 -1.438387483358383179e-01 -7.334928959608078003e-02 9.927084669470787048e-03 -1.318212151527404785e-01 -1.497547924518585205e-01
-2.337649837136268616e-02 5.327857285737991333e-02 3.625177964568138123e-02 -1.200438383966684341e-02 2.246349304914474487e-01 2.884400449693202972e-02 -3.060390949249267578e-01 -1.195416599512100220e-01 -1.991664059460163116e-02 -1.261558085680007935e-01 -7.701136171817779541e-02 -2.117762528359889984e-02 1.729182153940200806e-02 -1.613734066486358643e-01 3.455502912402153015e-03 -7.556653022766113281e-02 -1.066187024116516113e-01 1.933946758508682251e-01 2.811124026775360107e-01 -1.180265098810195923e-01 3.130957484245300293e-01 2.379805445671081543e-01 -2.735201036557555199e-03 3.246639966964721680e-01 2.313273102045059204e-01 4.169829785823822021e-01 3.241238594055175781e-01 -5.351873487234115601e-02 -1.424345076084136963e-01 -1.237798482179641724e-01 -9.139410406351089478e-02 -9.433018974959850311e-03
-1.353154480457305908e-01 4.120882153511047363e-01 -1.170627772808074951e-01 -1.728939265012741089e-01 -2.387315779924392700e-01 4.270715713500976562e-01 -3.302903771400451660e-01 -1.706402301788330078e-01 7.605081796646118164e-02 1.839496195316314697e-01 -2.152751535177230835e-01 1.133060380816459656e-01 1.555888354778289795e-01 -2.027489393949508667e-01 -8.128209412097930908e-02 -1.242455444298684597e-03 -3.158890828490257263e-02 -1.199217066168785095e-01 1.770836561918258667e-01 2.117587029933929443e-01 -5.399812012910842896e-03 -7.808773219585418701e-02 8.870979398488998413e-02 -1.159427314996719360e-01 6.546889245510101318e-02 2.886235341429710388e-02 2.275592833757400513e-01 5.491690710186958313e-02 -1.145698036998510361e-02 -2.660448849201202393e-02 1.288692355155944824e-01 -1.535415798425674438e-01
-1.106251031160354614e-01 3.629021644592285156e-01 3.609311208128929138e-02 9.314745664596557617e-02 1.721611768007278442e-01 1.937800347805023193e-01 -4.389705061912536621e-01 1.650889962911605835e-01 2.786892652511596680e-01 1.202120259404182434e-01 -2.314729094505310059e-01 -4.832947254180908203e-02 1.358161121606826782e-01 -1.325080543756484985e-01 -1.292394399642944336e-01 -1.485340148210525513e-01 -2.257522791624069214e-01 1.653654500842094421e-02 1.801329106092453003e-01 7.551431655883789062e-02 3.694323003292083740e-01 6.915064901113510132e-02 -6.744296103715896606e-02 3.256019577383995056e-02 -7.580869132652878761e-04 1.696341782808303833e-01 -1.352970600128173828e-01 1.037208661437034607e-01 8.782583475112915039e-02 9.771949611604213715e-03 -1.494256705045700073e-01 1.091174632310867310e-01
1.239269748330116272e-01 2.098305374383926392e-01 -5.131138488650321960e-02 2.363144457340240479e-01 1.844258978962898254e-02 9.296654164791107178e-02 -2.708612680435180664e-01 5.983460322022438049e-02 -1.770407520234584808e-02 -6.383785605430603027e-02 -1.511006355285644531e-01 2.424425184726715088e-01 -2.730184793472290039e-02 1.855628751218318939e-02 8.860582858324050903e-02 2.371565103530883789e-01 8.874532580375671387e-02 2.478558272123336792e-01 3.151741623878479004e-01 -2.524270117282867432e-01 2.506090104579925537e-01 -8.414636552333831787e-02 2.106980532407760620e-01 1.786551177501678467e-01 -4.305295273661613464e-02 1.853213310241699219e-01 5.111892521381378174e-02 7.084282487630844116e-02 1.915108263492584229e-01 -3.524773418903350830e-01 -1.324074417352676392e-01 2.102082669734954834e-01
-1.521934717893600464e-01 3.017105162143707275e-01 1.708530038595199585e-01 1.321361064910888672e-01 -5.182286724448204041e-02 1.927756369113922119e-01 -1.977638155221939087e-01 9.659736603498458862e-02 1.396865695714950562e-01 -8.032710850238800049e-02 -2.625562548637390137e-01 1.694828569889068604e-01 7.918463088572025299e-03 3.942838404327630997e-03 -8.860609377734363079e-04 -5.508923530578613281e-02 1.450056880712509155e-01 3.294054046273231506e-02 -4.301086962223052979e-01 -1.159722059965133667e-01 3.756437599658966064e-01 -1.738194376230239868e-01 8.300177752971649170e-02 -4.653132334351539612e-02 1.835793107748031616e-01 -6.717082858085632324e-02 2.309177964925765991e-01 1.220856979489326477e-01 5.909330397844314575e-02 -1.042131930589675903e-01 -3.174109458923339844e-01 -4.067740216851234436e-02
3.561737537384033203e-01 7.715162634849548340e-02 -1.904852986335754395e-01 -4.914410412311553955e-02 -2.151821553707122803e-02 3.148642480373382568e-01 -2.227290272712707520e-01 1.673725992441177368e-01 -1.715099215507507324e-01 1.432407051324844360e-01 -9.394586086273193359e-02 -3.432162106037139893e-02 1.183588802814483643e-01 5.811560526490211487e-02 -1.502556204795837402e-01 -3.149828016757965088e-01 2.419958822429180145e-03 3.133881688117980957e-01 7.823390513658523560e-02 -6.317149847745895386e-02 2.698453962802886963e-01 -3.891920298337936401e-02 -5.030007287859916687e-02 -8.042202144861221313e-02 -1.124336048960685730e-01 6.971329450607299805e-02 1.769512891769409180e-01 -6.137677654623985291e-02 -2.989532053470611572e-01 -1.399961858987808228e-01 -2.834237813949584961e-01 -1.364184319972991943e-01
1.515577286481857300e-01 1.615509986877441406e-01 -1.943660527467727661e-01 3.917897865176200867e-02 6.328134238719940186e-02 7.083975523710250854e-02 -4.479525983333587646e-01 2.317643463611602783e-01 6.936412304639816284e-02 1.622577384114265442e-02 -9.430980682373046875e-02 1.966072618961334229e-01 8.624660968780517578e-02 -1.737137287855148315e-01 1.474976986646652222e-01 -1.401089578866958618e-01 -2.266137748956680298e-01 1.225991025567054749e-01 1.596319377422332764e-01 6.434096489101648331e-03 -4.533528536558151245e-02 -1.668445467948913574e-01 1.078839078545570374e-01 1.230006292462348938e-01 1.270053237676620483e-01 1.608120203018188477e-01 4.367504417896270752e-01 -1.411683410406112671e-01 8.192792534828186035e-03 -2.849183678627014160e-01 2.976560592651367188e-02 -1.822762191295623779e-01
3.817280754446983337e-02 3.638361096382141113e-01 -1.095551699399948120e-01 -3.005469776690006256e-02 -7.362243533134460449e-02 2.848485410213470459e-01 -3.392088413238525391e-01 -2.755727469921112061e-01 -1.270669400691986084e-01 1.400962285697460175e-02 6.319614499807357788e-02 7.111125439405441284e-02 1.899391710758209229e-01 -2.142582088708877563e-01 1.758152395486831665e-01 -1.999839395284652710e-01 8.063600212335586548e-02 -1.696209609508514404e-01 1.279837042093276978e-01 3.920203074812889099e-02 -4.616657271981239319e-02 -1.943696737289428711e-01 1.173224821686744690e-01 6.900059431791305542e-02 -3.009305000305175781e-01 1.303829699754714966e-01 2.150398641824722290e-01 -3.055034205317497253e-03 -4.405287280678749084e-02 -2.627861499786376953e-01 -2.417926490306854248e-01 5.019840598106384277e-02
1.460073590278625488e-01 1.345477700233459473e-01 7.915483415126800537e-02 -2.888994291424751282e-02 1.322635561227798462e-01 1.506697833538055420e-01 -9.299511462450027466e-02 -2.213203907012939453e-01 1.813651472330093384e-01 -2.887369096279144287e-01 -2.093144357204437256e-01 -1.790286973118782043e-02 4.514408111572265625e-02 1.832602918148040771e-01 -3.539258241653442383e-01 -1.247653812170028687e-01 6.462132092565298080e-03 1.212776005268096924e-01 2.164455652236938477e-01 -2.011995464563369751e-01 3.673195242881774902e-01 4.102331027388572693e-02 2.711598873138427734e-01 -9.601711481809616089e-02 -1.647046953439712524e-01 -2.081180214881896973e-01 1.865559518337249756e-01 -2.713814377784729004e-02 -2.014291733503341675e-01 -8.839846588671207428e-03 -1.825979501008987427e-01 1.318998038768768311e-01
-1.218950971961021423e-01 3.514562547206878662e-01 9.489103220403194427e-03 -1.791620403528213501e-01 -1.676160693168640137e-01 3.015827536582946777e-01 -2.901714444160461426e-01 -8.562955260276794434e-02 1.522431150078773499e-02 1.281481683254241943e-01 -1.070434674620628357e-01 4.700512066483497620e-02 -2.290655225515365601e-01 -1.745863109827041626e-01 -1.085157319903373718e-01 -1.286885291337966919e-01 1.214596480131149292e-01 -1.835087984800338745e-01 2.152568846940994263e-01 -2.239985466003417969e-01 1.136727109551429749e-01 -7.217390090227127075e-02 -1.967318356037139893e-01 -5.662975460290908813e-02 -2.178535759449005127e-01 -1.209041010588407516e-02 3.447643220424652100e-01 1.873504370450973511e-01 -5.079219117760658264e-02 -5.231295526027679443e-02 -4.713346809148788452e-02 -2.513081729412078857e-01
8.652374148368835449e-02 2.856070697307586670e-01 -1.505309343338012695e-01 4.745825752615928650e-02 -4.342159628868103027e-02 2.246070057153701782e-01 -2.012421786785125732e-01 -1.699084192514419556e-01 1.647687703371047974e-01 1.433654874563217163e-02 -1.806444972753524780e-01 9.545484930276870728e-02 8.892080187797546387e-02 9.009880572557449341e-02 -3.783868998289108276e-02 2.076751589775085449e-01 2.944445312023162842e-01 -2.688192129135131836e-01 1.714673042297363281e-01 -1.319422881351783872e-04 1.143333967775106430e-02 -3.974126279354095459e-02 1.765263974666595459e-01 1.558329015970230103e-01 9.128309786319732666e-03 -1.505045443773269653e-01 3.776220977306365967e-01 1.220699846744537354e-01 -1.595894694328308105e-01 -1.903024315834045410e-01 -3.427525758743286133e-01 1.724236160516738892e-01
2.484185397624969482e-01 3.578242361545562744e-01 5.035191029310226440e-02 -2.654061913490295410e-01 6.518913805484771729e-02 -3.948521986603736877e-02 -1.765090376138687134e-01 -6.147542223334312439e-02 -4.628345370292663574e-02 5.260261520743370056e-02 -1.568562090396881104e-01 1.216869205236434937e-01 -2.002620100975036621e-01 6.373567879199981689e-02 -8.766684681177139282e-02 -1.972897797822952271e-01 2.249095141887664795e-01 1.465306989848613739e-02 -1.175611242651939392e-01 2.339798666071146727e-04 3.788268864154815674e-01 -1.190335117280483246e-02 -1.278573423624038696e-01 2.536262199282646179e-02 2.884247601032257080e-01 7.488149218261241913e-03 2.571151256561279297e-01 9.105759859085083008e-02 -2.024732828140258789e-01 -2.815319923684000969e-03 -3.643443286418914795e-01 -6.911905854940414429e-02
-8.752910047769546509e-02 3.478140830993652344e-01 -1.919731050729751587e-01 8.448486775159835815e-02 -4.968482628464698792e-02 7.352720201015472412e-02 -8.555975556373596191e-02 -3.994139432907104492e-01 -3.581851720809936523e-02 -6.502535194158554077e-02 -1.055920943617820740e-01 -3.851643204689025879e-02 1.850141286849975586e-01 -8.117993362247943878e-03 2.144324779510498047e-01 -2.559502124786376953e-01 1.851963549852371216e-01 2.033816128969192505e-01 2.319918423891067505e-01 -1.388599127531051636e-01 1.501709073781967163e-01 -1.012622043490409851e-01 1.907871104776859283e-02 -2.877028584480285645e-01 -9.626155346632003784e-02 4.940424859523773193e-02 3.702292144298553467e-01 -1.084711998701095581e-01 -1.521413177251815796e-01 4.265364841558039188e-04 -1.995522975921630859e-01 -2.227606996893882751e-02
1.707803755998611450e-01 2.951823733747005463e-02 4.063438624143600464e-02 1.430972665548324585e-02 -1.067665368318557739e-01 9.687368571758270264e-02 -9.800693392753601074e-02 -1.928564161062240601e-01 -1.068987697362899780e-01 -1.461371481418609619e-01 -3.726322576403617859e-02 -5.157488957047462463e-02 -2.797631919384002686e-01 -2.222175747156143188e-01 1.498603820800781250e-01 -7.928575575351715088e-02 -1.761232316493988037e-02 3.427148610353469849e-02 4.274020493030548096e-01 1.803480461239814758e-02 3.386154472827911377e-01 6.754649430513381958e-02 1.773142963647842407e-01 1.613435000181198120e-01 7.522095739841461182e-02 -2.116349339485168457e-02 1.614957004785537720e-01 2.756568789482116699e-01 -2.645381391048431396e-01 -3.550125658512115479e-01 -1.636756360530853271e-01 1.230633556842803955e-01
-5.596182867884635925e-02 -2.696174941956996918e-02 -2.208087444305419922e-01 3.109643459320068359e-01 -9.873026981949806213e-03 2.230439782142639160e-01 -4.777357280254364014e-01 -3.026744127273559570e-01 1.448076218366622925e-01 1.415090709924697876e-01 -3.857598304748535156e-01 -5.140493437647819519e-02 9.690309315919876099e-02 -1.319268941879272461e-01 -7.531991228461265564e-03 -1.629843115806579590e-01 -1.682636514306068420e-02 3.387974947690963745e-02 2.383688688278198242e-01 -2.210219353437423706e-01 -1.203752160072326660e-01 -6.538087129592895508e-02 1.369864940643310547e-01 -7.117478549480438232e-02 -1.494313031435012817e-01 7.824560254812240601e-02 6.298806518316268921e-02 -1.488371193408966064e-01 4.756221920251846313e-02 -1.368312537670135498e-01 7.183941453695297241e-02 -6.869265437126159668e-02
3.348286077380180359e-02 1.125848814845085144e-01 4.804976284503936768e-03 3.060236275196075439e-01 -3.483277559280395508e-02 9.741753339767456055e-02 -3.222890496253967285e-01 -1.361425220966339111e-01 -5.659805145114660263e-03 -7.348448038101196289e-02 -1.031937003135681152e-01 1.978584378957748413e-01 8.166318386793136597e-02 1.720121689140796661e-02 1.697478443384170532e-01 -3.136572837829589844e-01 -3.850960433483123779e-01 1.510917246341705322e-01 1.576287895441055298e-01 -4.412474855780601501e-02 2.504169642925262451e-01 1.499187499284744263e-01 8.823246695101261139e-03 -6.001147441565990448e-03 -1.635529696941375732e-01 9.049707651138305664e-02 3.246076703071594238e-01 -9.738884121179580688e-02 2.986470162868499756e-01 -1.415507942438125610e-01 1.278643161058425903e-01 -1.069719567894935608e-01
1.342261880636215210e-01 1.667681783437728882e-01 3.382473438978195190e-02 2.214460521936416626e-01 -2.088191211223602295e-01 1.338198184967041016e-01 -2.784996926784515381e-01 5.824506282806396484e-02 -1.414978206157684326e-01 8.216868340969085693e-02 -2.733983695507049561e-01 2.312430739402770996e-01 -2.298180609941482544e-01 -2.188467234373092651e-01 1.880187690258026123e-01 -1.667342334985733032e-01 -2.054300606250762939e-01 4.934988543391227722e-02 3.804886341094970703e-01 4.235957935452461243e-02 2.007010132074356079e-01 4.162892326712608337e-02 -1.376243680715560913e-01 1.450599431991577148e-01 8.765140175819396973e-02 6.396675016731023788e-03 1.364778578281402588e-01 -2.369046658277511597e-01 1.194028705358505249e-01 -2.648130357265472412e-01 1.738288556225597858e-03 5.106202885508537292e-02
2.006189674139022827e-01 1.962318122386932373e-01 -1.614147871732711792e-01 -1.016583293676376343e-02 4.265547171235084534e-02 2.150136530399322510e-01 -2.029550522565841675e-01 -2.833858430385589600e-01 -1.180672198534011841e-01 1.106674000620841980e-01 -1.699889749288558960e-01 5.451254546642303467e-02 -8.141102641820907593e-02 -1.576641499996185303e-01 1.114631965756416321e-01 -1.633495837450027466e-01 3.627837300300598145e-01 -2.153487503528594971e-01 1.229624375700950623e-01 1.677988916635513306e-01 1.528962254524230957e-01 -1.827278435230255127e-01 -1.427906379103660583e-02 3.031887114048004150e-01 1.623601019382476807e-01 1.235360000282526016e-02 1.889393478631973267e-01 -2.094793617725372314e-01 1.112058907747268677e-01 -9.301427751779556274e-02 -3.147183656692504883e-01 2.395919710397720337e-02
-1.164295896887779236e-01 9.939287602901458740e-02 -1.785790920257568359e-01 -1.594907343387603760e-01 -9.683670103549957275e-02 2.041393369436264038e-01 -2.790779769420623779e-01 -2.693973481655120850e-02 1.879141032695770264e-01 -3.288913518190383911e-02 -1.959433555603027344e-01 6.977681815624237061e-02 -2.367714941501617432e-01 1.031178608536720276e-01 8.872468024492263794e-02 -3.467937111854553223e-01 5.767204612493515015e-02 -1.017755120992660522e-01 1.453153789043426514e-01 7.003080844879150391e-02 -7.777175307273864746e-02 -1.020037531852722168e-01 2.134470455348491669e-02 4.544157534837722778e-02 -2.662023007869720459e-01 1.281778961420059204e-01 3.957701325416564941e-01 1.966290324926376343e-01 3.144428431987762451e-01 -2.254199534654617310e-01 -1.246304363012313843e-01 -9.272865206003189087e-02
1.868077367544174194e-01 2.280433624982833862e-01 -8.355295658111572266e-02 2.387329936027526855e-01 -1.467417925596237183e-01 3.953479528427124023e-01 -4.687803238630294800e-02 1.721930876374244690e-02 1.031869053840637207e-01 -1.140451058745384216e-01 -2.513287663459777832e-01 1.468700170516967773e-01 8.869821578264236450e-02 -1.424864530563354492e-01 4.056883156299591064e-01 -1.585364788770675659e-01 -1.294386386871337891e-01 1.051107943058013916e-01 3.405774235725402832e-01 -1.075781062245368958e-01 1.356595754623413086e-01 1.376837044954299927e-01 -1.611685156822204590e-01 -2.248805612325668335e-01 -3.320306912064552307e-02 9.481800347566604614e-02 1.352392584085464478e-01 -1.216366216540336609e-01 -5.131835117936134338e-02 -8.443079143762588501e-02 -5.821794271469116211e-02 -1.300574392080307007e-01
2.093730866909027100e-01 -1.126814857125282288e-01 -2.218833267688751221e-01 9.453320875763893127e-03 1.676195114850997925e-02 2.820379436016082764e-01 -2.432845979928970337e-01 -1.058276146650314331e-01 -2.341979146003723145e-01 -1.447218954563140869e-01 -1.886237859725952148e-01 1.881650537252426147e-01 -5.087926387786865234e-01 -2.729749083518981934e-01 -1.614935882389545441e-02 2.121951617300510406e-02 -2.175772562623023987e-02 1.327549517154693604e-01 4.789731930941343307e-03 5.392543226480484009e-02 3.163028061389923096e-01 -1.518097668886184692e-01 1.597140580415725708e-01 1.295221447944641113e-01 -1.384940594434738159e-01 4.065498337149620056e-02 7.763218134641647339e-02 -7.799090445041656494e-02 4.566271603107452393e-02 -2.335060760378837585e-02 -1.849908679723739624e-01 8.279795199632644653e-02
-9.756053984165191650e-02 2.018897533416748047e-01 -2.586359381675720215e-01 -1.432243585586547852e-01 -9.292837232351303101e-02 1.837735623121261597e-01 -2.942619919776916504e-01 -1.817906647920608521e-01 -2.924883365631103516e-02 -2.826465666294097900e-01 -1.574599444866180420e-01 -1.034555286169052124e-01 -1.671453714370727539e-01 1.219319030642509460e-01 5.045194178819656372e-02 -1.753912270069122314e-01 -1.114577800035476685e-01 -1.328576952219009399e-01 7.120068371295928955e-02 -4.914781544357538223e-03 9.352437406778335571e-02 3.876556828618049622e-02 -6.295576691627502441e-02 -9.571007639169692993e-02 -1.516130119562149048e-01 -2.256809771060943604e-01 5.270464420318603516e-01 1.856403946876525879e-01 -5.993431061506271362e-02 -1.891415417194366455e-01 -1.329425275325775146e-01 7.858867198228836060e-02
-9.329891949892044067e-02 1.904963888227939606e-02 -1.202007848769426346e-02 9.711879491806030273e-02 -2.285197190940380096e-02 4.290802180767059326e-01 -4.746748208999633789e-01 1.472173929214477539e-01 -1.538619995117187500e-01 -1.369481831789016724e-01 -1.187139153480529785e-01 1.096010506153106689e-01 1.172606870532035828e-01 -1.839387267827987671e-01 3.664735704660415649e-02 -9.679298847913742065e-02 -8.248274028301239014e-02 7.866238057613372803e-02 1.482348293066024780e-01 -3.602336347103118896e-01 1.754706054925918579e-01 -7.907775789499282837e-02 1.502145975828170776e-01 1.059563979506492615e-01 -7.864595949649810791e-02 -5.612519755959510803e-02 1.938333362340927124e-01 -2.847905755043029785e-01 2.192367613315582275e-01 -8.303163945674896240e-02 -6.438603252172470093e-02 -1.487833447754383087e-02
-8.258286118507385254e-02 4.335343539714813232e-01 1.718001998960971832e-02 -1.047299429774284363e-01 2.544268369674682617e-01 1.910566091537475586e-01 -1.161971688270568848e-01 -1.779610961675643921e-01 -2.054016888141632080e-01 -1.610403060913085938e-01 -1.612506061792373657e-01 1.374800503253936768e-01 -2.256954014301300049e-01 -1.577344536781311035e-02 1.240619570016860962e-01 -8.193546533584594727e-02 -5.845389887690544128e-02 2.440677136182785034e-01 -1.250371634960174561e-01 -7.900554686784744263e-03 1.905183643102645874e-01 -4.183757305145263672e-02 -1.224494874477386475e-01 -9.411152452230453491e-02 3.330785408616065979e-02 -7.426529377698898315e-02 2.681867182254791260e-01 1.597953140735626221e-01 -1.085743978619575500e-01 1.329255104064941406e-01 -4.231359064579010010e-01 -8.984663337469100952e-02
3.938574716448783875e-02 1.967613995075225830e-01 -1.450648251920938492e-02 1.713460981845855713e-01 -1.203713268041610718e-01 2.851205766201019287e-01 -1.101705655455589294e-01 1.406891494989395142e-01 -2.502357587218284607e-02 -1.205524876713752747e-01 -1.851473003625869751e-01 9.386041015386581421e-02 5.763309448957443237e-02 -4.490119218826293945e-02 3.974335193634033203e-01 -1.719918996095657349e-01 -2.452734261751174927e-01 3.248750697821378708e-03 1.655885279178619385e-01 -4.719145968556404114e-02 3.160691261291503906e-01 3.341568708419799805e-01 -1.722266674041748047e-01 7.981313765048980713e-02 2.321332693099975586e-02 1.231120079755783081e-01 3.174917995929718018e-01 -1.790661811828613281e-01 1.257933378219604492e-01 5.777761805802583694e-03 -1.279764622449874878e-01 -1.819998025894165039e-01
1.433049738407135010e-01 3.844565898180007935e-02 -1.818509697914123535e-01 5.679414048790931702e-02 -1.966688334941864014e-01 1.149118393659591675e-01 -5.978853106498718262e-01 -1.763187646865844727e-01 2.683317959308624268e-01 -1.018347442150115967e-01 -2.724768519401550293e-01 9.433340281248092651e-02 -1.919321566820144653e-01 2.001669704914093018e-01 1.628219634294509888e-01 -1.568595767021179199e-01 1.044909879565238953e-01 -1.328705549240112305e-01 8.243609964847564697e-02 -1.144255474209785461e-01 1.068466305732727051e-01 6.512182205915451050e-02 6.284432113170623779e-02 2.038393169641494751e-02 -1.697037369012832642e-01 -2.737784385681152344e-02 -2.450093999505043030e-02 1.035379152745008469e-02 1.960604935884475708e-01 -1.631850749254226685e-01 -2.013824582099914551e-01 5.789723992347717285e-02
1.118649989366531372e-01 2.851401865482330322e-01 -2.974538505077362061e-01 -1.062678471207618713e-01 -6.749903410673141479e-02 2.358557879924774170e-01 -2.140374481678009033e-01 1.109719127416610718e-01 -9.501849114894866943e-02 -1.018586456775665283e-01 -3.207369744777679443e-01 1.725108735263347626e-02 1.017422527074813843e-01 -1.357652246952056885e-01 -1.636606156826019287e-01 -1.806270331144332886e-01 1.031212806701660156e-01 1.188216805458068848e-01 2.070317715406417847e-01 -1.217347756028175354e-01 5.592555180191993713e-02 -1.830512732267379761e-01 1.173334717750549316e-01 -3.848844766616821289e-01 1.655097468756139278e-03 -4.227590560913085938e-02 3.105775117874145508e-01 -1.320899426937103271e-01 -9.907922893762588501e-02 2.719400264322757721e-02 -7.448735088109970093e-02 2.540813982486724854e-01
1.381431370973587036e-01 4.544563591480255127e-01 2.093889564275741577e-01 7.468375563621520996e-02 1.779865771532058716e-01 2.022628039121627808e-01 -8.087448775768280029e-02 -8.601669967174530029e-02 8.638002723455429077e-02 1.436533033847808838e-01 -2.433003336191177368e-01 8.133183419704437256e-02 -5.273463577032089233e-02 3.139096871018409729e-02 -5.517049878835678101e-02 -1.797067523002624512e-01 -1.919628083705902100e-01 1.364575028419494629e-01 9.402263164520263672e-02 -5.649911705404520035e-03 5.250064730644226074e-01 2.384088933467864990e-01 -8.860556781291961670e-02 7.502562552690505981e-02 -1.662095338106155396e-01 1.889547705650329590e-01 -4.623341932892799377e-02 -5.537207797169685364e-02 5.329599604010581970e-03 7.045637816190719604e-02 -1.441003233194351196e-01 2.897973731160163879e-02
3.639976307749748230e-02 1.607311367988586426e-01 -9.231740608811378479e-03 -5.706387385725975037e-02 -9.548963606357574463e-02 2.537269294261932373e-01 -3.332014679908752441e-01 -2.479213923215866089e-01 -2.234969288110733032e-01 7.398420572280883789e-02 3.971071541309356689e-02 2.133494913578033447e-01 2.193697094917297363e-01 -1.763696819543838501e-01 -1.786240004003047943e-02 -2.626762092113494873e-01 1.183315813541412354e-01 -2.102014571428298950e-01 9.655946493148803711e-02 1.190265640616416931e-01 5.262087285518646240e-02 -9.313826262950897217e-02 1.211184486746788025e-01 1.585953533649444580e-01 -2.394772469997406006e-01 1.634440012276172638e-02 2.893722951412200928e-01 7.615328580141067505e-02 4.458649456501007080e-02 -3.915572762489318848e-01 -1.664309948682785034e-01 9.668651223182678223e-02
8.792467415332794189e-02 1.488420069217681885e-01 -1.040420681238174438e-01 1.833116859197616577e-01 1.571632176637649536e-02 -7.244103122502565384e-03 -2.873543500900268555e-01 -9.236509911715984344e-03 -3.444619849324226379e-02 -4.523427411913871765e-02 1.371719837188720703e-01 1.514512002468109131e-01 -4.922912269830703735e-02 -8.128784596920013428e-03 -2.597446441650390625e-01 -2.536946237087249756e-01 1.448295917361974716e-02 -3.222521394491195679e-02 -5.269207432866096497e-02 2.185403108596801758e-01 4.584073722362518311e-01 -1.198066025972366333e-01 1.191629767417907715e-01 2.467733323574066162e-01 2.305955290794372559e-01 3.064453899860382080e-01 2.841342091560363770e-01 1.030862182378768921e-01 6.992372125387191772e-02 -6.065830960869789124e-02 -2.544254064559936523e-01 1.761786267161369324e-02
6.874575465917587280e-02 2.411283999681472778e-01 -6.644138693809509277e-02 8.059035241603851318e-02 1.480491459369659424e-01 1.932532191276550293e-01 -1.248006895184516907e-01 -1.662334054708480835e-01 1.081727724522352219e-02 -2.888042628765106201e-01 -4.086983799934387207e-01 -1.427287701517343521e-03 1.703169494867324829e-01 4.527070745825767517e-02 7.245102524757385254e-02 -3.388682603836059570e-01 7.553726434707641602e-03 -1.982450187206268311e-01 1.804231256246566772e-01 -3.490172028541564941e-01 -1.934756152331829071e-02 -1.133204624056816101e-01 6.841158866882324219e-02 8.583834022283554077e-02 2.994764447212219238e-01 -1.507738698273897171e-02 -6.932306289672851562e-02 1.395290493965148926e-01 2.192819118499755859e-01 -3.236561268568038940e-02 -1.721150130033493042e-01 1.005841568112373352e-01
4.862053692340850830e-02 3.900038897991180420e-01 -1.980702579021453857e-02 2.463631927967071533e-01 9.268742054700851440e-03 1.589861810207366943e-01 -9.109145402908325195e-02 -1.778591983020305634e-02 -2.776774168014526367e-01 -2.388958260416984558e-02 -3.919614851474761963e-01 5.746426433324813843e-02 -2.609918639063835144e-02 -7.947910577058792114e-02 -4.305866360664367676e-02 -2.253410071134567261e-01 -1.601526290178298950e-01 -1.121065318584442139e-01 -2.403224585577845573e-03 -2.442904114723205566e-01 2.688335478305816650e-01 2.980973757803440094e-02 -1.765987128019332886e-01 1.058968305587768555e-01 2.155049443244934082e-01 3.574673831462860107e-01 2.158482968807220459e-01 3.017931990325450897e-02 1.041840091347694397e-01 9.644860774278640747e-02 -4.597400547936558723e-04 -2.970078215003013611e-02
3.006233572959899902e-01 1.108167916536331177e-01 1.792714372277259827e-02 -8.206092566251754761e-02 9.001861512660980225e-02 -1.045227423310279846e-02 -3.990857899188995361e-01 -4.362539350986480713e-01 4.662933573126792908e-02 -1.492074280977249146e-01 -7.972373813390731812e-02 2.314556241035461426e-01 -9.482713043689727783e-02 2.383388429880142212e-01 1.180719137191772461e-01 -3.584962710738182068e-02 1.292608529329299927e-01 -5.009781941771507263e-02 2.761297225952148438e-01 -9.328030794858932495e-02 1.798652112483978271e-01 -9.775809943675994873e-02 6.089479103684425354e-02 2.432351931929588318e-02 1.961046457290649414e-02 -1.242060214281082153e-01 3.419908881187438965e-01 1.970822662115097046e-01 -3.110834024846553802e-02 1.183033436536788940e-01 -8.850261569023132324e-02 -1.493986099958419800e-01
-8.504786342382431030e-02 2.157778665423393250e-02 -2.388300746679306030e-01 -2.660895697772502899e-02 6.816568202339112759e-05 3.325702250003814697e-01 -3.412401378154754639e-01 -2.907886207103729248e-01 3.046342432498931885e-01 -2.462838888168334961e-01 -1.273467540740966797e-01 1.655904352664947510e-01 -3.786052763462066650e-02 2.137501686811447144e-01 1.627304852008819580e-01 -2.921276353299617767e-02 9.229084476828575134e-03 1.073513925075531006e-01 -3.561951965093612671e-02 -1.157367303967475891e-01 1.815861910581588745e-01 -9.119680523872375488e-02 -3.042925298213958740e-01 2.216912657022476196e-01 1.257126871496438980e-02 -9.020306915044784546e-02 2.089245766401290894e-01 -9.016328840516507626e-04 -1.046911925077438354e-01 1.441115587949752808e-01 -2.408596873283386230e-01 -2.010033838450908661e-02
1.527174711227416992e-01 6.329368799924850464e-02 4.310209304094314575e-02 1.736551225185394287e-01 -9.576421976089477539e-02 2.374629825353622437e-01 -5.304115414619445801e-01 -1.501372605562210083e-01 -8.731863647699356079e-02 -1.992904394865036011e-02 -1.665707230567932129e-01 3.317541182041168213e-01 3.880822956562042236e-01 -4.818226397037506104e-02 -9.547690302133560181e-02 7.813603430986404419e-02 -1.419356018304824829e-01 5.302511528134346008e-02 1.391037106513977051e-01 -1.088873818516731262e-01 8.553066849708557129e-02 1.166319325566291809e-01 7.233884930610656738e-02 -7.006846368312835693e-02 1.942676305770874023e-01 -5.891256034374237061e-03 -2.422189712524414062e-02 -1.790676414966583252e-01 -1.311643868684768677e-01 2.074959129095077515e-01 -1.827496886253356934e-01 8.907420188188552856e-02
-3.880487009882926941e-02 2.542703449726104736e-01 -4.292234182357788086e-01 -7.918827235698699951e-02 -2.423910200595855713e-01 3.837835788726806641e-01 -2.996376454830169678e-01 -1.080124378204345703e-01 8.565627038478851318e-02 -3.750820457935333252e-01 1.028777658939361572e-02 1.856469511985778809e-01 -5.136164650321006775e-02 -9.662356227636337280e-02 -9.201017767190933228e-02 -7.619594037532806396e-02 -1.321199536323547363e-01 -1.305631846189498901e-01 5.699529871344566345e-02 9.732707589864730835e-02 1.596730798482894897e-01 -1.173348128795623779e-01 1.216486319899559021e-01 8.357109501957893372e-03 -8.031942695379257202e-02 -1.693658530712127686e-01 1.915584653615951538e-01 -1.822576113045215607e-02 -1.110113114118576050e-01 -1.826801598072052002e-01 5.356746166944503784e-02 -7.015789300203323364e-02
2.622410058975219727e-01 2.787258327007293701e-01 -1.566254794597625732e-01 -1.916747689247131348e-01 8.337785303592681885e-02 3.646040707826614380e-02 6.415379047393798828e-02 -1.134055256843566895e-01 -5.098367482423782349e-02 -7.370967417955398560e-02 -2.539081871509552002e-01 4.375568777322769165e-02 1.243449524044990540e-01 -2.974201142787933350e-01 -3.273336216807365417e-02 -1.350036710500717163e-01 6.202711164951324463e-02 -1.726022362709045410e-02 3.991125524044036865e-02 1.063620597124099731e-01 2.905464470386505127e-01 -6.359485536813735962e-02 -5.023450404405593872e-02 -1.946969330310821533e-01 1.256551891565322876e-01 4.617081489413976669e-03 1.896204501390457153e-01 -2.807187139987945557e-01 3.147036433219909668e-01 -2.830484695732593536e-02 -4.196808636188507080e-01 -1.299800127744674683e-01
4.348994046449661255e-02 1.500934660434722900e-01 -3.796363472938537598e-01 -1.503480821847915649e-01 -1.976059526205062866e-01 -5.482336133718490601e-02 -4.256360530853271484e-01 -1.397453099489212036e-01 1.701661497354507446e-01 -1.385575532913208008e-01 -5.330040585249662399e-03 -3.041606862097978592e-03 -2.472890913486480713e-01 2.574910642579197884e-03 1.622310429811477661e-01 -2.477550357580184937e-01 -5.729431286454200745e-02 4.395155236124992371e-02 1.344076097011566162e-01 3.124648518860340118e-02 1.933733820915222168e-01 -7.295250892639160156e-02 -2.304403483867645264e-02 -1.616244614124298096e-01 -1.609497964382171631e-01 -2.517161518335342407e-02 3.490855395793914795e-01 9.292212873697280884e-02 -2.151841111481189728e-02 -2.151925712823867798e-01 -2.151008099317550659e-01 1.592284888029098511e-01
6.692835688591003418e-02 1.620021760463714600e-01 -3.336195349693298340e-01 -1.364513039588928223e-01 -5.673342943191528320e-02 2.859262824058532715e-01 -2.964573204517364502e-01 -5.000390484929084778e-02 1.114653889089822769e-02 -2.985062003135681152e-01 -5.521400365978479385e-03 -8.608050644397735596e-02 -7.747676968574523926e-02 7.932285964488983154e-02 6.898078322410583496e-02 -2.413522303104400635e-01 -1.750403344631195068e-01 -9.333027899265289307e-02 1.001133471727371216e-01 7.566043734550476074e-02 1.305073201656341553e-01 -6.407694518566131592e-02 -7.187930494546890259e-02 3.549306467175483704e-02 -2.806922495365142822e-01 -1.948688179254531860e-01 4.231385290622711182e-01 1.976367458701133728e-02 6.066028494387865067e-03 -2.915565073490142822e-01 -1.623493880033493042e-01 -4.196507483720779419e-02
4.699728917330503464e-03 1.262398958206176758e-01 1.559169292449951172e-01 2.642814815044403076e-01 -5.750149488449096680e-02 3.426464200019836426e-01 -4.284725189208984375e-01 -5.727652460336685181e-02 -1.908442676067352295e-01 7.189929485321044922e-02 -1.569762974977493286e-01 1.143760457634925842e-01 9.045644849538803101e-02 -1.779469102621078491e-02 -3.019885160028934479e-02 -3.112783730030059814e-01 -3.133462667465209961e-01 2.105180472135543823e-01 1.174304708838462830e-01 -1.518568843603134155e-01 2.168877124786376953e-01 3.952907770872116089e-02 5.924545228481292725e-02 -3.062377683818340302e-02 -2.417577058076858521e-01 -2.903396449983119965e-02 9.157964587211608887e-02 -5.520989000797271729e-02 5.111291632056236267e-02 -1.089047491550445557e-01 1.320509165525436401e-01 -2.482834458351135254e-01
1.026877015829086304e-01 8.247061073780059814e-02 -1.795038282871246338e-01 1.349281966686248779e-01 -2.894726768136024475e-02 3.435261547565460205e-01 -1.086921989917755127e-02 -3.260194957256317139e-01 1.058987379074096680e-01 -1.667861789464950562e-01 4.734142124652862549e-02 1.476030051708221436e-01 -4.396715760231018066e-02 -1.212612763047218323e-01 1.685650050640106201e-01 -2.578399479389190674e-01 5.252534896135330200e-02 -1.062410473823547363e-01 5.486540868878364563e-02 -6.252662092447280884e-02 2.501250803470611572e-02 -1.428208593279123306e-02 -5.882719159126281738e-02 -7.245731074362993240e-03 3.877649828791618347e-02 1.419250965118408203e-01 3.326075971126556396e-01 2.337464094161987305e-01 -2.170454859733581543e-01 -3.651213347911834717e-01 -1.611331850290298462e-02 -3.734655380249023438e-01
8.208360522985458374e-02 3.773525655269622803e-01 -6.452914327383041382e-02 -6.704076379537582397e-02 6.165714189410209656e-02 1.920128166675567627e-01 -3.345934152603149414e-01 -2.491004168987274170e-01 -2.180165499448776245e-01 2.753180079162120819e-02 2.687350474298000336e-02 1.357056498527526855e-01 1.134266331791877747e-01 -7.889928668737411499e-02 1.289171427488327026e-01 -2.049362659454345703e-01 1.038778126239776611e-01 -1.004265472292900085e-01 4.706016276031732559e-03 -3.130669891834259033e-02 1.423227638006210327e-01 -8.849652856588363647e-02 2.217617258429527283e-02 1.320861726999282837e-01 -4.034132957458496094e-01 -1.612226814031600952e-01 3.197341859340667725e-01 1.760041899979114532e-02 -1.024866998195648193e-01 -3.345763683319091797e-01 -2.616653777658939362e-02 -9.458477608859539032e-03
-5.778225883841514587e-02 2.548688352108001709e-01 -2.264147996902465820e-01 -1.530070453882217407e-01 -9.921520948410034180e-02 1.928145289421081543e-01 -2.759900987148284912e-01 -2.088126093149185181e-01 -4.504871368408203125e-02 -2.911871373653411865e-01 -3.711002692580223083e-02 -1.217197552323341370e-01 -1.022541970014572144e-01 7.724160794168710709e-03 9.255037456750869751e-02 -2.180918753147125244e-01 -1.800619214773178101e-01 -1.027561947703361511e-01 -8.458675816655158997e-03 -6.824605911970138550e-02 1.192707791924476624e-01 4.812345281243324280e-02 -7.771890610456466675e-02 -4.605283588171005249e-02 -6.420389562845230103e-02 -2.253888696432113647e-01 4.762473702430725098e-01 1.888780295848846436e-01 -4.004715383052825928e-02 -3.101000189781188965e-01 -1.494827270507812500e-01 1.031711772084236145e-01
-1.543933004140853882e-01 2.650519013404846191e-01 1.842999756336212158e-01 2.681888639926910400e-01 1.072948575019836426e-01 2.944895923137664795e-01 -1.940448135137557983e-01 -1.762412488460540771e-01 1.444836109876632690e-01 6.342011038213968277e-03 -3.291152715682983398e-01 1.289438754320144653e-01 2.015898823738098145e-01 5.345992371439933777e-02 -8.702217042446136475e-02 -2.174411565065383911e-01 -1.606117784976959229e-01 1.476960778236389160e-01 3.520954549312591553e-01 -1.223706156015396118e-01 8.960228413343429565e-02 1.437379121780395508e-01 8.824894577264785767e-02 2.074396051466464996e-02 -1.736919581890106201e-01 -5.037217959761619568e-02 1.129707768559455872e-01 -1.114647909998893738e-01 1.682896465063095093e-01 -1.502750162035226822e-02 7.436586171388626099e-02 -2.709701657295227051e-01
6.628459692001342773e-02 3.869015872478485107e-01 9.768509119749069214e-02 -7.462724298238754272e-02 4.399858787655830383e-02 4.261149764060974121e-01 -6.175936758518218994e-02 1.106419041752815247e-02 -2.517677471041679382e-02 -1.383363455533981323e-01 -2.462434768676757812e-01 1.897147148847579956e-01 -5.546378716826438904e-02 5.213954672217369080e-02 2.453846782445907593e-01 -1.617317199707031250e-01 -1.780861169099807739e-01 6.008283048868179321e-02 3.094361424446105957e-01 -1.991890221834182739e-01 3.381236493587493896e-01 7.366229593753814697e-02 -4.803970083594322205e-02 1.352008879184722900e-01 -7.479388266801834106e-02 5.364254489541053772e-02 -1.553469449281692505e-01 -1.429212689399719238e-01 -9.165298938751220703e-02 -2.212028205394744873e-01 -6.978996098041534424e-02 -9.201479703187942505e-02
3.283381462097167969e-01 8.297680318355560303e-02 -9.244978427886962891e-02 6.931119412183761597e-02 4.285240918397903442e-02 1.117497682571411133e-01 -3.352653086185455322e-01 -1.766915023326873779e-01 3.198019862174987793e-01 -3.032919764518737793e-01 -1.760810911655426025e-01 2.380451709032058716e-01 -1.135188192129135132e-01 1.231692731380462646e-02 -1.684174500405788422e-02 -1.387436836957931519e-01 -2.901649475097656250e-01 1.674815714359283447e-01 2.914353311061859131e-01 -1.714448481798171997e-01 2.121670097112655640e-01 4.281064867973327637e-02 5.184043198823928833e-02 -1.015723273158073425e-01 1.440487504005432129e-01 -1.574587523937225342e-01 4.073851183056831360e-02 1.986279636621475220e-01 2.883532643318176270e-02 1.598638594150543213e-01 -4.545321688055992126e-03 -4.416078794747591019e-03
-1.640814244747161865e-01 3.633654490113258362e-02 -2.534316480159759521e-01 3.490198254585266113e-01 -1.427255868911743164e-01 2.302188128232955933e-01 -3.585087358951568604e-01 1.552372425794601440e-01 1.294138133525848389e-01 6.909304857254028320e-02 -2.038295120000839233e-01 2.943496778607368469e-02 -2.139096409082412720e-01 7.629855722188949585e-02 3.503036871552467346e-02 1.237052902579307556e-01 5.146526917815208435e-02 7.150510698556900024e-02 1.310283690690994263e-01 -1.909318566322326660e-01 2.994584441184997559e-01 -5.174744501709938049e-02 9.659189730882644653e-02 -1.112947463989257812e-01 1.139179617166519165e-01 -3.911457955837249756e-02 -2.826481126248836517e-02 9.709423035383224487e-02 1.393714696168899536e-01 -1.510514318943023682e-01 -3.299853205680847168e-01 -2.763207554817199707e-01
5.643175542354583740e-02 -4.234291985630989075e-02 -2.481710314750671387e-01 1.795643568038940430e-01 -9.140395559370517731e-03 3.134264051914215088e-01 -2.746211588382720947e-01 1.212406679987907410e-01 1.497938930988311768e-01 -3.930748254060745239e-02 -1.647966504096984863e-01 4.305997118353843689e-02 1.352501064538955688e-01 -3.787961602210998535e-01 -9.552600979804992676e-02 -1.981545686721801758e-01 -1.849292777478694916e-02 1.640581339597702026e-01 1.139349788427352905e-01 2.978471517562866211e-01 4.138660430908203125e-01 3.866061940789222717e-02 -1.049694046378135681e-01 -9.759023785591125488e-02 -1.983938552439212799e-02 -4.873237386345863342e-02 -2.846163325011730194e-02 1.426938623189926147e-01 1.075313985347747803e-01 -6.186969950795173645e-02 -1.853524297475814819e-01 -2.315812259912490845e-01
-1.708913743495941162e-01 2.904213964939117432e-01 -1.722198911011219025e-02 8.830392360687255859e-02 -2.603935599327087402e-01 3.122292757034301758e-01 -3.254484236240386963e-01 -1.339722871780395508e-01 -1.023655161261558533e-01 -7.995208352804183960e-02 -1.532504856586456299e-01 -1.890313923358917236e-01 -9.460907429456710815e-02 6.000725179910659790e-02 -1.997385472059249878e-01 -1.785842329263687134e-01 3.344997763633728027e-01 -2.363612353801727295e-01 1.832371950149536133e-01 9.495914727449417114e-02 1.357570141553878784e-01 5.206865444779396057e-02 -1.209820955991744995e-01 -2.174173295497894287e-02 3.167759627103805542e-02 -1.577464938163757324e-01 2.579741179943084717e-01 1.311276108026504517e-03 4.523193463683128357e-03 -6.558353453874588013e-02 -2.581210136413574219e-01 1.370504945516586304e-01
1.419612318277359009e-01 2.159317880868911743e-01 -1.701469719409942627e-01 3.474547713994979858e-02 -3.288270905613899231e-02 2.313389182090759277e-01 -2.861255705356597900e-01 6.928458809852600098e-02 -2.604280412197113037e-01 3.840740919113159180e-01 -3.179054558277130127e-01 6.609002500772476196e-02 1.392735093832015991e-01 -2.581303119659423828e-01 -7.604731619358062744e-02 -2.137560248374938965e-01 -1.740168593823909760e-02 -1.368170231580734253e-01 5.596138164401054382e-02 2.168192341923713684e-02 2.372961044311523438e-01 -7.217296957969665527e-02 4.763619974255561829e-02 -1.146454662084579468e-01 1.119418144226074219e-01 3.465282320976257324e-01 1.087431088089942932e-01 6.627142429351806641e-02 -1.880213618278503418e-01 9.868986904621124268e-02 7.627193629741668701e-02 -6.505066901445388794e-02
1.149487718939781189e-01 2.299468815326690674e-01 -1.005542427301406860e-01 7.840011268854141235e-02 -6.766806542873382568e-02 7.643444836139678955e-02 -3.162712454795837402e-01 2.191145271062850952e-01 -1.790480688214302063e-02 -2.325720041990280151e-01 -2.835945487022399902e-01 2.128158360719680786e-01 8.773649483919143677e-02 -1.958457753062248230e-02 -1.073296517133712769e-01 -2.003723978996276855e-01 -2.000002712011337280e-01 -2.801134288311004639e-01 1.067983284592628479e-01 -2.176456153392791748e-01 1.769754290580749512e-01 1.073661595582962036e-01 1.939867064356803894e-02 -2.914971113204956055e-01 -1.562307029962539673e-01 -8.818326517939567566e-03 1.080037504434585571e-01 -1.276841163635253906e-01 -3.082708120346069336e-01 1.336885988712310791e-01 -7.369877398014068604e-02 -2.075912505388259888e-01
3.683794140815734863e-01 -3.638159483671188354e-02 7.170125842094421387e-02 -2.521852403879165649e-02 -3.237206637859344482e-01 8.300156146287918091e-02 -3.014213740825653076e-01 -7.153338938951492310e-02 -1.420892030000686646e-01 -7.144975662231445312e-02 -1.755386590957641602e-01 1.164162307977676392e-01 1.443645160179585218e-04 -1.788890808820724487e-01 -2.508849278092384338e-02 -6.200692802667617798e-02 1.139529794454574585e-01 8.695530146360397339e-02 3.228513002395629883e-01 -1.128306798636913300e-02 1.034262329339981079e-01 1.623499244451522827e-01 -2.547797933220863342e-02 2.368636280298233032e-01 8.576185256242752075e-02 -3.525084257125854492e-02 3.392738401889801025e-01 2.938198745250701904e-01 1.075141131877899170e-01 1.342556178569793701e-01 -2.226714640855789185e-01 1.883813440799713135e-01
3.158930242061614990e-01 8.835995197296142578e-02 -7.791258394718170166e-02 2.622341811656951904e-01 -1.157444268465042114e-01 1.275789574719965458e-03 -1.620461344718933105e-01 4.868417978286743164e-03 1.510780453681945801e-01 -4.776491224765777588e-02 -2.806970775127410889e-01 1.810922622680664062e-01 3.689153492450714111e-01 -4.402167722582817078e-02 1.042684838175773621e-01 -1.980753540992736816e-01 -1.825705543160438538e-02 1.002537757158279419e-01 4.394501745700836182e-01 3.798504173755645752e-02 1.412180811166763306e-01 -6.667628139257431030e-02 -7.429675664752721786e-03 -2.487390339374542236e-01 1.730898171663284302e-01 -3.571787849068641663e-02 2.946685552597045898e-01 -5.436875671148300171e-02 -6.971379369497299194e-02 -7.766743749380111694e-02 3.874776884913444519e-02 -1.684616208076477051e-01
8.562006056308746338e-02 1.391083598136901855e-01 5.639216676354408264e-02 1.161437854170799255e-01 -8.107507228851318359e-02 1.623593419790267944e-01 -4.005910456180572510e-01 1.762104593217372894e-02 -2.210824936628341675e-02 5.774356424808502197e-02 -3.156255483627319336e-01 1.942056566476821899e-01 -8.340480178594589233e-02 -9.840065985918045044e-02 3.563466072082519531e-01 -6.940298527479171753e-02 -3.839445114135742188e-01 1.170109137892723083e-01 1.601518690586090088e-01 -3.304635873064398766e-03 2.615395784378051758e-01 1.143354102969169617e-01 -1.920382827520370483e-01 7.716173678636550903e-02 -1.136525943875312805e-01 1.382188796997070312e-01 1.895708590745925903e-01 -1.532787978649139404e-01 4.768599756062030792e-03 -2.213237434625625610e-01 1.327740103006362915e-01 -6.459472328424453735e-02
-2.670634724199771881e-02 2.887436747550964355e-01 -2.265610247850418091e-01 -1.484393924474716187e-01 -2.422645390033721924e-01 -3.125353902578353882e-02 -9.389159083366394043e-02 5.099324882030487061e-02 -4.404973238706588745e-02 1.317486464977264404e-01 -4.424969255924224854e-01 2.501240968704223633e-01 1.876786947250366211e-01 -4.774090647697448730e-02 -2.744701206684112549e-01 -2.014045864343643188e-01 -1.792044192552566528e-01 9.035095572471618652e-02 1.164193600416183472e-01 6.165775656700134277e-02 2.844935953617095947e-01 -9.596380591392517090e-02 1.980963051319122314e-01 9.990070760250091553e-02 -1.823673993349075317e-01 9.549310803413391113e-02 1.145203784108161926e-01 1.487026214599609375e-01 -4.383993521332740784e-02 1.357364952564239502e-01 -2.130171209573745728e-01 8.574727922677993774e-03
-2.360755801200866699e-01 5.174904316663742065e-02 -4.720363020896911621e-01 2.527618780732154846e-02 -1.145035549998283386e-01 2.506998479366302490e-01 -2.458518296480178833e-01 -1.866210252046585083e-01 2.117126435041427612e-01 -2.280391901731491089e-01 -1.226352974772453308e-01 1.618570238351821899e-01 -1.248919032514095306e-02 1.540395766496658325e-01 1.547778840176761150e-03 -1.214960664510726929e-01 6.731516122817993164e-02 -9.329289197921752930e-02 1.058885827660560608e-01 -1.312790960073471069e-01 2.454753667116165161e-01 -1.783716380596160889e-01 -2.496102899312973022e-01 6.832966208457946777e-02 9.736915677785873413e-02 -1.491858363151550293e-01 -1.281317323446273804e-03 2.193101197481155396e-01 -5.130978673696517944e-02 7.530683279037475586e-02 -2.851633429527282715e-01 1.994990976527333260e-03
-6.958284229040145874e-02 -8.395735919475555420e-02 -2.896678149700164795e-01 1.297179609537124634e-01 7.911805063486099243e-02 1.205550208687782288e-01 -2.470761090517044067e-01 -3.080039322376251221e-01 -2.425803244113922119e-02 3.055889345705509186e-02 -3.580710589885711670e-01 1.780425310134887695e-01 -1.098040211945772171e-02 -1.436908543109893799e-01 -1.001406684517860413e-01 -7.453080266714096069e-02 1.021694391965866089e-01 2.791800796985626221e-01 1.963266432285308838e-01 -1.769822686910629272e-01 1.542118489742279053e-01 2.086473852396011353e-01 -6.659835577011108398e-02 -8.796475082635879517e-02 -1.275451481342315674e-01 -9.905396401882171631e-02 3.473117351531982422e-01 2.669611275196075439e-01 -1.002528145909309387e-01 -6.641505658626556396e-02 -7.584289647638797760e-03 -2.065301090478897095e-01
-6.475078314542770386e-02 2.301432192325592041e-01 -2.683269977569580078e-02 7.990481704473495483e-02 2.548937201499938965e-01 -4.340989887714385986e-02 -1.963762938976287842e-01 1.499718707054853439e-02 -7.537006586790084839e-02 -1.397754698991775513e-01 -1.452107131481170654e-01 1.319746226072311401e-01 -2.282989919185638428e-01 -4.466471076011657715e-02 -2.965535521507263184e-01 -2.794660031795501709e-01 -9.888839721679687500e-02 3.875164389610290527e-01 7.533836364746093750e-02 -1.578402519226074219e-01 3.383735418319702148e-01 3.419142682105302811e-03 3.020410053431987762e-02 5.597339197993278503e-02 -1.821399778127670288e-01 1.914292946457862854e-02 3.216096758842468262e-01 -2.313264161348342896e-01 4.419863969087600708e-02 -7.729967683553695679e-02 -1.269065886735916138e-01 1.503327041864395142e-01
2.018171995878219604e-01 3.197613060474395752e-01 -6.293235719203948975e-02 2.744842693209648132e-02 3.018548304680734873e-04 -1.197708845138549805e-01 -3.990187942981719971e-01 -1.199317499995231628e-01 3.321041353046894073e-03 3.825671598315238953e-02 -5.225488170981407166e-02 9.542252123355865479e-02 -2.272351980209350586e-01 -2.251837998628616333e-01 6.065720319747924805e-02 -8.506138622760772705e-02 9.958771616220474243e-02 1.635325253009796143e-01 3.823861181735992432e-01 -2.030741721391677856e-01 2.893646061420440674e-01 1.605684757232666016e-01 1.127135455608367920e-01 6.223291531205177307e-02 2.551037669181823730e-01 1.653908938169479370e-01 -3.374301269650459290e-02 2.524880766868591309e-01 5.090696737170219421e-02 -1.303460150957107544e-01 5.094746127724647522e-02 8.992628008127212524e-02
1.584373563528060913e-01 3.776941820979118347e-02 -2.054218053817749023e-01 1.173798087984323502e-02 -3.700153529644012451e-02 2.839234471321105957e-01 -2.688100934028625488e-01 -1.295426636934280396e-01 5.925844237208366394e-02 -1.728062778711318970e-01 -2.019324153661727905e-01 2.456853836774826050e-01 9.136082977056503296e-02 9.561046957969665527e-02 3.408078551292419434e-01 2.058904431760311127e-02 8.091006428003311157e-02 -1.993410736322402954e-01 1.418099403381347656e-01 2.093043364584445953e-02 1.099154800176620483e-01 -6.610258668661117554e-02 2.570065557956695557e-01 2.572580575942993164e-01 2.406070679426193237e-01 -1.296244114637374878e-01 3.782119974493980408e-02 5.041609331965446472e-02 6.231450662016868591e-02 -3.417233526706695557e-01 -2.738145887851715088e-01 -4.152706637978553772e-02
4.924146831035614014e-02 1.186524555087089539e-01 -4.048052057623863220e-02 -2.869894728064537048e-02 2.587988413870334625e-02 9.389986284077167511e-03 -2.447620183229446411e-01 -4.867986440658569336e-01 -6.151293963193893433e-02 -2.371980547904968262e-01 -1.886238753795623779e-01 1.327104866504669189e-01 -1.100343465805053711e-01 2.691236510872840881e-02 1.551698893308639526e-01 -7.955729216337203979e-02 3.002532720565795898e-01 1.899919845163822174e-02 2.484827041625976562e-01 -8.549832552671432495e-02 3.548851981759071350e-02 -6.196310743689537048e-02 2.198343724012374878e-01 2.018576264381408691e-01 3.538706526160240173e-02 1.009609699249267578e-01 5.322721973061561584e-02 6.166841089725494385e-02 -2.823613584041595459e-01 2.054992830380797386e-03 -2.010780870914459229e-01 -3.673330247402191162e-01
2.579369843006134033e-01 -1.655824333429336548e-01 -4.859850928187370300e-02 2.811985015869140625e-01 -3.018607152625918388e-03 3.334420174360275269e-02 -4.859767258167266846e-01 1.343246251344680786e-01 -1.676811128854751587e-01 6.521365046501159668e-02 -8.569762855768203735e-02 -6.007182225584983826e-02 9.780703485012054443e-02 -5.675964429974555969e-02 8.566471189260482788e-02 -2.529647648334503174e-01 -1.500627696514129639e-01 -2.276232838630676270e-01 -8.977311104536056519e-02 -2.460234798491001129e-02 3.040679395198822021e-01 -7.192714512348175049e-02 6.056305393576622009e-02 2.122894488275051117e-02 7.779669761657714844e-02 -8.434485644102096558e-02 3.681984245777130127e-01 2.197625935077667236e-01 1.335095018148422241e-01 -1.016201749444007874e-01 -1.657747328281402588e-01 -6.655277311801910400e-02
1.932849548757076263e-02 2.927736043930053711e-01 -2.369500994682312012e-01 -7.264290004968643188e-02 8.576249331235885620e-02 1.805216446518898010e-02 -4.049149751663208008e-01 8.422697335481643677e-02 1.342642754316329956e-01 -4.708117991685867310e-02 -1.131661981344223022e-01 1.437081247568130493e-01 2.429169118404388428e-01 -1.852415949106216431e-01 1.909554749727249146e-01 -1.855885237455368042e-01 9.337568655610084534e-03 3.806344866752624512e-01 9.064526110887527466e-02 9.823784977197647095e-02 2.379175722599029541e-01 3.734996914863586426e-02 -1.385699957609176636e-01 -1.712372452020645142e-01 6.561626493930816650e-02 2.748678205534815788e-03 2.442155778408050537e-01 -5.831206962466239929e-02 -1.020097360014915466e-01 1.807433320209383965e-03 -3.040262758731842041e-01 -1.275444924831390381e-01
1.865249276161193848e-01 3.533159792423248291e-01 -1.546672731637954712e-01 8.944176882505416870e-02 1.793205440044403076e-01 5.411649867892265320e-02 -1.323667168617248535e-01 -2.099912762641906738e-01 -5.882892757654190063e-02 -1.897288113832473755e-01 -2.945037186145782471e-01 1.112110838294029236e-01 -1.411756873130798340e-01 -8.587291091680526733e-02 1.061497405171394348e-01 -2.350425124168395996e-01 -2.998436093330383301e-01 -1.670182496309280396e-02 -1.725132763385772705e-02 -3.102932572364807129e-01 1.681119948625564575e-01 -2.920362912118434906e-02 2.331569977104663849e-02 1.593309789896011353e-01 2.522613108158111572e-01 3.553119897842407227e-01 3.862031549215316772e-02 -2.047658711671829224e-02 7.151938974857330322e-02 1.583752036094665527e-01 -1.189446300268173218e-01 3.780255839228630066e-02
8.546989411115646362e-02 2.295283228158950806e-01 4.969438537955284119e-02 -3.373846120666712523e-04 -2.336403280496597290e-01 5.448503047227859497e-02 -2.952950000762939453e-01 4.288829490542411804e-02 4.534132406115531921e-02 3.917340561747550964e-02 -4.266208410263061523e-01 2.782472670078277588e-01 -5.436277016997337341e-02 1.535825729370117188e-01 2.444122135639190674e-01 -6.450959295034408569e-02 -3.241784572601318359e-01 1.534854918718338013e-01 7.929009199142456055e-02 -9.828212112188339233e-02 2.833591401576995850e-01 -8.545989543199539185e-02 -1.171641126275062561e-01 3.333806246519088745e-02 -4.875996708869934082e-02 3.754357248544692993e-02 2.447804659605026245e-01 -1.557946056127548218e-01 8.022884279489517212e-02 -2.972799837589263916e-01 7.893604040145874023e-02 -3.792202845215797424e-02
-2.274568825960159302e-01 1.683285981416702271e-01 3.020160272717475891e-02 1.751046045683324337e-03 -2.261429727077484131e-01 1.347003281116485596e-01 -2.041264325380325317e-01 -2.287583649158477783e-01 -9.134728461503982544e-03 1.785191893577575684e-02 -2.811461687088012695e-01 1.647494137287139893e-01 -1.253896579146385193e-02 4.579339176416397095e-02 -2.878805696964263916e-01 -2.670925557613372803e-01 -1.017514765262603760e-01 1.527195721864700317e-01 8.600229397416114807e-03 -9.073465317487716675e-02 1.877209693193435669e-01 1.620782352983951569e-02 1.929844468832015991e-01 2.592786550521850586e-01 -3.146133124828338623e-01 1.301197409629821777e-01 1.811927855014801025e-01 -1.346456110477447510e-01 -1.246409118175506592e-01 1.793370544910430908e-01 -1.981072276830673218e-01 -2.385474294424057007e-01
4.613631591200828552e-02 2.656955122947692871e-01 -5.706188455224037170e-02 2.254249453544616699e-01 -9.892842918634414673e-02 -1.101739853620529175e-01 -2.869731783866882324e-01 -2.199424058198928833e-01 8.005154877901077271e-02 -1.193005815148353577e-01 -3.014289736747741699e-01 1.062734499573707581e-01 8.043283224105834961e-02 -3.743817210197448730e-01 9.346576780080795288e-02 -3.005805611610412598e-01 -2.357683181762695312e-01 -1.088489145040512085e-01 1.116678044199943542e-01 -8.767385780811309814e-02 1.305997818708419800e-01 2.160423249006271362e-01 -1.235934644937515259e-01 1.052335463464260101e-02 1.668789088726043701e-01 2.651184201240539551e-01 -5.124141462147235870e-03 -1.400406509637832642e-01 1.346052139997482300e-01 4.063412919640541077e-02 -1.775153130292892456e-01 -1.275863647460937500e-01
1.173168569803237915e-01 -1.132176518440246582e-01 2.602204494178295135e-02 9.238960593938827515e-02 -6.059279292821884155e-02 4.917811155319213867e-01 -1.312431842088699341e-01 1.222024634480476379e-01 6.908629089593887329e-02 1.427691429853439331e-01 -4.706425592303276062e-02 2.194037288427352905e-01 6.755683571100234985e-02 -1.462205797433853149e-01 8.057194203138351440e-02 -2.570718526840209961e-01 1.373294834047555923e-02 -5.789773911237716675e-02 1.376326233148574829e-01 2.353697717189788818e-01 2.015315592288970947e-01 1.595733612775802612e-01 1.445405483245849609e-01 1.571872383356094360e-01 -3.401786088943481445e-02 -1.224895939230918884e-02 1.612068414688110352e-01 2.932639420032501221e-01 -2.011659443378448486e-01 9.876212477684020996e-02 -3.772321343421936035e-01 1.308078318834304810e-01
8.678062260150909424e-02 3.504174649715423584e-01 -1.694224476814270020e-01 1.550656408071517944e-01 -3.807438910007476807e-02 -7.592511177062988281e-02 -4.503972828388214111e-01 -2.574978582561016083e-02 7.069056481122970581e-02 1.734374649822711945e-02 -1.705523431301116943e-01 -3.664017841219902039e-02 3.288763761520385742e-01 -2.020783275365829468e-01 2.429493516683578491e-01 -1.248516663908958435e-01 1.007074043154716492e-01 2.089500874280929565e-01 1.505339890718460083e-01 -1.599385738372802734e-01 3.046753108501434326e-01 1.588316075503826141e-02 7.493589073419570923e-02 4.014721140265464783e-02 7.122265640646219254e-03 9.205643087625503540e-02 -2.935703098773956299e-02 1.560397297143936157e-01 -2.058322429656982422e-01 -8.767826855182647705e-02 1.588917970657348633e-01 1.883360892534255981e-01
-3.028352558612823486e-02 4.074631035327911377e-01 -1.468590945005416870e-01 1.419143658131361008e-02 -3.065140843391418457e-01 2.095557749271392822e-01 -2.131007611751556396e-01 -2.921089828014373779e-01 -2.597908079624176025e-01 -1.107857823371887207e-01 -7.659751176834106445e-02 3.727636858820915222e-02 6.815139949321746826e-02 -1.372903585433959961e-01 6.188838928937911987e-02 -2.655744254589080811e-01 3.493330255150794983e-02 -2.634338438510894775e-01 -1.332778334617614746e-01 7.878081500530242920e-02 3.091395087540149689e-02 -5.919443443417549133e-02 7.372890412807464600e-02 2.857196629047393799e-01 -2.051044702529907227e-01 -1.226449757814407349e-02 1.083906963467597961e-01 1.517244875431060791e-01 -1.243934500962495804e-02 -2.249619960784912109e-01 -2.067636698484420776e-01 -3.449061512947082520e-02
8.304528892040252686e-02 3.461556732654571533e-01 3.613903746008872986e-02 -2.303361892700195312e-03 9.356577694416046143e-02 1.599845886230468750e-01 -1.254657804965972900e-01 -3.094821795821189880e-02 -2.672160267829895020e-01 1.207888051867485046e-01 -2.859571576118469238e-01 6.670520454645156860e-02 2.231162190437316895e-01 -6.383644789457321167e-02 -1.396092623472213745e-01 -2.137050330638885498e-01 1.641536056995391846e-01 8.041286468505859375e-02 -2.620314061641693115e-02 -2.359128147363662720e-01 2.654246389865875244e-01 -1.861028522253036499e-01 -1.362824440002441406e-01 2.906692624092102051e-01 1.124105453491210938e-01 3.057158887386322021e-01 3.166474103927612305e-01 -6.958900392055511475e-02 -3.791316971182823181e-02 -2.220238745212554932e-02 -7.406257092952728271e-02 -1.147387921810150146e-01
2.264135032892227173e-01 2.246499061584472656e-01 -6.641479581594467163e-02 -5.052431300282478333e-02 -5.687355250120162964e-02 9.732584655284881592e-02 -5.163186192512512207e-01 -1.298353523015975952e-01 -4.037820175290107727e-02 -1.358978301286697388e-01 -8.809299767017364502e-02 -1.541468501091003418e-01 2.886755168437957764e-01 -3.934481181204319000e-03 7.971759140491485596e-02 -3.253009021282196045e-01 -7.206472009420394897e-02 1.494686901569366455e-01 1.755925714969635010e-01 -1.090466752648353577e-01 2.751399278640747070e-01 -8.728786557912826538e-02 2.171867787837982178e-01 1.000244766473770142e-01 -1.350101083517074585e-01 2.336582727730274200e-02 9.610718488693237305e-02 4.589060321450233459e-02 -1.666369289159774780e-01 -2.007304877042770386e-02 2.663108706474304199e-01 -8.971658349037170410e-02
-8.974824845790863037e-02 1.320293098688125610e-01 -2.508347332477569580e-01 2.190505438193213195e-05 9.280496835708618164e-02 1.443348973989486694e-01 -5.548977851867675781e-02 -8.085758984088897705e-02 -4.803981259465217590e-02 7.485666871070861816e-02 -1.243096888065338135e-01 3.300158083438873291e-01 -1.452942639589309692e-01 -8.497574180364608765e-02 -1.723911315202713013e-01 -2.077732682228088379e-01 1.407673582434654236e-02 -1.165345497429370880e-02 3.856788277626037598e-01 -1.551716327667236328e-01 1.783980727195739746e-01 1.125392988324165344e-01 -1.388918459415435791e-01 -1.627297848463058472e-01 7.528535556048154831e-03 -1.890886127948760986e-01 4.580719470977783203e-01 2.997477352619171143e-01 2.205467410385608673e-02 -8.746129274368286133e-02 -1.785865724086761475e-01 -9.823209606111049652e-03
-9.975448995828628540e-02 1.756388247013092041e-01 -9.950958937406539917e-02 3.562932610511779785e-01 -1.008297279477119446e-01 3.395245671272277832e-01 -3.196594417095184326e-01 9.723136574029922485e-02 5.304859206080436707e-02 8.042206615209579468e-02 -1.199646666646003723e-01 -1.453369297087192535e-02 -2.094505578279495239e-01 -5.457824841141700745e-02 7.836426049470901489e-02 9.881661832332611084e-02 -1.330942660570144653e-01 2.584595791995525360e-02 -1.114315004087984562e-03 -2.710417509078979492e-01 5.276134610176086426e-01 -1.148684998042881489e-03 -9.096388518810272217e-02 -3.787358105182647705e-02 3.683030232787132263e-02 2.994637750089168549e-02 -1.603657007217407227e-02 -1.337173283100128174e-01 4.056048020720481873e-02 8.302208781242370605e-02 -1.554727852344512939e-01 -2.561273574829101562e-01
2.556953430175781250e-01 9.132038801908493042e-02 -2.093021720647811890e-01 8.390267938375473022e-02 1.805308312177658081e-01 2.527259290218353271e-01 -3.257535696029663086e-01 -1.776803284883499146e-01 9.396038949489593506e-02 -1.374520808458328247e-01 -2.841286063194274902e-01 1.280368417501449585e-01 -1.843816190958023071e-01 -8.098884671926498413e-02 -1.534142531454563141e-02 -1.865160278975963593e-02 -2.740057408809661865e-01 1.871410906314849854e-01 1.282770931720733643e-01 -2.028058320283889771e-01 7.170913368463516235e-02 1.686349138617515564e-02 3.031170926988124847e-02 1.787502020597457886e-01 1.826876997947692871e-01 1.033732071518898010e-01 -3.791973367333412170e-02 -2.596756517887115479e-01 2.111790478229522705e-01 -1.191347762942314148e-01 -2.038398683071136475e-01 -2.367469966411590576e-01
1.207229942083358765e-01 2.976683676242828369e-01 -5.311516113579273224e-03 1.919865049421787262e-02 -1.253724843263626099e-02 2.744418680667877197e-01 -1.645631790161132812e-01 1.087471619248390198e-01 -1.522307246923446655e-01 -1.121480613946914673e-01 -2.299049310386180878e-02 1.120770163834095001e-02 -1.119111627340316772e-01 -3.891146183013916016e-02 -5.164998024702072144e-02 -1.648888587951660156e-01 4.093332588672637939e-01 6.857357174158096313e-02 3.132459521293640137e-01 -1.207710653543472290e-01 1.947222799062728882e-01 -1.382435411214828491e-01 -1.294262856245040894e-01 -2.897191643714904785e-01 -5.377031862735748291e-03 2.134364545345306396e-01 1.911751031875610352e-01 -2.484180219471454620e-02 -2.855152189731597900e-01 -6.555665284395217896e-02 -1.295074969530105591e-01 -2.715167701244354248e-01
-7.786816358566284180e-02 -2.497928775846958160e-02 -1.692841798067092896e-01 -4.170306026935577393e-02 -1.344976872205734253e-01 3.109393119812011719e-01 -3.962100446224212646e-01 -7.639563083648681641e-02 -2.021233551204204559e-02 -7.665874809026718140e-02 4.855816066265106201e-02 1.368693709373474121e-01 1.186178326606750488e-01 3.691592440009117126e-02 9.241433441638946533e-02 -3.076101243495941162e-01 2.365496903657913208e-01 1.009133085608482361e-01 1.084261015057563782e-01 9.201201796531677246e-02 6.860043108463287354e-02 4.787925630807876587e-02 9.387302212417125702e-03 7.848530076444149017e-03 -2.524225413799285889e-01 7.551757246255874634e-02 4.656848609447479248e-01 1.436684429645538330e-01 1.125637441873550415e-01 -3.361326456069946289e-01 -6.100699678063392639e-02 -9.767564386129379272e-02
5.016950890421867371e-02 2.220971137285232544e-01 -9.448041021823883057e-02 5.612247064709663391e-02 7.315554469823837280e-02 4.546473622322082520e-01 -4.101305603981018066e-01 2.180480360984802246e-01 -1.943709552288055420e-01 -1.665131598711013794e-01 -6.245031952857971191e-02 2.659869492053985596e-01 4.295346513390541077e-02 -1.881580799818038940e-01 1.581714302301406860e-01 -1.480349600315093994e-01 3.442541137337684631e-02 7.784949988126754761e-02 -8.337555453181266785e-03 -2.515005767345428467e-01 1.327910423278808594e-01 -9.894814342260360718e-02 1.414550840854644775e-02 1.933151483535766602e-01 -1.526335775852203369e-01 1.186258252710103989e-02 -1.007418558001518250e-01 -1.585337221622467041e-01 2.305858135223388672e-01 -5.806116759777069092e-02 -1.749607622623443604e-01 5.000420287251472473e-02
1.370161622762680054e-01 4.312968850135803223e-01 1.654975861310958862e-02 3.165007103234529495e-03 -6.881961971521377563e-02 3.134838640689849854e-01 -1.675354391336441040e-01 1.471269577741622925e-01 1.545765809714794159e-02 9.629537165164947510e-02 -1.863457411527633667e-01 6.086068600416183472e-02 -9.111884236335754395e-02 -2.891110479831695557e-01 -2.501880824565887451e-01 -4.563993215560913086e-02 -2.345130145549774170e-01 3.081682138144969940e-03 -6.027363240718841553e-03 2.404589205980300903e-01 7.374057173728942871e-02 2.120850086212158203e-01 1.844385266304016113e-01 -2.072730958461761475e-01 4.813408479094505310e-02 -4.953806102275848389e-02 3.144622147083282471e-01 -1.294704228639602661e-01 -1.170782968401908875e-01 -2.328723967075347900e-01 -8.975515514612197876e-02 -3.200613334774971008e-02
-5.864324048161506653e-02 3.260991573333740234e-01 7.978306151926517487e-03 -2.083579152822494507e-01 -2.618460357189178467e-01 3.722310960292816162e-01 -4.767335653305053711e-01 -2.440007477998733521e-01 6.457842141389846802e-02 1.298867911100387573e-01 8.140977472066879272e-02 2.221455127000808716e-01 2.638413943350315094e-02 9.895497560501098633e-02 9.290287271142005920e-03 -1.187886968255043030e-01 6.556753814220428467e-02 6.098230555653572083e-02 9.359554946422576904e-02 2.573888562619686127e-02 5.260057747364044189e-02 3.049030601978302002e-01 -3.757700696587562561e-02 1.070870086550712585e-01 -1.989036500453948975e-01 -2.173077315092086792e-02 -1.330359023995697498e-03 1.975301951169967651e-01 -1.289237439632415771e-01 -1.031160056591033936e-01 -1.005074381828308105e-01 -9.298892319202423096e-02
2.692304849624633789e-01 2.135457843542098999e-01 -3.626444935798645020e-01 1.123104318976402283e-01 -2.295039221644401550e-02 4.747514426708221436e-01 -2.850669324398040771e-01 -8.435419760644435883e-03 8.648578077554702759e-02 -1.252008229494094849e-02 8.825074881315231323e-02 8.073312044143676758e-02 5.668823421001434326e-02 -4.038015380501747131e-02 7.653306424617767334e-02 9.992914274334907532e-04 3.251431882381439209e-01 4.322067648172378540e-02 9.464541822671890259e-02 4.271094873547554016e-02 1.671203374862670898e-01 -5.935470014810562134e-02 2.045132666826248169e-01 1.279672533273696899e-01 9.361195564270019531e-02 -4.588752612471580505e-02 1.335666924715042114e-01 1.334107965230941772e-01 -9.094396978616714478e-02 -2.019550949335098267e-01 -3.002639114856719971e-01 6.441635638475418091e-02
-8.500258624553680420e-02 2.973291277885437012e-01 -3.676234781742095947e-01 3.022665679454803467e-01 -1.140054687857627869e-01 1.868458092212677002e-01 -2.723926007747650146e-01 -3.707484155893325806e-02 3.176317736506462097e-02 3.968369960784912109e-02 1.052689403295516968e-01 -4.949457943439483643e-02 -7.692851871252059937e-02 -2.336223423480987549e-01 1.036947146058082581e-01 5.612378567457199097e-02 -8.656799048185348511e-02 1.616816371679306030e-01 6.805474311113357544e-02 -1.875805556774139404e-01 3.446393013000488281e-01 -2.181674987077713013e-01 1.494928449392318726e-01 -5.924086086452007294e-03 -4.533573240041732788e-02 -1.787215918302536011e-01 4.256608337163925171e-02 -4.315966740250587463e-03 2.261230945587158203e-01 3.580800443887710571e-02 -3.364902734756469727e-01 1.363325491547584534e-02
1.019449084997177124e-01 2.112113535404205322e-01 -3.111533820629119873e-01 1.253403425216674805e-01 2.331150136888027191e-02 -5.488836765289306641e-02 -9.830736368894577026e-02 -5.538533255457878113e-02 1.110618337988853455e-01 -1.581076234579086304e-01 -1.419462710618972778e-01 1.775899231433868408e-01 1.000100076198577881e-01 -1.549493372440338135e-01 9.111495316028594971e-02 -1.472450643777847290e-01 -8.751002699136734009e-02 3.719400465488433838e-01 1.468504965305328369e-01 1.409177333116531372e-01 8.161887526512145996e-02 1.743347793817520142e-01 -1.366752088069915771e-01 -2.187084406614303589e-01 -1.756744645535945892e-02 1.460458040237426758e-01 4.008972346782684326e-01 -6.958212703466415405e-02 1.204096674919128418e-01 7.104261219501495361e-02 -3.797874450683593750e-01 -1.455953866243362427e-01
2.203412801027297974e-01 1.622480340301990509e-02 2.451529540121555328e-02 4.197072237730026245e-03 3.155807852745056152e-01 8.812863379716873169e-02 -3.005960285663604736e-01 -2.091289460659027100e-01 3.325535729527473450e-02 -5.105968937277793884e-02 -1.707312017679214478e-01 4.383153468370437622e-02 -3.326906636357307434e-02 2.935566753149032593e-02 -8.586025238037109375e-02 -1.840317696332931519e-01 1.884593367576599121e-01 3.526040315628051758e-01 4.871969670057296753e-02 -1.383391469717025757e-01 1.704294830560684204e-01 7.869005948305130005e-02 -2.309844642877578735e-01 1.165882200002670288e-01 -1.263501942157745361e-01 2.766057103872299194e-02 3.371089696884155273e-01 3.300386071205139160e-01 1.845787093043327332e-02 -5.400234088301658630e-02 -3.225978910923004150e-01 3.096975386142730713e-02
-8.729080110788345337e-02 2.054161950945854187e-02 -1.933510005474090576e-01 1.343227773904800415e-01 1.973243802785873413e-01 2.464084625244140625e-01 -3.458373248577117920e-01 1.375744938850402832e-01 2.350683696568012238e-02 2.268760800361633301e-01 -2.145864963531494141e-01 -8.790115267038345337e-02 1.661448031663894653e-01 -2.067093253135681152e-01 -2.754306048154830933e-02 -1.799331456422805786e-01 -6.488902959972620010e-03 -6.467154249548912048e-03 1.868203282356262207e-01 1.880214959383010864e-01 4.024437963962554932e-01 8.633621037006378174e-03 -6.071186065673828125e-02 -5.051090195775032043e-02 3.060359656810760498e-01 -2.344866394996643066e-01 1.211979538202285767e-01 6.200253590941429138e-02 1.095597892999649048e-01 -1.935959607362747192e-01 -1.598278880119323730e-01 9.092094004154205322e-02
3.704463839530944824e-01 3.304786682128906250e-01 -1.423725932836532593e-01 5.021994560956954956e-02 -2.275701798498630524e-02 -2.488333545625209808e-02 -1.066458076238632202e-01 -2.427382022142410278e-01 -1.600969135761260986e-01 7.842150330543518066e-02 -1.010687649250030518e-01 1.863265782594680786e-01 -1.991291046142578125e-01 9.816826134920120239e-02 1.411733031272888184e-01 -7.839942723512649536e-02 2.950234711170196533e-01 1.347612291574478149e-01 2.376808039844036102e-02 -6.938111037015914917e-02 1.583367735147476196e-01 -1.232549664564430714e-03 -1.545112300664186478e-02 -1.932646185159683228e-01 2.529802620410919189e-01 1.185790151357650757e-01 3.416616618633270264e-01 -8.621472865343093872e-02 -2.243262529373168945e-01 -1.099087074398994446e-01 -2.310653179883956909e-01 -1.264547109603881836e-01
4.124318808317184448e-02 -1.198224350810050964e-01 5.443151295185089111e-02 -2.777769975364208221e-02 -1.349690705537796021e-01 3.728973865509033203e-01 -1.756844967603683472e-01 9.131254255771636963e-02 1.499698758125305176e-01 1.367246061563491821e-01 -1.963883191347122192e-01 2.431782633066177368e-01 1.556246578693389893e-01 -1.811009943485260010e-01 4.380580037832260132e-02 -2.613113224506378174e-01 -1.279819291085004807e-02 -1.115962415933609009e-01 1.040051430463790894e-01 2.492642998695373535e-01 8.382688462734222412e-02 1.080051511526107788e-01 1.794617325067520142e-01 2.276147753000259399e-01 2.525491453707218170e-02 8.623817563056945801e-02 7.961814850568771362e-02 2.459227740764617920e-01 -2.308086752891540527e-01 -2.277317084372043610e-02 -4.305469691753387451e-01 1.236890107393264771e-01
1.077040005475282669e-02 1.627381294965744019e-01 2.213735878467559814e-01 5.016496777534484863e-02 3.333515226840972900e-01 3.364233672618865967e-01 -2.110475152730941772e-01 -9.385632723569869995e-02 -8.641167543828487396e-03 9.222386777400970459e-02 -2.154398411512374878e-01 2.023985534906387329e-01 -9.598446195013821125e-04 -7.575697451829910278e-02 -1.155143454670906067e-01 -2.927086949348449707e-01 -1.364119052886962891e-01 1.097710356116294861e-01 2.497743517160415649e-01 3.903521457687020302e-03 3.421095907688140869e-01 -3.144821524620056152e-02 -1.632260233163833618e-01 -1.082538720220327377e-02 -5.394811183214187622e-02 2.285794168710708618e-01 -8.629359304904937744e-02 -6.051933020353317261e-02 3.492995798587799072e-01 4.859031364321708679e-02 -1.210858672857284546e-01 -1.878527738153934479e-02
-7.409767806529998779e-02 5.251451209187507629e-02 -5.053408443927764893e-02 2.774909138679504395e-01 2.246374338865280151e-01 1.869048029184341431e-01 -1.582847833633422852e-01 -1.096087098121643066e-01 -2.038205862045288086e-01 -4.605676978826522827e-02 -3.112857937812805176e-01 -6.275570392608642578e-02 -6.413330137729644775e-02 -5.397380888462066650e-02 1.829383671283721924e-01 1.829207539558410645e-01 -1.084527671337127686e-01 4.170353338122367859e-02 -1.164424493908882141e-01 -1.484895199537277222e-01 5.201095938682556152e-01 -1.153821945190429688e-01 2.119807451963424683e-01 1.010964959859848022e-01 -4.830488562583923340e-02 8.150923997163772583e-02 2.206517308950424194e-01 6.502963602542877197e-02 -1.906490325927734375e-01 1.400616206228733063e-02 -2.808142900466918945e-01 -7.677219063043594360e-02
-9.360072761774063110e-02 4.614704474806785583e-02 -1.764505207538604736e-01 6.372287124395370483e-02 5.105193704366683960e-03 1.761133372783660889e-01 -2.828834354877471924e-01 -2.793075740337371826e-01 -1.859712302684783936e-01 2.066545337438583374e-01 -1.300202459096908569e-01 -2.590413950383663177e-02 -6.935840100049972534e-02 1.949612796306610107e-01 7.680837810039520264e-02 -3.574613947421312332e-03 3.146178647875785828e-02 -3.166798502206802368e-02 7.914202660322189331e-02 -1.544160544872283936e-01 3.685960173606872559e-01 -2.005335539579391479e-01 2.556953728199005127e-01 6.586411595344543457e-02 -1.869316697120666504e-01 -1.383945047855377197e-01 1.950911730527877808e-01 -2.423241138458251953e-01 -2.067686915397644043e-01 -7.345005869865417480e-03 -2.947911918163299561e-01 -2.505058348178863525e-01
-1.206031441688537598e-01 4.088242948055267334e-01 -2.884023189544677734e-01 -2.097218185663223267e-01 -5.935288220643997192e-02 3.864173591136932373e-01 -2.803439497947692871e-01 -3.276636004447937012e-01 1.999799907207489014e-02 -3.546185493469238281e-01 -3.777644410729408264e-02 2.906062304973602295e-01 9.761137515306472778e-02 7.343580573797225952e-02 7.763909525237977505e-04 -4.684565588831901550e-02 4.643570631742477417e-03 -5.423016473650932312e-02 1.992372721433639526e-01 4.912728816270828247e-02 3.098616935312747955e-02 9.745148010551929474e-03 7.382690161466598511e-02 -1.489684283733367920e-01 -6.890675425529479980e-02 -5.863890424370765686e-02 -4.525196738541126251e-03 -7.726857811212539673e-02 -1.024077683687210083e-01 -1.546904146671295166e-01 -6.106134504079818726e-03 -2.849381975829601288e-02
2.290687412023544312e-01 2.266363054513931274e-01 -1.009725108742713928e-01 1.614996939897537231e-01 1.130422111600637436e-02 5.355177521705627441e-01 -6.716644018888473511e-02 1.912608556449413300e-02 -2.104454860091209412e-02 -1.166089326143264771e-01 -1.472135186195373535e-01 1.126993671059608459e-01 3.037865273654460907e-03 -3.170427680015563965e-01 9.350239485502243042e-02 -6.011962890625000000e-02 1.848325729370117188e-01 9.661695361137390137e-02 3.944535925984382629e-02 2.129608541727066040e-01 2.406290769577026367e-01 1.618925184011459351e-01 4.489526618272066116e-03 -1.317675113677978516e-01 3.198726475238800049e-01 -1.048731505870819092e-01 1.537108123302459717e-01 -1.143216490745544434e-01 2.474023401737213135e-02 1.880450397729873657e-01 -1.237636134028434753e-01 1.166251450777053833e-01
1.450765877962112427e-01 3.335329890251159668e-02 -6.055221706628799438e-02 1.116589754819869995e-01 -6.695450842380523682e-02 3.504943847656250000e-01 -2.102416157722473145e-01 -8.834611624479293823e-02 -3.038575053215026855e-01 -7.820095121860504150e-02 -4.802296459674835205e-01 2.191244810819625854e-01 3.938089590519666672e-03 9.129197150468826294e-02 6.170754134654998779e-02 -5.270181968808174133e-02 6.753096729516983032e-02 -1.840553432703018188e-02 1.496947109699249268e-01 -2.371189147233963013e-01 -7.411974668502807617e-02 5.181838199496269226e-02 -8.443745970726013184e-02 1.339773982763290405e-01 2.074591815471649170e-02 -2.117467969655990601e-01 -1.564101278781890869e-01 -4.897561669349670410e-02 -2.045897096395492554e-01 4.275098443031311035e-02 -3.803337216377258301e-01 1.144316270947456360e-01
-4.831335972994565964e-03 3.364793360233306885e-01 -3.134609758853912354e-01 -1.687833666801452637e-01 4.977461695671081543e-02 3.690023720264434814e-01 -2.123182713985443115e-01 -8.810170739889144897e-02 1.782594472169876099e-01 -3.016033470630645752e-01 1.743759065866470337e-01 1.182595938444137573e-01 7.458943873643875122e-02 4.466460272669792175e-02 -1.824427843093872070e-01 -1.100997999310493469e-01 1.242096573114395142e-01 1.566471755504608154e-01 6.395727396011352539e-02 1.474987566471099854e-01 2.640218138694763184e-01 1.078673303127288818e-01 1.246674209833145142e-01 -1.775324344635009766e-02 1.360097527503967285e-01 -9.669249504804611206e-02 2.513579428195953369e-01 -3.774433583021163940e-02 -1.878395304083824158e-02 -1.791456639766693115e-01 -2.455917596817016602e-01 -1.430765353143215179e-02
6.697309762239456177e-02 2.788004875183105469e-01 -1.370840370655059814e-01 3.738211989402770996e-01 5.729451403021812439e-02 1.098048239946365356e-01 -2.217404991388320923e-01 -5.224770866334438324e-03 1.060113161802291870e-01 -2.042862586677074432e-02 -2.014184743165969849e-01 1.283535510301589966e-01 -3.491704538464546204e-02 -3.999453783035278320e-02 1.020558029413223267e-01 1.595266014337539673e-01 2.722485736012458801e-02 -5.201695021241903305e-03 2.789589464664459229e-01 -2.016707807779312134e-01 3.748290538787841797e-01 -2.167063653469085693e-01 1.344835758209228516e-01 2.494426816701889038e-01 -8.358307182788848877e-02 2.636109888553619385e-01 -8.975380659103393555e-02 -7.676600664854049683e-02 1.302748471498489380e-01 -2.876288592815399170e-01 -6.772888451814651489e-02 7.479348033666610718e-02
2.112663835287094116e-01 4.046851396560668945e-01 -4.820712376385927200e-03 -1.490213070064783096e-02 8.152415603399276733e-02 1.734709888696670532e-01 -2.798900306224822998e-01 2.137405099347233772e-03 -8.604313433170318604e-02 -2.017903476953506470e-01 -1.313533782958984375e-01 1.138561069965362549e-01 1.291441023349761963e-01 -9.529297798871994019e-02 1.309215426445007324e-01 -1.377942264080047607e-01 1.853749454021453857e-01 2.153033614158630371e-01 -7.126414030790328979e-02 1.057120487093925476e-01 1.061769351363182068e-01 -3.051013052463531494e-01 2.442543208599090576e-01 -2.835133969783782959e-01 2.121778428554534912e-01 3.536166995763778687e-02 1.092877760529518127e-01 2.240895628929138184e-01 3.521270304918289185e-02 -2.025399059057235718e-01 -2.038422375917434692e-01 -4.925747215747833252e-02
1.212659329175949097e-01 1.823745667934417725e-01 -2.076537758111953735e-01 1.417360305786132812e-01 -2.923930250108242035e-02 3.368042111396789551e-01 -2.817607223987579346e-01 -1.869207918643951416e-01 -1.970918625593185425e-01 -8.052255213260650635e-02 -4.423953592777252197e-01 6.894954480230808258e-03 -1.435257941484451294e-01 -2.571149962022900581e-03 2.677848041057586670e-01 -1.514208167791366577e-01 7.203976809978485107e-02 1.087194532155990601e-01 2.241766303777694702e-01 4.610963910818099976e-02 7.181179523468017578e-02 1.238725110888481140e-01 5.759952962398529053e-02 1.207542717456817627e-01 7.709411531686782837e-02 -1.985336244106292725e-01 -2.575019598007202148e-01 -1.527113914489746094e-01 -1.632789820432662964e-01 1.299932692199945450e-02 -8.219242841005325317e-02 -1.658548265695571899e-01
-1.168104186654090881e-01 3.881016373634338379e-01 1.921058148145675659e-01 3.131119161844253540e-02 1.964381337165832520e-02 8.545839041471481323e-02 -9.530808031558990479e-02 -6.160616129636764526e-02 -2.216901071369647980e-02 2.368475869297981262e-02 -4.329202175140380859e-01 3.071740083396434784e-02 -1.344236880540847778e-01 -1.050942540168762207e-01 1.738412119448184967e-02 -2.186058014631271362e-01 -4.507143795490264893e-02 3.179658651351928711e-01 6.033739447593688965e-02 1.098772361874580383e-01 2.126796916127204895e-02 -1.197682321071624756e-01 2.208055555820465088e-01 8.757234364748001099e-02 -2.205778509378433228e-01 9.936442971229553223e-02 3.190114498138427734e-01 9.046734124422073364e-02 -2.555933594703674316e-01 9.555386751890182495e-02 -2.487500905990600586e-01 1.255976855754852295e-01
2.799512743949890137e-01 1.886593699455261230e-01 2.499070465564727783e-01 5.950532481074333191e-02 -1.153037175536155701e-01 -4.264955967664718628e-02 -2.492205053567886353e-01 -3.470557928085327148e-01 5.967345833778381348e-02 4.176041483879089355e-02 -3.308559209108352661e-02 2.195857912302017212e-01 -3.483936563134193420e-02 -1.588374972343444824e-01 -1.951390951871871948e-01 -4.301147535443305969e-02 -1.070607155561447144e-01 -1.104012597352266312e-02 3.148435354232788086e-01 5.999333783984184265e-02 3.462265133857727051e-01 -8.344615250825881958e-02 4.824707284569740295e-03 2.306013852357864380e-01 1.078881770372390747e-01 -7.890230976045131683e-03 2.121335864067077637e-01 2.860409617424011230e-01 7.250181585550308228e-02 3.250260278582572937e-02 -1.565875262022018433e-01 1.941071152687072754e-01
-1.179997101426124573e-01 1.232617273926734924e-01 -4.674945771694183350e-01 -9.071660041809082031e-02 1.102589517831802368e-01 2.487304657697677612e-01 -3.373949527740478516e-01 -1.466217190027236938e-01 -6.362164765596389771e-02 -1.198874562978744507e-01 -1.075878590345382690e-01 3.055393695831298828e-01 1.605677902698516846e-01 1.759174764156341553e-01 2.123596370220184326e-01 -2.353200763463973999e-01 -1.623363345861434937e-01 4.388643056154251099e-02 -5.752865597605705261e-02 -7.628814131021499634e-02 3.301351517438888550e-02 -2.002408541738986969e-02 6.461948156356811523e-02 7.133305072784423828e-02 -7.380953431129455566e-02 -2.236578911542892456e-01 1.873411536216735840e-01 4.417859762907028198e-02 -1.781696081161499023e-01 -2.856843769550323486e-01 4.240767564624547958e-03 1.153204590082168579e-02
1.386192142963409424e-01 2.988218963146209717e-01 -3.245154768228530884e-02 3.877986595034599304e-02 -8.339528739452362061e-02 1.754353195428848267e-01 -1.663094758987426758e-01 -2.641124129295349121e-01 -1.923517137765884399e-02 1.652698218822479248e-02 -1.192118003964424133e-01 -4.995294660329818726e-02 -1.234378293156623840e-01 1.936728209257125854e-01 -1.120929419994354248e-01 -1.538922041654586792e-01 2.456132173538208008e-01 2.225751578807830811e-01 4.629860073328018188e-02 -4.833228886127471924e-02 3.853661417961120605e-01 3.322634100914001465e-02 -2.036651521921157837e-01 -8.367980830371379852e-03 1.740636676549911499e-01 -9.032029658555984497e-02 3.925931453704833984e-01 2.649792730808258057e-01 -1.136465519666671753e-01 -2.174726873636245728e-02 -4.318021610379219055e-02 -2.527548968791961670e-01
-8.271041512489318848e-02 9.138940833508968353e-03 -1.971726305782794952e-02 1.365672498941421509e-01 -1.312092989683151245e-01 1.857680380344390869e-01 -4.494727849960327148e-01 -1.171667426824569702e-01 -5.120162293314933777e-02 -1.030121594667434692e-01 -3.157240450382232666e-01 1.106628850102424622e-01 1.083585619926452637e-02 -1.149149090051651001e-01 3.065500855445861816e-01 -1.398561745882034302e-01 3.692983835935592651e-02 2.753080241382122040e-02 -2.624834887683391571e-02 -2.502393126487731934e-01 -1.271907836198806763e-01 -3.023943118751049042e-02 1.998391002416610718e-01 -4.426801949739456177e-02 -6.844481080770492554e-02 -1.477467082440853119e-02 -1.834249310195446014e-02 -3.000275790691375732e-02 1.951390206813812256e-01 -3.394784331321716309e-01 -4.097114503383636475e-01 -5.286136269569396973e-02
-3.904032707214355469e-02 4.497155919671058655e-02 -3.950349986553192139e-02 2.596470117568969727e-01 1.657202690839767456e-01 3.764061927795410156e-01 -1.995903849601745605e-01 -1.562465876340866089e-01 1.564821787178516388e-02 -1.734990924596786499e-01 -2.291727513074874878e-01 8.336371183395385742e-02 -2.039230614900588989e-01 2.577085234224796295e-02 -2.269960939884185791e-01 -2.546921968460083008e-01 -1.669358015060424805e-01 1.891446411609649658e-01 2.153490334749221802e-01 -1.645249426364898682e-01 1.215917691588401794e-01 -7.975704967975616455e-02 -1.409431546926498413e-01 1.660441011190414429e-01 2.359023243188858032e-01 1.304944902658462524e-01 2.515611704438924789e-04 -9.794308990240097046e-02 2.690922915935516357e-01 -1.533306241035461426e-01 -2.116266489028930664e-01 -1.302877068519592285e-01
6.825938820838928223e-02 1.191784739494323730e-01 -3.346031531691551208e-02 2.975496053695678711e-01 -1.126087978482246399e-01 1.898967176675796509e-01 -3.768978118896484375e-01 -2.559130312874913216e-03 3.991118445992469788e-02 -8.753257989883422852e-02 -3.121754825115203857e-01 3.106299042701721191e-01 -6.101449206471443176e-02 -8.984303474426269531e-02 1.903111636638641357e-01 -2.198532670736312866e-01 -2.148107290267944336e-01 1.377776414155960083e-01 1.135836765170097351e-01 7.378894835710525513e-02 1.354821771383285522e-01 3.197010755538940430e-01 -9.874989092350006104e-02 9.351247549057006836e-02 1.499474886804819107e-02 1.986738741397857666e-01 1.445494294166564941e-01 -1.554477214813232422e-01 1.709517985582351685e-01 -1.603751182556152344e-01 8.024299889802932739e-02 1.801749765872955322e-01
2.734846770763397217e-01 2.114801406860351562e-01 -3.397050797939300537e-01 2.633735723793506622e-02 -9.554904699325561523e-02 2.372046262025833130e-01 -2.297582179307937622e-01 9.193392843008041382e-02 -1.703682094812393188e-01 2.255900949239730835e-01 -1.364021599292755127e-01 -2.775495685636997223e-02 1.436649411916732788e-01 4.429867863655090332e-02 -1.747467219829559326e-01 -2.704995572566986084e-01 4.791811481118202209e-02 1.521071195602416992e-01 1.192609430290758610e-03 -1.612939499318599701e-02 2.048236131668090820e-01 1.049952134490013123e-01 1.537423878908157349e-01 -2.807759642601013184e-01 -2.631508708000183105e-01 1.276658624410629272e-01 3.308354020118713379e-01 -2.162351086735725403e-02 -3.671394288539886475e-02 -9.358499944210052490e-02 -1.590890288352966309e-01 1.128143817186355591e-02
3.367310762405395508e-02 3.796229511499404907e-02 -5.129620432853698730e-02 3.518250882625579834e-01 -8.650393038988113403e-02 1.620447486639022827e-01 -3.229666054248809814e-01 -2.248595654964447021e-01 8.742495626211166382e-02 3.163390234112739563e-02 -4.088139235973358154e-01 5.659619718790054321e-02 1.333070844411849976e-01 -1.585949957370758057e-01 8.896186202764511108e-02 -2.489293813705444336e-01 -2.382782399654388428e-01 9.312437474727630615e-02 1.739209443330764771e-01 -8.280460722744464874e-03 8.247895538806915283e-02 1.448994409292936325e-02 1.916878223419189453e-01 1.371129900217056274e-01 -2.909414172172546387e-01 -7.923934608697891235e-03 1.552114784717559814e-01 -2.240077853202819824e-01 -1.044423803687095642e-01 -1.441006064414978027e-01 1.730297505855560303e-01 -1.082049906253814697e-01
1.321251690387725830e-01 2.073412686586380005e-01 -5.725575610995292664e-02 4.061846435070037842e-01 3.279718011617660522e-02 2.233259528875350952e-01 -2.139795571565628052e-01 -1.885287016630172729e-01 -5.954565480351448059e-02 -4.474693909287452698e-02 -3.144575655460357666e-01 3.200178742408752441e-01 2.677502632141113281e-01 -2.441935241222381592e-01 6.610269099473953247e-02 4.770211875438690186e-02 -2.837931364774703979e-02 2.510541304945945740e-02 -1.346719861030578613e-01 -6.010353937745094299e-02 7.160882651805877686e-02 1.003290861845016479e-01 3.399208560585975647e-02 1.321792006492614746e-01 3.076189011335372925e-02 1.293848603963851929e-01 1.151335984468460083e-01 1.155330985784530640e-01 2.066998034715652466e-01 3.437566459178924561e-01 -1.613464057445526123e-01 -7.731349766254425049e-02
1.180864945054054260e-01 -4.126341640949249268e-02 -4.147652536630630493e-02 1.572124212980270386e-01 2.102739512920379639e-01 2.409245520830154419e-01 -3.857373595237731934e-01 -4.631739482283592224e-02 -8.689937740564346313e-02 -1.223415806889533997e-01 -4.814005270600318909e-02 1.418265551328659058e-01 2.667973935604095459e-01 -3.852111473679542542e-02 2.681570947170257568e-01 -1.738540083169937134e-01 -2.681325674057006836e-01 3.629916906356811523e-02 1.905032545328140259e-01 6.623280048370361328e-02 9.196820855140686035e-02 1.975963413715362549e-01 1.362254917621612549e-01 -6.735783070325851440e-02 -3.629900142550468445e-02 1.683344095945358276e-01 2.829691767692565918e-01 -5.201143212616443634e-04 3.030261993408203125e-01 -1.822837591171264648e-01 -7.068007439374923706e-02 -2.463884949684143066e-01
9.519544243812561035e-02 1.680777966976165771e-01 -1.566792465746402740e-02 2.963361702859401703e-02 2.547971010208129883e-01 1.834116131067276001e-01 -1.519168466329574585e-01 -1.489715129137039185e-01 -9.611509740352630615e-02 5.335014313459396362e-02 -3.574019372463226318e-01 1.582944393157958984e-01 -2.259956598281860352e-01 -2.868327870965003967e-02 1.111773550510406494e-01 2.175091952085494995e-01 -1.079690679907798767e-01 6.658433377742767334e-02 1.772670298814773560e-01 1.827071607112884521e-01 -1.592440676176920533e-04 -1.177904307842254639e-01 2.973361313343048096e-01 1.985926628112792969e-01 2.113326787948608398e-01 -2.089082263410091400e-02 2.069243937730789185e-01 9.640064835548400879e-02 -5.959614645689725876e-03 1.526948064565658569e-01 -4.401694238185882568e-01 -6.601977348327636719e-02
-7.411265373229980469e-02 1.430914737284183502e-02 9.459053725004196167e-02 1.183291599154472351e-01 -1.383474618196487427e-01 2.364876270294189453e-01 -2.288139015436172485e-01 1.424727290868759155e-01 2.671004831790924072e-02 1.079491153359413147e-01 -2.194340676069259644e-01 3.294990956783294678e-02 2.129795700311660767e-01 -2.087854780256748199e-02 4.614186659455299377e-02 3.200078150257468224e-03 1.951102167367935181e-02 -3.030478954315185547e-02 2.362119406461715698e-01 -1.867927163839340210e-01 3.064775466918945312e-01 -6.355686113238334656e-03 4.212846457958221436e-01 2.215004153549671173e-02 -1.097123697400093079e-01 2.937194891273975372e-02 2.864029407501220703e-01 -9.169800579547882080e-02 3.495288193225860596e-01 -9.598133713006973267e-02 -1.451531797647476196e-01 -3.072130084037780762e-01
-2.600056231021881104e-01 2.036062777042388916e-01 -1.728048622608184814e-01 -9.885863959789276123e-02 3.159876912832260132e-03 2.841037809848785400e-01 -2.468370944261550903e-01 -8.008527755737304688e-02 6.537698791362345219e-04 2.040362916886806488e-02 -3.061386048793792725e-01 2.413770705461502075e-01 -1.750429570674896240e-01 4.554387554526329041e-02 1.001954916864633560e-02 -2.815846800804138184e-01 2.743434607982635498e-01 -1.400247216224670410e-01 3.416063785552978516e-01 -4.930160567164421082e-02 1.577943563461303711e-01 -3.350086137652397156e-02 -1.354391723871231079e-01 -1.542054116725921631e-01 -1.533349901437759399e-01 -6.474557518959045410e-02 1.930958181619644165e-01 2.241093665361404419e-01 1.729552075266838074e-02 -6.379629671573638916e-02 1.245634723454713821e-02 -1.919753700494766235e-01
1.190447807312011719e-02 7.985319197177886963e-02 -5.075974762439727783e-02 -7.065419107675552368e-02 -3.751707822084426880e-02 3.441970050334930420e-01 -1.569179594516754150e-01 1.180945038795471191e-01 1.253490000963211060e-01 -1.273450851440429688e-01 -1.703470647335052490e-01 1.443083286285400391e-01 -3.542361035943031311e-02 -2.778732478618621826e-01 -1.400914881378412247e-02 -2.307976782321929932e-01 4.194628819823265076e-02 1.285332590341567993e-01 -1.415653340518474579e-02 2.058081179857254028e-01 5.022826194763183594e-01 1.363450735807418823e-01 -1.327603012323379517e-01 -1.622114479541778564e-01 3.661207854747772217e-02 6.745994836091995239e-02 1.169387251138687134e-02 8.903917670249938965e-02 1.421150565147399902e-02 2.606270313262939453e-01 -3.088296353816986084e-01 -2.462657243013381958e-01
-1.072639673948287964e-01 4.006181955337524414e-01 -1.550035327672958374e-01 -7.964784651994705200e-02 -1.838088482618331909e-01 3.375511169433593750e-01 -3.924706578254699707e-01 -2.459796220064163208e-01 -8.078000508248806000e-03 3.032877147197723389e-01 -1.048185601830482483e-01 1.931084692478179932e-01 -6.219822540879249573e-02 -2.150888741016387939e-01 -7.572273164987564087e-02 -1.167718768119812012e-01 -1.190789863467216492e-01 3.137202467769384384e-03 1.341507732868194580e-01 1.753666102886199951e-01 -4.234543070197105408e-02 -1.473339051008224487e-01 7.593946158885955811e-02 -4.874741286039352417e-02 -2.606185339391231537e-02 6.501111388206481934e-02 1.793855428695678711e-01 1.023727953433990479e-01 -7.594224065542221069e-02 -4.663687944412231445e-02 2.425712645053863525e-01 -1.288603395223617554e-01
-5.279469117522239685e-02 2.031194269657135010e-01 1.538631618022918701e-01 4.045439884066581726e-02 -5.697120446711778641e-03 2.898488640785217285e-01 -1.661403626203536987e-01 6.567852199077606201e-02 -4.971977695822715759e-02 -1.273715961724519730e-02 -3.406041264533996582e-01 3.886605799198150635e-02 4.386846348643302917e-02 -1.806911826133728027e-01 7.121759653091430664e-02 1.388968676328659058e-01 -2.100299596786499023e-01 -1.634109951555728912e-02 -2.717005312442779541e-01 1.336170583963394165e-01 3.817009329795837402e-01 8.228872716426849365e-02 -9.221334941685199738e-03 8.373489230871200562e-02 1.611037403345108032e-01 1.950698494911193848e-01 2.015120834112167358e-01 4.254244565963745117e-01 2.422906085848808289e-02 3.267306089401245117e-02 -2.294702976942062378e-01 -7.796269375830888748e-03
1.506027132272720337e-01 2.330601513385772705e-01 -6.516310572624206543e-02 -3.055426059290766716e-03 3.192358464002609253e-02 6.363487988710403442e-02 -2.450502216815948486e-01 -2.455273121595382690e-01 -8.034545928239822388e-02 -3.757449686527252197e-01 -2.519524693489074707e-01 1.490809917449951172e-01 5.885254591703414917e-02 -3.226206004619598389e-01 -2.292719483375549316e-01 -4.669823125004768372e-02 6.733889132738113403e-02 -1.974418163299560547e-01 -5.532902851700782776e-02 -1.194850727915763855e-02 4.467579126358032227e-01 -1.198738887906074524e-01 -7.307960838079452515e-02 -3.009698688983917236e-01 -1.666465960443019867e-02 9.186016768217086792e-02 -1.148976832628250122e-01 -1.055199205875396729e-01 7.351770997047424316e-02 -4.244194179773330688e-02 -2.493743412196636200e-02 -1.475032325834035873e-02
2.372189909219741821e-01 2.409027218818664551e-01 -9.244678914546966553e-02 -1.148988772183656693e-02 1.882186718285083771e-02 2.867213487625122070e-01 -1.639847084879875183e-02 -3.005398623645305634e-02 -1.713055670261383057e-01 3.267551362514495850e-01 -1.893065720796585083e-01 2.561632096767425537e-01 2.656967341899871826e-01 -1.354487687349319458e-01 -1.805564910173416138e-01 -2.663505375385284424e-01 1.777498982846736908e-02 9.984072297811508179e-03 6.545246392488479614e-02 -7.434333115816116333e-02 1.700621396303176880e-01 -1.767257452011108398e-01 1.971025913953781128e-01 -1.516924053430557251e-01 1.097110956907272339e-01 2.779856622219085693e-01 3.604371845722198486e-01 -3.124696575105190277e-02 -7.028111815452575684e-02 6.054030731320381165e-03 -9.674063883721828461e-03 7.556648552417755127e-02
-2.795445360243320465e-02 2.519592940807342529e-01 -1.790921203792095184e-02 8.658114820718765259e-03 -1.249230951070785522e-01 2.465670704841613770e-01 -1.520269364118576050e-01 -1.225578878074884415e-02 2.561630867421627045e-02 -1.434658616781234741e-01 -2.176928967237472534e-01 1.902804076671600342e-01 5.483086779713630676e-02 6.022373680025339127e-03 5.608768463134765625e-01 -2.260385453701019287e-01 -2.711890637874603271e-01 1.113353073596954346e-01 3.189494907855987549e-01 -1.222297176718711853e-01 1.604735851287841797e-01 3.693014755845069885e-02 -1.566382646560668945e-01 1.065983697772026062e-01 7.936382293701171875e-02 4.909618198871612549e-02 2.441554665565490723e-01 -1.001468449831008911e-01 4.748559743165969849e-02 -3.791291033849120140e-03 -1.140834763646125793e-01 5.352055653929710388e-02
-2.043260335922241211e-01 2.685432136058807373e-01 -1.487618032842874527e-02 2.293541468679904938e-02 -1.138761490583419800e-01 1.324668377637863159e-01 -2.455223947763442993e-01 -8.517642319202423096e-02 1.229450032114982605e-01 -1.125055830925703049e-02 -1.862885206937789917e-01 4.390920326113700867e-02 -9.596551954746246338e-02 -3.377577066421508789e-01 -1.212878599762916565e-01 -2.061571627855300903e-01 2.429570257663726807e-01 -1.441952735185623169e-01 1.009381562471389771e-01 -1.179076507687568665e-01 -6.459219008684158325e-02 -1.591115891933441162e-01 -1.614076793193817139e-01 1.279985606670379639e-01 3.323192894458770752e-02 -1.436704546213150024e-01 4.288980662822723389e-01 1.593831032514572144e-01 -4.868318885564804077e-02 -3.686517849564552307e-02 -2.162984199821949005e-02 -3.792454004287719727e-01
1.140596643090248108e-01 1.489815562963485718e-01 2.127561531960964203e-02 1.060041114687919617e-01 -1.726343184709548950e-01 2.754879891872406006e-01 -1.261318624019622803e-01 -2.258003316819667816e-02 -6.349305063486099243e-02 -3.045132197439670563e-02 -2.374073863029479980e-01 -1.044654920697212219e-01 -1.825709939002990723e-01 -1.919699460268020630e-01 1.475917920470237732e-02 -1.710038036108016968e-01 3.188527822494506836e-01 3.870320320129394531e-02 2.591958642005920410e-01 -2.486366927623748779e-01 8.982075005769729614e-02 -2.024431526660919189e-01 -2.302603721618652344e-01 2.288841269910335541e-02 -1.114194542169570923e-01 6.678589433431625366e-02 4.271280169486999512e-01 -4.671980440616607666e-02 -2.250827401876449585e-01 5.092951282858848572e-02 -4.574139788746833801e-02 -2.598170042037963867e-01
-1.139713218435645103e-03 1.718047112226486206e-01 -1.631342917680740356e-01 2.210934162139892578e-01 -9.446611255407333374e-02 7.274722307920455933e-02 -2.554028630256652832e-01 5.391532555222511292e-02 -1.805646903812885284e-02 -1.370991766452789307e-01 -2.809009253978729248e-01 2.318056523799896240e-01 -5.053921788930892944e-02 -1.740003563463687897e-02 1.410094499588012695e-01 -2.259133160114288330e-01 -3.594256639480590820e-01 2.896592617034912109e-01 2.259094715118408203e-01 1.367312073707580566e-01 -5.967952311038970947e-03 7.757145166397094727e-02 1.122570112347602844e-01 1.457411497831344604e-01 -3.349445760250091553e-02 1.728132665157318115e-01 3.154370784759521484e-01 -1.964426934719085693e-01 -4.357743635773658752e-02 -2.692222595214843750e-01 -5.436710268259048462e-02 1.340428739786148071e-01
1.610125899314880371e-01 1.928682625293731689e-01 -3.743108808994293213e-01 -1.097813472151756287e-01 -6.841183453798294067e-02 2.049160748720169067e-01 -1.910339295864105225e-01 1.895131170749664307e-01 -1.269803345203399658e-01 -1.968301832675933838e-02 -3.448563516139984131e-01 -7.441703230142593384e-02 6.006073206663131714e-02 -1.690130531787872314e-01 -1.572315543889999390e-01 -1.474529355764389038e-01 1.013613641262054443e-01 2.012499272823333740e-01 8.204791694879531860e-02 -9.534129500389099121e-02 9.922003000974655151e-02 9.640239179134368896e-02 2.412464320659637451e-01 -2.366465777158737183e-01 6.136583164334297180e-02 -1.143328621983528137e-01 3.969803452491760254e-01 -1.285595595836639404e-01 1.665828749537467957e-02 -2.089528441429138184e-01 8.656807243824005127e-02 6.079300865530967712e-02
-5.630364269018173218e-02 4.648338854312896729e-01 -1.145265158265829086e-02 1.717527061700820923e-01 -7.742148637771606445e-02 2.794103920459747314e-01 -1.924126744270324707e-01 -1.233995854854583740e-01 -2.379365265369415283e-01 -1.726207286119461060e-01 -3.276797533035278320e-01 2.715413831174373627e-02 -1.407490856945514679e-02 -7.446701824665069580e-02 2.533295191824436188e-02 -1.194599792361259460e-01 -2.496469020843505859e-01 -6.391646713018417358e-02 2.901290077716112137e-03 -2.150871753692626953e-01 2.037927061319351196e-01 -8.958912640810012817e-02 -1.261616796255111694e-01 -8.550394326448440552e-03 2.061845958232879639e-01 3.479856550693511963e-01 5.417377501726150513e-02 4.306555166840553284e-02 6.269195675849914551e-02 1.568658798933029175e-01 1.516713947057723999e-01 3.836352005600929260e-02
-2.282457426190376282e-02 2.454911619424819946e-01 -3.987552225589752197e-02 -3.531795367598533630e-02 2.506861984729766846e-01 4.483556151390075684e-01 -5.497799068689346313e-02 -1.071393862366676331e-01 -1.064158827066421509e-01 4.362070932984352112e-02 -2.884441912174224854e-01 3.221690058708190918e-01 -1.047858968377113342e-01 -7.884027063846588135e-02 1.734080314636230469e-01 -3.622218668460845947e-01 -9.767986834049224854e-02 1.161073148250579834e-01 1.954480260610580444e-01 -1.245354935526847839e-01 3.058899380266666412e-02 1.948800384998321533e-01 7.459692656993865967e-02 2.119256108999252319e-01 1.100504398345947266e-01 -1.755765527486801147e-01 -4.337682202458381653e-02 -5.855984240770339966e-02 -8.904521912336349487e-02 -2.091034501791000366e-01 -1.040868684649467468e-01 -4.958121106028556824e-02
1.572898924350738525e-01 4.809991642832756042e-02 -2.740846574306488037e-01 1.701724082231521606e-01 1.353912651538848877e-01 1.979016661643981934e-01 -3.696058690547943115e-02 2.111226618289947510e-01 -9.286398440599441528e-02 5.738988891243934631e-02 -2.176854759454727173e-01 -6.939442455768585205e-02 -9.225217998027801514e-02 -1.618140786886215210e-01 -2.072968930006027222e-01 -2.665205597877502441e-01 -1.444007307291030884e-01 1.656751781702041626e-01 -9.148284047842025757e-02 9.913832880556583405e-03 2.008558064699172974e-01 1.820907443761825562e-01 3.316600620746612549e-01 -1.576370298862457275e-01 1.145451609045267105e-02 5.663697049021720886e-02 2.697912156581878662e-01 1.258796155452728271e-01 -5.477165058255195618e-02 -1.261727958917617798e-01 -4.187356531620025635e-01 3.556617349386215210e-02
-3.836767375469207764e-02 1.882098168134689331e-01 -1.630059182643890381e-01 1.991502940654754639e-01 9.050208330154418945e-02 2.262153029441833496e-01 1.095385523512959480e-03 -3.343747258186340332e-01 -2.543898299336433411e-03 1.939007043838500977e-01 -3.725655078887939453e-01 2.150326669216156006e-01 -7.820505648851394653e-02 1.825623065233230591e-01 -8.655034750699996948e-02 1.931359991431236267e-02 -1.708350032567977905e-01 1.295707374811172485e-01 3.324114084243774414e-01 -1.807294040918350220e-01 1.768008619546890259e-01 1.788998693227767944e-01 1.312882304191589355e-01 6.459223479032516479e-02 1.689508371055126190e-02 -9.069339931011199951e-02 -4.310008510947227478e-02 -2.066190242767333984e-01 -1.583077758550643921e-01 -1.117824614048004150e-01 -3.021174967288970947e-01 -6.866612005978822708e-03
2.578248083591461182e-01 2.474877983331680298e-03 4.371487535536289215e-03 2.407011985778808594e-01 1.661957949399948120e-01 1.791022121906280518e-01 -3.948641419410705566e-01 -2.154423743486404419e-01 -1.653538048267364502e-01 -1.938843131065368652e-01 -1.683758944272994995e-01 1.323757171630859375e-01 -1.417232602834701538e-01 -5.328987538814544678e-02 -8.927001804113388062e-02 -1.765794157981872559e-01 -1.423048377037048340e-01 1.783080697059631348e-01 7.917782664299011230e-02 -3.713929653167724609e-01 2.087565511465072632e-01 -5.482005327939987183e-02 -3.090834245085716248e-02 1.891843378543853760e-01 9.076757729053497314e-02 2.158035337924957275e-01 6.275776773691177368e-02 -1.161954477429389954e-01 2.490860372781753540e-01 -5.374645441770553589e-02 -1.315854489803314209e-01 -8.109743893146514893e-02
6.713680922985076904e-02 2.253727763891220093e-01 -8.107627928256988525e-02 4.521400928497314453e-01 -4.588507488369941711e-02 4.827064648270606995e-02 -3.043617010116577148e-01 -1.091904789209365845e-01 -4.238357022404670715e-02 -1.488540917634963989e-01 -1.523110568523406982e-01 -1.374345272779464722e-01 3.520243242383003235e-02 -1.613726615905761719e-01 4.011946320533752441e-01 -1.011953875422477722e-01 1.180820092558860779e-01 8.699126541614532471e-02 -6.451921910047531128e-02 -2.093149274587631226e-01 2.960411906242370605e-01 1.577924042940139771e-01 -1.474014967679977417e-01 8.815967291593551636e-02 1.046857088804244995e-01 2.919043004512786865e-01 1.828481256961822510e-01 -7.531676441431045532e-02 5.729292333126068115e-02 -5.487358197569847107e-02 -3.266597911715507507e-02 7.761728763580322266e-02
-2.084963768720626831e-01 2.882209792733192444e-02 -1.482350677251815796e-01 -3.574900329113006592e-02 -5.610823631286621094e-02 2.311952114105224609e-01 -2.139827907085418701e-01 -1.285220831632614136e-01 -1.516204476356506348e-01 -6.758553534746170044e-02 -3.201420009136199951e-01 3.605826199054718018e-01 -2.737992107868194580e-01 3.865030035376548767e-02 -2.092798948287963867e-01 -3.823606669902801514e-01 1.343675106763839722e-01 -1.161373630166053772e-01 8.080410212278366089e-02 -1.380383521318435669e-01 1.548199355602264404e-01 1.405722647905349731e-01 -5.830070003867149353e-02 -1.237280741333961487e-01 -1.139916554093360901e-01 -1.684637218713760376e-01 1.332414001226425171e-01 2.085384279489517212e-01 7.570360600948333740e-02 -1.880691945552825928e-01 -1.102259904146194458e-01 1.076372042298316956e-01
1.588014513254165649e-01 1.165050491690635681e-01 -1.460817158222198486e-01 1.801274716854095459e-01 -9.011539816856384277e-02 1.453588157892227173e-01 -1.469175070524215698e-01 1.754085123538970947e-01 -4.904782027006149292e-02 -3.233184292912483215e-02 -1.302060633897781372e-01 2.421513050794601440e-01 7.147401571273803711e-02 -1.127010136842727661e-01 1.458109319210052490e-01 2.165736816823482513e-02 2.877232804894447327e-02 -1.300494223833084106e-01 1.728082075715065002e-02 -5.328707396984100342e-02 4.836111068725585938e-01 -2.315998524427413940e-01 3.463247418403625488e-01 -2.637583203613758087e-02 -1.198880150914192200e-01 1.556531786918640137e-01 -3.222495317459106445e-02 -2.687313407659530640e-02 1.589818000793457031e-01 -1.751585602760314941e-01 -4.144837856292724609e-01 -1.004525870084762573e-01
-7.562723755836486816e-02 1.568325608968734741e-01 1.037259697914123535e-01 7.283222675323486328e-02 3.247784823179244995e-02 4.109680056571960449e-01 -1.396107822656631470e-01 -4.166629537940025330e-02 -6.460538506507873535e-02 -6.220435723662376404e-02 -1.375906616449356079e-01 -6.402093172073364258e-02 1.914366185665130615e-01 -2.803520560264587402e-01 -1.211470291018486023e-01 -3.110317513346672058e-02 -2.732262611389160156e-01 -6.435749679803848267e-02 -1.065110042691230774e-01 -1.027739718556404114e-01 5.216476321220397949e-01 3.719795495271682739e-03 4.845171421766281128e-02 1.546664983034133911e-01 2.872959971427917480e-01 1.216606572270393372e-01 1.687443852424621582e-01 1.159243956208229065e-01 -8.669260889291763306e-02 1.920767277479171753e-01 -1.254618912935256958e-01 -4.446656629443168640e-02
2.667598724365234375e-01 3.501716256141662598e-01 -1.570565626025199890e-02 6.985300034284591675e-02 -1.880185306072235107e-01 1.301941722631454468e-01 -8.429940044879913330e-02 -1.245363503694534302e-01 -2.213076204061508179e-01 -3.224333375692367554e-02 -2.658859491348266602e-01 -7.104128599166870117e-02 -4.751719906926155090e-02 -2.335001379251480103e-01 -2.753062844276428223e-01 -7.173620630055665970e-03 2.718812227249145508e-01 2.079272828996181488e-02 3.381672501564025879e-02 -1.403801739215850830e-01 2.381113618612289429e-01 -1.759250909090042114e-01 7.563390582799911499e-02 1.280506104230880737e-01 8.219477534294128418e-02 4.148012697696685791e-01 1.646184921264648438e-01 -6.911718845367431641e-02 -4.378964379429817200e-02 -6.402834504842758179e-02 -1.169378533959388733e-01 -1.801152080297470093e-01
1.834009587764739990e-01 8.887271583080291748e-02 -7.840057462453842163e-02 -1.513911131769418716e-02 -1.438526064157485962e-01 8.326965570449829102e-02 -4.558923244476318359e-01 2.249351441860198975e-01 -1.270148903131484985e-01 -2.236430160701274872e-02 -2.882858216762542725e-01 1.913176178932189941e-01 1.565986126661300659e-01 -9.537598490715026855e-02 2.033747965469956398e-03 -4.600123316049575806e-02 -1.410712003707885742e-01 -2.958656549453735352e-01 7.639176212251186371e-03 7.829280197620391846e-02 2.498278021812438965e-01 5.806804820895195007e-02 -5.379140749573707581e-02 -2.531858980655670166e-01 -1.908937543630599976e-01 -6.824296712875366211e-02 2.553015649318695068e-01 -2.101231217384338379e-01 -1.152518317103385925e-01 2.252857685089111328e-01 -1.713876724243164062e-01 -6.081159412860870361e-02
3.339212536811828613e-01 -4.999114316888153553e-04 1.063077673316001892e-01 5.710611864924430847e-02 -4.114312231540679932e-01 1.333800554275512695e-01 -3.463381826877593994e-01 -4.511981830000877380e-02 9.285872429609298706e-02 -1.055774688720703125e-01 -1.871167421340942383e-01 1.878338307142257690e-02 -1.443373262882232666e-01 -1.055788695812225342e-01 -2.509555965662002563e-02 -1.159046590328216553e-02 -8.227361738681793213e-02 2.662393748760223389e-01 2.338840961456298828e-01 -1.947544366121292114e-01 2.553099095821380615e-01 4.765640478581190109e-03 5.985942855477333069e-02 -1.887023746967315674e-01 8.932465314865112305e-02 -4.228380694985389709e-02 1.662813574075698853e-01 3.790587484836578369e-01 7.305539399385452271e-02 2.188785001635551453e-02 -1.230996027588844299e-01 -1.582294888794422150e-02
9.558705240488052368e-02 1.862674653530120850e-01 1.276019066572189331e-01 -1.417325884103775024e-01 -7.321772724390029907e-02 2.362618744373321533e-01 -1.374669522047042847e-01 -3.482270240783691406e-01 2.115513086318969727e-01 -1.240547094494104385e-02 -1.848733276128768921e-01 1.261227279901504517e-01 1.227146014571189880e-01 -4.712270945310592651e-02 -7.820754498243331909e-02 1.849218904972076416e-01 5.842369422316551208e-02 -2.684732899069786072e-02 2.204845845699310303e-01 1.600911617279052734e-01 2.761944830417633057e-01 -4.399252310395240784e-02 -1.353771332651376724e-02 3.307137489318847656e-01 3.145662546157836914e-01 8.303248137235641479e-02 2.422117888927459717e-01 2.979202754795551300e-02 2.998031303286552429e-02 -1.876644939184188843e-01 -2.385260909795761108e-01 -2.032493501901626587e-01
1.318410485982894897e-01 2.388629466295242310e-01 5.358303710818290710e-02 2.947550117969512939e-01 -1.695156991481781006e-01 -1.029639616608619690e-01 -1.496020406484603882e-01 -3.055151551961898804e-02 1.814549714326858521e-01 -1.407194286584854126e-01 -3.133974075317382812e-01 2.793026864528656006e-01 -1.389081478118896484e-01 -2.043215185403823853e-02 9.756656736135482788e-02 -2.705850601196289062e-01 6.347042322158813477e-02 3.106254152953624725e-02 1.875124424695968628e-01 1.192921102046966553e-01 3.210285902023315430e-01 1.051143035292625427e-01 3.441192954778671265e-02 3.268195092678070068e-01 5.238382518291473389e-02 2.174170762300491333e-01 1.295170187950134277e-01 -3.634192049503326416e-02 2.293253391981124878e-01 -1.820571869611740112e-01 4.924932867288589478e-02 9.485155344009399414e-02
1.897967755794525146e-01 1.701571792364120483e-01 1.021401118487119675e-02 2.251311987638473511e-01 -2.709897002205252647e-03 3.066332340240478516e-01 -3.930966854095458984e-01 2.266478687524795532e-01 -1.976782642304897308e-02 -2.137954579666256905e-03 2.150728553533554077e-02 -7.796344161033630371e-02 2.205437421798706055e-01 5.485482886433601379e-02 -4.128656536340713501e-02 -2.851806581020355225e-01 2.306462265551090240e-02 -1.671501994132995605e-01 2.890126407146453857e-01 -3.020950257778167725e-01 2.242905646562576294e-01 -7.560915499925613403e-02 1.621684432029724121e-01 4.382903501391410828e-02 -9.350454807281494141e-02 2.015480846166610718e-01 2.261087298393249512e-01 -4.046514257788658142e-02 1.387556195259094238e-01 -1.410997211933135986e-01 -4.112388938665390015e-02 -1.104910969734191895e-01
1.017071828246116638e-01 2.917547523975372314e-01 -3.969573676586151123e-01 -1.739923059940338135e-01 -1.227561309933662415e-01 2.427183985710144043e-01 -2.004510909318923950e-01 -1.042964011430740356e-01 4.072536155581474304e-02 -3.214650154113769531e-01 9.531048685312271118e-02 3.043662309646606445e-01 1.104392111301422119e-01 8.065398782491683960e-02 -9.776449948549270630e-02 3.373643755912780762e-02 1.205832585692405701e-01 6.332332640886306763e-02 8.676799945533275604e-03 9.210927784442901611e-02 2.084814757108688354e-01 2.983695268630981445e-02 1.291692405939102173e-01 -9.898939728736877441e-02 8.083827048540115356e-02 -4.911870509386062622e-02 1.716879606246948242e-01 -5.405829101800918579e-02 3.124325163662433624e-02 -2.911384105682373047e-01 -3.612408041954040527e-01 -6.553470739163458347e-04
-1.841049641370773315e-02 1.398850977420806885e-01 9.181851148605346680e-02 -1.479673385620117188e-01 1.961226202547550201e-02 1.750580370426177979e-01 -3.470900356769561768e-01 1.207458004355430603e-01 -1.349751055240631104e-01 -5.135158821940422058e-02 -1.359359025955200195e-01 2.652707397937774658e-01 1.859315931797027588e-01 1.322638392448425293e-01 -8.031914383172988892e-02 1.726875156164169312e-01 8.262139558792114258e-02 2.953284978866577148e-01 1.064784303307533264e-01 1.625849008560180664e-01 4.122554659843444824e-01 1.935493797063827515e-01 1.672108471393585205e-01 1.555535793304443359e-01 2.043645828962326050e-01 -7.625564187765121460e-02 2.447564601898193359e-01 4.389713704586029053e-02 -1.663145571947097778e-01 -1.455342769622802734e-01 -6.726299226284027100e-02 -1.774314939975738525e-01
2.322134971618652344e-01 6.818781048059463501e-02 6.129763089120388031e-03 -2.927019819617271423e-02 2.303493320941925049e-01 -5.948566272854804993e-02 -2.201543301343917847e-01 -2.110456824302673340e-01 5.171635374426841736e-02 -1.400552690029144287e-01 -4.485422000288963318e-02 3.462544679641723633e-01 5.211294814944267273e-02 -9.586535394191741943e-02 -1.984933912754058838e-01 -2.872768342494964600e-01 -1.305803507566452026e-01 7.246466726064682007e-02 1.215397790074348450e-01 -2.315322756767272949e-01 2.004432231187820435e-01 -8.600313961505889893e-02 3.624563813209533691e-01 -6.632349453866481781e-03 -2.535859942436218262e-01 -1.830179095268249512e-01 1.412695795297622681e-01 -1.596998870372772217e-01 -4.586343467235565186e-02 2.850431716069579124e-03 -3.117870688438415527e-01 2.526203729212284088e-02
-9.499426931142807007e-02 -1.576887071132659912e-02 1.732127740979194641e-02 -9.025913476943969727e-02 -8.251059055328369141e-02 4.323524609208106995e-02 -1.758964806795120239e-01 -4.224497377872467041e-01 1.362863741815090179e-02 6.305887550115585327e-02 -1.115772202610969543e-01 1.241000369191169739e-02 -3.254486620426177979e-02 -1.413754560053348541e-02 2.106138505041599274e-02 -4.865587651729583740e-01 1.700036525726318359e-01 1.223068535327911377e-01 1.617081910371780396e-01 -4.193979501724243164e-02 1.270193159580230713e-01 1.526496559381484985e-01 -7.417483627796173096e-02 -1.184913367033004761e-01 2.495973110198974609e-01 1.993537247180938721e-01 4.784760475158691406e-01 3.737410902976989746e-02 6.543529778718948364e-02 8.879836532287299633e-04 -2.035228013992309570e-01 -1.283187512308359146e-02
-2.554774284362792969e-02 1.929989666678011417e-03 -2.446626722812652588e-01 1.234312802553176880e-01 -1.010215133428573608e-01 3.299193680286407471e-01 -2.741008102893829346e-01 1.629593670368194580e-01 3.170333802700042725e-01 -7.384133338928222656e-02 -2.479399889707565308e-01 4.046832397580146790e-02 8.708326518535614014e-02 -2.853451371192932129e-01 -1.148330047726631165e-01 -1.640820801258087158e-01 -6.325186043977737427e-02 -3.439749777317047119e-02 5.753830075263977051e-02 2.232076227664947510e-01 4.539873301982879639e-01 1.053947955369949341e-01 2.347472310066223145e-02 -2.025701552629470825e-01 -4.942136630415916443e-02 8.253982663154602051e-02 5.224683880805969238e-02 7.434148341417312622e-02 1.093824580311775208e-01 6.549242883920669556e-02 -2.333041131496429443e-01 2.972007263451814651e-03
-1.161146815866231918e-02 5.141044855117797852e-01 -1.754468083381652832e-01 -1.674031913280487061e-01 4.802371188998222351e-02 1.128891035914421082e-01 -7.621373981237411499e-02 -2.689750492572784424e-01 -5.139135196805000305e-02 -8.910327404737472534e-02 -1.492869108915328979e-01 2.450345903635025024e-01 2.123374864459037781e-02 8.259177207946777344e-02 2.449706792831420898e-01 -3.151418641209602356e-02 -1.018177643418312073e-01 -1.362708210945129395e-01 2.798974514007568359e-01 -5.480679124593734741e-02 2.520657777786254883e-01 1.788822934031486511e-02 -2.625995315611362457e-02 9.384772926568984985e-02 -1.510437428951263428e-01 6.299498677253723145e-02 2.201247960329055786e-01 2.506641745567321777e-01 -7.788347452878952026e-02 -1.551816612482070923e-01 1.279300302267074585e-01 -2.326898872852325439e-01
6.920298933982849121e-02 4.123575091361999512e-01 -6.565649807453155518e-02 1.066809296607971191e-01 1.065927278250455856e-02 -1.161166559904813766e-02 -4.983817636966705322e-01 -1.091266870498657227e-01 2.167624384164810181e-01 6.745556741952896118e-02 -1.635235399007797241e-01 2.701756060123443604e-01 -9.452362358570098877e-02 5.931707099080085754e-02 5.533087626099586487e-02 -2.892913520336151123e-01 6.534238904714584351e-02 3.167187869548797607e-01 -2.396172843873500824e-02 -5.992338061332702637e-02 -7.673852145671844482e-02 1.341882497072219849e-01 2.185878455638885498e-01 6.155439838767051697e-02 -2.393198460340499878e-01 -5.292932316660881042e-02 4.846847429871559143e-02 6.515495479106903076e-02 5.206476897001266479e-02 -1.029492989182472229e-01 -1.514790058135986328e-01 1.064354255795478821e-01
-7.498221099376678467e-02 2.570714056491851807e-01 -2.144061177968978882e-01 -2.240974158048629761e-01 -2.006096690893173218e-01 1.282175630331039429e-01 -1.871244609355926514e-01 -1.649856567382812500e-01 4.871644452214241028e-02 -3.921474143862724304e-02 1.276763714849948883e-02 -4.218833893537521362e-02 1.486848741769790649e-01 1.125828996300697327e-01 1.447254121303558350e-01 -2.963770329952239990e-01 2.254689857363700867e-02 -1.299142688512802124e-01 2.781572341918945312e-01 -2.592368610203266144e-02 1.805641949176788330e-01 -5.850334465503692627e-02 -2.604460157454013824e-02 -1.347541064023971558e-01 -2.097953855991363525e-01 1.449970155954360962e-01 3.671912550926208496e-01 1.227094531059265137e-01 1.406574100255966187e-01 -3.646224737167358398e-01 -1.580175161361694336e-01 -1.443617194890975952e-01
5.346785113215446472e-02 2.097679525613784790e-01 -2.547785043716430664e-01 5.646330863237380981e-02 -1.848218590021133423e-01 3.742008805274963379e-01 -2.362496554851531982e-01 -2.861181795597076416e-01 -1.439309492707252502e-02 -6.442729383707046509e-02 3.290887922048568726e-02 1.684145182371139526e-01 -1.371029429719783366e-05 -2.415972501039505005e-01 1.044040247797966003e-01 -2.696724981069564819e-02 -2.949377521872520447e-02 -9.699388593435287476e-02 -6.724289804697036743e-02 2.187181860208511353e-01 1.971429586410522461e-01 -2.141753882169723511e-01 6.510170549154281616e-02 -5.130372010171413422e-04 -2.355729192495346069e-01 -2.918723523616790771e-01 3.059726655483245850e-01 5.505155399441719055e-02 -7.480254024267196655e-02 -2.193794697523117065e-01 -7.537859678268432617e-02 -1.449958831071853638e-01
-2.570498734712600708e-02 -1.028286367654800415e-01 1.551231145858764648e-01 1.912086457014083862e-01 -5.564260110259056091e-02 7.464345544576644897e-02 -5.329174399375915527e-01 5.056427419185638428e-02 -1.243560686707496643e-01 -3.571294248104095459e-02 -3.412897288799285889e-01 1.346796285361051559e-02 1.060551684349775314e-02 -2.625210881233215332e-01 9.984251856803894043e-02 -9.580325335264205933e-02 4.620085656642913818e-02 -9.249313920736312866e-02 2.211850881576538086e-01 -1.971147209405899048e-01 1.541649550199508667e-01 -3.402609527111053467e-01 2.830748260021209717e-01 2.090573497116565704e-02 -9.972844272851943970e-02 2.348261885344982147e-02 -3.401598334312438965e-02 1.016413271427154541e-01 -5.725509487092494965e-03 -9.435593336820602417e-02 -2.444780021905899048e-01 -4.549488052725791931e-02
1.190796792507171631e-01 3.446376621723175049e-01 7.850328832864761353e-02 1.108961924910545349e-01 -7.875078171491622925e-02 8.272446691989898682e-02 -2.065824866294860840e-01 1.469073295593261719e-01 7.424078881740570068e-02 -3.407002612948417664e-02 -2.217010557651519775e-01 1.265354007482528687e-01 -1.090366095304489136e-01 -2.119976282119750977e-02 9.335938841104507446e-02 -1.620569676160812378e-01 4.703628644347190857e-02 -9.132177382707595825e-02 -3.919730484485626221e-01 -1.682898774743080139e-02 3.692916333675384521e-01 -1.352722477167844772e-02 2.409926801919937134e-02 -2.123113274574279785e-01 1.635998338460922241e-01 1.449805647134780884e-01 1.748651713132858276e-01 3.195652961730957031e-01 -1.083608642220497131e-01 -3.072365820407867432e-01 -1.344052106142044067e-01 -2.737973816692829132e-02
-1.408629417419433594e-01 2.933476865291595459e-01 -3.154639303684234619e-01 4.148305952548980713e-02 -2.298597060143947601e-02 3.289554119110107422e-01 -3.346641957759857178e-01 -2.819259166717529297e-01 5.892815440893173218e-02 -4.270464181900024414e-01 1.670973189175128937e-02 6.187145132571458817e-03 7.102566957473754883e-02 1.515629142522811890e-01 -2.933601662516593933e-02 -9.633027762174606323e-02 -1.986507475376129150e-01 -1.477955728769302368e-01 2.415017411112785339e-02 7.172279804944992065e-02 1.318415105342864990e-01 -3.669233247637748718e-02 5.587944015860557556e-02 -5.957345291972160339e-02 -7.649287581443786621e-02 -8.977264165878295898e-02 2.600736618041992188e-01 4.541555792093276978e-02 -7.170105725526809692e-02 -2.813886106014251709e-01 -7.863762229681015015e-02 4.219818115234375000e-02
1.377350389957427979e-01 2.426151037216186523e-01 -1.479842364788055420e-01 8.246635645627975464e-02 -8.993842452764511108e-02 3.312336504459381104e-01 -3.279595971107482910e-01 -1.873320192098617554e-01 -1.752795428037643433e-01 7.958308607339859009e-02 -3.644586727023124695e-02 9.676074236631393433e-02 -9.765002876520156860e-02 -8.141915500164031982e-02 1.255992203950881958e-01 -4.408155754208564758e-02 3.318495452404022217e-01 -1.101537719368934631e-01 1.069956179708242416e-02 1.121172234416007996e-01 1.248050332069396973e-01 -1.377958655357360840e-01 9.984698146581649780e-02 2.229527682065963745e-01 1.285458952188491821e-01 -1.941510140895843506e-01 3.582901060581207275e-01 3.011281788349151611e-02 3.443511575460433960e-02 -1.432196050882339478e-01 -2.685044705867767334e-01 2.119142264127731323e-01
[truncated: 3,272,489 more chars]
