# Supplementary material for: The Language of Innovation
Source: PLoS One. 2020 Apr 30;15(4):e0230107. doi: 10.1371/journal.pone.0230107 (PMC7194493; doi:10.1371/journal.pone.0230107)
Supplement: S13 File — (GZ) [file pone.0230107.s013.tar.gz › 1991-1995/V2Run_23_VS_4500_embeddings1991-1995ED32.txt]

-1.648143082857131958e-01 1.524330228567123413e-01 -2.135948836803436279e-01 1.707044839859008789e-01 -1.709886789321899414e-01 1.181403174996376038e-03 -3.613861743360757828e-03 -2.645281851291656494e-01 -2.932646684348583221e-02 -1.966158151626586914e-01 -2.531137503683567047e-02 3.246690705418586731e-02 1.338616311550140381e-01 -3.699928522109985352e-02 -2.705408930778503418e-01 -5.155192315578460693e-02 3.137223124504089355e-01 -1.457850188016891479e-01 3.521133065223693848e-01 -1.506415158510208130e-01 -1.801169067621231079e-01 2.394749820232391357e-01 7.041032612323760986e-02 2.402889356017112732e-02 -2.939700782299041748e-01 -7.579886913299560547e-02 -1.814090162515640259e-01 6.674143671989440918e-02 9.868155419826507568e-02 -1.030776426196098328e-01 1.931903362274169922e-01 -3.006169199943542480e-01
-3.446592763066291809e-02 2.750856578350067139e-01 -1.077651306986808777e-01 1.543575376272201538e-01 2.954035252332687378e-02 -8.592268079519271851e-02 -3.889064192771911621e-01 -8.217789581976830959e-05 -2.481360286474227905e-01 -1.719083786010742188e-01 -1.765054017305374146e-01 -7.535082846879959106e-02 1.472521126270294189e-01 -1.051914170384407043e-01 -2.885134816169738770e-01 -2.918190360069274902e-01 2.598514854907989502e-01 5.464492132887244225e-04 1.991374045610427856e-01 -1.483886390924453735e-01 -3.015354275703430176e-01 2.815577387809753418e-01 -1.666099429130554199e-01 -1.591616719961166382e-01 -1.312676221132278442e-01 -5.008873715996742249e-02 9.699330478906631470e-02 7.306347042322158813e-02 -6.737216562032699585e-02 -3.290476649999618530e-02 -5.556479841470718384e-02 5.840543657541275024e-02
-1.020378172397613525e-01 -2.859372831881046295e-02 7.807032205164432526e-03 -5.546493455767631531e-02 -1.132062748074531555e-01 1.264538019895553589e-01 -3.244359493255615234e-01 7.284036278724670410e-02 -1.079180538654327393e-01 -2.139790654182434082e-01 6.887730211019515991e-02 4.575496539473533630e-02 -5.832085385918617249e-02 -1.478248238563537598e-01 -2.616539299488067627e-01 -1.961374282836914062e-01 9.147877991199493408e-02 7.137720286846160889e-02 2.303617149591445923e-01 2.889975011348724365e-01 -1.494811624288558960e-01 4.053653776645660400e-01 -3.666641190648078918e-02 1.448849737644195557e-01 -2.675203680992126465e-01 2.289509475231170654e-01 -1.848963648080825806e-01 1.969560682773590088e-01 2.471450418233871460e-01 -9.222418814897537231e-02 -5.416825786232948303e-02 1.458443999290466309e-01
-3.440617024898529053e-01 2.411976754665374756e-01 4.963771626353263855e-02 -1.070091277360916138e-01 -6.739865988492965698e-02 1.241182759404182434e-01 3.917447105050086975e-02 -2.505676448345184326e-02 -2.609799802303314209e-01 1.173645071685314178e-02 -1.508013904094696045e-01 -2.221383452415466309e-01 7.378124445676803589e-02 -1.449944823980331421e-02 -2.605412900447845459e-01 3.356703370809555054e-02 4.042864441871643066e-01 -9.486889466643333435e-03 2.678098678588867188e-01 3.590004518628120422e-02 -1.221196353435516357e-01 1.803507506847381592e-01 8.919589221477508545e-02 -1.022319793701171875e-01 -2.398459166288375854e-01 1.002050191164016724e-01 -2.026349753141403198e-01 1.752370595932006836e-01 3.422776758670806885e-01 -4.991516098380088806e-02 3.008927742484956980e-04 1.050978153944015503e-01
-2.428565174341201782e-01 -1.259165108203887939e-01 2.252292037010192871e-01 1.593940258026123047e-01 -3.704934418201446533e-01 1.488738693296909332e-02 -2.383398823440074921e-02 -1.858778297901153564e-01 -2.885765433311462402e-01 3.299648233223706484e-05 -1.339089274406433105e-01 -2.271038293838500977e-01 9.656009264290332794e-03 -4.027177393436431885e-02 -2.310035824775695801e-01 1.026333793997764587e-01 2.363174408674240112e-01 -6.176231428980827332e-02 1.867097914218902588e-01 9.101062268018722534e-02 -3.331643640995025635e-01 1.318681985139846802e-01 -1.048943251371383667e-01 -2.673516608774662018e-02 -1.622578874230384827e-02 -1.292737871408462524e-01 -2.917354106903076172e-01 1.693947762250900269e-01 9.167448431253433228e-02 -2.543309628963470459e-01 -5.409538745880126953e-02 9.125176817178726196e-02
-2.316068708896636963e-01 -1.991359442472457886e-01 -1.102614775300025940e-01 -2.973408810794353485e-02 -1.824513673782348633e-01 2.701288163661956787e-01 1.510819792747497559e-01 7.481455057859420776e-02 2.702591717243194580e-01 2.740086242556571960e-02 -2.523630559444427490e-01 -2.733001112937927246e-02 9.016964584589004517e-02 -2.655717134475708008e-01 -1.837476789951324463e-01 2.158775478601455688e-01 1.877454221248626709e-01 7.851907867006957531e-04 8.596358448266983032e-02 -1.260589808225631714e-01 -3.389399349689483643e-01 5.158887431025505066e-02 1.331708878278732300e-01 1.416984796524047852e-01 -4.235937446355819702e-02 -4.733071103692054749e-02 1.266762763261795044e-01 2.888748645782470703e-01 -1.400127261877059937e-01 -5.030473321676254272e-02 -1.903882622718811035e-01 -2.931452691555023193e-01
-9.199296683073043823e-02 4.434864223003387451e-02 9.822762012481689453e-02 -3.912782669067382812e-02 -1.368808746337890625e-01 2.687326967716217041e-01 -2.942789793014526367e-01 -3.307697130367159843e-03 7.127469778060913086e-02 -5.603465717285871506e-03 -1.044472679495811462e-01 -1.036023572087287903e-01 1.164524853229522705e-01 -7.190140336751937866e-02 1.398757100105285645e-01 -2.170141339302062988e-01 3.160963356494903564e-01 2.330345660448074341e-02 3.078920245170593262e-01 -2.094357162714004517e-01 -1.550984382629394531e-01 2.885896861553192139e-01 3.920339047908782959e-02 7.692458480596542358e-02 -3.554371595382690430e-01 -4.771512374281883240e-02 -1.776756793260574341e-01 1.324678659439086914e-01 -1.214824430644512177e-02 -2.498861998319625854e-01 -1.967756599187850952e-01 -2.360639423131942749e-01
-4.974779486656188965e-02 -4.040466621518135071e-02 -1.393914371728897095e-01 -2.232030266895890236e-03 -1.310692131519317627e-01 -1.641614735126495361e-01 1.733541637659072876e-01 1.281108111143112183e-01 -1.842493712902069092e-01 1.267393492162227631e-02 -3.391302525997161865e-01 -3.998271003365516663e-02 1.174669861793518066e-01 -3.192941546440124512e-01 -2.899764776229858398e-01 -1.746822446584701538e-01 1.301908642053604126e-01 1.381877660751342773e-01 2.884154021739959717e-01 8.343271166086196899e-02 -3.111163973808288574e-01 2.659260928630828857e-01 -9.318187832832336426e-03 4.564823582768440247e-03 -3.419482409954071045e-01 1.456314921379089355e-01 -9.244559705257415771e-02 5.123827978968620300e-02 1.392175406217575073e-01 -1.808331906795501709e-01 2.773626707494258881e-02 9.398843348026275635e-02
1.324940752238035202e-02 1.627267003059387207e-01 -1.841369271278381348e-01 2.393168956041336060e-01 -1.110315397381782532e-01 2.505891919136047363e-01 -2.284229844808578491e-01 -6.221493706107139587e-02 6.961308419704437256e-02 2.455464564263820648e-02 -3.172318637371063232e-01 -1.632439196109771729e-01 1.068950816988945007e-02 -1.461417526006698608e-01 -4.077754169702529907e-02 -8.563894033432006836e-02 8.641538769006729126e-02 -1.599927805364131927e-02 8.536841720342636108e-02 7.551638782024383545e-02 -2.603131234645843506e-01 3.491529524326324463e-01 -2.500616610050201416e-01 -6.905350834131240845e-02 -3.528549671173095703e-01 -1.679375022649765015e-01 -2.014412879943847656e-01 2.256119251251220703e-01 -5.735659971833229065e-02 1.211053803563117981e-01 -2.186636328697204590e-01 -1.222816575318574905e-02
-6.723093241453170776e-02 2.088133394718170166e-01 1.731388270854949951e-01 5.663539096713066101e-02 -1.889554783701896667e-02 -1.819042116403579712e-02 -1.617101877927780151e-01 1.235137134790420532e-01 6.974157691001892090e-02 -1.642882376909255981e-01 -2.722625434398651123e-01 -7.911366969347000122e-02 1.584639549255371094e-01 -2.539586424827575684e-01 -8.250536769628524780e-02 6.680679321289062500e-02 2.361569106578826904e-01 1.687556952238082886e-01 1.380650997161865234e-01 -1.480149924755096436e-01 -1.252716928720474243e-01 3.750537931919097900e-01 -3.165661096572875977e-01 1.765823736786842346e-02 -7.372070848941802979e-02 -9.596157073974609375e-02 4.400796070694923401e-02 2.355078011751174927e-01 -2.158544510602951050e-01 -4.552792757749557495e-03 -1.770117133855819702e-01 3.624747395515441895e-01
3.813843429088592529e-02 1.018041223287582397e-01 4.050621762871742249e-02 2.980194054543972015e-02 -1.157095506787300110e-01 2.930853366851806641e-01 -1.864836066961288452e-01 -8.909185975790023804e-02 1.095749288797378540e-01 -2.613075971603393555e-01 -1.311492174863815308e-01 3.229903802275657654e-02 3.618826568126678467e-01 -1.483814120292663574e-01 9.636119939386844635e-04 -6.794518232345581055e-02 3.355098366737365723e-01 -1.942297369241714478e-01 3.113253712654113770e-01 -3.747947886586189270e-02 -6.412103772163391113e-02 3.420286178588867188e-01 -1.502685397863388062e-01 -8.208458125591278076e-02 -1.151419952511787415e-01 1.826500752940773964e-03 -1.051242351531982422e-01 5.230211094021797180e-02 -2.586170434951782227e-01 2.657092176377773285e-02 -2.695196866989135742e-01 1.456529647111892700e-01
1.274305582046508789e-01 2.297830283641815186e-01 6.869319826364517212e-02 1.339380294084548950e-01 -1.208270415663719177e-01 1.929371505975723267e-01 -1.783850789070129395e-02 -1.837675571441650391e-01 -1.376149505376815796e-01 -5.066690593957901001e-02 -1.836660504341125488e-01 -1.348535269498825073e-01 4.065608978271484375e-02 -1.029954552650451660e-01 -3.525555506348609924e-02 -2.803286910057067871e-02 3.862294256687164307e-01 -3.082751110196113586e-02 1.756788939237594604e-01 1.560360044240951538e-01 -1.213546320796012878e-01 4.763436019420623779e-01 -1.761994659900665283e-01 -9.783918410539627075e-02 -1.327244490385055542e-01 3.284966200590133667e-02 -2.871737256646156311e-02 2.065588682889938354e-01 1.474760845303535461e-02 2.218010127544403076e-01 -1.682429462671279907e-01 -3.273976445198059082e-01
-1.309966892004013062e-01 -2.998229116201400757e-02 -1.946750655770301819e-02 1.691619008779525757e-01 -8.395045995712280273e-02 6.114689633250236511e-02 -4.898884519934654236e-02 -8.204425685107707977e-03 -1.238180231302976608e-02 6.092638894915580750e-02 -7.431211322546005249e-02 -3.192760422825813293e-02 2.190438657999038696e-02 -2.044624239206314087e-01 -2.400947511196136475e-01 2.415253780782222748e-03 4.722842872142791748e-01 1.275090277194976807e-01 3.217058777809143066e-01 4.502251744270324707e-02 -1.108113154768943787e-01 1.700460761785507202e-01 -1.334848701953887939e-01 7.360383868217468262e-02 -3.934958875179290771e-01 3.281140923500061035e-01 -3.346855342388153076e-01 -4.309696331620216370e-02 -8.877174556255340576e-02 -6.717288494110107422e-02 -9.102594107389450073e-02 -1.517833620309829712e-01
-3.346092700958251953e-01 1.884689182043075562e-02 -8.914421498775482178e-02 1.828289330005645752e-01 -7.461635395884513855e-03 6.275731325149536133e-02 -2.235050201416015625e-01 1.533093899488449097e-01 1.356634795665740967e-01 2.064231187105178833e-01 -1.012713834643363953e-01 -7.235223799943923950e-02 1.082141175866127014e-01 -3.289445340633392334e-01 -1.879185885190963745e-01 -9.754922986030578613e-02 1.661237031221389771e-01 1.210361719131469727e-01 1.125248819589614868e-01 2.930625807493925095e-03 6.478670053184032440e-03 2.159128934144973755e-01 -1.220079604536294937e-03 7.411345094442367554e-02 -2.860931754112243652e-01 1.098559498786926270e-01 -2.321015149354934692e-01 3.727717101573944092e-01 1.909557431936264038e-01 -8.870685845613479614e-02 -2.131163030862808228e-01 2.098455429077148438e-01
-2.239964455366134644e-01 1.580879241228103638e-01 3.983522206544876099e-02 3.413053927943110466e-03 -4.958296194672584534e-02 2.793793380260467529e-01 -1.661299020051956177e-01 -3.895021229982376099e-02 -8.066755533218383789e-02 -1.584837585687637329e-01 -2.481579333543777466e-01 -2.877837419509887695e-01 6.908328831195831299e-02 -1.528649479150772095e-01 -2.565259933471679688e-01 2.378905266523361206e-01 1.684860289096832275e-01 5.280192196369171143e-02 3.113696277141571045e-01 1.812388002872467041e-01 -1.810495704412460327e-01 2.539950907230377197e-01 1.352467238903045654e-01 2.969163097441196442e-02 -2.497706562280654907e-01 -1.719263792037963867e-01 -1.180045455694198608e-01 -7.342080026865005493e-02 -1.240676864981651306e-01 -1.908621937036514282e-01 9.837828576564788818e-02 1.919498145580291748e-01
-4.805964529514312744e-01 1.712662130594253540e-01 -6.478916108608245850e-02 1.740620583295822144e-01 -1.699161082506179810e-01 3.555211797356605530e-02 -2.119203284382820129e-02 5.031983926892280579e-02 2.032026462256908417e-02 1.275216937065124512e-01 -2.561807036399841309e-01 -4.019474610686302185e-02 1.169872954487800598e-01 -6.239292025566101074e-02 -2.301625907421112061e-01 2.671712450683116913e-02 1.847842931747436523e-01 1.146167069673538208e-01 1.835502684116363525e-01 1.633939519524574280e-02 -2.166678905487060547e-01 7.547290623188018799e-02 -3.687882423400878906e-02 -2.194295227527618408e-01 -7.365069538354873657e-02 2.854381799697875977e-01 1.271663010120391846e-01 2.061175853013992310e-01 -2.905656397342681885e-01 7.885748147964477539e-02 1.011546924710273743e-01 -2.950796484947204590e-01
-1.065839156508445740e-01 3.329662233591079712e-02 -2.161884754896163940e-01 2.081619501113891602e-01 -2.093771994113922119e-01 5.008707195520401001e-02 -9.149600565433502197e-02 2.152268439531326294e-01 9.069474041461944580e-02 1.540339589118957520e-01 3.823256492614746094e-02 -4.671837016940116882e-02 -1.224260893650352955e-03 -2.571279406547546387e-01 -2.799001932144165039e-01 -1.901677995920181274e-02 2.983909249305725098e-01 3.195226192474365234e-01 3.241344690322875977e-01 8.937337249517440796e-02 -1.652853935956954956e-01 2.134731709957122803e-01 5.198760703206062317e-02 -1.110491231083869934e-01 -1.846006661653518677e-01 1.573915481567382812e-01 -1.226641535758972168e-01 2.915194034576416016e-01 -2.379874512553215027e-02 -1.250640749931335449e-01 -2.102825194597244263e-01 6.774442642927169800e-02
-1.952334940433502197e-01 2.228893041610717773e-01 -1.915240474045276642e-02 2.514053136110305786e-02 8.107429742813110352e-02 1.413733065128326416e-01 -1.090252213180065155e-02 -2.350569069385528564e-01 1.468298435211181641e-01 -5.645136535167694092e-02 -2.062235325574874878e-01 1.002262695692479610e-03 1.332111507654190063e-01 -3.181495144963264465e-02 7.173844426870346069e-02 -4.237390588968992233e-03 2.391880750656127930e-01 -5.519386008381843567e-02 2.288373708724975586e-01 -1.285084187984466553e-01 -3.022462427616119385e-01 4.694094359874725342e-01 -2.402683645486831665e-01 -7.046806812286376953e-02 -2.267669886350631714e-01 4.068982321768999100e-03 -1.379318535327911377e-01 -7.193326205015182495e-02 1.790114492177963257e-02 -1.145426109433174133e-01 -3.200372755527496338e-01 2.074700146913528442e-01
-2.444079816341400146e-01 -3.020968288183212280e-02 8.813453465700149536e-02 2.889540046453475952e-02 -1.527870297431945801e-01 -1.038661822676658630e-01 -6.241219118237495422e-02 7.923215627670288086e-02 -4.383413493633270264e-02 3.451509028673171997e-02 -1.918143033981323242e-01 -1.648406684398651123e-01 5.579051747918128967e-02 -1.958974301815032959e-01 -1.993739902973175049e-01 1.216388419270515442e-01 4.908243715763092041e-01 -1.274764835834503174e-01 2.363703995943069458e-01 1.309540122747421265e-01 -3.055700957775115967e-01 2.019281089305877686e-01 1.113091111183166504e-01 -1.926862746477127075e-01 2.430891618132591248e-02 -2.706447243690490723e-01 -1.884082406759262085e-01 1.334891617298126221e-01 9.693399071693420410e-02 -2.071142792701721191e-01 1.714938133955001831e-01 -2.506675943732261658e-02
-8.722408115863800049e-02 2.656395360827445984e-02 7.652809377759695053e-03 3.026709705591201782e-02 -2.752526290714740753e-02 -1.353482250124216080e-03 -8.024585992097854614e-02 2.392905801534652710e-01 1.246144156903028488e-02 3.028097935020923615e-02 -1.191707625985145569e-01 1.394684147089719772e-02 1.331070363521575928e-01 -2.649688124656677246e-01 -4.503068923950195312e-01 -1.235723420977592468e-01 4.143923521041870117e-01 5.211947113275527954e-02 1.617834717035293579e-01 -7.116391509771347046e-02 -2.084455639123916626e-01 2.182387262582778931e-01 -1.485913991928100586e-01 2.173941582441329956e-01 -2.679423093795776367e-01 -7.699344772845506668e-03 -3.076048195362091064e-01 2.016829848289489746e-01 1.019187644124031067e-01 5.528216809034347534e-02 1.310450881719589233e-01 -3.088192455470561981e-02
-4.104554355144500732e-01 1.010292842984199524e-01 -7.387904822826385498e-02 -1.819882839918136597e-01 -1.732545644044876099e-01 -1.111198142170906067e-01 -1.244257390499114990e-01 -1.845348328351974487e-01 2.902159988880157471e-01 -2.998895049095153809e-01 5.977595224976539612e-02 8.224102109670639038e-02 2.125093489885330200e-01 -1.616020351648330688e-01 -1.073878258466720581e-01 1.071269512176513672e-01 5.878347530961036682e-02 4.243414849042892456e-02 1.835625916719436646e-01 1.918495446443557739e-01 -1.237138882279396057e-01 1.980850994586944580e-01 -3.119834698736667633e-03 -1.199127286672592163e-01 -2.741558253765106201e-01 -6.815333664417266846e-02 1.055092737078666687e-02 -3.225077642127871513e-03 -1.969966739416122437e-01 -3.538961410522460938e-01 -1.528072357177734375e-01 -6.711849477142095566e-03
-6.443908810615539551e-02 1.398815363645553589e-01 -7.495060563087463379e-02 5.771741271018981934e-03 -2.729788720607757568e-01 3.119716048240661621e-02 1.830059140920639038e-01 1.675716191530227661e-01 3.080991096794605255e-02 3.386031463742256165e-02 -1.643357872962951660e-01 -9.935909882187843323e-03 1.672220230102539062e-01 -9.549133479595184326e-02 -2.944389879703521729e-01 2.471215277910232544e-02 2.439305782318115234e-01 2.732503227889537811e-02 3.153443336486816406e-01 9.027694910764694214e-02 -6.772089749574661255e-02 1.961441487073898315e-01 -2.500176131725311279e-01 3.375140577554702759e-02 -5.041176080703735352e-01 1.562999486923217773e-01 -3.301839530467987061e-01 9.349730797111988068e-03 5.089268088340759277e-02 7.430763542652130127e-02 -8.562137931585311890e-02 -4.813447967171669006e-02
-2.146150916814804077e-01 -4.536314308643341064e-02 8.744141459465026855e-02 -4.668581858277320862e-02 -6.607018411159515381e-02 1.700285971164703369e-01 -5.677221417427062988e-01 9.389568120241165161e-02 1.224654540419578552e-01 -2.568385601043701172e-01 -1.778910011053085327e-01 2.213672399520874023e-01 1.117614507675170898e-01 2.129482105374336243e-02 -3.444162905216217041e-01 1.314831376075744629e-01 2.083973735570907593e-01 4.914999380707740784e-02 3.403636068105697632e-02 2.294532358646392822e-01 -7.380761206150054932e-02 -6.981976330280303955e-02 1.044962108135223389e-01 1.827394664287567139e-01 -2.147117555141448975e-01 -2.322102664038538933e-03 -7.098572701215744019e-02 1.479380875825881958e-01 -1.556334048509597778e-01 3.434582799673080444e-02 -5.810966715216636658e-02 -1.053241714835166931e-01
-1.864370703697204590e-01 2.088496536016464233e-01 -1.101924926042556763e-01 -1.783801764249801636e-01 -2.270026803016662598e-01 1.628677546977996826e-01 -8.977741748094558716e-02 -1.339561343193054199e-01 2.951425909996032715e-01 -4.769008606672286987e-02 -1.871712207794189453e-01 2.634560763835906982e-01 1.941772252321243286e-01 -2.636604905128479004e-01 3.438773378729820251e-02 4.573579505085945129e-02 2.171874940395355225e-01 2.315442264080047607e-02 2.431951649487018585e-02 1.328348070383071899e-01 -2.284874022006988525e-01 2.486129552125930786e-01 -3.032519519329071045e-01 1.579587161540985107e-01 -1.121243312954902649e-01 -2.930356562137603760e-01 -5.124510079622268677e-02 9.882151335477828979e-02 7.363338768482208252e-02 -2.094730436801910400e-01 -8.066818863153457642e-02 -7.593989372253417969e-02
-2.241600751876831055e-01 1.050478592514991760e-01 5.719060450792312622e-02 3.236715495586395264e-02 1.149144768714904785e-01 -3.274201229214668274e-02 -1.473965942859649658e-01 -2.381296455860137939e-01 1.375078856945037842e-01 -2.241734117269515991e-01 -1.476058177649974823e-02 -7.196565717458724976e-02 3.631536960601806641e-01 1.548628211021423340e-01 -1.458672434091567993e-01 2.743824422359466553e-01 8.243616670370101929e-02 -2.328332141041755676e-02 1.593894660472869873e-01 1.732260882854461670e-01 1.772101968526840210e-02 1.371002942323684692e-01 -1.547743566334247589e-02 -1.823529601097106934e-01 -3.864088058471679688e-01 6.355050951242446899e-02 2.028369158506393433e-01 1.198287084698677063e-01 1.244033947587013245e-01 -1.010256353765726089e-02 -3.875505328178405762e-01 -1.572454869747161865e-01
-3.498178124427795410e-01 8.734869211912155151e-02 1.602003723382949829e-01 8.395086228847503662e-02 4.981306195259094238e-02 -6.793109327554702759e-02 -8.264657109975814819e-03 1.211252063512802124e-01 1.352004427462816238e-02 -4.628214985132217407e-02 -3.106042742729187012e-01 8.413150161504745483e-02 1.463799178600311279e-01 3.511354699730873108e-02 -1.930344849824905396e-01 -4.152167141437530518e-01 1.916304826736450195e-01 -3.981328010559082031e-02 1.229716464877128601e-01 4.149556905031204224e-02 8.346709609031677246e-02 2.575871348381042480e-01 1.535278558731079102e-01 -9.107949584722518921e-02 -2.198122888803482056e-01 -2.897531688213348389e-01 -2.275722175836563110e-01 1.920890957117080688e-01 -9.840258210897445679e-02 -1.412660032510757446e-01 -2.519081532955169678e-01 5.339419096708297729e-02
-3.172545135021209717e-01 -8.615326881408691406e-02 -1.302503347396850586e-01 1.001543179154396057e-02 -2.545348107814788818e-01 -4.386657476425170898e-02 -1.115994825959205627e-01 -1.664608716964721680e-01 -1.739287376403808594e-01 -1.306943595409393311e-01 -1.464636810123920441e-02 -2.001980543136596680e-01 2.003358602523803711e-01 -2.249475866556167603e-01 8.697915822267532349e-02 -3.046994507312774658e-01 2.073471844196319580e-01 1.585508882999420166e-01 -5.814434960484504700e-03 -1.759383529424667358e-01 -1.848987936973571777e-01 4.139887392520904541e-01 -6.652980297803878784e-02 -5.805111676454544067e-02 -2.924573123455047607e-01 -5.071939900517463684e-02 4.546276107430458069e-02 2.803839147090911865e-01 5.543089285492897034e-02 -1.898226141929626465e-02 6.515203416347503662e-02 1.623997464776039124e-02
-6.777801364660263062e-02 1.677713841199874878e-01 -9.861131012439727783e-02 9.162646532058715820e-02 -1.589487046003341675e-01 1.649355888366699219e-01 -3.159806877374649048e-02 8.548122644424438477e-02 6.819999963045120239e-02 8.159621618688106537e-03 -1.371936202049255371e-01 -6.784179806709289551e-02 2.445681691169738770e-01 -2.264415025711059570e-01 -4.724080860614776611e-01 5.194629728794097900e-02 3.390348851680755615e-01 1.228432059288024902e-01 6.412412971258163452e-02 -2.479212125763297081e-03 -3.033361434936523438e-01 2.915943041443824768e-02 -3.225395455956459045e-02 -3.817684575915336609e-02 -4.425086379051208496e-01 1.351126432418823242e-01 -2.105665206909179688e-01 -5.228124931454658508e-02 6.520456075668334961e-02 1.285446137189865112e-01 -1.053892746567726135e-01 -2.699733152985572815e-02
-2.034528702497482300e-01 -6.859684735536575317e-02 -2.634465396404266357e-01 7.653379580006003380e-04 -1.684510260820388794e-01 -4.513026401400566101e-02 -3.462690860033035278e-02 -3.691754341125488281e-01 1.584844440221786499e-01 1.918576844036579132e-02 -3.019453883171081543e-01 1.493975073099136353e-01 1.033166050910949707e-01 -3.935890495777130127e-01 -3.332778438925743103e-02 9.159387089312076569e-03 1.160796582698822021e-01 1.919716596603393555e-01 3.915267810225486755e-02 8.961622416973114014e-02 4.081166815012693405e-03 3.880839794874191284e-02 1.246173158288002014e-01 1.998580694198608398e-01 -2.081214077770709991e-02 -4.327278956770896912e-02 -3.587361425161361694e-02 4.275810718536376953e-01 1.509907096624374390e-02 -1.742265745997428894e-02 -8.386313915252685547e-02 -3.161762952804565430e-01
-9.733904153108596802e-02 1.977429687976837158e-01 -9.445877373218536377e-02 1.553077250719070435e-02 -3.159420192241668701e-01 2.862704396247863770e-01 -9.486967325210571289e-02 -1.410842835903167725e-01 -5.421609431505203247e-02 -2.576886117458343506e-01 -1.537505835294723511e-01 -2.993083000183105469e-01 -1.111765429377555847e-01 5.612489953637123108e-02 -1.590964645147323608e-01 -9.796081483364105225e-02 3.300170600414276123e-01 1.186865940690040588e-01 2.461071759462356567e-01 -3.143306821584701538e-02 -8.621437847614288330e-02 2.599871754646301270e-01 -1.137524545192718506e-01 2.370612509548664093e-02 2.740623056888580322e-02 -5.724155902862548828e-02 1.245236955583095551e-02 6.106125935912132263e-02 -5.221974104642868042e-02 -1.713114529848098755e-01 -3.572248518466949463e-01 -2.406671047210693359e-01
-3.726495206356048584e-01 8.107361942529678345e-02 -2.718524774536490440e-03 4.034323617815971375e-02 -1.610687077045440674e-01 -6.572061777114868164e-02 8.594997227191925049e-02 1.393512487411499023e-01 5.654731392860412598e-02 1.172410994768142700e-01 -2.441459298133850098e-01 1.453861594200134277e-01 -2.269626222550868988e-02 -2.103875726461410522e-01 -1.612774580717086792e-01 1.251097172498703003e-01 1.936440467834472656e-01 -2.987515926361083984e-02 1.728911846876144409e-01 -1.348723322153091431e-01 -3.395554721355438232e-01 3.744507580995559692e-02 7.181005179882049561e-02 2.169873006641864777e-02 -1.381575167179107666e-01 1.570403873920440674e-01 -1.043692603707313538e-01 1.945420950651168823e-01 3.420050442218780518e-02 -1.700722873210906982e-01 1.367809437215328217e-02 -5.292990207672119141e-01
1.419732570648193359e-01 -4.860800504684448242e-02 6.390570849180221558e-02 2.380973398685455322e-01 -3.145877122879028320e-01 7.700092345476150513e-02 3.303331509232521057e-02 1.119311004877090454e-01 7.049246341921389103e-04 6.190036237239837646e-02 -4.662158340215682983e-02 8.152747899293899536e-02 -7.232297956943511963e-02 2.037527738139033318e-03 -1.935456097126007080e-01 -4.942229017615318298e-02 3.708040714263916016e-01 4.268972948193550110e-02 1.618981510400772095e-01 1.492239348590373993e-02 -3.272624313831329346e-01 3.298271000385284424e-01 -3.142247796058654785e-01 -6.218510866165161133e-02 -3.418664336204528809e-01 1.415343880653381348e-01 7.155058532953262329e-02 2.575740218162536621e-01 -1.075616255402565002e-01 4.389779642224311829e-02 -1.508038491010665894e-01 1.074849516153335571e-01
-3.276790678501129150e-02 -1.565967351198196411e-01 -1.079902276396751404e-01 -1.773392967879772186e-02 -1.688679903745651245e-01 2.384975701570510864e-01 3.394739702343940735e-02 1.423718780279159546e-01 -2.510708197951316833e-02 2.255002856254577637e-01 -4.072394594550132751e-02 -4.933760687708854675e-02 2.217040508985519409e-01 -2.830998301506042480e-01 -3.104343116283416748e-01 -4.004755173809826374e-04 2.872844934463500977e-01 2.453570440411567688e-02 9.379625320434570312e-02 -1.943687326274812222e-03 -2.172117531299591064e-01 1.402914226055145264e-01 -9.154162555932998657e-02 1.041621789336204529e-01 -3.749089241027832031e-01 -1.325220800936222076e-02 5.524764209985733032e-02 3.875856995582580566e-01 2.345992177724838257e-01 2.005975693464279175e-01 -7.971388101577758789e-02 2.646585181355476379e-02
-5.154030919075012207e-01 1.770134419202804565e-01 -1.987076848745346069e-01 -2.747321687638759613e-02 -3.698486685752868652e-01 7.118503004312515259e-02 -1.018511578440666199e-01 2.194228954613208771e-02 -6.546559929847717285e-02 1.364146023988723755e-01 -4.786457493901252747e-02 -3.489637374877929688e-02 -3.018829822540283203e-01 -1.467892378568649292e-01 -8.331461995840072632e-02 -1.537711620330810547e-01 1.476465612649917603e-01 -2.526569552719593048e-02 2.157916724681854248e-01 -1.059146225452423096e-02 -2.717299461364746094e-01 2.497690618038177490e-01 -4.893758893013000488e-02 1.887201517820358276e-02 -2.219188362360000610e-01 2.586924731731414795e-01 5.623851716518402100e-02 -6.816282868385314941e-02 -7.249009609222412109e-02 3.840512037277221680e-02 -3.855812922120094299e-02 1.100385468453168869e-02
-4.247672855854034424e-01 1.038417890667915344e-01 -6.893668323755264282e-02 -1.980415917932987213e-02 -1.262110769748687744e-01 1.882689744234085083e-01 1.046672612428665161e-01 7.272464688867330551e-03 3.911441564559936523e-01 1.979015022516250610e-02 -9.865359961986541748e-02 7.215049862861633301e-02 -6.099724397063255310e-02 -9.872120618820190430e-02 -1.632837206125259399e-01 2.288893610239028931e-01 1.607573628425598145e-01 -7.253865897655487061e-02 -1.789144985377788544e-02 7.192720077000558376e-04 -1.432619988918304443e-01 2.513861283659934998e-02 9.904202073812484741e-03 2.620696462690830231e-02 -2.974777221679687500e-01 1.486655771732330322e-01 -3.615041822195053101e-02 3.169688582420349121e-01 -1.596558541059494019e-01 3.209390863776206970e-02 -1.762587428092956543e-01 -3.963540494441986084e-01
5.331051535904407501e-03 -2.817648649215698242e-02 2.128766383975744247e-03 3.628050326369702816e-04 -2.000935226678848267e-01 1.746062487363815308e-01 5.718925595283508301e-02 1.336546689271926880e-01 -1.484519802033901215e-02 -4.384633526206016541e-02 -2.745198607444763184e-01 -9.328842908143997192e-02 2.663293480873107910e-01 -2.636912763118743896e-01 -3.749396800994873047e-01 -2.626975774765014648e-01 2.629804909229278564e-01 -1.223700568079948425e-01 1.838021278381347656e-01 -4.945931956171989441e-02 -1.558640599250793457e-01 2.052712440490722656e-01 -2.067663371562957764e-01 2.957820519804954529e-02 -2.033254653215408325e-01 1.519119180738925934e-02 -3.110401034355163574e-01 9.215194731950759888e-02 1.800901442766189575e-01 -7.906754314899444580e-02 -2.337284535169601440e-01 -2.665229514241218567e-02
-1.722804605960845947e-01 4.205346922390162945e-04 2.132852096110582352e-03 -9.282718598842620850e-02 -1.931781172752380371e-01 -1.738923229277133942e-02 1.128854155540466309e-01 1.194574236869812012e-01 8.754651993513107300e-02 -9.024103172123432159e-03 -1.951519250869750977e-01 1.093518361449241638e-01 -1.708522737026214600e-01 -1.301517188549041748e-01 -2.569614946842193604e-01 1.840155273675918579e-01 2.703540921211242676e-01 -9.011862426996231079e-02 1.151138246059417725e-01 9.439215809106826782e-02 -3.018180131912231445e-01 -7.453305274248123169e-02 -2.186342328786849976e-02 -7.654659450054168701e-02 -1.485664099454879761e-01 1.347965449094772339e-01 5.170989781618118286e-02 3.194543421268463135e-01 -2.042023688554763794e-01 -1.521547138690948486e-01 -2.656204104423522949e-01 -4.544495046138763428e-01
-1.280402541160583496e-01 7.418972253799438477e-02 1.317300200462341309e-01 1.951475739479064941e-01 -2.152850031852722168e-01 -2.131364047527313232e-01 8.864692598581314087e-02 -4.500735551118850708e-02 1.830421090126037598e-01 -1.760151088237762451e-01 8.751618675887584686e-03 -9.304913878440856934e-02 2.420549839735031128e-02 -1.503923535346984863e-01 -1.187128499150276184e-01 5.864939093589782715e-02 1.823821961879730225e-01 -3.676454350352287292e-02 1.595845073461532593e-01 1.657152175903320312e-01 -4.686377942562103271e-02 3.089841604232788086e-01 -4.308014512062072754e-01 1.973212659358978271e-01 -3.211407959461212158e-01 -3.027137219905853271e-01 -1.883133351802825928e-01 8.741668425500392914e-03 -1.537450850009918213e-01 -9.821155667304992676e-02 -3.275966271758079529e-02 -1.807012408971786499e-01
-4.034652411937713623e-01 2.728800103068351746e-02 1.009955629706382751e-01 1.378975249826908112e-02 1.651600375771522522e-02 1.683702021837234497e-01 -1.786523908376693726e-01 1.239566504955291748e-02 -2.781078964471817017e-02 1.785179041326045990e-02 -7.096335291862487793e-02 -1.649273931980133057e-01 2.595084607601165771e-01 -3.634103015065193176e-02 -2.909440994262695312e-01 -3.732124865055084229e-01 2.303379625082015991e-01 3.749805688858032227e-02 1.652880012989044189e-01 1.379150748252868652e-01 -1.231361459940671921e-02 3.289798200130462646e-01 1.208977997303009033e-01 6.585759669542312622e-02 -2.698252797126770020e-01 -2.103746235370635986e-01 3.216500207781791687e-02 -1.414274424314498901e-01 -8.831032365560531616e-02 -1.273502111434936523e-01 -1.385786980390548706e-01 -1.732150018215179443e-01
-3.287570774555206299e-01 -7.366116158664226532e-03 1.690792888402938843e-01 2.219877950847148895e-02 -5.900703370571136475e-02 2.082023322582244873e-01 -2.576442658901214600e-01 -1.713458746671676636e-01 4.295946955680847168e-01 -2.556290924549102783e-01 -2.051763981580734253e-01 1.263314485549926758e-01 -1.418444067239761353e-01 -4.565316718071699142e-03 -2.275483459234237671e-01 2.023174762725830078e-01 2.563826441764831543e-01 -2.071731090545654297e-01 2.483067810535430908e-01 -1.628843694925308228e-01 -2.012407630681991577e-01 2.826984506100416183e-03 8.145479485392570496e-03 -1.022922396659851074e-01 -5.593783780932426453e-02 1.261814087629318237e-01 -3.881309926509857178e-02 -8.875805884599685669e-02 1.428867727518081665e-01 -1.629407051950693130e-03 4.951589927077293396e-02 1.501814834773540497e-02
-9.975901991128921509e-02 -6.969124823808670044e-02 -3.113138079643249512e-01 7.870721817016601562e-02 -1.964257955551147461e-01 3.669781610369682312e-02 -1.842774264514446259e-02 1.804480701684951782e-01 6.970957666635513306e-02 2.005024254322052002e-02 -3.613448441028594971e-01 -1.201022267341613770e-01 2.144128382205963135e-01 -6.072314456105232239e-02 -3.129967749118804932e-01 -2.409169077873229980e-01 3.802397251129150391e-01 1.717149093747138977e-02 7.571833580732345581e-02 4.703382030129432678e-02 -1.333423852920532227e-01 2.045041024684906006e-01 1.680041477084159851e-02 2.154891937971115112e-01 -2.393856048583984375e-01 8.099524676799774170e-02 -1.855562329292297363e-01 1.881295144557952881e-01 1.001314893364906311e-01 1.656459420919418335e-01 -1.293407231569290161e-01 7.936611026525497437e-02
-4.343543946743011475e-01 3.633537143468856812e-02 -1.780890971422195435e-01 7.357552647590637207e-02 -1.836559176445007324e-01 -1.610422730445861816e-01 1.403066217899322510e-01 -2.055792510509490967e-01 1.689819693565368652e-01 -2.277283370494842529e-01 -3.245382383465766907e-02 -1.023914664983749390e-01 2.528496384620666504e-01 -1.224962547421455383e-01 -1.520381402224302292e-02 -1.042025089263916016e-01 1.490996628999710083e-01 -1.324636042118072510e-01 2.784567475318908691e-01 9.150954335927963257e-02 -1.706539094448089600e-01 2.242398262023925781e-01 -3.823525607585906982e-01 -1.294122487306594849e-01 -9.516821801662445068e-02 -1.204052492976188660e-01 -1.264044195413589478e-01 -9.012006223201751709e-02 9.637178853154182434e-03 8.919921703636646271e-03 9.940080344676971436e-02 -2.086874246597290039e-01
-3.626940548419952393e-01 2.261994183063507080e-01 1.106885820627212524e-01 2.742808461189270020e-01 -1.209708005189895630e-01 9.349095821380615234e-02 -6.495201587677001953e-02 8.565343171358108521e-02 5.192444846034049988e-02 -3.533191978931427002e-02 2.018466442823410034e-01 -1.002554744482040405e-01 -1.402790248394012451e-01 -2.230827808380126953e-01 -7.312410324811935425e-02 -1.074760481715202332e-01 3.300255537033081055e-01 3.141400963068008423e-02 3.763548731803894043e-01 -7.429417967796325684e-02 -1.136785000562667847e-01 2.871282994747161865e-01 1.187762767076492310e-01 -1.317370086908340454e-01 -3.318343162536621094e-01 1.310743987560272217e-01 -8.895643800497055054e-02 2.916928753256797791e-02 -1.132983192801475525e-01 4.322966560721397400e-02 -1.167014241218566895e-01 -7.428071647882461548e-02
-1.103655323386192322e-01 -1.859138011932373047e-01 1.630757600069046021e-01 1.086858138442039490e-01 1.487278044223785400e-01 5.832397192716598511e-02 -1.932354643940925598e-02 5.733422562479972839e-02 1.458180695772171021e-01 7.776334136724472046e-02 4.537972435355186462e-02 1.117324363440275192e-02 1.290607005357742310e-01 -1.982893496751785278e-01 -1.731967031955718994e-01 -2.048630081117153168e-02 1.894543766975402832e-01 -1.936812698841094971e-01 2.364585995674133301e-01 2.849668860435485840e-01 -6.341884285211563110e-02 2.953292131423950195e-01 -2.563659846782684326e-01 7.589001953601837158e-02 -2.579841017723083496e-01 2.606100775301456451e-02 -2.855179607868194580e-01 4.615008831024169922e-01 1.609644889831542969e-01 3.956770990043878555e-03 -8.619616180658340454e-02 3.793068230152130127e-02
-1.663886010646820068e-01 -6.071066856384277344e-02 -2.772322297096252441e-01 -1.379535347223281860e-01 -1.092870347201824188e-02 -2.677912451326847076e-02 -1.889222711324691772e-01 -2.033919841051101685e-01 7.417131215333938599e-02 1.384940743446350098e-01 -3.100323975086212158e-01 -7.212712615728378296e-02 9.369534254074096680e-02 -3.179495930671691895e-01 -2.148781269788742065e-01 2.442732304334640503e-01 1.416080445051193237e-01 -2.434636503458023071e-01 1.607468351721763611e-02 -1.711564138531684875e-02 -3.164291679859161377e-01 6.122905761003494263e-02 -1.385926157236099243e-01 -9.359937161207199097e-03 1.531723737716674805e-01 -3.773865103721618652e-02 -2.709805965423583984e-01 7.709618657827377319e-02 -1.256678253412246704e-01 1.334394514560699463e-01 -2.461752146482467651e-01 -2.271891236305236816e-01
-3.137213289737701416e-01 -6.140337884426116943e-02 1.143397241830825806e-01 -1.797605492174625397e-02 -1.825894415378570557e-01 5.198337137699127197e-02 4.639178514480590820e-02 9.709324687719345093e-02 -2.940314298029989004e-04 -9.584385156631469727e-02 -1.985080838203430176e-01 3.438820838928222656e-01 -3.201641887426376343e-02 -3.521518111228942871e-01 -2.863704860210418701e-01 1.243480667471885681e-01 6.874604523181915283e-02 -1.585277961567044258e-03 7.148889824748039246e-03 7.443825900554656982e-02 -3.542264401912689209e-01 -2.325726486742496490e-02 -1.570033282041549683e-01 1.389984390698373318e-03 -1.180172711610794067e-01 -9.829331189393997192e-03 -1.626896262168884277e-01 1.333063095808029175e-01 -1.333007067441940308e-01 1.145020946860313416e-01 -8.636505901813507080e-02 -4.357140064239501953e-01
-1.257025599479675293e-01 7.168573886156082153e-02 9.702926129102706909e-02 1.428812295198440552e-01 1.495993286371231079e-01 1.833201497793197632e-01 1.004261802881956100e-02 -4.957222566008567810e-02 5.460078828036785126e-03 9.966601431369781494e-02 -1.406609714031219482e-01 1.395096480846405029e-01 -1.750686913728713989e-01 -2.980273067951202393e-01 -3.663351833820343018e-01 -2.350171208381652832e-01 2.471795529127120972e-01 -6.403928995132446289e-02 1.486239284276962280e-01 2.499530017375946045e-01 -4.432542994618415833e-02 1.422370523214340210e-01 -9.273438155651092529e-02 1.728722155094146729e-01 -4.499050676822662354e-01 -1.041978299617767334e-01 -1.518350243568420410e-01 5.780740454792976379e-02 1.705317497253417969e-01 -7.637663185596466064e-02 -1.747199445962905884e-01 -1.304470151662826538e-01
-2.283298969268798828e-01 -3.080791980028152466e-02 -2.122431397438049316e-01 2.677594423294067383e-01 2.529458999633789062e-01 -1.018601097166538239e-02 -2.453568577766418457e-01 -3.617897033691406250e-01 8.425865322351455688e-02 -1.784329414367675781e-01 -1.023812443017959595e-01 2.207189984619617462e-02 3.224340453743934631e-02 6.499825417995452881e-02 8.715086430311203003e-02 -4.921687766909599304e-02 3.357037901878356934e-01 5.909894779324531555e-02 2.937675118446350098e-01 1.251325160264968872e-01 7.073140144348144531e-02 2.206130325794219971e-01 -1.433211117982864380e-01 1.816529184579849243e-01 -4.174675326794385910e-03 1.003901846706867218e-02 1.908442080020904541e-01 3.663552403450012207e-01 -2.507814764976501465e-02 -5.577294155955314636e-02 -4.407312348484992981e-02 -8.950508385896682739e-02
-1.349530667066574097e-01 -1.375038921833038330e-01 -7.530751172453165054e-03 1.417371183633804321e-01 1.179261952638626099e-01 1.555645763874053955e-01 1.560709029436111450e-01 -1.875276714563369751e-01 1.118208616971969604e-01 1.995418369770050049e-01 -2.191816456615924835e-02 8.159942924976348877e-02 1.502041667699813843e-01 -2.423845082521438599e-01 -1.913701593875885010e-01 7.383926212787628174e-02 8.520304411649703979e-02 -8.397341519594192505e-02 2.383725792169570923e-01 -7.708040531724691391e-03 -1.864273548126220703e-01 2.992362082004547119e-01 -3.087563812732696533e-01 2.027996480464935303e-01 -3.790088593959808350e-01 6.001453101634979248e-02 -2.427462488412857056e-01 2.795506417751312256e-01 1.886205971240997314e-01 5.010238662362098694e-02 6.859378516674041748e-02 -5.649887397885322571e-02
-3.307377398014068604e-01 3.042849600315093994e-01 -7.307396084070205688e-02 -1.856527030467987061e-01 -1.126158162951469421e-01 1.169870258308947086e-03 -7.979144901037216187e-02 -2.410581707954406738e-01 1.597044318914413452e-01 -6.217990070581436157e-03 -3.821850568056106567e-02 2.455807328224182129e-01 2.292587012052536011e-01 6.734878290444612503e-03 -4.938262049108743668e-03 -3.062917850911617279e-02 2.879743576049804688e-01 -2.166942693293094635e-02 1.578286439180374146e-01 3.124704658985137939e-01 -2.502842545509338379e-01 3.359468579292297363e-01 -1.277435272932052612e-01 1.279500871896743774e-02 -2.383464016020298004e-02 -1.285645067691802979e-01 5.885130912065505981e-02 2.152688354253768921e-01 -1.074936091899871826e-01 -2.015955597162246704e-01 2.837999723851680756e-02 -1.494714617729187012e-01
5.693915858864784241e-02 2.180159240961074829e-01 -3.174203261733055115e-02 5.177968740463256836e-02 -1.420202851295471191e-01 1.159118935465812683e-01 -1.294704899191856384e-02 2.206100970506668091e-01 -5.899616051465272903e-03 2.133712023496627808e-01 -2.177523076534271240e-01 -1.057411581277847290e-01 -9.016378968954086304e-02 -1.342333406209945679e-01 -3.583658933639526367e-01 5.990327522158622742e-02 2.819891273975372314e-01 6.183595955371856689e-02 2.726550400257110596e-01 5.988968908786773682e-02 -1.658358573913574219e-01 3.527680933475494385e-01 -3.974843025207519531e-02 1.015175580978393555e-01 -2.677467167377471924e-01 7.325422018766403198e-02 -1.615713536739349365e-01 2.239580601453781128e-01 1.652195900678634644e-01 -2.649598419666290283e-01 -1.379026174545288086e-01 -7.640264183282852173e-02
-3.142617940902709961e-01 -3.007544763386249542e-02 -4.521254897117614746e-01 1.138015557080507278e-02 -2.068197131156921387e-01 6.137480214238166809e-02 1.388347148895263672e-01 -2.606999278068542480e-01 2.342676743865013123e-02 -4.725009948015213013e-02 -2.027007192373275757e-01 -1.184582337737083435e-01 -2.625643275678157806e-02 -1.000726222991943359e-01 -1.506711244583129883e-01 3.063147664070129395e-01 2.077952027320861816e-01 6.887503713369369507e-02 -2.090956829488277435e-02 -2.170744352042675018e-02 -1.867621093988418579e-01 6.657329201698303223e-02 -1.874715536832809448e-01 7.652115821838378906e-02 -2.229670248925685883e-02 8.726032823324203491e-02 5.101578682661056519e-02 3.629390895366668701e-01 -4.483810067176818848e-02 -4.901377111673355103e-02 -1.050111502408981323e-01 -2.997468709945678711e-01
1.786067038774490356e-01 -6.249347701668739319e-03 1.992285847663879395e-01 6.978058815002441406e-02 -8.008839190006256104e-02 2.880305796861648560e-02 -4.780071228742599487e-02 -8.193937130272388458e-03 1.470860540866851807e-01 -1.907247304916381836e-01 -2.392223030328750610e-01 -1.916609108448028564e-01 1.318466365337371826e-01 -2.500784993171691895e-01 -3.036074638366699219e-01 -6.087416782975196838e-02 3.169942200183868408e-01 2.031991025432944298e-03 1.489883959293365479e-01 2.215589880943298340e-01 -2.735175192356109619e-01 2.521171271800994873e-01 -2.151236981153488159e-01 1.665530204772949219e-01 -3.099493384361267090e-01 -2.407098002731800079e-02 -2.380667030811309814e-01 8.221209794282913208e-02 1.622826009988784790e-01 1.208587829023599625e-02 5.236163362860679626e-02 1.124788299202919006e-01
-2.334979772567749023e-01 4.261780902743339539e-02 -4.769715666770935059e-02 -4.816320911049842834e-02 -2.081379443407058716e-01 -1.305998768657445908e-02 4.850661754608154297e-02 -1.935207098722457886e-01 1.972242742776870728e-01 -3.796593844890594482e-01 -3.298354521393775940e-02 1.994708478450775146e-01 3.012224733829498291e-01 -9.076924622058868408e-02 -8.534215390682220459e-02 -7.504723966121673584e-02 2.303317338228225708e-01 1.915677487850189209e-01 1.573003828525543213e-01 1.809700280427932739e-01 -1.851567327976226807e-01 2.522605955600738525e-01 -2.301864326000213623e-01 -1.377744674682617188e-01 -3.377832099795341492e-02 -1.310676932334899902e-01 -2.635990642011165619e-02 2.060330659151077271e-01 -1.472273468971252441e-01 -2.672683596611022949e-01 -1.460590809583663940e-01 -1.641085445880889893e-01
1.769552379846572876e-02 -9.435906261205673218e-02 6.644259393215179443e-02 3.522804379463195801e-01 -6.806660443544387817e-02 -1.362291425466537476e-01 3.181508276611566544e-03 2.705562710762023926e-01 6.311150640249252319e-02 -1.135605350136756897e-01 -1.042169630527496338e-01 -2.160036712884902954e-01 5.458699911832809448e-02 -3.121779263019561768e-01 -3.059053421020507812e-01 -6.160899624228477478e-02 2.510692477226257324e-01 -1.843936741352081299e-02 3.802454471588134766e-01 6.782937794923782349e-02 -1.118160486221313477e-01 -1.041141226887702942e-01 -6.573852896690368652e-02 4.797774553298950195e-02 -3.970042765140533447e-01 -6.896702200174331665e-02 -6.735732313245534897e-03 1.786312460899353027e-01 -1.829040795564651489e-01 -6.785273086279630661e-03 -1.363853365182876587e-01 6.859446316957473755e-02
-4.079649150371551514e-01 8.258314430713653564e-02 -7.517250627279281616e-02 1.110903918743133545e-01 2.572639286518096924e-01 -1.786683052778244019e-01 -1.332908421754837036e-01 1.504357010126113892e-01 6.681902706623077393e-02 9.413871914148330688e-02 1.067248135805130005e-01 -1.810490489006042480e-01 1.636658236384391785e-02 -1.656162291765213013e-01 -2.527380883693695068e-01 1.812132298946380615e-01 3.931541442871093750e-01 -1.489673703908920288e-01 1.629358381032943726e-01 7.502898573875427246e-02 -2.169849127531051636e-01 1.424301713705062866e-01 -3.632028400897979736e-02 1.058714166283607483e-01 -5.873011425137519836e-02 -6.331234425306320190e-02 7.359935343265533447e-02 -1.571441628038883209e-02 -1.898604929447174072e-01 1.520392596721649170e-01 -3.480339050292968750e-01 7.805937528610229492e-02
-5.248954519629478455e-02 -4.695572704076766968e-02 1.476520895957946777e-01 -8.092229068279266357e-02 -7.835006713867187500e-02 -6.641785055398941040e-02 -6.149784103035926819e-02 -8.291938900947570801e-02 2.960461080074310303e-01 -1.268488764762878418e-01 -1.879629045724868774e-01 -1.891356706619262695e-01 6.156704202294349670e-02 1.839019805192947388e-01 -1.685055792331695557e-01 -1.186755578964948654e-02 2.842636406421661377e-01 -2.277785837650299072e-01 9.656534343957901001e-02 -1.022843271493911743e-01 -3.878244459629058838e-01 2.256085574626922607e-01 -1.551878303289413452e-01 1.045819669961929321e-01 -2.945654690265655518e-01 7.342513650655746460e-02 -1.722899526357650757e-01 2.894636690616607666e-01 -1.073751375079154968e-01 -7.734755426645278931e-02 -2.042029201984405518e-01 2.255074381828308105e-01
-3.379164934158325195e-01 4.251773655414581299e-02 -1.388595849275588989e-01 -2.942329049110412598e-01 -2.204461209475994110e-02 1.149722784757614136e-01 -1.228552311658859253e-02 -1.311899572610855103e-01 1.378841996192932129e-01 -4.081474244594573975e-02 -2.196375876665115356e-01 9.986932575702667236e-02 7.411077618598937988e-02 -1.438310090452432632e-02 -1.903642714023590088e-01 -1.798164844512939453e-01 1.504685878753662109e-01 3.418181464076042175e-02 1.381694674491882324e-01 1.692941039800643921e-01 -9.155067056417465210e-02 1.281868070363998413e-01 -1.710022687911987305e-01 -1.279586851596832275e-01 -6.365314126014709473e-02 -2.306542545557022095e-01 3.792002499103546143e-01 3.803745210170745850e-01 -1.069997325539588928e-01 -1.365185230970382690e-01 -2.297571450471878052e-01 1.527247726917266846e-01
-2.275233417749404907e-01 2.701993286609649658e-01 4.887770861387252808e-02 -8.106622099876403809e-02 -2.073090970516204834e-01 1.079547554254531860e-01 -1.158994883298873901e-01 -1.394381523132324219e-01 1.358629465103149414e-01 -4.583583027124404907e-02 -6.578273326158523560e-02 -1.868657320737838745e-01 -6.557529419660568237e-02 -2.450667768716812134e-01 -4.911408945918083191e-02 -1.930760294198989868e-01 1.753926575183868408e-01 3.171676695346832275e-01 1.882728636264801025e-01 -3.029626235365867615e-02 -5.256901681423187256e-02 4.320598542690277100e-01 2.666740864515304565e-02 -1.463439036160707474e-02 -2.882899045944213867e-01 -1.881660670042037964e-01 -5.429781228303909302e-02 3.212502896785736084e-01 9.470532834529876709e-02 -1.040883660316467285e-01 8.207334578037261963e-02 -7.489629834890365601e-02
9.263242594897747040e-03 -1.018037497997283936e-01 -8.789861202239990234e-02 -1.517347246408462524e-01 1.206665337085723877e-01 1.521470993757247925e-01 -1.967362910509109497e-01 1.230994239449501038e-01 8.480650931596755981e-02 4.403667524456977844e-02 4.562553390860557556e-02 1.310317683964967728e-02 1.984513849020004272e-01 -3.460995554924011230e-01 -1.918816119432449341e-01 1.450282931327819824e-01 2.065723091363906860e-01 -1.635565608739852905e-01 2.121576070785522461e-01 6.260289996862411499e-02 -3.466928303241729736e-01 2.318289726972579956e-01 -2.663330435752868652e-01 1.818378865718841553e-01 -2.200386822223663330e-01 2.026822417974472046e-02 -1.826652325689792633e-02 2.175524830818176270e-01 1.356119662523269653e-01 -2.320940941572189331e-01 6.606139242649078369e-02 2.634840607643127441e-01
8.305367082357406616e-03 9.930028766393661499e-02 1.402667015790939331e-01 -1.664376556873321533e-01 -2.800636291503906250e-01 7.124444097280502319e-02 9.011491388082504272e-02 -7.610470987856388092e-03 -6.347425282001495361e-02 8.899842202663421631e-02 -1.689344942569732666e-01 -1.194439157843589783e-01 1.986480131745338440e-02 -1.390628814697265625e-01 -2.822300791740417480e-01 2.224169224500656128e-01 3.675490319728851318e-01 -7.449552416801452637e-02 3.970203399658203125e-01 2.821980603039264679e-02 -3.282146453857421875e-01 1.171682253479957581e-01 1.208714693784713745e-01 1.478605810552835464e-02 -2.590879797935485840e-01 -8.741200715303421021e-02 -2.441464364528656006e-01 7.116468157619237900e-03 3.775291517376899719e-02 -1.877464205026626587e-01 -1.667451113462448120e-01 1.146483644843101501e-01
-1.629478782415390015e-01 5.050729215145111084e-02 1.226586177945137024e-01 -2.252003103494644165e-01 7.490494102239608765e-02 2.138708084821701050e-01 8.960755169391632080e-02 2.507728338241577148e-01 2.045206166803836823e-02 2.720014154911041260e-01 -5.489223450422286987e-02 1.886377669870853424e-02 1.590835452079772949e-01 -3.152233958244323730e-01 -2.115970551967620850e-01 7.922673225402832031e-02 2.426280379295349121e-01 -8.012399077415466309e-02 2.656517326831817627e-01 -5.889648571610450745e-03 -2.443954348564147949e-01 2.467301636934280396e-01 -1.571015864610671997e-01 1.568557471036911011e-01 -2.770756483078002930e-01 1.172022894024848938e-01 -7.932857424020767212e-02 2.604349553585052490e-01 7.934021763503551483e-03 1.989423781633377075e-01 -1.372288167476654053e-01 -2.214352600276470184e-02
-2.430933564901351929e-01 -1.699348986148834229e-01 7.445653527975082397e-02 -1.302062422037124634e-01 -1.251281648874282837e-01 1.331133097410202026e-01 2.191684022545814514e-02 1.506730914115905762e-01 1.542850434780120850e-01 2.047422081232070923e-01 -5.153026431798934937e-02 5.563581362366676331e-03 -7.334350049495697021e-02 -3.675476908683776855e-01 -2.895542681217193604e-01 1.306796520948410034e-01 9.564070403575897217e-02 -6.528973579406738281e-02 1.827288269996643066e-01 1.485504657030105591e-01 -2.676015198230743408e-01 1.797758340835571289e-01 -2.337188459932804108e-02 1.361081004142761230e-01 -4.505671858787536621e-01 5.460292845964431763e-02 -1.902604997158050537e-01 2.427179515361785889e-01 8.793313056230545044e-02 1.297987550497055054e-01 3.082374669611454010e-02 6.834162771701812744e-02
-1.207630634307861328e-01 -5.183345079421997070e-02 -7.643589377403259277e-02 7.967825047671794891e-03 -1.005499735474586487e-01 3.948159888386726379e-02 -1.078415811061859131e-01 -2.638979554176330566e-01 1.708470284938812256e-02 -4.146476984024047852e-01 -9.647918492555618286e-02 4.928899928927421570e-02 -2.707026898860931396e-01 -9.139215946197509766e-02 -5.646430701017379761e-02 -1.443486660718917847e-01 2.765713334083557129e-01 -8.181311935186386108e-02 2.312196791172027588e-01 1.946205794811248779e-01 9.542302787303924561e-02 2.908098399639129639e-01 -2.198444157838821411e-01 -1.373282521963119507e-01 -2.656807303428649902e-01 -1.474959701299667358e-01 1.400447487831115723e-01 2.911570966243743896e-01 -1.804743111133575439e-01 -1.252287626266479492e-01 -1.001058295369148254e-01 -6.221734359860420227e-02
-4.404567778110504150e-01 1.621734648942947388e-01 -2.050058692693710327e-01 -2.671656608581542969e-01 -5.052713677287101746e-02 -1.085552871227264404e-01 3.250160813331604004e-02 -5.579426139593124390e-02 1.560099273920059204e-01 -1.219681650400161743e-01 -1.053798347711563110e-01 1.223553121089935303e-01 3.060154616832733154e-01 -3.485316410660743713e-02 -1.461973413825035095e-02 1.099907010793685913e-01 7.049319148063659668e-02 -6.607352197170257568e-02 -6.220359355211257935e-02 1.107062399387359619e-01 -2.728965878486633301e-01 4.746034145355224609e-01 -1.861485689878463745e-01 1.123310402035713196e-01 3.160930797457695007e-02 -5.658175423741340637e-02 5.829099193215370178e-02 1.511239260435104370e-01 5.062801390886306763e-02 -1.713529080152511597e-01 -1.927031278610229492e-01 -5.810274183750152588e-02
-1.562248021364212036e-01 -5.229217465966939926e-03 1.758245378732681274e-01 -2.721107937395572662e-02 1.674114614725112915e-01 2.738052308559417725e-01 -1.420400291681289673e-01 -1.317325532436370850e-01 1.073396652936935425e-01 -6.291916221380233765e-02 -1.842868477106094360e-01 3.752883151173591614e-02 4.211858287453651428e-02 -3.167144656181335449e-01 -2.285538762807846069e-01 6.390081346035003662e-02 2.138848453760147095e-01 -7.250554859638214111e-02 -2.114818058907985687e-02 -2.008700072765350342e-01 -5.484476685523986816e-01 1.112550646066665649e-01 -6.255419552326202393e-02 2.830186486244201660e-01 4.236290231347084045e-02 -9.547342360019683838e-02 2.144934833049774170e-01 3.008485771715641022e-02 7.102508842945098877e-02 -4.168912768363952637e-02 -1.275966763496398926e-01 -1.557672172784805298e-01
1.636934094130992889e-02 -5.686754360795021057e-02 -5.488737300038337708e-02 -2.799554765224456787e-01 -1.431191861629486084e-01 -1.076798141002655029e-01 -1.795155704021453857e-01 -7.026115804910659790e-02 2.111055701971054077e-01 -1.704965531826019287e-01 3.443809226155281067e-02 1.757552772760391235e-01 3.562167286872863770e-02 -2.230741530656814575e-01 -1.761116534471511841e-01 3.008243739604949951e-01 9.441759437322616577e-02 1.819281131029129028e-01 1.429670304059982300e-01 1.891406476497650146e-01 -1.255216002464294434e-01 3.374228477478027344e-01 -4.354279115796089172e-02 8.320787549018859863e-02 -2.681722342967987061e-01 -6.148238480091094971e-02 -2.025218605995178223e-01 -6.109149008989334106e-02 -8.724150806665420532e-02 5.469045042991638184e-02 -4.388418793678283691e-01 -8.563960343599319458e-02
-3.381285071372985840e-01 -1.714229285717010498e-01 -1.029350161552429199e-01 2.123861759901046753e-01 -1.791437119245529175e-01 7.800881564617156982e-02 -2.242090553045272827e-01 5.334233865141868591e-02 9.138285368680953979e-02 -1.370672881603240967e-02 -8.956639468669891357e-02 -1.375033706426620483e-01 -5.442564934492111206e-02 6.561464816331863403e-02 -4.557113945484161377e-01 -1.214016228914260864e-02 8.638178557157516479e-02 -1.489501744508743286e-01 -4.913905635476112366e-02 -1.046146452426910400e-01 -2.099439203739166260e-01 2.896979451179504395e-01 3.321616724133491516e-02 1.647577621042728424e-02 -2.334382981061935425e-01 1.848032921552658081e-01 -1.630970463156700134e-02 1.829839944839477539e-01 -2.245265245437622070e-01 -3.199934959411621094e-01 7.817254215478897095e-02 -7.095308601856231689e-02
-2.312682867050170898e-01 1.421831995248794556e-01 1.661323010921478271e-01 -3.217629715800285339e-02 1.259758621454238892e-01 1.381705850362777710e-01 -2.435002326965332031e-01 8.583915233612060547e-02 -2.516158223152160645e-01 4.041291028261184692e-02 -2.128946483135223389e-01 -1.181713342666625977e-01 -6.678828969597816467e-03 -2.202329784631729126e-01 -2.014252394437789917e-01 -1.482370346784591675e-01 -6.241921707987785339e-02 1.016304194927215576e-01 2.926535010337829590e-01 1.136483773589134216e-01 -2.359655499458312988e-01 4.259832203388214111e-01 -9.619549661874771118e-02 6.113518774509429932e-02 -2.411533445119857788e-01 4.282056540250778198e-02 -7.482425123453140259e-02 1.514592915773391724e-01 2.137718945741653442e-01 -1.336366087198257446e-01 -2.132182717323303223e-01 -1.582856476306915283e-02
-4.291044548153877258e-02 -4.197604209184646606e-02 -1.196756586432456970e-01 -1.991253904998302460e-02 8.872347883880138397e-03 9.861207753419876099e-02 1.359388530254364014e-01 2.534476518630981445e-01 1.568582653999328613e-01 -9.741082042455673218e-02 -3.546148166060447693e-02 -1.985233873128890991e-01 -8.697997033596038818e-02 -2.027662247419357300e-01 -4.001617729663848877e-01 1.238325536251068115e-01 1.179217398166656494e-01 2.757555991411209106e-02 2.804159820079803467e-01 -1.491500735282897949e-01 -3.241929039359092712e-02 3.349407017230987549e-01 1.214230153709650040e-02 8.019066601991653442e-02 -4.294299483299255371e-01 1.920874118804931641e-01 -5.085429549217224121e-02 3.160022571682929993e-02 -8.164383471012115479e-02 1.881488114595413208e-01 -2.965185940265655518e-01 3.670163219794631004e-03
-2.713691294193267822e-01 -3.187991678714752197e-02 -1.506845206022262573e-01 -1.132891103625297546e-01 -2.294163852930068970e-01 2.257953584194183350e-01 2.127240598201751709e-01 -9.420547634363174438e-02 7.803041487932205200e-02 4.931286443024873734e-03 -2.480026781558990479e-01 1.767824962735176086e-02 -1.175390277057886124e-02 -3.466575443744659424e-01 -6.674913316965103149e-02 1.721338629722595215e-01 1.250672042369842529e-01 -1.156903281807899475e-01 3.536009415984153748e-02 -5.413726344704627991e-02 -3.219904005527496338e-01 -5.547106638550758362e-02 -9.651701897382736206e-02 2.489201426506042480e-01 -2.368035316467285156e-01 -3.180970624089241028e-02 6.046229507774114609e-03 3.552137911319732666e-01 -1.168249621987342834e-01 -2.031219750642776489e-02 -1.463930308818817139e-01 -2.823174595832824707e-01
-3.037681281566619873e-01 -1.602218151092529297e-01 5.655457731336355209e-03 2.108122110366821289e-01 -3.419556096196174622e-02 1.943931132555007935e-01 1.775681823492050171e-01 -9.786850214004516602e-02 1.132014440372586250e-03 -2.422909587621688843e-01 -1.765172779560089111e-01 3.769161552190780640e-02 -2.043329551815986633e-02 -1.281808614730834961e-01 6.929441541433334351e-02 -6.917437911033630371e-02 7.097426801919937134e-02 -1.116107329726219177e-01 5.425545573234558105e-01 1.813426613807678223e-01 1.152082607150077820e-01 2.305176556110382080e-01 -2.134887687861919403e-02 1.140876486897468567e-01 -1.699409261345863342e-02 4.811968281865119934e-02 3.215457499027252197e-01 2.407623976469039917e-01 -5.020826589316129684e-03 9.138198569416999817e-03 -2.080763727426528931e-01 8.830930292606353760e-02
-8.619721978902816772e-02 1.539379805326461792e-01 -1.897680014371871948e-01 -2.503537535667419434e-01 -5.864633247256278992e-02 3.386333212256431580e-02 1.828614026308059692e-01 -1.852980405092239380e-01 1.086485236883163452e-01 -1.759020239114761353e-01 -2.756451070308685303e-01 -7.753945142030715942e-02 -1.221112832427024841e-01 -4.343757033348083496e-01 -4.072059318423271179e-02 -8.873716741800308228e-02 1.643877476453781128e-01 2.273345738649368286e-01 2.401697337627410889e-01 4.469284322112798691e-03 -1.931496113538742065e-01 1.270234882831573486e-01 4.917189106345176697e-02 -1.690151691436767578e-01 -1.336749047040939331e-01 -2.370162457227706909e-01 -2.232594937086105347e-01 2.379286438226699829e-01 1.922656409442424774e-02 -2.224610447883605957e-01 -9.228884428739547729e-02 -1.587809994816780090e-02
-1.586427986621856689e-01 2.495213001966476440e-01 8.155207335948944092e-02 4.225346446037292480e-01 -6.583413481712341309e-02 1.988474279642105103e-02 -7.112214714288711548e-02 -1.081088855862617493e-01 1.363657265901565552e-01 -4.647834971547126770e-02 -2.379293143749237061e-01 -4.418933391571044922e-02 1.593219041824340820e-01 2.091979235410690308e-01 -3.721921145915985107e-01 -1.283624619245529175e-01 1.119243949651718140e-01 -8.769205212593078613e-02 3.262524008750915527e-01 -2.093306034803390503e-01 -2.669129893183708191e-02 1.230706572532653809e-01 2.300672382116317749e-01 2.446040213108062744e-01 -1.129557862877845764e-01 8.646346628665924072e-02 1.359524577856063843e-01 1.912751495838165283e-01 1.364205330610275269e-01 3.190447762608528137e-02 -2.763783372938632965e-02 -8.743886649608612061e-02
-2.589956223964691162e-01 -1.264299899339675903e-01 -3.048370778560638428e-02 5.926255136728286743e-02 -2.592439353466033936e-01 -7.003857940435409546e-02 1.471916493028402328e-02 -1.685980260372161865e-01 2.746397554874420166e-01 -1.729181259870529175e-01 1.783184856176376343e-01 -1.038960367441177368e-01 7.724541425704956055e-02 -7.519856840372085571e-02 4.114307090640068054e-02 6.517256610095500946e-03 1.701949387788772583e-01 -1.082547456026077271e-01 4.609918296337127686e-01 1.476985216140747070e-01 -1.334527581930160522e-01 1.579800993204116821e-01 -4.052131175994873047e-01 7.500558346509933472e-02 -2.037714123725891113e-01 -2.439997941255569458e-01 -4.042287915945053101e-02 -1.099969223141670227e-01 1.959637738764286041e-02 -1.380126327276229858e-01 -1.413997113704681396e-01 -9.296390414237976074e-02
8.876196295022964478e-02 3.942634910345077515e-02 1.260059773921966553e-01 8.104114979505538940e-02 -1.047824248671531677e-01 1.159818321466445923e-01 -8.772682398557662964e-02 -1.663175225257873535e-01 1.146261394023895264e-02 3.521662577986717224e-02 -2.891785502433776855e-01 -1.425386127084493637e-02 3.840636834502220154e-02 -2.864443063735961914e-01 -2.061291188001632690e-01 -5.727453157305717468e-02 1.210144087672233582e-01 2.490819841623306274e-01 2.390698343515396118e-01 -7.189652323722839355e-02 -9.924076497554779053e-02 6.046749353408813477e-01 5.838044732809066772e-02 5.312258005142211914e-02 -2.314873784780502319e-01 4.821775481104850769e-03 -1.218315735459327698e-01 1.618149727582931519e-01 2.185243815183639526e-01 1.387741267681121826e-01 3.163463622331619263e-02 -1.023222729563713074e-01
1.184350326657295227e-01 4.129365459084510803e-02 1.044213492423295975e-02 -3.135874867439270020e-02 -4.725766554474830627e-02 -2.225863337516784668e-01 -1.155565306544303894e-01 -2.194360196590423584e-01 9.195308387279510498e-02 -1.211984530091285706e-01 -1.849866211414337158e-01 -1.901390962302684784e-02 1.778534501791000366e-01 -2.478274516761302948e-02 -1.247876361012458801e-01 5.972436629235744476e-03 3.094333112239837646e-01 3.933251276612281799e-02 6.082511320710182190e-02 1.092766597867012024e-01 -4.165199995040893555e-01 2.554669082164764404e-01 -1.011945009231567383e-01 -7.460947334766387939e-02 -5.147714018821716309e-01 1.253660619258880615e-01 6.665023416280746460e-02 5.024930834770202637e-02 1.555845886468887329e-02 -1.018260121345520020e-01 -2.123097032308578491e-01 2.312073111534118652e-01
-2.250357568264007568e-01 6.218504160642623901e-02 -1.789339818060398102e-02 -1.022603064775466919e-01 -1.482293196022510529e-02 2.287548035383224487e-02 5.350039154291152954e-02 2.779618799686431885e-01 2.134705148637294769e-02 -1.670451462268829346e-01 -2.815228402614593506e-01 2.244074046611785889e-01 1.354742646217346191e-01 -2.387640178203582764e-01 -2.182562351226806641e-01 1.551285684108734131e-01 1.194449067115783691e-01 -5.303122475743293762e-02 1.599851250648498535e-01 -7.295592129230499268e-02 -2.905648648738861084e-01 6.426940858364105225e-02 -1.200147345662117004e-01 5.258502438664436340e-02 6.880323635414242744e-04 2.023758590221405029e-01 -7.189320772886276245e-02 2.668158113956451416e-01 -2.460433840751647949e-01 1.538397073745727539e-01 1.854722946882247925e-02 -4.395708143711090088e-01
-2.433576285839080811e-01 -1.926865242421627045e-02 2.327111316844820976e-03 -1.349271982908248901e-01 2.734594279900193214e-03 2.703762985765933990e-02 3.169799223542213440e-02 1.423876136541366577e-01 -7.941000908613204956e-02 6.005764752626419067e-02 -3.164288103580474854e-01 -7.016045600175857544e-02 9.486911445856094360e-02 -4.664954841136932373e-01 -7.446608692407608032e-02 -7.777361571788787842e-02 1.921472698450088501e-01 -3.075612336397171021e-02 1.236828342080116272e-01 -4.458494111895561218e-02 -2.257544100284576416e-01 1.821133047342300415e-01 -2.112907916307449341e-01 1.960208564996719360e-01 -3.651162385940551758e-01 9.863063693046569824e-02 9.574012365192174911e-04 3.129938542842864990e-01 1.070707067847251892e-01 1.445885300636291504e-01 2.049190104007720947e-01 9.636993706226348877e-02
-1.614747047424316406e-01 9.843627363443374634e-02 -1.422251909971237183e-01 2.618472278118133545e-02 -2.424161285161972046e-01 -4.522473737597465515e-02 -1.102392375469207764e-01 2.597166970372200012e-02 7.282029092311859131e-02 -4.464884698390960693e-01 1.665921807289123535e-01 -6.812568753957748413e-03 3.950503095984458923e-02 -3.285076618194580078e-01 -9.713657200336456299e-02 -3.290332108736038208e-02 9.952502697706222534e-02 -7.485964149236679077e-02 3.418219089508056641e-01 1.970005780458450317e-01 -3.128071129322052002e-02 1.903559565544128418e-01 -3.544631898403167725e-01 1.766730844974517822e-01 -1.942594647407531738e-01 -2.421473562717437744e-01 -2.242542058229446411e-02 -1.206557005643844604e-01 -7.613123860210180283e-03 -1.128325313329696655e-01 1.054347977042198181e-01 -1.290888190269470215e-01
-2.168257087469100952e-01 2.697157263755798340e-01 1.100927665829658508e-01 8.919193409383296967e-03 -2.131498605012893677e-01 4.290460795164108276e-02 -1.062491983175277710e-01 3.080499358475208282e-02 1.211099028587341309e-01 -1.074797660112380981e-01 -3.445686306804418564e-03 -2.865193188190460205e-01 -1.974142938852310181e-01 -2.156632840633392334e-01 -3.185387700796127319e-02 -1.813026219606399536e-01 2.907039597630500793e-02 -3.077287413179874420e-02 1.382748186588287354e-01 1.470910161733627319e-01 -3.457240462303161621e-01 1.333579421043395996e-01 1.548517644405364990e-01 -1.443377584218978882e-01 -4.128734469413757324e-01 -1.073481068015098572e-01 -1.198986992239952087e-01 3.164988458156585693e-01 1.206839382648468018e-01 -1.805363744497299194e-01 -9.811650216579437256e-02 5.334451049566268921e-02
-3.348364830017089844e-01 1.741198450326919556e-01 9.443895518779754639e-02 1.347720623016357422e-01 -2.275581210851669312e-01 3.689125925302505493e-02 -1.450999528169631958e-01 5.287406966090202332e-02 2.272281199693679810e-01 -6.515566259622573853e-02 -2.103920131921768188e-01 2.037626504898071289e-01 -1.885556280612945557e-01 -1.677280515432357788e-01 -5.877611413598060608e-02 -6.553850322961807251e-02 1.766968369483947754e-01 -1.367004960775375366e-02 1.600596010684967041e-01 1.217168867588043213e-01 -3.207300603389739990e-01 3.588457405567169189e-01 1.283442825078964233e-01 -1.465970091521739960e-02 -1.075967773795127869e-01 2.780324220657348633e-01 5.527778714895248413e-02 7.754887640476226807e-02 -3.067479729652404785e-01 8.361402899026870728e-02 1.361171156167984009e-01 5.161176994442939758e-02
-8.858363330364227295e-02 2.057606726884841919e-01 2.941401861608028412e-02 -1.323617547750473022e-01 -1.884405165910720825e-01 1.484846323728561401e-01 -8.982733637094497681e-02 8.173394203186035156e-02 7.984609156847000122e-02 -1.117467880249023438e-01 1.071423962712287903e-01 -2.211245894432067871e-01 -6.680049002170562744e-02 -2.569992244243621826e-01 -6.102477014064788818e-02 -2.711876586545258760e-04 2.559445500373840332e-01 2.133252322673797607e-01 1.372789889574050903e-01 -2.580543048679828644e-02 -1.291202455759048462e-01 3.950934112071990967e-01 1.282107681035995483e-01 -1.297643035650253296e-01 -4.324845075607299805e-01 -4.248939827084541321e-02 -2.125982381403446198e-02 3.578164279460906982e-01 1.068394035100936890e-01 -1.361242085695266724e-01 -8.099893480539321899e-02 -1.234427541494369507e-01
-2.701411247253417969e-01 1.463885754346847534e-01 -4.510622471570968628e-02 2.043096721172332764e-01 -1.637456119060516357e-01 1.998920738697052002e-01 -1.046420447528362274e-02 2.038371860980987549e-01 2.087357491254806519e-01 7.544504106044769287e-02 1.860098354518413544e-02 -1.747154593467712402e-01 -8.514946699142456055e-02 -3.721080124378204346e-01 -1.826073378324508667e-01 -7.815685868263244629e-02 3.085445463657379150e-01 1.217354536056518555e-01 2.466457933187484741e-01 3.261457383632659912e-02 -2.058021575212478638e-01 2.042529582977294922e-01 -9.002450853586196899e-03 -3.562107309699058533e-02 -7.480463385581970215e-02 3.315025269985198975e-01 -6.829833984375000000e-02 1.805000305175781250e-01 4.026225954294204712e-02 -8.372068405151367188e-02 -2.597312033176422119e-01 4.381498321890830994e-02
-1.428272277116775513e-01 8.247677236795425415e-02 1.451943218708038330e-01 -1.220959052443504333e-01 1.475958712399005890e-02 4.884332045912742615e-02 -1.614876538515090942e-01 1.916695386171340942e-01 6.318359822034835815e-02 -5.462924391031265259e-02 -2.744506299495697021e-01 1.186728104948997498e-01 -1.216570287942886353e-02 1.550729125738143921e-01 1.820210814476013184e-01 -6.767473369836807251e-02 1.379830837249755859e-01 -1.629942059516906738e-01 2.548807561397552490e-01 3.987810015678405762e-02 -5.537234544754028320e-01 1.347241550683975220e-01 -2.209090143442153931e-01 1.053841337561607361e-01 4.186999052762985229e-02 1.776063293218612671e-01 -8.388556540012359619e-02 3.104444146156311035e-01 2.004382163286209106e-01 -1.820418536663055420e-01 -6.977490335702896118e-02 -3.714046627283096313e-02
-1.647984385490417480e-01 -5.913737043738365173e-02 -1.179745048284530640e-01 2.092679888010025024e-01 -7.543912529945373535e-02 -1.016165390610694885e-01 -2.461247891187667847e-02 4.572074115276336670e-02 -3.005678765475749969e-02 -1.455683857202529907e-01 -2.354131639003753662e-01 -2.909820079803466797e-01 -1.081126555800437927e-01 5.732318758964538574e-02 -2.285558432340621948e-01 2.520018517971038818e-01 -1.074813976883888245e-01 1.503217518329620361e-01 7.937514781951904297e-02 1.303378641605377197e-01 -2.250672280788421631e-01 1.786068379878997803e-01 -1.433227807283401489e-01 1.247090548276901245e-01 -3.020991981029510498e-01 2.535498440265655518e-01 1.731280088424682617e-01 1.319627612829208374e-01 -3.734792023897171021e-02 -2.755626738071441650e-01 -3.173345029354095459e-01 -2.072757333517074585e-01
-1.528784483671188354e-01 -1.255042850971221924e-01 -1.240945514291524887e-02 3.653568401932716370e-02 4.111904650926589966e-02 1.788959801197052002e-01 6.096094846725463867e-02 2.256799191236495972e-01 -2.584365382790565491e-02 3.625068068504333496e-02 -1.437431722879409790e-01 -1.457559168338775635e-01 2.621791660785675049e-01 -2.931523025035858154e-01 -2.144876569509506226e-01 8.277970366179943085e-03 1.008392423391342163e-01 1.322442013770341873e-02 2.345346510410308838e-01 4.821775853633880615e-02 -2.578563988208770752e-01 1.522102355957031250e-01 -1.379640847444534302e-01 3.485333323478698730e-01 -4.368644058704376221e-01 -1.843131333589553833e-02 -1.927335113286972046e-01 2.410636246204376221e-01 1.042667999863624573e-01 1.248741224408149719e-01 -6.641191989183425903e-02 1.060246378183364868e-01
-3.010382056236267090e-01 7.281424105167388916e-02 3.195332363247871399e-02 -1.526969857513904572e-02 -2.516590058803558350e-01 4.117648303508758545e-02 -2.752231620252132416e-02 5.212301388382911682e-02 1.460484564304351807e-01 2.041764790192246437e-03 -1.542566120624542236e-01 9.489656239748001099e-02 -8.389413356781005859e-02 -1.852641999721527100e-01 -2.263976782560348511e-01 8.735167235136032104e-02 3.123746812343597412e-01 -2.135035023093223572e-02 -7.018748670816421509e-02 -1.659670770168304443e-01 -4.399172067642211914e-01 1.830496937036514282e-01 -5.309545993804931641e-02 -2.085841596126556396e-01 2.043618075549602509e-02 3.039099872112274170e-01 -6.313203275203704834e-02 2.500547766685485840e-01 -1.190805435180664062e-01 2.679588086903095245e-02 -8.500634133815765381e-02 -3.076584339141845703e-01
-5.772485956549644470e-02 6.103231757879257202e-02 -2.880828976631164551e-01 1.370806097984313965e-01 -2.379523515701293945e-01 1.595489084720611572e-01 -1.709321141242980957e-01 -3.032222157344222069e-03 8.694106340408325195e-02 2.213106118142604828e-02 -1.800478100776672363e-01 -2.746234089136123657e-02 -3.800025209784507751e-02 -3.569980561733245850e-01 -3.356541097164154053e-01 1.289346516132354736e-01 2.730243504047393799e-01 -3.932908922433853149e-02 2.822774648666381836e-01 -7.199309021234512329e-02 -6.679735332727432251e-02 2.128080129623413086e-01 -1.129997108364477754e-04 -2.608224563300609589e-02 -1.914914399385452271e-01 1.329527944326400757e-01 -3.283537924289703369e-01 2.428752742707729340e-02 2.007002234458923340e-01 -2.040469944477081299e-01 -1.554747819900512695e-01 1.531709078699350357e-02
-4.116587936878204346e-01 1.169895008206367493e-02 -2.804123796522617340e-02 -1.864941120147705078e-01 -2.529324293136596680e-01 -7.735119014978408813e-02 -1.433096528053283691e-01 -3.989747762680053711e-01 1.068206802010536194e-01 -9.820990264415740967e-02 -8.115144073963165283e-02 2.291206717491149902e-01 3.921107575297355652e-02 1.219644695520401001e-01 -4.207358136773109436e-02 -1.839220821857452393e-01 3.002744317054748535e-01 1.050362065434455872e-01 7.921439409255981445e-02 7.786867022514343262e-02 -1.415361464023590088e-01 8.011717349290847778e-03 -1.251715570688247681e-01 7.502401620149612427e-02 -2.528674900531768799e-01 -1.339276880025863647e-01 1.757911741733551025e-01 1.806395202875137329e-01 -1.127176806330680847e-01 -7.223784178495407104e-02 -1.435093581676483154e-01 -2.723051607608795166e-01
-3.480430543422698975e-01 1.237698197364807129e-01 -1.515443772077560425e-01 1.087783370167016983e-02 -1.308823376893997192e-01 7.102178782224655151e-02 1.499474793672561646e-01 1.488541364669799805e-01 1.648291945457458496e-01 4.389018565416336060e-02 -7.413749396800994873e-02 1.324189454317092896e-01 -1.945408433675765991e-01 -1.389903575181961060e-01 -2.395609021186828613e-01 1.159227117896080017e-01 2.284681349992752075e-01 3.887846693396568298e-02 1.634381711483001709e-01 5.936900898814201355e-02 -4.105405807495117188e-01 -3.710553050041198730e-02 -8.512467890977859497e-02 1.150173693895339966e-02 -8.794723451137542725e-02 2.229486554861068726e-01 2.681034058332443237e-02 2.155907601118087769e-01 -8.053097873926162720e-02 -3.108779899775981903e-02 -2.134538590908050537e-01 -4.178884923458099365e-01
-3.377383053302764893e-01 -1.212910935282707214e-02 -4.705351963639259338e-02 1.108978036791086197e-02 -2.522705495357513428e-01 1.470102965831756592e-01 1.075464263558387756e-01 -1.807974576950073242e-01 6.852345913648605347e-02 9.042999148368835449e-02 -4.086115360260009766e-01 8.937953412532806396e-02 8.777201175689697266e-03 -4.172938317060470581e-02 -2.123551815748214722e-01 2.843888103961944580e-01 7.542585581541061401e-02 -1.371617056429386139e-02 7.167880237102508545e-02 1.068176403641700745e-01 -1.224150657653808594e-01 1.183421909809112549e-01 -1.200703829526901245e-01 2.542265057563781738e-01 -1.302913427352905273e-01 5.338450148701667786e-02 -6.549809873104095459e-02 2.511644661426544189e-01 -9.295273572206497192e-02 -1.598420143127441406e-01 -1.574070900678634644e-01 -4.021161794662475586e-01
-2.418024837970733643e-01 9.184301644563674927e-02 -7.036154717206954956e-02 -3.049353659152984619e-01 -1.497378051280975342e-01 7.265035994350910187e-03 -4.924780502915382385e-02 -1.908966153860092163e-01 1.734829097986221313e-01 -1.296519339084625244e-01 -1.458452641963958740e-01 1.098688095808029175e-01 1.998874545097351074e-01 9.401540458202362061e-02 -7.298240810632705688e-02 9.663785248994827271e-02 2.133631259202957153e-01 3.773976862430572510e-02 1.394548267126083374e-01 2.100934833288192749e-01 -2.825613319873809814e-01 3.394329547882080078e-01 -2.731786370277404785e-01 -1.142965443432331085e-02 -4.333221539855003357e-02 -2.834496498107910156e-01 2.930808253586292267e-02 1.854417175054550171e-01 -1.065356582403182983e-01 -1.980568915605545044e-01 -1.336143016815185547e-01 -2.527170181274414062e-01
-1.277505010366439819e-01 7.348366826772689819e-02 -9.885782748460769653e-02 -9.499826282262802124e-02 1.421172022819519043e-01 4.188823327422142029e-02 -1.241305395960807800e-01 2.689028382301330566e-01 1.100328639149665833e-01 2.756154630333185196e-03 -1.829112470149993896e-01 5.166382342576980591e-02 -1.120464727282524109e-01 -2.965355515480041504e-01 -4.188848137855529785e-01 -2.226755470037460327e-01 2.298165708780288696e-01 -8.073464781045913696e-02 1.048090979456901550e-01 2.213996499776840210e-01 -3.911184147000312805e-02 2.790308594703674316e-01 1.267137229442596436e-01 1.493229158222675323e-02 -3.910160362720489502e-01 -1.111305207014083862e-01 -1.003391221165657043e-01 8.718611299991607666e-02 1.524229496717453003e-01 -3.926911205053329468e-02 -2.032295465469360352e-01 -1.097391024231910706e-01
-1.699744910001754761e-01 -4.807661846280097961e-02 -5.512255430221557617e-02 -6.095897872000932693e-03 -6.146674975752830505e-02 7.397927343845367432e-02 -3.960297703742980957e-01 -2.501523494720458984e-01 -4.006314277648925781e-02 -4.100366532802581787e-01 -9.622880816459655762e-02 -1.248347014188766479e-01 -1.910960078239440918e-01 -2.127081900835037231e-01 1.299965977668762207e-01 -2.018585503101348877e-01 2.395413070917129517e-01 -1.533321738243103027e-01 2.357045710086822510e-01 1.295556426048278809e-01 -8.825448900461196899e-02 6.194599345326423645e-02 -1.594639420509338379e-01 2.201038040220737457e-02 -1.885647177696228027e-01 -1.054150760173797607e-01 9.727763384580612183e-02 3.105595409870147705e-01 -1.005674824118614197e-01 -9.778938256204128265e-03 -2.001394331455230713e-01 -9.721946716308593750e-02
-2.664425075054168701e-01 -7.520105224102735519e-03 -2.613557502627372742e-02 1.961142122745513916e-01 1.218868270516395569e-01 9.785714745521545410e-02 -1.340225040912628174e-01 -3.701199889183044434e-01 1.682551503181457520e-01 -3.137915134429931641e-01 -3.077014088630676270e-01 1.415171325206756592e-01 3.126469999551773071e-02 -3.391252160072326660e-01 -1.894370280206203461e-02 -5.714242532849311829e-02 -1.704624295234680176e-02 -1.213586330413818359e-02 7.539086788892745972e-02 -2.071020565927028656e-02 -3.842145800590515137e-01 1.235538944602012634e-01 1.175357624888420105e-01 2.470278888940811157e-01 6.635930389165878296e-02 1.131877377629280090e-01 2.017211467027664185e-01 1.369033008813858032e-01 9.588507562875747681e-02 -1.677945442497730255e-02 -5.986390262842178345e-02 -1.239052936434745789e-01
-2.220950722694396973e-01 1.004309579730033875e-01 1.382577139884233475e-02 -2.011783123016357422e-01 -2.314522862434387207e-01 4.224000126123428345e-02 1.302475184202194214e-01 6.810164451599121094e-02 5.995099246501922607e-02 4.173756018280982971e-02 -2.457347214221954346e-01 2.553994059562683105e-01 -1.119401827454566956e-01 -2.823291718959808350e-01 -2.667537629604339600e-01 1.085283979773521423e-02 5.140519514679908752e-02 4.142365604639053345e-02 1.558260470628738403e-01 -1.413025110960006714e-01 -3.507879376411437988e-01 8.114533126354217529e-02 -1.555948425084352493e-02 -8.648350089788436890e-02 2.457460761070251465e-02 1.467180550098419189e-01 3.470077365636825562e-02 2.536838948726654053e-01 -6.391026824712753296e-02 1.270930916070938110e-01 -2.419353723526000977e-01 -4.196143448352813721e-01
6.210157647728919983e-03 9.692528098821640015e-02 -1.220975220203399658e-01 1.662040948867797852e-01 3.153377026319503784e-02 3.333329409360885620e-02 1.688645593822002411e-02 -9.466211497783660889e-02 1.747747659683227539e-01 -4.021270666271448135e-03 -2.542041838169097900e-01 8.640613406896591187e-02 -1.382058262825012207e-01 -3.115202672779560089e-02 -2.036952972412109375e-02 -1.471952162683010101e-02 4.201585426926612854e-02 -2.366836667060852051e-01 2.833949029445648193e-01 1.688224971294403076e-01 -5.667589306831359863e-01 3.036741912364959717e-01 -3.558713942766189575e-02 -9.010390937328338623e-02 -3.685533106327056885e-01 -2.072336822748184204e-01 -1.184706836938858032e-01 -1.949525997042655945e-02 9.106032550334930420e-02 1.170826852321624756e-01 9.197164326906204224e-02 1.624597236514091492e-02
-3.918028771877288818e-01 5.649708211421966553e-02 -2.422884479165077209e-02 9.688723948784172535e-04 -1.212726160883903503e-01 -1.969933807849884033e-01 1.080443710088729858e-02 -2.050722092390060425e-01 2.268486618995666504e-01 -2.170616686344146729e-01 -2.656229212880134583e-02 1.769479662179946899e-01 2.014285922050476074e-01 2.404084429144859314e-02 -1.404433548450469971e-01 2.167548090219497681e-01 8.824299275875091553e-02 7.026719301939010620e-02 3.585907220840454102e-01 6.153395026922225952e-02 -7.445486634969711304e-02 1.166580095887184143e-01 -3.301437199115753174e-01 -2.210706770420074463e-01 -2.578540146350860596e-01 7.784160971641540527e-02 3.016812354326248169e-02 1.423545330762863159e-01 8.296385407447814941e-02 -2.891872525215148926e-01 -3.121905587613582611e-02 -3.531859815120697021e-02
-1.345056295394897461e-01 1.216529607772827148e-01 -1.189614385366439819e-01 -1.484198272228240967e-01 -6.739910691976547241e-02 -2.767599523067474365e-01 -3.047575354576110840e-01 -1.792917549610137939e-01 1.900789290666580200e-01 4.861457273364067078e-02 -2.852561175823211670e-01 1.388514488935470581e-01 5.635315924882888794e-02 -5.175500363111495972e-02 -2.481817454099655151e-01 3.290505409240722656e-01 -1.027120277285575867e-01 7.575047016143798828e-02 2.132079601287841797e-01 1.321113854646682739e-01 -7.545559108257293701e-02 2.972055077552795410e-01 -6.993616372346878052e-02 9.228016436100006104e-02 -1.908220499753952026e-01 -1.126185655593872070e-01 -4.933160170912742615e-02 -7.506217062473297119e-02 -1.166337653994560242e-01 -6.085788086056709290e-02 -3.359200358390808105e-01 -1.896224319934844971e-01
-2.691518664360046387e-01 1.720277667045593262e-01 -2.203406207263469696e-02 2.008106373250484467e-02 -1.605783849954605103e-01 -2.565605044364929199e-01 -1.369511634111404419e-01 -2.523439526557922363e-01 1.745142340660095215e-01 -2.031954973936080933e-01 -1.160929426550865173e-01 1.915451735258102417e-01 2.095212787389755249e-01 -1.688823252916336060e-01 4.200547933578491211e-02 -6.164347752928733826e-02 1.945258229970932007e-01 1.709686219692230225e-02 3.847966194152832031e-01 1.269826442003250122e-01 9.514112025499343872e-02 6.918073445558547974e-02 -2.608896978199481964e-02 -7.575609534978866577e-02 -1.713845580816268921e-01 -1.945378817617893219e-02 8.430629223585128784e-02 2.065979540348052979e-01 -1.259564459323883057e-01 -3.243403434753417969e-01 -2.905049026012420654e-01 1.247337907552719116e-01
-3.422745503485202789e-03 -1.379780657589435577e-02 -7.127045840024948120e-02 1.388688087463378906e-01 -6.758833676576614380e-02 1.457422673702239990e-01 2.954057976603507996e-02 1.790177673101425171e-01 2.283136695623397827e-01 4.962667077779769897e-02 5.825038254261016846e-02 -4.282290488481521606e-02 7.252193754538893700e-04 -2.159016728401184082e-01 -2.973329126834869385e-01 -2.148066759109497070e-01 7.587999105453491211e-02 -2.342534512281417847e-01 4.037345945835113525e-01 -2.780832350254058838e-01 -1.847033947706222534e-02 1.387401372194290161e-01 -1.177156716585159302e-01 -9.961640089750289917e-02 -1.998143345117568970e-01 1.542719155550003052e-01 -4.362715035676956177e-02 4.397085905075073242e-01 7.653572410345077515e-02 -2.188036739826202393e-01 -1.321171820163726807e-01 -3.507401794195175171e-02
-7.358991354703903198e-02 5.303993448615074158e-02 2.321244776248931885e-01 -3.733881749212741852e-04 -5.431630834937095642e-02 -2.651007473468780518e-02 2.065896093845367432e-01 8.862623572349548340e-02 1.882564276456832886e-02 9.794252924621105194e-03 -3.896098583936691284e-02 7.566737476736307144e-03 -7.593429088592529297e-02 8.316995576024055481e-03 -4.393021166324615479e-01 -1.795873790979385376e-01 3.265873491764068604e-01 8.852658420801162720e-02 -5.628133937716484070e-02 2.896144092082977295e-01 -2.168732434511184692e-01 2.715635597705841064e-01 5.738126114010810852e-03 1.619915366172790527e-01 -3.555841445922851562e-01 -1.100898757576942444e-01 -6.585949659347534180e-02 2.096486091613769531e-01 -3.713757032528519630e-03 -1.933092623949050903e-01 -2.739685773849487305e-01 -5.212940275669097900e-02
-3.129411488771438599e-02 2.579553425312042236e-01 1.369401216506958008e-01 -6.854246370494365692e-03 -2.459141612052917480e-01 1.555563956499099731e-01 -1.135761439800262451e-01 -1.622394919395446777e-01 1.052892357110977173e-01 -1.249458640813827515e-01 -8.627659827470779419e-02 -1.398650854825973511e-01 -3.854296728968620300e-02 -4.421667382121086121e-02 8.738021552562713623e-02 -7.961992174386978149e-02 2.911160886287689209e-01 4.658280685544013977e-02 2.165360152721405029e-01 1.989930570125579834e-01 -2.465368360280990601e-01 8.927030116319656372e-02 -1.034374982118606567e-01 -2.038703560829162598e-01 -4.550666809082031250e-01 -2.664688043296337128e-02 -1.535442322492599487e-01 3.883816301822662354e-01 -3.106899000704288483e-02 1.399488300085067749e-01 1.342420279979705811e-01 -5.889645591378211975e-02
1.292902883142232895e-02 1.143255084753036499e-01 -9.504171460866928101e-02 2.776610851287841797e-01 4.279686883091926575e-02 2.187489569187164307e-01 -4.061169177293777466e-02 -3.611549735069274902e-02 -8.378511667251586914e-02 -6.385254114866256714e-02 -3.009667694568634033e-01 -6.580028682947158813e-02 1.172957383096218109e-02 5.550174973905086517e-03 -2.148132771253585815e-01 -2.521620690822601318e-01 2.461911439895629883e-01 1.203187480568885803e-01 3.994182646274566650e-01 1.753750592470169067e-01 -1.969539970159530640e-01 1.496170312166213989e-01 -2.312531471252441406e-01 1.236665546894073486e-01 -2.003141343593597412e-01 8.430514484643936157e-02 -2.331418544054031372e-01 1.644400805234909058e-01 4.731881618499755859e-02 2.277400046586990356e-01 -1.997873485088348389e-01 -1.188150644302368164e-01
-1.282227337360382080e-01 2.211469560861587524e-01 7.737416774034500122e-02 2.535072341561317444e-02 2.501378953456878662e-02 6.739885360002517700e-02 -1.616141051054000854e-01 -1.688117980957031250e-01 6.359884142875671387e-02 -1.097863540053367615e-01 -2.243001759052276611e-02 -2.077307552099227905e-01 2.960449829697608948e-02 -2.129244655370712280e-01 -2.265088558197021484e-01 -1.010801866650581360e-01 -1.929276436567306519e-01 8.885556459426879883e-02 2.741911709308624268e-01 3.574698865413665771e-01 -3.982648849487304688e-01 2.629019021987915039e-01 1.611275970935821533e-01 -6.361954659223556519e-02 -1.347987949848175049e-01 6.528712064027786255e-02 -1.954228579998016357e-01 -1.394048426300287247e-02 1.424762308597564697e-01 -6.386251002550125122e-02 -3.112347722053527832e-01 -1.134129613637924194e-01
-4.488065838813781738e-01 3.113151714205741882e-02 -1.570596843957901001e-01 -1.307813525199890137e-01 -2.454845160245895386e-01 -2.758355736732482910e-01 8.164907991886138916e-02 8.893566578626632690e-02 2.416389733552932739e-01 -3.206959068775177002e-01 -2.869143709540367126e-02 -2.468303777277469635e-02 1.332030743360519409e-01 -2.056575715541839600e-01 4.815052077174186707e-02 -2.074575982987880707e-02 2.033441513776779175e-01 -1.438030600547790527e-02 1.859213858842849731e-01 1.024518236517906189e-01 -2.135768383741378784e-01 3.158683478832244873e-01 -1.657814830541610718e-01 -2.718241419643163681e-03 -4.461579024791717529e-02 -2.290291339159011841e-01 -2.163332700729370117e-02 1.009194329380989075e-01 -1.764111667871475220e-01 -1.919985190033912659e-02 1.048378571867942810e-01 -1.112542450428009033e-01
-9.579356759786605835e-02 7.258690893650054932e-02 -9.433571249246597290e-02 -1.474346518516540527e-01 -2.717585265636444092e-01 2.242468148469924927e-01 1.131108775734901428e-01 -3.943547233939170837e-02 2.124461978673934937e-01 -3.162239864468574524e-02 -2.423230260610580444e-01 7.408035919070243835e-03 4.057264328002929688e-02 -1.823392063379287720e-01 -1.075578480958938599e-01 1.537816077470779419e-01 1.085564568638801575e-01 -1.835830658674240112e-01 6.832588464021682739e-02 4.592896997928619385e-02 -4.149095714092254639e-01 1.408940404653549194e-01 -4.546925053000450134e-02 7.550329715013504028e-02 -1.253684610128402710e-01 -5.061115324497222900e-02 1.561243534088134766e-01 1.072190552949905396e-01 -2.918201684951782227e-02 2.403913252055644989e-02 -3.212535055354237556e-03 -5.777426958084106445e-01
1.162638291716575623e-01 1.311160922050476074e-01 1.038672178983688354e-01 -9.065974503755569458e-02 -1.617106497287750244e-01 1.924548000097274780e-01 -1.399151533842086792e-01 -1.858820468187332153e-01 6.195038929581642151e-02 8.483895100653171539e-03 -1.135449707508087158e-01 -9.832262992858886719e-03 6.752456724643707275e-02 -1.044239997863769531e-01 -1.437796503305435181e-01 -7.229760289192199707e-02 2.069416642189025879e-01 1.982309669256210327e-01 2.722831070423126221e-01 -2.519053220748901367e-01 -3.879125043749809265e-02 5.824409127235412598e-01 1.002045422792434692e-01 3.660162910819053650e-02 -3.804433643817901611e-01 3.248353675007820129e-02 -7.684170454740524292e-02 1.417099386453628540e-01 1.163893342018127441e-01 2.467552199959754944e-02 -1.279852092266082764e-01 -2.349101565778255463e-02
-2.898323237895965576e-01 1.078385040163993835e-01 -9.156050533056259155e-02 -2.184035778045654297e-01 -1.422471702098846436e-01 -1.960632055997848511e-01 -5.585809797048568726e-02 -2.921577095985412598e-01 2.496102899312973022e-01 -2.249962687492370605e-01 -1.023950502276420593e-01 3.492897748947143555e-02 1.529429703950881958e-01 -1.544187068939208984e-01 -9.963783621788024902e-02 8.685265667736530304e-03 4.956587404012680054e-02 8.884225040674209595e-02 2.689868211746215820e-01 2.423682995140552521e-02 -4.026828333735466003e-02 3.731782138347625732e-01 -1.451295018196105957e-01 -2.917686700820922852e-01 -2.481349408626556396e-01 -3.989985957741737366e-02 9.956529736518859863e-02 8.859889954328536987e-02 -9.386550635099411011e-03 -2.280416637659072876e-01 -2.360162436962127686e-01 -1.316438149660825729e-02
-4.358487427234649658e-01 2.807388305664062500e-01 -1.352685689926147461e-01 -1.735207885503768921e-01 -2.104213275015354156e-02 2.252534776926040649e-01 -2.552348375320434570e-01 2.293889783322811127e-02 1.519748419523239136e-01 -2.588623464107513428e-01 -1.474999934434890747e-01 3.300541313365101814e-03 -3.540053218603134155e-02 -1.979684531688690186e-01 -2.728539109230041504e-01 -2.933011949062347412e-02 1.451402008533477783e-01 1.087158545851707458e-01 -2.596966922283172607e-02 -2.657154947519302368e-02 -2.107876837253570557e-01 2.446853816509246826e-01 -2.442224621772766113e-01 2.094833105802536011e-01 -3.371095284819602966e-02 -3.074395097792148590e-02 4.367850348353385925e-02 9.092380106449127197e-02 -1.167964562773704529e-01 -2.534255385398864746e-01 -6.772003322839736938e-02 -3.911783918738365173e-02
-1.988458186388015747e-01 -2.315073460340499878e-01 7.732562720775604248e-02 1.883627846837043762e-02 -5.533456057310104370e-02 5.126654356718063354e-02 -9.067279845476150513e-02 8.079107105731964111e-02 1.309963911771774292e-01 2.378790378570556641e-01 -7.293649017810821533e-02 -1.014465540647506714e-01 2.476006448268890381e-01 -2.124345898628234863e-01 -1.445176750421524048e-01 -1.278275996446609497e-01 1.887453198432922363e-01 -2.845079004764556885e-01 2.501486837863922119e-01 -8.367270976305007935e-02 -1.964934617280960083e-01 9.329243749380111694e-02 2.722672522068023682e-01 6.615009903907775879e-02 -5.157266855239868164e-01 -1.861529983580112457e-02 -1.280555576086044312e-01 1.703570038080215454e-01 1.210093870759010315e-01 6.607976555824279785e-02 -6.431391090154647827e-02 -1.498871948570013046e-02
-2.924967706203460693e-01 3.185044229030609131e-01 -1.598246023058891296e-02 -2.503777444362640381e-01 -1.856458336114883423e-01 1.764855086803436279e-01 2.558998949825763702e-02 -2.674823068082332611e-02 2.638135552406311035e-01 -2.034905105829238892e-01 -3.205765783786773682e-01 -2.993937581777572632e-02 -5.916224047541618347e-02 1.851586438715457916e-02 -1.328132897615432739e-01 -1.709803193807601929e-01 5.591971427202224731e-02 3.076352477073669434e-01 1.504550576210021973e-01 -5.554095283150672913e-02 -2.139895856380462646e-01 5.756856501102447510e-02 1.188353821635246277e-01 -1.185890808701515198e-01 -2.115130126476287842e-01 -1.605570465326309204e-01 -2.653905451297760010e-01 1.557547450065612793e-01 4.543296061456203461e-03 2.259304188191890717e-02 -2.229324728250503540e-01 -3.832827135920524597e-02
-3.965157270431518555e-02 2.440368533134460449e-01 2.875227481126785278e-02 -4.119766503572463989e-02 -1.886245459318161011e-01 -1.112684980034828186e-01 2.849456369876861572e-01 -2.538281679153442383e-01 2.828381061553955078e-01 -3.894384503364562988e-01 3.077008202672004700e-02 -7.335911504924297333e-03 1.429548114538192749e-01 -1.389793008565902710e-01 -1.484238207340240479e-01 9.493000060319900513e-02 2.760057151317596436e-01 -1.905805617570877075e-01 -5.917338654398918152e-02 2.858397960662841797e-01 4.440934583544731140e-02 2.216442823410034180e-01 4.492812603712081909e-02 6.721902638673782349e-02 -3.579208850860595703e-01 4.137665778398513794e-02 -1.428861320018768311e-01 8.458098024129867554e-02 8.493324369192123413e-02 -2.993042580783367157e-03 -1.381693333387374878e-01 -1.642274111509323120e-02
-1.586647331714630127e-01 -3.050061874091625214e-03 -1.573041975498199463e-01 -2.102792114019393921e-01 -1.957593262195587158e-01 4.449356719851493835e-02 -1.396641582250595093e-01 -3.554470241069793701e-01 8.950538933277130127e-02 1.566677689552307129e-01 -1.447772085666656494e-01 1.705574989318847656e-01 1.029768362641334534e-01 -2.809798121452331543e-01 -1.245832517743110657e-01 1.662560999393463135e-01 3.217475414276123047e-01 -2.220778539776802063e-02 1.099991649389266968e-01 -1.355901062488555908e-01 4.909714683890342712e-03 4.176603630185127258e-02 1.783186569809913635e-02 2.189031988382339478e-01 -9.213778376579284668e-02 2.269494533538818359e-02 1.420723646879196167e-01 4.214137494564056396e-01 -1.832904294133186340e-02 -1.727027632296085358e-02 -2.474410831928253174e-02 -3.344436883926391602e-01
-4.988943636417388916e-01 1.125528216361999512e-01 -2.014644071459770203e-02 -1.951470971107482910e-02 3.927461802959442139e-02 1.822942495346069336e-01 -8.319678157567977905e-02 -7.134746760129928589e-02 3.913188278675079346e-01 8.826564252376556396e-02 -9.913948923349380493e-02 -9.670609980821609497e-02 1.475949287414550781e-01 -2.495557256042957306e-02 -1.678146272897720337e-01 -8.763430267572402954e-02 2.737905085086822510e-01 4.957744106650352478e-02 7.407356798648834229e-02 -7.682174444198608398e-02 -2.268846035003662109e-01 6.737611442804336548e-02 -2.713855504989624023e-01 4.705860838294029236e-02 -4.053910449147224426e-02 -2.364220917224884033e-01 4.145946353673934937e-02 1.428290158510208130e-01 1.882968656718730927e-02 -3.244055509567260742e-01 -1.942992061376571655e-01 -9.392258524894714355e-02
-3.615472465753555298e-02 2.836531996726989746e-01 1.927286982536315918e-01 5.301952958106994629e-01 -1.771917492151260376e-01 4.792601987719535828e-02 9.632119536399841309e-02 3.586848080158233643e-02 2.607897222042083740e-01 5.382850300520658493e-03 -2.464508861303329468e-01 -4.073082655668258667e-02 1.597999781370162964e-01 -6.185458227992057800e-02 -2.827074527740478516e-01 3.899219632148742676e-02 1.236720979213714600e-01 -6.481432914733886719e-02 1.713936626911163330e-01 -2.348071336746215820e-01 -9.583658725023269653e-02 7.054577022790908813e-02 4.803282022476196289e-02 1.031114161014556885e-01 -1.605467349290847778e-01 5.434558168053627014e-02 2.624724060297012329e-02 3.811077475547790527e-01 5.450345110148191452e-03 8.467769622802734375e-02 -2.929351851344108582e-02 2.560871466994285583e-02
-2.303874343633651733e-01 9.544381499290466309e-02 -6.549997627735137939e-02 -3.567114472389221191e-02 -3.141683712601661682e-02 3.091764748096466064e-01 -1.338603049516677856e-01 -6.441336125135421753e-03 1.052009463310241699e-01 -5.338003113865852356e-02 6.556075811386108398e-02 -7.491151988506317139e-02 2.359590977430343628e-01 -1.559380590915679932e-01 -1.088446006178855896e-01 -1.465523988008499146e-01 1.579774618148803711e-01 -6.246300786733627319e-02 -1.598622836172580719e-02 3.014329262077808380e-02 -1.493031680583953857e-01 4.893825650215148926e-01 2.092917636036872864e-02 1.435015648603439331e-01 -4.780671298503875732e-01 4.050553962588310242e-02 -1.674466580152511597e-02 1.720429211854934692e-01 8.727702498435974121e-02 2.513925433158874512e-01 1.909404546022415161e-01 -1.963608898222446442e-02
-1.587173640727996826e-01 -1.356567442417144775e-01 1.107521727681159973e-01 -2.029131799936294556e-01 -6.932053714990615845e-02 1.008735075592994690e-01 1.187715902924537659e-01 -1.591247767210006714e-01 9.507527202367782593e-02 -6.294570863246917725e-02 -1.211751997470855713e-01 -1.521013490855693817e-02 -1.471958309412002563e-01 -6.666812300682067871e-02 -3.875805139541625977e-01 -4.687522724270820618e-02 2.256732881069183350e-01 1.632059216499328613e-01 4.468433260917663574e-01 3.518844023346900940e-02 -5.562033876776695251e-02 1.801702380180358887e-01 -3.444197475910186768e-01 -8.173146098852157593e-02 -2.370923459529876709e-01 4.265475086867809296e-03 -7.207665592432022095e-02 2.777105383574962616e-02 1.417802460491657257e-02 -2.754720449447631836e-01 -2.531954050064086914e-01 1.979454979300498962e-02
-1.858544498682022095e-01 -3.130707144737243652e-02 -1.388103365898132324e-01 3.057264909148216248e-02 -3.971318006515502930e-01 -2.853330969810485840e-01 1.071951538324356079e-01 -1.010396480560302734e-01 7.130939513444900513e-02 -3.198478221893310547e-01 -1.190625410526990891e-02 -1.681045144796371460e-01 5.473233014345169067e-02 -1.656351238489151001e-01 -1.373727917671203613e-01 9.741140902042388916e-02 1.295047998428344727e-02 -2.760470472276210785e-02 2.875660955905914307e-01 7.440464943647384644e-02 -1.910160034894943237e-01 2.210047096014022827e-01 -2.987251579761505127e-01 -9.799240157008171082e-03 -2.721807956695556641e-01 -1.488426625728607178e-01 -3.691979497671127319e-02 -1.520379073917865753e-02 -6.334339827299118042e-02 -1.942464113235473633e-01 -2.882042229175567627e-01 4.906799271702766418e-02
8.746288716793060303e-02 -1.681302487850189209e-02 -1.958919912576675415e-01 2.491939812898635864e-01 -5.949106067419052124e-02 1.155858561396598816e-01 -1.010841280221939087e-01 -2.192075848579406738e-01 -3.349491581320762634e-02 1.601963788270950317e-01 3.828171268105506897e-02 -3.996411710977554321e-02 1.958161741495132446e-01 6.584600359201431274e-02 -2.378306388854980469e-01 -1.337015479803085327e-01 2.764109373092651367e-01 6.067680194973945618e-02 2.243371903896331787e-01 2.411253601312637329e-01 -3.429727852344512939e-01 3.977685272693634033e-01 -9.803152084350585938e-02 6.774186342954635620e-02 -2.789861261844635010e-01 -1.242974847555160522e-01 -1.201832592487335205e-01 2.410849034786224365e-01 -3.143952414393424988e-02 1.464587152004241943e-01 3.095928207039833069e-02 -4.014566913247108459e-02
-8.727729320526123047e-02 2.175706475973129272e-01 -2.244591116905212402e-01 -9.621908515691757202e-02 -3.423751145601272583e-02 1.599285900592803955e-01 -1.102514639496803284e-01 -9.654760360717773438e-02 -1.950943470001220703e-01 -1.710694879293441772e-01 -2.550227940082550049e-02 -1.980413794517517090e-01 -4.250104352831840515e-02 -1.154585927724838257e-01 2.244495786726474762e-02 -1.052210927009582520e-01 1.054533347487449646e-01 1.194716766476631165e-01 2.321571856737136841e-01 4.673530906438827515e-02 -2.445927560329437256e-01 2.803764939308166504e-01 -1.637436076998710632e-02 5.874017626047134399e-02 -5.513093471527099609e-01 -7.400913536548614502e-02 -1.342551857233047485e-01 3.375449180603027344e-01 -1.336557716131210327e-01 1.262617409229278564e-01 9.014358744025230408e-03 -6.612338870763778687e-02
-8.187832683324813843e-02 -5.058337002992630005e-02 2.751955389976501465e-01 2.280254215002059937e-01 -2.063584774732589722e-01 7.760121673345565796e-02 -1.001647636294364929e-01 -1.261632144451141357e-01 2.312432229518890381e-01 -1.867616027593612671e-01 -5.991359800100326538e-02 -5.255297571420669556e-02 1.019815430045127869e-01 -1.297108829021453857e-01 -4.054132103919982910e-01 1.365033350884914398e-02 9.554839134216308594e-02 -2.592052221298217773e-01 2.210022360086441040e-01 2.039551585912704468e-01 -4.123771935701370239e-02 1.809003055095672607e-01 1.927839666604995728e-01 1.685077250003814697e-01 7.577007263898849487e-02 -1.746788024902343750e-01 2.446975409984588623e-01 2.455743849277496338e-01 -8.517598360776901245e-02 2.563336789608001709e-01 -1.044892705976963043e-02 7.566954195499420166e-02
-1.215451434254646301e-01 1.152526065707206726e-01 -7.943192124366760254e-02 -1.210088729858398438e-01 1.259442269802093506e-01 8.076035231351852417e-02 1.365821659564971924e-01 -1.965031474828720093e-01 1.877232640981674194e-01 1.153292357921600342e-01 -1.701041497290134430e-02 -4.094822332262992859e-03 9.977056086063385010e-02 -1.649195551872253418e-01 -4.373967349529266357e-01 -1.921565979719161987e-01 2.602812349796295166e-01 1.310112625360488892e-01 2.805156111717224121e-01 3.362071141600608826e-02 -2.590943574905395508e-01 3.205973207950592041e-01 -2.843732237815856934e-01 -1.395747065544128418e-01 -2.972484529018402100e-01 -1.045279428362846375e-01 -7.922700792551040649e-02 -3.110693767666816711e-02 -3.317460790276527405e-02 -3.563042357563972473e-02 -7.519713789224624634e-02 8.692418783903121948e-02
-3.400279581546783447e-01 7.067802548408508301e-02 1.126850489526987076e-02 -4.080390557646751404e-02 -3.473285138607025146e-01 2.663434483110904694e-02 7.052303105592727661e-02 1.219556853175163269e-02 1.896441578865051270e-01 1.041143834590911865e-01 -1.769490391016006470e-01 1.621842682361602783e-01 -4.538932070136070251e-02 -9.342196583747863770e-02 -1.058735474944114685e-01 2.822988033294677734e-01 9.154297411441802979e-02 1.149939447641372681e-01 1.495620012283325195e-01 6.839098781347274780e-02 -3.699581325054168701e-01 5.597588792443275452e-02 1.149773411452770233e-02 4.730329290032386780e-02 -1.000057309865951538e-01 1.713978797197341919e-01 -1.967700570821762085e-02 3.617651164531707764e-01 -7.778207212686538696e-02 2.988108433783054352e-02 -2.181663066148757935e-01 -3.589079380035400391e-01
-1.759462654590606689e-01 8.482515811920166016e-02 1.026815176010131836e-01 -1.256798803806304932e-01 1.124123409390449524e-01 -2.196515947580337524e-01 7.311998400837182999e-03 -1.578430831432342529e-02 -6.320469826459884644e-02 -2.978022992610931396e-01 -1.174043267965316772e-01 -2.900169789791107178e-02 3.700227439403533936e-01 -8.863493055105209351e-02 -1.960695683956146240e-01 1.922919750213623047e-01 -1.470409929752349854e-01 8.127295225858688354e-02 2.472092211246490479e-01 2.050961405038833618e-01 -9.089258313179016113e-02 1.277122050523757935e-01 -8.536529541015625000e-02 -2.649207413196563721e-01 -3.134606480598449707e-01 2.770683728158473969e-02 5.490111932158470154e-02 3.772046864032745361e-01 1.530521363019943237e-01 2.066885381937026978e-01 -5.378347635269165039e-02 -4.314363002777099609e-03
-1.886500716209411621e-01 3.149641156196594238e-01 -1.064645312726497650e-02 -1.719327569007873535e-01 -1.049474477767944336e-01 9.023651480674743652e-02 -8.702519536018371582e-02 -2.940542399883270264e-01 9.061118215322494507e-02 -1.220157444477081299e-01 -1.578398495912551880e-01 3.000222519040107727e-02 2.980003133416175842e-02 -9.895034134387969971e-02 -7.141161710023880005e-02 -1.023580953478813171e-01 2.888127462938427925e-03 5.482464097440242767e-03 1.107120588421821594e-01 -1.078405007719993591e-01 -3.810525536537170410e-01 7.416152209043502808e-02 -4.552927911281585693e-01 2.503665089607238770e-01 -1.872423887252807617e-01 -1.419513672590255737e-01 3.500607272144407034e-04 1.869911700487136841e-01 -1.960667669773101807e-01 -2.063226401805877686e-01 -1.771450042724609375e-01 6.947615183889865875e-04
-1.580007374286651611e-01 -1.356181949377059937e-01 -1.585692912340164185e-01 1.546475887298583984e-01 -1.417058706283569336e-01 -2.065681765088811517e-04 6.612496823072433472e-02 1.616528630256652832e-01 8.579542487859725952e-02 -5.621334421448409557e-04 -1.303394138813018799e-01 -3.979373723268508911e-02 -8.440476842224597931e-03 -3.118911683559417725e-01 -5.787981152534484863e-01 7.388433814048767090e-02 3.126398324966430664e-01 9.326855093240737915e-02 5.919753387570381165e-02 -1.940711885690689087e-01 1.891922950744628906e-02 2.997637093067169189e-01 -1.639686711132526398e-02 -1.692206598818302155e-02 -3.202926814556121826e-01 5.300102010369300842e-02 -9.605175256729125977e-02 7.418153434991836548e-02 -3.966823220252990723e-02 7.480566203594207764e-02 -1.050880625844001770e-01 1.285754740238189697e-01
-1.251218616962432861e-01 3.437631763517856598e-03 -1.826129108667373657e-01 -1.775619946420192719e-02 -2.165562361478805542e-01 2.159656286239624023e-01 8.831431716680526733e-02 -9.506155550479888916e-02 1.822135299444198608e-01 -8.623722940683364868e-02 -2.940168976783752441e-01 9.488070756196975708e-02 -5.173145234584808350e-02 -3.521678149700164795e-01 -7.668558508157730103e-03 1.922485679388046265e-01 -5.142829939723014832e-02 -8.524079620838165283e-02 1.192897781729698181e-01 -1.861915439367294312e-01 -3.345407247543334961e-01 -2.826684340834617615e-02 -2.201037295162677765e-02 1.104666888713836670e-01 -2.819013297557830811e-01 1.705405488610267639e-02 -3.911188989877700806e-02 3.426147401332855225e-01 -9.768409281969070435e-02 -2.477931231260299683e-02 -1.713417321443557739e-01 -3.436458706855773926e-01
-3.086387217044830322e-01 1.051349565386772156e-01 1.135202273726463318e-01 6.189129874110221863e-02 -2.206037985160946846e-03 -2.563240528106689453e-01 1.313621550798416138e-01 4.222371801733970642e-02 -5.425459891557693481e-02 6.161875650286674500e-02 1.461843699216842651e-01 -2.899869903922080994e-02 5.195795744657516479e-02 -1.479545608162879944e-02 -1.036613062024116516e-01 2.286229431629180908e-01 1.776167899370193481e-01 -9.416782855987548828e-02 3.486636281013488770e-01 3.243656083941459656e-02 -8.657969534397125244e-02 5.218965932726860046e-02 -1.036631464958190918e-01 -2.925082743167877197e-01 -2.763364911079406738e-01 3.335659578442573547e-02 8.752516657114028931e-02 3.748568892478942871e-01 1.077857241034507751e-02 2.799356579780578613e-01 -2.869257032871246338e-01 -2.032775282859802246e-01
-2.932671457529067993e-02 2.135577239096164703e-02 1.890596896409988403e-01 2.098403871059417725e-01 6.524179875850677490e-02 1.242464687675237656e-02 4.992847144603729248e-02 -2.988695912063121796e-02 7.300710678100585938e-02 6.833543628454208374e-02 3.203246369957923889e-02 8.470506966114044189e-02 -1.241172850131988525e-02 -1.127769798040390015e-01 -4.025856256484985352e-01 -1.076712757349014282e-01 1.221010237932205200e-01 1.650129109621047974e-01 1.291981637477874756e-01 4.948593974113464355e-01 -1.892483532428741455e-01 2.721381783485412598e-01 4.871048405766487122e-02 6.161720491945743561e-03 -2.194914519786834717e-01 -3.263159841299057007e-02 -5.902905482798814774e-03 1.515740901231765747e-01 1.165827512741088867e-01 -1.380740106105804443e-01 -4.304631054401397705e-01 -1.274928823113441467e-02
-1.189622133970260620e-01 2.106884270906448364e-01 2.255014516413211823e-02 1.000162288546562195e-01 -1.006627604365348816e-01 -1.564094126224517822e-01 -1.083763763308525085e-01 1.499934494495391846e-01 -5.207408592104911804e-02 1.303979158401489258e-01 6.676784157752990723e-02 -8.186080306768417358e-02 1.626499593257904053e-01 5.090437829494476318e-02 -2.256791144609451294e-01 7.186315953731536865e-02 4.579421579837799072e-01 -1.931060254573822021e-01 3.314744234085083008e-01 -5.199824273586273193e-02 -6.780711561441421509e-02 1.333293169736862183e-01 -1.949720382690429688e-01 -8.604095131158828735e-02 -1.375336050987243652e-01 -7.109281141310930252e-03 2.146739885210990906e-02 1.837232857942581177e-01 -2.389797121286392212e-01 -1.073067337274551392e-01 -4.202179312705993652e-01 1.425767838954925537e-01
-4.659206271171569824e-01 2.402634322643280029e-01 6.350538879632949829e-02 -1.714900583028793335e-01 -2.244648784399032593e-01 -6.372549384832382202e-02 -3.462991118431091309e-02 -8.093433082103729248e-02 2.023207992315292358e-01 -1.296201497316360474e-01 -2.889089584350585938e-01 -3.420850262045860291e-02 -3.558654710650444031e-02 -9.702547639608383179e-02 -9.850469976663589478e-02 -3.574012964963912964e-02 1.593996733427047729e-01 -3.685660660266876221e-02 3.131496012210845947e-01 -1.434267684817314148e-02 1.151516139507293701e-01 1.622066050767898560e-01 -1.664997786283493042e-01 -9.177211672067642212e-02 -6.246322020888328552e-02 -2.427118271589279175e-01 3.038421869277954102e-01 2.120475322008132935e-01 1.202567294239997864e-02 -6.935600191354751587e-02 -2.345534712076187134e-01 6.859014928340911865e-02
-1.701223552227020264e-01 1.878510415554046631e-01 8.856087923049926758e-02 -6.125024333596229553e-02 -2.229173034429550171e-01 2.042395621538162231e-01 -1.621673554182052612e-01 -1.161004006862640381e-01 -2.125747315585613251e-02 2.676076442003250122e-02 1.261864900588989258e-01 -1.611095517873764038e-01 -2.988060563802719116e-02 -2.273652255535125732e-01 -1.974606066942214966e-01 2.347594872117042542e-02 1.940257847309112549e-01 1.842850893735885620e-01 2.742211222648620605e-01 2.473741024732589722e-02 -3.052580356597900391e-01 3.698695600032806396e-01 2.386181205511093140e-01 -5.348510295152664185e-02 -9.742371737957000732e-02 -2.601683139801025391e-01 -2.144729346036911011e-01 8.973111212253570557e-02 1.063776835799217224e-01 1.215809658169746399e-01 -2.367300838232040405e-01 8.511949330568313599e-02
-3.501699268817901611e-01 1.666570603847503662e-01 5.804188549518585205e-02 2.057646214962005615e-01 -7.185458205640316010e-03 4.897904116660356522e-03 1.356329321861267090e-01 1.488420367240905762e-02 -1.604514271020889282e-01 -8.752494305372238159e-02 -2.755585312843322754e-01 1.843451261520385742e-01 -1.144537180662155151e-01 -3.709384202957153320e-01 1.302489489316940308e-01 -5.776819959282875061e-02 -3.984991833567619324e-02 -1.204711794853210449e-01 2.858953475952148438e-01 -8.313950896263122559e-02 -1.850040256977081299e-02 2.441146671772003174e-01 8.540545403957366943e-02 -6.368787144310772419e-04 -2.180258631706237793e-01 -1.946581751108169556e-01 1.865632683038711548e-01 1.518305689096450806e-01 1.850370466709136963e-01 1.297348290681838989e-01 -3.051806390285491943e-01 1.068573743104934692e-01
-4.385779052972793579e-02 -2.289497405290603638e-01 -3.291542828083038330e-02 -1.008621975779533386e-01 1.662529557943344116e-01 9.887182712554931641e-02 -6.379115395247936249e-03 -4.620917513966560364e-02 9.603838622570037842e-02 -3.340031579136848450e-02 -3.782047331333160400e-02 -1.458082795143127441e-01 -6.102005019783973694e-02 -2.757728695869445801e-01 -1.670437455177307129e-01 3.576749004423618317e-03 3.499032855033874512e-01 -1.484369337558746338e-01 2.509603798389434814e-01 1.100168302655220032e-01 -2.969695627689361572e-01 6.905560195446014404e-02 -2.287283092737197876e-01 9.265219420194625854e-02 -3.255926072597503662e-01 2.153121083974838257e-01 -1.567608714103698730e-01 3.831409811973571777e-01 2.320027351379394531e-01 2.117394842207431793e-02 -3.866745159029960632e-02 3.419494256377220154e-02
-1.776287704706192017e-01 1.771960109472274780e-01 -5.071042850613594055e-02 9.880184382200241089e-02 3.269292181357741356e-03 -3.349151089787483215e-02 -2.317805588245391846e-01 9.422155097126960754e-03 1.197876110672950745e-01 -3.078539669513702393e-01 -2.611701488494873047e-01 -2.864691615104675293e-01 -2.072942405939102173e-01 -3.686895072460174561e-01 -7.783117890357971191e-02 -1.698289364576339722e-01 2.129276990890502930e-01 -1.973052918910980225e-01 9.502373635768890381e-02 2.101380079984664917e-01 -1.869393438100814819e-01 3.112962841987609863e-01 1.723778992891311646e-01 -1.032150685787200928e-01 1.668809447437524796e-03 1.718424633145332336e-02 -5.043995752930641174e-02 1.086264625191688538e-01 -2.003470063209533691e-01 1.514057517051696777e-01 -4.688251763582229614e-02 -8.364234864711761475e-02
-2.882061302661895752e-01 4.783981479704380035e-03 1.104577332735061646e-01 -1.542861163616180420e-01 -2.302431017160415649e-01 -9.423909708857536316e-03 4.070014879107475281e-02 1.965883970260620117e-01 1.023899689316749573e-01 -7.792823016643524170e-02 -1.980788409709930420e-01 -1.300982479006052017e-02 -3.782790899276733398e-02 -1.484359204769134521e-01 -1.664005219936370850e-01 1.631402373313903809e-01 1.231034249067306519e-01 -1.276544332504272461e-01 2.922664396464824677e-02 4.053092747926712036e-02 -1.748570203781127930e-01 1.577742099761962891e-01 9.330163593403995037e-04 -1.332429703325033188e-02 1.577600138261914253e-03 2.251570373773574829e-01 -1.297810524702072144e-01 3.177590668201446533e-01 2.963140048086643219e-02 -6.376041471958160400e-02 -2.282380163669586182e-01 -5.819232463836669922e-01
-3.389474749565124512e-01 2.115501761436462402e-01 2.362356521189212799e-02 2.164298295974731445e-01 -3.023330271244049072e-01 -5.086650699377059937e-02 -3.752673566341400146e-01 1.131020188331604004e-01 5.401523783802986145e-03 -8.820047974586486816e-02 -4.556230455636978149e-02 1.172129213809967041e-01 -2.595175504684448242e-01 -5.833109840750694275e-02 -2.513953745365142822e-01 1.183336973190307617e-01 2.549821138381958008e-01 -3.966185729950666428e-03 1.043130755424499512e-01 1.203392446041107178e-01 -2.589543163776397705e-01 2.500195205211639404e-01 4.033313691616058350e-02 -1.654509268701076508e-02 -2.574731188360601664e-04 1.838582754135131836e-01 3.012836538255214691e-02 1.601011902093887329e-01 -1.655397117137908936e-01 1.279028356075286865e-01 -1.285265292972326279e-02 -2.182642817497253418e-01
-2.697587609291076660e-01 3.746939823031425476e-02 -1.092356592416763306e-01 -1.939932405948638916e-01 -1.745229661464691162e-01 8.209062367677688599e-02 7.040745764970779419e-02 -1.733891069889068604e-01 1.850623339414596558e-01 -1.343696713447570801e-01 -2.068153955042362213e-02 6.297922879457473755e-02 1.249172911047935486e-01 6.735868006944656372e-02 -9.705790877342224121e-02 1.330913882702589035e-02 3.058302775025367737e-02 1.794789880514144897e-01 1.845982521772384644e-01 2.469146996736526489e-01 -3.171805739402770996e-01 3.575358390808105469e-01 -2.006378769874572754e-01 1.379588842391967773e-01 1.240748316049575806e-01 -2.119555771350860596e-01 -1.126880198717117310e-02 2.985833883285522461e-01 -6.817288696765899658e-02 -2.690691649913787842e-01 -2.515063881874084473e-01 -1.085866317152976990e-01
-1.907436847686767578e-01 -1.635349355638027191e-02 -1.089833602309226990e-01 3.164546489715576172e-01 -9.880289435386657715e-02 -2.234891206026077271e-01 -1.826580986380577087e-02 -9.645072370767593384e-02 2.651758491992950439e-01 8.345582336187362671e-02 4.501942172646522522e-02 -7.238106429576873779e-02 2.959871888160705566e-01 -1.936872452497482300e-01 6.323347985744476318e-02 -1.399706006050109863e-01 2.329220771789550781e-01 -1.241886466741561890e-01 3.130197227001190186e-01 -2.255908958613872528e-02 -1.620272994041442871e-01 2.810418605804443359e-01 -1.774688949808478355e-03 -1.822044402360916138e-01 3.228522837162017822e-02 1.792843490839004517e-01 -6.374566256999969482e-02 1.327035278081893921e-01 1.568982154130935669e-01 -2.313788980245590210e-01 7.012224942445755005e-02 -3.227790296077728271e-01
-1.549545675516128540e-01 5.635229498147964478e-02 -5.820606276392936707e-02 -2.703642286360263824e-02 -2.857498526573181152e-01 1.341527849435806274e-01 1.512784361839294434e-01 -1.832457035779953003e-01 1.824053823947906494e-01 -8.568607270717620850e-02 -2.533088326454162598e-01 4.335264489054679871e-02 -9.253927273675799370e-04 -2.716455161571502686e-01 -1.417909115552902222e-01 1.177243962883949280e-01 6.407216191291809082e-02 -4.646548535674810410e-03 1.565020978450775146e-01 -7.720187306404113770e-02 -4.319245219230651855e-01 9.349331259727478027e-03 5.612711608409881592e-02 6.779265403747558594e-02 -7.424081116914749146e-02 5.297236517071723938e-02 5.979836732149124146e-02 3.159548044204711914e-01 -1.434214562177658081e-01 4.063394293189048767e-02 -6.437224149703979492e-02 -4.807369410991668701e-01
4.099703952670097351e-02 1.235887855291366577e-01 1.062297597527503967e-01 9.541962295770645142e-02 2.083252038573846221e-04 2.119850516319274902e-01 -1.758917570114135742e-01 7.649122923612594604e-02 1.615968346595764160e-01 -3.246546685695648193e-01 -6.003802269697189331e-02 2.943655550479888916e-01 -1.412328630685806274e-01 -1.173069179058074951e-01 -2.586075279396027327e-04 8.632497489452362061e-02 1.845098584890365601e-01 -9.501268714666366577e-02 2.884775996208190918e-01 1.205103024840354919e-01 -2.088940590620040894e-01 1.550201326608657837e-01 -2.529388070106506348e-01 -1.371843814849853516e-01 1.675148010253906250e-01 8.411061763763427734e-02 4.927734658122062683e-02 4.272221326828002930e-01 8.212303370237350464e-02 -2.645832300186157227e-01 -1.728767454624176025e-01 -1.694538281299173832e-03
-1.380258053541183472e-01 1.013808920979499817e-01 -1.934182196855545044e-01 -1.102922186255455017e-01 -2.066657394170761108e-01 2.562883198261260986e-01 1.421355158090591431e-01 -1.473846882581710815e-01 2.175682783126831055e-01 3.261258453130722046e-02 -3.148373961448669434e-01 -3.808048367500305176e-02 -1.002402417361736298e-02 -2.585121095180511475e-01 -1.540917307138442993e-01 1.721392869949340820e-01 -6.459357589483261108e-02 -1.443511098623275757e-01 4.760717973113059998e-02 -1.808027774095535278e-01 -4.125085175037384033e-01 1.770495204254984856e-03 1.308058947324752808e-02 1.112670153379440308e-01 -2.439730316400527954e-01 -1.025426294654607773e-02 5.648518353700637817e-02 3.290723562240600586e-01 -5.783282220363616943e-02 -5.032018199563026428e-02 -9.873866289854049683e-02 -2.684815824031829834e-01
-4.701497778296470642e-02 -1.693802922964096069e-01 2.500947713851928711e-01 6.151298433542251587e-02 -1.991049200296401978e-01 -4.070157185196876526e-02 -2.085720151662826538e-01 8.715916424989700317e-02 1.643857657909393311e-01 -2.404195964336395264e-01 -2.220000475645065308e-01 1.479265689849853516e-01 2.522415816783905029e-01 -1.538627892732620239e-01 -4.696095362305641174e-02 2.241955846548080444e-01 -1.026705875992774963e-01 -3.270322084426879883e-01 5.589402094483375549e-02 7.192757725715637207e-02 -2.700145356357097626e-02 1.300810277462005615e-01 -8.382811397314071655e-02 -7.662560045719146729e-02 -4.545915722846984863e-01 -7.039532065391540527e-02 -4.728909954428672791e-02 1.454787254333496094e-01 1.606444716453552246e-01 4.378723725676536560e-02 -2.879300415515899658e-01 -1.124114766716957092e-01
-4.216331541538238525e-01 5.205333232879638672e-02 -1.064167097210884094e-01 6.041677668690681458e-02 -1.127435117959976196e-01 -2.305819690227508545e-01 -2.069256752729415894e-01 -2.700307369232177734e-01 3.787203133106231689e-02 8.810757845640182495e-02 -3.018614649772644043e-01 6.244701147079467773e-02 1.291351169347763062e-01 -1.485546529293060303e-01 -1.593902520835399628e-02 1.699893623590469360e-01 2.581004500389099121e-01 -1.414846926927566528e-01 1.708933413028717041e-01 7.955098152160644531e-02 -2.056745290756225586e-01 2.765651345252990723e-01 9.975939989089965820e-02 -8.322329074144363403e-02 -2.070463150739669800e-01 -1.374568939208984375e-01 8.903193473815917969e-02 -5.460244044661521912e-02 1.011143252253532410e-02 3.128780052065849304e-02 2.690524756908416748e-01 2.164233326911926270e-01
-1.688975393772125244e-01 2.309523373842239380e-01 -2.020713835954666138e-01 -5.081539973616600037e-02 -2.268025279045104980e-01 1.622502058744430542e-01 -1.876213587820529938e-02 7.577325403690338135e-02 -1.281967014074325562e-01 5.649057775735855103e-02 9.471507370471954346e-02 -2.608719468116760254e-01 1.984663493931293488e-02 -2.729422599077224731e-02 -2.478024549782276154e-02 1.943404413759708405e-02 1.645990908145904541e-01 1.538728028535842896e-01 2.332586199045181274e-01 1.110657453536987305e-01 -3.004490435123443604e-01 3.319669663906097412e-01 1.549450159072875977e-01 6.983300298452377319e-02 -3.609733283519744873e-01 -1.826617419719696045e-01 3.477022051811218262e-02 3.499641418457031250e-01 4.750632867217063904e-02 -2.083324790000915527e-01 -5.329020693898200989e-02 9.674140065908432007e-02
-3.356631398200988770e-01 8.183793723583221436e-02 6.854096800088882446e-02 -2.135863006114959717e-01 6.536649167537689209e-02 -2.001744508743286133e-01 7.110068947076797485e-02 -2.914625406265258789e-01 2.328803390264511108e-01 -2.174442410469055176e-01 -1.065602824091911316e-01 -1.171395555138587952e-01 8.727563917636871338e-02 -9.361930191516876221e-02 -9.214281290769577026e-02 2.763822674751281738e-01 2.118698656558990479e-01 9.190391004085540771e-02 1.770176440477371216e-01 -1.397867500782012939e-01 2.747880481183528900e-02 3.766281530261039734e-02 -1.806524842977523804e-01 -1.651256084442138672e-01 -2.307960093021392822e-01 -1.546143144369125366e-01 1.779193282127380371e-01 3.152463734149932861e-01 1.313775181770324707e-01 1.385499089956283569e-01 -2.390648126602172852e-01 -3.770243143662810326e-03
-7.794655859470367432e-02 -1.041937395930290222e-01 -1.685725711286067963e-02 -9.091921150684356689e-02 -1.488128006458282471e-01 -1.416119337081909180e-01 1.617286726832389832e-02 -2.644155621528625488e-01 1.442157328128814697e-01 -1.246219724416732788e-01 -1.337754279375076294e-01 3.924283664673566818e-03 8.374689146876335144e-03 5.858311429619789124e-03 5.026685073971748352e-02 -1.447485759854316711e-02 2.482280284166336060e-01 -4.858387261629104614e-02 1.649433970451354980e-01 -1.434331536293029785e-01 -3.313984274864196777e-01 4.002050161361694336e-01 -4.155873879790306091e-02 1.044856607913970947e-01 -2.062784135341644287e-01 1.062476485967636108e-01 -2.692126296460628510e-02 3.363931477069854736e-01 -2.620729990303516388e-02 4.352826252579689026e-02 -3.188459575176239014e-01 3.724263906478881836e-01
8.027596771717071533e-02 -1.470565646886825562e-01 -1.380162239074707031e-01 1.131426617503166199e-01 -1.670431792736053467e-01 -1.978785991668701172e-01 2.265627961605787277e-03 4.697099328041076660e-02 4.829038977622985840e-01 -1.735478341579437256e-01 -8.121982216835021973e-02 -4.213172942399978638e-02 2.541143596172332764e-01 -1.380378454923629761e-01 -3.565336391329765320e-02 -2.147570103406906128e-01 2.604745328426361084e-01 -1.750407218933105469e-01 4.842371493577957153e-02 4.422412440180778503e-02 -2.536909282207489014e-01 2.153674513101577759e-01 -7.627259939908981323e-02 1.670892387628555298e-01 -3.530728220939636230e-01 1.061611920595169067e-01 -8.051879703998565674e-02 2.382702380418777466e-01 4.929789528250694275e-02 -8.888042718172073364e-02 3.386140614748001099e-02 1.008660569787025452e-01
-8.451279997825622559e-02 2.135154008865356445e-01 6.917767226696014404e-02 3.612149655818939209e-01 -9.495998173952102661e-02 5.766946449875831604e-02 -2.898263037204742432e-01 -1.877005547285079956e-01 2.630167901515960693e-01 -2.453973889350891113e-01 -3.281787037849426270e-01 9.516344964504241943e-02 1.474292278289794922e-01 -1.533765196800231934e-01 -2.856234787032008171e-03 3.108326494693756104e-01 1.265415251255035400e-01 -1.491190195083618164e-01 3.870185837149620056e-02 -3.880822286009788513e-02 -1.321876645088195801e-01 7.375049591064453125e-02 2.278851270675659180e-01 1.954897046089172363e-01 -2.330199629068374634e-01 1.083345860242843628e-01 -2.568362513557076454e-03 1.157094314694404602e-01 1.776451766490936279e-01 -1.143823191523551941e-01 5.139630660414695740e-02 -1.066158190369606018e-01
-1.830623745918273926e-01 5.888308584690093994e-02 -1.870308071374893188e-01 2.613388299942016602e-01 -2.518796920776367188e-01 2.925649099051952362e-02 1.424361020326614380e-01 -8.207740262150764465e-03 4.229713082313537598e-01 -1.346261352300643921e-01 -1.824299246072769165e-01 -2.361360639333724976e-01 -9.244737029075622559e-02 -7.558039575815200806e-02 -3.005151450634002686e-01 -1.142913848161697388e-01 1.587785184383392334e-01 -7.563930004835128784e-02 4.611903429031372070e-02 4.460987821221351624e-02 -2.565918266773223877e-01 8.226568996906280518e-02 2.502899765968322754e-01 1.527220904827117920e-01 -4.495720565319061279e-02 -1.102176755666732788e-01 1.653358042240142822e-01 1.815186887979507446e-01 3.184807896614074707e-01 -3.802025690674781799e-02 -1.681000739336013794e-02 1.223906408995389938e-02
-1.838970333337783813e-01 1.095099896192550659e-01 -8.686046116054058075e-03 8.531863987445831299e-02 -2.739023268222808838e-01 7.411585748195648193e-02 1.800716817378997803e-01 1.121608763933181763e-01 1.894336640834808350e-01 5.203053727746009827e-02 -9.118082374334335327e-02 1.586562544107437134e-01 -1.974255889654159546e-01 -2.404855191707611084e-01 -1.436809152364730835e-01 1.994117647409439087e-01 2.048382163047790527e-01 -7.187751121819019318e-03 1.542108505964279175e-01 -1.123669520020484924e-01 -3.776939213275909424e-01 1.061659082770347595e-01 -1.298066377639770508e-01 -7.375558465719223022e-02 -8.683405071496963501e-02 3.664015233516693115e-02 9.966505318880081177e-02 3.078314363956451416e-01 -1.262879073619842529e-01 -3.777050599455833435e-02 4.276101477444171906e-03 -4.543292224407196045e-01
-3.315267860889434814e-01 2.043600752949714661e-02 -3.282333165407180786e-02 1.264178901910781860e-01 -9.504478424787521362e-02 2.050985991954803467e-01 -1.863196492195129395e-01 2.525229156017303467e-01 -5.762550234794616699e-02 1.831216514110565186e-01 -1.495544314384460449e-01 -1.250751018524169922e-01 5.902782827615737915e-02 -2.596365213394165039e-01 -2.672881186008453369e-01 -2.680692262947559357e-02 1.175946295261383057e-01 -4.371976107358932495e-02 3.605014085769653320e-01 3.473719060420989990e-01 -1.779457330703735352e-01 2.210379950702190399e-02 -8.729303628206253052e-02 -2.549224346876144409e-02 -1.391104310750961304e-01 3.795972838997840881e-02 -1.367787420749664307e-01 1.470516175031661987e-01 2.707581818103790283e-01 -1.832460165023803711e-01 -1.715471297502517700e-01 -2.959500253200531006e-02
-3.268852829933166504e-01 1.874421536922454834e-02 -1.958255916833877563e-01 -1.965523809194564819e-01 -9.421169012784957886e-02 -4.651689529418945312e-02 -3.355479538440704346e-01 -7.953738421201705933e-02 8.752923458814620972e-02 1.098849698901176453e-01 -2.746056914329528809e-01 6.733407080173492432e-02 2.570500373840332031e-01 -2.948895990848541260e-01 -4.690313711762428284e-02 3.015436418354511261e-02 4.369915723800659180e-01 2.127418518066406250e-01 -3.537301346659660339e-02 -9.901615232229232788e-02 -2.122940868139266968e-01 -8.745682239532470703e-02 -1.320333778858184814e-01 1.404417157173156738e-01 -3.368977084755897522e-02 1.332979276776313782e-02 1.122146695852279663e-01 1.897012591361999512e-01 1.223669270984828472e-03 7.161756604909896851e-02 -1.142513304948806763e-01 -1.575063914060592651e-01
-2.281066924333572388e-01 1.079900786280632019e-01 -1.962280124425888062e-01 1.691923588514328003e-01 1.342877596616744995e-01 3.744533658027648926e-01 -4.902042821049690247e-02 2.992263436317443848e-01 -6.484311819076538086e-02 1.927263289690017700e-01 1.843349309638142586e-03 -9.318364784121513367e-03 9.778212755918502808e-02 -1.530686467885971069e-01 -3.221661150455474854e-01 4.170086607336997986e-02 1.380173712968826294e-01 7.886598259210586548e-02 1.252710670232772827e-01 2.121087014675140381e-01 -2.820647060871124268e-01 2.479127347469329834e-01 -1.212402209639549255e-01 1.042337194085121155e-01 -2.153123021125793457e-01 5.325275473296642303e-03 -7.574700564146041870e-02 1.146996989846229553e-01 1.712707877159118652e-01 -1.938167512416839600e-01 -1.956333369016647339e-01 -1.266390234231948853e-01
1.366792470216751099e-01 1.935829818248748779e-01 -2.690342366695404053e-01 5.792684480547904968e-02 1.156309992074966431e-01 2.310340106487274170e-02 -1.355849206447601318e-01 7.849256694316864014e-02 3.303222060203552246e-01 6.556891649961471558e-02 -2.481756806373596191e-01 6.012482568621635437e-02 1.455835904926061630e-02 1.946647465229034424e-01 -1.300738602876663208e-01 4.439013451337814331e-02 2.204772531986236572e-01 -1.293982416391372681e-01 2.763260602951049805e-01 1.303934007883071899e-01 -4.164820611476898193e-01 2.657978832721710205e-01 -2.706296369433403015e-02 -2.349084801971912384e-02 -1.860031932592391968e-01 2.101886868476867676e-01 5.768348276615142822e-02 2.183548957109451294e-01 2.434789240360260010e-01 1.322175934910774231e-02 2.642407827079296112e-02 2.450013998895883560e-03
-1.709019988775253296e-01 5.135526135563850403e-02 -4.816446453332901001e-02 8.325806260108947754e-02 -2.700260579586029053e-01 1.078419014811515808e-01 -9.078853763639926910e-03 -3.427627310156822205e-02 -2.710012197494506836e-01 -1.885432749986648560e-01 -8.108154684305191040e-02 -2.519340515136718750e-01 -6.263404339551925659e-02 -1.540106385946273804e-01 1.216240003705024719e-01 -1.109749302268028259e-01 2.450182586908340454e-01 8.941839635372161865e-02 9.436173737049102783e-02 1.285967975854873657e-01 -2.516040802001953125e-01 2.597310245037078857e-01 -1.588807255029678345e-01 5.597098171710968018e-02 -3.900693655014038086e-01 -1.178974751383066177e-02 1.322767138481140137e-01 3.851303756237030029e-01 2.282212226418778300e-04 7.234309613704681396e-02 2.341030389070510864e-01 -9.247694164514541626e-02
-4.245624542236328125e-01 1.101145800203084946e-02 1.189217865467071533e-01 -5.704319477081298828e-02 2.716529071331024170e-01 -1.102004721760749817e-01 -2.431997656822204590e-01 8.286315947771072388e-02 1.231933757662773132e-01 -3.178468048572540283e-01 -2.831607758998870850e-01 1.430759727954864502e-01 1.045702248811721802e-01 5.994621664285659790e-02 -2.066752016544342041e-01 7.151565700769424438e-02 -3.966266289353370667e-02 1.061045378446578979e-01 2.948568761348724365e-01 -3.329935669898986816e-02 -1.743010133504867554e-01 1.809835284948348999e-01 2.366630174219608307e-02 1.696648299694061279e-01 9.393056854605674744e-03 -9.950555860996246338e-02 -1.598875522613525391e-01 1.002907082438468933e-01 8.086995780467987061e-02 2.059619426727294922e-01 -2.042373269796371460e-02 -2.875997126102447510e-01
-1.825910434126853943e-02 -6.828865502029657364e-03 -5.713183432817459106e-02 -1.419481337070465088e-01 4.442447796463966370e-02 -1.268753558397293091e-01 -1.714486628770828247e-01 -1.313993930816650391e-01 1.174671202898025513e-01 6.157424673438072205e-02 -6.081077083945274353e-02 -5.206677690148353577e-02 -1.510558836162090302e-02 -3.982947766780853271e-02 -2.909997999668121338e-01 -2.314680069684982300e-01 2.257632762193679810e-01 -1.058538556098937988e-01 1.259504854679107666e-01 3.426590263843536377e-01 -3.308582901954650879e-01 1.517167240381240845e-01 -1.095404252409934998e-01 1.570826023817062378e-01 -3.449883759021759033e-01 -8.460948243737220764e-03 -5.740208923816680908e-02 -3.738638386130332947e-02 2.583827376365661621e-01 -2.491388916969299316e-01 -3.580619692802429199e-01 4.438477382063865662e-02
1.282957382500171661e-02 7.404982298612594604e-02 1.516748312860727310e-02 3.996185213327407837e-02 9.217655658721923828e-02 -6.801053881645202637e-02 1.055166050791740417e-01 1.253195293247699738e-02 1.285323128104209900e-02 -2.205058187246322632e-01 -6.683903932571411133e-02 3.360353782773017883e-02 -1.093162782490253448e-02 -2.245999574661254883e-01 -3.423924446105957031e-01 -4.025890231132507324e-01 2.477489709854125977e-01 7.307443767786026001e-02 1.094360500574111938e-01 4.183109104633331299e-01 -2.215773016214370728e-01 2.344688177108764648e-01 1.462060064077377319e-01 5.377610027790069580e-02 -2.839000225067138672e-01 -1.481548249721527100e-01 5.393418297171592712e-02 1.349333226680755615e-01 -2.553576044738292694e-02 -1.407281011343002319e-01 -2.156446278095245361e-01 -1.058707833290100098e-01
-6.634093821048736572e-02 -7.042677700519561768e-02 -3.307111933827400208e-02 -3.433378934860229492e-01 -1.653553694486618042e-01 1.235288381576538086e-01 2.234106063842773438e-01 -2.712113084271550179e-03 9.886910766363143921e-02 -2.737165987491607666e-01 -3.671702444553375244e-01 1.535979956388473511e-01 2.842937111854553223e-01 -2.854599058628082275e-01 -1.060453280806541443e-01 -8.068430423736572266e-02 2.101154774427413940e-01 -5.625855550169944763e-02 -1.244952529668807983e-02 -5.318489670753479004e-02 -2.304188311100006104e-01 4.826152697205543518e-02 -1.079508140683174133e-01 6.409165263175964355e-02 -1.087500974535942078e-01 1.509848088026046753e-01 1.971435248851776123e-01 2.109001427888870239e-01 4.870967939496040344e-02 -4.441216215491294861e-02 -2.614159882068634033e-01 -2.093887627124786377e-01
-2.763821780681610107e-01 -9.320459514856338501e-02 -9.140554815530776978e-02 3.868127241730690002e-02 2.183994464576244354e-02 9.651024639606475830e-02 1.841911077499389648e-01 -1.091481298208236694e-01 -7.519603520631790161e-02 -2.843912318348884583e-02 -1.197639037854969501e-03 -8.864054828882217407e-02 4.926937073469161987e-02 -1.617905795574188232e-01 -3.954102993011474609e-01 1.982265710830688477e-01 4.452958405017852783e-01 -9.964706376194953918e-03 2.392140328884124756e-01 -2.785329148173332214e-02 -2.180174291133880615e-01 1.143382415175437927e-01 2.303942739963531494e-01 -4.915297031402587891e-03 5.453637801110744476e-03 -1.629172563552856445e-01 -2.513970434665679932e-01 1.393247693777084351e-01 1.000373661518096924e-01 -1.803906112909317017e-01 -2.342181354761123657e-01 1.848992109298706055e-01
-2.372154146432876587e-01 1.672387495636940002e-02 -6.777347065508365631e-03 -1.097739189863204956e-01 -2.117955237627029419e-01 5.079551041126251221e-02 -3.555667120963335037e-03 4.272200167179107666e-02 -4.172784462571144104e-02 -2.179309725761413574e-01 2.650978565216064453e-01 -5.458315089344978333e-02 -8.549436181783676147e-02 -2.522836625576019287e-01 -3.066782057285308838e-01 2.738322913646697998e-01 4.094707965850830078e-01 -1.029712799936532974e-02 1.504812985658645630e-01 1.948455274105072021e-01 -2.450916916131973267e-01 2.186107039451599121e-01 6.796764582395553589e-02 1.015836652368307114e-02 4.804691299796104431e-02 -1.435623168945312500e-01 -1.096834465861320496e-01 8.565965294837951660e-02 4.509788006544113159e-02 -1.221353635191917419e-01 -2.391190826892852783e-01 2.494265288114547729e-01
-8.890228718519210815e-02 1.262308508157730103e-01 -3.487582132220268250e-02 6.119887810200452805e-03 -3.747935593128204346e-02 4.306013286113739014e-01 -4.133517388254404068e-03 -2.473477572202682495e-01 -6.290923058986663818e-02 -1.144765615463256836e-01 -1.434257775545120239e-01 2.328486442565917969e-01 1.783930324018001556e-02 -2.750573158264160156e-01 -2.395049929618835449e-01 1.536057889461517334e-01 1.331730484962463379e-01 3.302727639675140381e-01 5.143049359321594238e-02 -2.348732389509677887e-02 -2.434278279542922974e-01 1.603375971317291260e-01 -1.650963425636291504e-01 1.691912859678268433e-01 1.552222855389118195e-02 6.620503216981887817e-02 1.656035333871841431e-01 3.027366399765014648e-01 -4.172895476222038269e-02 -7.847429811954498291e-02 -2.250905483961105347e-01 -1.580543965101242065e-01
-1.864139288663864136e-01 1.233796030282974243e-01 6.437464058399200439e-02 2.108474075794219971e-01 -4.660321772098541260e-02 2.139543592929840088e-01 1.186071988195180893e-02 -2.629777491092681885e-01 -1.422031503170728683e-02 1.007120031863451004e-02 -1.049192696809768677e-01 8.173263072967529297e-02 -3.213346302509307861e-01 2.026943303644657135e-02 -4.525479376316070557e-01 -9.143959730863571167e-02 1.486543864011764526e-01 -4.752903431653976440e-02 7.107794284820556641e-02 4.633003473281860352e-02 -4.359174892306327820e-02 3.173722624778747559e-01 -1.364589035511016846e-01 4.373296722769737244e-02 -2.322344332933425903e-01 1.120229810476303101e-01 -6.153772398829460144e-02 3.766337633132934570e-01 -2.753114700317382812e-01 4.730779305100440979e-02 2.366857416927814484e-02 6.268498301506042480e-02
-1.905650198459625244e-01 2.118784487247467041e-01 -1.161541119217872620e-01 7.705340534448623657e-02 -1.349759697914123535e-01 5.473560467362403870e-02 -2.276883423328399658e-01 -1.286533325910568237e-01 -2.063919752836227417e-01 -2.539805173873901367e-01 -7.120104879140853882e-02 -3.279168009757995605e-01 6.805896759033203125e-02 -3.191688656806945801e-01 1.834084242582321167e-01 1.833722740411758423e-01 2.171926796436309814e-01 6.262877583503723145e-02 3.105681538581848145e-01 -3.565133363008499146e-02 -1.787599325180053711e-01 1.726747900247573853e-01 1.316198706626892090e-01 1.936367154121398926e-01 -3.148617148399353027e-01 9.596526622772216797e-02 1.133288443088531494e-01 -1.651052758097648621e-02 -1.046885848045349121e-01 -8.942294865846633911e-02 -1.789710833691060543e-03 1.022536754608154297e-01
7.832618057727813721e-02 1.943749636411666870e-01 -1.010647416114807129e-01 -1.865570694208145142e-01 -2.313895970582962036e-01 1.844471395015716553e-01 -2.608408629894256592e-01 -1.858044713735580444e-01 3.259602002799510956e-03 7.567535340785980225e-02 4.410092160105705261e-02 -1.219008639454841614e-01 -1.170156430453062057e-02 -2.093725353479385376e-01 7.629708945751190186e-02 4.514455422759056091e-02 3.602586686611175537e-01 -2.009118199348449707e-01 2.815182507038116455e-01 5.267328396439552307e-02 -2.642640173435211182e-01 2.615917026996612549e-01 -9.569674730300903320e-02 -7.520062476396560669e-02 -3.422738313674926758e-01 -1.962357759475708008e-01 -1.161518096923828125e-01 2.217563986778259277e-01 -5.005316436290740967e-02 -8.043283224105834961e-02 6.803566217422485352e-02 -9.684606641530990601e-02
-3.440585136413574219e-01 1.436008363962173462e-01 2.071981579065322876e-01 -1.923709362745285034e-01 6.367976963520050049e-02 -8.624149113893508911e-02 -2.030849158763885498e-01 1.156605407595634460e-01 2.415790259838104248e-01 -6.390728056430816650e-02 3.815425932407379150e-02 -4.686760529875755310e-02 2.795451581478118896e-01 -2.419569045305252075e-01 1.298435218632221222e-02 3.069926798343658447e-01 7.866134494543075562e-02 9.674666821956634521e-02 2.396141439676284790e-01 1.146697923541069031e-01 -7.747920602560043335e-02 2.263223826885223389e-01 1.572224050760269165e-01 4.774922877550125122e-02 -3.655331432819366455e-01 2.387513779103755951e-02 2.515701949596405029e-01 4.863298311829566956e-02 2.088992483913898468e-02 1.729463636875152588e-01 -1.257128417491912842e-01 -3.781148791313171387e-02
-8.045241981744766235e-02 -6.180868670344352722e-02 -6.860484927892684937e-02 -1.117014139890670776e-01 -1.474106013774871826e-01 7.701840251684188843e-02 6.592698395252227783e-02 1.218821946531534195e-02 -9.159921109676361084e-02 -8.874946087598800659e-02 1.444156169891357422e-01 -1.518731266260147095e-01 6.532627344131469727e-02 -4.274607002735137939e-01 -2.627912759780883789e-01 1.897430270910263062e-01 3.239955604076385498e-01 -1.566275767982006073e-02 2.145094722509384155e-01 2.649863362312316895e-01 -3.287490904331207275e-01 2.174622565507888794e-01 6.429076939821243286e-02 -2.191359996795654297e-01 9.023185074329376221e-02 -2.235579043626785278e-01 3.726175054907798767e-02 3.746952489018440247e-02 1.099981516599655151e-01 6.028064340353012085e-02 -2.661151289939880371e-01 1.081367209553718567e-01
-1.606427133083343506e-01 5.133351311087608337e-02 -6.155173480510711670e-02 -1.396720297634601593e-02 1.929811835289001465e-01 1.974947899580001831e-01 4.743658378720283508e-02 2.548568844795227051e-01 -1.402929127216339111e-01 3.770457953214645386e-02 -6.878858059644699097e-02 6.856968253850936890e-02 1.240974515676498413e-01 -2.744204699993133545e-01 -2.229510545730590820e-01 -5.687123909592628479e-02 1.782140880823135376e-01 -4.972718283534049988e-02 2.578248381614685059e-01 9.154146164655685425e-02 -1.154820397496223450e-01 1.740175932645797729e-01 -2.074993848800659180e-01 9.651355445384979248e-02 -4.110720455646514893e-01 -7.591216266155242920e-02 -1.453350633382797241e-01 4.472113549709320068e-01 1.291768550872802734e-01 1.733546704053878784e-01 4.122743010520935059e-02 -2.375473640859127045e-02
-3.696200847625732422e-01 1.908224076032638550e-01 1.596827507019042969e-01 1.212408673018217087e-02 2.385209500789642334e-01 3.817105293273925781e-02 -8.039166778326034546e-02 -1.316033452749252319e-01 6.201891228556632996e-02 -5.290568992495536804e-02 -1.629335731267929077e-01 -1.178652606904506683e-02 1.560349911451339722e-01 1.605729460716247559e-01 -1.275573521852493286e-01 4.860802739858627319e-02 1.599251329898834229e-01 1.302089840173721313e-01 3.024083673954010010e-01 1.705122888088226318e-01 1.015238389372825623e-01 5.987020581960678101e-02 -3.401502966880798340e-01 5.121132358908653259e-03 -1.792041212320327759e-01 -7.637715898454189301e-03 -4.826966300606727600e-02 4.430118799209594727e-01 1.095775235444307327e-02 1.422031223773956299e-01 2.086831070482730865e-02 -2.699629068374633789e-01
-2.569205164909362793e-01 1.097532659769058228e-01 -8.209188282489776611e-02 9.198953211307525635e-02 -2.338127791881561279e-01 2.380468845367431641e-01 5.739392712712287903e-02 1.593762338161468506e-01 1.849374473094940186e-01 1.089484244585037231e-01 7.894925028085708618e-02 -1.339906156063079834e-01 1.055454835295677185e-01 -2.451223582029342651e-01 -4.685887992382049561e-01 2.400279603898525238e-02 1.847823858261108398e-01 3.432146832346916199e-02 2.081924378871917725e-01 6.050330400466918945e-02 -5.209326371550559998e-02 3.462975025177001953e-01 -7.211262732744216919e-02 -1.393554657697677612e-01 -1.886517107486724854e-01 5.380422249436378479e-02 -2.608602941036224365e-01 1.581858396530151367e-01 -1.215956062078475952e-01 -5.919397622346878052e-02 -1.471774131059646606e-01 6.318002939224243164e-02
-6.892018020153045654e-02 2.953781485557556152e-01 -4.412367194890975952e-02 2.760365009307861328e-01 -1.855696439743041992e-01 6.929592043161392212e-02 2.948075719177722931e-02 4.739404097199440002e-02 -4.066439345479011536e-02 1.061167716979980469e-01 1.620521396398544312e-02 7.094240188598632812e-02 -3.107867389917373657e-02 -1.876408010721206665e-01 -2.582798302173614502e-01 -2.544717788696289062e-01 1.596745662391185760e-02 -9.956463426351547241e-02 9.648274630308151245e-02 1.171388849616050720e-01 -2.508408129215240479e-01 4.048099219799041748e-01 1.895097047090530396e-01 2.515242099761962891e-01 -2.535942196846008301e-01 -1.496813539415597916e-02 4.022430628538131714e-02 2.378722280263900757e-01 -2.765356302261352539e-01 -1.064985319972038269e-01 -1.574466526508331299e-01 8.454825729131698608e-02
-5.511699989438056946e-02 5.503020063042640686e-02 -1.668099500238895416e-02 1.430259738117456436e-02 1.958067715167999268e-02 -1.081685349345207214e-01 1.985336691141128540e-01 -9.243974834680557251e-02 -5.867128446698188782e-02 -3.938446640968322754e-01 3.835492581129074097e-02 1.751927882432937622e-01 4.354517906904220581e-02 8.180653303861618042e-02 -1.033056974411010742e-01 -7.511635869741439819e-02 7.237211614847183228e-02 -1.464323699474334717e-02 7.806309312582015991e-02 -7.542518526315689087e-02 -3.525551557540893555e-01 4.473939836025238037e-01 2.139585316181182861e-01 2.206174731254577637e-01 -3.674125373363494873e-01 3.923505544662475586e-02 1.213667988777160645e-01 7.211578637361526489e-02 1.677329242229461670e-01 3.284719586372375488e-02 -2.681351304054260254e-01 1.551460921764373779e-01
-3.303780034184455872e-02 1.234557852149009705e-01 -2.400807738304138184e-01 -2.528553009033203125e-01 -1.625462323427200317e-01 -1.161275729537010193e-01 -6.497190892696380615e-02 -9.592359513044357300e-02 1.372085809707641602e-01 -1.813202979974448681e-03 -1.503840088844299316e-01 -3.750600814819335938e-01 -4.375177249312400818e-02 3.702260181307792664e-02 6.381785031408071518e-03 -4.689333587884902954e-02 -4.465624690055847168e-02 -1.234923750162124634e-01 2.954409122467041016e-01 -4.717193171381950378e-02 -1.738761961460113525e-01 3.912493288516998291e-01 -6.211638078093528748e-02 1.327291578054428101e-01 -3.659317195415496826e-01 -2.608084818348288536e-03 2.234794348478317261e-01 1.848014146089553833e-01 1.860855668783187866e-01 5.899298936128616333e-02 -9.526706486940383911e-02 -2.106955945491790771e-01
-2.714113295078277588e-01 9.896579198539257050e-03 -2.806524932384490967e-01 -2.398977130651473999e-01 -2.560071945190429688e-01 1.631208956241607666e-01 -1.953825652599334717e-01 -2.624178826808929443e-01 1.097766682505607605e-01 2.283040434122085571e-01 -7.131476700305938721e-02 2.143450677394866943e-01 1.811617240309715271e-02 -2.561965286731719971e-01 -1.165101006627082825e-01 3.230586275458335876e-02 2.089592367410659790e-01 1.174642369151115417e-01 1.146817579865455627e-01 6.503099203109741211e-02 -1.383001804351806641e-01 8.652327582240104675e-03 7.657495141029357910e-02 2.936821281909942627e-01 -7.695094496011734009e-02 1.929371431469917297e-02 1.787940561771392822e-01 3.235452473163604736e-01 1.486957371234893799e-01 -8.593910932540893555e-02 -2.517684921622276306e-02 -1.889957338571548462e-01
-4.320929050445556641e-01 -8.204313367605209351e-02 1.901111006736755371e-01 7.008730620145797729e-02 1.252733618021011353e-01 6.444117426872253418e-02 9.675405919551849365e-02 -2.378898113965988159e-02 -1.159094423055648804e-01 -2.287718504667282104e-01 -1.857712566852569580e-01 3.829162418842315674e-01 -1.670977473258972168e-02 -6.914524734020233154e-02 -8.910556882619857788e-02 -9.074091911315917969e-02 7.162012904882431030e-02 -4.324117675423622131e-02 2.271638810634613037e-01 1.926061809062957764e-01 -1.439041644334793091e-01 2.422458976507186890e-01 7.174216676503419876e-03 5.593228340148925781e-02 -1.676723808050155640e-01 -9.283159673213958740e-02 -3.938626963645219803e-03 2.821723818778991699e-01 -3.402575552463531494e-01 -1.809153556823730469e-01 2.088133431971073151e-02 1.549655050039291382e-01
-2.027882188558578491e-01 -1.405135635286569595e-02 -1.010229811072349548e-01 2.707304358482360840e-01 -3.688347351271659136e-04 5.686011165380477905e-02 2.601587399840354919e-02 9.527702629566192627e-02 7.455230504274368286e-02 -1.999164521694183350e-01 8.587250113487243652e-02 -1.385606825351715088e-01 1.106533855199813843e-01 -2.300718426704406738e-01 -5.345885455608367920e-02 -1.015458181500434875e-01 -1.077007800340652466e-01 -2.113171070814132690e-01 2.238121181726455688e-01 1.422394160181283951e-02 -1.447919607162475586e-01 5.617855191230773926e-01 -5.813011899590492249e-02 3.059515543282032013e-02 -6.182030588388442993e-02 2.775172591209411621e-01 -2.082152962684631348e-01 3.647888004779815674e-01 3.048203140497207642e-02 -3.689556941390037537e-02 -6.898733228445053101e-02 -1.882632030174136162e-03
-3.485091924667358398e-01 1.673453003168106079e-01 8.723055571317672729e-02 1.729767955839633942e-02 1.562089473009109497e-01 -9.870172291994094849e-02 -2.463580220937728882e-01 -3.626271188259124756e-01 3.840203955769538879e-02 -2.030260115861892700e-01 -1.330095231533050537e-01 6.554231047630310059e-02 9.788725525140762329e-03 2.477711625397205353e-02 2.980502322316169739e-02 4.861778393387794495e-02 3.646116256713867188e-01 1.137502864003181458e-02 2.724946141242980957e-01 3.146620467305183411e-02 8.466798067092895508e-02 5.762412399053573608e-02 -1.591762155294418335e-01 -2.551711723208427429e-02 -3.016485571861267090e-01 -1.383015215396881104e-01 6.832751631736755371e-02 3.486901819705963135e-01 -1.856179535388946533e-01 1.256113685667514801e-02 -1.571010798215866089e-01 -8.481695502996444702e-02
-1.939928829669952393e-01 -3.162584826350212097e-02 1.156153529882431030e-01 -7.101088017225265503e-02 -1.639187186956405640e-01 -1.858772039413452148e-01 -9.989193826913833618e-02 -2.518060505390167236e-01 2.359685897827148438e-01 1.164219304919242859e-01 3.499010577797889709e-02 -5.942933261394500732e-02 2.383679896593093872e-01 7.618026435375213623e-02 4.537784308195114136e-02 4.053782671689987183e-02 5.102363065816462040e-04 -1.380355656147003174e-01 1.014102771878242493e-01 -2.107107453048229218e-02 -4.653663337230682373e-01 6.389690935611724854e-02 -1.761174798011779785e-01 8.064936101436614990e-02 -1.660083532333374023e-01 1.642582267522811890e-01 -1.565101593732833862e-01 3.455848395824432373e-01 -2.622333168983459473e-02 1.450666487216949463e-01 -3.524129986763000488e-01 1.883960813283920288e-01
-1.651040166616439819e-01 1.919084973633289337e-02 -6.896623875945806503e-03 -1.835322827100753784e-01 -2.532620429992675781e-01 -1.622124165296554565e-01 -1.621195524930953979e-01 -1.111898920498788357e-03 5.756066367030143738e-02 -4.276860058307647705e-01 -1.249377653002738953e-01 2.196775674819946289e-01 -3.653633967041969299e-02 6.429945677518844604e-02 -3.302782177925109863e-01 2.126410230994224548e-02 3.221846818923950195e-01 2.134385257959365845e-01 1.337934583425521851e-01 5.699451640248298645e-02 -2.488999515771865845e-01 -1.857408881187438965e-01 1.419648621231317520e-02 1.027415171265602112e-01 -6.220830231904983521e-02 1.472704559564590454e-01 -8.182012289762496948e-02 2.477677017450332642e-01 9.998439997434616089e-02 1.490633040666580200e-01 1.110545843839645386e-01 -2.022202312946319580e-01
-4.057015180587768555e-01 1.128953695297241211e-01 -1.506947576999664307e-01 -1.140895858407020569e-01 -2.316713184118270874e-01 -8.864136785268783569e-02 -1.609509140253067017e-01 -1.274842023849487305e-01 3.095302283763885498e-01 -1.162646338343620300e-01 -3.359729349613189697e-01 -4.512858390808105469e-02 1.326154079288244247e-02 -1.778102368116378784e-01 2.443782985210418701e-02 -1.298763006925582886e-01 1.839383095502853394e-01 1.114862859249114990e-01 2.229950875043869019e-01 1.458228677511215210e-01 -1.488377451896667480e-01 2.649101912975311279e-01 -7.363219559192657471e-02 -1.553810685873031616e-01 -1.116838082671165466e-01 -1.772035807371139526e-01 3.774541243910789490e-02 4.568234086036682129e-02 -2.364001050591468811e-02 -3.074784576892852783e-01 -1.195910200476646423e-01 -1.175264865159988403e-01
-1.564329117536544800e-02 4.296807050704956055e-01 -3.113843873143196106e-02 1.977662891149520874e-01 -1.117464452981948853e-01 -9.681452810764312744e-02 8.852165937423706055e-02 4.682227224111557007e-02 1.491729915142059326e-01 -1.761840730905532837e-01 -2.417245954275131226e-01 1.074871644377708435e-01 1.541681680828332901e-02 -8.620893210172653198e-02 -2.435022145509719849e-01 9.154210984706878662e-02 -1.062905490398406982e-01 -9.479656070470809937e-02 2.696472406387329102e-01 1.361092180013656616e-01 -1.650456786155700684e-01 -7.113505154848098755e-02 -9.335003793239593506e-02 4.733415246009826660e-01 -2.649585306644439697e-01 4.323642700910568237e-02 1.756013929843902588e-02 2.518726587295532227e-01 8.864177018404006958e-02 -1.352380961179733276e-01 5.783990025520324707e-02 -5.138688534498214722e-02
-3.909362256526947021e-01 1.615531593561172485e-01 -1.633534878492355347e-01 2.257524132728576660e-01 -1.049796715378761292e-01 -1.457010507583618164e-01 -3.338400647044181824e-02 -1.490063965320587158e-01 2.210834920406341553e-01 -3.304982185363769531e-01 9.910537302494049072e-02 -7.779937237501144409e-02 3.159217834472656250e-01 4.017776623368263245e-02 -4.460713826119899750e-03 1.827160418033599854e-01 5.265248566865921021e-02 1.014378145337104797e-01 3.436145782470703125e-01 1.811244525015354156e-02 -1.146776229143142700e-01 1.580258756875991821e-01 -3.058233857154846191e-01 5.117505043745040894e-02 -1.739268898963928223e-01 -1.597922891378402710e-01 -1.028052791953086853e-01 1.199192777276039124e-01 6.214716006070375443e-03 -1.600858122110366821e-01 -8.046640455722808838e-02 -2.099738456308841705e-02
-5.287463217973709106e-02 3.182241916656494141e-01 -4.794362932443618774e-02 2.209270000457763672e-01 -1.177775561809539795e-01 -1.568025350570678711e-01 1.127530783414840698e-01 -8.931694179773330688e-02 1.315977424383163452e-02 -8.630944043397903442e-02 -3.290557861328125000e-02 -1.673048920929431915e-02 -6.896715611219406128e-02 -9.615892916917800903e-02 -2.840727567672729492e-01 -1.367164403200149536e-01 3.115245103836059570e-01 -6.920113414525985718e-02 1.601827293634414673e-01 3.099485300481319427e-02 -6.672993302345275879e-02 3.871801495552062988e-01 3.403166830539703369e-01 -8.309189975261688232e-02 -2.080259770154953003e-01 1.095839068293571472e-01 6.001459062099456787e-02 2.854974567890167236e-01 -2.776567041873931885e-01 1.416325867176055908e-01 -1.419533640146255493e-01 -8.355719037353992462e-03
-3.868219852447509766e-01 1.800121366977691650e-02 -1.051036715507507324e-01 1.195531412959098816e-01 -4.071180522441864014e-02 1.728827655315399170e-01 -3.503562882542610168e-02 -1.669551879167556763e-01 -1.268941313028335571e-01 -1.468367129564285278e-01 -1.117270067334175110e-01 1.806164383888244629e-01 -4.968015477061271667e-03 -4.424384236335754395e-01 7.068742811679840088e-02 -1.239819545298814774e-02 -3.644891828298568726e-02 -1.953325271606445312e-01 2.108752131462097168e-01 1.798845380544662476e-01 6.110775098204612732e-02 1.414428949356079102e-01 2.136872410774230957e-01 -2.147356979548931122e-02 -1.063970699906349182e-01 -3.575201332569122314e-02 1.078924611210823059e-01 3.148320913314819336e-01 -1.042038109153509140e-02 -2.318730577826499939e-02 -3.859277963638305664e-01 1.457519084215164185e-01
-8.987572044134140015e-02 -1.307432055473327637e-01 -8.182581514120101929e-02 1.765020787715911865e-01 1.848907917737960815e-01 2.717491937801241875e-03 7.057472318410873413e-02 -1.775379627943038940e-01 1.261621266603469849e-01 -1.173279285430908203e-01 -2.512562870979309082e-01 2.620469331741333008e-01 2.467812001705169678e-01 4.610790684819221497e-02 1.305968593806028366e-02 -1.258621811866760254e-01 5.778703466057777405e-02 -1.112061366438865662e-01 3.744477927684783936e-01 -7.475056499242782593e-02 -2.024249434471130371e-01 4.026005566120147705e-01 2.675886452198028564e-02 1.443953625857830048e-02 -2.192341089248657227e-01 -1.396574079990386963e-01 -9.311711415648460388e-03 2.664460539817810059e-01 -2.399708628654479980e-01 9.584234654903411865e-02 -1.321915686130523682e-01 1.933409422636032104e-01
7.086204737424850464e-02 1.407071053981781006e-01 -3.225387632846832275e-02 1.799732297658920288e-01 -8.272819966077804565e-02 2.925448119640350342e-02 3.418422490358352661e-02 -5.290002375841140747e-02 3.725801780819892883e-02 -3.817670745775103569e-03 -2.385123223066329956e-01 -5.429662391543388367e-02 8.729920536279678345e-02 1.651196181774139404e-01 -2.432395331561565399e-02 1.589799225330352783e-01 2.100881040096282959e-01 -4.192092642188072205e-02 3.918262720108032227e-01 3.592959046363830566e-01 -3.487356305122375488e-01 3.341179788112640381e-01 -3.983952850103378296e-02 -1.598999202251434326e-01 -2.876216173171997070e-01 -1.448323279619216919e-01 -2.273972928524017334e-01 2.175755947828292847e-01 4.510740190744400024e-02 5.048406124114990234e-02 2.836211025714874268e-02 -1.050266921520233154e-01
-3.236245810985565186e-01 2.022582143545150757e-01 -1.357496380805969238e-01 6.176897510886192322e-02 -5.466404184699058533e-02 -1.593133062124252319e-01 -1.144036650657653809e-01 -1.248748600482940674e-02 5.250946059823036194e-02 -2.903515398502349854e-01 -6.925673782825469971e-02 1.533985137939453125e-01 3.596279025077819824e-02 -7.914441078901290894e-02 1.393702924251556396e-01 -9.377928823232650757e-02 2.747494280338287354e-01 1.429641712456941605e-02 1.133518144488334656e-01 -2.988343238830566406e-01 -1.059998869895935059e-01 3.205245435237884521e-01 -7.372038066387176514e-02 7.327623665332794189e-02 -4.089433699846267700e-02 3.014922328293323517e-02 -2.768422961235046387e-01 3.594250380992889404e-01 9.322816040366888046e-04 -4.459354653954505920e-02 -7.317844033241271973e-02 3.478008806705474854e-01
-2.355820983648300171e-01 -1.438555121421813965e-01 8.181340992450714111e-02 2.578639658167958260e-03 -2.545772492885589600e-01 -1.835579127073287964e-01 -1.084457412362098694e-01 -1.351115852594375610e-01 -9.515916556119918823e-02 -2.727378010749816895e-01 -1.026747077703475952e-01 1.626748591661453247e-01 1.171442195773124695e-01 -9.571315348148345947e-02 -1.105364412069320679e-01 1.416456103324890137e-01 2.177132070064544678e-01 -2.557674348354339600e-01 9.998055547475814819e-02 9.224312752485275269e-02 -2.095924466848373413e-01 1.865682899951934814e-01 -2.793854661285877228e-02 -6.691396236419677734e-02 -4.756225049495697021e-01 2.505621910095214844e-01 1.866064667701721191e-01 -1.080595925450325012e-01 2.079270035028457642e-01 7.293348014354705811e-02 1.878378540277481079e-02 -1.151408031582832336e-01
-3.160367012023925781e-01 -3.160667791962623596e-02 -5.019686371088027954e-02 2.887695729732513428e-01 -1.044214330613613129e-02 -8.836667239665985107e-02 -1.953956484794616699e-02 -1.017085313796997070e-01 2.517816424369812012e-01 -1.974108964204788208e-01 -1.161353066563606262e-01 -3.068354725837707520e-01 -4.711199551820755005e-02 -2.173028588294982910e-01 -8.995032310485839844e-02 2.077473998069763184e-01 -6.374920159578323364e-02 1.956258267164230347e-01 -3.514400497078895569e-02 6.434912979602813721e-02 1.046917168423533440e-03 3.543618321418762207e-01 -4.663237929344177246e-02 5.612631887197494507e-02 -1.196398809552192688e-01 -1.353800110518932343e-02 -1.210607867687940598e-02 2.919108867645263672e-01 -1.239919066429138184e-01 -1.246548742055892944e-01 -1.577183306217193604e-01 -3.868185877799987793e-01
-3.929097950458526611e-01 1.160052046179771423e-01 -5.196820944547653198e-02 -8.744988590478897095e-03 -1.869121640920639038e-01 -2.195340245962142944e-01 3.617656230926513672e-02 -1.252602934837341309e-01 1.353107541799545288e-01 -2.818886637687683105e-01 -2.065978944301605225e-03 -5.391702428460121155e-02 3.263562321662902832e-01 -2.035154700279235840e-01 -1.339239180088043213e-01 -1.301845461130142212e-01 -1.693235896527767181e-02 8.423367142677307129e-02 3.969458341598510742e-01 1.296431571245193481e-01 -1.333067417144775391e-01 1.814045459032058716e-01 -2.815365195274353027e-01 -1.325712352991104126e-02 -7.507832348346710205e-02 -1.043370962142944336e-01 2.746600657701492310e-02 -3.495857119560241699e-02 5.756729096174240112e-02 -2.260184437036514282e-01 -2.413645535707473755e-01 -5.233010277152061462e-02
1.385217458009719849e-01 8.588223904371261597e-02 -4.970529116690158844e-03 1.614184528589248657e-01 -5.210281815379858017e-03 3.260433375835418701e-01 -1.387099921703338623e-01 1.288384646177291870e-01 -7.228256762027740479e-02 -2.768961712718009949e-02 -3.408532738685607910e-01 -6.101262941956520081e-02 2.547619938850402832e-01 -8.696958422660827637e-02 -1.938455402851104736e-01 -5.330008640885353088e-02 2.052781134843826294e-01 -1.231097131967544556e-01 3.230082392692565918e-01 2.874294519424438477e-01 -1.268945485353469849e-01 2.054451256990432739e-01 -1.891765445470809937e-01 8.073666691780090332e-02 -2.737095057964324951e-01 -5.017014965415000916e-02 -7.996581494808197021e-02 2.294004410505294800e-01 -9.347466379404067993e-02 2.299544811248779297e-01 -1.523894965648651123e-01 -1.585998386144638062e-02
-6.707558780908584595e-02 -6.253050267696380615e-02 5.126299709081649780e-02 2.575995586812496185e-02 8.557107299566268921e-02 1.153088808059692383e-01 -1.556957364082336426e-01 1.384899616241455078e-01 -2.231879085302352905e-01 4.193007573485374451e-02 -4.853121936321258545e-02 -4.314078390598297119e-02 2.788550853729248047e-01 -4.788992553949356079e-02 -2.688388824462890625e-01 -2.736976370215415955e-02 1.475040465593338013e-01 -1.564916339702904224e-03 3.453413257375359535e-03 8.700980991125106812e-02 -2.402061522006988525e-01 2.247064411640167236e-01 -2.256343662738800049e-01 2.459857910871505737e-01 -4.054551422595977783e-01 5.423124507069587708e-02 -1.344761699438095093e-01 4.120480120182037354e-01 2.623620033264160156e-01 9.261590242385864258e-02 -1.138677969574928284e-01 -1.444350928068161011e-01
-3.173877894878387451e-01 1.089448407292366028e-01 7.573678344488143921e-02 6.873030960559844971e-02 -1.413471549749374390e-01 1.210493966937065125e-02 -3.146272599697113037e-01 -2.628535628318786621e-01 1.032447963953018188e-01 -3.169810175895690918e-01 -3.973440229892730713e-01 -4.334809258580207825e-02 -1.980254948139190674e-01 -1.688867807388305664e-01 -1.729149073362350464e-01 -1.607190072536468506e-01 3.011683225631713867e-01 -1.393463090062141418e-02 1.034183725714683533e-01 -2.736213617026805878e-02 -1.671894788742065430e-01 3.672322258353233337e-02 -1.355464160442352295e-01 4.094905406236648560e-02 -1.513206660747528076e-01 -6.321322917938232422e-02 -3.685018792748451233e-02 6.376829743385314941e-02 -9.623476862907409668e-02 8.138337731361389160e-02 1.332326829433441162e-01 -2.769812941551208496e-01
-2.991739511489868164e-01 9.452909976243972778e-02 1.171851232647895813e-01 -1.068560127168893814e-02 1.054030731320381165e-01 4.389929771423339844e-02 2.022022195160388947e-02 1.308978199958801270e-01 -6.925119087100028992e-03 -2.243443131446838379e-01 -1.602407395839691162e-01 7.856605201959609985e-02 -2.354965358972549438e-02 -1.941587030887603760e-01 -1.865637749433517456e-01 -4.244309067726135254e-01 2.075469046831130981e-01 -1.735944859683513641e-02 1.713403314352035522e-01 2.608315050601959229e-01 -1.146213412284851074e-01 3.526467382907867432e-01 4.439650103449821472e-02 -3.512384742498397827e-02 -2.934169471263885498e-01 -7.679779827594757080e-02 -1.041617915034294128e-01 -2.182400971651077271e-02 -8.638639003038406372e-02 -2.329024672508239746e-01 -1.023359298706054688e-01 -2.544372677803039551e-01
-1.996380537748336792e-01 1.036043837666511536e-01 -2.475993335247039795e-01 8.604607731103897095e-02 6.381481885910034180e-02 3.437797427177429199e-01 -1.640535891056060791e-01 -5.774127691984176636e-02 1.191903948783874512e-01 -3.691917061805725098e-01 -1.582188159227371216e-01 -5.646797269582748413e-02 -1.264355182647705078e-01 1.144080013036727905e-01 1.003897050395607948e-03 -1.458127945661544800e-01 3.588374853134155273e-01 1.541492715477943420e-02 1.354227215051651001e-01 -1.331478636711835861e-02 -5.155583471059799194e-02 2.031253874301910400e-01 -2.110807299613952637e-01 -2.747776731848716736e-02 -3.538046777248382568e-01 -1.227896064519882202e-01 1.300638634711503983e-02 3.333843052387237549e-01 3.577470034360885620e-02 9.180048853158950806e-02 2.428810484707355499e-02 -2.271254733204841614e-02
-3.294889926910400391e-01 2.935605868697166443e-02 -1.174956113100051880e-01 -2.076883912086486816e-01 -2.217000126838684082e-01 -6.917539518326520920e-03 -3.453050553798675537e-02 -3.439934253692626953e-01 8.317166566848754883e-02 7.568109780550003052e-02 -3.525229170918464661e-02 9.351218491792678833e-02 8.582907915115356445e-02 -5.357357114553451538e-02 5.218977481126785278e-02 1.013814061880111694e-01 3.814008235931396484e-01 -1.378652919083833694e-02 -8.211421780288219452e-03 -1.823059096932411194e-02 -1.042924448847770691e-01 2.929700314998626709e-01 -1.365979611873626709e-01 2.165665030479431152e-01 -2.672929689288139343e-02 -3.806639611721038818e-01 9.311091154813766479e-02 2.916163206100463867e-01 -8.768730610609054565e-02 -4.276722669601440430e-02 -1.381232142448425293e-01 -2.068613171577453613e-01
-3.743208050727844238e-01 9.987574815750122070e-02 2.744547277688980103e-02 1.170485466718673706e-01 4.206472076475620270e-03 3.226646482944488525e-01 -7.382386922836303711e-02 -1.860177665948867798e-01 6.498823314905166626e-02 -3.060534298419952393e-01 -1.160271093249320984e-01 1.968913525342941284e-01 -3.253060160204768181e-03 -3.448826074600219727e-01 -1.712136715650558472e-01 4.920855164527893066e-03 9.298934042453765869e-02 8.744744211435317993e-02 -4.560405388474464417e-03 -8.923403918743133545e-02 -3.530035614967346191e-01 1.143825128674507141e-01 8.239428699016571045e-02 2.653692066669464111e-01 2.472033351659774780e-02 -4.777966439723968506e-02 2.503377497196197510e-01 9.084578603506088257e-02 -6.720728427171707153e-02 -1.010908931493759155e-01 -1.544370055198669434e-01 -2.031597346067428589e-01
-2.199951410293579102e-01 2.750438451766967773e-01 1.595291048288345337e-01 3.924091756343841553e-01 4.466452077031135559e-02 -1.296250075101852417e-01 7.461166474968194962e-03 -7.224253565073013306e-02 1.417693793773651123e-01 -2.203148156404495239e-01 -2.054490298032760620e-01 1.862359941005706787e-01 6.593336910009384155e-02 6.437686085700988770e-02 -2.599120736122131348e-01 5.399165302515029907e-02 2.820385098457336426e-01 -1.378891617059707642e-01 2.825676798820495605e-01 -1.909918487071990967e-01 -2.067849636077880859e-01 -9.361752867698669434e-02 5.676675960421562195e-02 2.922583222389221191e-01 -1.437188088893890381e-01 9.991216659545898438e-02 4.609822481870651245e-02 1.871439516544342041e-01 3.501862287521362305e-02 -3.574467450380325317e-02 1.406561881303787231e-01 -5.327554047107696533e-02
-2.365393564105033875e-02 3.721093833446502686e-01 -1.426645815372467041e-01 7.503088563680648804e-02 -6.222100928425788879e-02 7.054613530635833740e-02 -2.999539859592914581e-02 -3.780891001224517822e-01 1.657117754220962524e-01 -1.316576451063156128e-01 -1.493311375379562378e-01 -1.300492789596319199e-02 2.073096334934234619e-01 -6.213322281837463379e-02 -1.389944106340408325e-01 5.206080526113510132e-02 1.051623523235321045e-01 3.707654774188995361e-02 -1.837519370019435883e-02 -9.790559299290180206e-03 -2.412391901016235352e-01 2.510054707527160645e-01 -3.044080436229705811e-01 1.046856269240379333e-01 -1.200964748859405518e-01 -3.149396181106567383e-01 -4.086485877633094788e-02 2.422783970832824707e-01 -1.397808194160461426e-01 -1.768321543931961060e-01 -2.864958941936492920e-01 4.005585238337516785e-02
-2.046709209680557251e-01 -4.282314702868461609e-02 -4.055111110210418701e-02 -3.985416144132614136e-02 -2.304287701845169067e-01 2.537177205085754395e-01 2.257175892591476440e-01 -1.188038587570190430e-01 2.254946231842041016e-01 -6.558136641979217529e-02 -1.667807996273040771e-01 7.076548039913177490e-02 -7.246456295251846313e-02 -2.213146835565567017e-01 -1.658015847206115723e-01 1.120936572551727295e-01 6.287557631731033325e-02 -8.923400938510894775e-02 1.798361986875534058e-01 1.090755779296159744e-02 -4.014422297477722168e-01 -5.350888893008232117e-02 5.016171932220458984e-02 8.579559624195098877e-02 -1.842579841613769531e-01 4.427979886531829834e-02 2.575120702385902405e-02 3.895111680030822754e-01 -1.709278225898742676e-01 -2.583495527505874634e-02 -4.061857704073190689e-03 -3.895963728427886963e-01
-2.907947003841400146e-01 -1.074128001928329468e-01 -2.165193259716033936e-01 1.175228040665388107e-02 -1.646322757005691528e-01 1.014818176627159119e-01 1.411106139421463013e-01 4.574256017804145813e-02 2.035532295703887939e-01 -7.983382791280746460e-02 -3.279109597206115723e-01 1.058411449193954468e-01 -1.357849538326263428e-01 -5.772832781076431274e-02 -1.568008065223693848e-01 3.579753637313842773e-01 1.732685565948486328e-01 1.452644169330596924e-01 1.312835514545440674e-01 4.089163988828659058e-02 -2.116018831729888916e-01 7.580471038818359375e-02 2.964164689183235168e-02 1.913706958293914795e-01 -2.510356903076171875e-01 1.479019075632095337e-01 1.211347337812185287e-02 2.076003104448318481e-01 -3.544340655207633972e-02 7.541971653699874878e-02 1.008205953985452652e-02 -4.039779305458068848e-01
-3.246267735958099365e-01 1.621214300394058228e-01 -3.046564385294914246e-02 1.211398020386695862e-01 -1.521321833133697510e-01 -1.114192157983779907e-01 1.852344423532485962e-01 -2.595156431198120117e-01 -1.113789007067680359e-01 -3.051688671112060547e-01 -3.814461827278137207e-02 1.316570341587066650e-01 3.074274398386478424e-03 9.325877763330936432e-03 2.410086104646325111e-03 -4.856422916054725647e-02 2.175212800502777100e-01 -5.505841225385665894e-02 9.381261467933654785e-02 1.209082677960395813e-01 -3.824642300605773926e-02 2.377915084362030029e-01 1.191341504454612732e-01 3.081014752388000488e-01 -3.441722691059112549e-01 -3.209623098373413086e-01 9.142968803644180298e-02 1.706097275018692017e-01 8.844353258609771729e-02 -1.447748206555843353e-02 -2.048457562923431396e-01 1.972409784793853760e-01
-4.059030413627624512e-01 -3.422985598444938660e-02 3.531299158930778503e-02 -6.574738072231411934e-04 -1.244372054934501648e-01 -2.762608788907527924e-02 -2.446989119052886963e-01 -2.094682604074478149e-01 1.849552989006042480e-01 -4.172326922416687012e-01 -2.640977203845977783e-01 2.428469955921173096e-01 -1.222135052084922791e-01 -9.323413670063018799e-02 -1.342098265886306763e-01 1.052618697285652161e-01 2.939422242343425751e-02 -7.221741974353790283e-02 -4.341225698590278625e-02 8.123430609703063965e-02 -2.399722933769226074e-01 1.101893112063407898e-01 -1.315003931522369385e-01 -7.711783051490783691e-02 8.480694890022277832e-02 1.029682159423828125e-01 1.464391797780990601e-01 1.595910340547561646e-01 8.111401647329330444e-02 -1.052156761288642883e-01 -1.014405041933059692e-01 -3.505809009075164795e-01
1.929441466927528381e-02 1.897265315055847168e-01 3.193870931863784790e-02 -1.239918991923332214e-01 7.127527892589569092e-02 -1.655109524726867676e-01 -1.044380143284797668e-01 5.149393528699874878e-02 1.441545933485031128e-01 1.557336188852787018e-02 -7.499798387289047241e-02 1.531424522399902344e-01 2.513865195214748383e-02 9.813039004802703857e-02 -6.240253522992134094e-02 1.148543581366539001e-01 2.807161509990692139e-01 5.863521713763475418e-03 3.266043365001678467e-01 8.903181180357933044e-03 -5.224817395210266113e-01 2.459700554609298706e-01 -2.655664384365081787e-01 -9.676107019186019897e-02 7.355650514364242554e-02 1.728158593177795410e-01 7.301791012287139893e-02 2.596469521522521973e-01 2.573031485080718994e-01 -2.062770575284957886e-01 1.599788665771484375e-02 8.809017390012741089e-02
-1.193091571331024170e-01 -8.154914528131484985e-02 -7.375097833573818207e-03 -1.087122485041618347e-01 -5.707092583179473877e-02 -2.317505478858947754e-01 -5.402006581425666809e-02 -5.210964381694793701e-02 2.786569856107234955e-02 5.692153424024581909e-02 2.142703346908092499e-02 -1.908076554536819458e-01 -4.586518555879592896e-02 -2.409285306930541992e-01 -3.623690605163574219e-01 -3.606107085943222046e-02 4.335409700870513916e-01 -9.428618848323822021e-02 1.284512877464294434e-01 3.774616867303848267e-02 -6.765094399452209473e-02 -3.316065669059753418e-02 -5.013851821422576904e-02 -2.297109924256801605e-02 -2.317512333393096924e-01 1.387512534856796265e-01 7.008709013462066650e-02 8.280551433563232422e-02 1.043616160750389099e-01 2.714208960533142090e-01 -5.272133946418762207e-01 -1.625454425811767578e-02
-3.990831971168518066e-01 5.814126506447792053e-02 4.159022122621536255e-03 -1.760324388742446899e-01 -2.790433466434478760e-01 -1.075216159224510193e-01 -1.156758442521095276e-01 1.337721291929483414e-02 8.251994848251342773e-02 -6.192653626203536987e-02 -1.964417397975921631e-01 -2.196079678833484650e-02 -2.612945437431335449e-01 -1.976090520620346069e-01 -1.156014576554298401e-02 -2.297197282314300537e-02 1.486636847257614136e-01 2.606138214468955994e-02 3.041901886463165283e-01 3.383641131222248077e-03 -1.725208610296249390e-01 1.618375629186630249e-02 -1.473525613546371460e-01 -1.278537362813949585e-01 -1.024166494607925415e-01 -4.203325510025024414e-01 2.484410554170608521e-01 1.285749673843383789e-01 -9.850647300481796265e-02 -3.808499872684478760e-02 -2.926157116889953613e-01 -7.132146041840314865e-03
-1.487433314323425293e-01 9.534777700901031494e-02 -9.430962800979614258e-02 4.363566637039184570e-02 -3.055584132671356201e-01 6.890787184238433838e-02 -5.313348397612571716e-02 -1.525885164737701416e-01 2.132353335618972778e-01 -3.529578447341918945e-01 9.783689677715301514e-02 1.511624753475189209e-01 2.237002253532409668e-01 6.861057132482528687e-02 1.283702403306961060e-01 5.709879472851753235e-02 1.348974406719207764e-01 -2.117576748132705688e-01 1.758131831884384155e-01 7.912747561931610107e-02 -3.544610738754272461e-02 3.254509866237640381e-01 6.588467955589294434e-02 2.423687428236007690e-01 -1.647728830575942993e-01 -2.885693311691284180e-01 1.015435382723808289e-01 2.038274556398391724e-01 2.561894953250885010e-01 1.834582090377807617e-01 -1.348560303449630737e-01 8.113449066877365112e-02
4.593598097562789917e-02 9.756165742874145508e-02 -3.143406510353088379e-01 1.366749256849288940e-01 -1.122622787952423096e-01 -5.163665115833282471e-02 2.073800005018711090e-02 -1.725754737854003906e-01 1.059179529547691345e-01 -4.101726040244102478e-02 1.494669914245605469e-02 -1.184280589222908020e-01 1.627807170152664185e-01 -1.543193310499191284e-01 -3.176524043083190918e-01 -1.337211132049560547e-01 1.400351524353027344e-01 -1.642392277717590332e-01 2.533484399318695068e-01 -9.621359407901763916e-02 -4.491147771477699280e-02 7.072554528713226318e-02 -4.081872105598449707e-02 -1.031456664204597473e-01 -1.964054852724075317e-01 3.582641184329986572e-01 -2.354865819215774536e-01 4.189658164978027344e-01 1.705668866634368896e-01 -1.709472090005874634e-01 -1.263923794031143188e-01 -1.326536983251571655e-01
-2.497562170028686523e-01 3.433322012424468994e-01 -2.024574130773544312e-01 4.516768828034400940e-02 1.179179325699806213e-01 8.511534333229064941e-02 -1.567097157239913940e-01 -1.310893427580595016e-02 1.958038844168186188e-02 -3.422854542732238770e-01 4.681248217821121216e-03 1.331141591072082520e-01 1.733824759721755981e-01 -3.168667852878570557e-01 -2.303526997566223145e-01 3.574141860008239746e-02 1.829835772514343262e-01 2.639167755842208862e-02 -2.137252688407897949e-01 -1.201595887541770935e-01 -2.426110208034515381e-01 2.393284887075424194e-01 -1.638149619102478027e-01 1.835745275020599365e-01 -8.145955204963684082e-02 -6.257915496826171875e-02 9.411381185054779053e-02 3.935410454869270325e-02 7.248997688293457031e-02 -2.676975727081298828e-01 -1.347018126398324966e-02 -2.042576074600219727e-01
-3.280391395092010498e-01 1.572377830743789673e-01 7.408388424664735794e-03 3.692919388413429260e-02 2.995347082614898682e-01 3.978148568421602249e-03 3.530494868755340576e-02 1.621428760699927807e-03 -3.600112348794937134e-02 -2.260967940092086792e-01 3.107451088726520538e-02 1.274151951074600220e-01 -6.310285627841949463e-02 7.575276494026184082e-02 -1.389679610729217529e-01 -1.117430999875068665e-01 1.667528897523880005e-01 -1.267920136451721191e-01 4.144998788833618164e-01 1.858860999345779419e-02 -1.859095692634582520e-01 4.238918423652648926e-01 1.077603921294212341e-01 6.143771111965179443e-02 -8.940505236387252808e-02 -1.623414605855941772e-01 1.080346927046775818e-01 1.793912053108215332e-01 -2.824679315090179443e-01 -5.511312931776046753e-02 -1.243528630584478378e-02 2.393198013305664062e-01
-3.248635232448577881e-01 5.776767060160636902e-02 -3.815822675824165344e-02 -9.408654272556304932e-02 -1.897105574607849121e-01 -7.714251428842544556e-02 -9.725985676050186157e-02 -1.489689946174621582e-01 2.630878984928131104e-01 -2.700764834880828857e-01 -1.253032237291336060e-01 2.250156924128532410e-02 3.328562974929809570e-01 -6.409133225679397583e-02 -1.553471088409423828e-01 1.288577914237976074e-01 3.400206863880157471e-01 5.059865489602088928e-02 1.355437636375427246e-01 1.625254154205322266e-01 -1.024478301405906677e-01 4.033749923110008240e-02 -3.639906048774719238e-01 5.255066230893135071e-02 2.922473475337028503e-02 -5.673769861459732056e-02 1.762554943561553955e-01 9.937361627817153931e-02 -6.396293174475431442e-03 -2.907380461692810059e-01 8.288849890232086182e-02 -2.154887169599533081e-01
-1.413532346487045288e-01 2.539998590946197510e-01 -3.228205069899559021e-02 1.490801274776458740e-01 -2.598398029804229736e-01 -2.524304687976837158e-01 1.735057383775711060e-01 -3.007834404706954956e-02 -3.805649653077125549e-02 -5.889883637428283691e-02 1.330333054065704346e-01 -7.259143888950347900e-02 -9.509018063545227051e-02 -3.271286189556121826e-01 -2.167152911424636841e-01 -2.144534587860107422e-01 3.283381164073944092e-01 -2.683933265507221222e-02 2.142247855663299561e-01 8.879751712083816528e-02 -1.432040035724639893e-01 2.141645848751068115e-01 1.230133250355720520e-01 -4.901897534728050232e-02 -1.933941245079040527e-01 6.960935145616531372e-02 4.226436372846364975e-03 2.998009622097015381e-01 -3.013958036899566650e-01 8.496174216270446777e-02 -1.112533360719680786e-01 -6.558093428611755371e-02
-1.741709411144256592e-01 6.381697207689285278e-02 -7.350734621286392212e-02 4.318201169371604919e-02 -5.702492967247962952e-02 -4.472872987389564514e-02 -1.897939592599868774e-01 5.077720060944557190e-02 -9.685859829187393188e-02 -2.136951684951782227e-01 -4.518754407763481140e-02 1.770540624856948853e-01 3.821515738964080811e-01 1.410280074924230576e-02 -4.346936941146850586e-02 3.145190477371215820e-01 5.113103892654180527e-03 2.352869212627410889e-01 8.101320266723632812e-02 2.782684564590454102e-02 -4.059729278087615967e-01 4.393067210912704468e-02 -1.483662277460098267e-01 8.334737271070480347e-03 -1.310681998729705811e-01 -2.216672599315643311e-01 -1.654013991355895996e-02 3.682498037815093994e-01 -1.155679821968078613e-01 -3.199975490570068359e-01 -3.771658288314938545e-03 -9.730747342109680176e-02
-1.904050111770629883e-01 1.380022317171096802e-01 -1.932608187198638916e-01 2.330134510993957520e-01 -1.396625936031341553e-01 -2.166245579719543457e-01 -1.172374635934829712e-01 1.442717108875513077e-02 -1.874680519104003906e-01 -2.736246883869171143e-01 -2.357179112732410431e-02 -7.479410618543624878e-02 1.177970021963119507e-01 -3.155834674835205078e-01 1.482762545347213745e-01 1.536466926336288452e-01 2.611702382564544678e-01 -1.478191167116165161e-01 2.683770358562469482e-01 1.070882901549339294e-01 -2.401888519525527954e-01 2.758272737264633179e-02 -5.393904447555541992e-02 5.845189560204744339e-03 -2.613091170787811279e-01 1.606566309928894043e-01 2.364821285009384155e-01 2.380399405956268311e-01 -2.479200810194015503e-02 7.653100043535232544e-02 4.655646160244941711e-02 2.172016054391860962e-01
-2.205014973878860474e-01 -5.695369094610214233e-02 -2.452507466077804565e-01 4.907990619540214539e-02 -3.628418445587158203e-01 3.083466552197933197e-02 -3.842476010322570801e-01 4.684273898601531982e-02 -2.324258536100387573e-02 -2.082236260175704956e-01 -1.084363013505935669e-01 -1.111721713095903397e-02 -1.820128709077835083e-01 -1.019920110702514648e-01 -1.395306736230850220e-01 6.738977134227752686e-02 3.480911552906036377e-01 1.467318832874298096e-01 1.375345885753631592e-01 -1.429184805601835251e-02 -1.797028779983520508e-01 9.364155679941177368e-02 -2.067581713199615479e-01 9.157549589872360229e-02 -1.725046783685684204e-01 -8.236083388328552246e-02 2.371377944946289062e-01 -1.389735750854015350e-02 1.160638108849525452e-01 2.073273658752441406e-01 -2.757924497127532959e-01 1.767513900995254517e-02
-4.417807161808013916e-01 1.669127494096755981e-01 -1.731439530849456787e-01 -1.321212798357009888e-01 -3.027634322643280029e-01 4.181277006864547729e-02 -1.017545070499181747e-02 -1.754192858934402466e-01 1.818632483482360840e-01 -2.092007696628570557e-01 -2.108572721481323242e-01 2.004902213811874390e-01 1.301918178796768188e-01 -6.769167259335517883e-03 -1.374042779207229614e-01 1.856798119843006134e-02 1.782587319612503052e-01 2.521143993362784386e-03 1.433742642402648926e-01 2.258061803877353668e-02 -1.323996335268020630e-01 2.861872911453247070e-01 -2.653840184211730957e-01 9.663445502519607544e-02 6.154671683907508850e-02 -2.261534333229064941e-01 -4.223771765828132629e-02 1.838209629058837891e-01 -1.481751948595046997e-01 -1.835357695817947388e-01 1.737331040203571320e-02 -1.703812628984451294e-01
-3.626389801502227783e-01 1.260097231715917587e-02 -2.676094174385070801e-01 1.502522081136703491e-01 -1.183737888932228088e-01 7.636465877294540405e-02 -1.386202871799468994e-01 1.127130091190338135e-01 -8.352030068635940552e-02 1.490303128957748413e-01 -9.756743907928466797e-02 -1.067688837647438049e-01 -6.139770522713661194e-02 -2.333770543336868286e-01 -1.648166924715042114e-01 7.638382166624069214e-02 2.404325455427169800e-01 7.772418856620788574e-02 3.273147642612457275e-01 6.004254892468452454e-02 -1.669282764196395874e-01 2.824276089668273926e-01 9.860640391707420349e-03 -5.817440152168273926e-02 -1.990651935338973999e-01 1.938626766204833984e-01 -3.527601957321166992e-01 1.335987895727157593e-01 1.009787544608116150e-01 -2.105387598276138306e-01 -1.149232089519500732e-01 -9.006799012422561646e-02
9.168490767478942871e-02 9.948967397212982178e-02 9.789300709962844849e-02 -8.622006326913833618e-02 6.679243594408035278e-02 -1.671879589557647705e-01 -5.835313349962234497e-02 -1.716216951608657837e-01 2.400420606136322021e-01 -8.843083679676055908e-02 -1.477336287498474121e-01 -3.846538066864013672e-02 3.084786832332611084e-01 -2.144932448863983154e-01 -8.559509366750717163e-02 1.122981384396553040e-01 2.397723197937011719e-01 1.235023587942123413e-01 1.761626899242401123e-01 1.231493875384330750e-01 -2.698444426059722900e-01 4.219112098217010498e-01 4.654306918382644653e-03 6.812436506152153015e-03 -2.410571873188018799e-01 4.814720898866653442e-02 -2.566764056682586670e-01 1.449569314718246460e-01 1.577514857053756714e-01 5.972101911902427673e-02 -1.641179770231246948e-01 2.775123417377471924e-01
-2.442918419837951660e-01 1.752385646104812622e-01 4.580875113606452942e-02 1.541777141392230988e-02 5.976091139018535614e-03 2.702390551567077637e-01 9.223122894763946533e-02 3.866755217313766479e-02 3.192697465419769287e-02 7.864488661289215088e-02 -1.151241641491651535e-02 -1.220754086971282959e-01 9.858071804046630859e-02 -2.602710127830505371e-01 -1.433959156274795532e-01 -8.063815534114837646e-02 2.977609634399414062e-01 1.756779965944588184e-03 6.578288972377777100e-02 5.109300836920738220e-02 -2.114687412977218628e-01 8.082564920186996460e-02 -2.310119271278381348e-01 3.270527124404907227e-01 -3.897054493427276611e-01 9.516066312789916992e-02 -5.113855749368667603e-02 4.291217923164367676e-01 1.518499106168746948e-01 1.172738075256347656e-01 6.345484405755996704e-02 4.168474674224853516e-02
-2.913927137851715088e-01 4.235894605517387390e-02 -7.077318429946899414e-02 1.628207117319107056e-01 -1.766916066408157349e-01 2.584325522184371948e-02 -2.549203932285308838e-01 1.171766445040702820e-01 2.047995179891586304e-01 2.185302786529064178e-02 -1.257536411285400391e-01 -2.913823723793029785e-01 -9.581191837787628174e-02 -1.547124683856964111e-01 -2.956239581108093262e-01 5.472014658153057098e-03 -2.302223145961761475e-01 1.479628980159759521e-01 1.061142049729824066e-02 3.474329113960266113e-01 -1.487614810466766357e-01 2.576417326927185059e-01 -4.498863592743873596e-02 5.048731341958045959e-03 -2.732793986797332764e-01 8.822870254516601562e-02 1.545932590961456299e-01 2.987225055694580078e-01 8.153581619262695312e-02 -1.038593202829360962e-01 -3.891534730792045593e-02 -8.167599141597747803e-02
-1.093497276306152344e-01 -4.640747234225273132e-02 2.803751826286315918e-01 2.316054888069629669e-02 -7.572773098945617676e-02 -6.678892672061920166e-02 -1.409453898668289185e-01 1.303812265396118164e-01 -2.763882651925086975e-02 -1.811436116695404053e-01 -3.562776744365692139e-01 -2.600605972111225128e-02 -2.687986791133880615e-01 -2.651664912700653076e-01 5.280666798353195190e-02 -2.299856841564178467e-01 2.538745850324630737e-02 5.830649286508560181e-02 2.770715653896331787e-01 -4.917151853442192078e-02 -2.435122281312942505e-01 4.572415947914123535e-01 4.534364864230155945e-02 -5.003790557384490967e-02 -3.601086139678955078e-02 -1.479951292276382446e-01 -5.222441162914037704e-03 2.789062559604644775e-01 -1.854416355490684509e-02 3.457050537690520287e-03 -2.050074189901351929e-01 2.625363133847713470e-02
-1.810960769653320312e-01 5.638349056243896484e-02 -2.913392484188079834e-01 -9.598751366138458252e-02 -1.581021994352340698e-01 2.765626311302185059e-01 8.574865013360977173e-02 -1.787921600043773651e-02 1.894748508930206299e-01 -1.908649876713752747e-02 -2.255119681358337402e-01 2.746080793440341949e-02 -3.278144076466560364e-02 -3.085691034793853760e-01 -1.331885159015655518e-01 1.831556707620620728e-01 -5.746382102370262146e-02 -1.812689453363418579e-01 2.099886238574981689e-01 -1.231712847948074341e-02 -3.021634221076965332e-01 4.459651652723550797e-03 -6.368577945977449417e-03 2.649465501308441162e-01 -1.325336992740631104e-01 5.936729535460472107e-02 3.543955087661743164e-02 2.885363101959228516e-01 -1.571429818868637085e-01 -2.157492935657501221e-02 -8.858936280012130737e-02 -3.804657459259033203e-01
-3.337342143058776855e-01 3.074050843715667725e-01 -1.859209835529327393e-01 -2.902415990829467773e-01 -2.106786817312240601e-01 4.832324758172035217e-02 -1.598572283983230591e-01 -4.513498395681381226e-02 1.158251315355300903e-01 -4.156707972288131714e-02 -8.700971305370330811e-02 1.313428580760955811e-01 1.211784780025482178e-01 -3.351145237684249878e-02 -1.360839158296585083e-01 -6.245978642255067825e-03 1.766371130943298340e-01 6.998419016599655151e-02 4.004887863993644714e-02 8.245318382978439331e-02 -8.972843736410140991e-02 2.792956531047821045e-01 -2.904786467552185059e-01 7.006404548883438110e-02 -4.549762606620788574e-02 -1.795251965522766113e-01 -7.703039795160293579e-02 3.275279998779296875e-01 2.577409148216247559e-02 -2.587710022926330566e-01 -2.221276164054870605e-01 -2.058023512363433838e-01
-4.073504358530044556e-02 -2.016086131334304810e-02 1.654744297266006470e-01 -7.766063790768384933e-03 1.164905726909637451e-01 -5.644218763336539268e-04 1.183983683586120605e-01 1.678091585636138916e-01 4.346436858177185059e-01 -1.141326054930686951e-01 -8.437565714120864868e-02 1.010096631944179535e-02 3.700264990329742432e-01 -1.932024508714675903e-01 -1.476751118898391724e-01 6.286530196666717529e-02 2.619049884378910065e-02 1.184191256761550903e-01 5.034419298171997070e-01 6.879406422376632690e-02 -2.078437060117721558e-01 2.367734611034393311e-01 1.142124533653259277e-01 2.987032197415828705e-02 -6.624165922403335571e-02 8.558091707527637482e-03 4.951307177543640137e-02 1.539845764636993408e-01 2.343484163284301758e-01 1.553541719913482666e-01 -9.485920518636703491e-02 2.837072126567363739e-02
-1.166597902774810791e-01 3.725911304354667664e-02 -3.034071065485477448e-02 -8.313806354999542236e-02 1.280509829521179199e-01 -3.522091507911682129e-01 -1.731543838977813721e-01 2.490322850644588470e-02 5.515225697308778763e-03 3.400081023573875427e-02 -1.078008860349655151e-01 7.386305183172225952e-02 -2.785275131464004517e-02 -1.441603153944015503e-01 -3.726079463958740234e-01 -3.496385812759399414e-01 1.875479668378829956e-01 1.302786022424697876e-01 2.795427441596984863e-01 1.791860163211822510e-01 -2.236033082008361816e-01 2.340332716703414917e-01 -6.235380470752716064e-02 1.013690009713172913e-01 -1.341175884008407593e-01 -2.523599267005920410e-01 -1.208957508206367493e-01 -1.826612092554569244e-02 1.041210368275642395e-01 -2.013159096240997314e-01 -2.711597681045532227e-01 -4.860327392816543579e-02
-2.965719699859619141e-01 -5.999428778886795044e-02 -7.753128651529550552e-03 -9.777259826660156250e-02 -1.656370759010314941e-01 -2.425240352749824524e-02 1.918826997280120850e-01 1.424951385706663132e-02 -1.935555189847946167e-01 6.746643222868442535e-03 9.338762611150741577e-02 -4.937845468521118164e-02 9.925027936697006226e-02 -4.436888992786407471e-01 -2.681171894073486328e-01 2.380116134881973267e-01 3.268969357013702393e-01 2.027398720383644104e-02 2.576165795326232910e-01 9.199129045009613037e-02 -1.450464427471160889e-01 2.865653932094573975e-01 7.883405685424804688e-02 -3.989838808774948120e-02 -1.005738391540944576e-03 -2.546742856502532959e-01 -1.024693027138710022e-01 -1.041549071669578552e-02 6.458406150341033936e-02 6.368261575698852539e-02 -2.673264741897583008e-01 4.049788415431976318e-02
-1.788924187421798706e-01 -1.012623533606529236e-01 -3.012863695621490479e-01 -7.569784298539161682e-03 -1.428368836641311646e-01 1.112092360854148865e-01 5.348248779773712158e-02 -5.953126028180122375e-02 1.526670306921005249e-01 2.044690027832984924e-02 -2.069130688905715942e-01 1.859787702560424805e-01 5.075096711516380310e-02 -2.572334408760070801e-01 -2.812194526195526123e-01 4.161057174205780029e-01 2.299233525991439819e-01 8.905929327011108398e-02 -2.743465639650821686e-02 7.700884342193603516e-02 -7.170734554529190063e-02 -1.182556245476007462e-02 1.004921942949295044e-01 2.464042007923126221e-01 -1.802987456321716309e-01 3.320875391364097595e-02 -1.961003616452217102e-02 3.211309909820556641e-01 -1.742729172110557556e-02 4.231894761323928833e-02 -1.203829199075698853e-01 -3.291769623756408691e-01
8.226761221885681152e-02 -2.584655955433845520e-02 -6.063362210988998413e-02 -1.060596853494644165e-01 -1.624246537685394287e-01 -4.013093113899230957e-01 -9.266066551208496094e-02 -1.108423173427581787e-01 5.713436380028724670e-02 -6.752873212099075317e-02 -1.243435218930244446e-01 1.938437074422836304e-01 6.033276394009590149e-02 -1.120786368846893311e-01 -4.131435751914978027e-01 2.445020377635955811e-01 -1.468391623347997665e-02 1.006523445248603821e-01 3.356896936893463135e-01 1.294338107109069824e-01 -2.251220345497131348e-01 2.946279644966125488e-01 -4.966045543551445007e-02 -8.346486091613769531e-02 -6.837989389896392822e-02 -5.647282302379608154e-02 -1.286594420671463013e-01 3.577801957726478577e-02 -1.610316894948482513e-02 -9.571969509124755859e-02 -3.670587837696075439e-01 -7.243515551090240479e-02
-1.584603041410446167e-01 -1.134548112750053406e-01 -1.924022585153579712e-01 -2.532569132745265961e-02 -1.116376221179962158e-01 1.414082050323486328e-01 6.967595964670181274e-02 1.963374912738800049e-01 5.958246439695358276e-02 -1.688856780529022217e-01 -5.192217603325843811e-02 -1.563999801874160767e-01 1.682781577110290527e-01 -1.655499786138534546e-01 -5.794653892517089844e-01 5.612957850098609924e-02 2.424113899469375610e-01 -9.258071333169937134e-02 2.752196490764617920e-01 -4.141041636466979980e-02 -8.188477903604507446e-02 2.030965387821197510e-01 -7.113764435052871704e-02 8.126056194305419922e-02 -3.252850472927093506e-01 1.487688571214675903e-01 -1.734337955713272095e-01 -2.177404239773750305e-03 -1.345795691013336182e-01 9.150820225477218628e-02 -7.457651197910308838e-02 1.121755130589008331e-02
-3.282422423362731934e-01 1.029492095112800598e-01 5.024718120694160461e-02 9.386924654245376587e-02 -1.124149113893508911e-01 -1.896640658378601074e-01 1.786502599716186523e-01 -3.881536424160003662e-02 5.189818143844604492e-02 -3.932837247848510742e-01 5.857381597161293030e-02 -8.802480250597000122e-02 1.208727359771728516e-01 -1.877552121877670288e-01 -5.448864400386810303e-02 6.711263954639434814e-02 1.191268265247344971e-01 2.697356417775154114e-02 3.485332727432250977e-01 5.040296167135238647e-02 -9.511902928352355957e-02 3.133100569248199463e-01 -3.914118111133575439e-01 -1.540044904686510563e-04 -1.587245017290115356e-01 -2.266374528408050537e-01 -1.125765740871429443e-01 -2.345715835690498352e-02 -1.050906032323837280e-01 -1.513660550117492676e-01 -5.636260658502578735e-02 -1.901234835386276245e-01
-1.221947669982910156e-01 2.042183429002761841e-01 9.610065072774887085e-02 2.837791666388511658e-02 -5.045739933848381042e-03 -2.577525377273559570e-01 -3.373806178569793701e-02 -2.336399070918560028e-02 4.287143945693969727e-01 -1.329939365386962891e-01 6.791361421346664429e-02 -8.518389612436294556e-02 2.573879659175872803e-01 -1.226676777005195618e-01 -5.840506032109260559e-02 1.579994708299636841e-01 1.215876266360282898e-01 -5.808937922120094299e-02 4.140942692756652832e-01 -1.196921914815902710e-01 -1.140196397900581360e-01 3.550475835800170898e-01 -5.330164730548858643e-02 -1.001749560236930847e-01 -2.120391577482223511e-01 -7.258123904466629028e-02 1.134501695632934570e-01 5.934926494956016541e-02 1.932905614376068115e-01 -2.530992627143859863e-01 -3.726249560713768005e-03 -1.349220424890518188e-01
-1.501767635345458984e-01 1.117551997303962708e-01 -1.017778664827346802e-01 -2.944077365100383759e-02 -4.458228871226310730e-02 -8.941917866468429565e-02 -5.207788199186325073e-02 -5.997660756111145020e-02 -9.533944725990295410e-02 4.255898296833038330e-02 -3.613217771053314209e-01 -1.814821511507034302e-01 2.779423817992210388e-02 -3.131280839443206787e-01 -4.755919873714447021e-01 9.972604364156723022e-02 2.847570478916168213e-01 2.084673196077346802e-02 2.247831225395202637e-01 5.238733440637588501e-02 -1.255567520856857300e-01 1.636565178632736206e-01 7.868650555610656738e-02 1.357181221246719360e-01 -2.034485340118408203e-01 -7.915830612182617188e-02 -3.775167167186737061e-01 5.691105499863624573e-02 1.831923029385507107e-03 -1.538585573434829712e-01 -5.273846909403800964e-02 7.918614894151687622e-02
-2.062563449144363403e-01 6.444183737039566040e-02 -2.100940942764282227e-01 -1.675382070243358612e-02 -2.074116766452789307e-01 -1.812181025743484497e-01 -1.282194107770919800e-01 8.039419353008270264e-02 -9.798727929592132568e-02 -3.449663817882537842e-01 -1.681080907583236694e-01 2.851965129375457764e-01 1.530547719448804855e-02 8.190774172544479370e-02 -1.302180886268615723e-01 7.821107283234596252e-03 -9.937246143817901611e-02 -1.480071544647216797e-01 -2.606717497110366821e-02 1.774173229932785034e-01 -3.070999383926391602e-01 2.273591011762619019e-01 -1.019434817135334015e-02 2.702116966247558594e-01 -2.957377731800079346e-01 1.667615473270416260e-01 1.978271901607513428e-01 1.837759278714656830e-02 1.960006058216094971e-01 5.294080451130867004e-02 -2.009747475385665894e-01 1.689645797014236450e-01
1.701650619506835938e-01 -1.516722142696380615e-02 -2.004789561033248901e-01 1.334749758243560791e-01 -1.369243562221527100e-01 2.088790833950042725e-01 -4.923952370882034302e-02 -5.969102680683135986e-02 1.896416069939732552e-03 -1.140204910188913345e-02 -2.235260456800460815e-01 1.470281332731246948e-01 1.225132718682289124e-01 3.780119493603706360e-02 -1.331434547901153564e-01 -2.734784968197345734e-02 2.580503523349761963e-01 -1.786629557609558105e-01 3.259474039077758789e-01 3.092168271541595459e-01 -4.251900911331176758e-01 2.869544029235839844e-01 1.187846437096595764e-02 -1.343331784009933472e-01 -2.529019117355346680e-01 -1.504924595355987549e-01 -1.637295633554458618e-01 1.713906675577163696e-01 5.149888247251510620e-02 1.005530357360839844e-01 1.180735765956342220e-03 2.397387288510799408e-02
-1.565622836351394653e-01 -1.597548872232437134e-01 -2.541652321815490723e-02 8.365894854068756104e-02 1.167895868420600891e-01 8.626198023557662964e-02 -5.035087466239929199e-02 1.395745426416397095e-01 -1.795323640108108521e-01 -1.045851968228816986e-02 -1.024386193603277206e-02 -5.295600742101669312e-03 1.187481954693794250e-01 -2.662151753902435303e-01 -3.032639026641845703e-01 4.336659237742424011e-02 1.776735931634902954e-01 -3.609620779752731323e-02 -7.384136319160461426e-02 1.141828745603561401e-01 -2.800068557262420654e-01 1.189956590533256531e-01 -1.200585663318634033e-01 1.548543274402618408e-01 -4.971216619014739990e-01 3.015033155679702759e-02 -2.475711256265640259e-01 3.234165012836456299e-01 1.673418134450912476e-01 2.161955535411834717e-01 -9.265420585870742798e-02 -9.139554947614669800e-02
-2.859971523284912109e-01 -6.234359741210937500e-02 -2.088769078254699707e-01 -2.973636239767074585e-02 -2.192467153072357178e-01 3.946169316768646240e-01 8.806558698415756226e-02 -8.686791360378265381e-02 1.158853843808174133e-01 -1.809916496276855469e-01 -1.421373933553695679e-01 -5.255527328699827194e-03 2.449964880943298340e-01 -1.918066442012786865e-01 -1.461912542581558228e-01 -2.282078377902507782e-02 9.083091467618942261e-02 -7.576110213994979858e-02 -1.318146437406539917e-01 -7.728561758995056152e-02 -3.619891703128814697e-01 1.076292246580123901e-02 8.740514516830444336e-03 1.266259998083114624e-01 -3.734432458877563477e-01 4.138146340847015381e-02 -7.215191423892974854e-02 1.930134147405624390e-01 -2.554669417440891266e-02 -1.477926075458526611e-01 -1.613307446241378784e-01 -2.209802865982055664e-01
-3.443457782268524170e-01 1.408153176307678223e-01 -5.447796732187271118e-02 5.375386402010917664e-02 -5.363621935248374939e-02 -2.785175442695617676e-01 6.120730936527252197e-02 9.591850638389587402e-02 1.699391305446624756e-01 -2.012085318565368652e-01 -5.907315015792846680e-02 1.793233752250671387e-01 6.867404282093048096e-02 -2.019362449645996094e-01 -1.351781636476516724e-01 1.212126687169075012e-01 1.364625757560133934e-03 -2.435093522071838379e-01 -8.517351001501083374e-02 2.618417441844940186e-01 2.589416690170764923e-02 3.908592760562896729e-01 -7.042068243026733398e-02 -1.102340146899223328e-01 -3.999321162700653076e-01 1.488044112920761108e-01 -5.312887020409107208e-03 1.051632389426231384e-01 2.093136906623840332e-01 -1.331813335418701172e-01 9.898182004690170288e-02 9.318918734788894653e-02
-3.393881916999816895e-01 -1.506436616182327271e-01 -8.667992055416107178e-02 3.700980171561241150e-02 -9.741671383380889893e-02 -1.273587495088577271e-01 4.955999553203582764e-02 -3.079094178974628448e-02 5.500795692205429077e-02 -9.362817555665969849e-02 -1.587785482406616211e-01 1.704630553722381592e-01 6.769642233848571777e-02 3.653804585337638855e-02 -2.596254944801330566e-01 4.293453991413116455e-01 -2.475114306434988976e-03 5.978725850582122803e-02 1.413668841123580933e-01 -3.252715766429901123e-01 1.456492953002452850e-02 2.924206256866455078e-01 -2.138292789459228516e-01 -1.626933552324771881e-02 -2.243623137474060059e-01 -5.790773779153823853e-03 -1.699012704193592072e-02 1.844102740287780762e-01 -1.164853796362876892e-01 -3.173718452453613281e-01 -1.191130429506301880e-01 -1.617945134639739990e-01
-2.096609175205230713e-01 -1.167627945542335510e-01 -2.638342417776584625e-02 6.736680865287780762e-02 2.779350280761718750e-01 7.035638205707073212e-03 1.385036259889602661e-01 -2.871587574481964111e-01 2.029058635234832764e-01 -1.799238324165344238e-01 1.543034166097640991e-01 -1.826948486268520355e-02 1.100519225001335144e-01 -1.013213396072387695e-01 -7.583519816398620605e-02 1.046844795346260071e-01 1.999939382076263428e-01 -9.609384834766387939e-02 1.544778794050216675e-01 -1.017686873674392700e-01 -1.945773959159851074e-01 3.973322212696075439e-01 4.158736020326614380e-02 -6.107836961746215820e-02 -3.557219803333282471e-01 1.977867633104324341e-01 -1.819857209920883179e-01 3.223432302474975586e-01 1.109516620635986328e-01 1.171844452619552612e-01 -3.933814540505409241e-02 8.088719099760055542e-02
-2.801176011562347412e-01 -3.668087124824523926e-01 3.793931379914283752e-02 -2.256386540830135345e-02 -3.251802027225494385e-01 -6.459706276655197144e-02 -1.175038367509841919e-01 -2.231770604848861694e-01 4.473803937435150146e-02 -1.630986183881759644e-01 9.739849716424942017e-02 2.518010698258876801e-02 2.255264520645141602e-01 -2.191175147891044617e-02 -2.498193234205245972e-01 2.193452864885330200e-01 6.146120652556419373e-02 -4.761935397982597351e-02 2.463949322700500488e-01 1.937751173973083496e-01 -2.048342227935791016e-01 -3.743280889466404915e-03 -6.156843900680541992e-02 7.550112158060073853e-02 -3.550357883796095848e-03 -8.046834915876388550e-02 1.561482697725296021e-01 2.920750677585601807e-01 5.018955096602439880e-02 3.325771093368530273e-01 -8.779702335596084595e-02 1.346853077411651611e-01
-4.194258451461791992e-01 9.977248311042785645e-02 6.578950583934783936e-02 -1.846511662006378174e-02 1.281346231698989868e-01 -2.064978033304214478e-01 -1.728246361017227173e-02 -2.146023511886596680e-01 1.689682900905609131e-01 -2.069897353649139404e-01 -1.008982732892036438e-01 -4.015025869011878967e-02 3.150762021541595459e-01 -1.422033458948135376e-01 -1.166492924094200134e-01 2.186301648616790771e-01 1.738166511058807373e-01 7.515947520732879639e-02 1.807784736156463623e-01 6.750206649303436279e-02 8.861183375120162964e-02 7.013515383005142212e-02 -2.113643139600753784e-01 -1.481629312038421631e-01 -3.126780688762664795e-01 -3.133191168308258057e-02 2.351296097040176392e-01 1.531760245561599731e-01 1.733960509300231934e-01 1.247266083955764771e-01 -2.261567860841751099e-01 -1.148585528135299683e-01
-2.149454802274703979e-01 3.988509252667427063e-02 -1.190650835633277893e-01 -4.647502675652503967e-02 -1.182501614093780518e-01 -8.713343739509582520e-02 3.540829941630363464e-02 -2.543882727622985840e-01 2.715034782886505127e-01 8.895752578973770142e-02 2.074237912893295288e-02 1.869219392538070679e-01 -4.344374313950538635e-02 -1.747938990592956543e-01 -1.554995179176330566e-01 1.517397314310073853e-01 2.109733968973159790e-01 1.990077197551727295e-01 7.062590867280960083e-02 -2.111694365739822388e-01 -2.434276044368743896e-02 3.896275460720062256e-01 -3.197484314441680908e-01 -1.121220886707305908e-01 -2.328924238681793213e-01 -1.438731402158737183e-01 8.806981146335601807e-02 1.727499961853027344e-01 -7.228992879390716553e-02 -1.772725135087966919e-01 -3.139463365077972412e-01 -5.502524599432945251e-02
-1.698460578918457031e-01 5.217424407601356506e-02 -1.553631275892257690e-01 4.083232581615447998e-02 -2.258613705635070801e-01 2.356887906789779663e-01 7.723318785429000854e-02 -2.652616798877716064e-02 2.097508758306503296e-01 -7.506252080202102661e-02 -1.921085119247436523e-01 -2.018236182630062103e-02 8.436184376478195190e-02 -3.190656602382659912e-01 -4.888184741139411926e-02 1.650265753269195557e-01 5.552349984645843506e-02 -1.623911559581756592e-01 6.090986728668212891e-02 -1.146976426243782043e-01 -2.474081814289093018e-01 -8.908075094223022461e-02 2.376589179039001465e-02 1.521119177341461182e-01 -1.953586935997009277e-01 1.236637029796838760e-02 1.160314828157424927e-01 3.602371811866760254e-01 -1.171672567725181580e-01 -3.367094695568084717e-02 -2.326672971248626709e-01 -4.628086388111114502e-01
-1.149828732013702393e-01 9.346932172775268555e-02 -3.665228933095932007e-02 7.646130770444869995e-02 -2.094703614711761475e-01 2.145756334066390991e-01 -2.176704406738281250e-01 7.343088835477828979e-02 2.116868458688259125e-02 -1.575598567724227905e-01 -1.334303468465805054e-01 -2.063076049089431763e-01 -6.045480817556381226e-02 -3.571234345436096191e-01 -2.467685639858245850e-01 -1.728676818311214447e-02 3.470951020717620850e-01 1.389159709215164185e-01 2.913296818733215332e-01 -3.700705245137214661e-02 -7.593849673867225647e-03 2.810364365577697754e-01 -1.514991372823715210e-01 -1.775187551975250244e-01 -2.968659438192844391e-02 -1.477049440145492554e-01 -1.073988229036331177e-01 1.454496234655380249e-01 -2.018418759107589722e-01 -1.525748968124389648e-01 -2.622821629047393799e-01 -4.915324598550796509e-02
-5.053693801164627075e-02 1.840693354606628418e-01 -1.686067432165145874e-01 6.941673904657363892e-02 -1.380488872528076172e-01 -1.979309022426605225e-01 3.133056759834289551e-01 -5.416945740580558777e-02 2.484059929847717285e-01 1.202268805354833603e-02 -9.728492051362991333e-02 5.576506629586219788e-02 -8.330430835485458374e-02 -1.366063766181468964e-02 -1.262708157300949097e-01 -9.686809778213500977e-02 1.614620089530944824e-01 -4.375484213232994080e-02 1.919993907213211060e-01 1.848803609609603882e-01 -2.900262176990509033e-01 5.100930482149124146e-02 1.545493453741073608e-01 1.978859752416610718e-01 -9.113414585590362549e-02 -1.041755080223083496e-01 1.612915843725204468e-01 2.728950679302215576e-01 4.522852301597595215e-01 7.644589990377426147e-02 -2.040318846702575684e-01 -2.089030444622039795e-01
8.085965365171432495e-02 6.900205463171005249e-02 -6.731320172548294067e-02 -1.537645310163497925e-01 -2.015641033649444580e-01 -2.680062651634216309e-01 -2.376833856105804443e-01 -7.569798827171325684e-02 1.594249010086059570e-01 -7.790915668010711670e-02 -3.628450259566307068e-02 -6.673280615359544754e-03 1.177754402160644531e-01 -1.706327646970748901e-01 -3.619616031646728516e-01 3.587461411952972412e-01 6.808028370141983032e-02 3.479333594441413879e-02 4.411118328571319580e-01 1.265536844730377197e-01 -7.972802221775054932e-02 3.705987036228179932e-01 -9.564405679702758789e-02 9.195315092802047729e-02 1.023448538035154343e-02 -5.902370065450668335e-02 -8.146639168262481689e-02 8.528475649654865265e-03 -5.606168881058692932e-03 6.760912016034126282e-03 -2.242710888385772705e-01 -1.090010255575180054e-01
-2.100427597761154175e-01 -1.064324378967285156e-01 5.259654019027948380e-03 -1.184640526771545410e-01 2.670828066766262054e-02 -2.267549186944961548e-01 -1.220852211117744446e-01 -5.357065051794052124e-02 2.772537171840667725e-01 -5.866018682718276978e-02 -1.412320733070373535e-01 -1.938012428581714630e-02 1.724436134099960327e-01 -1.839299649000167847e-01 -3.050868213176727295e-01 1.396290659904479980e-01 3.669428080320358276e-02 -3.857897967100143433e-02 1.890270113945007324e-01 1.669903397560119629e-01 2.241642028093338013e-02 2.230780385434627533e-02 1.181026771664619446e-01 -2.939217984676361084e-01 -4.233717918395996094e-01 9.074572473764419556e-02 1.333959698677062988e-01 3.688563704490661621e-01 9.593082219362258911e-02 2.255331724882125854e-01 -1.202535331249237061e-01 1.288961712270975113e-02
-2.460018098354339600e-01 2.960564196109771729e-02 8.942151069641113281e-02 -3.050298430025577545e-02 -2.554553449153900146e-01 1.910094320774078369e-01 -2.652553915977478027e-01 -8.065736293792724609e-02 1.096680480986833572e-02 1.362276375293731689e-01 -1.285274177789688110e-01 -1.503911167383193970e-01 5.715734884142875671e-02 -3.043982684612274170e-01 1.108824461698532104e-02 -2.327278703451156616e-01 6.352759152650833130e-02 -1.465757191181182861e-01 1.967551559209823608e-01 1.283698827028274536e-01 -3.411616086959838867e-01 3.052520751953125000e-01 1.571891605854034424e-01 -2.536984682083129883e-01 -2.005321234464645386e-01 9.881778061389923096e-02 8.811581134796142578e-02 3.149147629737854004e-01 -5.893408134579658508e-02 2.471354976296424866e-02 -1.034163590520620346e-02 5.087824538350105286e-02
-2.941878736019134521e-01 2.073841243982315063e-01 4.999789223074913025e-02 1.214951425790786743e-01 2.648171037435531616e-02 -6.904678791761398315e-02 -5.685939267277717590e-02 -1.890599727630615234e-01 3.001128137111663818e-01 -1.687156856060028076e-01 -1.357444375753402710e-01 2.433391362428665161e-01 1.009766682982444763e-01 -1.375636458396911621e-01 4.264419525861740112e-02 -1.128791049122810364e-01 3.533456623554229736e-01 -9.569255262613296509e-02 -1.914812922477722168e-01 3.504611179232597351e-02 -2.289477586746215820e-01 2.830596864223480225e-01 -1.400659680366516113e-01 -3.991701453924179077e-02 -1.477473229169845581e-01 -2.220276445150375366e-01 -1.757016628980636597e-01 3.007643818855285645e-01 -1.363612413406372070e-01 -1.434872448444366455e-01 1.593358814716339111e-02 1.064784228801727295e-01
4.979235306382179260e-02 -1.718741357326507568e-01 1.678855419158935547e-01 1.617003828287124634e-01 -1.797451227903366089e-01 -4.791635274887084961e-02 -5.424042418599128723e-02 4.877821076661348343e-03 1.344206742942333221e-02 -2.017324119806289673e-01 -1.718925088644027710e-01 1.726310104131698608e-01 2.061784081161022186e-02 -2.016129046678543091e-01 -3.045115470886230469e-01 6.015034392476081848e-02 2.589227259159088135e-02 -1.691851019859313965e-01 2.361695617437362671e-01 2.769286930561065674e-01 -2.806226611137390137e-01 1.394831687211990356e-01 -4.085903242230415344e-02 -1.976720094680786133e-01 -4.744872748851776123e-01 1.426579207181930542e-01 2.538328766822814941e-01 7.362979650497436523e-02 -4.320260509848594666e-02 8.988545835018157959e-02 1.073129326105117798e-01 3.036823682487010956e-02
-1.095928102731704712e-01 -1.781649589538574219e-01 -1.696306914091110229e-01 4.459734261035919189e-02 -1.798049919307231903e-02 -3.491639718413352966e-02 9.046059101819992065e-02 1.868919581174850464e-01 1.172117888927459717e-01 3.873280808329582214e-02 1.673298925161361694e-01 -1.858170330524444580e-01 1.129594668745994568e-01 -2.802780866622924805e-01 -3.726570904254913330e-01 2.036277055740356445e-01 4.579099714756011963e-01 -8.513665199279785156e-02 2.935318350791931152e-01 -4.129236191511154175e-02 -8.668427914381027222e-02 1.557429730892181396e-01 -9.132633358240127563e-02 2.720726840198040009e-02 -3.407416641712188721e-01 4.717230796813964844e-02 1.027634739875793457e-01 -6.326138973236083984e-02 -1.324816346168518066e-01 1.300163418054580688e-01 -9.430327266454696655e-02 -9.757966548204421997e-02
-8.191853016614913940e-02 -3.779376298189163208e-02 1.555709391832351685e-01 1.640852726995944977e-02 -1.226514205336570740e-01 -6.171446293592453003e-03 -1.215853393077850342e-01 1.013808548450469971e-01 -6.067607179284095764e-02 -1.306630522012710571e-01 -4.000505208969116211e-01 1.070817559957504272e-01 -6.941256672143936157e-02 -2.982400543987751007e-02 1.383051425218582153e-01 -2.294403314590454102e-02 1.258326768875122070e-01 1.065909937024116516e-01 1.445439755916595459e-01 -3.597645461559295654e-02 1.276688743382692337e-02 4.946836829185485840e-01 2.410980314016342163e-01 -1.134799197316169739e-01 -2.383239120244979858e-01 -1.695178747177124023e-01 -9.007745981216430664e-02 3.585127890110015869e-01 1.097645536065101624e-01 -1.228610798716545105e-01 -2.886227071285247803e-01 -1.083215400576591492e-01
-1.437240988016128540e-01 5.266258493065834045e-02 1.128539219498634338e-01 1.914401203393936157e-01 -1.678589284420013428e-01 -1.671062856912612915e-01 -4.105808734893798828e-01 -1.811818918213248253e-03 2.046576440334320068e-01 -4.331691861152648926e-01 -8.171318098902702332e-03 2.880015075206756592e-01 -1.368406713008880615e-01 -2.035477012395858765e-01 -1.535248756408691406e-01 1.987755894660949707e-01 -2.330096811056137085e-02 -1.493192166090011597e-01 1.475923806428909302e-01 -1.680181026458740234e-01 -2.026824206113815308e-01 2.092930078506469727e-01 -7.457304000854492188e-02 2.182771638035774231e-02 -2.040109634399414062e-01 1.347794532775878906e-01 -5.825522914528846741e-02 5.214541405439376831e-02 1.219075843691825867e-01 7.953860610723495483e-02 1.457625906914472580e-02 1.251403391361236572e-01
3.042948665097355843e-03 -1.446439921855926514e-01 -8.744011819362640381e-02 -2.883685193955898285e-02 1.203187778592109680e-01 4.079449549317359924e-02 1.997672617435455322e-01 -6.956372410058975220e-02 1.986409425735473633e-01 2.571447193622589111e-02 -7.212838530540466309e-02 -1.125064790248870850e-01 4.929743707180023193e-03 -2.111519724130630493e-01 -4.431316852569580078e-01 -2.300857305526733398e-01 2.997612655162811279e-01 9.081298112869262695e-02 3.193115293979644775e-01 -1.007089987397193909e-01 -2.451388388872146606e-01 3.567591607570648193e-01 -1.790796965360641479e-01 4.445043578743934631e-02 -1.678568571805953979e-01 5.937459412962198257e-03 -1.710209995508193970e-01 8.827183395624160767e-02 5.776287987828254700e-02 5.586345121264457703e-02 -1.922637820243835449e-01 1.323451399803161621e-01
-1.333545744419097900e-01 1.139493286609649658e-01 2.041080892086029053e-01 3.612797707319259644e-03 -1.461049076169729233e-02 -9.873360395431518555e-02 -7.179453223943710327e-02 2.786239683628082275e-01 3.267337679862976074e-01 -9.459004551172256470e-02 2.229943573474884033e-01 9.512003511190414429e-02 4.272591173648834229e-01 -2.348915487527847290e-01 -7.437210064381361008e-03 -2.975343912839889526e-02 -8.207820937968790531e-04 -4.748286306858062744e-02 2.914631962776184082e-01 -9.315936267375946045e-02 -1.966221481561660767e-01 1.948284804821014404e-01 -8.737674914300441742e-03 1.869055479764938354e-01 -2.770822048187255859e-01 -2.742508612573146820e-02 2.500396966934204102e-01 1.877762675285339355e-01 9.791893512010574341e-02 -1.647172421216964722e-01 -4.292930290102958679e-02 -1.695568300783634186e-02
-2.380965799093246460e-01 2.038312852382659912e-01 -1.761339008808135986e-01 6.891460716724395752e-02 -8.371034264564514160e-02 1.425336301326751709e-01 -1.698587089776992798e-01 5.720429494976997375e-02 1.849250867962837219e-02 1.327526420354843140e-01 -2.318748682737350464e-01 -5.390222743153572083e-02 -1.749988459050655365e-02 -3.833826184272766113e-01 -2.772976160049438477e-01 2.592885680496692657e-02 1.007487773895263672e-01 1.183445304632186890e-01 3.306204378604888916e-01 2.944758534431457520e-02 -1.814194470643997192e-01 2.568557858467102051e-01 2.256367169320583344e-02 3.046541661024093628e-02 -1.660073995590209961e-01 1.909349709749221802e-01 -3.704400658607482910e-01 3.888555616140365601e-02 1.234274953603744507e-01 -1.920894682407379150e-01 -1.276738643646240234e-01 -3.475122898817062378e-02
-8.721958845853805542e-02 2.757334411144256592e-01 -1.139240264892578125e-01 1.791753023862838745e-01 -1.951162368059158325e-01 -6.398107111454010010e-02 -7.671537250280380249e-02 1.052684560418128967e-01 2.327154576778411865e-01 -1.386277824640274048e-01 2.539843320846557617e-01 -1.393653303384780884e-01 -9.091672487556934357e-03 -1.822419315576553345e-01 -1.907550394535064697e-01 -6.258779019117355347e-02 8.695001900196075439e-02 -1.850248873233795166e-01 2.136350572109222412e-01 1.105423644185066223e-01 -4.050286114215850830e-01 7.964361459016799927e-03 -5.088386125862598419e-03 1.636681407690048218e-01 -1.017471849918365479e-01 -5.814578756690025330e-02 2.668141722679138184e-01 1.002254560589790344e-01 2.579845488071441650e-01 2.592110335826873779e-01 7.780686765909194946e-02 -2.364288568496704102e-01
-2.124626748263835907e-02 -8.267430961132049561e-02 1.033336669206619263e-01 1.733051538467407227e-01 -3.078798353672027588e-01 -1.621865779161453247e-01 -1.299578603357076645e-02 -1.256803870201110840e-01 1.911451816558837891e-01 -4.360068123787641525e-03 -1.480379849672317505e-01 1.212286576628684998e-01 1.002124100923538208e-01 -4.783766716718673706e-02 -1.988136023283004761e-01 -9.803879261016845703e-02 6.217719241976737976e-02 -2.857153713703155518e-01 3.001903295516967773e-01 2.795223332941532135e-02 -2.531685531139373779e-01 2.288540303707122803e-01 -5.399200320243835449e-02 -9.229920804500579834e-03 -3.047010004520416260e-01 2.043729871511459351e-01 4.423986375331878662e-01 -9.521608054637908936e-02 1.983094364404678345e-01 -1.630522310733795166e-02 3.009529411792755127e-02 -6.745411455631256104e-02
-4.055066779255867004e-02 -4.944923147559165955e-02 -1.136841177940368652e-01 8.922775834798812866e-02 -6.935200095176696777e-02 -2.041401863098144531e-01 3.477728459984064102e-03 -5.980226770043373108e-02 5.231229588389396667e-02 -2.461205273866653442e-01 -6.791762262582778931e-02 -2.079071253538131714e-01 1.712776347994804382e-02 -6.296011805534362793e-02 1.234963089227676392e-01 -6.898678373545408249e-03 2.159879058599472046e-01 -7.206209003925323486e-02 2.389036715030670166e-01 -2.790908515453338623e-01 -5.103027820587158203e-01 2.593847513198852539e-01 -2.052137255668640137e-01 1.528420597314834595e-01 -8.916366100311279297e-02 3.569092601537704468e-02 7.971604168415069580e-02 2.320517748594284058e-01 -1.483564227819442749e-01 -1.984622702002525330e-02 -2.538168430328369141e-01 2.408756762742996216e-01
-2.007771730422973633e-01 1.888667941093444824e-01 -1.887532137334346771e-02 -4.238247498869895935e-02 2.268597632646560669e-01 2.671028953045606613e-03 -1.143377870321273804e-01 -1.799126863479614258e-01 -2.396200597286224365e-02 -1.711324900388717651e-01 -1.213678494095802307e-01 1.206845864653587341e-01 1.927360445261001587e-01 8.109508454799652100e-02 2.895096130669116974e-02 5.661497637629508972e-02 2.525045573711395264e-01 -9.424650110304355621e-03 2.508723139762878418e-01 1.557988971471786499e-01 -3.284773826599121094e-01 4.637519419193267822e-01 -4.473107308149337769e-02 -3.357628360390663147e-02 2.717056870460510254e-02 7.367368787527084351e-02 2.277615666389465332e-02 2.589651346206665039e-01 -3.024968504905700684e-01 5.428548902273178101e-02 -2.208140492439270020e-01 1.546670198440551758e-01
1.752683892846107483e-02 -1.536307390779256821e-02 -1.089359167963266373e-02 1.741453707218170166e-01 1.137648820877075195e-01 1.377353668212890625e-01 -1.250028610229492188e-01 2.393247745931148529e-02 -1.607432365417480469e-01 -6.763584166765213013e-02 1.653789659030735493e-03 9.335309267044067383e-02 8.459725975990295410e-02 -1.569750010967254639e-01 -5.841588601469993591e-02 -9.183480590581893921e-02 1.797481998801231384e-02 -6.087255105376243591e-02 1.240668371319770813e-01 3.712573647499084473e-01 -4.670504033565521240e-01 3.769473731517791748e-01 -2.541283369064331055e-01 -4.164398834109306335e-02 -3.297702074050903320e-01 3.858969360589981079e-02 -1.581044793128967285e-01 2.339664399623870850e-01 -1.176265701651573181e-01 7.508050650358200073e-02 -1.662334948778152466e-01 -1.313371956348419189e-01
-3.934564292430877686e-01 2.167756110429763794e-01 -6.653770059347152710e-02 -8.404304087162017822e-02 -1.102686077356338501e-01 9.901476651430130005e-02 -1.281523555517196655e-01 -2.592120319604873657e-02 3.560270741581916809e-02 -3.101259469985961914e-01 -1.325816810131072998e-01 3.028452098369598389e-01 2.303355559706687927e-02 -1.308726221323013306e-01 -3.042928576469421387e-01 -1.813683100044727325e-02 8.510375767946243286e-02 1.994361579418182373e-01 -5.423655733466148376e-02 1.102884672582149506e-02 -1.844023913145065308e-01 2.697070538997650146e-01 -2.196714133024215698e-01 2.433279305696487427e-01 -1.387957204133272171e-02 -4.214654490351676941e-02 7.995790988206863403e-02 1.304329186677932739e-01 -1.051538065075874329e-01 -2.797705829143524170e-01 -1.174502819776535034e-01 -1.937588602304458618e-01
-2.936734557151794434e-01 -1.221485063433647156e-01 -5.632914602756500244e-03 7.658144831657409668e-02 -3.255691230297088623e-01 -7.258234918117523193e-02 -2.057991921901702881e-01 -1.393227577209472656e-01 1.493776440620422363e-01 -4.197961688041687012e-01 -3.191448375582695007e-02 2.308558672666549683e-01 1.016364898532629013e-02 1.102736517786979675e-01 -3.102114498615264893e-01 1.075524389743804932e-01 1.107883378863334656e-01 -1.116197276860475540e-02 2.576896548271179199e-01 -1.213442385196685791e-01 -6.670391559600830078e-02 -6.761261075735092163e-02 2.122540026903152466e-01 2.254893034696578979e-01 -3.016059696674346924e-01 -3.792174160480499268e-02 -9.643269330263137817e-02 9.174194186925888062e-02 -8.877072483301162720e-02 1.369803100824356079e-01 -7.232286036014556885e-02 8.095868676900863647e-02
-3.856664896011352539e-01 -6.161241978406906128e-02 -2.353209853172302246e-01 -9.812936931848526001e-02 -1.108387485146522522e-01 8.033984899520874023e-02 -2.260163575410842896e-01 -1.061238572001457214e-01 3.881295211613178253e-03 8.565486967563629150e-02 -1.919147968292236328e-01 2.077646702527999878e-01 2.076916545629501343e-01 -2.387595027685165405e-01 -7.837208360433578491e-02 -8.961158245801925659e-02 2.079015225172042847e-01 1.889013200998306274e-01 1.972763389348983765e-01 -2.258634120225906372e-01 1.902623847126960754e-02 -6.459524482488632202e-02 -1.269607543945312500e-01 2.884483933448791504e-01 -2.252978682518005371e-01 -1.190463081002235413e-01 2.049385011196136475e-01 1.490200459957122803e-01 -4.653488844633102417e-02 1.078604087233543396e-01 -1.676927804946899414e-01 -2.365538328886032104e-01
-4.655262827873229980e-01 2.648373246192932129e-01 2.026235610246658325e-01 2.295906096696853638e-01 -2.279405668377876282e-02 1.868780553340911865e-01 -3.939866274595260620e-02 -6.920814514160156250e-03 -3.054420351982116699e-01 -1.062740683555603027e-01 1.435397006571292877e-02 2.034373283386230469e-01 2.197433728724718094e-03 -1.264957785606384277e-01 -7.736185193061828613e-02 2.337796986103057861e-01 2.741017639636993408e-01 -1.427578479051589966e-01 3.007200956344604492e-01 1.370529830455780029e-01 -3.380946442484855652e-02 1.493435204029083252e-01 -7.678131014108657837e-02 8.865255862474441528e-02 -1.958784461021423340e-01 9.836156666278839111e-02 1.792380809783935547e-01 9.583095461130142212e-02 -1.561519801616668701e-01 4.407361149787902832e-02 2.265916205942630768e-02 3.725745901465415955e-02
1.430720277130603790e-02 9.878136217594146729e-02 3.687238320708274841e-02 -2.533184923231601715e-02 -2.244802266359329224e-01 -1.973587721586227417e-01 -1.250791922211647034e-02 9.166796505451202393e-02 3.557568490505218506e-01 -1.584166437387466431e-01 2.600141465663909912e-01 9.976362437009811401e-02 2.442823350429534912e-01 -1.948177814483642578e-01 -7.205806672573089600e-03 -3.426137939095497131e-02 1.585864722728729248e-01 -1.899915486574172974e-01 2.472828179597854614e-01 -1.474664956331253052e-01 -2.228206396102905273e-01 9.455724060535430908e-02 -1.491784155368804932e-01 1.673059910535812378e-01 -2.605190277099609375e-01 1.056244745850563049e-01 1.751568615436553955e-01 1.693956404924392700e-01 2.459472864866256714e-01 -1.813208758831024170e-01 -8.490739762783050537e-02 -2.647778093814849854e-01
-1.825983971357345581e-01 1.616539955139160156e-01 -5.881084501743316650e-02 -1.945754326879978180e-02 1.090043932199478149e-01 -8.078493922948837280e-02 -3.596495464444160461e-02 -3.263475596904754639e-01 1.993691474199295044e-01 -5.723109841346740723e-02 1.868355274200439453e-02 2.020123004913330078e-01 1.769457459449768066e-01 4.359153658151626587e-02 -8.326162584125995636e-03 3.513113781809806824e-02 3.116180896759033203e-01 6.499254144728183746e-03 2.799425125122070312e-01 1.004820689558982849e-01 -7.488751411437988281e-02 3.769266903400421143e-01 -7.780205458402633667e-02 -8.728636801242828369e-02 -4.094167351722717285e-01 4.319515824317932129e-02 -1.765723824501037598e-01 1.715559363365173340e-01 3.096021013334393501e-03 2.415883354842662811e-02 -3.653072193264961243e-02 3.358535766601562500e-01
-4.186819866299629211e-02 -6.011620908975601196e-02 -3.772825598716735840e-01 2.445587813854217529e-01 -1.999837011098861694e-01 -1.238800287246704102e-01 -6.090165674686431885e-02 2.005907893180847168e-01 9.424906224012374878e-02 8.875080943107604980e-02 2.262578159570693970e-01 5.281412973999977112e-02 2.224248833954334259e-03 -2.315238714218139648e-01 -2.406654208898544312e-01 -2.701431214809417725e-01 2.272244393825531006e-01 -2.520707249641418457e-01 2.754463255405426025e-01 -2.022609673440456390e-02 -1.178222596645355225e-01 1.611603796482086182e-01 8.693728595972061157e-03 -8.747939765453338623e-02 -2.274641543626785278e-01 1.000193953514099121e-01 -2.188379131257534027e-02 1.565123945474624634e-01 2.329225242137908936e-01 -1.657889597117900848e-02 -1.591776162385940552e-01 -1.798111200332641602e-01
-1.802653968334197998e-01 -1.812477856874465942e-01 6.484230607748031616e-02 -2.676019072532653809e-02 8.896287530660629272e-03 7.326171547174453735e-02 1.946250945329666138e-01 -5.914144963026046753e-02 8.362853527069091797e-02 -1.213398762047290802e-02 2.409170009195804596e-02 -2.314272224903106689e-01 -8.464758843183517456e-02 -2.614387869834899902e-01 -2.960525751113891602e-01 -2.455637156963348389e-01 2.876534163951873779e-01 -5.098332464694976807e-02 2.802185416221618652e-01 1.182493101805448532e-02 -2.507056593894958496e-01 5.199483633041381836e-01 -9.726024419069290161e-02 -2.134471945464611053e-02 -2.341716289520263672e-01 4.740714281797409058e-02 -1.394504755735397339e-01 -4.781792871654033661e-03 -2.377453818917274475e-02 -5.695527419447898865e-02 -9.962169826030731201e-02 -2.753474190831184387e-02
-1.432070583105087280e-01 -7.917296141386032104e-02 -1.788101345300674438e-01 -7.352098077535629272e-02 -2.343596518039703369e-01 2.561191022396087646e-01 1.471943110227584839e-01 -1.284219175577163696e-01 1.884791404008865356e-01 -1.310798376798629761e-01 -3.105477690696716309e-01 6.434448529034852982e-03 -5.466867238283157349e-03 -2.166691273450851440e-01 -2.471727877855300903e-02 2.740641832351684570e-01 8.693540841341018677e-02 -7.189790904521942139e-02 1.581788212060928345e-01 -1.923960074782371521e-02 -2.581533491611480713e-01 -3.172949887812137604e-03 1.416651252657175064e-02 1.069416254758834839e-01 -2.706256806850433350e-01 2.823679335415363312e-02 -1.613450050354003906e-02 4.334034025669097900e-01 -1.613875925540924072e-01 1.377669442445039749e-02 -1.262820661067962646e-01 -2.907829582691192627e-01
-2.558306455612182617e-01 -1.302309613674879074e-02 9.222967922687530518e-02 6.385663058608770370e-03 -8.894256502389907837e-02 1.515115946531295776e-01 -2.316508907824754715e-03 -1.874219477176666260e-01 1.149968132376670837e-01 -8.272531628608703613e-02 -2.026025801897048950e-01 1.115947365760803223e-01 1.426132023334503174e-01 -2.273530513048171997e-01 -3.308970108628273010e-02 -7.984758913516998291e-02 -8.555109053850173950e-02 1.516028046607971191e-01 2.331705540418624878e-01 2.497304417192935944e-02 -2.681022882461547852e-01 3.690550029277801514e-01 -1.333985328674316406e-01 2.509729191660881042e-02 2.057575583457946777e-01 -2.906966209411621094e-01 5.399328470230102539e-02 1.837833672761917114e-01 -1.263444721698760986e-01 -2.469424307346343994e-01 -1.412248760461807251e-01 -3.668070733547210693e-01
-3.594248890876770020e-01 4.552104696631431580e-02 -5.642699077725410461e-02 -4.586566612124443054e-02 -1.497609633952379227e-02 -1.870935410261154175e-01 -6.057186052203178406e-02 8.979204297065734863e-02 2.204050570726394653e-01 -4.628924280405044556e-02 -9.327606111764907837e-02 1.291584502905607224e-02 1.822607070207595825e-01 1.840892136096954346e-01 5.211152508854866028e-02 -1.570435799658298492e-02 4.516174793243408203e-01 -1.351919323205947876e-01 -2.208720892667770386e-02 -1.474474221467971802e-01 -2.083340436220169067e-01 3.758608698844909668e-01 -8.072880655527114868e-02 1.441563367843627930e-01 -1.439565420150756836e-01 1.501950435340404510e-02 -2.576672844588756561e-02 2.678817808628082275e-01 -4.953708872199058533e-02 -2.845267057418823242e-01 -1.933164894580841064e-01 1.274559199810028076e-01
-4.824765622615814209e-01 1.697361469268798828e-01 5.198539793491363525e-02 6.373004056513309479e-03 -2.393526285886764526e-01 -9.382120519876480103e-02 4.985344409942626953e-02 1.096231397241353989e-02 1.298421174287796021e-01 -2.434390038251876831e-01 -8.762504905462265015e-02 1.056421473622322083e-01 2.317771315574645996e-01 2.201115153729915619e-02 -1.303301900625228882e-01 -1.037991717457771301e-01 2.312280423939228058e-02 2.079401314258575439e-01 3.555551767349243164e-01 2.209912240505218506e-01 -1.774778366088867188e-01 2.120039016008377075e-01 -1.712024360895156860e-01 2.701251395046710968e-02 -4.782128334045410156e-02 -4.282319918274879456e-02 -1.772561818361282349e-01 -6.758055090904235840e-02 -1.629441161639988422e-03 -1.977380514144897461e-01 -2.454125434160232544e-01 -1.583909839391708374e-01
-8.586388826370239258e-02 1.078129634261131287e-01 -2.292787730693817139e-01 2.919743955135345459e-01 -1.503609418869018555e-01 -1.023222282528877258e-01 -2.253546416759490967e-01 1.883033812046051025e-01 6.565005332231521606e-02 -1.251496523618698120e-01 1.314446628093719482e-01 -2.567812502384185791e-01 1.062285900115966797e-01 -3.291726410388946533e-01 -2.221389710903167725e-01 1.370826661586761475e-01 3.748531639575958252e-01 -2.087119594216346741e-02 9.528794139623641968e-02 2.547986432909965515e-02 -5.188471451401710510e-02 1.288804262876510620e-01 1.430306136608123779e-01 1.070525497198104858e-01 -3.447533845901489258e-01 -7.061982154846191406e-02 1.675793081521987915e-01 7.968381047248840332e-02 4.271653667092323303e-02 4.708390310406684875e-02 -2.421375513076782227e-01 1.002767831087112427e-01
-1.959504187107086182e-01 -1.331819407641887665e-02 7.181075215339660645e-02 2.366240322589874268e-01 -1.686257123947143555e-01 1.011398509144783020e-01 -3.079268336296081543e-01 9.922935068607330322e-02 -9.358805418014526367e-02 -1.086849719285964966e-01 1.009951606392860413e-01 -2.394687682390213013e-01 -7.003850489854812622e-02 -3.873462602496147156e-02 -2.167629897594451904e-01 -3.807971999049186707e-02 -1.525375694036483765e-01 4.667185992002487183e-02 1.293150186538696289e-01 6.737519055604934692e-02 -1.195510383695363998e-02 3.533225655555725098e-01 4.893708601593971252e-02 7.950905710458755493e-02 -2.197432219982147217e-01 1.509052366018295288e-01 9.856492280960083008e-02 4.267512857913970947e-01 2.189957499504089355e-01 -1.566100865602493286e-01 -2.684121727943420410e-01 -1.617538928985595703e-01
-1.572031378746032715e-01 -1.126400940120220184e-02 -1.947781592607498169e-01 -1.524320989847183228e-01 -2.760410606861114502e-01 -2.882800996303558350e-01 -2.018407583236694336e-01 -1.295750886201858521e-01 6.542829796671867371e-04 1.165926456451416016e-01 -1.514606922864913940e-01 -2.277826517820358276e-02 -1.213161945343017578e-01 -8.166456595063209534e-03 -3.498468995094299316e-01 3.661143183708190918e-01 1.428053528070449829e-01 8.335077017545700073e-02 3.531149625778198242e-01 8.329895138740539551e-02 -5.769938975572586060e-02 2.186114192008972168e-01 4.060495272278785706e-02 2.444916218519210815e-01 1.181994378566741943e-01 -9.127996861934661865e-02 1.113692820072174072e-01 9.104890376329421997e-02 1.952767372131347656e-01 -5.016372352838516235e-02 -1.587401777505874634e-01 -9.232447296380996704e-02
-4.759369790554046631e-01 2.530152443796396255e-03 -2.874802649021148682e-01 4.625203087925910950e-02 -5.802154541015625000e-02 -4.824629519134759903e-03 -2.456811517477035522e-01 -1.871591806411743164e-01 -2.947586029767990112e-02 -8.999709971249103546e-03 -8.061818033456802368e-02 2.543762326240539551e-01 2.534123063087463379e-01 -1.365284621715545654e-01 6.659443676471710205e-02 1.988227516412734985e-01 8.210796117782592773e-02 1.209547221660614014e-01 2.115087807178497314e-01 -9.500695019960403442e-02 -1.997110098600387573e-01 -4.946011304855346680e-02 -1.119083538651466370e-01 -5.651751533150672913e-02 -2.571651339530944824e-01 -9.592821449041366577e-02 -2.916041947901248932e-02 2.235656976699829102e-01 5.278841033577919006e-02 -3.486455380916595459e-01 -7.431678473949432373e-02 -4.150287806987762451e-02
-1.814435273408889771e-01 -6.310826865956187248e-04 1.438292264938354492e-01 1.460277587175369263e-01 -3.235280513763427734e-01 2.968944236636161804e-02 -2.777195274829864502e-01 -8.297345787286758423e-02 2.283128723502159119e-02 4.117701575160026550e-02 -3.226621448993682861e-01 7.364745438098907471e-02 6.503953784704208374e-02 -1.636999249458312988e-01 -2.486768364906311035e-01 1.413600444793701172e-01 3.128523528575897217e-01 -1.832033246755599976e-01 5.101009458303451538e-02 9.978824108839035034e-02 -1.239500492811203003e-01 2.783941626548767090e-01 2.063235342502593994e-01 -2.050274051725864410e-02 -3.042379617691040039e-01 -2.040882706642150879e-01 3.698022291064262390e-02 -1.077144071459770203e-01 -7.038552314043045044e-02 1.424384862184524536e-01 1.395897865295410156e-01 1.978204697370529175e-01
-2.679611742496490479e-01 -1.556920707225799561e-01 -6.559557467699050903e-02 3.988597169518470764e-02 6.128684431314468384e-02 9.910332411527633667e-02 -1.394562274217605591e-01 1.374844908714294434e-01 4.835782200098037720e-02 1.352744698524475098e-01 -4.455479606986045837e-02 6.895238161087036133e-02 7.340674102306365967e-02 6.924357265233993530e-03 -1.462229639291763306e-01 2.624389901757240295e-02 1.143779531121253967e-01 -1.773594468832015991e-01 4.353631287813186646e-02 2.481770664453506470e-01 -2.030439376831054688e-01 3.020655810832977295e-01 -2.007818669080734253e-01 2.184597700834274292e-01 -6.018669009208679199e-01 1.807325929403305054e-01 -9.413103014230728149e-02 2.349879294633865356e-01 3.313584625720977783e-02 -3.091001510620117188e-02 -3.869809210300445557e-02 1.336457207798957825e-02
-2.588030993938446045e-01 -6.453822553157806396e-02 3.127718716859817505e-02 9.489738941192626953e-02 9.617276489734649658e-02 -4.140400588512420654e-01 -3.609695658087730408e-02 1.759352721273899078e-02 2.857960760593414307e-01 -1.166393384337425232e-01 -2.940578386187553406e-02 -1.102746278047561646e-01 7.626958191394805908e-02 -2.014383077621459961e-01 -1.504434645175933838e-01 -2.277088761329650879e-01 2.115249074995517731e-02 -1.817534267902374268e-01 1.919457167387008667e-01 -1.053507402539253235e-01 -2.735985517501831055e-01 1.468446291983127594e-02 1.034703627228736877e-01 1.950828135013580322e-01 -3.428650796413421631e-01 -1.059088483452796936e-02 -6.280919909477233887e-02 1.253804415464401245e-01 1.938797682523727417e-01 -2.332871258258819580e-01 8.876661956310272217e-02 -2.547709345817565918e-01
-1.144927591085433960e-01 -1.104238927364349365e-01 6.519679725170135498e-02 -1.454774588346481323e-01 8.041350543498992920e-02 1.308831572532653809e-01 9.324821084737777710e-02 1.183474585413932800e-01 2.069075852632522583e-01 -5.785413831472396851e-02 -9.530200064182281494e-02 -1.313981115818023682e-01 2.287553250789642334e-02 -1.318512856960296631e-01 -5.990358591079711914e-01 -6.204948760569095612e-03 3.047938048839569092e-01 -3.730737080331891775e-04 2.176773101091384888e-01 -1.451363861560821533e-01 -4.866304993629455566e-02 3.609981834888458252e-01 -1.676976233720779419e-01 3.960274159908294678e-02 -9.838162362575531006e-02 -1.614834666252136230e-01 7.838167995214462280e-02 8.632551133632659912e-02 1.667480766773223877e-01 4.355255886912345886e-02 -1.700162440538406372e-01 1.483391672372817993e-01
-1.375230252742767334e-01 3.741583600640296936e-02 -3.103883704170584679e-03 3.947115316987037659e-02 -1.162136420607566833e-01 -1.732475757598876953e-01 3.100777603685855865e-02 1.979365944862365723e-01 -8.282836526632308960e-03 -2.344924360513687134e-01 2.891522049903869629e-01 -8.291095495223999023e-02 -5.057534947991371155e-02 -1.494179964065551758e-01 -8.752439916133880615e-02 1.338896006345748901e-01 2.056119590997695923e-01 -1.476993560791015625e-01 3.165703415870666504e-01 1.141187772154808044e-01 -2.588630020618438721e-01 1.373586896806955338e-02 -1.392262130975723267e-01 1.941432803869247437e-01 -2.244291454553604126e-01 2.151425629854202271e-01 1.100409105420112610e-01 9.242749959230422974e-02 -1.246484071016311646e-01 -1.150688380002975464e-01 -4.969209730625152588e-01 6.188347935676574707e-02
7.198594044893980026e-03 -4.876088723540306091e-02 4.271773993968963623e-02 3.484832942485809326e-01 8.787881582975387573e-02 -2.102594524621963501e-01 1.006502192467451096e-03 8.247955888509750366e-02 1.448820084333419800e-01 -1.230968087911605835e-01 2.494746148586273193e-01 -7.607592642307281494e-02 5.353395268321037292e-02 -2.998138219118118286e-02 -4.108170866966247559e-01 -9.397298842668533325e-02 2.235473096370697021e-01 -1.342159211635589600e-01 2.189263552427291870e-01 2.893055416643619537e-02 -2.303783744573593140e-01 1.986647695302963257e-01 -1.584729850292205811e-01 -3.819875186309218407e-03 -7.724946737289428711e-02 -1.116453185677528381e-01 2.445329874753952026e-01 1.705568879842758179e-01 2.342138141393661499e-01 1.820677071809768677e-01 -2.148590236902236938e-01 -2.326461374759674072e-01
-3.555247187614440918e-01 -8.239934593439102173e-02 -9.026506543159484863e-02 -1.741061806678771973e-01 -2.799403369426727295e-01 2.557328939437866211e-01 1.273052394390106201e-01 -1.704241782426834106e-01 8.552991598844528198e-02 2.565189078450202942e-02 -1.395731419324874878e-01 6.086997315287590027e-02 5.611054599285125732e-02 -2.342894375324249268e-01 -1.081009209156036377e-01 2.470937669277191162e-01 -6.314960774034261703e-03 1.760674989782273769e-03 9.205526113510131836e-02 8.404096215963363647e-02 -1.749284267425537109e-01 -2.953638136386871338e-02 4.842409491539001465e-02 1.388988196849822998e-01 -1.512740999460220337e-01 -1.032195761799812317e-01 1.557696461677551270e-01 4.071561098098754883e-01 5.185169726610183716e-02 4.420994594693183899e-02 -1.448663473129272461e-01 -3.993699252605438232e-01
-4.111268520355224609e-01 4.035901650786399841e-02 -3.492753207683563232e-02 -1.818175762891769409e-01 1.146713644266128540e-01 -2.710234224796295166e-01 6.858939304947853088e-03 -2.179382592439651489e-01 -3.605545684695243835e-02 -2.020398527383804321e-01 -1.288749873638153076e-01 3.130734339356422424e-02 4.111094772815704346e-01 8.312915265560150146e-02 -2.127256542444229126e-01 1.754155158996582031e-01 2.025233209133148193e-01 -1.222953721880912781e-01 1.048722341656684875e-01 1.021341700106859207e-02 5.082938075065612793e-02 8.000759780406951904e-02 1.644197851419448853e-02 -2.174984961748123169e-01 -2.764283120632171631e-01 -1.913711279630661011e-01 1.721913665533065796e-01 2.162913382053375244e-01 1.791458576917648315e-01 -2.057489939033985138e-02 -5.673060566186904907e-02 2.074631117284297943e-02
-1.403350979089736938e-01 -1.953265219926834106e-01 -8.640334010124206543e-02 1.958808153867721558e-01 2.120553702116012573e-01 2.983269691467285156e-01 4.116948321461677551e-02 1.479453742504119873e-01 -6.667032092809677124e-02 -4.914641752839088440e-02 -1.386508196592330933e-01 6.439431104809045792e-03 1.749441027641296387e-01 -1.267991662025451660e-01 -1.422109603881835938e-01 -6.171708181500434875e-02 1.294023096561431885e-01 -9.853611886501312256e-02 8.645991235971450806e-02 1.442543715238571167e-01 -1.551730930805206299e-01 2.601721882820129395e-01 -1.131726205348968506e-01 1.634582430124282837e-01 -3.391607403755187988e-01 4.332902655005455017e-02 -1.832988858222961426e-01 5.074486136436462402e-01 2.033284604549407959e-01 -1.819816604256629944e-02 -6.961934268474578857e-02 -3.692073747515678406e-02
-2.087991386651992798e-01 7.952122390270233154e-02 -1.586709916591644287e-01 1.028637215495109558e-01 6.595345586538314819e-02 -1.008300334215164185e-01 -3.023751974105834961e-01 1.663573682308197021e-01 1.773294955492019653e-01 -9.867818653583526611e-02 -2.018709033727645874e-01 -2.605790197849273682e-01 -3.024255298078060150e-02 -2.400007285177707672e-02 -3.486473262310028076e-01 2.474755644798278809e-01 -2.013885378837585449e-01 2.271194308996200562e-01 1.250127404928207397e-01 1.528840977698564529e-02 -1.737340539693832397e-01 3.734476566314697266e-01 7.883737981319427490e-02 9.199975430965423584e-02 -2.737121880054473877e-01 8.848580718040466309e-02 5.466456338763237000e-02 1.074545457959175110e-01 -9.295719116926193237e-02 -1.510054469108581543e-01 -4.564481601119041443e-02 -1.530857086181640625e-01
-2.606184184551239014e-01 3.754351660609245300e-02 -6.212422996759414673e-02 2.406029850244522095e-01 -2.200391888618469238e-01 -1.609652489423751831e-01 -8.754759281873703003e-02 3.136184811592102051e-01 -9.935347735881805420e-02 -1.690921634435653687e-01 1.048788242042064667e-02 -2.074387297034263611e-02 -6.641884893178939819e-02 -8.555089682340621948e-02 -1.171564832329750061e-01 1.048562526702880859e-01 5.937322229146957397e-02 -2.112036943435668945e-01 1.466007977724075317e-01 1.953963488340377808e-01 -9.741505235433578491e-02 4.537226259708404541e-01 8.107183501124382019e-03 -1.053476985543966293e-02 -7.815279811620712280e-02 2.885052561759948730e-01 -6.554682552814483643e-02 3.596549034118652344e-01 -1.668176352977752686e-01 -1.668911874294281006e-01 -3.908519446849822998e-02 -9.789216518402099609e-02
-1.170484051108360291e-01 -7.581738382577896118e-02 -3.089106380939483643e-01 3.045576810836791992e-01 1.469678990542888641e-02 1.081970259547233582e-01 1.355459392070770264e-01 2.361776120960712433e-02 2.325577735900878906e-01 1.183964498341083527e-02 2.071706801652908325e-01 -1.459156349301338196e-02 1.226054579019546509e-01 -1.849656254053115845e-01 -2.691626846790313721e-01 -1.016715168952941895e-01 -5.568666756153106689e-02 -7.970400899648666382e-02 1.978777498006820679e-01 8.844013512134552002e-02 -1.474592536687850952e-01 4.519892334938049316e-01 -1.161273345351219177e-01 -1.591521948575973511e-01 -1.251162290573120117e-01 -1.231286558322608471e-03 -1.047424301505088806e-01 4.149028062820434570e-01 4.770962521433830261e-02 1.005728822201490402e-02 -4.031446203589439392e-02 8.985096216201782227e-02
-1.330803632736206055e-01 -2.353783696889877319e-01 2.076782286167144775e-02 1.008749231696128845e-01 -1.948024332523345947e-01 -2.144620865583419800e-01 -2.321609109640121460e-01 -1.211283877491950989e-01 1.414970960468053818e-02 -1.929491758346557617e-01 -8.941483497619628906e-02 1.056115478277206421e-01 8.206915110349655151e-02 -4.581807181239128113e-02 2.080217562615871429e-02 1.611288785934448242e-01 2.445570379495620728e-01 -1.277553290128707886e-01 2.011852562427520752e-01 7.371792942285537720e-02 -9.549210965633392334e-02 1.167402863502502441e-01 -7.809999585151672363e-02 -9.954476356506347656e-02 -5.192180871963500977e-01 2.040596902370452881e-01 -1.216062344610691071e-02 -1.288623362779617310e-02 2.350618392229080200e-01 2.785087525844573975e-01 -1.332486420869827271e-01 -2.214618027210235596e-01
-1.725758314132690430e-01 1.446607708930969238e-01 1.235853880643844604e-02 -1.177346035838127136e-01 1.021591946482658386e-02 -1.029734089970588684e-01 1.461357623338699341e-01 -5.811657011508941650e-02 -1.556775569915771484e-01 -1.399677693843841553e-01 -2.300328165292739868e-01 -1.349819153547286987e-01 -9.740635752677917480e-02 -3.212553262710571289e-01 -3.124462962150573730e-01 2.008452564477920532e-01 1.050832867622375488e-01 -9.181533753871917725e-02 2.280243337154388428e-01 7.300315890461206436e-03 -3.164516687393188477e-01 1.649268567562103271e-01 2.273000180721282959e-01 1.108535528182983398e-01 -1.024766042828559875e-01 -1.763741821050643921e-01 -3.749201297760009766e-01 5.129299685359001160e-02 9.496018290519714355e-02 -9.935579448938369751e-02 -2.116991132497787476e-01 1.512988209724426270e-01
-1.321696341037750244e-01 9.072919189929962158e-02 1.797556877136230469e-02 4.363669827580451965e-02 -1.518285721540451050e-01 1.010177284479141235e-02 7.241279236041009426e-04 -1.364868879318237305e-01 2.686929702758789062e-01 1.330468952655792236e-01 3.018477186560630798e-02 -2.399500012397766113e-01 5.782367661595344543e-02 2.404654212296009064e-02 1.211728900671005249e-02 -1.129386797547340393e-01 -1.440886780619621277e-02 -1.977939903736114502e-01 4.209733009338378906e-01 -2.103816121816635132e-01 -2.332541644573211670e-01 4.786253273487091064e-01 -2.083269355352967978e-04 8.757828921079635620e-02 -1.440606862306594849e-01 2.750704996287822723e-02 9.890189394354820251e-03 2.144406139850616455e-01 3.307368457317352295e-01 -6.488939374685287476e-02 5.592956766486167908e-02 -1.696872115135192871e-01
-3.817307949066162109e-01 -1.738756299018859863e-01 -2.868473529815673828e-01 -3.381432890892028809e-01 2.923998795449733734e-02 7.361748814582824707e-02 4.862406849861145020e-02 -1.245191171765327454e-01 1.185440942645072937e-01 -1.527594178915023804e-01 -3.306881487369537354e-01 1.629685610532760620e-01 2.532432377338409424e-01 -1.681781858205795288e-01 -9.509121626615524292e-02 -2.993311965838074684e-03 1.687588989734649658e-01 -9.089495241641998291e-02 1.250517647713422775e-02 1.162351369857788086e-01 -1.098531037569046021e-01 2.091024816036224365e-01 -7.814858853816986084e-02 -1.100380942225456238e-01 -1.217388436198234558e-01 8.342131227254867554e-02 2.798643410205841064e-01 1.071332544088363647e-01 1.042239218950271606e-01 -6.793776154518127441e-02 6.235469132661819458e-02 -2.704641819000244141e-01
4.185507446527481079e-02 -1.772926189005374908e-02 -9.022473543882369995e-02 9.167055040597915649e-02 -1.338763386011123657e-01 1.233765184879302979e-01 1.897863596677780151e-01 -9.939428418874740601e-02 4.228967055678367615e-02 -3.670769631862640381e-01 1.749390736222267151e-02 2.201721444725990295e-02 -5.693700909614562988e-02 1.145620271563529968e-01 -1.344976276159286499e-01 -6.301637738943099976e-02 3.806254267692565918e-02 -1.023003235459327698e-01 1.203925609588623047e-01 2.497293949127197266e-01 -3.946806788444519043e-01 2.936888933181762695e-01 1.961433589458465576e-01 2.174386531114578247e-01 -4.401707649230957031e-01 -1.649763621389865875e-02 -1.507279928773641586e-02 7.748077064752578735e-02 2.467599958181381226e-01 -7.082631438970565796e-02 -2.082928270101547241e-01 -2.233448065817356110e-02
-7.393833994865417480e-02 -1.230207309126853943e-01 1.745548248291015625e-01 1.372805144637823105e-02 5.510785058140754700e-02 -7.035547494888305664e-02 -3.358638659119606018e-02 -8.443877846002578735e-02 1.098847463726997375e-01 -1.422880291938781738e-01 7.221745699644088745e-02 1.239090859889984131e-01 -6.338315457105636597e-02 -8.263676613569259644e-02 -4.639285802841186523e-01 -2.528560757637023926e-01 3.169061243534088135e-01 -7.587382197380065918e-02 9.139523655176162720e-02 2.382081598043441772e-01 -2.397973090410232544e-01 2.495523840188980103e-01 1.029929146170616150e-01 1.720853447914123535e-01 -3.138637840747833252e-01 -1.956253200769424438e-01 -1.204095259308815002e-01 -5.886754021048545837e-02 3.190587460994720459e-02 -1.149125173687934875e-01 -2.975310385227203369e-01 -2.865468151867389679e-02
-2.096302509307861328e-01 1.239275839179754257e-02 -2.127177864313125610e-01 -1.448352336883544922e-01 -1.368215978145599365e-01 -4.120135679841041565e-02 -1.353026926517486572e-01 -1.557785421609878540e-01 1.679693609476089478e-01 1.885973731987178326e-03 -3.857898414134979248e-01 3.443759381771087646e-01 7.060281187295913696e-02 -3.307974636554718018e-01 -2.467353045940399170e-01 1.674931794404983521e-01 7.324738055467605591e-02 -1.281241774559020996e-01 1.333798021078109741e-01 2.085042148828506470e-01 -1.922611147165298462e-01 2.595504820346832275e-01 -1.256185770034790039e-01 -1.408504671417176723e-03 -3.483339678496122360e-03 1.229697689414024353e-01 5.350137501955032349e-02 -1.516343504190444946e-01 -1.454152464866638184e-01 1.566013693809509277e-01 -1.280694305896759033e-01 -1.465459465980529785e-01
-1.958076953887939453e-01 1.478930264711380005e-01 -9.641683846712112427e-02 1.113940179347991943e-01 -4.405052959918975830e-02 -2.424885183572769165e-01 7.491122186183929443e-02 2.900386787950992584e-02 8.744793385267257690e-02 -1.128394156694412231e-01 2.349488288164138794e-01 1.379624381661415100e-02 9.069143235683441162e-02 -3.354367017745971680e-01 -2.134815603494644165e-01 7.791150361299514771e-02 3.199676573276519775e-01 -5.361792817711830139e-02 1.770219951868057251e-01 6.472324952483177185e-03 -1.489657759666442871e-01 -1.271211206912994385e-01 -1.679064631462097168e-01 1.179736480116844177e-01 -3.981773555278778076e-01 1.733354926109313965e-01 1.052594110369682312e-01 -8.037680387496948242e-02 -1.218555346131324768e-01 -7.834701798856258392e-03 -3.677804172039031982e-01 1.712683588266372681e-01
-1.356981843709945679e-01 1.482548117637634277e-01 -1.223802119493484497e-01 5.082467198371887207e-02 -1.082177683711051941e-01 -2.444678544998168945e-02 -1.013763397932052612e-01 -4.985081031918525696e-02 -3.041311167180538177e-02 -1.375555247068405151e-01 1.427751481533050537e-01 -1.091872304677963257e-01 -5.423639342188835144e-02 -2.417254447937011719e-01 -9.894985705614089966e-02 -1.771457046270370483e-01 -1.798037290573120117e-01 1.008327752351760864e-01 1.964836567640304565e-01 9.263578057289123535e-02 -3.604398071765899658e-01 2.564232647418975830e-01 3.001814186573028564e-01 -1.836872696876525879e-01 -3.834566771984100342e-01 6.313961744308471680e-02 -4.853726923465728760e-02 1.595500707626342773e-01 2.154827713966369629e-01 -8.365873247385025024e-02 -3.122429549694061279e-01 -1.526740938425064087e-01
-8.978708833456039429e-02 8.284085243940353394e-02 2.128624357283115387e-03 3.119988143444061279e-01 -2.991348505020141602e-01 -3.873026371002197266e-02 9.052284806966781616e-02 -1.129564642906188965e-01 2.649825513362884521e-01 -8.224854245781898499e-03 1.129009276628494263e-01 2.500898838043212891e-01 8.083524554967880249e-02 -1.773561723530292511e-02 -3.661511540412902832e-01 -2.535175979137420654e-01 1.633363366127014160e-01 -8.490055799484252930e-02 9.187068045139312744e-02 9.300058335065841675e-02 -4.000474214553833008e-01 2.186728417873382568e-01 2.601391077041625977e-01 9.140948206186294556e-02 4.929662868380546570e-02 -3.729413077235221863e-02 -1.838950812816619873e-02 2.372030466794967651e-01 5.515923723578453064e-02 1.036289241164922714e-02 -1.584497392177581787e-01 3.860343620181083679e-02
-3.015315234661102295e-01 1.074893176555633545e-01 -3.628186509013175964e-02 2.360660023987293243e-02 -9.512219578027725220e-02 1.910998821258544922e-01 -1.220042183995246887e-01 9.841828793287277222e-02 2.305575460195541382e-01 3.134891390800476074e-02 -2.843310832977294922e-01 1.879730373620986938e-01 -1.358278244733810425e-01 -2.141322642564773560e-01 -1.603258699178695679e-01 9.077963232994079590e-02 6.572218984365463257e-02 -7.245973497629165649e-02 5.975115299224853516e-02 1.647979579865932465e-02 -4.052500724792480469e-01 -3.191112354397773743e-02 -1.306512057781219482e-01 -7.164025306701660156e-02 -2.595766074955463409e-02 1.301960051059722900e-01 -3.839870169758796692e-02 4.202544093132019043e-01 -1.856589168310165405e-01 -9.648913890123367310e-02 -1.328512579202651978e-01 -3.145573139190673828e-01
-3.745836913585662842e-01 1.547733545303344727e-01 -5.723755806684494019e-02 -2.434615045785903931e-01 -2.599879503250122070e-01 -1.126409098505973816e-01 -1.192952096462249756e-01 -6.253168731927871704e-02 6.843534111976623535e-02 -2.220327854156494141e-01 -1.765273958444595337e-01 9.620974957942962646e-02 1.702674478292465210e-01 1.575243175029754639e-01 -7.268826663494110107e-02 -4.117297008633613586e-03 1.809440106153488159e-01 -1.022802293300628662e-01 -3.745575377251952887e-04 1.408956497907638550e-01 -2.431558221578598022e-01 1.931585520505905151e-01 -2.016237825155258179e-01 1.798888295888900757e-01 -6.311654299497604370e-02 -1.968398690223693848e-01 7.185260951519012451e-02 1.989711076021194458e-01 2.450202405452728271e-02 -3.252510428428649902e-01 -2.712647318840026855e-01 -1.459383666515350342e-01
-2.193697541952133179e-02 1.231650784611701965e-01 -1.179207116365432739e-01 2.400328963994979858e-01 -1.456203460693359375e-01 1.054100096225738525e-01 1.215356662869453430e-01 3.317650407552719116e-02 3.901867568492889404e-01 2.968267351388931274e-02 -9.403035789728164673e-02 2.180291526019573212e-02 3.516275063157081604e-02 -3.036893904209136963e-01 -1.338548809289932251e-01 -4.851717129349708557e-02 1.514052897691726685e-01 -4.766089841723442078e-02 1.652743518352508545e-01 -3.339295461773872375e-02 -1.967177987098693848e-01 3.334192037582397461e-01 2.791973352432250977e-01 3.000614345073699951e-01 -3.863746300339698792e-03 -1.083762794733047485e-01 1.599089205265045166e-01 1.266327351331710815e-01 3.815844655036926270e-01 1.957146823406219482e-02 -1.297421157360076904e-01 -2.813449874520301819e-02
-2.421546429395675659e-01 8.529645204544067383e-02 -2.635969780385494232e-02 1.880747675895690918e-01 7.150683552026748657e-02 2.784359157085418701e-01 -1.666261702775955200e-01 -2.949723601341247559e-01 2.032344415783882141e-02 -3.149497807025909424e-01 -2.014992386102676392e-01 1.018195971846580505e-01 3.521136939525604248e-02 -3.236766755580902100e-01 -1.347100585699081421e-01 -4.210989177227020264e-02 2.229564450681209564e-02 3.101102448999881744e-02 4.687449708580970764e-02 -5.921528488397598267e-02 -4.305453896522521973e-01 -1.578435674309730530e-02 -2.202014625072479248e-02 2.095005363225936890e-01 7.995334267616271973e-02 -6.502993637695908546e-04 1.898420602083206177e-01 1.635280102491378784e-01 1.755614727735519409e-01 -8.585898578166961670e-02 -1.461475789546966553e-01 -2.412894964218139648e-01
-3.254364132881164551e-01 -1.007028296589851379e-01 6.250365823507308960e-02 1.876159161329269409e-01 1.092278957366943359e-02 -4.770397767424583435e-02 -1.414157152175903320e-01 -1.487961318343877792e-02 -1.751948744058609009e-01 -1.715497076511383057e-01 -3.096136748790740967e-01 1.751812174916267395e-02 -2.193976640701293945e-01 -4.218459427356719971e-01 1.287495195865631104e-01 -1.579870097339153290e-02 5.406085867434740067e-03 -1.173960790038108826e-01 3.062514960765838623e-01 4.262400418519973755e-02 4.895718395709991455e-02 7.680059224367141724e-02 1.146124396473169327e-02 2.678674459457397461e-01 -2.411969602108001709e-01 -6.718387454748153687e-02 1.307935267686843872e-01 2.207146584987640381e-01 -3.404198959469795227e-02 5.426191538572311401e-02 -3.174442946910858154e-01 6.355896126478910446e-03
2.671028114855289459e-02 4.826537519693374634e-02 1.401163339614868164e-01 -6.989169865846633911e-02 -7.748058438301086426e-02 -4.069063663482666016e-01 1.855322122573852539e-01 -1.460690796375274658e-01 1.048618331551551819e-01 -3.001869916915893555e-01 9.934515506029129028e-02 1.277011632919311523e-01 2.099714279174804688e-01 -2.756271362304687500e-01 -2.190290689468383789e-01 -1.486486196517944336e-01 7.419105619192123413e-02 -5.316319689154624939e-02 1.320626437664031982e-01 3.650095462799072266e-01 -2.242498099803924561e-01 1.508940756320953369e-01 2.180283963680267334e-01 1.362712532281875610e-01 -1.173931211233139038e-01 7.042637467384338379e-02 1.810048818588256836e-01 2.264880537986755371e-01 -2.466073725372552872e-03 -5.229144543409347534e-02 -1.173510774970054626e-01 -1.010582447052001953e-01
-2.012497335672378540e-01 3.310691714286804199e-01 -7.103077322244644165e-02 -1.513384431600570679e-01 -2.922798097133636475e-01 5.293354019522666931e-02 -1.361091881990432739e-01 -2.042157389223575592e-02 9.418676048517227173e-02 -8.327990025281906128e-02 -7.211330533027648926e-02 1.829308569431304932e-01 2.057139873504638672e-01 -6.392268836498260498e-02 -1.933625489473342896e-01 4.216976463794708252e-02 9.381643682718276978e-02 -1.064589321613311768e-01 2.864948846399784088e-02 1.695816516876220703e-01 -1.428214013576507568e-01 3.052564859390258789e-01 -2.774134576320648193e-01 1.205923035740852356e-01 9.294407814741134644e-02 -1.698155701160430908e-02 -8.836176991462707520e-02 2.959654927253723145e-01 2.948355861008167267e-02 -4.184466302394866943e-01 -1.547136008739471436e-01 -1.253035515546798706e-01
-3.037767484784126282e-03 -4.604223743081092834e-02 -6.054823473095893860e-02 -5.546936765313148499e-02 -1.244620308279991150e-01 -1.031743660569190979e-01 5.677331238985061646e-02 -2.904562950134277344e-01 3.133114278316497803e-01 -1.713060885667800903e-01 -1.482815444469451904e-01 -3.174122795462608337e-02 7.848254404962062836e-03 -1.273398250341415405e-01 -1.898941099643707275e-01 -1.151226386427879333e-01 3.181118965148925781e-01 -5.822826549410820007e-02 1.297367066144943237e-01 -1.227041631937026978e-01 -3.920570015907287598e-01 2.595136761665344238e-01 -1.433058977127075195e-01 5.669504031538963318e-02 -3.454575538635253906e-01 1.325509548187255859e-01 -2.398057840764522552e-03 9.697589278221130371e-02 -1.023365482687950134e-01 -6.331932544708251953e-02 -6.829912215471267700e-02 3.384688794612884521e-01
-6.583184003829956055e-02 4.785465449094772339e-02 7.774034887552261353e-02 -3.630384430289268494e-02 -6.339471787214279175e-02 3.029332309961318970e-02 6.637707352638244629e-03 -2.574926912784576416e-01 1.779706776142120361e-01 -1.091220080852508545e-01 -2.877159714698791504e-01 2.336198091506958008e-01 -1.245204359292984009e-02 -9.300807118415832520e-02 1.214326545596122742e-01 2.250310406088829041e-02 3.739808499813079834e-01 4.186194017529487610e-02 2.260240018367767334e-01 6.512252241373062134e-02 -2.433273792266845703e-01 3.689675927162170410e-01 -2.299830764532089233e-01 -2.834159135818481445e-02 -6.714753806591033936e-02 -1.165285035967826843e-01 5.218587815761566162e-02 3.238913416862487793e-01 -1.775655895471572876e-01 -3.174628019332885742e-01 -7.560455799102783203e-02 2.486047334969043732e-03
-3.699401319026947021e-01 3.943875804543495178e-02 -1.999276727437973022e-01 -6.668962538242340088e-02 -7.772935926914215088e-02 8.940089493989944458e-02 -2.262530624866485596e-01 -1.832699030637741089e-01 -2.225803676992654800e-03 -6.987652182579040527e-02 -7.202579081058502197e-02 2.313819825649261475e-01 3.174425661563873291e-01 -2.193769514560699463e-01 -7.723167538642883301e-02 1.601215451955795288e-01 1.025064736604690552e-01 2.122014760971069336e-01 1.137688979506492615e-01 -2.816458642482757568e-01 -5.112314596772193909e-02 8.994717150926589966e-02 -1.449860334396362305e-01 -7.169152796268463135e-02 -9.287914633750915527e-02 -2.174253165721893311e-01 2.421886287629604340e-02 3.330311179161071777e-01 1.414683908224105835e-01 -2.574921548366546631e-01 -1.653738915920257568e-01 -9.227681905031204224e-02
-1.945921927690505981e-01 1.119998320937156677e-01 4.965266585350036621e-02 -9.752789139747619629e-02 -4.352841973304748535e-01 4.090993702411651611e-01 -3.952769190073013306e-02 9.957041591405868530e-02 2.681475505232810974e-02 -6.380379945039749146e-02 -2.870760560035705566e-01 8.493548631668090820e-02 1.335874758660793304e-02 -2.569953501224517822e-01 -4.453634470701217651e-02 -2.788262441754341125e-03 1.889922469854354858e-01 -7.569626718759536743e-02 1.506062746047973633e-01 -1.339530199766159058e-01 -1.985305249691009521e-01 2.691674232482910156e-01 1.408163309097290039e-01 -8.672618120908737183e-02 6.206794828176498413e-02 -3.570303618907928467e-01 -8.996026962995529175e-02 1.128769889473915100e-01 -1.975014247000217438e-02 -5.345950275659561157e-02 -8.177103847265243530e-02 1.526005566120147705e-01
5.588916689157485962e-02 8.773121982812881470e-02 -9.930324554443359375e-02 2.273104339838027954e-01 -8.461335301399230957e-02 9.510259330272674561e-02 -1.358187496662139893e-01 1.787222176790237427e-01 1.692267507314682007e-01 1.541717350482940674e-01 -1.779558211565017700e-01 5.532144382596015930e-02 1.182636022567749023e-01 1.208619698882102966e-01 -5.015579611063003540e-02 5.049286782741546631e-02 2.668207287788391113e-01 -1.053890138864517212e-01 2.677637338638305664e-01 2.178580164909362793e-01 -5.388765931129455566e-01 1.973266899585723877e-01 9.060270339250564575e-02 2.015854930505156517e-03 -3.331779539585113525e-01 -1.737789958715438843e-01 7.209490239620208740e-02 2.001473009586334229e-01 7.583505008369684219e-03 6.064879521727561951e-02 -4.316368326544761658e-02 9.592283517122268677e-02
-2.722532749176025391e-01 -1.248338073492050171e-02 -2.637426741421222687e-02 1.771716587245464325e-02 -2.086941748857498169e-01 -6.519154459238052368e-02 1.892249733209609985e-01 -7.603645324707031250e-02 -8.994023501873016357e-02 1.528340019285678864e-02 1.449544727802276611e-01 -1.478474587202072144e-01 -8.884309232234954834e-02 -3.184786438941955566e-01 -3.499496579170227051e-01 9.214904904365539551e-02 3.721078634262084961e-01 5.241743102669715881e-02 2.677677571773529053e-01 7.704269140958786011e-02 -4.056787490844726562e-01 2.302130907773971558e-01 6.793675571680068970e-02 -7.414944469928741455e-02 2.841490507125854492e-02 -1.414563059806823730e-01 -1.080690398812294006e-01 9.752390533685684204e-02 4.039675369858741760e-02 1.127116084098815918e-01 -1.388189941644668579e-01 1.473203450441360474e-01
-2.167658358812332153e-01 -4.558794572949409485e-02 -9.999657981097698212e-03 -2.003570199012756348e-01 -1.325982809066772461e-01 5.766698345541954041e-02 -5.048901215195655823e-02 4.644466191530227661e-02 1.857683248817920685e-02 -3.001520223915576935e-02 2.180022746324539185e-01 -1.139009818434715271e-01 -6.350621581077575684e-02 -2.504737079143524170e-01 -3.013563454151153564e-01 3.794914186000823975e-01 3.132148683071136475e-01 -1.168942153453826904e-01 2.479840368032455444e-01 1.254221051931381226e-01 -3.371541500091552734e-01 2.536321580410003662e-01 1.442621499300003052e-01 -7.688344269990921021e-02 8.429544419050216675e-02 -3.000131994485855103e-02 -2.091740816831588745e-02 6.141700223088264465e-02 1.657348722219467163e-01 -5.974140018224716187e-02 -2.624533176422119141e-01 1.260146051645278931e-01
-1.063692495226860046e-01 -1.214038133621215820e-01 1.295169908553361893e-02 -8.875580877065658569e-02 1.451183855533599854e-01 -1.348162144422531128e-01 -1.086129695177078247e-01 2.457516500726342201e-03 -1.215621754527091980e-01 1.059770490974187851e-02 -7.912734150886535645e-02 -4.758058115839958191e-03 1.930699646472930908e-01 -3.745143711566925049e-01 -3.195839226245880127e-01 -1.580813080072402954e-01 1.709011346101760864e-01 -1.032978892326354980e-01 1.364993900060653687e-01 1.875045597553253174e-01 8.198787271976470947e-02 3.260865509510040283e-01 2.546515129506587982e-02 2.687046676874160767e-02 -4.534523487091064453e-01 2.170603275299072266e-01 -8.631075173616409302e-02 2.375223785638809204e-01 9.898082911968231201e-02 -1.441631615161895752e-01 -1.417747735977172852e-01 -1.168596595525741577e-01
-1.809022277593612671e-01 -2.408785521984100342e-01 4.619873687624931335e-02 3.243163228034973145e-02 -1.766298860311508179e-01 7.785228081047534943e-03 -2.353796064853668213e-01 -2.375986725091934204e-01 9.164468199014663696e-02 -1.317130029201507568e-01 -3.132460117340087891e-01 2.475910037755966187e-01 1.754444390535354614e-01 -2.339742630720138550e-01 -2.284743040800094604e-01 -5.774795264005661011e-02 -3.867864608764648438e-02 -1.733532249927520752e-01 2.898426353931427002e-01 1.317872405052185059e-01 -8.923379331827163696e-02 -1.007051393389701843e-01 1.255455464124679565e-01 1.244276911020278931e-01 -3.442966639995574951e-01 7.720308844000101089e-03 -5.659923702478408813e-02 1.939570009708404541e-01 -1.210649982094764709e-01 1.881660670042037964e-01 3.180896490812301636e-02 2.096404582262039185e-01
-3.673310875892639160e-01 1.612351834774017334e-01 7.668813224881887436e-03 -8.572538197040557861e-02 -6.213145330548286438e-02 -2.930930852890014648e-01 3.506242483854293823e-02 -3.245857059955596924e-01 2.775709033012390137e-01 -2.423585057258605957e-01 -4.948520287871360779e-02 7.247644010931253433e-03 1.405982375144958496e-01 -2.644599974155426025e-01 -7.119534164667129517e-02 1.598114222288131714e-01 3.758532926440238953e-02 -2.901287749409675598e-02 3.589862585067749023e-01 7.536775618791580200e-02 -1.122584417462348938e-01 1.156835779547691345e-01 -1.999801993370056152e-01 -1.928944587707519531e-01 -1.653594374656677246e-01 1.929737925529479980e-01 5.787069723010063171e-02 9.695921093225479126e-03 1.066226214170455933e-01 -2.003640383481979370e-01 -1.295989155769348145e-01 -1.969360187649726868e-02
-4.425702989101409912e-02 2.275347411632537842e-01 -2.566132694482803345e-02 9.530261158943176270e-02 -1.329681128263473511e-01 8.034479618072509766e-02 2.179988622665405273e-01 -1.687599718570709229e-01 -2.465791106224060059e-01 -4.594866931438446045e-02 -3.540999069809913635e-02 1.723094880580902100e-01 -4.302984848618507385e-02 -7.686482369899749756e-02 -1.900599896907806396e-01 4.022111371159553528e-02 6.696900725364685059e-02 -4.177531003952026367e-01 1.609641015529632568e-01 7.233908027410507202e-02 -3.864708542823791504e-01 1.016764193773269653e-01 -2.639094591140747070e-01 2.598628997802734375e-01 -8.016189187765121460e-02 -3.494634293019771576e-03 2.886610627174377441e-01 1.957115978002548218e-01 1.217416599392890930e-01 -1.786284963600337505e-03 -2.147806137800216675e-01 3.147470951080322266e-02
-1.872134655714035034e-01 -1.700779348611831665e-01 -2.640646696090698242e-02 -2.914668247103691101e-02 -2.664477825164794922e-01 -3.605603575706481934e-01 -3.737736642360687256e-01 -1.753934174776077271e-01 1.993729732930660248e-02 -2.292499095201492310e-01 -4.918018728494644165e-02 -1.233399938791990280e-02 2.855860292911529541e-01 -2.104879766702651978e-01 -1.934483945369720459e-01 1.279511116445064545e-02 4.325295612215995789e-02 1.179752424359321594e-01 1.697265207767486572e-01 -2.711743302643299103e-02 -2.186125367879867554e-01 -1.792341768741607666e-01 1.259707361459732056e-01 -4.661106690764427185e-02 -1.638159304857254028e-01 -4.648932442069053650e-02 4.932226613163948059e-03 3.749478757381439209e-01 -4.121790826320648193e-02 1.231508404016494751e-01 1.194758564233779907e-01 -5.875663555343635380e-05
-2.336995899677276611e-01 2.302286922931671143e-01 -9.849053621292114258e-02 2.963791415095329285e-02 -2.820012718439102173e-02 1.441074721515178680e-02 -3.285446465015411377e-01 -1.067302450537681580e-01 1.785396039485931396e-01 -2.250790745019912720e-01 -7.580853253602981567e-02 -1.179576963186264038e-01 3.255229890346527100e-01 -1.671712696552276611e-01 -4.807880613952875137e-03 1.673430204391479492e-01 6.816092412918806076e-03 -7.783877104520797729e-02 -1.989897899329662323e-02 3.180784285068511963e-01 -1.594731658697128296e-01 8.619869500398635864e-02 -1.767868921160697937e-02 -3.635493814945220947e-01 -2.361429333686828613e-01 3.929716721177101135e-02 1.515051573514938354e-01 2.583312094211578369e-01 2.102247625589370728e-01 1.541592776775360107e-01 -9.329395741224288940e-02 2.551273815333843231e-02
-3.154602348804473877e-01 5.697434395551681519e-02 7.792966067790985107e-02 1.367403119802474976e-01 -3.476306051015853882e-02 -1.902973502874374390e-01 -1.302306354045867920e-02 -6.454431265592575073e-02 1.740208268165588379e-01 -2.957697212696075439e-01 1.817271858453750610e-02 -2.234473824501037598e-01 1.667882055044174194e-01 -2.146808654069900513e-01 -1.470776796340942383e-01 -1.984101161360740662e-02 6.988466531038284302e-02 -6.551485508680343628e-02 2.322975397109985352e-01 3.483596816658973694e-02 -1.157900243997573853e-01 1.964091062545776367e-01 -5.196982622146606445e-01 9.532181173563003540e-02 -1.284250020980834961e-01 -2.871364951133728027e-01 -6.851693987846374512e-02 1.489402502775192261e-01 -6.090907007455825806e-02 -1.702013015747070312e-01 5.208305642008781433e-02 -1.001985222101211548e-01
-4.005760326981544495e-02 1.686661988496780396e-01 3.860183432698249817e-02 -1.637705713510513306e-01 -2.819052338600158691e-01 -3.342415094375610352e-01 -1.942352354526519775e-01 -7.601661980152130127e-02 1.491128057241439819e-01 -7.890952378511428833e-02 -1.952448189258575439e-01 4.267084598541259766e-02 1.672304123640060425e-01 -1.855246424674987793e-01 -1.817297339439392090e-01 1.500881016254425049e-01 -3.967410698533058167e-02 1.665814220905303955e-02 3.499035239219665527e-01 1.740479767322540283e-01 -6.239514797925949097e-02 3.380415737628936768e-01 -1.192608624696731567e-01 1.198873668909072876e-01 1.028557717800140381e-01 -4.357888549566268921e-02 -9.073375165462493896e-02 5.655976384878158569e-02 -1.555151492357254028e-01 -1.098004952073097229e-01 -3.076622188091278076e-01 -2.538835406303405762e-01
-2.662869691848754883e-01 -1.776040941476821899e-01 -1.694935709238052368e-01 2.118539363145828247e-01 4.057189822196960449e-02 4.355669394135475159e-02 -2.417399883270263672e-01 -9.008005261421203613e-02 -1.266445964574813843e-01 -1.028387248516082764e-01 -3.157272338867187500e-01 -1.652891002595424652e-02 2.097759246826171875e-01 -1.612311154603958130e-01 1.623974181711673737e-02 2.860218882560729980e-01 2.194386720657348633e-01 -1.474696248769760132e-01 2.977048754692077637e-01 1.291313618421554565e-01 -5.207554623484611511e-02 4.191131889820098877e-01 1.061949655413627625e-01 -1.129069249145686626e-03 -1.451859176158905029e-01 -1.125389486551284790e-01 1.746942251920700073e-01 -1.915911436080932617e-01 -3.849997743964195251e-02 7.223067432641983032e-02 4.362346976995468140e-02 2.783644758164882660e-02
-2.624870538711547852e-01 7.946667820215225220e-02 2.137428522109985352e-02 1.926779150962829590e-01 1.154786571860313416e-01 -1.311068534851074219e-01 8.773647248744964600e-02 -1.007888391613960266e-01 -1.836816221475601196e-01 -4.043708741664886475e-01 -2.124322950839996338e-01 5.402530729770660400e-02 1.233587134629487991e-02 -7.965084165334701538e-02 7.079585641622543335e-02 3.010224364697933197e-02 1.824389845132827759e-01 -2.666897773742675781e-01 4.326923787593841553e-01 1.451552510261535645e-01 -5.320386216044425964e-02 3.227759897708892822e-01 -1.167428642511367798e-01 6.520537286996841431e-02 8.098380267620086670e-02 -7.504690438508987427e-02 7.840636372566223145e-02 3.105499148368835449e-01 -1.025493219494819641e-01 -7.890485227108001709e-02 -3.179650753736495972e-02 -1.047845929861068726e-01
-1.063213199377059937e-01 1.811143197119235992e-02 -1.979508996009826660e-01 1.816407442092895508e-01 -3.472138941287994385e-01 -1.898315250873565674e-01 5.838301032781600952e-02 -3.804259374737739563e-02 1.739314496517181396e-01 -1.380833238363265991e-01 -2.066698856651782990e-02 2.623206749558448792e-02 2.915357351303100586e-01 -1.614682376384735107e-01 -1.763367354869842529e-01 2.223835512995719910e-02 -9.044706821441650391e-02 4.824433475732803345e-02 3.797246813774108887e-01 2.036348432302474976e-01 -3.132380172610282898e-02 2.777181565761566162e-01 -2.807877361774444580e-01 1.814831197261810303e-01 -5.705978255718946457e-04 -1.939121484756469727e-01 -1.749836951494216919e-01 3.667339310050010681e-02 -1.310395598411560059e-01 -1.127900481224060059e-01 -1.545574367046356201e-01 -2.285868674516677856e-01
6.285692006349563599e-02 -1.780615150928497314e-01 -1.454991847276687622e-01 1.277305781841278076e-01 1.279879063367843628e-01 -2.052158862352371216e-01 -1.575448065996170044e-01 -4.551921412348747253e-02 -1.083701625466346741e-01 8.297991007566452026e-02 -6.557854264974594116e-02 2.501665353775024414e-01 1.717999875545501709e-01 -3.371054828166961670e-01 -2.630297541618347168e-01 -1.055921986699104309e-01 3.810671865940093994e-01 5.796596407890319824e-02 9.228768944740295410e-02 1.743822693824768066e-01 -7.773824036121368408e-02 3.116110265254974365e-01 1.038900613784790039e-01 8.893138170242309570e-02 -2.886665761470794678e-01 9.063161909580230713e-02 -1.005875915288925171e-01 1.511231958866119385e-01 3.966078534722328186e-02 -1.965361237525939941e-01 3.741054981946945190e-02 -2.387994676828384399e-01
-4.045714437961578369e-02 -2.094826698303222656e-01 6.387323886156082153e-02 -9.944953024387359619e-02 -1.450939923524856567e-01 1.104783266782760620e-01 2.258208096027374268e-01 1.541601717472076416e-01 -1.142308637499809265e-01 -5.092683061957359314e-02 -1.890521869063377380e-02 -4.362326860427856445e-02 5.321240052580833435e-02 -1.710062474012374878e-01 -5.709856748580932617e-01 9.945873916149139404e-02 1.429424434900283813e-01 4.962987080216407776e-02 2.214092016220092773e-01 -2.930583618581295013e-02 -3.050270378589630127e-01 2.472744882106781006e-01 -4.135221615433692932e-02 1.396887451410293579e-01 3.862055391073226929e-02 1.289104819297790527e-01 1.330453753471374512e-01 3.963123634457588196e-02 1.048595383763313293e-01 -5.588947981595993042e-02 -3.503482043743133545e-01 1.554612517356872559e-01
-8.329738862812519073e-03 1.190239414572715759e-01 -2.452332824468612671e-01 -2.858042120933532715e-01 -2.060685306787490845e-01 -2.139929383993148804e-01 -2.290693223476409912e-01 -1.197914257645606995e-01 3.373208269476890564e-02 -7.328289747238159180e-02 -1.596782952547073364e-01 8.699493855237960815e-02 1.064400821924209595e-01 -8.735888451337814331e-02 -2.419563978910446167e-01 3.860785067081451416e-01 7.761600427329540253e-03 8.938673883676528931e-02 3.215488195419311523e-01 7.850611209869384766e-02 -8.485318720340728760e-02 4.265187084674835205e-01 -7.276311516761779785e-02 2.894638851284980774e-02 -1.812621764838695526e-02 4.935982078313827515e-02 -1.029438450932502747e-01 5.122586712241172791e-02 -1.356799993664026260e-02 2.707809954881668091e-02 -2.874493896961212158e-01 -1.016749739646911621e-01
-3.917780518531799316e-01 1.276042312383651733e-01 -2.232794463634490967e-02 -1.390717178583145142e-02 -1.471334844827651978e-01 -1.737144291400909424e-01 9.057917445898056030e-02 -3.081952594220638275e-02 2.372469455003738403e-01 -3.109883069992065430e-01 -1.011325344443321228e-01 3.054285421967506409e-02 7.341594249010086060e-02 -5.135142710059881210e-03 -8.563629537820816040e-02 1.756757311522960663e-02 -1.215175390243530273e-01 2.341285496950149536e-01 1.913685798645019531e-01 2.328354269266128540e-01 -3.062056303024291992e-01 4.015707075595855713e-01 -2.537527307868003845e-02 -8.268094807863235474e-02 3.070888854563236237e-02 -1.268057823181152344e-01 -7.954864203929901123e-02 1.046147271990776062e-01 -9.232241660356521606e-02 -2.643017172813415527e-01 -2.114281505346298218e-01 -1.050873175263404846e-01
-1.015098169445991516e-01 -2.615492604672908783e-02 -1.708577722311019897e-01 -2.817878499627113342e-03 -1.590402722358703613e-01 2.942050397396087646e-01 1.065213456749916077e-01 -1.625802069902420044e-01 1.280124038457870483e-01 -1.221279352903366089e-01 -1.358307451009750366e-01 1.392761897295713425e-02 2.846977412700653076e-01 -3.539857864379882812e-01 1.493038982152938843e-02 1.491064876317977905e-01 9.438914805650711060e-02 5.914751812815666199e-02 -1.159709021449089050e-01 -6.246392428874969482e-02 -4.639727175235748291e-01 2.034916877746582031e-01 -2.490876801311969757e-02 7.054354995489120483e-02 -3.123570382595062256e-01 1.009734114632010460e-03 5.549274012446403503e-02 2.142738699913024902e-01 -1.079180836677551270e-01 -3.158769011497497559e-02 -1.650004982948303223e-01 -2.301219850778579712e-01
-4.549299776554107666e-01 -3.163892775774002075e-02 -1.449650377035140991e-01 -5.015655234456062317e-02 -4.842706769704818726e-02 -1.981685757637023926e-01 -6.467355787754058838e-02 -8.819019049406051636e-02 -2.881827019155025482e-02 -2.968589663505554199e-01 3.704253816977143288e-03 2.631738483905792236e-01 1.796632111072540283e-01 -1.165160536766052246e-01 -1.157880481332540512e-02 2.966054677963256836e-01 -2.144223637878894806e-02 1.967237703502178192e-02 1.890724152326583862e-01 -1.313799321651458740e-01 -2.760630249977111816e-01 1.992691606283187866e-01 -2.438804507255554199e-01 -1.470703929662704468e-01 -1.223741397261619568e-01 2.606842294335365295e-02 8.075252920389175415e-02 2.593283951282501221e-01 6.288496404886245728e-02 -2.624363601207733154e-01 1.528372056782245636e-02 -9.678470343351364136e-02
-1.156735941767692566e-01 -5.776786804199218750e-02 -8.982418477535247803e-02 -3.792537748813629150e-02 -2.401892840862274170e-02 4.138277471065521240e-01 6.031963974237442017e-02 -1.133286580443382263e-01 2.380605228245258331e-02 -6.660860031843185425e-02 -2.262947559356689453e-01 1.891718357801437378e-01 8.172275125980377197e-02 -2.643059194087982178e-01 -2.783368714153766632e-02 -2.788389474153518677e-02 1.121136695146560669e-01 3.868164028972387314e-03 -3.518688306212425232e-02 -1.636603921651840210e-01 -3.922160863876342773e-01 1.860512197017669678e-01 1.881734654307365417e-02 2.424149587750434875e-02 -3.215922117233276367e-01 -2.611567452549934387e-02 1.771070361137390137e-01 3.648099601268768311e-01 -7.860085368156433105e-02 -4.804471135139465332e-02 -1.550642699003219604e-01 -2.903286814689636230e-01
-1.930277645587921143e-01 5.644483491778373718e-02 2.063756808638572693e-02 -5.805164203047752380e-02 -1.054056584835052490e-01 2.531864643096923828e-01 -3.202586993575096130e-02 -1.173501610755920410e-01 1.823098585009574890e-02 -9.049575775861740112e-02 -1.846339702606201172e-01 1.963193714618682861e-01 9.099806845188140869e-02 3.016528673470020294e-02 -2.030685096979141235e-01 7.987659424543380737e-03 2.234295904636383057e-01 -7.476325333118438721e-02 -1.357761621475219727e-01 5.480661615729331970e-02 -2.985985279083251953e-01 9.376021474599838257e-02 7.300390303134918213e-02 1.755575388669967651e-01 -1.434682309627532959e-01 -1.934237927198410034e-01 9.652173519134521484e-02 3.808038830757141113e-01 -1.888686716556549072e-01 -1.219455972313880920e-01 -1.916051805019378662e-01 -4.727300405502319336e-01
-2.834368646144866943e-01 2.002419717609882355e-02 -6.669222563505172729e-02 2.496305555105209351e-01 -2.491390109062194824e-01 8.988482505083084106e-02 -2.318822890520095825e-01 -6.141997128725051880e-02 1.927473396062850952e-01 -1.626257300376892090e-01 -1.029427424073219299e-01 -1.121110841631889343e-01 -5.550917983055114746e-02 1.031911745667457581e-01 -3.291701376438140869e-01 4.446733593940734863e-01 -7.333248108625411987e-02 1.913677155971527100e-01 -1.169931422919034958e-02 9.237947314977645874e-02 -2.959458529949188232e-01 7.630858570337295532e-02 -1.013763993978500366e-01 1.606446206569671631e-01 -2.116622775793075562e-01 1.056134924292564392e-01 8.726805448532104492e-02 1.054593771696090698e-01 -1.774285733699798584e-01 2.045072149485349655e-03 -5.265207216143608093e-02 -1.706322282552719116e-01
-4.254559874534606934e-01 7.358962297439575195e-02 1.312238425016403198e-01 1.260554343461990356e-01 -2.815728485584259033e-01 -1.790979653596878052e-01 -7.900633662939071655e-02 -5.102721601724624634e-02 3.861408308148384094e-02 -3.524716198444366455e-01 2.549028722569346428e-03 -1.707509756088256836e-01 4.890533164143562317e-02 -2.418354302644729614e-01 -7.045681029558181763e-02 -1.412818394601345062e-02 2.383958846330642700e-01 4.191182181239128113e-02 1.820687353610992432e-01 2.984042093157768250e-02 -2.727867066860198975e-01 2.192246913909912109e-01 -2.960660457611083984e-01 5.514185503125190735e-02 -4.762286692857742310e-02 -1.902432888746261597e-01 -3.024276904761791229e-02 -1.685697436332702637e-01 -6.603261921554803848e-03 -1.322188377380371094e-01 -4.862792789936065674e-02 -2.141265869140625000e-01
-2.451324164867401123e-01 3.965098038315773010e-02 -1.652397513389587402e-01 -3.148965239524841309e-01 -2.193268015980720520e-02 -2.461829185485839844e-01 -1.755223274230957031e-01 9.254515171051025391e-02 6.257075071334838867e-02 -5.497388169169425964e-02 -6.704539805650711060e-02 1.026402860879898071e-01 1.490372419357299805e-01 -1.577451229095458984e-01 -5.848867818713188171e-02 1.077182143926620483e-01 1.896278746426105499e-02 -2.233144342899322510e-01 7.224785536527633667e-02 4.843772947788238525e-02 -2.920006513595581055e-01 1.530228406190872192e-01 -3.893475979566574097e-02 -2.880711555480957031e-01 -3.122311532497406006e-01 -2.980057597160339355e-01 8.859581500291824341e-02 -4.783814400434494019e-02 1.198944970965385437e-01 1.778838038444519043e-01 -2.246666550636291504e-01 -2.888340950012207031e-01
-1.880710870027542114e-01 1.549365073442459106e-01 -8.912471681833267212e-02 -1.169249117374420166e-01 -1.952297538518905640e-01 2.594640254974365234e-01 1.231788843870162964e-02 -3.156931102275848389e-01 1.146201789379119873e-01 -2.170790880918502808e-01 -1.767539419233798981e-02 1.801071465015411377e-01 7.289431244134902954e-02 -2.950134277343750000e-01 6.833084044046700001e-04 -1.633220538496971130e-02 2.500540316104888916e-01 -4.028500057756900787e-03 -1.010685414075851440e-01 -6.294275075197219849e-02 -2.919448912143707275e-01 1.757742464542388916e-01 -4.846488684415817261e-02 8.530118316411972046e-02 -1.531808078289031982e-01 -1.900257021188735962e-01 2.603762149810791016e-01 3.265150189399719238e-01 -1.283082962036132812e-01 -5.360625218600034714e-03 7.276286184787750244e-02 -2.643705308437347412e-01
-2.038918137550354004e-01 3.206028640270233154e-01 -5.576732009649276733e-02 -1.389553248882293701e-01 -1.684653759002685547e-01 -4.676389694213867188e-02 -1.011422798037528992e-01 7.078581023961305618e-03 1.697362512350082397e-01 -1.061540246009826660e-01 -1.592910587787628174e-01 7.055410742759704590e-02 2.641363143920898438e-01 -9.659299999475479126e-02 -1.055589914321899414e-01 1.000155434012413025e-01 1.471295356750488281e-01 -5.637066904455423355e-03 -1.194088608026504517e-01 2.155459523200988770e-01 -3.092969655990600586e-01 3.340869843959808350e-01 -3.059596717357635498e-01 1.164625585079193115e-01 6.422442942857742310e-02 -1.879366040229797363e-01 -8.360767364501953125e-02 2.212405204772949219e-01 4.982391744852066040e-02 -1.721807867288589478e-01 -2.825992405414581299e-01 -1.322009116411209106e-01
9.810727089643478394e-02 1.409031450748443604e-01 -1.296647340059280396e-01 2.169284671545028687e-01 -1.060534641146659851e-01 1.514659523963928223e-01 -3.634344041347503662e-02 9.570560604333877563e-02 2.111610025167465210e-01 -1.339328140020370483e-01 -2.083584815263748169e-01 -2.626641839742660522e-02 7.414922118186950684e-02 -1.154413744807243347e-01 -1.652719378471374512e-01 -3.595891892910003662e-01 2.545476257801055908e-01 1.262449622154235840e-01 3.733846545219421387e-01 1.248529255390167236e-01 -2.303521186113357544e-01 1.300593018531799316e-01 -3.030985891819000244e-01 -4.580171406269073486e-02 -2.250290215015411377e-01 3.384454175829887390e-02 -1.340658515691757202e-01 1.567713767290115356e-01 7.993561774492263794e-02 2.140553742647171021e-01 -4.765225574374198914e-02 -1.772324144840240479e-01
-2.219926565885543823e-01 7.267302274703979492e-02 -1.808040738105773926e-01 2.693084180355072021e-01 -4.232585728168487549e-01 1.439767926931381226e-01 -1.242099329829216003e-02 -1.734913140535354614e-01 6.016058474779129028e-02 -4.769427701830863953e-02 -1.522675156593322754e-01 -6.226571276783943176e-02 1.491624414920806885e-01 -2.163173072040081024e-02 -3.878822028636932373e-01 -1.811868278309702873e-03 -1.161285340785980225e-01 -2.479344308376312256e-01 1.660870164632797241e-01 1.698352396488189697e-01 -5.784619599580764771e-02 2.577931284904479980e-01 -4.752683639526367188e-02 6.129200384020805359e-02 -2.862855046987533569e-02 2.376177906990051270e-01 -1.487867813557386398e-02 1.704442501068115234e-01 -2.855504453182220459e-01 1.565191894769668579e-01 -6.123956292867660522e-02 2.032484859228134155e-02
-2.487028241157531738e-01 1.577659994363784790e-01 2.827411517500877380e-02 2.290438488125801086e-02 6.649038940668106079e-02 2.865500152111053467e-01 6.138784065842628479e-02 8.587316423654556274e-02 -2.534807845950126648e-02 -1.536051630973815918e-01 -7.468513399362564087e-02 3.605947196483612061e-01 -1.582637615501880646e-02 -1.003449186682701111e-01 -2.622482776641845703e-01 -4.967446625232696533e-02 1.937583088874816895e-01 5.247260909527540207e-03 1.655347049236297607e-01 4.997825995087623596e-02 -1.562116574496030807e-02 1.691770702600479126e-01 -2.016672343015670776e-01 4.169430136680603027e-01 -3.509147837758064270e-02 -2.907681167125701904e-01 2.668050527572631836e-01 2.293853014707565308e-01 3.303903713822364807e-02 -7.712510973215103149e-02 -2.008533775806427002e-01 7.103639096021652222e-02
-7.928612083196640015e-02 1.809595078229904175e-01 -5.099031329154968262e-02 3.605185151100158691e-01 -6.432024389505386353e-02 -3.855842351913452148e-02 -1.274705827236175537e-01 1.852459311485290527e-01 1.291334182024002075e-01 -1.714362651109695435e-01 1.111735478043556213e-01 -1.748229414224624634e-01 -9.569339454174041748e-02 -3.289679884910583496e-01 -2.216059714555740356e-01 -4.975553229451179504e-02 2.958648502826690674e-01 -3.889555111527442932e-02 1.709360256791114807e-02 1.644263714551925659e-01 -2.601654231548309326e-01 1.475080549716949463e-01 2.117446362972259521e-01 1.405346486717462540e-02 -4.613827168941497803e-01 -8.832744508981704712e-02 8.044394664466381073e-03 1.433239877223968506e-02 -6.775764375925064087e-02 6.832568347454071045e-02 -1.688801944255828857e-01 6.836437433958053589e-02
-1.743127256631851196e-01 -6.392224878072738647e-02 2.506460249423980713e-02 -1.164562180638313293e-01 1.355449259281158447e-01 -2.679767906665802002e-01 -8.576355129480361938e-02 -7.115443050861358643e-02 5.920350924134254456e-02 3.813337907195091248e-02 -7.877423614263534546e-02 -4.448296502232551575e-02 7.933581620454788208e-02 -3.613672554492950439e-01 -1.276372671127319336e-01 6.899074465036392212e-02 -6.190893426537513733e-02 -2.056936621665954590e-01 -5.398385971784591675e-02 2.856830656528472900e-01 -2.132674157619476318e-01 4.405824542045593262e-01 -6.764587014913558960e-02 -5.915275216102600098e-02 -3.457136750221252441e-01 2.072666883468627930e-01 -5.643709003925323486e-02 2.374334037303924561e-01 2.358798682689666748e-02 -2.631264626979827881e-01 -8.646699786186218262e-02 3.676437772810459137e-03
-1.349371373653411865e-01 1.012701019644737244e-01 4.654967412352561951e-02 -7.209166884422302246e-02 -3.505465807393193245e-03 2.538018301129341125e-02 -7.456561177968978882e-02 -6.806816160678863525e-02 2.336904406547546387e-01 -2.815918326377868652e-01 2.352191954851150513e-01 1.667053997516632080e-01 2.968479394912719727e-01 1.676554977893829346e-02 -2.208886146545410156e-01 2.306702919304370880e-02 5.716637894511222839e-02 6.085427850484848022e-02 3.323149979114532471e-01 1.524349004030227661e-01 -1.063166111707687378e-01 3.147684410214424133e-02 -4.351249709725379944e-02 -2.008058577775955200e-01 -1.179237589240074158e-01 -5.697397049516439438e-03 1.780737638473510742e-01 2.872098386287689209e-01 5.305475741624832153e-02 3.894122540950775146e-01 -3.366989195346832275e-01 -8.638580888509750366e-02
-3.154971599578857422e-01 1.319828927516937256e-01 -9.621080011129379272e-02 6.539707630872726440e-02 -1.972093284130096436e-01 -7.658515125513076782e-02 -1.064523980021476746e-01 -2.017594873905181885e-01 -3.950599208474159241e-02 -1.137055456638336182e-01 -3.045713901519775391e-01 -9.424744546413421631e-02 -5.176239833235740662e-02 -2.583585977554321289e-01 7.626461982727050781e-02 -5.370788648724555969e-02 2.936410307884216309e-01 -1.100343242287635803e-01 2.787477076053619385e-01 -1.535811573266983032e-01 -2.258687019348144531e-01 -9.057910181581974030e-03 -1.809905469417572021e-01 5.351326614618301392e-02 -3.016796112060546875e-01 1.841620802879333496e-01 2.592461407184600830e-01 -1.546182017773389816e-02 -5.462636426091194153e-02 -5.263570696115493774e-03 -1.471754908561706543e-01 2.739732265472412109e-01
-6.902712583541870117e-02 5.413204804062843323e-02 1.671504043042659760e-02 2.690461277961730957e-01 3.625968992710113525e-01 -1.782400347292423248e-02 4.543924704194068909e-03 -2.231771051883697510e-01 -3.162391483783721924e-02 -1.120002940297126770e-01 -2.140847407281398773e-02 2.777964621782302856e-02 1.776255965232849121e-01 -1.858102977275848389e-01 -7.686953991651535034e-02 -6.903414428234100342e-02 3.414902091026306152e-01 -4.571219906210899353e-02 8.913534879684448242e-02 -2.172084711492061615e-02 -2.461028993129730225e-01 4.766472876071929932e-01 -8.904039114713668823e-02 -2.215990982949733734e-02 -2.162890285253524780e-01 -1.777376979589462280e-02 -2.921824716031551361e-02 2.625406086444854736e-01 7.244975771754980087e-03 2.781805396080017090e-01 -9.470067918300628662e-02 1.410955786705017090e-01
-2.281611114740371704e-01 1.682936996221542358e-01 -3.276628255844116211e-02 -9.136505424976348877e-02 -1.082773581147193909e-01 9.486531466245651245e-02 -2.748782001435756683e-02 -2.378111928701400757e-01 1.609524786472320557e-01 -2.608956098556518555e-01 -1.134983599185943604e-01 2.399486452341079712e-01 3.303248584270477295e-01 -4.451963678002357483e-02 3.395481407642364502e-02 7.135764509439468384e-02 1.813768297433853149e-01 -2.249733172357082367e-02 1.647838503122329712e-01 2.020041793584823608e-01 -1.820226013660430908e-01 3.752813041210174561e-01 -2.530764043331146240e-01 9.215997904539108276e-02 1.189154759049415588e-02 -2.260154038667678833e-01 -1.291726827621459961e-01 2.462659478187561035e-01 3.928062692284584045e-02 -2.211900800466537476e-01 -2.256757579743862152e-02 -1.516177058219909668e-01
-1.668439656496047974e-01 -2.085427939891815186e-01 -5.338317900896072388e-02 2.600706368684768677e-02 -1.335839331150054932e-01 -1.184636130928993225e-01 -1.065673232078552246e-01 -4.028789997100830078e-01 -2.304888702929019928e-02 4.577281326055526733e-02 -3.354162275791168213e-01 1.930309087038040161e-02 7.754358649253845215e-02 -1.467538326978683472e-01 -1.865440011024475098e-01 1.692251265048980713e-01 1.895428150892257690e-01 -2.643761336803436279e-01 3.509961664676666260e-01 8.471778035163879395e-02 -4.416431114077568054e-02 1.994818598031997681e-01 1.158117651939392090e-01 1.988909542560577393e-01 -1.856117099523544312e-01 4.005585983395576477e-02 -3.605937585234642029e-02 -1.828943789005279541e-01 -2.757283747196197510e-01 1.022771820425987244e-01 -7.576069980859756470e-02 -1.384502798318862915e-01
-3.044745624065399170e-01 1.101259440183639526e-01 8.339118212461471558e-02 4.374558106064796448e-02 9.629195556044578552e-03 3.002924323081970215e-01 1.469962578266859055e-02 -1.983223557472229004e-01 1.500982195138931274e-01 -2.002832144498825073e-01 -1.667749583721160889e-01 9.515883773565292358e-02 -5.649399384856224060e-02 -3.165767788887023926e-01 -1.676156073808670044e-01 5.808517709374427795e-02 1.599379628896713257e-01 1.963927447795867920e-01 1.330841034650802612e-01 -1.895837932825088501e-01 -1.882573962211608887e-01 -5.710335448384284973e-02 -7.825525104999542236e-02 3.228377103805541992e-01 -1.079551279544830322e-01 -1.637966185808181763e-01 1.361749619245529175e-01 1.535291969776153564e-01 9.687612205743789673e-02 -4.071727767586708069e-02 -1.322346925735473633e-01 -3.822430074214935303e-01
-2.316369265317916870e-01 1.771136671304702759e-01 -2.415992766618728638e-01 -1.950077116489410400e-01 -8.485076576471328735e-02 -1.734486967325210571e-01 -7.907359302043914795e-02 -8.923372626304626465e-02 2.461440116167068481e-01 -1.757001578807830811e-01 -2.110157907009124756e-01 1.894313246011734009e-01 1.300969123840332031e-01 -7.874258607625961304e-02 -1.450108140707015991e-01 2.547784745693206787e-01 -2.366608381271362305e-02 6.113123521208763123e-02 3.022051751613616943e-01 8.769096434116363525e-02 -1.508988626301288605e-02 3.746574223041534424e-01 -4.698364064097404480e-02 -8.989413827657699585e-02 -6.342220306396484375e-02 4.138270020484924316e-02 -1.890139132738113403e-01 2.043984085321426392e-02 -1.035529449582099915e-01 -1.809883862733840942e-01 -3.509911596775054932e-01 -1.529366821050643921e-01
-2.521232962608337402e-01 -7.412150502204895020e-02 1.154135614633560181e-01 5.650715902447700500e-02 -2.767391800880432129e-01 8.495745249092578888e-03 -3.254520595073699951e-01 1.384464949369430542e-01 9.888357669115066528e-02 -4.919454455375671387e-01 -8.872653543949127197e-02 1.814507544040679932e-01 1.318867802619934082e-01 1.117264851927757263e-01 -1.662182509899139404e-01 3.297976553440093994e-01 1.467712968587875366e-01 -6.731597334146499634e-02 2.359919100999832153e-01 -1.385123431682586670e-01 -2.290850430727005005e-01 3.295026719570159912e-02 3.032659925520420074e-02 1.313168108463287354e-01 -7.177619636058807373e-02 2.872728928923606873e-02 -1.508849859237670898e-01 1.646422296762466431e-01 -9.354665130376815796e-02 1.102263554930686951e-01 -6.627485156059265137e-02 -1.401396351866424084e-03
-5.337535217404365540e-02 3.223540484905242920e-01 -1.653651297092437744e-01 -7.741061598062515259e-02 8.101849257946014404e-02 9.117775410413742065e-02 -2.461632192134857178e-01 -1.868331432342529297e-01 5.628959089517593384e-02 -3.542769253253936768e-01 -1.795583814382553101e-01 2.627126276493072510e-01 -2.383546233177185059e-01 -1.405133958905935287e-02 2.070346288383007050e-02 1.311925351619720459e-01 2.269600480794906616e-01 -9.732948243618011475e-02 2.241225987672805786e-01 1.737779192626476288e-02 -2.646269500255584717e-01 2.756848335266113281e-01 -2.551380991935729980e-01 2.688525617122650146e-02 3.411170095205307007e-02 4.135483130812644958e-02 1.738602519035339355e-01 1.763615906238555908e-01 9.481681138277053833e-02 6.778888404369354248e-02 4.400423914194107056e-02 -2.045462876558303833e-01
-1.801930218935012817e-01 3.721543774008750916e-02 -2.004160284996032715e-01 1.040223836898803711e-01 4.387717321515083313e-02 -1.741215139627456665e-01 -4.479435086250305176e-02 2.028806321322917938e-02 9.384524077177047729e-02 -1.159835606813430786e-01 -2.541480064392089844e-01 -1.191570162773132324e-01 1.276310682296752930e-01 -1.368887126445770264e-01 -3.931457400321960449e-01 2.260566353797912598e-01 -2.757542431354522705e-01 1.761028021574020386e-01 3.124976903200149536e-02 -2.641315758228302002e-01 -2.106862813234329224e-01 2.419773340225219727e-01 -2.335346937179565430e-01 -1.586676239967346191e-01 -2.290681898593902588e-01 -9.226263314485549927e-02 1.823072582483291626e-01 2.068728953599929810e-01 -7.199471443891525269e-02 -1.287426650524139404e-01 8.847074210643768311e-02 -1.081777662038803101e-01
9.884987771511077881e-02 -7.305163145065307617e-02 -6.705754250288009644e-02 -1.242469251155853271e-02 -1.631179451942443848e-01 -1.919484324753284454e-02 -1.427965611219406128e-01 -3.571756556630134583e-02 1.182656269520521164e-02 -1.167207509279251099e-01 -1.174056828022003174e-01 -1.735013723373413086e-01 -5.271703749895095825e-02 1.908773630857467651e-01 -1.146119832992553711e-01 1.661274209618568420e-02 1.680030860006809235e-02 7.033798843622207642e-02 4.680701792240142822e-01 2.570422291755676270e-01 -2.969970107078552246e-01 4.279628098011016846e-01 1.182312667369842529e-01 1.495380252599716187e-01 -2.104264497756958008e-01 -1.298791468143463135e-01 2.149744890630245209e-02 3.704816699028015137e-01 6.618069112300872803e-02 4.413291066884994507e-02 1.320225745439529419e-01 2.468069642782211304e-02
-5.757416039705276489e-02 8.132509887218475342e-02 -8.674870431423187256e-02 2.600338459014892578e-01 -1.369583457708358765e-01 8.739779889583587646e-02 -1.392977237701416016e-01 9.829356521368026733e-02 -1.487772818654775620e-02 1.117485091090202332e-01 -2.302358448505401611e-01 9.160758554935455322e-02 -6.486694514751434326e-02 1.180429384112358093e-01 -1.025069057941436768e-01 -7.111314684152603149e-02 1.804767847061157227e-01 -7.607425004243850708e-02 1.748764067888259888e-01 8.187963068485260010e-02 -4.339812397956848145e-01 3.845573961734771729e-01 -1.468396484851837158e-01 9.472157806158065796e-02 -3.903525173664093018e-01 1.683798581361770630e-01 -9.502841532230377197e-02 2.686086297035217285e-01 -1.360612958669662476e-01 1.247346773743629456e-01 -3.946821391582489014e-02 1.082148328423500061e-01
-2.121010124683380127e-01 -4.201393947005271912e-02 -1.956805735826492310e-01 1.092540696263313293e-01 5.273844301700592041e-02 1.908415928483009338e-02 6.533904373645782471e-02 1.660923957824707031e-01 -2.433860003948211670e-01 1.031003296375274658e-01 -1.041257530450820923e-01 -2.830059453845024109e-02 1.428797245025634766e-01 -9.221448749303817749e-02 -1.837482899427413940e-01 -1.254181712865829468e-01 1.779329925775527954e-01 -1.321063190698623657e-01 3.771713469177484512e-03 2.369316965341567993e-01 -1.918095797300338745e-01 2.929427027702331543e-01 -1.921692341566085815e-01 2.390739917755126953e-01 -4.141446650028228760e-01 -4.089771211147308350e-02 -1.671647876501083374e-01 3.623562753200531006e-01 1.516565680503845215e-01 1.245509386062622070e-01 -1.229197308421134949e-01 -9.338411502540111542e-03
-3.063165247440338135e-01 1.596629805862903595e-02 -2.963683940470218658e-02 3.125558793544769287e-02 -1.808504015207290649e-01 -2.172363847494125366e-01 -1.125613525509834290e-01 -7.485342770814895630e-02 2.106233090162277222e-01 -1.209655255079269409e-01 1.012509614229202271e-01 -1.688266918063163757e-02 2.831237912178039551e-01 -2.103871256113052368e-01 -1.622204631567001343e-01 -5.922336503863334656e-02 -1.815033107995986938e-01 -6.140599027276039124e-02 3.467801213264465332e-01 2.038981318473815918e-01 -1.993169933557510376e-01 3.636257350444793701e-01 -1.442677676677703857e-01 1.134617403149604797e-01 7.000422477722167969e-02 -1.916349083185195923e-01 -1.173947900533676147e-01 -4.741156101226806641e-02 -1.915413588285446167e-01 -9.110598266124725342e-02 -1.487286239862442017e-01 -2.305795848369598389e-01
-1.406372636556625366e-01 1.699756830930709839e-01 1.445046067237854004e-01 9.463364258408546448e-03 -1.510138958692550659e-01 3.888884484767913818e-01 1.398434787988662720e-01 -1.450476199388504028e-01 7.896547764539718628e-02 5.388532578945159912e-02 -1.529682427644729614e-01 -8.426406420767307281e-03 2.091228067874908447e-01 -2.674078643321990967e-01 5.130713060498237610e-02 -1.987099461257457733e-02 1.193760484457015991e-01 2.864104807376861572e-01 1.197460889816284180e-01 -6.959962844848632812e-02 -2.701658606529235840e-01 4.003921151161193848e-01 -1.411682814359664917e-01 1.351229846477508545e-01 -1.383979618549346924e-01 -1.041260361671447754e-01 1.869350373744964600e-01 5.334562435746192932e-02 1.237627863883972168e-01 -5.887614190578460693e-02 -1.697498112916946411e-01 -2.500148117542266846e-01
6.524835526943206787e-02 -1.120991706848144531e-01 -1.240482330322265625e-01 1.405583769083023071e-01 -1.075898930430412292e-01 7.892406545579433441e-03 -2.207638770341873169e-01 -1.607951223850250244e-01 2.437825500965118408e-02 -1.956536173820495605e-01 -2.058639079332351685e-01 -1.044220849871635437e-01 4.112178087234497070e-02 -6.944432854652404785e-02 -3.605372011661529541e-01 -3.181693851947784424e-01 2.468530088663101196e-01 -1.770030893385410309e-02 2.665659189224243164e-01 2.051312476396560669e-01 -1.191659271717071533e-01 1.445942372083663940e-01 -3.240036666393280029e-01 2.572201192378997803e-02 -2.528548240661621094e-01 7.792204618453979492e-02 -2.083933204412460327e-01 8.533261716365814209e-02 1.139849051833152771e-01 2.034221589565277100e-01 -5.563355982303619385e-02 -1.964495927095413208e-01
-3.285833299160003662e-01 -2.307643927633762360e-02 -1.736029423773288727e-02 9.920325130224227905e-02 1.339708268642425537e-01 -4.559185206890106201e-01 -2.072050720453262329e-01 4.892205819487571716e-02 1.372084766626358032e-01 -3.110894188284873962e-02 -1.078354492783546448e-01 -1.757437586784362793e-01 1.524330377578735352e-01 -7.975625246763229370e-02 -2.232510149478912354e-01 5.135986581444740295e-02 3.354393690824508667e-02 -2.021650969982147217e-01 1.041343882679939270e-01 1.113410666584968567e-01 -3.208658397197723389e-01 1.226717978715896606e-01 -4.284993931651115417e-02 1.043867766857147217e-01 -2.138406187295913696e-01 -1.149170100688934326e-01 5.926958844065666199e-02 8.885315060615539551e-02 1.667900681495666504e-01 -3.311625421047210693e-01 1.859908699989318848e-01 -1.656574308872222900e-01
-2.527142465114593506e-01 2.013259083032608032e-01 -8.636458218097686768e-02 -2.338867336511611938e-01 -2.484719641506671906e-02 1.706849783658981323e-01 -1.901655346155166626e-01 6.119140610098838806e-02 4.908071085810661316e-02 -2.912587523460388184e-01 -1.870088279247283936e-01 -1.604486256837844849e-02 1.089973561465740204e-02 -1.529306620359420776e-01 -2.236770242452621460e-01 -3.745042532682418823e-02 3.352528810501098633e-02 1.876492500305175781e-01 -6.688188295811414719e-03 -1.466857045888900757e-01 -1.101578474044799805e-01 3.502769470214843750e-01 -2.269361317157745361e-01 1.408844143152236938e-01 -1.785598136484622955e-02 -8.096043765544891357e-02 8.134451508522033691e-02 3.266718089580535889e-01 -4.588891193270683289e-02 -1.963441222906112671e-01 -1.942495554685592651e-01 -3.220304846763610840e-01
5.885915085673332214e-02 -8.871329575777053833e-02 -1.117096096277236938e-01 8.591565489768981934e-02 -3.305782377719879150e-02 -7.999572157859802246e-02 3.345719352364540100e-02 -2.028818577527999878e-01 9.216013550758361816e-02 2.274641841650009155e-01 -2.845306396484375000e-01 -2.386557310819625854e-01 3.929032981395721436e-01 -1.254350244998931885e-01 -9.120638668537139893e-02 -5.327942222356796265e-02 2.250825166702270508e-01 -1.890682727098464966e-01 2.422575503587722778e-01 3.726345673203468323e-02 -3.498835861682891846e-01 3.085188865661621094e-01 1.045627593994140625e-01 1.413674652576446533e-01 -2.742430865764617920e-01 -1.196603700518608093e-01 1.407618075609207153e-01 1.138912662863731384e-01 7.057940959930419922e-02 -5.532782524824142456e-02 -9.293065965175628662e-02 7.497859001159667969e-02
-2.897206246852874756e-01 4.486040025949478149e-02 -1.333832927048206329e-02 -1.780494004487991333e-01 1.357210129499435425e-01 -7.837516814470291138e-02 -3.113364577293395996e-01 9.593829512596130371e-02 8.732078224420547485e-02 -4.727400541305541992e-01 -1.627890914678573608e-01 6.053973734378814697e-02 -1.528518833220005035e-02 1.724803447723388672e-02 -2.897766828536987305e-01 7.196695357561111450e-02 2.872047573328018188e-02 2.588718570768833160e-02 3.016548752784729004e-01 -7.535010576248168945e-02 -2.747034430503845215e-01 2.222426421940326691e-02 -1.091970782727003098e-02 2.369452565908432007e-01 1.174925789237022400e-01 1.517820954322814941e-01 -7.554381340742111206e-02 1.989456117153167725e-01 -2.964342571794986725e-02 1.949084103107452393e-01 -1.593379378318786621e-01 -1.540988832712173462e-01
4.105702042579650879e-02 -2.635337598621845245e-02 1.148706115782260895e-02 3.064079955220222473e-02 -1.239349991083145142e-01 -6.713304668664932251e-03 -2.766614854335784912e-01 1.181389391422271729e-01 -2.378186397254467010e-02 3.302828408777713776e-04 -2.962254583835601807e-01 -1.248486563563346863e-01 1.669459491968154907e-01 -1.494700312614440918e-01 -1.651457846164703369e-01 -1.858783960342407227e-01 3.509208261966705322e-01 -6.270065903663635254e-02 1.774728000164031982e-01 1.912756413221359253e-01 -3.413050174713134766e-01 1.202317699790000916e-01 -3.741860687732696533e-01 -1.523570623248815536e-02 -2.060846090316772461e-01 1.285631358623504639e-01 -6.181191280484199524e-02 1.036529336124658585e-02 6.670037657022476196e-02 9.900486469268798828e-02 -1.645648032426834106e-01 -3.226380050182342529e-01
-1.043138578534126282e-01 9.946229308843612671e-02 2.817858159542083740e-01 -1.924904622137546539e-02 -1.735805869102478027e-01 1.284534484148025513e-01 -1.662751436233520508e-01 -7.283385097980499268e-02 2.341755200177431107e-03 4.010295961052179337e-03 -1.166267096996307373e-01 -2.292890995740890503e-01 9.057395905256271362e-02 -1.761834025382995605e-01 -2.171615064144134521e-01 -1.986364601179957390e-03 1.039042472839355469e-01 2.556332945823669434e-01 1.924870461225509644e-01 4.022749885916709900e-02 -8.029603213071823120e-02 5.383221507072448730e-01 9.067064523696899414e-02 -9.809498488903045654e-02 -1.977473050355911255e-01 -1.716682761907577515e-01 -6.064435839653015137e-02 1.342869251966476440e-01 3.283814787864685059e-01 -8.223019540309906006e-02 -1.258820891380310059e-01 -1.328233033418655396e-01
-1.967584192752838135e-01 8.238290995359420776e-02 -2.151046134531497955e-02 1.511817425489425659e-01 1.520676761865615845e-01 5.905247852206230164e-02 8.755785971879959106e-02 -6.129304692149162292e-02 -1.006678342819213867e-01 -1.948636323213577271e-01 -3.055019080638885498e-01 3.972731530666351318e-02 -1.226976886391639709e-01 -8.419053256511688232e-02 7.248063385486602783e-02 1.207053810358047485e-01 3.530865311622619629e-01 -2.307483702898025513e-01 4.246369004249572754e-01 2.721491754055023193e-01 7.311564404517412186e-03 1.490343362092971802e-01 -1.373293697834014893e-01 1.041022613644599915e-01 -1.298838406801223755e-01 -1.136801764369010925e-02 1.577019244432449341e-01 3.251636028289794922e-01 8.661947213113307953e-03 -2.510566711425781250e-01 8.489355444908142090e-02 -7.742378860712051392e-02
-7.779796421527862549e-02 -1.216843202710151672e-01 -1.169041916728019714e-01 3.816479146480560303e-01 -2.897948026657104492e-01 -1.440935879945755005e-01 -1.134170452132821083e-03 1.742176115512847900e-01 1.628129631280899048e-01 -1.016052216291427612e-01 -1.935044229030609131e-01 1.053800880908966064e-01 1.866405270993709564e-02 -4.071228504180908203e-01 -2.838083803653717041e-01 -1.184694096446037292e-01 2.899854481220245361e-01 -1.000384986400604248e-01 1.010237038135528564e-01 2.686823010444641113e-01 -8.784646540880203247e-02 5.129181593656539917e-02 8.584233373403549194e-02 -5.157195776700973511e-02 -3.034225404262542725e-01 6.223871372640132904e-03 -1.698796004056930542e-01 -3.119750320911407471e-02 1.892869547009468079e-02 1.221098303794860840e-01 -6.641234457492828369e-02 1.318453904241323471e-02
-1.936613172292709351e-01 1.716901063919067383e-01 -1.405322998762130737e-01 -6.404020637273788452e-02 -2.799306213855743408e-01 -3.082004375755786896e-03 -4.147522896528244019e-02 -7.383677177131175995e-03 2.183428704738616943e-01 -1.144358739256858826e-01 -1.520864069461822510e-01 1.649080514907836914e-01 3.254990875720977783e-01 5.444748327136039734e-02 9.007537364959716797e-02 5.358081310987472534e-02 1.005893945693969727e-01 7.833297550678253174e-02 1.103007942438125610e-01 1.521344184875488281e-01 -2.627357244491577148e-01 3.859986066818237305e-01 -1.414978206157684326e-01 1.766265332698822021e-01 -1.788808219134807587e-02 -2.260338962078094482e-01 -1.185802146792411804e-01 2.048288732767105103e-01 -5.385364592075347900e-02 -2.955341041088104248e-01 -2.385352700948715210e-01 -1.505090445280075073e-01
-3.539281785488128662e-01 7.754850387573242188e-02 -5.032157525420188904e-03 6.660734117031097412e-02 -4.485547244548797607e-01 -3.702772408723831177e-02 -2.471392005681991577e-01 1.082556471228599548e-01 2.333881109952926636e-01 -3.839007616043090820e-01 9.181153774261474609e-02 -6.029325351119041443e-02 1.508318632841110229e-01 1.028000656515359879e-02 -1.606540530920028687e-01 -1.550768222659826279e-02 -9.306679666042327881e-02 -4.172330796718597412e-01 1.061628237366676331e-01 7.348985970020294189e-02 -4.957019165158271790e-02 1.678707897663116455e-01 1.035592705011367798e-01 -4.643496870994567871e-02 -3.375266119837760925e-02 -7.939184457063674927e-02 5.942491814494132996e-02 1.815511286258697510e-01 -2.273062989115715027e-02 1.428102329373359680e-02 -1.911951750516891479e-01 4.386098682880401611e-02
1.233301833271980286e-01 2.150600850582122803e-01 -2.366521358489990234e-01 3.920780494809150696e-02 4.978528711944818497e-03 5.437709763646125793e-02 -7.735590450465679169e-03 -1.726824045181274414e-02 2.677375078201293945e-01 1.673791557550430298e-02 5.207848921418190002e-02 -5.241371691226959229e-02 -5.290373228490352631e-03 -4.185787439346313477e-01 -4.031140208244323730e-01 3.311159834265708923e-02 3.310798853635787964e-02 -2.627910859882831573e-02 3.769901096820831299e-01 -6.841634213924407959e-02 -2.116170898079872131e-02 2.413925081491470337e-01 -1.767915189266204834e-01 -3.310614451766014099e-02 -1.969095468521118164e-01 2.159641534090042114e-01 -1.864808946847915649e-01 2.030767947435379028e-01 2.077745832502841949e-02 -1.674358695745468140e-01 2.400399371981620789e-02 -1.768359988927841187e-01
9.551164507865905762e-02 1.145661994814872742e-01 -5.174355953931808472e-02 3.738322854042053223e-01 -1.823476403951644897e-01 -2.726723998785018921e-02 9.146193414926528931e-02 -4.466656222939491272e-02 4.471815526485443115e-01 -7.681083679199218750e-02 -1.447621881961822510e-01 8.375154435634613037e-02 4.401013627648353577e-02 -7.917936146259307861e-02 -2.963429391384124756e-01 -3.903137287124991417e-03 5.306884646415710449e-02 -9.306950867176055908e-02 2.394576370716094971e-01 -9.811724722385406494e-02 -1.868449747562408447e-01 1.492855995893478394e-01 2.787000238895416260e-01 7.702225446701049805e-02 -2.960639595985412598e-01 1.740829832851886749e-02 1.147270724177360535e-01 3.061003684997558594e-01 1.785825192928314209e-01 4.040880873799324036e-02 4.657386615872383118e-02 -1.064349114894866943e-01
-2.496488541364669800e-01 -3.978947699069976807e-01 -2.226159274578094482e-01 -1.779969781637191772e-01 -2.248144298791885376e-01 -3.292243182659149170e-02 -3.296254873275756836e-01 -1.410592049360275269e-01 1.272294223308563232e-01 -1.351870149374008179e-01 -3.223808705806732178e-01 3.549082949757575989e-02 -5.362198688089847565e-03 -9.484660625457763672e-02 -1.606384217739105225e-01 9.429813176393508911e-02 1.147077605128288269e-01 1.143789961934089661e-01 -1.554074138402938843e-02 1.129699721932411194e-01 -8.017267286777496338e-02 2.896248400211334229e-01 -1.241982802748680115e-01 -4.957847297191619873e-02 -1.619515269994735718e-01 1.622627079486846924e-01 1.511331051588058472e-01 1.277004927396774292e-01 -1.711513660848140717e-02 -1.927297934889793396e-02 -1.393227577209472656e-01 -2.744925022125244141e-01
-2.757152616977691650e-01 -2.810659119859337807e-03 -9.469906240701675415e-02 -1.122998744249343872e-01 -1.159559115767478943e-01 1.386485397815704346e-01 -2.909698784351348877e-01 -2.471578717231750488e-01 7.445698976516723633e-02 -2.522520124912261963e-01 -2.502543330192565918e-01 -1.424578726291656494e-01 -3.503055870532989502e-02 -9.999156743288040161e-02 -2.669280767440795898e-01 -9.167010337114334106e-02 1.557767540216445923e-01 2.309492602944374084e-02 4.117731750011444092e-02 -6.848555058240890503e-02 -3.393498361110687256e-01 1.715491116046905518e-01 2.747562825679779053e-01 -2.145954966545104980e-01 -1.178445015102624893e-02 -8.717950433492660522e-02 -2.667488753795623779e-01 -5.945963412523269653e-02 3.731201589107513428e-02 -4.769985005259513855e-02 -2.424453347921371460e-01 -1.969931125640869141e-01
-2.422629594802856445e-01 -6.670251488685607910e-02 -1.513056010007858276e-01 2.055354267358779907e-01 3.657489642500877380e-02 -1.394528336822986603e-02 1.299542188644409180e-02 -1.970553845167160034e-01 -7.919624447822570801e-02 -1.401447802782058716e-01 -1.253867000341415405e-01 3.348272526636719704e-03 1.192100718617439270e-01 1.255715489387512207e-01 -3.709168136119842529e-01 -3.934025391936302185e-02 7.095506042242050171e-02 -9.808373451232910156e-02 2.497502416372299194e-01 1.353527754545211792e-01 -8.341316878795623779e-02 4.876886606216430664e-01 2.934036254882812500e-01 -5.270209908485412598e-02 1.855537761002779007e-03 -1.992034018039703369e-01 1.927925050258636475e-01 1.467892080545425415e-01 -1.030444577336311340e-01 -1.472558826208114624e-01 1.697147935628890991e-01 1.786580979824066162e-01
-4.746547043323516846e-01 1.794156059622764587e-02 1.708285361528396606e-01 -1.084115877747535706e-01 5.352135747671127319e-02 9.815859049558639526e-02 -1.347918901592493057e-02 -9.880772978067398071e-02 1.943141967058181763e-01 -4.155236482620239258e-02 -1.444127410650253296e-01 -3.908183425664901733e-02 -5.394960567355155945e-02 -2.023616284132003784e-01 -2.442297786474227905e-01 -8.085336536169052124e-02 1.388403475284576416e-01 -8.949585258960723877e-02 6.696258485317230225e-02 1.211556792259216309e-01 -6.189652532339096069e-02 1.378765702247619629e-01 -2.283382564783096313e-01 3.785450011491775513e-03 -9.132412821054458618e-02 -2.654379010200500488e-01 2.812673747539520264e-01 2.747962474822998047e-01 -8.631648868322372437e-02 -3.666788935661315918e-01 -1.983275860548019409e-01 5.464227125048637390e-02
-2.310256361961364746e-01 8.427164703607559204e-02 -1.436586976051330566e-01 4.062283635139465332e-01 -8.388170972466468811e-03 8.517854660749435425e-02 -1.579926759004592896e-01 3.844254463911056519e-02 -2.147117815911769867e-02 -5.271309614181518555e-02 5.117059499025344849e-02 4.601108655333518982e-02 1.591188311576843262e-01 -1.119250580668449402e-01 -1.284427195787429810e-02 5.113984271883964539e-02 1.044293716549873352e-01 -3.078491091728210449e-01 5.102837681770324707e-01 1.409787535667419434e-01 8.246051147580146790e-03 2.320415526628494263e-01 -1.256520301103591919e-01 1.620939373970031738e-01 -9.484481066465377808e-02 -2.625789046287536621e-01 2.278432697057723999e-01 -1.426911801099777222e-01 9.866706095635890961e-03 -1.371233314275741577e-01 -3.054647147655487061e-02 -1.397652626037597656e-01
-2.881028056144714355e-01 1.371134966611862183e-01 -2.440378442406654358e-02 -2.206991016864776611e-01 -1.233086809515953064e-01 2.097849696874618530e-01 -2.769341468811035156e-01 -8.516944013535976410e-03 1.442979425191879272e-01 -3.305394947528839111e-01 -1.342017501592636108e-01 -1.670213341712951660e-01 6.494702398777008057e-02 -1.966504305601119995e-01 4.799344390630722046e-02 -1.621748954057693481e-01 7.620383054018020630e-02 9.851820021867752075e-02 1.384014785289764404e-01 1.658937707543373108e-02 -1.818853989243507385e-02 3.531526029109954834e-01 -2.554926089942455292e-02 3.882358223199844360e-02 -2.016025334596633911e-01 -1.583271920680999756e-01 5.283492058515548706e-02 2.821983993053436279e-01 -5.466747283935546875e-02 -2.990415990352630615e-01 -6.664862483739852905e-02 -2.414319962263107300e-01
-2.914564907550811768e-01 2.407052218914031982e-01 1.509604323655366898e-02 -1.802030205726623535e-01 -8.228348940610885620e-02 1.160157844424247742e-01 -1.239250227808952332e-01 -1.293632835149765015e-01 1.496723592281341553e-01 -1.112776845693588257e-01 -7.658299803733825684e-02 -1.467805802822113037e-01 5.273476988077163696e-02 -2.257131934165954590e-01 -1.187207326292991638e-01 -4.722152277827262878e-02 2.958927154541015625e-01 1.993128508329391479e-01 6.930443644523620605e-02 -4.256330057978630066e-02 -1.167803853750228882e-01 1.500731557607650757e-01 -3.249169588088989258e-01 2.248875051736831665e-01 3.464721515774726868e-02 -8.647175133228302002e-02 1.221755370497703552e-01 3.072693645954132080e-01 -4.618712142109870911e-02 -3.167594671249389648e-01 -2.799324989318847656e-01 -1.216369122266769409e-01
6.076869368553161621e-02 -1.394247710704803467e-01 -5.999596416950225830e-02 1.529103666543960571e-01 -3.716104477643966675e-02 -5.675091594457626343e-02 -5.685301497578620911e-02 1.038502678275108337e-01 6.378943473100662231e-02 2.500450313091278076e-01 -2.818907201290130615e-01 9.897769242525100708e-02 1.719294637441635132e-01 2.301755174994468689e-02 -1.354452688246965408e-02 7.227543741464614868e-02 3.292157649993896484e-01 -1.364717036485671997e-01 2.645375430583953857e-01 1.083351597189903259e-01 -4.967102110385894775e-01 2.607584297657012939e-01 1.099935397505760193e-01 8.456569164991378784e-02 -2.812691330909729004e-01 -1.438225656747817993e-01 -1.188356578350067139e-01 2.143928259611129761e-01 -7.620698213577270508e-02 1.578446626663208008e-01 -7.445330172777175903e-02 3.288633003830909729e-02
-3.904783427715301514e-01 -2.346927300095558167e-03 -2.694025039672851562e-01 -9.020468592643737793e-02 -4.000523686408996582e-02 8.413753658533096313e-02 -2.433337867259979248e-01 -2.390833497047424316e-01 -5.334325879812240601e-02 -8.055700361728668213e-02 -5.402291566133499146e-02 2.740392684936523438e-01 3.469980359077453613e-01 -1.366395801305770874e-01 -7.453440129756927490e-02 6.815341860055923462e-02 8.144582062959671021e-02 1.417224109172821045e-01 7.181590795516967773e-02 -2.812563180923461914e-01 -1.139366924762725830e-01 1.143374666571617126e-01 -5.528330802917480469e-02 -9.172268956899642944e-02 -7.847619056701660156e-02 -3.451363369822502136e-02 7.004591822624206543e-02 3.786173760890960693e-01 1.574020385742187500e-01 -2.230662554502487183e-01 -1.264442056417465210e-01 -1.024262383580207825e-01
-1.808237880468368530e-01 2.389913499355316162e-01 -6.492695957422256470e-02 -1.589949056506156921e-02 -3.146472573280334473e-01 1.191529631614685059e-01 -4.982066527009010315e-02 -1.045057848095893860e-01 1.279750615358352661e-01 -3.807632625102996826e-02 -1.629854440689086914e-01 1.833213120698928833e-01 2.792577147483825684e-01 -3.972379118204116821e-02 -3.811723738908767700e-02 7.394409924745559692e-02 3.100584149360656738e-01 -7.804639637470245361e-03 7.221930474042892456e-02 7.203049957752227783e-02 -1.224864199757575989e-01 3.378044366836547852e-01 -3.522667288780212402e-01 1.367317736148834229e-01 2.676276303827762604e-02 -1.345206797122955322e-01 -5.883499607443809509e-02 3.502672910690307617e-01 -1.138008907437324524e-01 -2.283885776996612549e-01 -3.442399576306343079e-02 -1.577043682336807251e-01
-2.813381552696228027e-01 2.290917336940765381e-01 -6.617096811532974243e-02 -2.248412221670150757e-01 -2.325038984417915344e-02 1.109935864806175232e-01 -2.438762933015823364e-01 1.912159658968448639e-02 -9.924076497554779053e-03 -1.654439717531204224e-01 -1.288059353828430176e-01 4.839204624295234680e-02 -3.368153050541877747e-02 -1.935261487960815430e-01 -2.042126357555389404e-01 5.134664475917816162e-02 8.562758564949035645e-02 1.840009689331054688e-01 -5.646926164627075195e-02 -8.600126951932907104e-02 -7.596316188573837280e-02 2.859078645706176758e-01 -3.051583170890808105e-01 1.595020890235900879e-01 -1.787494719028472900e-01 -3.438091650605201721e-02 1.697368323802947998e-01 2.374501377344131470e-01 -6.519391201436519623e-03 -2.687392830848693848e-01 -2.671011388301849365e-01 -3.026889562606811523e-01
-7.019136101007461548e-02 -1.226663887500762939e-01 -1.616441905498504639e-01 2.376095652580261230e-01 -9.299150854349136353e-02 1.625801473855972290e-01 -1.366646289825439453e-01 9.093639254570007324e-02 1.152046322822570801e-01 -1.449032034724950790e-02 -2.218365967273712158e-01 7.302551716566085815e-02 2.005645781755447388e-01 2.298855930566787720e-01 -1.178555265069007874e-01 1.575977504253387451e-01 2.358565777540206909e-01 1.837691664695739746e-02 3.467777073383331299e-01 1.703852266073226929e-01 -4.230459332466125488e-01 1.833446025848388672e-01 1.002338156104087830e-01 6.685777753591537476e-02 -3.607883751392364502e-01 1.008734181523323059e-01 -1.511235833168029785e-01 7.288238406181335449e-02 7.445701211690902710e-02 1.006435379385948181e-01 1.363196820020675659e-01 -2.199997752904891968e-02
-2.243644185364246368e-02 -8.433879166841506958e-02 -1.946428045630455017e-02 -5.554689466953277588e-02 -4.105029627680778503e-02 -7.400903385132551193e-03 9.324100613594055176e-02 1.593758463859558105e-01 1.270645856857299805e-01 -8.874289691448211670e-02 -1.800603270530700684e-01 -1.803146675229072571e-02 1.780990213155746460e-01 -1.338082253932952881e-01 -3.922148048877716064e-01 -2.222023308277130127e-01 4.218463599681854248e-01 1.923444718122482300e-01 2.289089858531951904e-01 -7.568629086017608643e-02 -1.144917532801628113e-01 3.130460381507873535e-01 -1.163734868168830872e-01 -4.401078820228576660e-02 -2.051469683647155762e-01 8.583416044712066650e-02 -2.128598093986511230e-01 1.209491863846778870e-01 2.893523573875427246e-01 1.912199109792709351e-01 -6.336335837841033936e-02 -1.006333306431770325e-01
-3.115673661231994629e-01 1.002650260925292969e-01 3.930485621094703674e-02 2.304737567901611328e-01 2.474573999643325806e-02 8.547727018594741821e-02 -1.676798760890960693e-01 -6.322254985570907593e-02 9.418991208076477051e-02 -6.128663197159767151e-02 -2.044203728437423706e-01 -4.055822789669036865e-01 -2.401719540357589722e-01 -7.843272387981414795e-02 -4.840614795684814453e-01 1.032039746642112732e-01 8.699773252010345459e-02 4.402346443384885788e-03 6.510740518569946289e-02 1.435261517763137817e-01 -1.043424755334854126e-01 1.581863760948181152e-01 -6.505847722291946411e-02 -2.053683698177337646e-01 -1.776073873043060303e-01 1.468735188245773315e-01 -1.380783319473266602e-01 2.577998340129852295e-01 9.204277396202087402e-02 -8.566461503505706787e-02 -1.347330119460821152e-02 -3.292276710271835327e-02
-2.464840933680534363e-02 2.688174508512020111e-02 1.038498878479003906e-01 1.169176102848723531e-04 -1.182000786066055298e-01 7.850753515958786011e-02 -6.963035464286804199e-02 -2.278937213122844696e-02 2.116791456937789917e-01 -1.086984798312187195e-01 7.384246587753295898e-02 -6.022438406944274902e-02 2.405807226896286011e-01 -1.983138620853424072e-01 -3.578268736600875854e-02 1.838411539793014526e-01 9.084483981132507324e-02 2.349455505609512329e-01 2.378233373165130615e-01 1.995965093374252319e-01 -2.755514979362487793e-01 1.865432113409042358e-01 1.485405266284942627e-01 -2.170405983924865723e-01 -5.298923850059509277e-01 -7.271046191453933716e-02 2.819751799106597900e-01 8.638793975114822388e-02 1.822789162397384644e-01 9.580522775650024414e-02 -8.583798259496688843e-02 -4.274548590183258057e-02
7.241348177194595337e-02 8.588064461946487427e-02 -4.235266521573066711e-02 -1.497987937182188034e-02 -3.247127681970596313e-02 5.041963979601860046e-02 -1.676238887012004852e-02 7.189107686281204224e-02 -1.169119924306869507e-01 -3.569761514663696289e-01 5.611553788185119629e-02 -2.322031557559967041e-01 1.602580547332763672e-01 -2.518954575061798096e-01 -3.675180301070213318e-02 1.911902241408824921e-02 2.225953191518783569e-01 -1.850398182868957520e-01 2.706079781055450439e-01 1.476733386516571045e-01 -2.802446186542510986e-01 1.090923249721527100e-01 -6.730584427714347839e-03 7.420685142278671265e-02 -2.873212993144989014e-01 -1.070387884974479675e-01 1.751478612422943115e-01 -1.020825351588428020e-03 -3.037431836128234863e-01 1.948587782680988312e-02 -4.316597282886505127e-01 -9.394692629575729370e-02
-3.157353401184082031e-01 2.868905067443847656e-01 3.499961644411087036e-02 3.763366863131523132e-02 3.596510365605354309e-02 -4.747050348669290543e-03 1.189097166061401367e-01 -1.596747338771820068e-01 8.912127465009689331e-02 -4.004496037960052490e-01 2.376282773911952972e-02 2.237393707036972046e-01 -4.171256907284259796e-03 -7.292307913303375244e-02 -3.571431636810302734e-01 3.772083297371864319e-02 2.933165729045867920e-01 2.366093397140502930e-01 -1.110951974987983704e-01 -7.583817839622497559e-02 -1.620830595493316650e-01 3.201334774494171143e-01 -1.295594274997711182e-01 1.256630271673202515e-01 2.149274572730064392e-02 5.072435736656188965e-02 6.354087591171264648e-02 7.602562010288238525e-02 1.230485439300537109e-01 -7.957772165536880493e-02 1.075961962342262268e-01 -2.320093214511871338e-01
-1.997778713703155518e-01 4.076446294784545898e-01 -1.046537980437278748e-01 1.703153401613235474e-01 -3.295023366808891296e-02 -1.566336750984191895e-01 8.765764534473419189e-02 7.867794483900070190e-02 1.370645761489868164e-01 -2.713815569877624512e-01 -1.538068205118179321e-01 -3.161798045039176941e-02 -3.542813658714294434e-02 -1.393990367650985718e-01 5.660687759518623352e-02 1.305176317691802979e-01 1.493015438318252563e-01 -1.566181480884552002e-01 2.040708810091018677e-01 3.922373801469802856e-02 -8.747533708810806274e-02 1.186059936881065369e-01 2.036826908588409424e-01 4.908229410648345947e-01 -1.276316940784454346e-01 -5.448959022760391235e-02 1.892797648906707764e-01 3.151023089885711670e-01 4.470229148864746094e-02 1.961523108184337616e-02 7.171843200922012329e-02 -2.061889134347438812e-02
-7.495975494384765625e-02 -3.383520245552062988e-02 1.391323506832122803e-01 2.405856996774673462e-01 8.750698715448379517e-02 3.801482170820236206e-02 1.693496555089950562e-01 2.756111789494752884e-03 -4.159823060035705566e-02 -3.706051707267761230e-01 -5.426438525319099426e-02 2.052622884511947632e-01 1.500595659017562866e-01 7.734047621488571167e-02 -7.136651128530502319e-02 -1.993033587932586670e-01 -2.009272128343582153e-01 -5.896804109215736389e-02 2.143010944128036499e-01 1.185847967863082886e-01 -4.160934388637542725e-01 2.212160974740982056e-01 7.331390678882598877e-02 2.046777158975601196e-01 -3.612809181213378906e-01 -8.281073719263076782e-02 4.764655604958534241e-02 1.950117051601409912e-01 -2.430772222578525543e-02 -7.008605450391769409e-02 -2.535438835620880127e-01 9.694913402199745178e-03
-4.327560961246490479e-01 -1.059753471054136753e-03 -1.637982130050659180e-01 3.300463855266571045e-01 -1.256662309169769287e-01 -4.738865792751312256e-02 -1.341900881379842758e-02 1.714825071394443512e-02 2.245860248804092407e-01 -1.134321093559265137e-01 -3.091780245304107666e-01 -2.859843671321868896e-01 -5.020209029316902161e-02 -6.030985340476036072e-02 -2.076180279254913330e-01 1.841519176959991455e-01 -1.859262287616729736e-01 2.487514466047286987e-01 6.233323365449905396e-02 -3.465671837329864502e-02 -1.151148527860641479e-01 2.689547538757324219e-01 -1.150314733386039734e-01 1.143847852945327759e-01 -1.268598735332489014e-01 2.022942155599594116e-01 8.964903652667999268e-02 1.331615746021270752e-01 7.489515095949172974e-02 -8.397004753351211548e-02 -1.467557102441787720e-01 -6.458258628845214844e-02
-2.459739297628402710e-01 2.771332487463951111e-02 -3.281939923763275146e-01 1.870332211256027222e-01 1.085593104362487793e-01 -1.766564883291721344e-02 -8.992962539196014404e-02 -1.325802505016326904e-01 -3.633214859291911125e-03 -2.000934779644012451e-01 -3.468521535396575928e-01 7.072874158620834351e-02 -1.495419256389141083e-02 1.977733373641967773e-01 -5.039753764867782593e-02 -8.690292388200759888e-02 3.577630519866943359e-01 -8.030449599027633667e-02 2.118086675181984901e-03 -2.376717329025268555e-02 -1.229969412088394165e-01 1.967231631278991699e-01 -4.890082031488418579e-02 -2.064240872859954834e-01 -4.454950094223022461e-01 4.828349500894546509e-02 -1.709347814321517944e-01 2.406273186206817627e-01 -1.182296872138977051e-01 -2.176699228584766388e-02 -8.148935437202453613e-02 2.512873522937297821e-02
-2.665702439844608307e-02 5.165553092956542969e-02 -5.246295034885406494e-02 2.037415802478790283e-01 1.934252493083477020e-02 1.071812510490417480e-01 6.669194996356964111e-02 1.736158132553100586e-01 -2.074860632419586182e-01 4.396883770823478699e-02 -2.298334687948226929e-01 1.000915933400392532e-02 1.649695336818695068e-01 1.185716688632965088e-01 -2.102597206830978394e-01 -1.692269891500473022e-01 1.706443428993225098e-01 -7.689052075147628784e-02 2.270752936601638794e-01 2.124963104724884033e-01 -1.325988322496414185e-01 3.693740665912628174e-01 -1.008964851498603821e-01 2.433849871158599854e-02 -3.873671889305114746e-01 -4.088355973362922668e-02 -2.540326714515686035e-01 3.343341946601867676e-01 -1.099059078842401505e-02 1.605081856250762939e-01 -1.053949669003486633e-01 -1.797421723604202271e-01
-5.390292033553123474e-02 9.452006965875625610e-02 -1.173375546932220459e-01 -8.435016125440597534e-02 -1.111253499984741211e-01 -3.235142305493354797e-02 1.430657207965850830e-01 -2.385068386793136597e-01 -1.047838032245635986e-01 -2.595521211624145508e-01 -5.175596103072166443e-02 1.268278360366821289e-01 -9.902890026569366455e-02 -1.654299199581146240e-01 -1.107127070426940918e-01 1.228235289454460144e-01 -8.589863032102584839e-02 -4.879235029220581055e-01 3.137686476111412048e-02 2.292417287826538086e-01 -3.838190436363220215e-01 1.464950293302536011e-01 -1.751397699117660522e-01 3.052774369716644287e-01 -2.249628901481628418e-01 -9.780925512313842773e-02 1.461299061775207520e-01 1.558079123497009277e-01 -6.474038958549499512e-02 5.184615403413772583e-02 -9.251145273447036743e-02 4.503266513347625732e-02
-2.383530735969543457e-01 -3.876895084977149963e-02 -2.249580323696136475e-01 -1.016816496849060059e-01 -1.026600822806358337e-01 1.485239714384078979e-01 -1.506248265504837036e-01 -1.230133324861526489e-01 4.693873599171638489e-02 -2.403838336467742920e-01 -2.606762945652008057e-01 -2.103611975908279419e-01 1.952700018882751465e-01 -1.904216557741165161e-01 -1.607431769371032715e-01 -2.178971171379089355e-01 1.061664596199989319e-01 8.732157200574874878e-02 5.259621888399124146e-02 -9.921014308929443359e-03 -1.799326092004776001e-01 6.902696192264556885e-02 3.046568632125854492e-01 -6.574293971061706543e-02 7.684098556637763977e-03 -1.726096719503402710e-01 -3.151388466358184814e-01 1.638578623533248901e-01 -6.237716600298881531e-02 -9.283106774091720581e-02 -2.614179849624633789e-01 -3.122797906398773193e-01
-2.405691146850585938e-01 1.878811419010162354e-01 1.085221022367477417e-02 -3.654760122299194336e-02 -2.273033857345581055e-01 -1.032256782054901123e-01 8.715944737195968628e-02 -9.095797315239906311e-03 3.272330760955810547e-02 4.143921658396720886e-02 -2.806717455387115479e-01 1.682386696338653564e-01 -4.273772612214088440e-02 -2.548610568046569824e-01 -1.442357897758483887e-01 1.058108881115913391e-01 1.156392097473144531e-01 -1.073030158877372742e-01 -9.614262729883193970e-03 -1.055707111954689026e-01 -4.579698443412780762e-01 1.044444069266319275e-01 1.001102998852729797e-01 -3.671616688370704651e-02 -4.452244937419891357e-02 1.245770230889320374e-01 1.506509482860565186e-01 1.994814872741699219e-01 -1.780895143747329712e-01 7.440476119518280029e-02 -1.681570410728454590e-01 -4.615886807441711426e-01
-6.602755188941955566e-02 3.815522417426109314e-02 6.440377980470657349e-02 1.907268762588500977e-01 -1.851412355899810791e-01 1.013842001557350159e-01 -2.609715461730957031e-01 -4.899963364005088806e-02 -3.555775061249732971e-02 1.463283300399780273e-01 -2.404598742723464966e-01 2.963531911373138428e-01 2.502448856830596924e-01 -3.330130875110626221e-01 -2.918496131896972656e-01 2.572934143245220184e-02 -7.097010314464569092e-02 -8.757286518812179565e-02 3.463980257511138916e-01 -1.199434474110603333e-01 -1.366672664880752563e-01 1.426977366209030151e-01 1.068627685308456421e-01 6.939477473497390747e-02 -2.193574607372283936e-01 2.216713130474090576e-02 1.198620423674583435e-01 1.154785454273223877e-01 5.325691774487495422e-02 3.195512592792510986e-01 1.767633296549320221e-02 1.642651855945587158e-01
-1.840594112873077393e-01 8.167055249214172363e-02 -1.729754656553268433e-01 2.168372869491577148e-01 -1.703067570924758911e-01 1.260596513748168945e-01 -1.975731737911701202e-02 -5.523860082030296326e-02 -2.618661150336265564e-02 -4.344544932246208191e-02 -9.838011115789413452e-02 -2.474954873323440552e-01 -1.600795984268188477e-01 -2.204509526491165161e-01 -2.720876634120941162e-01 2.136139422655105591e-01 -1.418286859989166260e-01 -2.439676076173782349e-01 -7.569121569395065308e-02 1.253521442413330078e-01 -1.777114719152450562e-01 3.698529601097106934e-01 -1.659325957298278809e-01 3.779754787683486938e-02 -1.211905032396316528e-01 3.234851956367492676e-01 4.469453357160091400e-03 2.739362716674804688e-01 1.836726255714893341e-02 -2.159070819616317749e-01 -1.634495854377746582e-01 -1.763256452977657318e-02
-7.268426567316055298e-02 9.575624763965606689e-02 9.715440869331359863e-02 -3.112926781177520752e-01 -1.395407021045684814e-01 -1.684026271104812622e-01 4.041547328233718872e-02 -1.133091971278190613e-01 2.869352102279663086e-01 7.644465565681457520e-02 -8.232640475034713745e-02 6.785083562135696411e-02 -3.304116800427436829e-02 -2.246098369359970093e-01 -3.412934541702270508e-01 3.869822621345520020e-02 -4.062354099005460739e-03 1.731864213943481445e-01 3.917537927627563477e-01 -1.608309745788574219e-01 -2.393680512905120850e-01 3.313280642032623291e-01 -1.256514340639114380e-01 -5.842680856585502625e-02 -2.213355898857116699e-01 -6.428629904985427856e-02 -8.917180448770523071e-02 1.131132245063781738e-02 -7.914101332426071167e-02 -1.835650205612182617e-01 -2.208907604217529297e-01 4.739506170153617859e-02
-1.061453074216842651e-01 -2.458981275558471680e-01 8.305817097425460815e-02 -1.357146352529525757e-01 -6.640053540468215942e-02 -1.092353165149688721e-01 -3.079088628292083740e-01 -2.360064834356307983e-01 9.542247653007507324e-02 -1.330630034208297729e-01 -3.704002499580383301e-01 3.156096637248992920e-01 7.090530544519424438e-02 -1.146589592099189758e-01 -2.134992182254791260e-01 3.088399171829223633e-01 1.108933389186859131e-01 2.531112357974052429e-02 7.457665354013442993e-02 -2.410336025059223175e-02 -9.400029480457305908e-02 2.054353505373001099e-01 4.982566833496093750e-02 -1.267849057912826538e-01 -1.414347738027572632e-01 7.955292612314224243e-02 1.010924279689788818e-01 1.575067192316055298e-01 2.259871959686279297e-01 -8.341438323259353638e-02 -1.213656831532716751e-02 -3.242427706718444824e-01
-2.672000527381896973e-01 9.360004216432571411e-03 5.116373300552368164e-02 2.388615719974040985e-02 -1.502111256122589111e-01 -2.721507251262664795e-01 -2.734208479523658752e-02 1.166485697031021118e-01 -1.038089208304882050e-02 -1.223435923457145691e-01 3.364976868033409119e-02 -2.074849307537078857e-01 5.860793218016624451e-02 3.476465819403529167e-03 1.083816736936569214e-01 -2.107948530465364456e-03 2.351690381765365601e-01 -2.388407588005065918e-01 -6.300160288810729980e-02 -3.261387646198272705e-01 -3.007891774177551270e-01 3.342745304107666016e-01 -1.197903081774711609e-01 1.940220594406127930e-02 -1.342483758926391602e-01 2.028245292603969574e-02 -2.068955004215240479e-01 3.738402724266052246e-01 -2.959099970757961273e-02 1.336921304464340210e-01 -2.832166552543640137e-01 1.750596798956394196e-02
-1.511920392513275146e-01 7.065312564373016357e-02 -6.233319174498319626e-03 6.491450127214193344e-03 -4.707128182053565979e-02 8.404774218797683716e-02 -3.201654851436614990e-01 -4.192315042018890381e-02 -7.036083191633224487e-02 -3.918473720550537109e-01 -3.240185678005218506e-01 -2.050752788782119751e-01 -1.426405161619186401e-01 -2.659116983413696289e-01 -1.217260062694549561e-01 -1.318793892860412598e-01 3.357593119144439697e-01 -1.667196899652481079e-01 1.210207641124725342e-01 9.973621368408203125e-02 -7.507146149873733521e-02 2.445653975009918213e-01 -1.853574067354202271e-01 -6.928376853466033936e-02 -1.143614277243614197e-01 -6.402494013309478760e-02 1.096253171563148499e-01 2.647429108619689941e-01 -1.208299994468688965e-01 1.267033815383911133e-01 -1.649088710546493530e-01 5.347663536667823792e-02
-1.610410809516906738e-01 2.093326449394226074e-01 -9.931158274412155151e-02 3.637585341930389404e-01 -2.152779847383499146e-01 4.379241168498992920e-02 1.346796564757823944e-02 -5.767435953021049500e-02 3.721662461757659912e-01 4.476895555853843689e-02 1.674009114503860474e-01 -2.492227405309677124e-02 -3.652425110340118408e-02 -2.323453426361083984e-01 -3.608724772930145264e-01 -1.666349321603775024e-01 -3.368170559406280518e-02 -4.303966462612152100e-02 1.683670431375503540e-01 -1.568392962217330933e-01 -2.053844630718231201e-01 2.817453742027282715e-01 1.604033820331096649e-02 5.957908928394317627e-02 -1.277921944856643677e-01 1.446075886487960815e-01 -7.924963533878326416e-02 2.198957651853561401e-01 2.674281299114227295e-01 -5.840247496962547302e-02 3.600760921835899353e-02 -6.645647436380386353e-02
5.052196979522705078e-02 6.495259702205657959e-02 -4.809026047587394714e-02 2.221538722515106201e-01 2.579514384269714355e-01 7.197626680135726929e-02 8.566563948988914490e-03 1.312914192676544189e-01 -1.296882480382919312e-01 -4.759557172656059265e-02 -2.278039455413818359e-01 5.453494563698768616e-02 1.409768611192703247e-01 1.705747842788696289e-02 -2.640797793865203857e-01 -1.289585232734680176e-01 2.537254691123962402e-01 2.236622385680675507e-02 5.940407887101173401e-02 1.246097832918167114e-01 -1.696143299341201782e-01 3.945540487766265869e-01 8.577235974371433258e-03 1.307747326791286469e-03 -3.505448698997497559e-01 -9.587918221950531006e-02 -1.551019400358200073e-01 4.264377355575561523e-01 2.149859368801116943e-01 -4.900949541479349136e-03 -3.917278256267309189e-03 -1.391310393810272217e-01
-1.628016531467437744e-01 -2.928785607218742371e-02 1.490090638399124146e-01 3.047385811805725098e-02 -2.588631510734558105e-01 2.217597328126430511e-02 8.501454442739486694e-02 7.066293060779571533e-02 -7.997487485408782959e-02 1.450334675610065460e-02 -2.535129785537719727e-01 3.574324250221252441e-01 1.896160282194614410e-02 -2.444685436785221100e-02 -2.230393886566162109e-01 -1.077752467244863510e-02 1.383044123649597168e-01 -4.907894432544708252e-01 7.505871471948921680e-04 1.471856236457824707e-01 -2.113285362720489502e-01 1.557220518589019775e-01 -6.212704628705978394e-02 -1.071475520730018616e-01 -3.776728510856628418e-01 -1.658108234405517578e-01 2.510704994201660156e-01 7.824795693159103394e-02 5.805309489369392395e-02 2.304750494658946991e-02 -7.823408395051956177e-02 -7.143412530422210693e-02
-1.072996854782104492e-01 2.495014965534210205e-01 -1.440574079751968384e-01 3.293608427047729492e-01 -2.398616373538970947e-01 -3.423250094056129456e-02 3.001657426357269287e-01 -1.047265976667404175e-01 -1.564756967127323151e-02 6.558557599782943726e-02 6.050397083163261414e-02 8.944085985422134399e-02 -4.334806278347969055e-02 -2.323331311345100403e-02 -2.901664674282073975e-01 -2.859925627708435059e-01 3.805202618241310120e-02 -5.574936792254447937e-02 2.159603685140609741e-01 3.038114495575428009e-02 -1.263276189565658569e-01 4.195812642574310303e-01 1.060141175985336304e-01 7.353018969297409058e-02 -3.411760330200195312e-01 6.558712571859359741e-02 4.754017107188701630e-03 2.345298081636428833e-01 -2.878417260944843292e-02 -1.295571308583021164e-02 -1.220241934061050415e-01 -1.522379927337169647e-02
-7.720550149679183960e-02 -3.061177022755146027e-02 -2.075057476758956909e-01 -4.433058202266693115e-02 -6.382885575294494629e-02 -1.994667947292327881e-01 2.739979028701782227e-01 -4.691259562969207764e-02 -1.969713121652603149e-01 -3.509761691093444824e-01 -1.000587791204452515e-01 -1.809632033109664917e-01 1.526274834759533405e-03 -2.118232399225234985e-01 -1.044871583580970764e-01 3.990684822201728821e-02 8.312524110078811646e-02 6.828881055116653442e-02 4.650197923183441162e-01 -8.263473212718963623e-02 -3.647807836532592773e-01 9.131187200546264648e-02 -6.645028293132781982e-02 1.216068118810653687e-02 -1.901440322399139404e-02 -2.018908411264419556e-01 -1.649053841829299927e-01 4.501132294535636902e-02 -1.878949701786041260e-01 7.963856309652328491e-02 -2.677740454673767090e-01 -2.272305078804492950e-02
-1.355835795402526855e-01 3.095072805881500244e-01 -1.048908159136772156e-01 1.886644512414932251e-01 2.022087387740612030e-02 -8.156984299421310425e-02 -5.700928345322608948e-02 -2.260232567787170410e-01 -1.538337171077728271e-01 -1.731009632349014282e-01 -1.184248179197311401e-01 -1.424756646156311035e-01 -1.603176444768905640e-01 -7.094347476959228516e-02 -2.420872682705521584e-03 4.840429872274398804e-02 2.361301183700561523e-01 -2.360468059778213501e-01 -2.886304073035717010e-02 2.814740538597106934e-01 -3.426335453987121582e-01 3.600682914257049561e-01 8.820021897554397583e-02 -7.654530555009841919e-02 -1.931965798139572144e-01 -7.609283924102783203e-02 -2.633236944675445557e-01 2.094377428293228149e-01 -1.447022557258605957e-01 -1.499645262956619263e-01 -6.665556132793426514e-02 -1.947697065770626068e-02
-2.997150123119354248e-01 2.773330509662628174e-01 -1.512541621923446655e-01 -2.746873199939727783e-01 -1.735801994800567627e-01 3.306994214653968811e-02 1.026101261377334595e-01 -1.764776408672332764e-01 7.996699959039688110e-02 -1.867909580469131470e-01 -2.661202475428581238e-02 1.926169395446777344e-01 2.310508042573928833e-01 3.461537882685661316e-02 -8.373570442199707031e-02 1.467078030109405518e-01 2.044218480587005615e-01 -2.420810461044311523e-01 -3.089842200279235840e-02 8.536325395107269287e-02 -3.288617432117462158e-01 3.481087088584899902e-01 -1.496931761503219604e-01 8.497694879770278931e-02 1.337435212917625904e-03 -2.348240464925765991e-01 -4.958375915884971619e-02 6.275946646928787231e-02 1.315690577030181885e-01 -1.860180646181106567e-01 -8.527909219264984131e-02 -1.072269007563591003e-01
-1.294390708208084106e-01 1.883177310228347778e-01 -9.561938047409057617e-02 4.361680746078491211e-01 -1.151724979281425476e-01 -5.467646941542625427e-02 -2.998140640556812286e-02 -1.205688118934631348e-01 2.940891683101654053e-01 -2.913042008876800537e-01 -1.609990298748016357e-01 1.817998141050338745e-01 3.912109136581420898e-01 -8.317817002534866333e-02 -2.306360006332397461e-01 1.134033352136611938e-01 6.656024139374494553e-03 -6.247878447175025940e-02 1.802212744951248169e-01 -2.522873878479003906e-02 -1.631065160036087036e-01 2.277130633592605591e-02 9.025117754936218262e-02 3.002878129482269287e-01 -1.132923066616058350e-01 1.104856431484222412e-01 1.661445051431655884e-01 1.365124434232711792e-01 -3.297157213091850281e-02 1.124275103211402893e-01 1.062992885708808899e-01 -3.946017101407051086e-02
-1.545111387968063354e-01 1.472512781620025635e-01 6.540730595588684082e-02 9.352347254753112793e-02 -9.470542520284652710e-02 5.317948292940855026e-03 -1.568489223718643188e-01 -3.028635084629058838e-01 -1.509515917859971523e-03 1.324369609355926514e-01 -3.848718404769897461e-01 3.378137946128845215e-02 3.048286214470863342e-02 9.171402454376220703e-02 -2.300979383289813995e-02 1.187422946095466614e-01 1.126278191804885864e-01 -1.868614852428436279e-01 1.853815466165542603e-01 1.935332268476486206e-01 -3.815081417560577393e-01 2.424827367067337036e-01 -9.860071539878845215e-02 -1.663909554481506348e-01 1.727418415248394012e-02 -1.360282450914382935e-01 -1.080176383256912231e-01 3.491096794605255127e-01 -1.952477544546127319e-01 -1.104817632585763931e-02 -1.638645082712173462e-01 2.160860747098922729e-01
-1.277959197759628296e-01 1.064808666706085205e-01 -9.736153483390808105e-02 -1.130854785442352295e-01 -1.988480985164642334e-01 2.187417000532150269e-01 4.981720447540283203e-02 -1.350625231862068176e-02 2.344560474157333374e-01 5.631374567747116089e-02 -2.309525310993194580e-01 -1.650828681886196136e-02 -2.352516911923885345e-02 -2.299540638923645020e-01 -2.100391536951065063e-01 1.752121597528457642e-01 1.195253059267997742e-02 -1.105777025222778320e-01 7.706515491008758545e-02 1.848082430660724640e-02 -4.680424630641937256e-01 -9.472020715475082397e-02 -1.360148638486862183e-01 1.056419759988784790e-01 -2.109715789556503296e-01 9.311636537313461304e-02 5.699768662452697754e-02 3.636678755283355713e-01 -1.870249807834625244e-01 -9.566194564104080200e-02 -7.394967228174209595e-02 -3.246253132820129395e-01
-1.177065223455429077e-01 8.567974902689456940e-03 6.668725609779357910e-02 1.429204642772674561e-01 -8.442649245262145996e-02 -1.781143061816692352e-02 1.408265531063079834e-01 2.400772869586944580e-01 2.545561790466308594e-01 6.007570773363113403e-02 7.253008335828781128e-02 -2.009587585926055908e-01 1.658066958189010620e-01 -1.224400401115417480e-01 -1.117342151701450348e-02 8.961725980043411255e-02 1.817676126956939697e-01 3.688966482877731323e-02 2.906210124492645264e-01 2.706736624240875244e-01 -3.253912031650543213e-01 1.332434117794036865e-01 9.134767949581146240e-02 2.337855845689773560e-02 -4.525515139102935791e-01 -7.688050717115402222e-02 3.116932511329650879e-01 1.652357429265975952e-01 1.795335412025451660e-01 1.369868069887161255e-01 1.749917492270469666e-02 -2.166577801108360291e-02
-2.355173528194427490e-01 -8.712755888700485229e-02 1.731855124235153198e-01 3.601846098899841309e-02 -4.549136385321617126e-02 1.581469774246215820e-01 1.564465695992112160e-03 -3.535391017794609070e-02 1.624577492475509644e-01 1.627667695283889771e-01 7.544095069169998169e-02 -1.178521364927291870e-01 1.542727053165435791e-01 -2.213449180126190186e-01 -2.644915580749511719e-01 -1.570566892623901367e-01 -4.491700604557991028e-02 -5.514316260814666748e-02 4.947911202907562256e-01 1.013376563787460327e-01 -1.394578218460083008e-01 3.918798565864562988e-01 5.035695154219865799e-03 -1.564525663852691650e-01 -1.597246080636978149e-01 1.416225135326385498e-01 4.591395333409309387e-02 2.315747290849685669e-01 5.140529945492744446e-02 1.271625161170959473e-01 -1.469965875148773193e-01 1.950481086969375610e-01
-2.084843218326568604e-01 2.489888668060302734e-01 -2.886481955647468567e-02 1.584522426128387451e-01 1.662708520889282227e-01 -5.656851455569267273e-02 -1.932232379913330078e-01 -3.356782495975494385e-01 1.501082777976989746e-01 -3.970794379711151123e-01 -2.602347731590270996e-01 7.008587568998336792e-02 -5.167879164218902588e-02 -2.664297223091125488e-01 -9.379860758781433105e-02 2.338296025991439819e-01 1.174446418881416321e-01 -1.226286739110946655e-01 1.269344687461853027e-01 -1.927479952573776245e-01 -3.430068790912628174e-01 8.197864517569541931e-03 8.298785425722599030e-03 -3.993741422891616821e-02 5.162359774112701416e-02 1.043939962983131409e-01 2.064061313867568970e-01 8.287573605775833130e-02 1.575026810169219971e-01 -1.921536028385162354e-02 -8.892981708049774170e-02 1.299224048852920532e-02
-2.236587554216384888e-01 1.072848588228225708e-01 6.917377561330795288e-02 6.528948247432708740e-02 -2.060179114341735840e-01 1.390251070261001587e-01 -7.469992339611053467e-02 -2.230394035577774048e-01 1.063673347234725952e-01 -4.317940399050712585e-02 -2.495293170213699341e-01 2.050109654664993286e-01 1.137578785419464111e-01 -1.027608737349510193e-01 6.485974788665771484e-02 -1.193776503205299377e-01 1.588819324970245361e-01 3.619874417781829834e-01 1.282133907079696655e-01 -7.973474264144897461e-02 -3.234861791133880615e-01 2.468686848878860474e-01 -3.010530769824981689e-01 8.852120488882064819e-02 -6.719651073217391968e-02 -5.770686641335487366e-02 4.934068396687507629e-02 2.873471677303314209e-01 -2.777196764945983887e-01 -1.258096396923065186e-01 -1.227149590849876404e-01 -9.431350976228713989e-02
1.316767185926437378e-01 4.430910572409629822e-03 1.651407182216644287e-01 -3.276728093624114990e-02 -6.557480990886688232e-02 -1.362510621547698975e-01 3.929891809821128845e-02 -2.218163162469863892e-01 1.171776875853538513e-01 5.638191848993301392e-02 -2.528296709060668945e-01 -3.393557667732238770e-01 2.690713405609130859e-01 -2.186705172061920166e-01 -1.974877417087554932e-01 -1.285117771476507187e-02 3.335252702236175537e-01 -1.820663362741470337e-01 2.098270654678344727e-01 8.476926386356353760e-02 -2.095731496810913086e-01 3.721808493137359619e-01 1.485806703567504883e-01 1.771943718194961548e-01 -2.170744091272354126e-01 -1.309982873499393463e-02 -5.573619157075881958e-02 1.164118498563766479e-01 -2.605945337563753128e-04 -1.725267320871353149e-01 -6.356409285217523575e-03 -6.042357999831438065e-03
-2.726932168006896973e-01 1.027753129601478577e-01 1.289747059345245361e-01 3.037088215351104736e-01 -2.203118354082107544e-01 6.651447154581546783e-03 5.886154994368553162e-02 -1.390106379985809326e-01 -3.661224842071533203e-01 -1.826239675283432007e-01 -2.848898470401763916e-01 -4.643305018544197083e-02 -3.033603727817535400e-02 -3.571209609508514404e-01 -2.761435694992542267e-02 -2.004934474825859070e-02 1.139420568943023682e-01 -1.203566137701272964e-02 2.826727032661437988e-01 1.878747195005416870e-01 1.945396140217781067e-02 -4.870694875717163086e-02 -4.759148508310317993e-02 2.156467549502849579e-02 -3.726494684815406799e-02 -5.493246391415596008e-02 7.915376126766204834e-02 3.099034428596496582e-01 9.377913177013397217e-02 1.307875365018844604e-01 -2.921515703201293945e-01 5.218070745468139648e-02
-4.105005860328674316e-01 2.048132866621017456e-01 -7.774987071752548218e-02 -2.947582304477691650e-01 -2.002895474433898926e-01 2.246397584676742554e-01 1.433881670236587524e-01 -1.917737908661365509e-02 -1.631792485713958740e-01 -9.111206978559494019e-02 -1.688712686300277710e-01 1.079979613423347473e-01 6.739095598459243774e-02 -5.896901339292526245e-02 -2.007501423358917236e-01 -2.854561991989612579e-02 1.759357154369354248e-01 5.142251029610633850e-02 1.713825911283493042e-01 3.115959651768207550e-02 -2.679424583911895752e-01 3.091131746768951416e-01 1.042659133672714233e-01 -5.006279423832893372e-02 3.140197992324829102e-01 -1.779370158910751343e-01 -4.709580168128013611e-02 2.470093518495559692e-01 1.476269122213125229e-02 7.083374075591564178e-03 1.060925349593162537e-01 1.057092398405075073e-01
-4.076843261718750000e-01 1.332626789808273315e-01 -2.146544307470321655e-02 -6.139766052365303040e-02 -1.349114179611206055e-01 -1.995610892772674561e-01 7.271471619606018066e-02 -2.760772705078125000e-01 2.405623197555541992e-01 -3.359211385250091553e-01 -4.686262831091880798e-02 -1.243593841791152954e-01 1.028207764029502869e-01 -8.400101959705352783e-02 -1.141757741570472717e-01 4.660117998719215393e-02 1.546267718076705933e-01 1.373416632413864136e-01 4.428553283214569092e-01 -4.115342721343040466e-02 -7.980645447969436646e-02 1.869148015975952148e-01 -1.839830428361892700e-01 -2.141451835632324219e-01 -9.225533157587051392e-02 1.183133758604526520e-02 3.460991382598876953e-02 4.772006347775459290e-02 -1.318327523767948151e-02 -1.933303326368331909e-01 -1.776715368032455444e-01 9.064938127994537354e-02
-1.799490898847579956e-01 1.419728398323059082e-01 1.457942277193069458e-01 6.416247691959142685e-03 -7.757373899221420288e-02 -2.005721479654312134e-01 -2.976919338107109070e-02 2.912027537822723389e-01 2.508221566677093506e-01 -2.411621212959289551e-01 2.903570421040058136e-04 -3.433003649115562439e-02 2.205135375261306763e-01 7.378987502306699753e-03 1.032251939177513123e-01 -1.237839832901954651e-01 4.575672745704650879e-02 6.830660998821258545e-02 3.227390050888061523e-01 6.836964935064315796e-02 -3.205722272396087646e-01 2.949714660644531250e-01 1.475426107645034790e-01 -9.317302703857421875e-02 -3.606796562671661377e-01 -1.313479542732238770e-01 2.542088627815246582e-01 1.308891922235488892e-01 1.203141584992408752e-01 -1.319139003753662109e-01 -8.632184006273746490e-03 -2.140359021723270416e-02
-1.054232195019721985e-01 8.006281405687332153e-02 -4.577616974711418152e-02 5.596240237355232239e-02 -1.905591459944844246e-03 9.418155252933502197e-02 -2.440985739231109619e-01 6.610219180583953857e-02 1.772209405899047852e-01 -3.086250424385070801e-01 -1.072306558489799500e-01 -4.113134741783142090e-02 -1.979990750551223755e-01 -4.086853265762329102e-01 1.750263012945652008e-02 -8.613219112157821655e-02 3.691251873970031738e-01 -2.944227159023284912e-01 1.746787577867507935e-01 9.588590264320373535e-02 -8.029591292142868042e-02 2.539836764335632324e-01 -3.828012198209762573e-02 -1.356554627418518066e-01 -1.359025090932846069e-01 -5.312481895089149475e-02 1.430653035640716553e-01 2.479188442230224609e-01 -1.549014598131179810e-01 2.557711303234100342e-01 6.357668340206146240e-02 2.180587314069271088e-02
-3.758032321929931641e-01 2.622093074023723602e-03 1.359004825353622437e-01 -6.697707623243331909e-02 -1.504371911287307739e-01 -9.016001224517822266e-02 -2.415069788694381714e-01 1.694166660308837891e-01 1.331622600555419922e-01 -8.085750043392181396e-02 -1.347623765468597412e-01 6.673032790422439575e-02 -1.642501950263977051e-01 -1.164460107684135437e-01 -3.269813954830169678e-01 4.297329485416412354e-02 2.387178093194961548e-01 -2.065258333459496498e-03 2.979291081428527832e-01 -4.213871061801910400e-02 -2.493229359388351440e-01 3.699852153658866882e-02 -1.281568780541419983e-02 -8.715667575597763062e-02 -9.120211005210876465e-02 1.827819794416427612e-01 -4.567210748791694641e-02 3.183985874056816101e-02 -1.953263431787490845e-01 6.929154694080352783e-02 4.152907803654670715e-02 -4.620744884014129639e-01
-9.298592805862426758e-02 7.709545316174626350e-04 8.595192804932594299e-03 1.754418015480041504e-01 -8.053736388683319092e-02 -1.627483069896697998e-01 -1.909408420324325562e-01 1.292275190353393555e-01 -8.708360791206359863e-02 -5.292867124080657959e-02 2.056319266557693481e-01 -1.901605576276779175e-01 1.596010848879814148e-02 -2.066668570041656494e-01 -1.211426556110382080e-01 2.241709679365158081e-01 4.011878371238708496e-01 -1.909514963626861572e-01 1.440942436456680298e-01 -9.610133245587348938e-03 -1.673749983310699463e-01 2.388566136360168457e-01 -2.229630388319492340e-02 -4.531904682517051697e-02 -2.303740680217742920e-01 -1.650550067424774170e-01 7.746847718954086304e-02 1.083581075072288513e-01 -1.287927627563476562e-01 -1.001377552747726440e-01 -4.953553080558776855e-01 -4.129843413829803467e-02
-2.723093330860137939e-01 -1.581471599638462067e-02 3.140686079859733582e-02 1.793092340230941772e-01 -4.593608900904655457e-02 -7.619784772396087646e-02 -2.765139341354370117e-01 -1.647216500714421272e-03 2.067620605230331421e-01 -4.710142910480499268e-01 -1.648748517036437988e-01 3.426162004470825195e-01 3.899654746055603027e-02 -1.955140382051467896e-02 -8.331573009490966797e-02 3.779984116554260254e-01 -8.881542831659317017e-03 -1.048835366964340210e-01 2.970635890960693359e-01 -1.054974347352981567e-01 -2.371333688497543335e-01 9.742768853902816772e-02 -7.658013701438903809e-02 -6.494852900505065918e-02 -7.850902527570724487e-02 5.353651940822601318e-02 -2.312989346683025360e-02 1.196418926119804382e-01 -1.404258608818054199e-01 -1.044219806790351868e-01 6.580654531717300415e-02 4.563586786389350891e-02
-2.039031982421875000e-01 -1.236813440918922424e-01 -2.542406022548675537e-01 -9.626381844282150269e-02 2.264930633828043938e-03 -1.508723795413970947e-01 2.638852000236511230e-01 -3.258342389017343521e-03 -1.578505709767341614e-02 -3.068091273307800293e-01 -1.115506738424301147e-01 -1.361818909645080566e-01 -3.866122663021087646e-02 -2.555259168148040771e-01 -3.857527300715446472e-02 4.828555881977081299e-02 1.355837434530258179e-01 1.087109521031379700e-01 5.132717490196228027e-01 -3.021345846354961395e-02 -3.232739567756652832e-01 7.723708450794219971e-02 -3.225194290280342102e-03 1.115054488182067871e-01 -3.191592916846275330e-02 -2.583436071872711182e-01 -1.707653999328613281e-01 -2.774232439696788788e-02 -1.005540266633033752e-01 8.352196961641311646e-02 -2.159212082624435425e-01 4.419469460844993591e-02
3.078793175518512726e-02 -2.646097168326377869e-02 1.860406436026096344e-02 1.627176702022552490e-01 -3.110611140727996826e-01 -2.969007380306720734e-02 -5.024430900812149048e-02 2.987896502017974854e-01 1.035038381814956665e-01 4.092652350664138794e-02 -1.942908167839050293e-01 -3.473797067999839783e-02 8.303792774677276611e-02 -2.607648074626922607e-01 -2.620387971401214600e-01 2.285779081284999847e-02 1.855385750532150269e-01 -8.347878605127334595e-02 3.638455569744110107e-01 -3.192051872611045837e-02 -1.060922145843505859e-01 1.352573186159133911e-01 2.248959243297576904e-01 9.636142849922180176e-02 -4.819487929344177246e-01 1.054909750819206238e-01 -1.028605848550796509e-01 6.366634368896484375e-02 -6.658989191055297852e-02 2.356157302856445312e-01 -6.292716413736343384e-02 2.256800048053264618e-02
6.165035441517829895e-02 1.244303118437528610e-02 2.473466694355010986e-01 -1.503061875700950623e-02 -1.656592078506946564e-02 -3.574432134628295898e-01 -5.162567272782325745e-02 7.266872376203536987e-02 2.219949513673782349e-01 -1.667739637196063995e-02 6.956277042627334595e-02 8.919972926378250122e-02 5.199634656310081482e-02 2.809546701610088348e-02 -3.699305951595306396e-01 3.535117721185088158e-03 2.258877158164978027e-01 -3.779152408242225647e-02 1.683438718318939209e-01 -9.007929265499114990e-02 -2.452952861785888672e-01 2.273914068937301636e-01 -8.706115931272506714e-02 2.562760934233665466e-02 -2.395902127027511597e-01 -9.546522796154022217e-02 1.578225493431091309e-01 2.113877981901168823e-01 2.141792476177215576e-01 2.591903805732727051e-01 -1.999078877270221710e-02 -3.706210553646087646e-01
-1.765215545892715454e-01 -5.931522324681282043e-02 1.606445610523223877e-01 -7.739174365997314453e-02 -1.936478167772293091e-02 -2.328000366687774658e-01 -1.269074231386184692e-01 -7.844287157058715820e-02 3.556666076183319092e-01 -7.217635959386825562e-02 -2.798437178134918213e-01 8.317190408706665039e-02 3.412968218326568604e-01 -1.605127602815628052e-01 -2.570934891700744629e-01 1.024901121854782104e-01 3.131234943866729736e-01 -4.610226303339004517e-02 5.829482898116111755e-02 2.384374737739562988e-01 -4.915015026926994324e-02 1.752571910619735718e-01 -2.770611047744750977e-01 1.157024875283241272e-01 -2.386134862899780273e-01 7.656616624444723129e-03 1.682394146919250488e-01 -5.951308459043502808e-02 -1.663907244801521301e-02 1.313637048006057739e-01 1.451719552278518677e-01 -9.877265244722366333e-02
-3.682634830474853516e-01 2.861242368817329407e-02 -2.763057313859462738e-02 -3.085486292839050293e-01 7.935748994350433350e-02 1.213315874338150024e-01 8.041296154260635376e-03 -2.263720333576202393e-01 9.604495018720626831e-02 -1.044000685214996338e-02 -3.306879103183746338e-01 1.591883897781372070e-01 -1.248729750514030457e-01 -4.351026192307472229e-02 -3.167280852794647217e-01 -2.575492560863494873e-01 1.686010062694549561e-01 -7.159276306629180908e-02 2.262829095125198364e-01 1.312029510736465454e-01 -5.419220402836799622e-02 1.893266439437866211e-01 -1.313694268465042114e-01 3.633643966168165207e-03 -2.705084532499313354e-02 -2.656891644001007080e-01 1.610464304685592651e-01 1.801188141107559204e-01 -3.444517403841018677e-02 -1.462453007698059082e-01 -2.210537046194076538e-01 -8.912622928619384766e-02
-8.521360903978347778e-02 1.979396492242813110e-01 1.538530439138412476e-01 1.429630368947982788e-01 1.329185534268617630e-02 -1.832259446382522583e-01 1.313949674367904663e-01 5.900903139263391495e-03 -1.616932004690170288e-01 -2.846843600273132324e-01 2.499252744019031525e-02 -8.547211438417434692e-02 3.196600973606109619e-01 -2.819093465805053711e-01 -4.591255635023117065e-02 2.299305945634841919e-01 3.302079141139984131e-01 -2.266991883516311646e-01 3.397572934627532959e-01 7.324209809303283691e-02 -3.255198150873184204e-02 3.684567511081695557e-01 -3.625417873263359070e-02 1.117737889289855957e-01 9.893252700567245483e-02 -1.887947618961334229e-01 8.262953720986843109e-03 6.567110866308212280e-02 -5.490338802337646484e-02 1.236698403954505920e-01 -1.208401098847389221e-02 -8.078502118587493896e-02
-2.346714772284030914e-02 2.824817411601543427e-02 8.239307999610900879e-02 -1.613460034132003784e-01 -1.252624243497848511e-01 8.441899716854095459e-02 -6.639585644006729126e-02 3.795498237013816833e-02 -4.788766056299209595e-02 -1.190295144915580750e-01 8.210328221321105957e-02 1.252888739109039307e-01 4.007536452263593674e-03 -3.518435060977935791e-01 -6.606261730194091797e-01 1.606192067265510559e-02 -1.087128594517707825e-01 -1.102568656206130981e-01 2.549328505992889404e-01 -5.329168960452079773e-02 6.986685842275619507e-02 2.464661896228790283e-01 3.678416088223457336e-02 1.246554255485534668e-01 -2.158037424087524414e-01 -6.785280257463455200e-02 -5.334717035293579102e-02 1.063329577445983887e-01 1.405076533555984497e-01 -2.488395869731903076e-01 -1.239139065146446228e-01 -3.314729779958724976e-02
-5.027369856834411621e-01 2.299302071332931519e-01 -3.093108348548412323e-02 -3.717698529362678528e-02 -1.871632933616638184e-01 -1.557247042655944824e-01 -1.315128952264785767e-01 8.074130117893218994e-02 2.084066569805145264e-01 -1.288373023271560669e-01 -3.270986974239349365e-01 1.755122281610965729e-02 -1.368346363306045532e-01 -2.235304117202758789e-01 -2.911919355392456055e-02 -4.464165493845939636e-02 1.457300484180450439e-01 1.607388630509376526e-02 2.090001255273818970e-01 -5.638752877712249756e-02 -3.413635119795799255e-02 1.264616847038269043e-01 -2.655563503503799438e-02 -9.104731678962707520e-02 -1.888114064931869507e-01 -3.406094312667846680e-01 2.353759109973907471e-01 7.624103222042322159e-03 -1.617783680558204651e-02 -1.013881862163543701e-01 -2.396712303161621094e-01 2.173458039760589600e-02
-1.202863920480012894e-02 -5.741221457719802856e-02 2.644366621971130371e-01 -1.878685504198074341e-02 1.709577441215515137e-01 -2.153052687644958496e-01 -5.742703005671501160e-02 3.347861394286155701e-02 2.600629925727844238e-01 -1.846088282763957977e-02 5.014344304800033569e-02 -3.928151563741266727e-04 7.513418048620223999e-02 -1.800617128610610962e-01 -1.282212883234024048e-01 -1.087814476341009140e-02 -2.842072397470474243e-02 -2.451462000608444214e-01 2.147254645824432373e-01 1.775833368301391602e-01 -2.232641279697418213e-01 4.586070775985717773e-01 -8.037822693586349487e-02 1.151214241981506348e-01 -3.438943326473236084e-01 1.571187227964401245e-01 -7.169590145349502563e-02 1.679923832416534424e-01 2.376649826765060425e-01 -2.153054475784301758e-01 -1.437366753816604614e-01 -5.406118184328079224e-02
-3.027877509593963623e-01 2.284310758113861084e-01 2.416679076850414276e-02 2.373534627258777618e-02 3.019230961799621582e-01 -1.272992342710494995e-01 -6.881798058748245239e-02 -2.241204530000686646e-01 -2.319854684174060822e-03 -3.824431598186492920e-01 -1.774541661143302917e-02 6.182149425148963928e-02 1.026492267847061157e-01 -1.136776730418205261e-01 -1.934069842100143433e-01 1.476071476936340332e-01 9.014499187469482422e-02 2.974144369363784790e-02 3.245459794998168945e-01 7.677301764488220215e-02 4.751733317971229553e-02 1.298632472753524780e-01 -3.274447321891784668e-01 -3.089750930666923523e-02 -1.712321490049362183e-01 -1.260630488395690918e-01 1.413276493549346924e-01 2.511104643344879150e-01 -1.669112294912338257e-01 2.178099155426025391e-01 -8.883360028266906738e-02 -2.526084147393703461e-02
6.085079908370971680e-02 -2.592758238315582275e-01 2.134034782648086548e-01 -1.297932416200637817e-01 1.792924478650093079e-02 5.754498764872550964e-02 -7.089248299598693848e-02 8.565964177250862122e-03 -1.298270970582962036e-01 -2.908999621868133545e-01 8.884681016206741333e-02 -1.864255778491497040e-02 1.335444748401641846e-01 -2.818209826946258545e-01 -5.218835473060607910e-01 -1.392097771167755127e-01 5.661177635192871094e-02 -5.406286567449569702e-02 3.048731386661529541e-01 -1.114091351628303528e-01 -2.662785649299621582e-01 3.412272334098815918e-01 -6.216466054320335388e-02 -4.689208790659904480e-02 -9.655893594026565552e-02 -1.336289644241333008e-01 1.100432947278022766e-01 7.260973565280437469e-03 4.298669472336769104e-02 -9.568805247545242310e-02 4.215559363365173340e-02 4.712995886802673340e-02
-4.248322844505310059e-01 -6.053343787789344788e-02 1.052707154303789139e-02 -3.781177476048469543e-02 1.500890552997589111e-01 2.117774821817874908e-02 -2.505342066287994385e-01 -3.891714662313461304e-02 -2.257965318858623505e-02 -2.575348913669586182e-01 -2.827002406120300293e-01 1.021422594785690308e-01 1.010581268928945065e-03 -2.582851648330688477e-01 -2.173825800418853760e-01 3.038381040096282959e-02 -1.133570224046707153e-01 -2.058597207069396973e-01 2.725689411163330078e-01 1.074228063225746155e-01 -1.714948564767837524e-01 -5.523548275232315063e-02 -3.729503601789474487e-02 2.663304805755615234e-01 -2.085883542895317078e-02 2.004051059484481812e-01 -2.062911391258239746e-01 8.706185221672058105e-02 2.661836147308349609e-01 1.968180239200592041e-01 -9.379018098115921021e-02 -3.462193766608834267e-03
-2.012594342231750488e-01 -1.776180975139141083e-02 -9.238715469837188721e-02 1.327249407768249512e-01 -2.482983916997909546e-01 -8.178585022687911987e-02 -5.473323911428451538e-02 -2.462712489068508148e-02 1.287165135145187378e-01 -1.434620320796966553e-01 -5.356376245617866516e-02 -7.145090401172637939e-02 -1.354768574237823486e-01 -8.520563691854476929e-02 -4.056744873523712158e-01 3.126169145107269287e-01 -2.551950812339782715e-01 1.489746123552322388e-01 9.992737323045730591e-02 3.342315927147865295e-02 -2.005560845136642456e-01 3.944194614887237549e-01 -2.286524027585983276e-01 2.627639472484588623e-01 -5.258696898818016052e-02 2.214712053537368774e-01 1.288743466138839722e-01 1.228192150592803955e-01 -8.010364137589931488e-03 7.281492650508880615e-02 -3.535948321223258972e-02 -1.496148109436035156e-01
-1.549608707427978516e-01 1.859250962734222412e-01 -1.189461052417755127e-01 -2.997962832450866699e-01 -1.407462731003761292e-02 1.603035777807235718e-01 -1.552737038582563400e-02 -1.672261059284210205e-01 -1.676594018936157227e-01 7.806014269590377808e-02 -2.107145190238952637e-01 4.239092394709587097e-02 4.641585983335971832e-03 -1.450361311435699463e-01 -2.186069190502166748e-01 -2.482172101736068726e-03 2.481270730495452881e-01 2.753874473273754120e-02 3.758057355880737305e-01 1.568803563714027405e-02 -1.870816797018051147e-01 1.260667890310287476e-01 -3.946991637349128723e-02 -5.117767956107854843e-03 -2.260452369228005409e-03 -2.176946401596069336e-01 3.957138583064079285e-02 2.781408727169036865e-01 -1.795071363449096680e-01 -4.518889784812927246e-01 -1.200329288840293884e-01 -2.454836852848529816e-02
-1.819811761379241943e-01 -8.746773749589920044e-02 -6.440161168575286865e-02 1.220161914825439453e-01 -2.307999879121780396e-01 7.900246977806091309e-02 -2.446786910295486450e-01 6.779983639717102051e-02 3.048799335956573486e-01 -4.027370214462280273e-01 -3.446321487426757812e-01 1.002264544367790222e-01 -3.522192686796188354e-02 3.295733404229395092e-05 -2.588119208812713623e-01 7.184533029794692993e-02 3.226174116134643555e-01 1.267431676387786865e-01 1.087573021650314331e-01 1.230213977396488190e-02 -3.202050924301147461e-01 -5.144397169351577759e-02 1.072432026267051697e-01 1.774393767118453979e-02 5.635034665465354919e-02 -9.064033627510070801e-03 1.525613218545913696e-01 3.287977725267410278e-02 -1.429789811372756958e-01 1.240911427885293961e-02 -1.324758380651473999e-01 -2.097413241863250732e-01
2.900029346346855164e-02 1.731956601142883301e-01 1.964471340179443359e-01 -3.165087997913360596e-01 -1.929492503404617310e-01 5.353069864213466644e-03 -8.365209400653839111e-02 -1.901549547910690308e-01 8.037139475345611572e-02 -1.378725934773683548e-02 -7.779407501220703125e-02 -1.553899049758911133e-01 1.591618210077285767e-01 -4.314772784709930420e-02 -1.180993318557739258e-01 3.630739450454711914e-02 -1.590535603463649750e-02 -4.827006906270980835e-02 4.434311389923095703e-01 -1.718221753835678101e-01 -8.053938299417495728e-02 4.318205118179321289e-01 -2.851363457739353180e-02 -2.683463692665100098e-02 -3.217756748199462891e-01 3.568831458687782288e-02 1.069847214967012405e-02 3.227651119232177734e-01 7.792778313159942627e-02 -8.186618983745574951e-02 8.349283039569854736e-02 -1.363599300384521484e-01
-2.907197773456573486e-01 -2.014369517564773560e-01 -1.528062671422958374e-01 -7.638330012559890747e-02 -1.003988608717918396e-01 9.629954397678375244e-02 -3.363603353500366211e-02 1.265849173069000244e-01 4.697389900684356689e-02 1.759322732686996460e-01 6.695219129323959351e-02 -4.458802286535501480e-03 2.156073600053787231e-01 -9.739561378955841064e-02 -2.383408397436141968e-01 -3.375436365604400635e-02 -2.564300410449504852e-02 -1.576635986566543579e-01 4.457025229930877686e-01 9.120101481676101685e-02 -1.279881149530410767e-01 1.785351634025573730e-01 1.406351178884506226e-01 1.626063287258148193e-01 -2.775624394416809082e-01 3.234563469886779785e-01 1.896015554666519165e-02 3.295098841190338135e-01 -1.792345568537712097e-02 3.143295645713806152e-02 -7.568804174661636353e-02 1.817566752433776855e-01
-1.530578434467315674e-01 1.750956773757934570e-01 -3.088476508855819702e-02 2.686879336833953857e-01 2.690678462386131287e-02 3.028334379196166992e-01 2.663757838308811188e-02 6.253892183303833008e-02 -1.009812951087951660e-01 1.164595782756805420e-01 -2.191937118768692017e-01 -7.122762501239776611e-02 1.033384427428245544e-01 -7.694651931524276733e-02 -2.556007802486419678e-01 -1.037557423114776611e-01 2.717230021953582764e-01 -1.201665475964546204e-01 1.411266028881072998e-01 3.198875188827514648e-01 -1.719698607921600342e-01 3.296884894371032715e-01 1.722519695758819580e-01 3.477921336889266968e-02 -3.421836197376251221e-01 5.249392613768577576e-02 -2.165644168853759766e-01 1.527553200721740723e-01 -4.913202673196792603e-02 9.132526069879531860e-02 -6.991581618785858154e-02 -1.440505832433700562e-01
-2.007912546396255493e-01 2.133150547742843628e-01 -2.630934119224548340e-01 5.438392981886863708e-02 -7.504711300134658813e-02 1.236462965607643127e-01 -4.272986948490142822e-02 -1.904935687780380249e-01 1.172247901558876038e-02 -7.995816320180892944e-02 -2.302032113075256348e-01 -2.863819710910320282e-02 -6.005638837814331055e-02 -2.448513358831405640e-01 2.192443907260894775e-01 1.092308238148689270e-01 2.411488145589828491e-01 -2.616162300109863281e-01 3.014613091945648193e-01 3.554154559969902039e-02 -1.603045761585235596e-01 -6.727621704339981079e-02 -1.017500907182693481e-01 -3.512898460030555725e-02 -2.337543368339538574e-01 1.015782579779624939e-01 2.967508733272552490e-01 2.035318613052368164e-01 2.668555127456784248e-03 -8.232732862234115601e-02 -3.096503615379333496e-01 2.034812569618225098e-01
9.416511654853820801e-02 -7.587961852550506592e-02 -1.425381749868392944e-01 2.461916953325271606e-01 1.978863403201103210e-02 7.206117361783981323e-02 -3.881986439228057861e-02 -6.743770092725753784e-02 3.178426623344421387e-02 -8.619208820164203644e-03 -2.863303720951080322e-01 -4.011412337422370911e-02 5.565443634986877441e-02 1.264539361000061035e-01 -7.148580998182296753e-02 4.433146864175796509e-02 1.699077337980270386e-01 -2.591767907142639160e-01 4.340354204177856445e-01 2.856620550155639648e-01 -3.563207387924194336e-01 2.558080554008483887e-01 1.174231693148612976e-01 -9.274879097938537598e-02 -1.813916862010955811e-01 -1.823457330465316772e-01 -1.700133383274078369e-01 2.925948500633239746e-01 4.125637561082839966e-02 1.148349791765213013e-01 -7.460097968578338623e-02 4.363428801298141479e-03
-1.486521810293197632e-01 2.574158310890197754e-01 4.352159053087234497e-02 1.027292162179946899e-01 -7.130144536495208740e-02 -3.594217076897621155e-02 2.343680895864963531e-02 -2.190386354923248291e-01 1.648201942443847656e-01 -3.130467142909765244e-03 3.352059721946716309e-01 6.070669740438461304e-02 2.008292376995086670e-01 -1.209542453289031982e-01 -3.096696734428405762e-01 -2.321600914001464844e-01 3.469778597354888916e-01 -8.515203744173049927e-02 -7.317049056291580200e-02 7.172437757253646851e-02 -3.192971050739288330e-01 8.048915117979049683e-02 1.653168052434921265e-01 1.939326822757720947e-01 -1.801813840866088867e-01 8.894424885511398315e-02 2.144073247909545898e-01 2.059450596570968628e-01 1.261436790227890015e-01 3.742214990779757500e-03 -5.946601741015911102e-03 -2.001896947622299194e-01
-3.910363838076591492e-02 1.067746058106422424e-02 1.003399267792701721e-01 2.840857580304145813e-02 -1.422864645719528198e-01 -1.296776086091995239e-01 -1.143980473279953003e-01 3.601820021867752075e-02 1.003805547952651978e-01 1.051510795950889587e-01 -1.856685429811477661e-01 1.246724426746368408e-01 -4.155007749795913696e-02 -1.001307815313339233e-01 -1.209097076207399368e-02 -1.808955073356628418e-01 2.287987619638442993e-01 -1.079358085989952087e-01 1.722606718540191650e-01 -3.232047334313392639e-02 -3.455884158611297607e-01 4.766117632389068604e-01 -1.552344262599945068e-01 1.240079998970031738e-01 -3.047323822975158691e-01 1.265793144702911377e-01 -1.477377712726593018e-01 1.538299024105072021e-01 -3.432366549968719482e-01 2.038003206253051758e-01 -1.603599786758422852e-01 6.792145315557718277e-03
-1.687841713428497314e-01 -3.717601299285888672e-01 3.701158240437507629e-02 -4.442691430449485779e-02 2.837736625224351883e-03 -2.184125930070877075e-01 -1.282452642917633057e-01 -7.322037220001220703e-02 1.602583825588226318e-01 -1.708244532346725464e-01 -6.748743355274200439e-02 -2.721113711595535278e-02 2.328100204467773438e-01 1.284327916800975800e-02 -2.695571482181549072e-01 9.690066426992416382e-02 -9.305967018008232117e-03 1.667149513959884644e-01 2.635878324508666992e-01 -4.747913032770156860e-02 -1.802129484713077545e-02 2.340174764394760132e-01 3.240403160452842712e-02 2.309914231300354004e-01 7.532134652137756348e-02 1.417053490877151489e-01 -1.397823542356491089e-01 1.203998103737831116e-01 2.153059989213943481e-01 1.523355841636657715e-01 -4.027453958988189697e-01 -2.514016926288604736e-01
-7.499742507934570312e-02 2.791196852922439575e-02 -2.889231545850634575e-03 -2.138771116733551025e-01 -5.468007177114486694e-02 1.065373886376619339e-03 -8.569034934043884277e-02 -1.407589018344879150e-01 3.146440386772155762e-01 2.038020454347133636e-02 -1.192295700311660767e-01 -9.743092954158782959e-02 4.280924499034881592e-01 5.449280515313148499e-02 1.881487667560577393e-02 7.489730417728424072e-02 2.556515336036682129e-01 -2.403596192598342896e-01 2.308837324380874634e-01 5.723327770829200745e-02 -3.446277379989624023e-01 1.518924385309219360e-01 1.731656938791275024e-01 8.472873270511627197e-02 -2.395915091037750244e-01 7.396281231194734573e-03 -3.777748346328735352e-02 1.438060104846954346e-01 3.986318036913871765e-02 1.920093894004821777e-01 -2.369165569543838501e-01 2.636405527591705322e-01
-1.453031301498413086e-01 1.143028289079666138e-01 -4.312567040324211121e-02 -7.838658988475799561e-02 -6.956830155104398727e-03 4.328328967094421387e-01 7.421915233135223389e-02 -2.388771027326583862e-01 3.042295388877391815e-02 -2.653557062149047852e-01 -1.645020395517349243e-01 1.689334064722061157e-01 1.014832034707069397e-01 -3.659193515777587891e-01 -1.415150463581085205e-01 1.453710049390792847e-01 9.766219556331634521e-02 -1.623099669814109802e-02 4.239832609891891479e-02 -1.414515078067779541e-01 -3.635064065456390381e-01 1.258698403835296631e-01 6.893403083086013794e-02 9.996428154408931732e-03 -1.403485685586929321e-01 -5.704610794782638550e-02 1.222305446863174438e-01 2.055508792400360107e-01 -9.264692664146423340e-02 -2.808418311178684235e-02 -1.508328467607498169e-01 -3.144119977951049805e-01
-3.304588794708251953e-02 -1.013516332022845745e-03 -6.953181326389312744e-02 6.833922117948532104e-02 -1.437041908502578735e-01 -1.613747328519821167e-01 -6.544050574302673340e-02 2.333212941884994507e-01 -2.322026044130325317e-01 -4.814350605010986328e-01 -6.259194016456604004e-02 -1.468957960605621338e-01 2.225627303123474121e-01 5.045133456587791443e-02 -8.905578404664993286e-02 4.488129541277885437e-02 3.950867056846618652e-01 2.087516942992806435e-03 2.243808954954147339e-01 1.349104009568691254e-02 -2.433354556560516357e-01 5.197859555482864380e-02 6.145311146974563599e-02 2.803861498832702637e-01 -1.288295388221740723e-01 -3.743147477507591248e-02 2.132081538438796997e-01 1.397798508405685425e-01 -1.095139011740684509e-01 1.027783527970314026e-01 -1.922465860843658447e-01 -1.316294819116592407e-01
-1.297676116228103638e-01 8.357713371515274048e-02 5.986437201499938965e-02 -3.271786868572235107e-02 -3.007343411445617676e-02 1.828375160694122314e-01 4.488137364387512207e-02 3.699173778295516968e-02 -2.301902323961257935e-02 -2.806611359119415283e-01 -1.078599318861961365e-01 4.016292393207550049e-01 6.498778611421585083e-02 -1.474756002426147461e-01 -2.273851931095123291e-01 -6.025311723351478577e-02 2.341419160366058350e-01 6.805283576250076294e-02 1.349279731512069702e-01 8.355412632226943970e-02 -5.380841437727212906e-03 4.103370010852813721e-02 -1.712215691804885864e-01 4.202744960784912109e-01 -8.909990638494491577e-02 -2.912763655185699463e-01 1.770558953285217285e-01 3.664362132549285889e-01 4.371596500277519226e-02 -1.574912220239639282e-01 -1.509859114885330200e-01 -6.324643734842538834e-03
-2.063618749380111694e-01 2.536512911319732666e-01 4.039413109421730042e-02 4.242644459009170532e-02 6.248918920755386353e-02 5.664487928152084351e-02 1.922439225018024445e-02 1.706505864858627319e-01 1.855206936597824097e-01 -1.560227572917938232e-01 6.360099464654922485e-02 6.445185095071792603e-02 7.389677315950393677e-02 -7.825956493616104126e-02 -2.197413295507431030e-01 -1.573775261640548706e-01 6.789356470108032227e-03 -4.686435759067535400e-01 2.797079980373382568e-01 -1.504678726196289062e-01 -1.838784962892532349e-01 4.836535826325416565e-02 1.766867190599441528e-01 -1.502508223056793213e-01 -7.433719933032989502e-02 -2.646344006061553955e-01 1.257771812379360199e-02 2.150325924158096313e-01 3.006142005324363708e-02 3.410680294036865234e-01 -1.401392519474029541e-01 -1.792237311601638794e-01
-8.057726174592971802e-02 -1.183862388134002686e-01 7.656525820493698120e-02 1.235429868102073669e-01 -4.181406646966934204e-02 -1.095616146922111511e-01 1.779711097478866577e-01 -3.635444212704896927e-03 1.322130262851715088e-01 -3.303603827953338623e-01 2.250094525516033173e-02 3.521825969219207764e-01 1.914278045296669006e-02 6.111656874418258667e-02 -1.319140493869781494e-01 -4.008064791560173035e-02 3.338997364044189453e-01 -1.847072243690490723e-01 2.021515965461730957e-01 9.633483737707138062e-02 -7.247563451528549194e-02 2.927603423595428467e-01 3.277667760848999023e-01 -1.985947974026203156e-02 7.567384093999862671e-02 -7.498218864202499390e-02 1.563605219125747681e-01 2.964503169059753418e-01 1.402595788240432739e-01 -2.304636538028717041e-01 -1.371002048254013062e-01 -1.698824167251586914e-01
-4.657234251499176025e-02 3.955114185810089111e-01 1.248576957732439041e-02 2.336305081844329834e-01 -1.430513113737106323e-01 8.010646328330039978e-03 3.824807703495025635e-02 -1.726617105305194855e-02 1.007715761661529541e-01 -2.294227033853530884e-01 -1.877837926149368286e-01 1.334684994071722031e-02 -8.232466131448745728e-02 -8.154437690973281860e-02 -1.747592166066169739e-02 1.706208735704421997e-01 3.023486584424972534e-02 -2.393600344657897949e-01 4.384784400463104248e-01 -1.290353238582611084e-01 -9.921410121023654938e-03 9.704915806651115417e-03 -1.479621827602386475e-01 4.342234134674072266e-01 -2.620956301689147949e-01 -6.108223274350166321e-02 1.227818503975868225e-01 2.316825389862060547e-01 1.439577434211969376e-03 2.027806639671325684e-02 -4.815388936549425125e-03 -6.268422305583953857e-02
1.043445616960525513e-01 6.188457459211349487e-02 -1.250195354223251343e-01 5.783500149846076965e-02 -6.273436546325683594e-02 2.416031956672668457e-01 -1.181599572300910950e-01 9.463132917881011963e-02 6.578370928764343262e-02 -2.547071315348148346e-02 -2.129962891340255737e-01 -1.551457345485687256e-01 1.722472459077835083e-01 -5.255926400423049927e-02 -3.795810937881469727e-01 -2.246910482645034790e-01 2.583519518375396729e-01 6.783122569322586060e-02 2.254510819911956787e-01 2.692139446735382080e-01 -1.185644045472145081e-01 2.150848358869552612e-01 -3.735909163951873779e-01 4.402872920036315918e-02 -2.216323167085647583e-01 3.957377374172210693e-02 -1.376332491636276245e-01 2.573641836643218994e-01 5.715310946106910706e-02 -2.676082774996757507e-03 -1.266472190618515015e-01 -1.673665195703506470e-01
-2.586428523063659668e-01 9.039746969938278198e-02 1.515266746282577515e-01 -6.052511557936668396e-02 6.410840153694152832e-02 2.845398187637329102e-01 -7.100565731525421143e-02 -1.707810312509536743e-01 6.448072195053100586e-02 -2.805841863155364990e-01 -2.362592220306396484e-01 1.169673129916191101e-01 -1.596104204654693604e-01 -2.688657939434051514e-01 -2.714388966560363770e-01 1.743284314870834351e-01 -3.393738344311714172e-02 1.482449322938919067e-01 -4.988960176706314087e-02 -8.313771337270736694e-02 -3.928305506706237793e-01 -4.974113777279853821e-02 -7.027024775743484497e-02 1.807145476341247559e-01 4.764001443982124329e-02 3.246215730905532837e-02 9.262590855360031128e-02 2.770126163959503174e-01 -1.112245721742510796e-03 2.610634453594684601e-02 -3.277119100093841553e-01 -3.431421890854835510e-02
-3.161562979221343994e-01 2.105243504047393799e-01 1.621958464384078979e-01 2.005298137664794922e-01 1.059161424636840820e-01 1.504366248846054077e-01 -3.010507524013519287e-01 -2.507593631744384766e-01 7.613275945186614990e-02 -1.949154734611511230e-01 -1.875104755163192749e-01 2.508345544338226318e-01 7.258287072181701660e-02 -2.568778991699218750e-01 -2.506781518459320068e-01 -4.702751711010932922e-02 -2.685631439089775085e-02 -1.177314147353172302e-01 -1.300805807113647461e-02 1.293056271970272064e-02 -2.412939369678497314e-01 1.240248680114746094e-01 1.167404577136039734e-01 1.670659184455871582e-01 1.082165092229843140e-01 -2.020593360066413879e-02 2.571101784706115723e-01 9.100929647684097290e-02 1.874814331531524658e-01 1.755256019532680511e-02 -7.656705379486083984e-02 -2.564796507358551025e-01
-1.555433422327041626e-01 1.196533292531967163e-01 1.942969858646392822e-03 2.099053859710693359e-01 8.136815577745437622e-02 2.257430851459503174e-01 6.250416487455368042e-02 -3.464337438344955444e-02 -1.311694085597991943e-01 7.482773810625076294e-02 -6.084880232810974121e-02 1.852206736803054810e-01 1.530368030071258545e-01 -1.971941143274307251e-01 -1.166655402630567551e-02 -1.816857159137725830e-01 1.574453264474868774e-01 -1.967888474464416504e-01 1.692219078540802002e-01 2.715370655059814453e-01 -4.123986065387725830e-01 4.288248121738433838e-01 -1.576253771781921387e-01 -6.232057884335517883e-02 -2.366517782211303711e-01 -1.655894517898559570e-02 -1.769201010465621948e-01 1.522642970085144043e-01 7.695879042148590088e-02 1.609757691621780396e-01 -8.542093634605407715e-02 2.841241257556248456e-05
-2.953023910522460938e-01 1.568521112203598022e-01 -6.192053854465484619e-02 2.074493095278739929e-02 -5.209510214626789093e-03 6.246905401349067688e-02 8.919854462146759033e-02 1.010158658027648926e-01 -4.245012253522872925e-02 -1.541687101125717163e-01 -2.274134755134582520e-01 1.036284267902374268e-01 -8.416622877120971680e-02 -1.313123852014541626e-01 2.217630296945571899e-01 2.128159999847412109e-02 4.033976793289184570e-01 -1.279908567667007446e-01 4.747195541858673096e-01 1.864497214555740356e-01 3.505832329392433167e-02 6.051030475646257401e-03 -8.360890299081802368e-02 1.170752942562103271e-01 -2.263376265764236450e-01 1.520087420940399170e-01 2.765734493732452393e-02 2.808860242366790771e-01 -1.465638168156147003e-02 -2.409273684024810791e-01 -1.488799005746841431e-01 6.507872045040130615e-02
9.694094210863113403e-02 1.823531538248062134e-01 -1.296292096376419067e-01 3.721228837966918945e-01 -1.566882133483886719e-01 9.072013944387435913e-02 1.816478222608566284e-01 -3.501555323600769043e-02 4.175699949264526367e-01 -2.310749888420104980e-02 -1.360462605953216553e-01 3.251465782523155212e-02 -5.785295367240905762e-02 -3.436919534578919411e-03 -2.968437671661376953e-01 -1.230299696326255798e-01 1.069272607564926147e-01 -1.021165475249290466e-01 2.008690983057022095e-01 -9.090487658977508545e-02 -3.190405964851379395e-01 2.141862660646438599e-01 1.477391123771667480e-01 2.662989683449268341e-02 -1.129862442612648010e-01 -2.637226134538650513e-02 -2.486100420355796814e-02 2.640156745910644531e-01 2.893139719963073730e-01 3.609769046306610107e-02 -4.981943219900131226e-02 -1.484857648611068726e-01
-9.321767836809158325e-02 -1.727961450815200806e-01 -2.185758203268051147e-02 -1.527402102947235107e-01 -1.213536933064460754e-01 2.705662697553634644e-02 2.307180762290954590e-01 -7.266338914632797241e-03 1.250793226063251495e-02 -2.657662332057952881e-01 -2.788707241415977478e-02 -2.364596426486968994e-01 -1.213257666677236557e-03 -3.759732246398925781e-01 -5.245928168296813965e-01 3.740555047988891602e-02 3.304282426834106445e-01 -3.473575925454497337e-03 1.259189397096633911e-01 -9.834863245487213135e-02 -2.246981859207153320e-01 2.255044430494308472e-01 -1.783446222543716431e-02 6.736461818218231201e-02 -1.879604160785675049e-01 1.723015755414962769e-01 -4.515998810529708862e-02 3.016614355146884918e-02 1.103263124823570251e-01 1.011221949011087418e-02 -4.104984924197196960e-02 2.495940960943698883e-02
-4.530511423945426941e-02 1.751186698675155640e-01 -1.508579552173614502e-01 1.529575884342193604e-01 -1.014090254902839661e-01 -1.090591922402381897e-01 5.341555550694465637e-02 4.195841774344444275e-02 -1.416935026645660400e-01 -1.678319275379180908e-01 -9.011588990688323975e-02 -3.101822137832641602e-01 5.931764096021652222e-02 -3.111927509307861328e-01 4.086270928382873535e-02 2.222314924001693726e-01 2.534842789173126221e-01 -2.114487737417221069e-01 3.412386775016784668e-01 -7.239872962236404419e-02 -1.580700427293777466e-01 -7.812724262475967407e-02 -1.106229200959205627e-01 -1.821997612714767456e-01 -1.441360712051391602e-01 9.962968528270721436e-02 3.520485460758209229e-01 2.714063227176666260e-01 4.313945025205612183e-02 6.879396736621856689e-02 -2.093567997217178345e-01 6.664385646581649780e-02
-2.491093426942825317e-02 -2.066497951745986938e-01 -9.994086623191833496e-02 -3.563778698444366455e-01 -6.985415518283843994e-02 -7.322485744953155518e-02 -2.455850318074226379e-02 8.081297576427459717e-02 1.538573354482650757e-01 -1.850573718547821045e-01 -1.476516425609588623e-01 -2.387353405356407166e-02 1.126982048153877258e-01 -3.397329449653625488e-01 -5.543852448463439941e-01 -1.744175329804420471e-02 1.177632659673690796e-01 -2.402243018150329590e-01 1.298494040966033936e-01 4.551165178418159485e-02 -1.552020907402038574e-01 2.293934077024459839e-01 -1.983289420604705811e-02 2.156658917665481567e-01 -1.685081720352172852e-01 -3.185366839170455933e-02 1.086594015359878540e-01 -2.971491217613220215e-02 -7.660029083490371704e-02 7.302289456129074097e-02 -2.027325332164764404e-02 1.357137411832809448e-01
-1.412761807441711426e-01 -8.338681608438491821e-02 1.439841836690902710e-02 1.294644922018051147e-01 -2.563040554523468018e-01 1.009718775749206543e-01 -1.409921348094940186e-01 6.063735485076904297e-02 2.553339898586273193e-01 2.421857714653015137e-01 7.076374441385269165e-02 -5.921436473727226257e-02 1.121627613902091980e-01 -1.337069645524024963e-02 -3.057898879051208496e-01 2.489480935037136078e-02 6.437701731920242310e-02 -2.345297336578369141e-01 3.415658175945281982e-01 -3.860902413725852966e-02 -2.258267104625701904e-01 3.523013889789581299e-01 9.280799329280853271e-02 3.803007304668426514e-02 -1.892209053039550781e-01 2.756359875202178955e-01 6.007877737283706665e-02 3.613015413284301758e-01 3.996779769659042358e-02 6.041628122329711914e-02 -2.256448194384574890e-02 5.711519345641136169e-02
8.914371579885482788e-02 1.605139523744583130e-01 -3.614426776766777039e-02 3.935207128524780273e-01 -2.346198409795761108e-01 -1.854068189859390259e-01 -1.478469371795654297e-01 -2.052495330572128296e-01 1.050558835268020630e-01 4.264507442712783813e-02 1.086012050509452820e-01 1.195335164666175842e-01 -2.284725010395050049e-02 -2.058961838483810425e-01 -1.444947905838489532e-02 -1.986941248178482056e-01 3.726659715175628662e-02 9.288954548537731171e-03 9.286104887723922729e-02 5.895100533962249756e-02 -2.326905429363250732e-01 3.649130761623382568e-01 7.453570608049631119e-03 2.143239527940750122e-01 -2.853920757770538330e-01 -1.765474304556846619e-02 -1.974306404590606689e-01 3.141239881515502930e-01 -1.497181951999664307e-01 -4.043336957693099976e-02 -9.590853750705718994e-02 -1.887912899255752563e-01
-8.456259220838546753e-02 -1.101539209485054016e-01 -1.864315718412399292e-01 -1.481105387210845947e-01 -2.199682295322418213e-01 3.697629272937774658e-01 1.573302447795867920e-01 -2.828594855964183807e-02 2.302690595388412476e-02 -7.120360434055328369e-02 -2.996931970119476318e-01 3.446689620614051819e-02 1.333192586898803711e-01 -1.863814741373062134e-01 -1.368377953767776489e-01 -3.287521749734878540e-02 3.735690191388130188e-02 -4.283472523093223572e-02 -8.075041323900222778e-02 -1.175322979688644409e-01 -3.583968281745910645e-01 1.667958498001098633e-01 -2.721768617630004883e-02 5.851657688617706299e-02 -3.267339468002319336e-01 -1.165986135601997375e-01 4.521946981549263000e-02 3.022873401641845703e-01 -1.130793020129203796e-01 6.040033698081970215e-02 -2.541814148426055908e-01 -2.561670541763305664e-01
-1.773406267166137695e-01 2.258867472410202026e-01 1.393795907497406006e-01 -1.185842677950859070e-01 -1.101794019341468811e-01 -2.717883586883544922e-01 -3.187601920217275620e-03 -4.688048735260963440e-02 3.410803973674774170e-01 -7.142500579357147217e-02 8.872304111719131470e-02 1.587781123816967010e-02 1.224942877888679504e-01 -1.646852642297744751e-01 3.166275471448898315e-02 1.806380748748779297e-01 -4.449016228318214417e-02 -1.531574279069900513e-01 2.748693525791168213e-01 3.083787672221660614e-02 -2.635486423969268799e-01 1.983793228864669800e-01 -1.166291907429695129e-01 5.929800122976303101e-02 -3.578240573406219482e-01 4.656979814171791077e-03 -1.274772337637841702e-03 1.497396379709243774e-01 2.849758565425872803e-01 6.507899612188339233e-02 -2.846315801143646240e-01 2.137374728918075562e-01
-1.439161151647567749e-01 2.462674230337142944e-01 -3.146048635244369507e-02 2.391744107007980347e-01 -2.150708585977554321e-01 7.988111115992069244e-03 -3.412622725591063499e-03 6.375578045845031738e-02 1.456411331892013550e-01 -8.058416843414306641e-02 1.413461565971374512e-01 -9.609825909137725830e-02 1.834933087229728699e-02 -1.649310588836669922e-01 -2.799467444419860840e-01 -9.565181098878383636e-03 1.747257560491561890e-01 -3.700216710567474365e-01 2.101633250713348389e-01 4.224683344364166260e-02 -2.767829298973083496e-01 1.234048325568437576e-02 1.808007359504699707e-01 7.423996180295944214e-02 -1.325909495353698730e-01 -3.103564083576202393e-01 2.988420128822326660e-01 5.662925541400909424e-02 1.002043709158897400e-01 2.690824568271636963e-01 -5.622778832912445068e-02 -1.635490059852600098e-01
-3.681601583957672119e-01 3.177967667579650879e-01 1.303995996713638306e-01 2.791903316974639893e-01 -2.510890364646911621e-02 -1.647630184888839722e-01 -1.303544640541076660e-01 -1.727413386106491089e-01 1.207660138607025146e-01 -1.898989975452423096e-01 -1.175756901502609253e-01 1.044710949063301086e-01 1.790188401937484741e-01 -8.380633592605590820e-02 -4.965374618768692017e-02 1.154811158776283264e-01 -1.741869002580642700e-02 -4.337001144886016846e-01 -1.219646260142326355e-01 -1.265383064746856689e-01 -1.799462437629699707e-01 1.031645387411117554e-01 -6.263384968042373657e-02 2.256244122982025146e-01 -1.507548242807388306e-01 1.033322662115097046e-01 1.626541316509246826e-01 2.044423371553421021e-01 1.761447340250015259e-01 3.938416764140129089e-02 -3.424514457583427429e-02 -1.053468659520149231e-01
-2.924800813198089600e-01 -9.004042297601699829e-02 1.776154339313507080e-01 2.780628204345703125e-01 1.050345599651336670e-02 8.843383193016052246e-02 1.747794896364212036e-01 -1.775996573269367218e-02 -1.149503886699676514e-02 -2.994450628757476807e-01 -1.249880269169807434e-01 -1.173332612961530685e-02 1.498509496450424194e-01 6.335440278053283691e-02 -3.692398779094219208e-03 -1.884060204029083252e-01 -8.102559298276901245e-02 -7.982585579156875610e-02 1.896705180406570435e-01 -4.418961703777313232e-03 -3.799933791160583496e-01 3.262142241001129150e-01 8.679758012294769287e-02 1.839781254529953003e-01 -2.758286893367767334e-01 -1.059215143322944641e-01 1.213383823633193970e-01 9.501840919256210327e-02 -9.161418676376342773e-02 -9.526177309453487396e-04 -3.266014754772186279e-01 1.546277850866317749e-01
-2.318938225507736206e-01 -1.105571445077657700e-02 -1.043873131275177002e-01 2.573210299015045166e-01 8.669411763548851013e-03 3.256335109472274780e-02 -1.417456567287445068e-01 -8.809898793697357178e-02 4.420910403132438660e-02 -2.426720857620239258e-01 -2.328797131776809692e-01 -2.962708473205566406e-01 -1.773751676082611084e-01 -1.170239001512527466e-01 -9.130066633224487305e-02 2.181443274021148682e-01 -1.014914959669113159e-01 7.176533341407775879e-02 8.318214118480682373e-02 -1.927030086517333984e-01 -3.944342955946922302e-02 4.177910387516021729e-01 6.465880200266838074e-03 2.456802427768707275e-01 -3.218354284763336182e-01 1.615987420082092285e-01 -2.735916757956147194e-03 2.997385859489440918e-01 -9.780113399028778076e-02 -5.328540876507759094e-02 5.048636347055435181e-03 -8.993157744407653809e-02
-1.020406782627105713e-01 4.921758174896240234e-02 -1.003035157918930054e-02 -1.509104222059249878e-01 -4.194940328598022461e-01 -2.993242740631103516e-01 -2.918933033943176270e-01 2.356380410492420197e-02 -6.372905522584915161e-02 -1.067921146750450134e-02 -4.702107049524784088e-03 9.785708785057067871e-02 -3.381373733282089233e-02 -1.729518622159957886e-01 -1.655392050743103027e-01 3.583495318889617920e-01 2.130809240043163300e-02 1.443549990653991699e-01 2.817299365997314453e-01 9.948056936264038086e-02 -5.100534856319427490e-02 2.656619250774383545e-01 -1.584351994097232819e-02 3.714223206043243408e-01 -2.902871556580066681e-02 -8.018066734075546265e-02 -3.784819319844245911e-02 1.546033769845962524e-01 3.233468160033226013e-02 8.927269279956817627e-02 -1.587667912244796753e-01 -1.534413993358612061e-01
-8.706983178853988647e-02 4.791389033198356628e-02 -2.514892071485519409e-02 1.947381049394607544e-01 1.787016354501247406e-02 2.052061557769775391e-01 -4.104498401284217834e-02 2.682538926601409912e-01 -6.556499749422073364e-02 -1.776384375989437103e-02 -1.686959713697433472e-01 -3.802904859185218811e-02 1.515417993068695068e-01 -2.042430043220520020e-01 -2.807756364345550537e-01 2.201013863086700439e-01 1.417868882417678833e-01 -2.235072851181030273e-01 -1.992349745705723763e-03 2.904199957847595215e-01 -8.387518674135208130e-02 5.021882653236389160e-01 -4.791659116744995117e-02 5.224013701081275940e-02 -3.012914955615997314e-01 9.882652759552001953e-02 -7.386989425867795944e-03 1.445566862821578979e-01 1.918648630380630493e-01 -1.026402786374092102e-01 -1.464085280895233154e-01 8.855765685439109802e-03
-1.102864183485507965e-02 1.080704666674137115e-02 -5.571795627474784851e-02 -7.512147538363933563e-03 -1.091872826218605042e-01 -1.382523924112319946e-01 -9.479235857725143433e-03 -2.143412083387374878e-01 1.747989803552627563e-01 -1.361097693443298340e-01 -1.712472885847091675e-01 -9.037497639656066895e-02 2.268032133579254150e-01 -5.640890076756477356e-02 2.761969529092311859e-02 1.430444568395614624e-01 2.791801691055297852e-01 -9.531097114086151123e-02 2.119505777955055237e-02 -2.138247042894363403e-01 -4.742702245712280273e-01 2.704855203628540039e-01 -1.483441740274429321e-01 1.718108803033828735e-01 -3.073398172855377197e-01 2.100833058357238770e-01 -1.191435679793357849e-01 1.791546195745468140e-01 -3.093574196100234985e-02 -1.785823516547679901e-02 -9.565032273530960083e-02 2.810486257076263428e-01
-4.486915469169616699e-01 1.382281035184860229e-01 1.688732951879501343e-01 -1.305059194564819336e-01 -1.630898565053939819e-01 -7.319414615631103516e-02 -1.221404001116752625e-01 -9.159236401319503784e-02 1.056692227721214294e-01 -2.627632580697536469e-02 -2.483667433261871338e-01 6.233672052621841431e-02 -1.282073110342025757e-01 -1.491136550903320312e-01 -1.201368123292922974e-01 1.187726762145757675e-02 8.907642960548400879e-02 -2.513791806995868683e-02 3.317140042781829834e-01 8.097419631667435169e-04 7.880283892154693604e-02 1.566890776157379150e-01 -1.450963467359542847e-01 -1.854377985000610352e-01 -1.801233142614364624e-01 -3.634155988693237305e-01 2.061716765165328979e-01 1.058168187737464905e-01 8.240309543907642365e-03 -1.896095871925354004e-01 -2.941528558731079102e-01 -5.013716220855712891e-02
-2.694966793060302734e-01 -5.333059653639793396e-02 -1.871184706687927246e-01 1.248607859015464783e-01 -2.465580850839614868e-01 -2.536585032939910889e-01 -2.261543571949005127e-01 9.764651767909526825e-03 -2.447723224759101868e-02 -7.881858199834823608e-02 -2.747356593608856201e-01 6.198923662304878235e-02 -6.532272696495056152e-02 -2.511926926672458649e-02 -2.352236360311508179e-01 2.532409131526947021e-01 1.165271848440170288e-01 2.075061574578285217e-02 3.562479019165039062e-01 -5.814637616276741028e-02 1.432806719094514847e-02 -1.968680880963802338e-02 2.715006098151206970e-02 4.850007593631744385e-02 -1.230046600103378296e-01 -3.609723448753356934e-01 2.014357894659042358e-01 2.601092457771301270e-01 8.225888758897781372e-02 1.955090612173080444e-01 -3.600346297025680542e-02 1.977884173393249512e-01
-1.955778300762176514e-01 -1.423353403806686401e-01 8.944597095251083374e-02 1.999229192733764648e-01 3.364251926541328430e-02 -1.051228642463684082e-01 -1.583787798881530762e-01 -3.073439002037048340e-01 -2.350179292261600494e-02 2.157857567071914673e-01 -3.293908238410949707e-01 -1.522708535194396973e-01 -1.790593564510345459e-02 -2.385148406028747559e-01 -1.771540641784667969e-01 2.061039656400680542e-01 1.062325909733772278e-01 -2.855294048786163330e-01 1.488752216100692749e-01 -4.953197017312049866e-02 -6.772118061780929565e-02 2.598199844360351562e-01 -9.482657909393310547e-02 1.600964218378067017e-01 -3.740224540233612061e-01 -7.532130181789398193e-02 4.032085835933685303e-02 -1.454133540391921997e-01 -9.045130759477615356e-02 7.466968894004821777e-02 -1.206743717193603516e-01 -1.764067411422729492e-01
-3.700496256351470947e-01 2.730535268783569336e-01 1.093619689345359802e-02 6.961786001920700073e-02 -1.594295650720596313e-01 2.490751296281814575e-01 -3.906230032444000244e-01 1.110516265034675598e-01 1.424620896577835083e-01 -4.322205111384391785e-02 -1.505283862352371216e-01 8.900103718042373657e-02 -3.795086964964866638e-02 -1.967647578567266464e-03 -2.482717186212539673e-01 6.600534915924072266e-02 1.418920308351516724e-01 -7.871732860803604126e-02 8.330837637186050415e-02 5.821777507662773132e-02 -2.532997727394104004e-01 1.368216425180435181e-01 1.623133197426795959e-02 -8.049026131629943848e-02 -6.682569533586502075e-02 2.347570359706878662e-01 3.199992775917053223e-01 1.790313869714736938e-01 -2.250889688730239868e-01 -3.249977529048919678e-02 9.192050993442535400e-02 -1.746399402618408203e-01
1.785941980779170990e-02 1.029697433114051819e-01 -1.225666478276252747e-01 -1.913763023912906647e-02 -1.479809135198593140e-01 -9.277691692113876343e-02 -4.695305600762367249e-03 1.079828366637229919e-01 -2.124560773372650146e-01 -2.662049829959869385e-01 4.193900525569915771e-02 -2.595213949680328369e-01 1.395535320043563843e-01 -1.878099739551544189e-01 -4.512828215956687927e-02 -2.513357205316424370e-03 2.743007242679595947e-01 -9.530293941497802734e-02 9.437727183103561401e-02 1.961569637060165405e-01 -2.564774453639984131e-01 1.646787226200103760e-01 1.993101537227630615e-01 1.190363839268684387e-01 -3.382776379585266113e-01 -2.002194672822952271e-01 2.768521606922149658e-01 1.567697077989578247e-01 -1.218293607234954834e-01 -2.424196340143680573e-02 -3.506693243980407715e-01 -1.302027404308319092e-01
-2.596651911735534668e-01 1.235799789428710938e-01 -1.919790208339691162e-01 -2.405547350645065308e-01 -1.889342516660690308e-01 1.361329555511474609e-01 -4.333063587546348572e-02 -3.649256229400634766e-01 -1.232388988137245178e-02 1.008833795785903931e-01 -2.142193764448165894e-01 7.493518292903900146e-02 9.653640538454055786e-02 -2.856807112693786621e-01 -1.849179863929748535e-01 1.582841426134109497e-01 2.106066644191741943e-01 1.664817566052079201e-03 1.167513206601142883e-01 2.153364270925521851e-01 3.439759463071823120e-02 8.790751546621322632e-02 -1.299160253256559372e-02 9.175205230712890625e-02 5.912302061915397644e-02 -1.719069927930831909e-01 2.315184175968170166e-01 3.585008978843688965e-01 3.554652631282806396e-02 2.752498537302017212e-02 -3.511466830968856812e-02 -2.846135497093200684e-01
-2.984854206442832947e-02 1.360686402767896652e-02 1.102556590922176838e-03 -1.009139940142631531e-01 -2.219660207629203796e-03 4.586057737469673157e-02 -2.552113831043243408e-01 1.001756787300109863e-01 -4.105025157332420349e-02 -7.404296100139617920e-02 -2.868428528308868408e-01 6.717685610055923462e-02 -3.867504894733428955e-01 -7.110109925270080566e-02 -1.299861073493957520e-01 -4.554510861635208130e-02 -4.303732886910438538e-02 2.946025878190994263e-02 4.012399315834045410e-01 -4.306118562817573547e-02 -2.276730388402938843e-01 4.573168754577636719e-01 1.183172911405563354e-01 -1.520622372627258301e-01 -3.075771033763885498e-01 -6.785511225461959839e-02 -4.592135548591613770e-02 9.236034005880355835e-02 1.487868428230285645e-01 5.420847237110137939e-02 -1.607410460710525513e-01 -1.395613104104995728e-01
-3.923585414886474609e-01 7.156378030776977539e-02 1.559474598616361618e-02 -1.565649211406707764e-01 -1.093149036169052124e-01 1.464338600635528564e-01 -1.854474693536758423e-01 -2.972893118858337402e-01 1.578990370035171509e-01 -6.011178344488143921e-02 2.568612433969974518e-02 1.427038609981536865e-01 -3.855598345398902893e-02 -1.892080903053283691e-01 8.027412742376327515e-02 4.209958016872406006e-02 3.192579448223114014e-01 1.685136407613754272e-01 -3.442722186446189880e-02 1.838939450681209564e-02 -2.494513541460037231e-01 3.023345768451690674e-01 -7.152413576841354370e-02 1.812337636947631836e-01 -7.416366133838891983e-03 -2.713006734848022461e-01 9.272139519453048706e-02 3.431732058525085449e-01 -1.680473536252975464e-01 -4.222855716943740845e-02 -7.074707746505737305e-02 -8.030689507722854614e-02
-3.055861890316009521e-01 6.043833866715431213e-02 -2.877121418714523315e-02 -4.698524624109268188e-02 -1.566286534070968628e-01 8.112509548664093018e-02 -4.559745639562606812e-02 -1.036324128508567810e-01 1.804104894399642944e-01 7.906219363212585449e-02 -9.044189006090164185e-02 -2.348422072827816010e-02 1.759800463914871216e-01 -1.597342267632484436e-02 -1.372922360897064209e-01 7.508409768342971802e-02 2.488520294427871704e-01 -4.052294790744781494e-02 7.581338286399841309e-02 2.053806334733963013e-01 -1.668636053800582886e-01 1.364955455064773560e-01 -4.332271814346313477e-01 -3.729576617479324341e-02 -5.088220164179801941e-02 -2.917063236236572266e-01 2.021384239196777344e-01 2.469387650489807129e-01 6.661962717771530151e-02 -3.971633017063140869e-01 -9.740649163722991943e-02 -2.109989970922470093e-01
4.950502770952880383e-04 -6.421939283609390259e-02 -9.573606401681900024e-02 -1.715223640203475952e-01 -5.582013726234436035e-02 -1.861991435289382935e-01 -1.395055353641510010e-01 -2.175300270318984985e-01 1.868193894624710083e-01 1.507668942213058472e-02 -1.225113049149513245e-01 -2.827142179012298584e-01 -1.455223709344863892e-01 -2.809358760714530945e-02 -9.605057537555694580e-02 1.327195316553115845e-01 -2.479405328631401062e-02 -2.359068542718887329e-01 2.256701141595840454e-01 -5.083341896533966064e-02 -1.876340061426162720e-01 2.985059320926666260e-01 9.913024492561817169e-03 1.113139316439628601e-01 -4.287905991077423096e-01 -1.496761441230773926e-01 9.106878936290740967e-02 2.986086606979370117e-01 2.277200222015380859e-01 1.943974494934082031e-01 -1.720390766859054565e-01 6.559990346431732178e-02
-2.369128018617630005e-01 3.367680013179779053e-01 -2.035112120211124420e-02 -2.795289829373359680e-02 -7.871766388416290283e-02 1.705139428377151489e-01 -1.489351242780685425e-01 -2.265520207583904266e-02 -2.311016619205474854e-02 -1.918610632419586182e-01 2.701242864131927490e-01 4.235219582915306091e-02 3.332737833261489868e-02 -8.974249660968780518e-02 -1.096213981509208679e-01 1.323935687541961670e-01 -5.508869886398315430e-02 -1.596424542367458344e-02 4.237729907035827637e-01 7.139054685831069946e-02 -8.678206056356430054e-02 -1.595302484929561615e-02 -9.735455363988876343e-02 -2.017002850770950317e-01 -1.610364615917205811e-01 -5.404220148921012878e-02 1.138860434293746948e-01 3.517925143241882324e-01 5.551623925566673279e-02 2.098412960767745972e-01 -2.675237059593200684e-01 -3.005008101463317871e-01
-4.082823693752288818e-01 2.621592879295349121e-01 -2.665516734123229980e-02 -2.238578200340270996e-01 4.194091539829969406e-03 5.599339306354522705e-02 -1.193361058831214905e-01 -2.057035453617572784e-02 1.107884198427200317e-01 -1.931268721818923950e-03 -3.156593143939971924e-01 -1.176023273728787899e-03 3.546974435448646545e-02 -1.074649617075920105e-01 -2.141164690256118774e-01 -1.050304770469665527e-01 1.013235300779342651e-01 -6.747289001941680908e-02 3.807478398084640503e-02 -6.821665167808532715e-02 -4.634982720017433167e-02 2.058214098215103149e-01 -1.336451321840286255e-01 4.622587189078330994e-02 -1.620099507272243500e-02 -2.018917202949523926e-01 1.683908104896545410e-01 2.859617173671722412e-01 8.008429408073425293e-02 -3.407638967037200928e-01 -3.930718302726745605e-01 2.668010443449020386e-02
[truncated: 3,277,535 more chars]
