# Supplementary material for: The Language of Innovation
Source: PLoS One. 2020 Apr 30;15(4):e0230107. doi: 10.1371/journal.pone.0230107 (PMC7194493; doi:10.1371/journal.pone.0230107)
Supplement: S13 File — (GZ) [file pone.0230107.s013.tar.gz › 1991-1995/V2Run_4_VS_4500_embeddings1991-1995ED32.txt]

-1.095841750502586365e-01 1.703656017780303955e-01 1.734962910413742065e-01 -1.525837481021881104e-01 -2.243155986070632935e-01 1.797915548086166382e-01 7.336465269327163696e-02 5.061654374003410339e-02 -9.179336577653884888e-02 -4.205614626407623291e-01 1.442375779151916504e-01 -4.383015260100364685e-02 -1.738212853670120239e-01 1.192290931940078735e-01 1.780745536088943481e-01 -4.191572591662406921e-02 1.986112147569656372e-01 -1.630962193012237549e-01 -2.257784605026245117e-01 -2.152984440326690674e-01 8.214446157217025757e-02 -1.555332541465759277e-01 1.773133575916290283e-01 -1.037656217813491821e-01 1.953500360250473022e-01 -3.016562163829803467e-01 -2.617530338466167450e-02 -7.787805795669555664e-02 1.089716851711273193e-01 2.577396333217620850e-01 2.592430710792541504e-01 -1.055234670639038086e-01
-3.065721876919269562e-02 2.119574546813964844e-01 -3.513149544596672058e-02 -3.916056454181671143e-01 -5.502246692776679993e-02 2.481682412326335907e-02 4.568242132663726807e-01 9.403878450393676758e-02 -7.472014427185058594e-02 -6.140178442001342773e-02 4.691772907972335815e-02 1.292740702629089355e-01 -2.181435525417327881e-01 -1.409417837858200073e-01 6.104812771081924438e-02 -1.360998600721359253e-01 3.250889182090759277e-01 -1.534591764211654663e-01 -1.288724541664123535e-01 -1.803943663835525513e-01 -1.276242583990097046e-01 -3.566884621977806091e-02 2.194341570138931274e-01 1.372506469488143921e-02 3.513620793819427490e-02 -2.226705849170684814e-01 1.011279225349426270e-01 -2.155191749334335327e-01 1.160383298993110657e-01 -2.545078052207827568e-03 1.530131548643112183e-01 -2.678492069244384766e-01
-3.260938078165054321e-02 3.672295510768890381e-01 -4.974137991666793823e-02 -8.198989182710647583e-02 5.688567087054252625e-02 -2.408917993307113647e-01 3.519828021526336670e-01 -6.757050007581710815e-02 1.681670546531677246e-01 -8.547900617122650146e-02 2.754013054072856903e-02 -1.004394050687551498e-02 -2.290724664926528931e-01 -4.834820330142974854e-02 -8.325897902250289917e-02 1.255441308021545410e-01 -1.270486228168010712e-02 -3.142348229885101318e-01 1.095991358160972595e-01 -1.176055818796157837e-01 4.407631754875183105e-01 -1.042205616831779480e-01 2.084382176399230957e-01 -5.348407849669456482e-02 1.075091864913702011e-02 -1.355297118425369263e-02 -6.263291835784912109e-02 -1.056327223777770996e-01 2.903582155704498291e-01 1.973421722650527954e-01 1.645367890596389771e-01 9.651485830545425415e-02
-1.625965349376201630e-02 2.053128331899642944e-01 1.036798357963562012e-01 -1.219688430428504944e-01 -9.567825496196746826e-02 -1.677360758185386658e-02 2.361826598644256592e-01 -3.813604414463043213e-01 -8.156143128871917725e-02 -1.678042411804199219e-01 1.273877024650573730e-01 -1.084338501095771790e-02 -3.184208273887634277e-01 -1.120818406343460083e-01 -1.584356725215911865e-01 4.716663807630538940e-02 1.388000249862670898e-01 -2.375858873128890991e-01 -2.782137989997863770e-01 -1.410378515720367432e-01 1.343806236982345581e-01 -2.828095555305480957e-01 2.482828497886657715e-01 1.185562387108802795e-01 -5.741946399211883545e-02 -1.777783334255218506e-01 1.122114062309265137e-01 -2.067014276981353760e-01 2.833276987075805664e-01 9.320350736379623413e-02 -2.518925815820693970e-02 4.800797253847122192e-02
-9.036862105131149292e-02 1.508911103010177612e-01 -6.584073603153228760e-02 -1.112583726644515991e-01 7.710759341716766357e-02 7.146863266825675964e-03 1.281281560659408569e-01 -1.710275560617446899e-01 1.863422095775604248e-01 -1.221685186028480530e-01 1.439243257045745850e-01 2.438426166772842407e-01 -1.020517647266387939e-01 -1.457187682390213013e-01 -1.189274489879608154e-01 1.903833746910095215e-01 -1.240252628922462463e-01 -3.947412371635437012e-01 -4.356536865234375000e-01 -3.128276169300079346e-01 -1.195605546236038208e-01 -1.302481889724731445e-01 2.440750002861022949e-01 1.282469481229782104e-01 -1.681014895439147949e-01 -1.271814703941345215e-01 1.059759631752967834e-01 4.794747754931449890e-02 1.948291957378387451e-01 -3.424409404397010803e-02 1.556025892496109009e-01 3.720685094594955444e-02
3.500749766826629639e-01 -1.131231188774108887e-01 1.221504956483840942e-01 -1.856516748666763306e-01 -1.691463440656661987e-01 2.881591394543647766e-02 3.448473811149597168e-01 1.299782935529947281e-02 1.532548945397138596e-02 5.889832600951194763e-02 1.210287660360336304e-01 -1.554298251867294312e-01 -1.712363809347152710e-01 9.123152494430541992e-02 1.845453679561614990e-01 3.441791236400604248e-01 -1.183617562055587769e-01 -2.294508963823318481e-01 -1.496197879314422607e-01 -2.242485135793685913e-01 3.264038637280464172e-02 4.347836598753929138e-02 1.159570366144180298e-01 -1.903841346502304077e-01 1.868774592876434326e-01 -2.993439733982086182e-01 -1.044238358736038208e-01 -2.147734612226486206e-01 9.922160208225250244e-02 2.019703686237335205e-01 9.276485443115234375e-02 3.576495125889778137e-02
-1.417327579110860825e-02 3.201588988304138184e-01 5.528182536363601685e-02 -2.208238691091537476e-01 -1.205832287669181824e-01 -2.853105403482913971e-02 2.073365002870559692e-01 6.005797535181045532e-02 3.797188401222229004e-02 3.339267522096633911e-02 1.140607818961143494e-01 -3.008176386356353760e-01 -2.691693603992462158e-01 -2.928716242313385010e-01 -1.875378564000129700e-02 -1.423148363828659058e-01 1.152454223483800888e-02 -3.913527131080627441e-01 -2.737549245357513428e-01 -3.356064558029174805e-01 9.610899724066257477e-03 -1.351079046726226807e-01 4.948505759239196777e-02 4.778795316815376282e-02 1.796957701444625854e-01 -2.059776894748210907e-02 -1.230860427021980286e-01 -3.294568136334419250e-02 -8.628691732883453369e-02 -1.314261853694915771e-01 1.781660914421081543e-01 1.711289286613464355e-01
1.264777481555938721e-01 3.770382702350616455e-01 6.349863111972808838e-02 -1.706852316856384277e-01 -2.143839150667190552e-01 -6.378213316202163696e-02 3.108342587947845459e-01 -7.379483431577682495e-02 2.074121534824371338e-01 -2.256368696689605713e-01 1.216412782669067383e-01 -2.119497805833816528e-01 -4.184142872691154480e-02 -9.358011931180953979e-02 -2.374916970729827881e-01 1.452205479145050049e-01 4.804430995136499405e-03 -5.933487415313720703e-02 -1.004434376955032349e-01 -1.436069607734680176e-01 1.303589791059494019e-01 -1.107545495033264160e-01 2.399499267339706421e-01 1.785811632871627808e-01 6.779190152883529663e-02 -1.414356976747512817e-01 2.436438351869583130e-01 -5.451568216085433960e-02 2.200679332017898560e-01 3.508358597755432129e-01 5.728676542639732361e-02 1.492942962795495987e-02
-7.266623899340629578e-03 3.309898674488067627e-01 -3.103823959827423096e-01 -3.593712449073791504e-01 1.643914133310317993e-01 -7.664453238248825073e-02 1.476329565048217773e-01 2.132034301757812500e-01 1.113165691494941711e-01 -5.265751108527183533e-02 1.825299561023712158e-01 -1.536204963922500610e-01 -1.156788691878318787e-01 -2.933684885501861572e-01 -2.501802146434783936e-01 8.886933326721191406e-02 1.344243586063385010e-01 -1.843002289533615112e-01 -2.194451987743377686e-01 -2.183482795953750610e-01 2.976453490555286407e-02 6.641739606857299805e-02 9.169828146696090698e-02 -5.997820571064949036e-02 2.794388234615325928e-01 -8.853638917207717896e-02 3.687856718897819519e-02 -7.137531787157058716e-02 9.674357622861862183e-02 1.470690667629241943e-01 1.389852464199066162e-01 -1.220087707042694092e-01
-1.732726991176605225e-01 5.286528170108795166e-02 -7.594330608844757080e-02 -3.922328352928161621e-01 2.097055017948150635e-01 -2.047638297080993652e-01 3.576118648052215576e-01 -2.171188592910766602e-02 9.655542671680450439e-02 -3.815346956253051758e-02 -2.172927744686603546e-02 -8.349771797657012939e-02 -1.379749327898025513e-01 2.273800596594810486e-02 -5.769521743059158325e-02 -2.595333755016326904e-01 1.959911547601222992e-02 -2.714272215962409973e-02 -3.482979834079742432e-01 -7.163575291633605957e-02 3.171190246939659119e-02 -1.496576219797134399e-01 1.999033689498901367e-01 1.232806295156478882e-01 -7.215426862239837646e-02 -2.846983075141906738e-01 -1.338914185762405396e-01 -6.095564365386962891e-02 -1.861030310392379761e-01 1.077738925814628601e-01 3.057501316070556641e-01 -1.762991547584533691e-01
-1.426714509725570679e-01 3.523812294006347656e-01 -2.103747874498367310e-01 -4.400141537189483643e-01 9.884282015264034271e-03 -2.123527079820632935e-01 7.148444652557373047e-02 -3.656600043177604675e-02 -3.897913917899131775e-02 -1.294562965631484985e-01 -6.439767032861709595e-02 -7.868298143148422241e-02 -4.346016347408294678e-01 -6.072479486465454102e-02 1.021906808018684387e-01 -1.198135092854499817e-01 2.747673541307449341e-02 -2.127588242292404175e-01 -2.583672404289245605e-01 -1.586857289075851440e-01 -1.147369947284460068e-02 -2.040997147560119629e-02 1.558218449354171753e-01 -3.905029222369194031e-02 4.863245412707328796e-03 -1.391746699810028076e-01 2.764519117772579193e-02 1.682496219873428345e-01 -1.880092173814773560e-01 6.490585656138136983e-05 2.370871603488922119e-01 -1.251016706228256226e-01
-6.655655056238174438e-02 1.696432530879974365e-01 -1.282136738300323486e-01 -3.942410051822662354e-01 1.851259469985961914e-01 -1.274681687355041504e-01 3.363049626350402832e-01 1.475551426410675049e-01 2.612434923648834229e-01 -6.737086176872253418e-02 1.312142014503479004e-01 3.067850694060325623e-02 -2.466959655284881592e-01 -7.493951171636581421e-02 -6.597362924367189407e-03 -2.116676978766918182e-02 2.240712642669677734e-01 -2.370322942733764648e-01 7.248433679342269897e-02 -1.460623443126678467e-01 1.752420663833618164e-01 6.710066646337509155e-02 -1.388395577669143677e-02 9.093627333641052246e-02 3.792497515678405762e-01 4.828204866498708725e-03 -5.890959128737449646e-02 -9.813588112592697144e-02 4.771344363689422607e-02 1.819234043359756470e-01 2.276119776070117950e-02 -2.865683436393737793e-01
1.916476339101791382e-01 4.338124096393585205e-01 -1.243588924407958984e-01 -2.536468394100666046e-02 4.645154997706413269e-02 3.611161187291145325e-02 3.490585088729858398e-01 -2.169083654880523682e-01 1.737477928400039673e-01 -9.308110922574996948e-02 -5.045171082019805908e-02 -9.458497166633605957e-03 -3.321044147014617920e-01 -1.592857390642166138e-01 -1.139910817146301270e-01 1.538789123296737671e-01 -1.653650254011154175e-01 -1.119559481739997864e-01 -9.471943229436874390e-02 -2.444840967655181885e-01 1.670591533184051514e-02 -2.637924551963806152e-01 1.261249929666519165e-01 1.112463921308517456e-01 1.654710620641708374e-01 5.629660189151763916e-02 1.002016216516494751e-01 -1.287374794483184814e-01 -9.702349454164505005e-02 2.541871964931488037e-01 -1.149710714817047119e-01 -1.470097154378890991e-01
1.574639976024627686e-01 2.266179323196411133e-01 1.560906171798706055e-01 6.065480783581733704e-02 9.946266561746597290e-02 -3.669006526470184326e-01 3.446381092071533203e-01 -1.011196970939636230e-01 1.037646457552909851e-01 -7.126542180776596069e-02 2.568487226963043213e-01 -1.894361525774002075e-01 -1.159379780292510986e-01 -3.292551040649414062e-01 -1.818833500146865845e-01 -7.215421646833419800e-02 1.286055427044630051e-02 -1.918746083974838257e-01 -2.263692021369934082e-01 -5.942525342106819153e-02 1.231281608343124390e-01 -1.429216712713241577e-01 2.237680703401565552e-01 -9.589259326457977295e-02 1.445538401603698730e-01 3.983779344707727432e-03 -5.914708599448204041e-02 -2.735207974910736084e-01 7.502157241106033325e-02 2.249565571546554565e-01 -3.832993656396865845e-02 -3.030290640890598297e-02
-1.415443699806928635e-02 2.654084265232086182e-01 -8.192550390958786011e-02 -1.901120841503143311e-01 2.430622652173042297e-02 -1.427853852510452271e-01 -9.709157748147845268e-04 -5.729657411575317383e-02 -4.903010651469230652e-02 -1.170108839869499207e-01 2.347884029150009155e-01 -1.274656504392623901e-01 -4.963772892951965332e-01 -1.409792155027389526e-01 -1.110998839139938354e-01 1.839357614517211914e-01 -1.826370954513549805e-01 -4.275406524538993835e-02 -2.435930520296096802e-01 -2.426552176475524902e-01 -1.695266366004943848e-01 2.991476096212863922e-02 2.125395238399505615e-01 2.393637597560882568e-01 -1.341753602027893066e-01 -3.276660665869712830e-02 -1.756750606000423431e-02 -1.896330863237380981e-01 2.507803440093994141e-01 1.196823865175247192e-01 7.523435354232788086e-02 -1.964820325374603271e-01
6.444691866636276245e-02 6.786587089300155640e-02 -1.342080831527709961e-01 1.380283385515213013e-01 2.974593825638294220e-02 -2.445109002292156219e-02 9.752108156681060791e-02 1.293281018733978271e-01 1.493471264839172363e-01 -1.208756938576698303e-01 3.647564053535461426e-01 9.903229027986526489e-02 -1.141679733991622925e-01 -1.486160308122634888e-01 1.684955507516860962e-01 3.480100259184837341e-02 -7.390733063220977783e-02 -2.120020240545272827e-01 -2.093427330255508423e-01 -3.725623488426208496e-01 -1.081762164831161499e-01 1.443287134170532227e-01 2.076026499271392822e-01 -1.874080151319503784e-01 7.260590046644210815e-02 -2.166877388954162598e-01 1.040411069989204407e-01 -3.807228207588195801e-01 -1.823838949203491211e-01 9.264406561851501465e-02 9.805034101009368896e-02 -2.805660367012023926e-01
2.215627282857894897e-01 2.701475322246551514e-01 -4.956991598010063171e-02 6.256870180368423462e-02 5.597406416200101376e-04 -1.805598661303520203e-02 3.834515511989593506e-01 -9.363821893930435181e-02 2.741935253143310547e-01 -1.131330654025077820e-01 4.049962759017944336e-01 -9.356357902288436890e-02 -2.314401715993881226e-01 -2.776142060756683350e-01 -3.292716145515441895e-01 1.794472150504589081e-02 -1.797061860561370850e-01 -9.880764782428741455e-02 -7.578436285257339478e-02 -3.627871349453926086e-02 9.308613091707229614e-02 -3.379021957516670227e-02 8.999071270227432251e-02 1.468738764524459839e-01 1.334173828363418579e-01 -1.714098304510116577e-01 -1.020222082734107971e-01 -1.915819495916366577e-01 -1.924229785799980164e-02 1.498144716024398804e-01 1.003004889935255051e-02 -9.743055701255798340e-02
-1.786254048347473145e-01 2.914569079875946045e-01 -1.781827956438064575e-01 -1.947857141494750977e-01 -1.725631654262542725e-01 -2.603784203529357910e-01 2.240395098924636841e-01 1.796221733093261719e-01 -6.834462285041809082e-02 1.580441296100616455e-01 -7.621090859174728394e-02 -1.227996349334716797e-01 -3.244870007038116455e-01 9.733206778764724731e-02 -6.407069414854049683e-02 -2.131495326757431030e-01 -1.088464856147766113e-01 -1.426460742950439453e-01 -1.153928637504577637e-01 -2.663665115833282471e-01 3.159864991903305054e-02 -1.314521282911300659e-01 1.621666103601455688e-01 1.205349564552307129e-01 -2.495552226901054382e-02 -2.453916221857070923e-01 -8.356842398643493652e-02 3.527231514453887939e-02 1.198179423809051514e-01 2.732536792755126953e-01 2.814493179321289062e-01 -7.556601613759994507e-02
-2.030988633632659912e-01 5.447524785995483398e-02 1.586627773940563202e-02 1.454410851001739502e-01 4.346387088298797607e-02 7.912402041256427765e-03 2.352218776941299438e-01 -2.487477958202362061e-01 1.970978677272796631e-01 -1.822726875543594360e-01 2.807365357875823975e-01 2.078078128397464752e-02 -3.061565458774566650e-01 -1.085028648376464844e-01 -7.958007603883743286e-02 3.116192528977990150e-03 -3.034099936485290527e-02 -3.982990384101867676e-01 -3.020293414592742920e-01 -2.951473891735076904e-01 -5.236735939979553223e-02 -3.369962796568870544e-02 1.114236786961555481e-01 3.420999944210052490e-01 -2.116439165547490120e-03 -1.268243342638015747e-01 6.555534899234771729e-02 8.002174645662307739e-02 1.258609443902969360e-01 1.943599283695220947e-01 -2.353733405470848083e-03 -2.060599811375141144e-02
6.113573536276817322e-02 2.509937584400177002e-01 2.182368189096450806e-02 -1.577648073434829712e-01 -4.155892506241798401e-02 -3.525158017873764038e-02 2.659674882888793945e-01 -1.225774660706520081e-01 1.171883568167686462e-01 -1.989728063344955444e-01 -1.052874885499477386e-02 9.111629333347082138e-04 -1.725931465625762939e-01 -2.083589136600494385e-01 -4.156123474240303040e-02 1.352167688310146332e-02 -9.533936530351638794e-02 -2.702129483222961426e-01 -3.795220851898193359e-01 -2.192769758403301239e-02 7.656395435333251953e-02 -1.382624953985214233e-01 2.328201085329055786e-01 1.410672664642333984e-01 9.831443428993225098e-02 1.269858777523040771e-01 1.924497783184051514e-01 -1.683683842420578003e-01 -1.056524589657783508e-01 4.986005723476409912e-01 1.178074032068252563e-01 -9.596404619514942169e-03
-1.936671435832977295e-01 1.416796147823333740e-01 2.042764574289321899e-01 -2.329759746789932251e-01 3.293488174676895142e-02 2.012107707560062408e-02 -4.993918165564537048e-02 -1.726572662591934204e-01 -3.958462923765182495e-02 1.407140046358108521e-01 9.972597658634185791e-02 -6.699773669242858887e-02 -1.584103107452392578e-01 -2.009294778108596802e-01 9.890478104352951050e-02 -1.831186935305595398e-02 -3.578969836235046387e-01 -1.151166185736656189e-01 -6.277294456958770752e-02 -2.206631898880004883e-01 1.134811118245124817e-01 -2.824755609035491943e-01 1.646708883345127106e-02 1.678211539983749390e-01 1.050230339169502258e-01 -3.470427095890045166e-01 -1.908270120620727539e-01 -2.433191053569316864e-02 2.927508652210235596e-01 1.714022308588027954e-01 1.495241224765777588e-01 -2.832645177841186523e-01
1.800128072500228882e-01 2.938267588615417480e-01 -1.412010937929153442e-01 -1.795556545257568359e-01 -2.965487726032733917e-02 -1.485834866762161255e-01 2.667371928691864014e-01 -3.090088665485382080e-01 3.306306898593902588e-01 -1.703538298606872559e-01 -3.370889276266098022e-02 -1.699936538934707642e-01 -2.249590307474136353e-01 -1.363191753625869751e-02 -5.462573468685150146e-02 -2.140338765457272530e-03 2.629737183451652527e-02 -3.966324329376220703e-01 -1.670747250318527222e-01 -7.350439578294754028e-02 -5.659911781549453735e-02 -1.065582111477851868e-01 1.871801614761352539e-01 4.123753681778907776e-02 5.368181690573692322e-02 -2.776310145854949951e-01 1.868055015802383423e-02 -5.247851461172103882e-02 -4.152569919824600220e-02 2.753042578697204590e-01 -1.054775118827819824e-01 -5.488625541329383850e-02
-1.674825996160507202e-01 -1.013830229640007019e-01 4.557624086737632751e-02 -2.864885628223419189e-01 -1.203074157238006592e-01 -2.653538715094327927e-03 1.342525612562894821e-02 -9.319352358579635620e-02 -4.514867439866065979e-02 -1.681293100118637085e-01 -1.279213428497314453e-01 1.239299699664115906e-01 -4.360597729682922363e-01 1.490407586097717285e-01 1.700750365853309631e-02 -1.577647589147090912e-02 -6.584919244050979614e-02 -1.085012108087539673e-01 -2.675513923168182373e-01 -1.888079196214675903e-01 -9.247459471225738525e-03 -2.678678035736083984e-01 -3.733005374670028687e-02 -6.996916234493255615e-02 1.657856404781341553e-01 -3.147754669189453125e-01 9.276321530342102051e-02 -2.907252311706542969e-01 -1.353354901075363159e-01 7.722989469766616821e-02 -1.826678514480590820e-01 -3.169119656085968018e-01
-9.731902537168934941e-05 -4.164953157305717468e-02 8.475344628095626831e-02 -2.872122526168823242e-01 -1.153459325432777405e-01 1.336009707301855087e-02 3.780555352568626404e-02 -1.035846248269081116e-01 1.274560093879699707e-01 1.238534748554229736e-01 5.476545076817274094e-03 -1.453353464603424072e-01 -1.959629505872726440e-01 -6.823059916496276855e-02 -3.392984718084335327e-02 -6.181213632225990295e-02 -2.326576560735702515e-01 -4.614547789096832275e-01 1.593511737883090973e-02 -2.904416918754577637e-01 2.473318576812744141e-02 1.791582070291042328e-02 2.878110706806182861e-01 2.418091446161270142e-01 2.300692945718765259e-01 -3.386209607124328613e-01 -1.668967455625534058e-01 -9.755604714155197144e-02 2.810188941657543182e-02 1.925987005233764648e-01 2.042302936315536499e-01 -6.084063649177551270e-02
1.432618647813796997e-01 2.150912433862686157e-01 4.659937322139739990e-02 -1.346607655286788940e-01 1.842067986726760864e-01 -2.706832289695739746e-01 7.726341485977172852e-02 -4.296020418405532837e-02 -5.411742255091667175e-02 -3.670880338177084923e-03 -2.893373370170593262e-01 5.123351514339447021e-02 -1.668429225683212280e-01 1.901727318763732910e-01 -4.489190503954887390e-02 3.292057663202285767e-02 -1.124008968472480774e-01 -1.927298158407211304e-01 -2.903335727751255035e-02 -1.756245046854019165e-01 -2.305838018655776978e-01 -2.494968473911285400e-01 2.744154073297977448e-02 -8.856116980314254761e-02 2.939575314521789551e-01 -3.417215645313262939e-01 -2.097560912370681763e-01 9.733718633651733398e-02 2.456664592027664185e-01 5.385032389312982559e-03 3.441928625106811523e-01 2.279765903949737549e-02
-1.718877106904983521e-01 3.367568850517272949e-01 1.435557473450899124e-02 -1.442374438047409058e-01 1.252779662609100342e-01 -1.825476735830307007e-01 2.601841688156127930e-01 4.714979976415634155e-02 -4.019280895590782166e-02 6.095656380057334900e-02 3.474670350551605225e-01 -1.686988323926925659e-01 1.706301420927047729e-01 8.297444880008697510e-02 4.612831398844718933e-02 -2.104821056127548218e-01 6.981335580348968506e-02 -4.513967335224151611e-01 -1.793348044157028198e-01 -1.762910187244415283e-02 7.904698699712753296e-02 -1.084877923130989075e-01 1.217811927199363708e-01 -1.285942047834396362e-01 -1.371961086988449097e-01 -2.995613515377044678e-01 -6.799609214067459106e-02 -9.254954755306243896e-02 -3.212556941434741020e-03 1.066065728664398193e-01 1.462333500385284424e-01 -1.874838024377822876e-01
-1.685420274734497070e-01 -3.102704323828220367e-02 7.077891379594802856e-02 -1.381350904703140259e-01 7.332941889762878418e-02 -2.380498349666595459e-01 4.116433262825012207e-01 5.607073381543159485e-02 1.112467944622039795e-01 -1.278709769248962402e-01 1.118537932634353638e-01 -9.970242530107498169e-02 -1.464334279298782349e-01 1.840086728334426880e-01 3.066358715295791626e-02 -2.182851135730743408e-01 1.113210320472717285e-01 -9.581720829010009766e-02 -2.153457701206207275e-01 -3.687180578708648682e-01 2.224409282207489014e-01 -1.292730271816253662e-01 7.371540367603302002e-02 2.812472879886627197e-01 2.193757593631744385e-01 1.329163759946823120e-01 -1.757822781801223755e-01 -2.264594882726669312e-01 1.054020747542381287e-01 3.263406828045845032e-02 2.029071748256683350e-01 -2.973837405443191528e-02
9.309078752994537354e-02 2.185651212930679321e-01 3.172838687896728516e-02 -1.632611006498336792e-01 3.683194890618324280e-02 8.750598644837737083e-04 2.175671309232711792e-01 -1.202657744288444519e-01 3.508040010929107666e-01 -2.099019140005111694e-01 -2.146512120962142944e-01 -1.289388388395309448e-01 -1.077611893415451050e-01 -2.516736509278416634e-03 -2.106975913047790527e-01 9.987732768058776855e-02 4.366788640618324280e-02 -2.229367941617965698e-01 -1.473228484392166138e-01 -3.819513320922851562e-02 1.856507919728755951e-02 -2.121017426252365112e-01 2.597934305667877197e-01 6.649599969387054443e-02 4.538765922188758850e-02 -3.472154960036277771e-02 -5.402433872222900391e-02 -2.196805030107498169e-01 -3.458785649854689837e-04 4.388063251972198486e-01 -1.593243889510631561e-02 -3.430305123329162598e-01
1.300352811813354492e-01 6.001173518598079681e-03 8.219438046216964722e-02 -2.288435399532318115e-01 1.161066442728042603e-01 -1.000297516584396362e-01 -2.076143398880958557e-02 -1.345264259725809097e-02 -1.403941065073013306e-01 9.667100757360458374e-02 1.240250915288925171e-01 7.293160259723663330e-02 -2.674826681613922119e-01 -1.202369630336761475e-01 3.354154061526060104e-03 1.626409888267517090e-01 -2.323413342237472534e-01 -1.516757458448410034e-01 -2.289761006832122803e-01 -1.836670786142349243e-01 2.314605563879013062e-01 2.882381081581115723e-01 2.821977138519287109e-01 -1.665620952844619751e-01 8.379038423299789429e-02 -3.338650465011596680e-01 -1.062680259346961975e-01 -2.839159965515136719e-01 -1.305235624313354492e-01 2.542204856872558594e-01 5.402030423283576965e-02 1.882834285497665405e-01
6.554659921675920486e-03 8.511664718389511108e-02 -1.421949863433837891e-01 -3.192646205425262451e-01 5.170169845223426819e-02 3.756022825837135315e-02 3.227992057800292969e-01 -2.170005440711975098e-01 -2.413997799158096313e-01 -2.124277874827384949e-02 2.482707947492599487e-01 -1.722821742296218872e-01 -4.010086357593536377e-01 -9.528452903032302856e-02 -1.203559860587120056e-01 1.082979142665863037e-01 -1.767499744892120361e-01 -3.272202908992767334e-01 -8.932986110448837280e-02 -2.998532354831695557e-01 5.997302383184432983e-02 -8.677379041910171509e-02 -5.254204571247100830e-02 -1.949066296219825745e-02 9.776934236288070679e-02 -1.794669926166534424e-01 -8.972641825675964355e-02 9.944038838148117065e-02 -3.295492380857467651e-02 -7.441909611225128174e-02 1.702389419078826904e-01 -1.525136679410934448e-01
4.469495639204978943e-02 7.475543767213821411e-02 1.936570107936859131e-01 -1.416245847940444946e-01 9.332484751939773560e-02 4.295002669095993042e-02 4.989707842469215393e-02 -1.161831989884376526e-01 3.154718577861785889e-01 -6.229463964700698853e-02 3.622904121875762939e-01 -1.604739278554916382e-01 -1.305601447820663452e-01 7.553806528449058533e-03 1.951599419116973877e-01 6.876082718372344971e-02 -1.254152208566665649e-01 -3.245032206177711487e-02 -9.064461290836334229e-02 -2.324278354644775391e-01 6.866285949945449829e-02 6.182342395186424255e-02 9.511003643274307251e-02 -2.983984351158142090e-01 2.243045419454574585e-01 -2.554048299789428711e-01 3.772923722863197327e-02 -3.095377683639526367e-01 -1.537854671478271484e-01 1.935255229473114014e-01 2.382072955369949341e-01 -2.677902579307556152e-01
7.129730191081762314e-03 9.511692821979522705e-02 -2.796750068664550781e-01 -1.569178700447082520e-01 -2.269910722970962524e-01 -8.405828475952148438e-02 2.469766885042190552e-01 -1.505915820598602295e-01 3.473153710365295410e-01 -1.280999034643173218e-01 1.940663009881973267e-01 -1.192739754915237427e-01 -3.584657311439514160e-01 -1.859691441059112549e-01 -1.035781428217887878e-01 -9.045580029487609863e-02 5.299209430813789368e-02 -1.067312359809875488e-01 -6.343059986829757690e-02 -2.086198180913925171e-01 1.456938534975051880e-01 8.494395762681961060e-02 1.568833738565444946e-01 4.253161605447530746e-03 1.886020004749298096e-01 -6.064817309379577637e-02 7.800818979740142822e-02 1.192768886685371399e-01 -1.317786425352096558e-01 3.082387447357177734e-01 1.856361478567123413e-01 -2.316450774669647217e-01
-1.088537797331809998e-01 9.919844567775726318e-02 7.278264313936233521e-02 -1.693811267614364624e-01 -2.705101966857910156e-01 -1.767105013132095337e-01 1.709177643060684204e-01 -8.378561586141586304e-03 2.756028175354003906e-01 -1.544033139944076538e-01 1.659379526972770691e-02 -7.732213288545608521e-02 -2.220457196235656738e-01 2.842838317155838013e-02 -1.925434172153472900e-01 -5.313043668866157532e-02 -2.011592835187911987e-01 -1.777608692646026611e-01 -1.107940971851348877e-01 -5.754991248250007629e-02 7.428503036499023438e-02 -2.321342378854751587e-01 3.371125161647796631e-01 -1.075229886919260025e-02 2.709667980670928955e-01 1.236277893185615540e-01 1.086074113845825195e-01 -2.405792474746704102e-01 -2.669546194374561310e-02 4.237131178379058838e-01 -1.228938624262809753e-01 -5.712233018130064011e-03
-8.359877020120620728e-02 2.378698289394378662e-01 -2.288826406002044678e-01 9.429220110177993774e-02 2.638386189937591553e-02 -4.321157559752464294e-02 3.942819237709045410e-01 1.973292976617813110e-02 4.431347921490669250e-02 -2.040707916021347046e-01 4.411866068840026855e-01 -8.868431299924850464e-02 -2.801559865474700928e-01 -3.174027428030967712e-02 9.910715371370315552e-02 2.152687460184097290e-01 -3.108200058341026306e-02 8.093862235546112061e-02 -1.433125138282775879e-01 -2.291428744792938232e-01 1.899947673082351685e-01 -2.020477205514907837e-01 1.170806512236595154e-01 1.674622297286987305e-01 5.735218524932861328e-02 -2.274241894483566284e-01 4.755685850977897644e-02 -4.090351983904838562e-02 -2.246530950069427490e-01 8.381118625402450562e-02 1.258570402860641479e-01 -5.873008072376251221e-02
1.640502810478210449e-01 9.937217086553573608e-02 4.117323458194732666e-02 -8.514491468667984009e-02 -1.732185184955596924e-01 1.717704683542251587e-01 5.353098362684249878e-02 9.019456803798675537e-02 2.879328131675720215e-01 -1.058211252093315125e-01 3.411936163902282715e-01 -3.675436368212103844e-03 -8.522047847509384155e-02 5.632824450731277466e-02 2.286959886550903320e-01 2.903880476951599121e-01 -1.069946885108947754e-01 -1.099464446306228638e-01 -1.678829640150070190e-01 -2.735003530979156494e-01 1.128897964954376221e-01 2.125406563282012939e-01 7.528605312108993530e-02 -1.922649741172790527e-01 9.157098084688186646e-02 -2.787463068962097168e-01 -1.970871239900588989e-01 -1.207351237535476685e-01 -3.461847081780433655e-02 3.037282824516296387e-01 2.132752686738967896e-01 -1.437001079320907593e-01
9.261142462491989136e-02 4.128606617450714111e-01 -2.586881816387176514e-02 -1.407799571752548218e-01 3.735163062810897827e-02 -9.611569694243371487e-04 4.505962505936622620e-02 -3.024028055369853973e-02 2.561048865318298340e-01 -3.221030235290527344e-01 1.040717437863349915e-01 -1.957281976938247681e-01 -1.029549837112426758e-01 -1.653335988521575928e-01 4.993320629000663757e-02 -9.969594888389110565e-03 1.800647191703319550e-02 -3.411074280738830566e-01 -2.110612988471984863e-01 -1.842648237943649292e-01 1.343056466430425644e-02 7.959268055856227875e-03 2.662562727928161621e-01 -3.529291227459907532e-02 -1.676310971379280090e-02 -6.303111463785171509e-02 1.860939562320709229e-01 -2.254024296998977661e-01 7.293113321065902710e-02 3.820210099220275879e-01 -1.667672768235206604e-02 -1.683540940284729004e-01
1.412821263074874878e-01 1.493519097566604614e-01 7.406491041183471680e-02 -1.479261517524719238e-01 9.322977811098098755e-02 6.829670071601867676e-02 5.485946312546730042e-02 -2.454671263694763184e-02 1.654268056154251099e-01 -4.187633842229843140e-02 2.829613387584686279e-01 1.082929503172636032e-02 -2.542395889759063721e-01 1.710029244422912598e-01 2.961935102939605713e-01 3.631013929843902588e-01 -1.529528945684432983e-01 -5.987733602523803711e-02 -3.009432256221771240e-01 -1.068131402134895325e-01 -4.193791002035140991e-02 -7.034272700548171997e-02 1.336036175489425659e-01 -1.919563561677932739e-01 -6.576349493116140366e-03 -2.911472320556640625e-01 -1.111502721905708313e-01 -2.446443438529968262e-01 -8.169382065534591675e-02 1.521140784025192261e-01 2.403221428394317627e-01 -2.360040545463562012e-01
6.346882879734039307e-02 1.295050531625747681e-01 4.716940596699714661e-02 -2.901843488216400146e-01 -3.366868942975997925e-02 -7.716951519250869751e-02 1.909891664981842041e-01 7.003814727067947388e-02 2.883480787277221680e-01 -1.176379472017288208e-01 2.123962491750717163e-01 4.553708061575889587e-02 -2.609128654003143311e-01 -8.383756503462791443e-03 1.148605272173881531e-01 -2.519457340240478516e-01 -1.410970687866210938e-01 -3.111467361450195312e-01 1.738687977194786072e-02 -2.906673252582550049e-01 2.428142167627811432e-02 -2.695571258664131165e-02 1.750002354383468628e-01 3.699016943573951721e-02 -4.282619804143905640e-02 -2.452127821743488312e-02 -2.083177417516708374e-01 4.050016999244689941e-01 1.067738682031631470e-01 2.390341162681579590e-01 -4.317795112729072571e-02 -2.005803585052490234e-01
-2.435091584920883179e-01 2.764328718185424805e-01 1.449098438024520874e-01 -1.777366548776626587e-01 3.071749396622180939e-02 -7.611800730228424072e-02 2.534706294536590576e-01 1.628150045871734619e-02 -1.623548269271850586e-01 -1.974700987339019775e-01 3.531720638275146484e-01 -3.186568617820739746e-01 -1.469158828258514404e-01 -8.110092952847480774e-03 2.088963687419891357e-01 -1.148724332451820374e-01 4.822717607021331787e-02 -3.685124218463897705e-01 -2.040108442306518555e-01 -6.752820312976837158e-02 2.194963991641998291e-01 -9.715565294027328491e-02 2.432310730218887329e-01 -6.937324255704879761e-02 -7.181637734174728394e-02 -4.044883418828248978e-03 9.449924528598785400e-02 5.072034522891044617e-02 1.299263723194599152e-02 2.530595473945140839e-02 1.643062829971313477e-01 -1.412706673145294189e-01
-1.160913556814193726e-01 6.582812964916229248e-02 -2.466262131929397583e-02 3.379811299964785576e-03 -1.507802903652191162e-01 1.786363571882247925e-01 -3.344735875725746155e-02 1.836974769830703735e-01 7.660014927387237549e-02 -3.805035725235939026e-02 3.321893513202667236e-02 7.457103580236434937e-02 -4.154839739203453064e-02 1.889150217175483704e-02 -8.655832707881927490e-02 6.581917405128479004e-02 -1.110739707946777344e-01 -2.162219882011413574e-01 -2.475584000349044800e-01 -3.913599252700805664e-01 -7.661385089159011841e-02 -2.698663473129272461e-01 -3.432794287800788879e-02 -1.526464819908142090e-01 4.071036577224731445e-01 -2.366484999656677246e-01 7.176014035940170288e-02 6.112990528345108032e-02 -1.927138864994049072e-02 9.822228550910949707e-02 -3.107168972492218018e-01 -3.876506388187408447e-01
-2.345216274261474609e-02 2.539972364902496338e-01 -5.457314103841781616e-02 -1.463752686977386475e-01 -6.381431967020034790e-02 -9.973809868097305298e-02 1.950881779193878174e-01 -8.555493503808975220e-02 1.852514892816543579e-01 -5.450698360800743103e-02 1.367467939853668213e-01 -2.050651907920837402e-01 -2.757991254329681396e-01 -1.360039114952087402e-01 -6.952590495347976685e-02 6.189432740211486816e-02 2.920924499630928040e-02 -1.243100985884666443e-01 -7.312079519033432007e-02 9.418077766895294189e-02 -1.568793356418609619e-01 -1.402463763952255249e-01 3.654824495315551758e-01 5.310536362230777740e-03 1.042607650160789490e-01 -5.637884885072708130e-02 1.224587187170982361e-01 -1.664168387651443481e-01 -1.342338323593139648e-01 5.800565481185913086e-01 -1.164426654577255249e-02 -1.734841912984848022e-01
-9.389176033437252045e-03 -1.462650746107101440e-01 1.094371750950813293e-01 -8.393136411905288696e-02 -3.710900992155075073e-02 -2.467338889837265015e-01 1.478705853223800659e-01 -7.257848978042602539e-02 1.197355017066001892e-01 9.692961722612380981e-02 1.358209997415542603e-01 1.386628448963165283e-01 -3.827919960021972656e-01 3.698789328336715698e-02 1.561401486396789551e-01 -2.393973767757415771e-01 -2.310610413551330566e-01 -8.734521269798278809e-02 -1.401761621236801147e-01 -2.158153504133224487e-01 1.416355669498443604e-01 -1.334819793701171875e-01 2.816312313079833984e-01 1.263605356216430664e-01 1.346728056669235229e-01 -1.203728839755058289e-01 -2.379329800605773926e-01 7.859352231025695801e-02 1.243681684136390686e-01 1.743267178535461426e-01 -1.446793414652347565e-02 -4.209832847118377686e-01
1.467824578285217285e-01 3.157831430435180664e-01 -1.699358373880386353e-01 7.935456931591033936e-02 6.750206649303436279e-02 -1.399563252925872803e-02 4.350777268409729004e-01 -6.858075410127639771e-02 4.058178141713142395e-02 -9.971812367439270020e-02 3.388429284095764160e-01 9.694305062294006348e-02 -3.287998735904693604e-01 -1.050940379500389099e-01 -1.156308054924011230e-01 5.370373278856277466e-02 -1.637302190065383911e-01 6.930757313966751099e-02 -1.282841563224792480e-01 -2.690267860889434814e-01 1.320502907037734985e-01 -1.456869691610336304e-01 1.821229159832000732e-01 -1.746919900178909302e-01 8.693266659975051880e-02 1.472613662481307983e-01 -1.044056117534637451e-01 -3.315601125359535217e-02 8.346543461084365845e-02 2.375650778412818909e-02 6.970344483852386475e-02 -3.117317557334899902e-01
1.487540155649185181e-01 2.940818071365356445e-01 -3.934334218502044678e-02 -2.422654479742050171e-01 2.413212321698665619e-02 -3.933038711547851562e-01 1.120266988873481750e-01 -2.261320054531097412e-01 1.509152650833129883e-01 1.007832121104001999e-02 3.317239880561828613e-02 1.130195707082748413e-01 -8.936090022325515747e-02 -2.790370024740695953e-02 -2.109916359186172485e-01 -1.974109858274459839e-01 4.088027402758598328e-02 -2.177788913249969482e-01 -2.288957685232162476e-01 -5.672324076294898987e-02 2.803377509117126465e-01 -2.374420762062072754e-01 2.953996695578098297e-02 -8.777340501546859741e-02 3.109340965747833252e-01 -7.933616638183593750e-03 -4.869728535413742065e-02 -1.011292561888694763e-01 9.716562181711196899e-02 3.146561980247497559e-01 -7.064669579267501831e-02 1.102354452013969421e-01
5.824046209454536438e-02 9.251446276903152466e-02 2.326964884996414185e-01 -3.269906640052795410e-01 2.308907657861709595e-01 2.663736641407012939e-01 -8.527313917875289917e-02 8.701583743095397949e-02 9.401648491621017456e-02 -2.461141496896743774e-01 5.560766160488128662e-02 -2.544274367392063141e-02 -2.165647745132446289e-01 5.028961971402168274e-02 2.465542778372764587e-02 2.237771600484848022e-01 -4.405168443918228149e-02 6.277766823768615723e-02 1.190800406038761139e-02 -1.550885885953903198e-01 2.248022556304931641e-01 2.481228671967983246e-02 2.866668999195098877e-01 -8.031125366687774658e-02 2.315328717231750488e-01 -4.328371584415435791e-01 1.019823253154754639e-01 -5.992417782545089722e-02 6.043605972081422806e-03 1.960283219814300537e-01 -8.380155265331268311e-02 -2.105159908533096313e-01
2.740793116390705109e-02 5.999502167105674744e-02 1.031690984964370728e-01 -3.044522404670715332e-01 6.034292653203010559e-02 1.219339086674153805e-03 -9.022855758666992188e-02 -7.850129902362823486e-02 1.057851463556289673e-01 -1.645770817995071411e-01 2.512393891811370850e-01 1.211651321500539780e-02 -2.243766039609909058e-01 2.825611531734466553e-01 8.016280829906463623e-02 2.769359946250915527e-01 -7.973473519086837769e-02 -9.634474664926528931e-02 -1.691693216562271118e-01 -3.445082008838653564e-01 2.110185325145721436e-01 9.427863173186779022e-03 -4.654752090573310852e-03 -3.105900287628173828e-01 1.844824999570846558e-01 -1.078605130314826965e-01 7.093638926744461060e-02 -3.522281944751739502e-01 2.428012527525424957e-02 1.413991451263427734e-01 2.020180374383926392e-01 -1.389610469341278076e-01
-1.481515355408191681e-02 4.726089537143707275e-01 2.427488379180431366e-02 -1.055780500173568726e-01 -1.271799802780151367e-01 -1.916339062154293060e-02 1.561876982450485229e-01 -1.859606057405471802e-01 -1.702284067869186401e-02 3.695831820368766785e-02 1.194312125444412231e-01 -1.030802428722381592e-01 -6.944049149751663208e-02 1.146377716213464737e-02 -1.148370131850242615e-01 3.302043676376342773e-02 -2.444625496864318848e-01 -3.471598625183105469e-01 -2.530840337276458740e-01 -1.386009007692337036e-01 2.223716676235198975e-01 -1.251098960638046265e-01 -5.654492229223251343e-02 -2.647046148777008057e-01 4.554728046059608459e-03 1.513599902391433716e-01 -1.592712476849555969e-02 -1.906961351633071899e-01 1.296393871307373047e-01 3.303255140781402588e-01 -4.575301427394151688e-03 -2.366187572479248047e-01
9.754574298858642578e-02 2.854511439800262451e-01 -1.935084536671638489e-02 -2.958966791629791260e-01 -1.055569797754287720e-01 -1.732703447341918945e-01 -1.423632800579071045e-01 4.578006267547607422e-02 9.309842437505722046e-02 2.577910423278808594e-01 2.279594689607620239e-01 1.405015736818313599e-01 2.581542916595935822e-02 -2.778425347059965134e-03 -2.183839976787567139e-01 2.017994970083236694e-01 -2.566600963473320007e-02 5.101466551423072815e-02 -1.263711303472518921e-01 -3.671626150608062744e-01 1.787286698818206787e-01 -1.813020259141921997e-01 3.750045001506805420e-01 3.137052804231643677e-02 1.951041668653488159e-01 -2.069341391324996948e-01 -1.328018456697463989e-01 1.673732846975326538e-01 -1.536965668201446533e-01 2.534502185881137848e-02 -4.290518537163734436e-02 -9.228842705488204956e-02
3.371348977088928223e-02 2.863370180130004883e-01 -6.287486106157302856e-02 -5.540616810321807861e-02 -1.083961874246597290e-01 -2.120775431394577026e-01 8.885312825441360474e-02 -1.569585353136062622e-01 7.888029329478740692e-03 1.038685441017150879e-01 1.627577394247055054e-01 8.245146274566650391e-02 -2.944556772708892822e-01 -9.150101803243160248e-03 -1.420275121927261353e-01 -1.636480391025543213e-01 -1.071533858776092529e-01 -8.000852167606353760e-02 -2.351264357566833496e-01 7.032546401023864746e-02 7.902755588293075562e-02 -1.543978452682495117e-01 1.167016029357910156e-01 5.888905748724937439e-02 4.917260706424713135e-01 -1.888953382149338722e-03 7.219167053699493408e-02 -2.058163434267044067e-01 2.089007943868637085e-01 3.593595623970031738e-01 -2.001420110464096069e-01 -1.233857199549674988e-01
-1.737815737724304199e-01 1.387745589017868042e-01 -8.895267732441425323e-03 -1.967296451330184937e-01 -1.578313410282135010e-01 1.776495762169361115e-02 -1.952623277902603149e-01 2.563686668872833252e-02 7.705764472484588623e-02 5.818929895758628845e-02 1.381195783615112305e-01 -6.768054515123367310e-02 -2.712565958499908447e-01 -3.257113322615623474e-02 6.862436234951019287e-02 -1.281674355268478394e-01 -2.717726826667785645e-01 -1.570432633161544800e-01 -4.632737487554550171e-02 -1.882030069828033447e-01 1.280672103166580200e-01 1.887741982936859131e-01 3.036715090274810791e-01 2.749023735523223877e-01 2.961340546607971191e-01 -2.742800712585449219e-01 -2.258611023426055908e-01 -5.837208405137062073e-02 4.844407364726066589e-02 2.417171746492385864e-01 1.450326740741729736e-01 -2.528283298015594482e-01
1.053580176085233688e-02 4.168135821819305420e-01 1.360256224870681763e-01 -1.455092523247003555e-02 -1.568754315376281738e-01 -2.929949900135397911e-03 3.790265619754791260e-01 -1.072973012924194336e-02 1.850285679101943970e-01 -2.039481848478317261e-01 -4.572390019893646240e-02 -5.273826047778129578e-02 -1.738067567348480225e-01 -1.140333265066146851e-01 -2.038625329732894897e-01 2.063358277082443237e-01 -3.114848211407661438e-02 -1.891847550868988037e-01 -2.929594218730926514e-01 -1.091137900948524475e-01 1.487928181886672974e-01 2.036825008690357208e-02 6.905026733875274658e-02 1.168330460786819458e-01 -1.942515023984014988e-03 -5.082643777132034302e-02 -5.719783157110214233e-02 -4.547372460365295410e-01 6.956242024898529053e-02 1.868944615125656128e-01 5.497952923178672791e-02 -9.826165623962879181e-03
3.375302255153656006e-01 2.141951024532318115e-02 9.388809651136398315e-02 -1.581103056669235229e-01 5.188453197479248047e-02 1.184075027704238892e-01 5.620278790593147278e-02 2.729797922074794769e-02 4.584593325853347778e-02 -2.301526218652725220e-01 1.192582547664642334e-01 4.404012858867645264e-02 -1.192680373787879944e-01 1.890438348054885864e-01 -8.276565000414848328e-03 1.313100308179855347e-01 -2.358217090368270874e-01 -2.758510708808898926e-01 -7.321181148290634155e-02 -2.878903150558471680e-01 5.979657918214797974e-02 -3.643538430333137512e-02 2.408279329538345337e-01 -2.200096547603607178e-01 -5.816278234124183655e-02 -4.563582837581634521e-01 -4.373900219798088074e-02 1.347896177321672440e-02 -1.460908949375152588e-01 1.849620491266250610e-01 2.690293490886688232e-01 1.405497044324874878e-01
-9.285110235214233398e-02 2.965793013572692871e-01 -4.329314827919006348e-02 -3.926520943641662598e-01 -1.279473751783370972e-01 5.677431449294090271e-02 7.998151332139968872e-02 -1.643886715173721313e-01 3.434280455112457275e-01 -1.224653795361518860e-01 2.996134944260120392e-02 -1.494207382202148438e-01 -2.836758494377136230e-01 -7.378418743610382080e-02 -1.225776597857475281e-01 -9.082715213298797607e-02 -9.793525189161300659e-02 -2.189820855855941772e-01 -3.825730681419372559e-01 -9.176289290189743042e-02 5.615059286355972290e-02 -1.582455188035964966e-01 2.831713296473026276e-02 5.190785601735115051e-02 3.637859225273132324e-02 1.363398134708404541e-01 2.449655160307884216e-02 2.373695932328701019e-02 5.752314999699592590e-02 3.996205627918243408e-01 2.887269109487533569e-02 -8.177322335541248322e-03
-1.534680426120758057e-01 6.908298283815383911e-02 2.348852604627609253e-01 -3.576655685901641846e-01 9.469658881425857544e-02 -1.547322236001491547e-02 2.032512798905372620e-02 5.266944691538810730e-02 7.799459248781204224e-02 4.234471172094345093e-02 7.641209661960601807e-02 -3.288140520453453064e-02 -1.005518585443496704e-01 -2.005934715270996094e-02 3.897602111101150513e-02 -2.308715283870697021e-01 -1.911394298076629639e-01 -1.774510145187377930e-01 1.106388494372367859e-01 -1.785151213407516479e-01 2.320137321949005127e-01 -1.113542541861534119e-01 2.801520228385925293e-01 1.667075157165527344e-01 3.063990175724029541e-01 -2.901729345321655273e-01 -1.430395394563674927e-01 -7.322613149881362915e-02 5.572933331131935120e-02 1.643411368131637573e-01 2.854908406734466553e-01 -3.096692264080047607e-01
5.167122930288314819e-02 2.476254552602767944e-01 2.318522334098815918e-01 -1.607578098773956299e-01 1.139665916562080383e-01 1.010895147919654846e-02 4.442225098609924316e-01 -2.368725985288619995e-01 2.495908886194229126e-01 -3.482499420642852783e-01 8.233830332756042480e-02 5.942485481500625610e-02 -1.911052614450454712e-01 -9.685311466455459595e-02 -9.874127060174942017e-02 -7.917681336402893066e-02 9.314853698015213013e-02 -9.504088759422302246e-02 -2.552144229412078857e-01 -2.551021575927734375e-01 -2.274486422538757324e-02 1.908775977790355682e-02 1.082910597324371338e-01 3.466303646564483643e-02 1.151692792773246765e-01 5.951118096709251404e-02 2.182201109826564789e-02 1.676805019378662109e-01 -2.338369488716125488e-01 2.291410714387893677e-01 -1.205956563353538513e-01 7.222943007946014404e-02
-2.495947293937206268e-02 1.959331482648849487e-01 1.535908281803131104e-01 -5.082548130303621292e-03 3.839859962463378906e-01 1.807842999696731567e-01 2.923711240291595459e-01 1.884547472000122070e-01 2.349739223718643188e-01 -5.908263474702835083e-02 1.643325537443161011e-01 6.221650913357734680e-02 -1.235250756144523621e-01 -1.852723211050033569e-01 -1.834338009357452393e-01 -8.465556800365447998e-02 -1.444498449563980103e-01 8.644434064626693726e-02 -1.550431847572326660e-01 -2.438121438026428223e-01 -2.033289521932601929e-01 6.631471961736679077e-02 2.136888653039932251e-01 -7.268360257148742676e-02 1.073227822780609131e-01 -2.018231451511383057e-01 1.714764982461929321e-01 8.824962377548217773e-02 -2.699601836502552032e-02 2.946100234985351562e-01 1.954224109649658203e-01 -1.805674880743026733e-01
9.522269666194915771e-02 3.047253191471099854e-01 -5.450899526476860046e-02 -1.012403666973114014e-01 -2.925426363945007324e-01 -3.657867014408111572e-01 2.766015827655792236e-01 1.847941777668893337e-03 2.963621020317077637e-01 6.909269839525222778e-02 4.676129296422004700e-02 -1.075334846973419189e-01 -1.256489455699920654e-01 -8.866603672504425049e-02 1.135607510805130005e-01 -2.566294670104980469e-01 -1.213632822036743164e-01 -2.466791681945323944e-02 -3.243784308433532715e-01 -2.024187594652175903e-01 -1.111832633614540100e-01 -1.047320067882537842e-01 1.458424925804138184e-01 1.349446643143892288e-02 6.373293697834014893e-02 -2.287186384201049805e-01 1.621048711240291595e-02 5.946210026741027832e-02 9.755675494670867920e-02 1.734620183706283569e-01 2.554161846637725830e-01 9.418973326683044434e-02
-5.576128140091896057e-03 4.804944694042205811e-01 1.627807319164276123e-01 -9.821239113807678223e-02 3.236049413681030273e-02 -2.261968515813350677e-02 -1.250812560319900513e-01 -6.301047652959823608e-02 1.971643045544624329e-02 1.893435567617416382e-01 -5.478286184370517731e-03 8.864567428827285767e-02 -1.085923388600349426e-01 -1.555842012166976929e-01 6.436978280544281006e-02 1.116386055946350098e-01 -2.250554263591766357e-01 -3.303881287574768066e-01 -2.076862752437591553e-01 -2.669419944286346436e-01 2.002291679382324219e-01 -2.798029780387878418e-02 8.489361405372619629e-02 2.617887258529663086e-01 2.225233986973762512e-02 -1.231313645839691162e-01 -1.301492191851139069e-02 -6.178708747029304504e-02 -2.057517021894454956e-01 1.154680773615837097e-01 2.358512133359909058e-01 -3.054412007331848145e-01
-1.457298249006271362e-01 1.890616714954376221e-01 -5.935494601726531982e-02 -1.673357784748077393e-01 -7.338798604905605316e-03 -1.143991127610206604e-01 2.948214411735534668e-01 2.265010327100753784e-01 1.868936419486999512e-02 -1.092233136296272278e-01 1.741627305746078491e-01 -9.756512939929962158e-02 -2.405967563390731812e-01 -1.059347391128540039e-01 9.377839416265487671e-02 1.002278411760926247e-03 -6.584288924932479858e-02 -3.410390317440032959e-01 -1.554634720087051392e-01 -1.059253886342048645e-01 1.464456468820571899e-01 -2.567946910858154297e-01 4.857816174626350403e-02 2.430605888366699219e-01 1.740440875291824341e-01 -7.137647364288568497e-03 -3.709584176540374756e-01 -2.480692267417907715e-01 1.956730931997299194e-01 -1.166002452373504639e-01 1.722709238529205322e-01 -1.190970093011856079e-01
-6.631521880626678467e-02 2.762691080570220947e-01 1.585467308759689331e-01 -4.149682354182004929e-03 -2.455222308635711670e-01 -3.239605426788330078e-01 2.139127701520919800e-01 -2.194113796576857567e-03 2.198508679866790771e-01 -3.431582008488476276e-04 -8.209389448165893555e-02 1.328375041484832764e-01 -3.035801053047180176e-01 -2.178619801998138428e-01 -2.401891350746154785e-01 -2.541936635971069336e-01 -2.796572148799896240e-01 -2.957479357719421387e-01 -1.232507452368736267e-01 1.628843322396278381e-02 1.468131244182586670e-01 -6.641124933958053589e-02 1.187122538685798645e-01 5.235521495342254639e-02 1.239791363477706909e-01 -3.342075273394584656e-02 1.455861926078796387e-01 -5.871262028813362122e-02 6.728967279195785522e-02 2.714852988719940186e-01 7.067219167947769165e-02 1.386621873825788498e-02
-5.678754314430989325e-05 3.426254093647003174e-01 4.847975447773933411e-02 -4.396310448646545410e-02 -1.666619628667831421e-01 -7.759200036525726318e-02 1.166592463850975037e-01 -1.235270723700523376e-01 3.083037585020065308e-02 -1.880216151475906372e-01 4.572694376111030579e-02 -7.081732619553804398e-03 -2.393011152744293213e-01 -1.820912361145019531e-01 -1.234986558556556702e-01 5.857888609170913696e-02 -9.003191441297531128e-02 -1.998683214187622070e-01 -4.984275400638580322e-01 -6.381765007972717285e-02 -2.757698595523834229e-01 -2.102242596447467804e-02 1.901572644710540771e-01 3.398859798908233643e-01 -1.429952979087829590e-01 -2.110811769962310791e-01 -6.008367612957954407e-02 -6.487087160348892212e-02 1.721014529466629028e-01 1.876763254404067993e-01 4.081119596958160400e-02 -7.298572454601526260e-03
-5.295166000723838806e-02 3.703436851501464844e-01 3.548854263499379158e-03 -9.752665460109710693e-02 -3.217356204986572266e-01 -2.147317975759506226e-01 1.603480428457260132e-01 -2.257151715457439423e-02 3.833341971039772034e-02 -4.548384621739387512e-02 -6.686086207628250122e-02 8.338260650634765625e-02 -1.058881878852844238e-01 -7.039869576692581177e-02 -7.188872247934341431e-02 -1.099317371845245361e-01 -1.463949978351593018e-01 -3.388357758522033691e-01 -3.301145732402801514e-01 1.128180138766765594e-02 1.422570645809173584e-01 -5.657834187150001526e-02 3.598436713218688965e-01 -5.647382885217666626e-02 2.755957841873168945e-01 -1.237678155303001404e-01 2.080970555543899536e-01 -2.140394896268844604e-01 -3.708257898688316345e-02 1.260822862386703491e-01 -1.643120050430297852e-01 -1.313563250005245209e-02
-1.522569656372070312e-01 2.690832316875457764e-01 1.710062287747859955e-02 -2.207776345312595367e-02 9.312410838901996613e-03 -2.681559026241302490e-01 2.261319458484649658e-01 -3.481679037213325500e-02 2.121949046850204468e-01 -1.560830324888229370e-01 2.220983430743217468e-02 1.410545408725738525e-01 3.960627689957618713e-02 -6.706497818231582642e-02 -1.622521430253982544e-01 1.183372107334434986e-03 -8.633368462324142456e-02 -2.523887753486633301e-01 -2.247161567211151123e-01 1.445328593254089355e-01 9.661571681499481201e-02 -1.290419399738311768e-01 4.118090271949768066e-01 1.655560880899429321e-01 3.574888408184051514e-01 -4.663964733481407166e-02 2.015273459255695343e-02 -1.953603029251098633e-01 1.069370657205581665e-01 2.865497767925262451e-01 -1.684572845697402954e-01 3.356121852993965149e-02
-2.109364122152328491e-01 4.233901500701904297e-01 -4.172474611550569534e-03 -3.353607058525085449e-01 1.492867767810821533e-01 7.918597012758255005e-02 9.721172042191028595e-03 4.477892443537712097e-02 -1.942400820553302765e-02 -5.695831961929798126e-03 1.161255985498428345e-01 -5.074860900640487671e-02 -5.431159585714340210e-02 -1.299674715846776962e-02 -1.356412656605243683e-02 4.105672240257263184e-02 1.068701073527336121e-01 -7.634165138006210327e-02 1.135539822280406952e-02 -4.928039908409118652e-01 1.282691061496734619e-01 -2.552825510501861572e-01 1.452888995409011841e-01 8.739533275365829468e-02 2.503520250320434570e-01 2.792488038539886475e-02 -1.522315889596939087e-01 -4.796556010842323303e-02 -7.871109247207641602e-02 1.211331263184547424e-01 -1.024668850004673004e-02 -3.621319830417633057e-01
-2.535675764083862305e-01 3.261691331863403320e-02 2.156044244766235352e-01 -1.592113524675369263e-01 1.273227110505104065e-02 8.368571102619171143e-02 -1.137240231037139893e-01 -4.081940650939941406e-02 1.185430064797401428e-01 -4.930437356233596802e-02 1.799545884132385254e-01 1.388457566499710083e-01 -1.108181849122047424e-01 -7.716038078069686890e-02 8.405224420130252838e-03 -2.800187766551971436e-01 -2.950243651866912842e-01 -2.557792961597442627e-01 -7.839878648519515991e-02 -2.366311997175216675e-01 9.415090829133987427e-02 1.517111808061599731e-01 6.317005306482315063e-02 1.758154481649398804e-01 2.400019019842147827e-01 -3.590469658374786377e-01 -1.646454334259033203e-01 4.018896818161010742e-02 8.204416185617446899e-02 1.947947144508361816e-01 3.655330836772918701e-01 -3.557800874114036560e-02
3.443009778857231140e-02 -1.311649084091186523e-01 8.147346973419189453e-02 -1.708969026803970337e-01 -9.209570474922657013e-03 1.364543139934539795e-01 2.610818147659301758e-01 9.127327054738998413e-02 -9.670253098011016846e-02 1.721796393394470215e-01 8.943378180265426636e-02 -5.092497915029525757e-02 -1.849419772624969482e-01 1.895951777696609497e-01 -2.928600087761878967e-02 3.935326635837554932e-02 -1.053710281848907471e-01 -2.321495413780212402e-01 -4.985493123531341553e-01 -1.933799088001251221e-01 1.115126758813858032e-01 7.208639383316040039e-02 1.888072118163108826e-02 5.710494518280029297e-02 4.189828336238861084e-01 5.113394558429718018e-02 3.520782664418220520e-02 -1.441932022571563721e-01 -3.130818530917167664e-02 3.894374966621398926e-01 -1.683333329856395721e-02 -5.578529462218284607e-02
-2.347266823053359985e-01 2.127425670623779297e-01 -2.199817821383476257e-02 -8.580157160758972168e-02 2.744475901126861572e-01 1.598322689533233643e-01 2.107611149549484253e-01 7.661930471658706665e-02 2.500087320804595947e-01 -3.533941134810447693e-02 1.984234154224395752e-01 9.245696663856506348e-02 -1.791024953126907349e-01 -2.116046696901321411e-01 5.507983267307281494e-02 -9.228489547967910767e-02 -4.073065221309661865e-01 -7.869958132505416870e-02 -1.150255203247070312e-01 -1.470143646001815796e-01 2.838119864463806152e-01 8.046449162065982819e-03 -1.161558404564857483e-01 -1.123405918478965759e-01 -7.198072038590908051e-03 -3.310309052467346191e-01 2.249782159924507141e-02 2.005516439676284790e-01 1.455387324094772339e-01 2.194231599569320679e-01 -4.427436366677284241e-02 -7.245821505784988403e-02
3.432942181825637817e-02 2.488771229982376099e-01 -5.279600247740745544e-02 -2.753640152513980865e-02 2.600813098251819611e-02 -1.753248274326324463e-01 2.465928494930267334e-01 -4.346707090735435486e-02 3.733394742012023926e-01 -1.985054761171340942e-01 2.515887618064880371e-01 -9.838053584098815918e-02 -6.798116862773895264e-02 2.315514087677001953e-01 8.665798604488372803e-02 -4.184657335281372070e-02 -3.278857097029685974e-02 -3.839628398418426514e-02 1.253967871889472008e-03 -5.895910784602165222e-02 -2.599275484681129456e-02 -1.000376045703887939e-01 3.491994738578796387e-01 3.069776296615600586e-02 9.299062192440032959e-02 -2.130471020936965942e-01 -2.914097607135772705e-01 -4.775276780128479004e-01 4.424292594194412231e-02 1.025981605052947998e-01 2.718674764037132263e-02 -1.258236076682806015e-02
-4.799333959817886353e-02 3.339352905750274658e-01 3.151595301460474730e-04 -1.750230044126510620e-01 -6.252752244472503662e-02 -3.629097342491149902e-01 4.372715651988983154e-01 -4.583216831088066101e-02 -4.904893040657043457e-02 6.189506966620683670e-04 1.153505221009254456e-01 -6.215882301330566406e-02 -9.637268632650375366e-02 -6.249433383345603943e-02 -1.037022005766630173e-02 2.407505065202713013e-01 -6.177055463194847107e-02 -2.521087825298309326e-01 -1.220928803086280823e-01 -2.661422193050384521e-01 2.953057885169982910e-01 -9.423871338367462158e-02 4.213014245033264160e-02 -1.881888136267662048e-02 6.814754754304885864e-02 -6.760958582162857056e-02 1.526019722223281860e-01 -2.655056416988372803e-01 2.729378938674926758e-01 8.016951382160186768e-02 -1.201553363353013992e-02 2.006259188055992126e-02
3.795529603958129883e-01 3.179080188274383545e-01 -1.746773123741149902e-01 -6.057379022240638733e-02 1.148557290434837341e-01 1.539111882448196411e-02 4.035556316375732422e-01 9.734338521957397461e-02 2.739512920379638672e-01 -1.343796551227569580e-01 -8.164064586162567139e-02 3.637633472681045532e-02 -2.208737283945083618e-01 -4.880019649863243103e-02 -5.025114864110946655e-02 -7.120276242494583130e-02 -1.668905019760131836e-01 -1.379027366638183594e-01 -2.038612216711044312e-01 -2.786177443340420723e-03 -4.789545759558677673e-02 1.037898361682891846e-01 3.147037923336029053e-01 -9.235788136720657349e-02 2.241652160882949829e-01 -1.119173765182495117e-01 3.744630888104438782e-02 -9.902098029851913452e-02 -3.096182830631732941e-03 2.531701624393463135e-01 -1.391765773296356201e-01 9.243764728307723999e-02
1.105511412024497986e-01 -7.212866097688674927e-02 2.116752862930297852e-01 -2.115107327699661255e-01 -7.365185301750898361e-03 4.156293347477912903e-02 2.177911251783370972e-01 1.820589900016784668e-01 1.833335161209106445e-01 -1.116851065307855606e-02 2.522459924221038818e-01 -2.328241765499114990e-01 -1.030609086155891418e-01 6.306732445955276489e-02 4.910821095108985901e-02 2.862882018089294434e-01 -1.365653872489929199e-01 -3.374632000923156738e-01 -1.488305181264877319e-01 -1.705385893583297729e-01 1.013332977890968323e-01 6.277782469987869263e-02 1.694396585226058960e-01 -2.834449410438537598e-01 5.588177591562271118e-02 -2.296299934387207031e-01 -1.281586140394210815e-01 -1.608338803052902222e-01 -7.788471877574920654e-02 3.645607531070709229e-01 1.253665238618850708e-01 1.649467647075653076e-02
-2.696684300899505615e-01 4.043248295783996582e-01 1.552171632647514343e-02 5.927494913339614868e-02 -4.547225683927536011e-02 -1.532339006662368774e-01 1.262330543249845505e-02 9.782405197620391846e-02 -1.933337375521659851e-02 -7.152279466390609741e-02 1.372155100107192993e-01 -1.014980021864175797e-02 1.119245216250419617e-01 1.806694269180297852e-02 -1.571981608867645264e-01 4.035585373640060425e-02 9.216164797544479370e-02 -1.160507090389728546e-02 -1.225666180253028870e-01 -2.761914730072021484e-01 1.447840631008148193e-01 2.259968966245651245e-01 1.902346909046173096e-01 -4.118760675191879272e-02 1.585381180047988892e-01 -3.058429062366485596e-01 -2.624875903129577637e-01 2.472175844013690948e-02 -1.682964898645877838e-02 3.255392014980316162e-01 -2.350089699029922485e-01 -3.187883794307708740e-01
1.437483876943588257e-01 1.253982633352279663e-01 1.697051525115966797e-01 -2.223694771528244019e-01 1.633364409208297729e-01 -3.968168795108795166e-02 1.334762573242187500e-01 2.228151112794876099e-01 -8.258177340030670166e-02 -1.161860823631286621e-01 8.357425034046173096e-02 -2.037701457738876343e-01 -1.055974066257476807e-01 1.841852962970733643e-01 -2.464469224214553833e-01 5.205262824892997742e-02 -1.113898530602455139e-01 -3.812453746795654297e-01 -6.116532534360885620e-02 -2.861514687538146973e-01 5.164306983351707458e-02 -1.845531612634658813e-01 -1.083140261471271515e-02 3.810089826583862305e-01 -4.425264522433280945e-02 -2.266142219305038452e-01 -1.051270663738250732e-01 -2.534591853618621826e-01 1.204649284482002258e-01 1.875163018703460693e-01 9.040862321853637695e-02 -2.135656587779521942e-02
5.146443098783493042e-02 2.410346418619155884e-01 -1.506693363189697266e-01 -1.080590859055519104e-01 -2.246350795030593872e-01 -1.796643286943435669e-01 1.645680516958236694e-01 3.314194735139608383e-03 1.963789612054824829e-01 -2.044931501150131226e-01 1.976807042956352234e-02 4.143878221511840820e-01 -4.393750429153442383e-02 2.007017731666564941e-01 4.396029189229011536e-02 2.394986599683761597e-01 -1.065936759114265442e-01 -3.835022151470184326e-01 -7.633312046527862549e-02 2.403174340724945068e-02 -2.343010529875755310e-02 -9.095065295696258545e-02 1.137971803545951843e-01 -2.523362636566162109e-01 1.799902170896530151e-01 -3.755134716629981995e-02 9.791532903909683228e-02 5.161767452955245972e-02 -1.252201944589614868e-01 1.600568741559982300e-01 1.895617693662643433e-01 -2.597549259662628174e-01
-1.688757389783859253e-01 2.514621987938880920e-02 1.647266000509262085e-01 -3.327182531356811523e-01 -2.963352575898170471e-02 -1.027819886803627014e-01 9.236352890729904175e-02 -1.586322784423828125e-01 1.134122759103775024e-01 -1.346608698368072510e-01 7.310109585523605347e-02 4.061484336853027344e-02 -1.849325597286224365e-01 -1.921862661838531494e-01 1.679943352937698364e-01 -1.258274167776107788e-01 -3.287921249866485596e-01 -3.524889238178730011e-03 -3.092550486326217651e-02 -2.806553244590759277e-01 6.356334686279296875e-02 -2.668220400810241699e-01 1.962354332208633423e-01 1.204002052545547485e-01 2.104227691888809204e-01 7.715699076652526855e-02 -2.506816983222961426e-01 2.174233496189117432e-01 5.217285454273223877e-02 1.856528967618942261e-01 -5.613503232598304749e-02 -3.434102833271026611e-01
-4.573371633887290955e-02 2.431154847145080566e-01 -1.324226260185241699e-01 -3.309565484523773193e-01 -6.448016315698623657e-02 -2.125934232026338577e-03 3.128967881202697754e-01 -5.062500759959220886e-02 1.912510991096496582e-01 -2.631757780909538269e-02 1.032502390444278717e-02 -1.184599697589874268e-01 -1.374886929988861084e-01 -3.103537261486053467e-01 4.032994806766510010e-02 4.072670638561248779e-01 7.296308130025863647e-02 -2.086736410856246948e-01 -1.187979727983474731e-01 4.757903888821601868e-02 1.554169356822967529e-01 -2.251266390085220337e-01 9.639805555343627930e-02 1.650603711605072021e-01 2.580751776695251465e-01 -1.979671977460384369e-02 -1.052174866199493408e-01 -1.901275515556335449e-01 1.930055767297744751e-01 1.492929309606552124e-01 1.214468479156494141e-01 -8.865338563919067383e-02
-9.974197298288345337e-02 3.420495092868804932e-01 -1.535435318946838379e-01 -3.334325850009918213e-01 -1.484501808881759644e-01 -8.985248208045959473e-02 2.462419867515563965e-01 1.538518965244293213e-01 3.158605396747589111e-01 1.974383182823657990e-02 8.444754779338836670e-02 7.757920771837234497e-02 -7.553286850452423096e-03 -2.924883663654327393e-01 -2.932160533964633942e-02 -1.018785908818244934e-01 -1.263508051633834839e-01 4.933086037635803223e-02 -2.288977950811386108e-01 -8.889468759298324585e-02 -1.247562468051910400e-01 -1.310295313596725464e-01 -2.988317422568798065e-02 1.394755095243453979e-01 9.819904714822769165e-02 -2.752244770526885986e-01 1.463713962584733963e-02 1.044321432709693909e-01 2.657914161682128906e-01 2.414239048957824707e-01 2.366288900375366211e-01 -2.284107170999050140e-02
6.061428785324096680e-02 1.754825189709663391e-02 -1.626661233603954315e-02 -1.775823235511779785e-01 1.225163135677576065e-02 -3.040624037384986877e-02 6.451351940631866455e-02 2.403279840946197510e-01 1.435851305723190308e-01 -2.506104707717895508e-01 1.061966493725776672e-01 -4.267319291830062866e-02 -1.470961272716522217e-01 1.099552363157272339e-01 2.268450856208801270e-01 1.076804250478744507e-01 -1.154561787843704224e-01 5.101082846522331238e-03 -2.686291038990020752e-01 -2.249092906713485718e-01 2.181758880615234375e-01 4.297177121043205261e-02 3.134633973240852356e-02 -3.251677155494689941e-01 1.716051250696182251e-01 -3.472558856010437012e-01 1.500590145587921143e-01 -2.687281072139739990e-01 5.223803967237472534e-02 9.438874572515487671e-02 2.284051924943923950e-01 -3.272325396537780762e-01
-4.234009981155395508e-02 6.856756657361984253e-02 8.962146937847137451e-02 -1.590294241905212402e-01 -1.343377977609634399e-01 -9.005756676197052002e-02 2.854436337947845459e-01 -1.404722332954406738e-01 2.671813219785690308e-02 -8.089403808116912842e-02 1.286268234252929688e-01 4.352700337767601013e-02 -7.579649239778518677e-02 -2.927255034446716309e-01 -1.022044420242309570e-01 -2.324209511280059814e-01 -1.701417006552219391e-02 -2.816843390464782715e-01 -1.876458525657653809e-01 2.021712949499487877e-03 2.159732878208160400e-01 -5.911185871809720993e-03 2.745742797851562500e-01 1.217658147215843201e-01 4.060362279415130615e-01 -1.752031035721302032e-02 1.243542581796646118e-01 -8.972635865211486816e-02 4.332404583692550659e-02 4.073463082313537598e-01 -1.994317471981048584e-01 -5.660348385572433472e-02
-1.007884144783020020e-01 1.617069542407989502e-01 1.095053777098655701e-01 -2.106182575225830078e-01 -5.127070471644401550e-02 -1.603357642889022827e-01 1.915141940116882324e-01 -9.301059180870652199e-04 6.261946260929107666e-02 1.754329353570938110e-02 3.295771405100822449e-02 1.873621195554733276e-01 -1.556662768125534058e-01 -1.250236630439758301e-01 2.997097671031951904e-01 -1.152701452374458313e-01 -2.363694161176681519e-01 -1.935996115207672119e-01 -1.749822497367858887e-02 -3.994066417217254639e-01 -1.635367609560489655e-02 -1.170539855957031250e-01 4.440831243991851807e-01 -9.083508700132369995e-02 -1.440636534243822098e-02 1.459910571575164795e-01 -1.347613036632537842e-01 6.020115688443183899e-02 1.626152843236923218e-01 1.362373083829879761e-01 -7.607874274253845215e-02 -3.036763370037078857e-01
7.159221917390823364e-02 1.876956969499588013e-01 -6.707713007926940918e-02 -1.975095272064208984e-01 2.109197713434696198e-02 -2.408139407634735107e-01 3.137963116168975830e-01 3.987573087215423584e-02 4.474674351513385773e-03 -2.046053409576416016e-01 3.893512785434722900e-01 2.248467504978179932e-01 -9.290736168622970581e-02 -2.423784136772155762e-01 -1.073744967579841614e-01 6.498455256223678589e-02 9.050142951309680939e-03 -3.390139937400817871e-01 -2.110250741243362427e-01 -2.092757374048233032e-01 6.117309257388114929e-02 -7.361021637916564941e-02 -1.108895689249038696e-01 4.846879467368125916e-02 5.932547897100448608e-02 1.056654974818229675e-01 -3.377628624439239502e-01 -1.048506796360015869e-01 2.276019603013992310e-01 -1.102253329008817673e-02 7.500250637531280518e-02 7.757245004177093506e-02
-1.090117096900939941e-01 1.248521357774734497e-01 -1.602788120508193970e-01 1.519795656204223633e-01 -1.728008240461349487e-01 -1.820469088852405548e-02 1.931847929954528809e-01 1.114470139145851135e-01 3.286743760108947754e-01 1.054730452597141266e-02 2.964050471782684326e-01 -8.368561416864395142e-02 -3.534098565578460693e-01 5.905716866254806519e-02 -1.576626896858215332e-01 1.311372965574264526e-01 -2.267340943217277527e-02 -3.861584886908531189e-02 1.362389139831066132e-02 -3.307566046714782715e-01 -4.369069635868072510e-02 -1.977503895759582520e-01 5.099108815193176270e-02 1.140737608075141907e-01 1.381603479385375977e-01 -2.506051659584045410e-01 -5.021558329463005066e-02 -2.003930956125259399e-01 -1.922521442174911499e-01 1.107413917779922485e-01 1.046178787946701050e-01 -3.426567912101745605e-01
1.535605341196060181e-01 2.646178603172302246e-01 -9.772590361535549164e-03 -1.977643519639968872e-01 -4.135864228010177612e-02 -1.459941715002059937e-01 2.870763838291168213e-01 1.353595405817031860e-01 6.840153038501739502e-02 -1.968207210302352905e-01 3.076363205909729004e-01 -2.279921472072601318e-01 -2.057226598262786865e-01 -1.745196431875228882e-01 -1.680123209953308105e-01 4.472035914659500122e-02 6.413632538169622421e-03 -2.726606428623199463e-01 -2.061603814363479614e-01 -1.209324374794960022e-01 1.767376661300659180e-01 -2.757934927940368652e-01 9.840600192546844482e-02 5.790109559893608093e-02 1.527469903230667114e-01 -1.466635498218238354e-03 -3.615291118621826172e-01 -9.479612857103347778e-02 1.546349227428436279e-01 -9.522295743227005005e-02 -4.357578977942466736e-02 -2.525869198143482208e-02
1.704102307558059692e-01 3.873876631259918213e-01 -1.258001476526260376e-01 7.850862294435501099e-02 -6.389621179550886154e-03 -2.252909541130065918e-02 2.756595611572265625e-01 9.697131812572479248e-03 1.178865507245063782e-01 -2.283421903848648071e-01 2.423640489578247070e-01 -1.199200302362442017e-01 -3.242638707160949707e-01 -1.855986118316650391e-01 -3.365380465984344482e-01 1.358553469181060791e-01 -2.238923013210296631e-01 1.676419936120510101e-02 -2.631537020206451416e-01 -7.649743463844060898e-03 1.210584044456481934e-01 -1.621558368206024170e-01 1.562369316816329956e-01 -1.441580951213836670e-01 8.020836114883422852e-02 -1.596907526254653931e-01 -2.363337017595767975e-02 -1.410895735025405884e-01 -1.710221469402313232e-01 4.762654751539230347e-02 1.483379006385803223e-01 -5.048562772572040558e-03
-1.818624436855316162e-01 1.554713696241378784e-01 -1.173712611198425293e-01 6.292863935232162476e-02 -1.274630129337310791e-01 1.943917479366064072e-03 2.170679122209548950e-01 1.182353496551513672e-01 2.064045369625091553e-01 2.788289487361907959e-01 -1.250818669795989990e-01 7.107730954885482788e-02 -1.975337266921997070e-01 2.517795264720916748e-01 -2.503212913870811462e-02 -1.227253898978233337e-01 7.606544345617294312e-02 -3.432343602180480957e-01 -1.941170096397399902e-01 5.957562010735273361e-03 1.175714656710624695e-01 -2.706318497657775879e-01 2.481887042522430420e-01 -1.182976216077804565e-01 2.060861438512802124e-01 -1.640353202819824219e-01 1.321911066770553589e-01 1.103522628545761108e-01 7.924512773752212524e-02 1.944894790649414062e-01 3.095122277736663818e-01 -1.600603759288787842e-01
1.464072316884994507e-01 2.399164289236068726e-01 9.858248755335807800e-03 -6.589035689830780029e-02 4.638804495334625244e-02 -2.583656013011932373e-01 1.967459022998809814e-01 4.192558676004409790e-02 1.499963551759719849e-01 -2.735171318054199219e-01 9.500892460346221924e-02 9.264726936817169189e-02 -1.025682967156171799e-02 1.138759776949882507e-01 1.395332813262939453e-01 1.596532389521598816e-02 -4.096131324768066406e-01 -6.245365366339683533e-02 2.425761148333549500e-02 -4.115269780158996582e-01 5.533317849040031433e-02 -1.213642582297325134e-01 2.666761279106140137e-01 -1.115954890847206116e-01 1.116835102438926697e-01 -2.082839049398899078e-02 -2.577175796031951904e-01 -1.713395565748214722e-01 -8.975329250097274780e-02 1.705407798290252686e-01 1.081726923584938049e-01 2.428291141986846924e-01
7.082302123308181763e-02 1.864156574010848999e-01 -1.662970334291458130e-01 1.153007801622152328e-02 -1.691500693559646606e-01 -1.315084248781204224e-01 1.395136415958404541e-01 -3.558455407619476318e-02 1.175730973482131958e-01 -1.255504637956619263e-01 1.163143515586853027e-01 -1.774970591068267822e-01 -1.434552818536758423e-01 -1.900234073400497437e-01 -2.062432765960693359e-01 -1.180676668882369995e-01 -2.326121330261230469e-01 -2.378893196582794189e-01 -2.662007212638854980e-01 -2.542011067271232605e-02 6.706468015909194946e-02 -8.776947855949401855e-02 3.270110189914703369e-01 -4.017829149961471558e-02 2.048235386610031128e-01 -2.833701483905315399e-02 -5.315570160746574402e-03 -1.433942168951034546e-01 4.602386802434921265e-02 5.467223525047302246e-01 -1.031285077333450317e-01 -7.660909555852413177e-03
-1.130574122071266174e-01 -1.124585717916488647e-01 3.102587908506393433e-02 6.274998653680086136e-03 -1.098420023918151855e-01 6.384560465812683105e-02 1.663784086704254150e-01 -3.457580134272575378e-02 1.929088234901428223e-01 -2.199764400720596313e-01 3.100163340568542480e-01 -2.975856699049472809e-02 -1.943358629941940308e-01 6.519895792007446289e-02 1.947100609540939331e-01 7.001089304685592651e-02 1.239535138010978699e-01 -9.364564716815948486e-02 -2.875635623931884766e-01 -2.777285873889923096e-01 4.990028589963912964e-02 -1.373217627406120300e-02 2.827816903591156006e-01 -9.828373789787292480e-02 5.902869626879692078e-02 -2.288073748350143433e-01 2.815794572234153748e-02 -4.289073348045349121e-01 -7.927427440881729126e-02 1.816468983888626099e-01 2.090227007865905762e-01 -2.475772947072982788e-01
1.528601497411727905e-01 4.624834358692169189e-01 -4.772424232214689255e-03 -1.235205680131912231e-02 -5.267065018415451050e-02 6.619607657194137573e-02 2.066321074962615967e-01 -1.371818035840988159e-01 9.010857902467250824e-03 -2.775318026542663574e-01 1.234156191349029541e-01 -1.034324690699577332e-01 -2.981648147106170654e-01 -1.662243455648422241e-01 -1.106393039226531982e-01 2.895785868167877197e-01 -3.929653391242027283e-02 -2.454735934734344482e-01 -1.696401089429855347e-01 6.676818430423736572e-02 3.896970674395561218e-02 1.068383604288101196e-01 2.713567912578582764e-01 1.418282240629196167e-01 2.610465586185455322e-01 -9.292028099298477173e-02 -1.691242679953575134e-02 -2.296176552772521973e-01 1.276789605617523193e-01 8.299047499895095825e-02 -1.485761068761348724e-02 -1.526805013418197632e-01
-2.749318182468414307e-01 5.471567809581756592e-02 2.850134074687957764e-01 -1.955617964267730713e-01 -2.433138638734817505e-01 4.358829557895660400e-02 7.000103592872619629e-02 2.611643373966217041e-01 -8.638664335012435913e-02 1.639798432588577271e-01 9.885367751121520996e-02 1.258377823978662491e-02 -1.146077811717987061e-01 -2.332954853773117065e-02 2.377194724977016449e-02 1.835674494504928589e-01 -2.217166274785995483e-01 -1.822062432765960693e-01 3.240131214261054993e-02 -3.146698176860809326e-01 1.372913122177124023e-01 8.559036254882812500e-02 -3.205415233969688416e-02 1.874472945928573608e-01 2.347912788391113281e-01 -3.817264735698699951e-01 -2.083397060632705688e-01 -3.377507627010345459e-02 -6.577087938785552979e-02 1.305302977561950684e-01 2.475361824035644531e-01 -5.215596780180931091e-02
7.753970474004745483e-02 9.744638204574584961e-02 2.778504192829132080e-01 -3.108209557831287384e-02 -8.456565439701080322e-02 5.386722460389137268e-02 1.832977533340454102e-01 2.894364856183528900e-02 2.721716761589050293e-01 3.281952580437064171e-03 3.557156920433044434e-01 4.666922613978385925e-02 -1.221907585859298706e-01 8.725849539041519165e-02 2.768851816654205322e-01 2.604683339595794678e-01 -1.343778818845748901e-01 -2.356875501573085785e-02 -2.377433329820632935e-01 -2.608100175857543945e-01 1.529133170843124390e-01 3.181365504860877991e-02 1.588952392339706421e-01 -1.805058270692825317e-01 -1.819714717566967010e-02 -2.771024107933044434e-01 7.195302098989486694e-02 -2.793445587158203125e-01 8.502387255430221558e-02 1.195566952228546143e-01 2.357594668865203857e-01 -1.707867383956909180e-01
7.753670960664749146e-02 -6.773655116558074951e-02 1.873755753040313721e-01 7.366612553596496582e-03 3.953495528548955917e-03 1.754000782966613770e-01 9.861481934785842896e-02 1.043362244963645935e-01 1.321709603071212769e-01 -1.548914611339569092e-02 1.429702341556549072e-01 1.197016388177871704e-01 -1.995904594659805298e-01 1.707965582609176636e-01 -1.030849479138851166e-02 2.027320712804794312e-01 -3.552457094192504883e-01 -3.026470541954040527e-01 -8.907551318407058716e-02 -2.765406668186187744e-01 5.052183568477630615e-02 1.502622365951538086e-01 2.726406157016754150e-01 -1.857219636440277100e-01 1.686276495456695557e-02 -2.751431167125701904e-01 -2.454617470502853394e-01 -2.500506043434143066e-01 -4.347639903426170349e-02 2.741124331951141357e-01 4.071968421339988708e-02 -1.629126816987991333e-01
-7.689607888460159302e-02 7.968683540821075439e-02 1.082965880632400513e-01 -3.152227103710174561e-01 -8.192222565412521362e-02 9.602474421262741089e-02 -1.673676669597625732e-01 1.109953876584768295e-02 9.311126917600631714e-02 -1.487541105598211288e-02 6.372044980525970459e-02 -1.126190274953842163e-02 -1.754832267761230469e-01 -1.036155149340629578e-01 8.542527258396148682e-02 -8.203304558992385864e-02 -2.178666740655899048e-01 -2.891674339771270752e-01 -9.177728742361068726e-02 -3.841944634914398193e-01 2.386035919189453125e-01 8.109997212886810303e-02 2.552233636379241943e-01 1.727697104215621948e-01 1.782281547784805298e-01 -3.582493066787719727e-01 2.786098048090934753e-02 -7.350632548332214355e-02 1.022249981760978699e-01 1.262660324573516846e-01 3.084910809993743896e-01 -1.745980232954025269e-01
-5.792188458144664764e-03 4.544023573398590088e-01 2.598807215690612793e-01 -2.618189156055450439e-01 1.680139638483524323e-02 -1.094917505979537964e-01 3.330366909503936768e-01 -1.019634306430816650e-02 -3.378215245902538300e-03 -1.326495110988616943e-01 1.549368649721145630e-01 -1.090317592024803162e-01 5.710709095001220703e-02 4.055313020944595337e-02 -1.248619556427001953e-01 7.180788367986679077e-02 -1.369703263044357300e-01 -2.845373153686523438e-01 -1.530083417892456055e-01 5.319012328982353210e-02 2.336778789758682251e-01 7.243469357490539551e-03 7.565184682607650757e-02 -4.563597962260246277e-02 7.648714631795883179e-02 1.309669464826583862e-01 -6.020740047097206116e-02 -2.250072509050369263e-01 1.754044294357299805e-01 3.923815488815307617e-01 3.559145703911781311e-02 -5.724503472447395325e-02
-1.331010758876800537e-01 2.088578939437866211e-01 5.211979150772094727e-02 -3.879101872444152832e-01 1.181399673223495483e-01 7.031657546758651733e-02 1.015297323465347290e-01 1.975446194410324097e-01 2.380759268999099731e-02 -1.194078400731086731e-01 1.070677638053894043e-01 -7.056541740894317627e-02 -2.465146034955978394e-01 1.763752698898315430e-01 -8.864849060773849487e-02 1.887273341417312622e-01 2.864029109477996826e-01 -6.532073765993118286e-02 6.374803185462951660e-02 -4.740501642227172852e-01 9.035893529653549194e-02 -2.333666533231735229e-01 5.225633829832077026e-02 8.994807302951812744e-02 1.787991523742675781e-01 -1.317307502031326294e-01 -8.686199039220809937e-02 6.480572372674942017e-02 -1.296295523643493652e-01 7.976186275482177734e-02 7.925965636968612671e-02 -2.675337791442871094e-01
-1.473138630390167236e-01 -8.491121232509613037e-02 1.844250261783599854e-01 -1.626747250556945801e-01 -8.120848238468170166e-02 2.113236300647258759e-02 2.040927857160568237e-01 1.508911997079849243e-01 -5.556738376617431641e-02 2.710808813571929932e-01 2.088591307401657104e-01 1.246928200125694275e-01 -9.341408312320709229e-02 1.367492526769638062e-01 -1.205677390098571777e-01 3.180074095726013184e-01 -2.353328454773873091e-04 -1.892414391040802002e-01 -4.026903212070465088e-01 -1.526133716106414795e-02 1.791349649429321289e-01 -2.467066496610641479e-01 5.273404717445373535e-02 1.568986475467681885e-02 3.394174873828887939e-01 -1.516012102365493774e-01 -1.683175265789031982e-01 2.796067111194133759e-02 -2.018023133277893066e-01 2.319053411483764648e-01 5.842488631606101990e-02 3.019956313073635101e-02
-4.521455615758895874e-02 1.151865571737289429e-01 1.781237572431564331e-01 -4.369594529271125793e-02 1.317541301250457764e-01 1.018490046262741089e-01 9.294046461582183838e-02 4.279876500368118286e-02 8.272617310285568237e-02 -8.595588058233261108e-02 1.005672588944435120e-01 -1.157251372933387756e-02 -4.445843398571014404e-02 4.410780593752861023e-02 1.692137420177459717e-01 3.491265773773193359e-01 -1.487339287996292114e-01 -1.950180381536483765e-01 -2.080078721046447754e-01 -3.195494413375854492e-01 2.006915211677551270e-01 8.362319320440292358e-03 6.910753250122070312e-02 -2.851336896419525146e-01 1.279027163982391357e-01 -2.663141489028930664e-01 6.109606847167015076e-02 -4.335299134254455566e-01 8.863165974617004395e-02 1.106361150741577148e-01 1.748304218053817749e-01 -2.689644396305084229e-01
-5.112758278846740723e-02 1.211814656853675842e-01 -1.965715140104293823e-01 -2.366502881050109863e-01 -2.059983611106872559e-01 -3.166685346513986588e-03 1.124095469713211060e-01 -9.818982332944869995e-02 2.784432470798492432e-01 1.558356583118438721e-01 -6.721660494804382324e-02 1.948644220829010010e-02 -2.543317079544067383e-01 -8.165048062801361084e-02 -2.715936303138732910e-01 2.401883006095886230e-01 1.501833796501159668e-01 -8.131314069032669067e-02 -2.919528186321258545e-01 -2.307903021574020386e-01 7.472166791558265686e-03 -1.420100927352905273e-01 -6.983678322285413742e-03 -2.807916998863220215e-01 6.519386172294616699e-02 -2.217799052596092224e-02 -1.527981460094451904e-01 1.564127020537853241e-02 1.633709222078323364e-01 3.433373272418975830e-01 2.719656229019165039e-01 -1.279601547867059708e-02
-7.735825330018997192e-02 8.142945170402526855e-02 2.004735767841339111e-01 -1.153184920549392700e-01 -1.987036783248186111e-03 -9.055087715387344360e-02 -8.447496592998504639e-02 1.375832855701446533e-01 2.150671742856502533e-02 -1.610596664249897003e-03 4.845561832189559937e-02 1.357334572821855545e-02 -5.119175463914871216e-02 -1.776695251464843750e-01 -2.591295540332794189e-02 -2.581290602684020996e-01 -3.249277174472808838e-01 -2.753989771008491516e-02 -2.111865729093551636e-01 -2.736960947513580322e-01 9.563048928976058960e-02 -2.700855433940887451e-01 6.193946674466133118e-02 -4.162628669291734695e-03 2.848190069198608398e-01 -3.398897945880889893e-01 -3.848600387573242188e-01 1.290901601314544678e-01 1.458386182785034180e-01 7.934883236885070801e-02 8.114279806613922119e-02 -2.962653636932373047e-01
-1.980221420526504517e-01 1.907142251729965210e-01 2.921064198017120361e-02 -2.171526998281478882e-01 1.479944884777069092e-01 1.475570052862167358e-01 8.103185147047042847e-02 1.194457635283470154e-01 6.482325494289398193e-02 -1.220440566539764404e-01 1.094389706850051880e-01 1.475209742784500122e-01 -1.557946801185607910e-01 -8.291665464639663696e-02 1.858237087726593018e-01 9.089135564863681793e-03 -1.925580203533172607e-01 -9.961366653442382812e-02 -1.638669520616531372e-02 -1.039558351039886475e-01 1.242524981498718262e-01 -2.028553336858749390e-01 8.687320351600646973e-02 3.863538056612014771e-02 -3.624992817640304565e-02 -6.005330085754394531e-01 -8.368740975856781006e-02 1.216248199343681335e-01 3.214193284511566162e-01 2.854036390781402588e-01 -1.697295159101486206e-02 -2.814897894859313965e-02
-6.117709353566169739e-02 4.030291736125946045e-01 1.312410384416580200e-01 -2.588478326797485352e-01 -1.233914808835834265e-04 -5.620809644460678101e-02 -8.037615567445755005e-02 -1.325403600931167603e-01 -1.293500326573848724e-02 3.541786223649978638e-02 -6.327072530984878540e-02 1.103785708546638489e-01 4.162260331213474274e-03 -2.475993484258651733e-01 -1.072621047496795654e-01 -9.032756835222244263e-02 1.324804965406656265e-03 -8.497916162014007568e-02 -3.841249272227287292e-02 -3.133540749549865723e-01 1.399551630020141602e-01 -1.680127680301666260e-01 6.627025455236434937e-02 7.141479104757308960e-02 -2.229442447423934937e-02 -4.592296481132507324e-01 -3.388215005397796631e-01 1.742395460605621338e-01 1.065025702118873596e-01 7.522758841514587402e-02 1.274634152650833130e-01 -2.642387747764587402e-01
2.053318023681640625e-01 2.671449482440948486e-01 8.770034462213516235e-02 -4.017845168709754944e-02 -3.814784809947013855e-02 -1.550177037715911865e-01 1.839289665222167969e-01 4.361475631594657898e-02 3.696316182613372803e-01 -3.328398466110229492e-01 1.706934869289398193e-01 1.263320446014404297e-01 -3.770492076873779297e-01 -2.152996808290481567e-01 1.051730662584304810e-01 -9.561120532453060150e-03 -1.306104958057403564e-01 -1.325785070657730103e-01 -8.191521465778350830e-02 4.151976108551025391e-02 1.609700322151184082e-01 -1.166992709040641785e-01 3.223977237939834595e-02 -1.217346042394638062e-01 2.523717880249023438e-01 6.599937379360198975e-02 2.944863736629486084e-01 -1.024951785802841187e-01 1.268569529056549072e-01 2.006103284657001495e-02 1.175888478755950928e-01 -1.723779290914535522e-01
-1.660076826810836792e-01 4.342432022094726562e-01 1.105635985732078552e-01 -1.004875302314758301e-01 7.711946219205856323e-02 -1.001487895846366882e-01 2.940655052661895752e-01 2.929923683404922485e-02 -2.663456648588180542e-02 4.124765470623970032e-02 2.890335023403167725e-01 -2.313326299190521240e-01 -1.415803581476211548e-01 2.205065041780471802e-01 -3.033688524737954140e-03 4.844767227768898010e-02 -9.142821282148361206e-02 -3.772372305393218994e-01 -5.590956285595893860e-02 -2.034811861813068390e-02 -1.196099147200584412e-01 -2.664130926132202148e-01 3.684576228260993958e-02 -1.198393180966377258e-01 -5.294346064329147339e-02 5.725090578198432922e-02 -9.043099731206893921e-02 -3.092176280915737152e-02 2.514343941584229469e-03 4.206961393356323242e-01 -1.753623783588409424e-02 -5.441264249384403229e-03
-7.156739383935928345e-02 2.376808822154998779e-01 -2.615530192852020264e-01 -1.105796620249748230e-01 2.076229080557823181e-02 -1.275439709424972534e-01 1.651541739702224731e-01 1.834640651941299438e-01 2.295659668743610382e-02 1.445903778076171875e-01 9.321500360965728760e-02 1.157136112451553345e-01 -3.779244422912597656e-01 -2.988645434379577637e-01 -1.408904343843460083e-01 -2.286183461546897888e-02 1.437003910541534424e-01 -3.646147251129150391e-01 -9.022798389196395874e-02 -1.662535071372985840e-01 -2.163753472268581390e-02 -1.477265208959579468e-01 4.235642030835151672e-02 9.492316097021102905e-02 3.823339343070983887e-01 2.881970629096031189e-02 -1.383017450571060181e-01 -3.975760191679000854e-03 2.271395027637481689e-01 -2.720506489276885986e-02 -1.264614760875701904e-01 -1.647241711616516113e-01
-6.051595509052276611e-02 2.883718907833099365e-01 -2.007520198822021484e-01 -2.488854676485061646e-01 1.144514903426170349e-01 -7.920473068952560425e-02 6.222338601946830750e-02 -1.245045065879821777e-01 1.534045785665512085e-01 -2.993422932922840118e-02 9.708082675933837891e-02 -1.188679132610559464e-02 -3.582990765571594238e-01 -2.429908961057662964e-01 -1.109348237514495850e-01 1.589289307594299316e-01 2.167270034551620483e-01 -3.474813997745513916e-01 -6.059503182768821716e-03 -7.264918088912963867e-02 1.048809215426445007e-01 -9.055951237678527832e-02 3.219766914844512939e-02 2.160493098199367523e-02 1.140355244278907776e-01 -8.992236107587814331e-02 1.514177769422531128e-01 -5.254187062382698059e-02 2.141477167606353760e-02 4.106175601482391357e-01 2.942764014005661011e-02 -3.205668032169342041e-01
-3.571303794160485268e-03 2.239599078893661499e-01 1.506064981222152710e-01 -1.057415902614593506e-01 1.740815937519073486e-01 -1.202786639332771301e-01 4.304699599742889404e-01 2.879540668800473213e-03 8.544511348009109497e-02 1.713188588619232178e-01 3.803311586380004883e-01 1.650152653455734253e-01 -1.576574742794036865e-01 -1.872869580984115601e-01 -1.489768084138631821e-02 9.064105898141860962e-02 4.650980234146118164e-03 -2.681184709072113037e-01 1.222821511328220367e-02 3.328030928969383240e-02 1.588473021984100342e-01 -5.523790791630744934e-02 -1.210727915167808533e-01 6.784667819738388062e-02 1.406036466360092163e-01 -1.464029252529144287e-01 1.234797667711973190e-02 -9.066756069660186768e-02 4.006017446517944336e-01 1.325060576200485229e-01 1.955267041921615601e-01 1.497340053319931030e-01
-7.081215083599090576e-02 1.795802265405654907e-02 3.033733069896697998e-01 -3.390257805585861206e-02 8.398938179016113281e-02 -1.167802065610885620e-01 3.525801375508308411e-02 2.150627970695495605e-02 2.117447406053543091e-01 6.749617308378219604e-02 1.280771642923355103e-01 3.013963103294372559e-01 -1.866033226251602173e-01 -2.871176600456237793e-01 1.852252334356307983e-01 -1.156833991408348083e-01 -6.453196704387664795e-02 -2.216847240924835205e-01 2.970921248197555542e-02 -2.621569335460662842e-01 2.206789702177047729e-01 -9.375321865081787109e-02 4.018890857696533203e-01 2.358325123786926270e-01 8.084162324666976929e-02 -1.921546459197998047e-01 -2.018462121486663818e-01 1.666578650474548340e-01 2.511413581669330597e-02 1.164232045412063599e-01 1.127100437879562378e-01 -1.452421098947525024e-01
1.291306018829345703e-01 -1.131288334727287292e-01 1.801027804613113403e-01 -2.020277231931686401e-01 4.434606432914733887e-02 1.473977416753768921e-01 9.869082272052764893e-02 1.036302745342254639e-01 2.525555789470672607e-01 -4.763455688953399658e-02 8.128000050783157349e-02 -8.298229426145553589e-02 -2.824816405773162842e-01 1.288470067083835602e-02 2.125934511423110962e-01 1.423954814672470093e-01 4.439383372664451599e-02 -2.914784848690032959e-01 -2.410068362951278687e-01 -3.328202366828918457e-01 9.289318323135375977e-02 4.649391770362854004e-02 2.393141090869903564e-01 -2.810756266117095947e-01 7.440733164548873901e-02 -1.046152338385581970e-01 -1.441085636615753174e-01 -3.097587525844573975e-01 -9.249822795391082764e-02 2.860564887523651123e-01 3.090775199234485626e-02 -2.711173333227634430e-02
-4.699438344687223434e-03 3.391224741935729980e-01 -2.902865968644618988e-02 -2.810428738594055176e-01 -1.371480226516723633e-01 -1.090797130018472672e-02 2.874795496463775635e-01 5.617578327655792236e-02 1.223670989274978638e-01 2.255266765132546425e-03 2.168906480073928833e-02 -2.150814831256866455e-01 -2.539846599102020264e-01 -3.311569988727569580e-01 1.021016761660575867e-01 2.393430918455123901e-01 4.017912968993186951e-02 -1.301251351833343506e-01 -2.263901084661483765e-01 -1.056723073124885559e-01 2.097114175558090210e-01 -3.016323745250701904e-01 2.625486813485622406e-02 2.520487606525421143e-01 2.034973949193954468e-01 -2.309631742537021637e-02 -7.985699176788330078e-02 -1.326344460248947144e-01 1.404322534799575806e-01 9.533365815877914429e-02 1.456754803657531738e-01 -2.712235972285270691e-02
-1.257241368293762207e-01 2.465350776910781860e-01 1.052293851971626282e-01 -2.716466784477233887e-01 9.947311133146286011e-02 -8.187972009181976318e-02 2.029085718095302582e-02 1.084920987486839294e-01 5.731356516480445862e-02 -5.486954376101493835e-02 6.884871423244476318e-02 -4.603138566017150879e-02 -6.574627757072448730e-02 -1.407980173826217651e-01 3.331420244649052620e-03 -1.391113400459289551e-01 -2.507497966289520264e-01 -1.664135456085205078e-01 -7.830430567264556885e-02 -2.157445698976516724e-01 1.725815981626510620e-01 -2.197322845458984375e-01 2.341925911605358124e-02 1.731268167495727539e-01 8.945270627737045288e-02 -3.984726071357727051e-01 -3.187153935432434082e-01 -6.871913094073534012e-03 2.886956334114074707e-01 6.845846772193908691e-02 1.773860752582550049e-01 -3.366934061050415039e-01
-5.574231594800949097e-02 8.473572880029678345e-02 4.208292812108993530e-02 -8.163717389106750488e-02 4.078508913516998291e-02 1.856927871704101562e-01 9.886868298053741455e-02 -9.894671849906444550e-03 -3.083433397114276886e-02 -3.155899932608008385e-03 2.180632203817367554e-01 1.484353840351104736e-01 -1.990097612142562866e-01 -6.832750886678695679e-02 -6.206555757671594620e-03 -1.250783540308475494e-02 -2.234721779823303223e-01 -4.746888577938079834e-01 -6.426081061363220215e-02 -1.263936758041381836e-01 2.734751999378204346e-01 -6.498058326542377472e-03 1.716478019952774048e-01 1.336185932159423828e-01 3.975941538810729980e-01 -2.945903241634368896e-01 -1.376637667417526245e-01 5.585561506450176239e-03 -1.060503572225570679e-01 -1.249115392565727234e-01 2.074076831340789795e-01 -2.626952528953552246e-01
-1.474642753601074219e-01 2.163664251565933228e-01 9.252625703811645508e-02 4.026439040899276733e-03 -2.316785156726837158e-01 -9.315646439790725708e-02 3.708244264125823975e-01 3.563999384641647339e-02 1.415921002626419067e-01 -3.476666808128356934e-01 4.793374240398406982e-02 -9.862332791090011597e-02 -1.420850604772567749e-01 -1.090526133775711060e-01 -7.833670079708099365e-02 -1.279712468385696411e-01 2.887080237269401550e-02 -1.636658608913421631e-01 -4.297893345355987549e-01 1.182403340935707092e-01 -1.095143519341945648e-02 -1.017515510320663452e-01 -2.121047116816043854e-02 -8.716850727796554565e-02 2.780156135559082031e-01 3.163661807775497437e-02 -5.127027630805969238e-02 -1.016263142228126526e-01 1.261978149414062500e-01 3.641744256019592285e-01 -1.508894115686416626e-01 8.235371112823486328e-02
-1.444090604782104492e-01 -6.905236840248107910e-02 1.748468577861785889e-01 -1.710546314716339111e-01 1.679857261478900909e-03 -6.540808826684951782e-02 1.040793731808662415e-01 2.697947621345520020e-01 -2.015087455511093140e-01 -4.009238258004188538e-02 3.756109774112701416e-01 -6.864076852798461914e-02 -2.405764162540435791e-01 -2.474965155124664307e-01 -1.595837920904159546e-01 -3.704737126827239990e-02 -1.239182204008102417e-01 -4.746025800704956055e-01 -1.040849834680557251e-01 -8.052536100149154663e-02 1.232887804508209229e-01 -6.153929606080055237e-02 -1.489072442054748535e-01 1.244058907032012939e-01 -6.068117171525955200e-02 -2.078269273042678833e-01 -1.930344998836517334e-01 -2.156177759170532227e-01 1.126086618751287460e-02 1.467700451612472534e-01 2.167076803743839264e-02 -1.591865569353103638e-01
-2.973392605781555176e-01 4.146828949451446533e-01 3.818273916840553284e-02 -4.009164497256278992e-02 -1.249362304806709290e-01 -4.506403580307960510e-02 -1.522286087274551392e-01 -1.263115108013153076e-01 -8.205182850360870361e-02 -4.088283777236938477e-01 2.132159844040870667e-02 -1.160789094865322113e-02 -1.626327484846115112e-01 4.758044704794883728e-02 -1.165976673364639282e-01 -4.991053044795989990e-02 -1.365116536617279053e-01 -2.305771559476852417e-01 3.855122253298759460e-02 -1.426200717687606812e-01 -1.915691047906875610e-01 -1.742938607931137085e-01 -5.336587876081466675e-02 3.667882829904556274e-02 2.151045352220535278e-01 -1.553542912006378174e-01 -1.796022653579711914e-01 2.383368909358978271e-01 1.191463544964790344e-01 1.173745170235633850e-01 2.882205545902252197e-01 -1.585052609443664551e-01
-6.278210133314132690e-02 4.418479278683662415e-03 2.962789535522460938e-01 -1.169349327683448792e-01 -2.666470035910606384e-02 1.387377381324768066e-01 5.919085815548896790e-02 -2.807690016925334930e-02 -1.934207789599895477e-02 5.574220046401023865e-02 -5.570245161652565002e-02 6.243367120623588562e-02 -2.976865470409393311e-01 -4.882746934890747070e-02 3.354418650269508362e-02 3.628575503826141357e-01 -1.288593262434005737e-01 -2.068531811237335205e-01 -6.297539174556732178e-02 6.216620095074176788e-04 1.971477270126342773e-01 8.103767782449722290e-02 3.061522841453552246e-01 -1.124398931860923767e-01 4.134801775217056274e-02 -3.978441059589385986e-01 -1.443848162889480591e-01 -1.900689154863357544e-01 -1.942892819643020630e-01 2.717809081077575684e-01 2.977184057235717773e-01 6.067004427313804626e-02
-7.592916954308748245e-03 -1.092111542820930481e-01 -1.036773175001144409e-01 -1.396873891353607178e-01 1.057192683219909668e-01 -1.019106209278106689e-01 -8.146828413009643555e-02 1.244207620620727539e-01 -7.339069992303848267e-02 1.757773458957672119e-01 4.987296089529991150e-02 6.057208031415939331e-02 -6.054543703794479370e-02 -7.267984747886657715e-02 -5.507769435644149780e-02 1.191036701202392578e-01 -1.688354909420013428e-01 -4.288292527198791504e-01 -3.139466047286987305e-01 -2.366775870323181152e-01 1.717049628496170044e-01 -2.338810823857784271e-02 2.643198072910308838e-01 1.128773242235183716e-01 2.254210561513900757e-01 -1.142885312438011169e-01 -2.941380739212036133e-01 -9.120072238147258759e-03 1.743706613779067993e-01 1.635917723178863525e-01 2.467557936906814575e-01 -3.119601905345916748e-01
4.990717023611068726e-02 2.646547555923461914e-01 -7.012651115655899048e-02 -8.539897203445434570e-02 -2.830693125724792480e-01 -1.860376298427581787e-01 6.071525067090988159e-02 4.627199843525886536e-02 1.698942780494689941e-01 -3.052362203598022461e-01 3.145881369709968567e-02 2.806624472141265869e-01 -1.077875494956970215e-02 -3.898673132061958313e-02 -1.613880991935729980e-01 2.492724359035491943e-01 4.604661837220191956e-02 -2.536699771881103516e-01 -2.773723304271697998e-01 6.798307597637176514e-02 -3.932638093829154968e-02 -3.785320743918418884e-02 2.184141986072063446e-02 -1.391084045171737671e-01 1.125426590442657471e-01 -4.288303107023239136e-02 1.020185202360153198e-01 -3.471473231911659241e-02 -1.095790341496467590e-01 2.357294559478759766e-01 2.549573183059692383e-01 -4.165897965431213379e-01
-4.237866401672363281e-02 3.011508285999298096e-01 -2.575452327728271484e-01 -2.328026853501796722e-02 -1.739185005426406860e-01 -1.118299663066864014e-01 1.069862544536590576e-01 8.908183872699737549e-02 -1.154351755976676941e-01 -9.665862470865249634e-02 5.239573493599891663e-02 -4.395015910267829895e-02 -1.652914434671401978e-01 -9.361256659030914307e-02 1.254895478487014771e-01 -8.330018073320388794e-02 9.107486158609390259e-02 -9.765556454658508301e-02 -2.875069081783294678e-01 -2.000348567962646484e-01 2.382057458162307739e-01 -2.602273821830749512e-01 3.375657200813293457e-01 -6.826677825301885605e-03 3.343092799186706543e-01 2.102511823177337646e-01 -3.882571123540401459e-03 -1.514883339405059814e-01 2.811901271343231201e-01 2.344319820404052734e-01 2.083476074039936066e-02 5.818219389766454697e-03
2.607813179492950439e-01 4.236950576305389404e-01 8.254493772983551025e-02 -2.151879370212554932e-01 2.524419128894805908e-01 1.545475237071514130e-02 1.175129693001508713e-02 7.856372743844985962e-02 -2.044930122792720795e-02 1.759207807481288910e-02 1.822776794433593750e-01 -1.876260042190551758e-01 -5.629284307360649109e-02 -1.282196640968322754e-01 -7.406869530677795410e-02 -1.211514994502067566e-01 -8.950644731521606445e-02 -1.557385176420211792e-01 -3.189495503902435303e-01 -1.262120455503463745e-01 3.049878180027008057e-01 -1.705076843500137329e-01 1.859639286994934082e-01 2.270254045724868774e-01 -3.290447965264320374e-02 -1.687568724155426025e-01 7.283855974674224854e-02 1.090965718030929565e-01 1.702429205179214478e-01 2.891533970832824707e-01 1.600470021367073059e-02 4.894236475229263306e-02
-4.213938489556312561e-02 8.425567299127578735e-02 2.734374403953552246e-01 -1.330727487802505493e-01 -1.143795028328895569e-01 -2.346304059028625488e-01 2.793395817279815674e-01 -5.689829587936401367e-02 -4.759604111313819885e-02 4.978251457214355469e-02 5.924498662352561951e-02 2.365077584981918335e-01 -2.025799304246902466e-01 -2.820466160774230957e-01 1.132732778787612915e-01 -2.373486310243606567e-01 -2.209927737712860107e-01 -1.489693373441696167e-01 -1.328230947256088257e-01 -2.148697674274444580e-01 -6.936306506395339966e-02 -1.556828916072845459e-01 2.420416623353958130e-01 8.277063071727752686e-02 -9.353347867727279663e-02 -3.039511144161224365e-01 -2.378834933042526245e-01 1.231349781155586243e-01 2.317567914724349976e-01 1.328528821468353271e-01 2.113274764269590378e-03 -1.474032253026962280e-01
1.947909127920866013e-03 3.362284004688262939e-01 -1.387253999710083008e-01 -1.366162598133087158e-01 -1.186419427394866943e-01 -2.920314297080039978e-02 2.015455365180969238e-01 -4.536258988082408905e-03 8.316666632890701294e-02 -6.874516606330871582e-02 1.058924198150634766e-01 7.999309152364730835e-02 -2.917242050170898438e-01 -1.357442438602447510e-01 -1.736810207366943359e-01 -6.479094922542572021e-02 3.012858033180236816e-01 -1.553289890289306641e-01 -1.775097995996475220e-01 -3.425192236900329590e-01 6.906943023204803467e-02 -2.634445428848266602e-01 -1.135035231709480286e-01 6.579366978257894516e-03 1.169122979044914246e-01 1.108679026365280151e-01 1.520395278930664062e-01 5.158923938870429993e-02 9.720280021429061890e-02 4.252211749553680420e-01 1.193795353174209595e-01 1.387118548154830933e-01
6.691911071538925171e-02 1.661041975021362305e-01 -1.431199014186859131e-01 -2.763026058673858643e-01 -7.653835415840148926e-02 -2.046917080879211426e-01 2.193353772163391113e-01 2.882243394851684570e-01 -1.292492896318435669e-01 -3.664555028080940247e-02 2.301173955202102661e-01 -6.252139061689376831e-02 -2.511813342571258545e-01 -9.278225153684616089e-02 -2.079244405031204224e-01 -3.252508491277694702e-02 2.256592959165573120e-01 -1.619664728641510010e-01 -1.572066545486450195e-01 -3.315585255622863770e-01 4.823635518550872803e-02 -3.098519444465637207e-01 1.616499871015548706e-01 1.735115647315979004e-01 2.558194100856781006e-01 1.041611582040786743e-01 -1.107197776436805725e-01 -3.146173059940338135e-02 1.292615830898284912e-01 1.487577408552169800e-01 8.447746746242046356e-03 8.025995641946792603e-02
2.864847145974636078e-02 2.839229702949523926e-01 -8.761514909565448761e-03 -1.570829004049301147e-01 5.910177901387214661e-02 -1.579274833202362061e-01 8.475081622600555420e-02 -7.457575201988220215e-02 2.308200150728225708e-01 -8.922432363033294678e-02 1.525993198156356812e-01 3.390632867813110352e-01 -7.977152615785598755e-02 1.465499997138977051e-01 2.680248320102691650e-01 3.844739198684692383e-01 1.347086429595947266e-01 -4.971361532807350159e-02 -5.687102302908897400e-02 -2.780458629131317139e-01 -8.139236271381378174e-02 -1.788492351770401001e-01 -1.525929570198059082e-01 -1.314853038638830185e-02 9.719342738389968872e-02 7.979334145784378052e-02 -9.641922265291213989e-02 -4.067977890372276306e-02 -8.047237060964107513e-03 4.566576778888702393e-01 -8.385179191827774048e-02 -4.643206018954515457e-03
1.310750991106033325e-01 4.483045041561126709e-01 -1.013704389333724976e-01 -1.113509237766265869e-01 8.139116317033767700e-02 -3.168151900172233582e-02 1.239565759897232056e-01 9.970653336495161057e-04 1.499558985233306885e-01 5.869350954890251160e-02 2.678418159484863281e-01 -7.904286682605743408e-02 -1.965864747762680054e-01 2.807962708175182343e-02 -1.052611623890697956e-03 -2.749333977699279785e-01 -1.208870112895965576e-01 -1.690207123756408691e-01 -2.941769361495971680e-01 -3.994602710008621216e-03 1.862610429525375366e-01 -2.395057082176208496e-01 -1.909876242280006409e-02 2.620041370391845703e-01 -9.684237651526927948e-03 -1.805629581212997437e-01 7.565911859273910522e-03 -5.692209582775831223e-03 9.549099951982498169e-02 3.728629946708679199e-01 -5.335466563701629639e-02 -2.065111100673675537e-01
1.286446303129196167e-01 6.453751772642135620e-02 8.723901957273483276e-02 -5.118979513645172119e-02 -4.432600736618041992e-02 8.071208745241165161e-02 1.480459421873092651e-01 -1.314900517463684082e-01 1.690157204866409302e-01 -6.108290329575538635e-02 2.787156403064727783e-01 -5.805930122733116150e-03 -1.261873263865709305e-02 1.303275227546691895e-01 1.812704354524612427e-01 2.520174086093902588e-01 -1.726143658161163330e-01 -1.080975215882062912e-02 -3.047066628932952881e-01 -3.592039346694946289e-01 -2.756968140602111816e-02 1.029443517327308655e-01 1.941303163766860962e-01 -1.270868629217147827e-01 1.941936649382114410e-02 -2.731779813766479492e-01 -2.841529250144958496e-02 -3.360439836978912354e-01 -5.230022594332695007e-02 3.751372098922729492e-01 1.408707350492477417e-01 -1.697427034378051758e-01
2.091403352096676826e-03 2.224332541227340698e-01 2.066050469875335693e-01 3.916700836271047592e-03 1.666845977306365967e-01 -1.859074831008911133e-01 1.086413338780403137e-01 -2.693224698305130005e-02 9.129387140274047852e-02 1.889733374118804932e-01 -2.814123928546905518e-01 -1.180447563529014587e-01 -3.374878466129302979e-01 -3.832015395164489746e-02 -3.055037697777152061e-03 -2.495977655053138733e-02 -2.441952377557754517e-01 -3.796438872814178467e-02 -2.361343652009963989e-01 -2.192195653915405273e-01 -2.385753244161605835e-01 -1.637729555368423462e-01 5.719915777444839478e-02 -2.637675106525421143e-01 3.376574516296386719e-01 -1.022707521915435791e-01 -2.734333276748657227e-01 -4.518778994679450989e-03 9.773166477680206299e-02 9.804249554872512817e-02 1.890460252761840820e-01 -6.432825326919555664e-02
1.660840064287185669e-01 2.898710221052169800e-02 -3.005328401923179626e-02 -3.639669120311737061e-01 1.308861933648586273e-02 2.003165483474731445e-01 8.413098007440567017e-02 7.732591032981872559e-02 -5.900642368942499161e-03 1.567685306072235107e-01 -1.022156234830617905e-02 8.723872900009155273e-02 -1.908216923475265503e-01 -5.248568207025527954e-02 -5.038845166563987732e-02 -2.727075219154357910e-01 -8.645437657833099365e-02 -3.020336031913757324e-01 -2.890012860298156738e-01 -2.209479659795761108e-01 1.826139241456985474e-01 1.133974343538284302e-01 8.889333158731460571e-02 2.009840607643127441e-01 2.182912230491638184e-01 -1.493094414472579956e-01 -2.266482263803482056e-01 -1.511547435075044632e-02 -5.128312483429908752e-02 3.455571234226226807e-01 2.081556469202041626e-01 -1.548886299133300781e-01
1.829998195171356201e-01 3.062637746334075928e-01 7.268111407756805420e-02 4.338419809937477112e-02 1.348476558923721313e-01 2.119923382997512817e-01 2.665291428565979004e-01 -4.709560051560401917e-02 4.179590940475463867e-01 -2.184294760227203369e-01 4.961210861802101135e-02 -1.450178623199462891e-01 -2.845242023468017578e-01 -9.199610352516174316e-02 -9.971027076244354248e-02 -1.185072287917137146e-01 -7.811523973941802979e-02 -2.287898808717727661e-01 -2.780095860362052917e-02 -8.281144499778747559e-02 9.797443449497222900e-02 7.272518239915370941e-03 3.964497447013854980e-01 3.521708771586418152e-02 2.144870311021804810e-01 -1.032048836350440979e-01 4.181371629238128662e-02 -1.052778288722038269e-01 -4.025998339056968689e-02 2.283230572938919067e-01 9.436531364917755127e-02 5.987891927361488342e-02
2.379240095615386963e-01 -2.190663069486618042e-01 1.680185943841934204e-01 -1.939935386180877686e-01 -4.830875433981418610e-03 7.572764903306961060e-02 2.129545509815216064e-01 1.831649839878082275e-01 1.393639296293258667e-01 -1.207481250166893005e-01 2.294358611106872559e-01 -4.268271848559379578e-02 -1.333948671817779541e-01 -5.958934873342514038e-02 8.274114876985549927e-02 2.935501933097839355e-01 -1.620097458362579346e-01 -2.842338085174560547e-01 -2.213637828826904297e-01 -1.721283644437789917e-01 2.080049067735671997e-01 8.757201582193374634e-02 1.590414047241210938e-01 -3.240162432193756104e-01 1.407110691070556641e-01 -1.344629377126693726e-01 -9.151382744312286377e-02 -8.496392518281936646e-02 -8.872529119253158569e-02 2.581052184104919434e-01 1.620203405618667603e-01 -1.447658836841583252e-01
1.987546533346176147e-01 3.623420894145965576e-01 1.161471903324127197e-01 1.111151203513145447e-01 2.696886956691741943e-01 -1.177232563495635986e-01 1.772459000349044800e-01 2.106815576553344727e-01 -1.624185293912887573e-01 3.606891632080078125e-02 -1.165773943066596985e-01 1.403784155845642090e-01 -2.460252493619918823e-01 3.137739747762680054e-02 -4.727988317608833313e-02 1.327273994684219360e-01 -1.206443384289741516e-01 1.448467671871185303e-01 6.525001674890518188e-02 -8.906430006027221680e-02 -1.228891611099243164e-01 -9.901273250579833984e-02 1.128531470894813538e-01 1.062783598899841309e-01 4.506863653659820557e-01 -5.915713682770729065e-02 -1.707081943750381470e-01 -1.682762987911701202e-02 1.409559994935989380e-01 3.575600087642669678e-01 1.304163634777069092e-01 -3.467462584376335144e-02
-2.775784134864807129e-01 4.992209970951080322e-01 2.206309735774993896e-01 -1.480294391512870789e-02 1.406058073043823242e-01 -6.370422244071960449e-02 2.940028309822082520e-01 -1.412065625190734863e-01 -1.671493239700794220e-02 -2.291344106197357178e-02 2.797054052352905273e-01 9.272919595241546631e-02 -5.851595103740692139e-02 -1.851544231176376343e-01 -6.193035095930099487e-02 1.534062325954437256e-01 -5.725842341780662537e-02 -1.354376077651977539e-01 -1.833323687314987183e-01 -5.553697794675827026e-02 1.637187004089355469e-01 -1.728638559579849243e-01 -3.587413812056183815e-03 -5.412334203720092773e-02 7.028473913669586182e-02 1.598573774099349976e-01 7.673108577728271484e-02 8.251916617155075073e-02 8.320253342390060425e-02 4.107709228992462158e-01 3.975090105086565018e-03 7.145228236913681030e-02
-6.578056514263153076e-02 3.544608354568481445e-01 -1.192647218704223633e-01 -1.547277420759201050e-01 1.807590425014495850e-01 -7.877181470394134521e-02 4.300501644611358643e-01 -1.140065938234329224e-01 4.696176573634147644e-02 -1.982557326555252075e-01 4.362448304891586304e-02 -1.846325397491455078e-02 -6.220079958438873291e-02 -3.113115429878234863e-01 1.326953321695327759e-01 -5.357709154486656189e-02 -2.687955647706985474e-02 5.604264885187149048e-02 -7.196298986673355103e-02 -6.240426376461982727e-02 -1.422587484121322632e-01 -5.134300515055656433e-02 4.082963466644287109e-01 3.205110132694244385e-02 1.095321058528497815e-04 -3.310553431510925293e-01 6.797009613364934921e-03 1.325986236333847046e-01 -6.558805704116821289e-02 8.576987683773040771e-02 2.931250631809234619e-01 -4.097874462604522705e-02
-6.349785625934600830e-02 2.083168774843215942e-01 1.062255352735519409e-02 1.753615774214267731e-02 2.247325032949447632e-01 3.957165405154228210e-02 -5.074190720915794373e-02 1.143628582358360291e-01 -1.622424721717834473e-01 1.241638585925102234e-01 8.639295399188995361e-02 -1.784620992839336395e-02 -1.292291581630706787e-01 -2.558836638927459717e-01 1.518012881278991699e-01 3.666611760854721069e-02 -4.299894347786903381e-02 -2.376940250396728516e-01 -2.206196635961532593e-01 -3.427845537662506104e-01 -2.773981727659702301e-02 -1.300167441368103027e-01 -1.915562525391578674e-02 1.527231484651565552e-01 -3.315857425332069397e-02 -2.419713288545608521e-01 -3.731066882610321045e-01 7.229672279208898544e-03 -8.809440582990646362e-02 2.116741389036178589e-01 2.449449300765991211e-01 -3.885609209537506104e-01
-2.014107406139373779e-01 1.682074218988418579e-01 1.094043105840682983e-01 7.401667069643735886e-03 2.393976598978042603e-01 4.381074104458093643e-03 2.695016264915466309e-01 1.378320157527923584e-01 -1.044254656881093979e-02 -2.271587103605270386e-01 1.280940175056457520e-01 -1.009932998567819595e-02 -3.605257570743560791e-01 -3.238448202610015869e-01 -3.624482154846191406e-01 2.077937573194503784e-01 -5.172060430049896240e-02 -1.591100096702575684e-01 -2.448730170726776123e-01 -1.032569333910942078e-01 1.641711145639419556e-01 -2.350545376539230347e-01 1.155105084180831909e-01 7.438871264457702637e-02 1.406128145754337311e-02 -3.101485967636108398e-02 -7.597444951534271240e-02 -6.994309276342391968e-02 2.163438946008682251e-01 -1.981292292475700378e-02 1.115545630455017090e-01 -1.462010443210601807e-01
-2.337908595800399780e-01 4.177187681198120117e-01 1.261704117059707642e-01 1.087210848927497864e-01 1.593923866748809814e-01 -1.058646291494369507e-01 -8.070161193609237671e-02 -4.011531919240951538e-02 -1.290153563022613525e-01 -1.622444838285446167e-01 -1.221636682748794556e-01 5.880963988602161407e-03 -9.494703263044357300e-02 -9.316770359873771667e-03 -2.506815195083618164e-01 1.682969778776168823e-01 3.686290383338928223e-01 -7.425552606582641602e-02 -2.853422164916992188e-01 -2.399078607559204102e-01 1.303734630346298218e-01 -8.605431020259857178e-02 1.227232441306114197e-01 -9.538424760103225708e-02 6.235773116350173950e-02 -2.695557177066802979e-01 -1.878532171249389648e-01 3.951019793748855591e-02 -1.231722533702850342e-01 2.010143697261810303e-01 3.960710018873214722e-02 -2.017430365085601807e-01
-1.755927130579948425e-02 2.632682919502258301e-01 1.644892841577529907e-01 -7.726975530385971069e-02 -1.210741326212882996e-01 -2.563523650169372559e-01 -6.227774173021316528e-02 -8.676152676343917847e-02 3.202351927757263184e-01 -1.794147789478302002e-01 5.174932628870010376e-02 -2.226879820227622986e-02 -2.173257023096084595e-01 -2.125307470560073853e-01 -9.016887098550796509e-02 -2.612181007862091064e-01 4.412819072604179382e-02 -2.870539724826812744e-01 -1.484309285879135132e-01 1.573746092617511749e-03 1.722250729799270630e-01 -3.956881165504455566e-02 1.554946154356002808e-01 3.576077148318290710e-02 3.614237010478973389e-01 -8.953138440847396851e-02 6.882755458354949951e-02 -2.341534048318862915e-01 1.693831235170364380e-01 3.153725862503051758e-01 -7.771521061658859253e-02 5.855832621455192566e-02
-1.260137259960174561e-01 2.072859257459640503e-01 -1.740994397550821304e-03 -2.045798599720001221e-01 -5.993976071476936340e-02 -2.055581063032150269e-01 3.336705863475799561e-01 8.192539960145950317e-02 4.421026632189750671e-02 -9.935921430587768555e-02 1.523542255163192749e-01 2.669379860162734985e-02 -2.674288153648376465e-01 8.418741822242736816e-02 -1.852145195007324219e-01 2.119437307119369507e-01 -1.060100403265096247e-04 -2.302798628807067871e-01 2.718510329723358154e-01 -1.874781548976898193e-01 -1.499114558100700378e-02 -1.467772424221038818e-01 3.925003707408905029e-01 -1.243285313248634338e-01 1.454233527183532715e-01 -2.003449350595474243e-01 9.700694680213928223e-02 1.677493005990982056e-02 -1.180429458618164062e-01 -1.846267879009246826e-01 2.123569138348102570e-02 -2.626951634883880615e-01
-6.555715948343276978e-02 6.677808612585067749e-02 -1.940035633742809296e-02 -1.695990934967994690e-02 7.133326493203639984e-03 1.166163384914398193e-01 5.508779361844062805e-02 -1.757359057664871216e-01 1.672554463148117065e-01 -2.588962912559509277e-01 2.199336439371109009e-01 -9.028676152229309082e-02 -3.101194091141223907e-02 7.804241031408309937e-02 2.928095161914825439e-01 2.783934473991394043e-01 -1.840883940458297729e-01 -1.181322038173675537e-01 -1.609206646680831909e-01 -2.330778688192367554e-01 1.082820221781730652e-01 -5.919358506798744202e-02 2.327813506126403809e-01 -3.338662087917327881e-01 9.017578512430191040e-02 -3.084369003772735596e-01 -2.840526029467582703e-02 -1.347389817237854004e-01 -5.578876286745071411e-02 1.592818200588226318e-01 3.184242844581604004e-01 -2.452415227890014648e-01
-8.729919791221618652e-02 -2.425388991832733154e-02 -6.855829060077667236e-02 9.725920855998992920e-02 1.771323196589946747e-02 -3.333878889679908752e-02 3.141974508762359619e-01 -2.026690402999520302e-03 1.288870275020599365e-01 -2.099118232727050781e-01 3.403168618679046631e-01 1.242746412754058838e-01 -1.834736913442611694e-01 -7.020390778779983521e-02 -2.792255021631717682e-02 1.863072663545608521e-01 -1.269431132823228836e-02 3.718417510390281677e-02 1.662578992545604706e-02 -4.328794181346893311e-01 2.275872975587844849e-02 -2.847925722599029541e-01 2.129957973957061768e-01 2.020923234522342682e-02 9.265575557947158813e-02 -2.425533980131149292e-01 -2.114902064204216003e-02 -2.740083634853363037e-01 -2.808637320995330811e-01 1.788204312324523926e-01 -2.736809663474559784e-02 -2.007614374160766602e-01
-1.525341272354125977e-01 7.784131914377212524e-02 1.427268236875534058e-01 -1.907247900962829590e-01 2.830723859369754791e-02 -2.891362085938453674e-02 -1.600898653268814087e-01 9.539611637592315674e-02 1.694348175078630447e-03 2.732077986001968384e-02 1.428145617246627808e-01 3.093528188765048981e-02 -2.269364148378372192e-01 -5.471634119749069214e-02 -6.489139050245285034e-02 -2.253469377756118774e-01 -2.329709976911544800e-01 -3.883183300495147705e-01 5.577242374420166016e-02 -3.442532420158386230e-01 2.127437889575958252e-01 5.287822801619768143e-03 2.191152423620223999e-01 1.814377605915069580e-01 1.445028334856033325e-01 -1.212131977081298828e-01 2.032606676220893860e-02 1.234387047588825226e-02 1.783918291330337524e-01 3.017861545085906982e-01 3.626819550991058350e-01 -4.989929497241973877e-02
1.798867285251617432e-01 8.386558294296264648e-02 -7.672352343797683716e-02 5.433009192347526550e-02 -1.778341382741928101e-01 -1.512660682201385498e-01 2.633052170276641846e-01 -8.718526363372802734e-02 -9.269109368324279785e-02 -8.090599626302719116e-02 1.109896302223205566e-01 2.891161441802978516e-01 -1.504357755184173584e-01 1.284510549157857895e-02 1.708717793226242065e-01 -2.231676876544952393e-01 1.165965571999549866e-01 -7.476235181093215942e-02 -1.767464131116867065e-01 1.084397584199905396e-01 8.064339309930801392e-02 -2.918043136596679688e-01 1.159553900361061096e-01 -3.273980319499969482e-02 2.192822098731994629e-01 -7.453589886426925659e-02 -1.593515872955322266e-01 -1.212569177150726318e-01 3.548295795917510986e-01 1.221389025449752808e-01 1.587291210889816284e-01 -4.235373437404632568e-01
1.470674723386764526e-01 -1.719828695058822632e-01 1.659012585878372192e-01 -2.273827791213989258e-01 1.306506246328353882e-01 8.377774059772491455e-02 2.420533746480941772e-01 6.831054389476776123e-02 1.454345881938934326e-01 -1.517821848392486572e-01 1.722793579101562500e-01 -5.197348073124885559e-02 -1.662804931402206421e-01 4.958309233188629150e-02 1.418835520744323730e-01 2.160318791866302490e-01 -4.118956252932548523e-02 -1.262947022914886475e-01 -3.632815480232238770e-01 -2.545368969440460205e-01 9.970011562108993530e-02 1.374724358320236206e-01 1.909955292940139771e-01 -1.840894818305969238e-01 1.198549345135688782e-01 -1.716358363628387451e-01 -1.348535567522048950e-01 -3.210464715957641602e-01 -1.103896200656890869e-01 2.352550029754638672e-01 2.379521727561950684e-01 -7.677615433931350708e-02
1.831970661878585815e-01 1.004336401820182800e-01 3.668706491589546204e-02 -1.865150332450866699e-01 5.511237680912017822e-02 6.904603540897369385e-02 2.723916433751583099e-02 -2.943629398941993713e-02 2.706837356090545654e-01 3.137481808662414551e-01 6.171654909849166870e-03 1.627067625522613525e-01 -1.251840144395828247e-01 1.104647591710090637e-01 2.328237518668174744e-02 -1.465890556573867798e-01 2.646930515766143799e-01 -2.099802643060684204e-01 -3.075094223022460938e-01 -3.313457220792770386e-02 4.718558117747306824e-02 -4.629431292414665222e-02 2.845279276371002197e-01 -6.867488473653793335e-02 3.227726519107818604e-01 -2.463281005620956421e-01 -2.062650583684444427e-02 5.099427327513694763e-02 -1.279053539037704468e-01 1.185234785079956055e-01 1.337537169456481934e-01 -3.829393684864044189e-01
2.723776698112487793e-01 -2.423579245805740356e-01 1.467636227607727051e-01 -1.587309688329696655e-01 9.620648622512817383e-02 1.285865157842636108e-01 1.353446841239929199e-01 1.504000723361968994e-01 2.027684003114700317e-01 -3.715788573026657104e-02 2.060627788305282593e-01 -5.379555001854896545e-02 -1.833415776491165161e-01 -9.033960103988647461e-02 -4.687859117984771729e-02 3.052422404289245605e-01 -1.408936232328414917e-01 -2.706117331981658936e-01 -2.184453010559082031e-01 -2.068020552396774292e-01 3.274844959378242493e-02 4.055089130997657776e-02 1.603110581636428833e-01 -1.599437594413757324e-01 1.844265013933181763e-01 -9.595532715320587158e-02 -1.794647127389907837e-01 -1.618993282318115234e-01 -5.360190197825431824e-02 3.676872849464416504e-01 2.221829742193222046e-01 -4.443423449993133545e-02
-2.306671142578125000e-01 8.648305200040340424e-03 1.077932417392730713e-01 3.845521016046404839e-03 -4.432458057999610901e-02 -4.061853289604187012e-01 3.015047013759613037e-01 6.556054949760437012e-02 7.496074587106704712e-02 -1.565167158842086792e-01 -2.454705238342285156e-01 4.531729221343994141e-02 -7.194324396550655365e-03 7.886637002229690552e-02 -2.023450285196304321e-01 -7.761105149984359741e-02 -4.354128614068031311e-02 -2.188709527254104614e-01 -1.008317396044731140e-01 -9.472123533487319946e-02 -1.977507472038269043e-01 -1.288848817348480225e-01 -4.820765927433967590e-02 -8.441575616598129272e-02 2.353992462158203125e-01 -3.817435503005981445e-01 -1.686802059412002563e-01 6.969217956066131592e-02 2.563937306404113770e-01 2.765756547451019287e-01 -1.088372692465782166e-01 -6.804499030113220215e-02
-4.255588948726654053e-01 -1.935001835227012634e-02 -9.419962018728256226e-02 -5.907927453517913818e-02 -2.004478275775909424e-01 5.977191962301731110e-03 -1.242390722036361694e-01 -9.077697992324829102e-03 9.230329841375350952e-02 -2.351505011320114136e-01 -5.608401261270046234e-03 -3.640725463628768921e-02 -2.644493579864501953e-01 -1.521897464990615845e-01 -6.214743480086326599e-02 4.798523336648941040e-02 7.798751350492238998e-03 1.885408163070678711e-01 -2.737558186054229736e-01 -3.282497227191925049e-01 9.964426606893539429e-02 -2.758922278881072998e-01 2.545208334922790527e-01 1.715508848428726196e-01 1.741237640380859375e-01 -1.922365427017211914e-01 -3.093669116497039795e-01 4.339094460010528564e-02 -2.892237901687622070e-02 1.438149660825729370e-01 3.083512559533119202e-02 1.031909324228763580e-02
-1.259206384420394897e-01 3.418433666229248047e-01 -3.306658618384972215e-05 -8.510893583297729492e-02 -2.306499332189559937e-01 -1.224719583988189697e-01 2.591631412506103516e-01 1.853507161140441895e-01 -1.343092881143093109e-02 -1.923039257526397705e-01 3.198561668395996094e-01 -1.514667272567749023e-01 -2.618417143821716309e-01 6.208197772502899170e-02 -3.231913447380065918e-01 -3.075754828751087189e-02 -4.016138240694999695e-02 -2.072425484657287598e-01 -1.812901496887207031e-01 -1.078893169760704041e-01 1.212626695632934570e-02 -5.998623371124267578e-02 1.012177541851997375e-01 1.831130087375640869e-01 2.226014286279678345e-01 -1.242328360676765442e-01 -2.204042077064514160e-01 1.173713803291320801e-02 2.705411314964294434e-01 -1.360715180635452271e-01 3.073891997337341309e-02 8.459229767322540283e-02
7.914501428604125977e-02 2.130133062601089478e-01 2.957608103752136230e-01 -1.125115677714347839e-01 3.360225260257720947e-01 -3.811594843864440918e-02 1.152386963367462158e-01 1.913358122110366821e-01 1.368321627378463745e-01 7.130569219589233398e-02 -1.023435294628143311e-01 7.034281641244888306e-02 -1.264403760433197021e-01 5.609242245554924011e-02 -3.054901491850614548e-03 4.832008853554725647e-02 -2.963147759437561035e-01 -8.328153192996978760e-02 -2.447323799133300781e-01 -1.980759799480438232e-01 6.615876406431198120e-02 -1.126927211880683899e-01 -6.386438757181167603e-02 1.162961944937705994e-01 3.196775913238525391e-01 -2.224210351705551147e-01 -1.955790668725967407e-01 2.117795050144195557e-01 1.907430142164230347e-01 -3.563481196761131287e-02 2.604161202907562256e-01 -2.334201186895370483e-01
-1.183280646800994873e-01 2.244236469268798828e-01 -6.610102206468582153e-02 -1.862569153308868408e-01 -2.277667224407196045e-01 -4.398602247238159180e-01 3.330545723438262939e-01 6.778834015130996704e-02 2.756766080856323242e-01 6.913832854479551315e-03 6.326983869075775146e-02 -1.474907547235488892e-01 -3.337466344237327576e-02 5.531372129917144775e-02 5.160913988947868347e-02 -9.054643660783767700e-02 -1.191258653998374939e-01 1.195328086614608765e-01 -1.058714240789413452e-01 -1.753854453563690186e-01 1.281184256076812744e-01 -1.207457575947046280e-02 8.363638073205947876e-02 6.091940030455589294e-02 1.808921992778778076e-01 -2.908830344676971436e-01 -2.460878342390060425e-02 1.610590815544128418e-01 6.274116784334182739e-02 2.234416902065277100e-01 3.459139466285705566e-01 -6.119444966316223145e-02
7.567472010850906372e-02 3.374423682689666748e-01 5.313955619931221008e-02 -1.104700472205877304e-02 -1.426663696765899658e-01 -3.146930038928985596e-01 9.975387901067733765e-02 -1.803841143846511841e-01 3.216383755207061768e-01 6.640997980866814032e-06 3.041791170835494995e-02 1.714053936302661896e-02 1.383814588189125061e-02 -1.654155552387237549e-01 1.123201400041580200e-01 9.653550572693347931e-03 1.355951000005006790e-02 -1.632163114845752716e-02 -3.245759904384613037e-01 -6.935503333806991577e-02 -2.144760638475418091e-02 -2.413439601659774780e-01 1.392062455415725708e-01 1.168948411941528320e-01 1.999636441469192505e-01 1.132313683629035950e-01 -4.137641191482543945e-02 1.967259496450424194e-01 1.365210115909576416e-01 3.815111219882965088e-01 4.758806526660919189e-02 -3.295748233795166016e-01
-6.212902441620826721e-02 4.152813553810119629e-02 -9.661838412284851074e-02 1.568945050239562988e-01 -1.827967762947082520e-01 -1.479586958885192871e-01 2.553767263889312744e-01 1.569809466600418091e-01 2.919320762157440186e-02 -7.200999557971954346e-02 2.105189859867095947e-01 1.906144618988037109e-01 -6.198916956782341003e-02 2.857270240783691406e-01 1.476257480680942535e-02 8.332476764917373657e-02 -7.775943726301193237e-02 -2.046691030263900757e-01 -5.170692205429077148e-01 -5.899504199624061584e-02 -5.468511953949928284e-02 -1.417351216077804565e-01 -5.051478743553161621e-02 1.166241317987442017e-01 2.478391379117965698e-01 -2.105834335088729858e-01 -1.321287602186203003e-01 1.828342527151107788e-01 1.341784023679792881e-03 8.837199956178665161e-02 -1.839284226298332214e-02 -3.363769650459289551e-01
3.885208070278167725e-01 1.690233647823333740e-01 2.438734769821166992e-01 -1.942375116050243378e-02 -2.069822698831558228e-01 -3.428347408771514893e-01 -1.667175069451332092e-02 -1.645888388156890869e-01 2.047708928585052490e-01 -2.148036509752273560e-01 1.469324082136154175e-01 -2.604684792459011078e-02 -1.482390761375427246e-01 1.620742678642272949e-01 -5.165762826800346375e-02 2.884995341300964355e-01 6.233019381761550903e-02 -2.152088880538940430e-01 3.907782956957817078e-02 -4.329367727041244507e-02 -1.078020408749580383e-02 -7.764878123998641968e-02 1.595657318830490112e-01 -4.945733770728111267e-02 2.448844164609909058e-01 1.193577516824007034e-02 -1.436804980039596558e-01 1.601193994283676147e-01 2.794197574257850647e-02 2.884932458400726318e-01 1.280711293220520020e-01 -1.842421889305114746e-01
1.537015140056610107e-01 8.255574852228164673e-02 1.868938207626342773e-01 -2.893008291721343994e-02 2.974119968712329865e-02 2.691497094929218292e-02 4.575837403535842896e-02 1.243043541908264160e-01 3.214325606822967529e-01 -1.669790744781494141e-01 1.643580496311187744e-01 -1.293964385986328125e-01 -1.724254339933395386e-01 1.888987421989440918e-01 9.321035444736480713e-02 2.916879057884216309e-01 -2.589082159101963043e-02 -7.224419713020324707e-02 -1.983495652675628662e-01 -2.487232536077499390e-01 -1.649194024503231049e-02 5.286876484751701355e-02 2.474198490381240845e-01 -1.294937878847122192e-01 9.910567104816436768e-02 -3.393975496292114258e-01 -3.377700224518775940e-02 -2.625801861286163330e-01 -1.387758404016494751e-01 2.074794322252273560e-01 2.431571781635284424e-01 -2.753493785858154297e-01
9.319941699504852295e-02 3.170365691184997559e-01 -2.729925513267517090e-02 -8.758059144020080566e-02 7.290743291378021240e-02 -2.672219276428222656e-01 2.269825935363769531e-01 -1.519326269626617432e-01 4.118348658084869385e-02 -2.758236229419708252e-01 2.475133985280990601e-01 3.888015821576118469e-02 -1.659495681524276733e-01 -7.139056921005249023e-02 -3.524017333984375000e-01 2.210317403078079224e-01 -2.034389823675155640e-01 -1.192780286073684692e-01 -1.048769280314445496e-01 8.432141505181789398e-03 2.936456501483917236e-01 -8.199910819530487061e-02 1.930086314678192139e-01 -4.555369913578033447e-02 7.195015251636505127e-02 -9.710641205310821533e-02 -2.928774245083332062e-02 -2.676173448562622070e-01 9.780406951904296875e-02 2.333638072013854980e-01 -1.277308762073516846e-01 -1.358101069927215576e-01
-1.213018074631690979e-01 9.235320240259170532e-02 1.179272234439849854e-01 -5.978928133845329285e-02 -9.605002403259277344e-02 -6.663292646408081055e-02 1.100670173764228821e-01 2.114730924367904663e-01 -2.636523544788360596e-01 9.667322784662246704e-02 -5.527637898921966553e-02 -1.193069387227296829e-02 -3.152724802494049072e-01 1.323659271001815796e-01 1.636312305927276611e-01 -9.435910731554031372e-02 -3.911371808499097824e-03 -3.330069780349731445e-01 -1.789695918560028076e-01 -2.411326169967651367e-01 1.308781206607818604e-01 -9.089443832635879517e-02 1.481566280126571655e-01 -3.268366158008575439e-01 -7.014074921607971191e-02 -2.838325500488281250e-01 5.944569781422615051e-02 -2.821796536445617676e-01 -1.387482583522796631e-01 2.983535230159759521e-01 1.477883011102676392e-01 -1.128264237195253372e-02
-1.957685872912406921e-02 2.810896039009094238e-01 -1.680116653442382812e-01 -6.455799937248229980e-02 4.716630280017852783e-02 -2.031389325857162476e-01 1.767721474170684814e-01 -1.755287200212478638e-01 -6.735273450613021851e-02 -1.512261331081390381e-01 8.982376754283905029e-02 -3.865845128893852234e-02 -1.336474716663360596e-01 -2.932736091315746307e-02 -2.986668050289154053e-01 2.244989573955535889e-01 -2.277875542640686035e-01 -3.846805989742279053e-01 -1.754316389560699463e-01 1.085944995284080505e-01 1.869507879018783569e-01 -1.197305396199226379e-01 1.631068140268325806e-01 -1.194645166397094727e-01 2.126234471797943115e-01 -4.644427821040153503e-02 1.639063507318496704e-01 -2.512186169624328613e-01 -7.510159909725189209e-02 2.463637143373489380e-01 2.255488932132720947e-01 1.491479109972715378e-02
-3.571348637342453003e-02 2.518710196018218994e-01 9.671863168478012085e-03 -6.502171605825424194e-02 -2.434316873550415039e-01 -8.345464617013931274e-02 -4.243153706192970276e-02 -1.852750778198242188e-02 2.864549756050109863e-01 2.169217914342880249e-02 2.070091478526592255e-02 2.258691191673278809e-02 -1.460554748773574829e-01 -1.697836518287658691e-01 3.526945039629936218e-02 -6.310724467039108276e-02 3.012098073959350586e-01 -2.651477158069610596e-01 -3.724933862686157227e-01 1.021652519702911377e-01 -1.620185226202011108e-01 -1.311164051294326782e-01 1.553609669208526611e-01 -1.460238993167877197e-01 2.964587211608886719e-01 -2.042412459850311279e-01 2.209489345550537109e-01 -6.028401199728250504e-03 1.436638981103897095e-01 1.586544811725616455e-01 3.159748315811157227e-01 -2.273584157228469849e-02
-1.482721418142318726e-01 2.546246051788330078e-01 -2.212951183319091797e-01 -2.396047264337539673e-01 -1.229067146778106689e-01 -8.366152644157409668e-02 3.015753328800201416e-01 1.494034081697463989e-01 -1.114869266748428345e-01 -2.828534245491027832e-01 1.034400984644889832e-01 -1.005606129765510559e-01 -2.274233996868133545e-01 3.256393969058990479e-02 -9.658188559114933014e-03 -8.217808604240417480e-02 2.359811216592788696e-02 -3.666181862354278564e-02 -1.828660666942596436e-01 -2.675933539867401123e-01 1.641858816146850586e-01 -1.255470812320709229e-01 9.240439534187316895e-02 1.410606652498245239e-01 4.277555048465728760e-01 5.019972100853919983e-03 -2.438132017850875854e-01 -1.766779571771621704e-01 1.264155805110931396e-01 -5.688978731632232666e-02 -1.332538723945617676e-01 -9.905852377414703369e-02
-1.777061969041824341e-01 -1.590545638464391232e-03 2.340298146009445190e-01 1.627931930124759674e-02 -7.354056835174560547e-02 -1.112793534994125366e-01 -8.698711544275283813e-02 1.302762627601623535e-01 -8.397464454174041748e-02 -6.841327995061874390e-02 1.584644764661788940e-01 7.012334465980529785e-02 -2.987997531890869141e-01 1.532962769269943237e-01 1.015062537044286728e-02 2.087306231260299683e-02 -1.563927084207534790e-01 6.562530994415283203e-02 -1.159980297088623047e-01 -5.738748908042907715e-01 1.291081216186285019e-02 -1.722224801778793335e-01 1.240545436739921570e-01 3.567055240273475647e-02 3.267191052436828613e-01 -2.103515416383743286e-01 3.121284246444702148e-01 8.739005774259567261e-02 8.526939898729324341e-02 1.714608520269393921e-01 -1.932103931903839111e-02 6.952138990163803101e-02
-1.213939115405082703e-01 5.821145176887512207e-01 -1.903165504336357117e-02 -2.649420797824859619e-01 1.877104118466377258e-02 -1.697223633527755737e-01 1.126543954014778137e-01 8.140437304973602295e-02 -3.882201015949249268e-02 2.694737724959850311e-02 6.275562196969985962e-02 -1.048339903354644775e-02 8.897903561592102051e-02 -1.387695372104644775e-01 7.168181240558624268e-02 1.446126252412796021e-01 -2.030154168605804443e-01 -1.880212724208831787e-01 -1.829150468111038208e-01 1.435360219329595566e-02 2.497133985161781311e-02 -1.359928846359252930e-01 5.033448711037635803e-02 1.801110059022903442e-02 -8.730331063270568848e-02 -2.424415946006774902e-02 5.261473823338747025e-03 1.056267619132995605e-01 3.493903279304504395e-01 4.278071820735931396e-01 3.076083026826381683e-02 -1.011294350028038025e-01
-1.277913749217987061e-01 3.714038133621215820e-01 2.869658470153808594e-01 -1.279677599668502808e-01 1.347127836197614670e-02 -4.154526069760322571e-02 3.113542795181274414e-01 4.660945013165473938e-02 -1.564857810735702515e-01 1.018010452389717102e-01 2.357591390609741211e-01 -4.957744479179382324e-02 -1.105786934494972229e-01 9.720920026302337646e-02 -1.001124009490013123e-01 8.298431336879730225e-02 7.489117980003356934e-02 -4.002391695976257324e-01 -6.019650027155876160e-03 -1.060601025819778442e-01 -2.343500778079032898e-02 -2.345900088548660278e-01 9.991977363824844360e-02 -4.694427922368049622e-02 -1.028993539512157440e-02 1.964979469776153564e-01 2.873417362570762634e-02 4.697113856673240662e-02 9.816879779100418091e-02 3.859819173812866211e-01 2.608933448791503906e-01 -3.487464413046836853e-02
2.417279630899429321e-01 -2.400028146803379059e-02 2.837269902229309082e-01 -2.404681742191314697e-01 -2.216704040765762329e-01 -8.714333176612854004e-02 -6.566132884472608566e-03 3.834708034992218018e-02 4.678232967853546143e-02 -4.201030358672142029e-02 -8.007234334945678711e-02 -1.942372471094131470e-01 -1.092515364289283752e-01 -2.154398262500762939e-01 1.577322632074356079e-01 4.221000894904136658e-02 1.045356020331382751e-01 -4.054188430309295654e-01 -4.045413732528686523e-01 -3.534218668937683105e-01 1.156867444515228271e-01 1.066294312477111816e-01 3.195801749825477600e-02 -1.452546268701553345e-01 5.209365114569664001e-02 -1.985151469707489014e-01 -2.794516645371913910e-02 -1.341826915740966797e-01 -3.529478609561920166e-02 1.696629971265792847e-01 2.865145448595285416e-03 -9.819469600915908813e-02
-9.964475408196449280e-03 2.360704243183135986e-01 2.430111914873123169e-01 1.104780882596969604e-01 1.254833638668060303e-01 -5.422376468777656555e-02 1.525580585002899170e-01 -5.476726219058036804e-02 -7.729443907737731934e-02 -1.636693179607391357e-01 6.608004868030548096e-02 5.545644089579582214e-02 -3.516536653041839600e-01 1.523879319429397583e-01 -2.158112823963165283e-01 1.268099993467330933e-01 -6.687156856060028076e-02 -2.916659116744995117e-01 -3.511089086532592773e-01 -2.244373261928558350e-01 -2.370664179325103760e-01 -7.006113231182098389e-02 2.529919445514678955e-01 2.565502524375915527e-01 -6.448791921138763428e-02 -6.174976751208305359e-02 1.290383487939834595e-01 -3.408260270953178406e-02 2.214376032352447510e-01 1.849060505628585815e-01 6.094727665185928345e-02 -1.066029816865921021e-01
-4.235482960939407349e-02 1.591513603925704956e-01 1.059394478797912598e-01 1.823457330465316772e-02 2.557255923748016357e-01 3.654562309384346008e-02 3.596478104591369629e-01 -3.171658143401145935e-02 -3.602689132094383240e-02 5.157479271292686462e-02 2.822259962558746338e-01 3.918691352009773254e-02 -2.911518514156341553e-01 5.795187316834926605e-03 -3.545085191726684570e-01 3.753729909658432007e-02 -1.346416324377059937e-01 -1.415945440530776978e-01 -1.853927522897720337e-01 -8.415270596742630005e-02 -1.369780600070953369e-01 -6.644311547279357910e-02 3.834736943244934082e-01 1.674922853708267212e-01 1.548667401075363159e-01 -1.795430332422256470e-01 2.209280617535114288e-02 2.127970457077026367e-01 2.510913312435150146e-01 9.529793262481689453e-02 1.078282073140144348e-01 -5.954665318131446838e-02
7.584942132234573364e-02 1.687377244234085083e-01 -1.488775713369250298e-03 -3.678319454193115234e-01 6.630956381559371948e-02 1.830681115388870239e-01 1.242588907480239868e-01 2.014048248529434204e-01 -9.986586868762969971e-02 -4.674145206809043884e-02 1.234335675835609436e-01 7.126048207283020020e-02 2.087679877877235413e-02 9.496586024761199951e-02 1.145153194665908813e-01 2.233081161975860596e-01 -1.836190819740295410e-01 -3.369179069995880127e-01 -3.565153181552886963e-01 -1.926760375499725342e-01 4.052566289901733398e-01 3.985920548439025879e-02 2.212315499782562256e-01 -1.304763555526733398e-01 2.294738739728927612e-01 -1.173702999949455261e-01 1.609134115278720856e-02 4.649751354008913040e-03 1.612256467342376709e-02 8.889706432819366455e-02 1.136195212602615356e-01 2.485274709761142731e-02
-6.715647131204605103e-02 3.654258251190185547e-01 -5.738455057144165039e-02 7.340963929891586304e-03 -2.696530893445014954e-02 4.049785435199737549e-02 2.272241562604904175e-01 -5.147613212466239929e-02 3.532073497772216797e-01 5.328065901994705200e-02 2.431222051382064819e-01 1.895947158336639404e-01 1.161643043160438538e-01 -4.801327828317880630e-03 1.638147048652172089e-03 8.342654258012771606e-02 9.046449512243270874e-02 -7.487512379884719849e-02 1.268532723188400269e-01 -5.260364413261413574e-01 1.912669986486434937e-01 -1.256578564643859863e-01 1.388563513755798340e-01 -4.030876792967319489e-03 2.026291042566299438e-01 -4.722026642411947250e-03 1.755220443010330200e-01 -1.948369592428207397e-01 6.138953939080238342e-02 1.865858584642410278e-01 1.753277182579040527e-01 -3.729506209492683411e-02
-6.236162781715393066e-02 3.721210360527038574e-01 -9.905197471380233765e-02 -2.370552718639373779e-01 -5.205236747860908508e-02 6.806011497974395752e-02 3.015324473381042480e-01 2.537357062101364136e-02 -1.668625473976135254e-01 -2.604206204414367676e-01 9.209232777357101440e-02 2.546716295182704926e-02 -1.179942786693572998e-01 -1.025270204991102219e-03 -6.019261479377746582e-02 1.388040557503700256e-02 5.666397884488105774e-02 1.997147798538208008e-01 -2.914080023765563965e-01 -4.949351847171783447e-01 8.677120506763458252e-02 -1.226404458284378052e-01 1.793502867221832275e-01 6.990680098533630371e-02 4.488664865493774414e-02 -3.729315102100372314e-02 -3.425529599189758301e-01 5.415342003107070923e-02 1.035434305667877197e-01 -7.536875084042549133e-03 5.396142229437828064e-02 -1.489443052560091019e-02
-2.064618617296218872e-01 3.374987840652465820e-01 -9.662225097417831421e-02 -2.091960310935974121e-01 -4.977348260581493378e-03 -1.422085464000701904e-01 8.202717453241348267e-02 2.647629976272583008e-01 -1.292640902101993561e-02 -2.744565010070800781e-01 -5.967032164335250854e-02 -1.088251546025276184e-01 -2.589968442916870117e-01 -2.365076690912246704e-01 -1.127639338374137878e-01 -3.800743445754051208e-02 2.262656241655349731e-01 -2.661050856113433838e-01 -2.215581238269805908e-01 -2.516930103302001953e-01 6.155153736472129822e-02 1.019086092710494995e-01 -2.609026385471224785e-03 2.843360304832458496e-01 3.119099140167236328e-01 -7.199274003505706787e-02 1.238236390054225922e-02 4.830252006649971008e-02 1.456061750650405884e-01 6.640365812927484512e-03 5.911530554294586182e-02 -7.778518646955490112e-02
1.099239662289619446e-02 7.822723686695098877e-02 3.117352426052093506e-01 -1.879518926143646240e-01 6.832739338278770447e-03 3.167933598160743713e-02 2.273715585470199585e-01 1.064678654074668884e-01 1.516446769237518311e-01 1.445362530648708344e-02 -2.506445646286010742e-01 2.083417773246765137e-01 -2.664262056350708008e-01 -7.409282773733139038e-02 -2.564414441585540771e-01 8.673187345266342163e-02 -2.636085748672485352e-01 -1.684749424457550049e-01 -2.924873232841491699e-01 -9.675147384405136108e-02 -1.660186648368835449e-01 -2.958990633487701416e-01 -3.372813388705253601e-02 -4.692906886339187622e-02 6.812695413827896118e-02 -6.342878192663192749e-02 -4.003526270389556885e-01 2.501867152750492096e-02 1.321717351675033569e-01 4.009784013032913208e-02 1.219784989953041077e-01 -5.665799230337142944e-02
-1.482279151678085327e-01 1.264467984437942505e-01 2.757696211338043213e-01 2.551276609301567078e-02 1.105267032980918884e-01 2.170561440289020538e-02 2.005033493041992188e-01 1.631895750761032104e-01 1.169058084487915039e-01 -2.896412014961242676e-01 1.518528759479522705e-01 4.532057791948318481e-03 -3.177103400230407715e-01 -4.029260948300361633e-02 -3.702209293842315674e-01 6.837408058345317841e-03 -1.130504906177520752e-01 -1.396827697753906250e-01 -1.105257049202919006e-01 -1.216638237237930298e-01 -7.033921312540769577e-03 6.481305509805679321e-02 3.756194412708282471e-01 1.016696766018867493e-01 9.354688972234725952e-02 -1.756039410829544067e-01 2.266866862773895264e-01 1.823083758354187012e-01 2.388713806867599487e-01 1.957351714372634888e-02 1.821040362119674683e-01 -1.253226101398468018e-01
-7.959596067667007446e-02 6.367259472608566284e-02 -6.340636312961578369e-02 -1.216811165213584900e-01 -3.406891971826553345e-02 -3.050548732280731201e-01 1.249082386493682861e-01 -1.375384628772735596e-01 4.551934450864791870e-02 -1.179316714406013489e-01 -6.166413892060518265e-03 -4.143313691020011902e-02 -1.902515143156051636e-01 -1.525636166334152222e-01 -7.144384086132049561e-02 -1.951634287834167480e-01 -7.998589426279067993e-02 -3.136375844478607178e-01 -2.951086163520812988e-01 -3.164891526103019714e-02 3.004162609577178955e-01 -1.967188417911529541e-01 2.364142388105392456e-01 -4.142760485410690308e-02 2.175718545913696289e-01 7.630399614572525024e-02 -1.159467268735170364e-02 -2.543223798274993896e-01 -1.061077415943145752e-01 4.566348791122436523e-01 4.079458117485046387e-02 -5.311270803213119507e-02
1.496955659240484238e-02 3.811650872230529785e-01 1.640475243330001831e-01 7.499033212661743164e-02 -7.981366664171218872e-02 -4.925217479467391968e-02 -7.598523795604705811e-02 -1.163055151700973511e-01 -2.684812620282173157e-02 1.484234780073165894e-01 5.574035644531250000e-02 -5.047242715954780579e-02 -3.261142969131469727e-01 1.706966608762741089e-01 -5.191430076956748962e-02 -7.171186804771423340e-02 -3.501561880111694336e-01 7.846962660551071167e-02 -2.116801142692565918e-01 -3.915538489818572998e-01 -8.632445707917213440e-03 -1.340380012989044189e-01 1.316591948270797729e-01 -1.669638417661190033e-02 4.013780057430267334e-01 -1.430250257253646851e-01 -9.112884849309921265e-02 7.759839762002229691e-03 -2.228897958993911743e-01 1.674247719347476959e-02 1.170359998941421509e-01 -7.746479660272598267e-02
7.944273948669433594e-02 4.094616174697875977e-01 9.800492785871028900e-03 6.053237989544868469e-02 1.934816390275955200e-01 -5.913216248154640198e-02 2.100750058889389038e-01 -2.287689447402954102e-01 3.378840386867523193e-01 -2.796344757080078125e-01 2.702845931053161621e-01 -7.259886711835861206e-02 -1.911897510290145874e-01 -1.093643829226493835e-01 -7.065685093402862549e-02 -1.239468455314636230e-01 -1.700648516416549683e-01 -2.105080485343933105e-01 -2.975938320159912109e-01 3.389987722039222717e-02 9.831591695547103882e-02 1.061520799994468689e-01 1.095294058322906494e-01 1.660804450511932373e-01 1.145752742886543274e-01 -1.940180063247680664e-01 4.932682961225509644e-02 -1.696004271507263184e-01 -6.182824820280075073e-02 9.311043471097946167e-02 9.424299001693725586e-02 -1.360656917095184326e-01
-3.093248419463634491e-02 2.859164774417877197e-01 -2.515960857272148132e-02 1.473964937031269073e-02 -1.738654077053070068e-01 -1.240994408726692200e-01 2.624319493770599365e-01 1.012724712491035461e-01 1.287386417388916016e-01 -2.229138165712356567e-01 4.752796888351440430e-01 5.433622002601623535e-02 -2.209438234567642212e-01 1.323501020669937134e-01 -2.316234111785888672e-01 -2.385658025741577148e-02 1.999005526304244995e-01 -2.640992105007171631e-01 4.530128557235002518e-03 -9.519533067941665649e-02 -1.496884226799011230e-02 -8.026863634586334229e-02 7.859396934509277344e-02 2.725868485867977142e-02 1.185271143913269043e-01 6.371441483497619629e-02 -8.872038871049880981e-02 -7.436481863260269165e-02 -6.817092001438140869e-02 2.404832392930984497e-01 3.831391930580139160e-01 5.353741347789764404e-02
-3.623093962669372559e-01 3.639269173145294189e-01 1.693684011697769165e-01 -2.235459536314010620e-01 -3.069314658641815186e-01 -1.859904080629348755e-01 7.008571643382310867e-03 -5.764615908265113831e-02 9.980355203151702881e-02 4.135483130812644958e-02 3.042275011539459229e-01 -1.354404091835021973e-01 -1.678179651498794556e-01 1.651425287127494812e-02 -1.425866335630416870e-01 1.903049349784851074e-01 -1.118575036525726318e-01 -2.858346514403820038e-02 -5.884222313761711121e-02 1.291767060756683350e-01 -1.367314904928207397e-01 9.866820275783538818e-02 1.604994535446166992e-01 -7.400164008140563965e-02 1.606565117835998535e-01 -2.608219981193542480e-01 -1.461545974016189575e-01 1.026475429534912109e-01 1.750254780054092407e-01 2.342047542333602905e-01 1.143523529171943665e-01 -2.152349986135959625e-02
-8.885029703378677368e-02 -2.311660535633563995e-02 1.581535190343856812e-01 9.740787558257579803e-03 -2.351080030202865601e-01 -2.249692380428314209e-01 1.751813590526580811e-01 -1.479395572096109390e-02 1.318271271884441376e-03 -4.147598519921302795e-03 4.705187398940324783e-03 -1.698518842458724976e-01 -4.693787693977355957e-01 -2.686131894588470459e-01 1.817804425954818726e-01 5.809035897254943848e-02 8.697625249624252319e-02 -8.782158046960830688e-02 -2.948402464389801025e-01 -1.404383629560470581e-01 1.308127045631408691e-01 1.742878928780555725e-02 -1.411054730415344238e-01 7.560501247644424438e-02 2.010093927383422852e-01 -1.293430626392364502e-01 -2.364449054002761841e-01 -1.168237626552581787e-01 3.671462237834930420e-01 1.752281934022903442e-01 1.048076450824737549e-01 -6.117682531476020813e-02
8.292028307914733887e-02 1.953471004962921143e-01 3.835951909422874451e-02 -1.292687654495239258e-01 -1.237601861357688904e-01 9.369347244501113892e-02 -7.440868765115737915e-02 9.622947871685028076e-02 -5.201562866568565369e-02 1.135895401239395142e-01 -3.606557846069335938e-02 -4.231420811265707016e-03 -3.923982977867126465e-01 1.180697456002235413e-01 4.713904112577438354e-03 3.419647812843322754e-01 -1.287343353033065796e-01 -2.552576959133148193e-01 -4.375994950532913208e-02 -2.878422290086746216e-02 1.853376477956771851e-01 6.664727628231048584e-02 3.521291017532348633e-01 -1.074533760547637939e-01 9.300680458545684814e-02 -2.488102018833160400e-01 -2.026063054800033569e-01 -2.947793900966644287e-01 -3.801549598574638367e-02 3.090040087699890137e-01 1.589886844158172607e-01 1.287310868501663208e-01
-1.604635566473007202e-01 3.417319953441619873e-01 1.408183425664901733e-01 -7.631257176399230957e-02 9.001516550779342651e-02 -5.480287596583366394e-02 -3.452587127685546875e-02 -1.299529373645782471e-01 1.892099529504776001e-01 2.748895585536956787e-01 1.425975412130355835e-01 1.362238377332687378e-01 -5.881790071725845337e-02 1.810212880373001099e-01 -1.857777088880538940e-01 -1.843377947807312012e-01 1.747063845396041870e-01 -3.142058551311492920e-01 -2.183869332075119019e-01 -4.682540595531463623e-01 1.135060712695121765e-01 1.759877800941467285e-01 8.235443383455276489e-02 3.694920241832733154e-02 1.315407082438468933e-02 -1.132970750331878662e-01 -1.145036444067955017e-01 -1.127082034945487976e-01 3.102207090705633163e-03 2.281220108270645142e-01 -3.035537712275981903e-02 -8.748883008956909180e-02
1.986819207668304443e-01 3.043025732040405273e-01 -1.493377536535263062e-01 -9.532681852579116821e-02 2.071049064397811890e-02 -2.616335153579711914e-01 -1.595083624124526978e-02 -6.451138854026794434e-02 1.592286974191665649e-01 -3.457021713256835938e-01 2.130652219057083130e-01 1.114176139235496521e-01 -3.015179038047790527e-01 5.248093232512474060e-02 -2.135992050170898438e-01 -1.530222892761230469e-01 -4.489903897047042847e-02 -1.272423267364501953e-01 -1.280719190835952759e-01 -2.239261716604232788e-01 4.356391355395317078e-02 -1.861026138067245483e-01 -1.410282999277114868e-01 -5.903688073158264160e-02 2.572229802608489990e-01 5.320399627089500427e-02 -8.466671407222747803e-02 -3.049308359622955322e-01 1.547313779592514038e-01 7.618011534214019775e-02 2.060207724571228027e-01 -1.089203804731369019e-01
-8.357230573892593384e-02 4.465948641300201416e-01 7.211312651634216309e-02 -2.337241619825363159e-01 3.945318236947059631e-02 1.059849373996257782e-02 -4.130367189645767212e-03 -2.946010418236255646e-02 -7.267171144485473633e-02 1.780221164226531982e-01 4.594944044947624207e-02 1.183819398283958435e-01 -1.963919252157211304e-01 4.499500617384910583e-02 -6.985978782176971436e-02 2.284663729369640350e-02 -5.546253547072410583e-02 4.866401478648185730e-02 -1.261665225028991699e-01 -4.258305430412292480e-01 1.487079262733459473e-01 -2.536441087722778320e-01 1.125759631395339966e-01 1.211985126137733459e-01 3.235779106616973877e-01 -2.973051369190216064e-01 -1.016364842653274536e-01 1.315027475357055664e-01 -4.811286181211471558e-02 -1.259795576333999634e-01 1.812015473842620850e-01 -2.094059139490127563e-01
-1.915886253118515015e-01 2.613794207572937012e-01 1.385397911071777344e-01 3.009457513689994812e-02 -1.191334128379821777e-01 -2.642717659473419189e-01 2.543308138847351074e-01 -8.883315324783325195e-02 1.459107100963592529e-01 3.694575279951095581e-02 1.463128533214330673e-02 1.146247088909149170e-01 -1.570255011320114136e-01 -7.728575170040130615e-02 2.754306495189666748e-01 -4.277113452553749084e-02 -2.362547069787979126e-01 2.879204042255878448e-02 -2.704759538173675537e-01 -1.218382939696311951e-01 4.851731471717357635e-03 -1.577924378216266632e-02 -9.713117033243179321e-02 2.181865274906158447e-01 3.076294064521789551e-01 -1.822953224182128906e-01 -5.428948625922203064e-02 3.317238986492156982e-01 5.015159398317337036e-02 1.869127154350280762e-01 1.941502988338470459e-01 2.365956604480743408e-01
-1.344006657600402832e-01 -9.115809202194213867e-02 2.994332909584045410e-01 7.373237609863281250e-02 -4.938382282853126526e-02 2.808492258191108704e-02 4.156609997153282166e-02 -8.945538103580474854e-02 1.204365044832229614e-01 -5.502065643668174744e-02 5.381541326642036438e-02 1.202128008008003235e-01 -3.282736539840698242e-01 1.686904430389404297e-01 2.399521172046661377e-01 8.567509800195693970e-02 9.895826876163482666e-02 -2.002065777778625488e-01 -2.606279253959655762e-01 -1.120355501770973206e-01 -5.235631763935089111e-02 -2.835959494113922119e-01 -6.374639272689819336e-02 -2.115801349282264709e-02 1.944952756166458130e-01 -4.983476698398590088e-01 1.775242984294891357e-01 -1.236602514982223511e-01 -2.322015911340713501e-02 9.001792222261428833e-02 2.143325507640838623e-01 -1.547768265008926392e-01
-1.450399309396743774e-01 1.985615044832229614e-01 1.575494259595870972e-01 -1.107005253434181213e-01 4.820494353771209717e-02 4.100213572382926941e-02 6.367608904838562012e-02 1.143459975719451904e-01 1.581029780209064484e-02 7.917367666959762573e-02 2.038956135511398315e-01 -6.914019584655761719e-02 -5.017706006765365601e-02 -2.428434491157531738e-01 6.172113120555877686e-02 -4.812280833721160889e-02 -1.517951339483261108e-01 -3.985721766948699951e-01 6.159951537847518921e-02 -3.493901491165161133e-01 2.228083461523056030e-01 -1.565914750099182129e-01 1.859098821878433228e-01 1.717466264963150024e-01 6.637169420719146729e-02 -4.182439148426055908e-01 -1.617015600204467773e-01 -2.788308821618556976e-02 9.694242477416992188e-02 -2.296243235468864441e-02 1.806540936231613159e-01 -2.569532990455627441e-01
-1.705180406570434570e-01 4.568223953247070312e-01 5.775003880262374878e-02 5.957270413637161255e-02 -2.860046327114105225e-01 -1.995451003313064575e-01 4.907242953777313232e-02 8.779058605432510376e-02 1.729372516274452209e-02 -2.427192181348800659e-01 8.722355961799621582e-02 8.994445949792861938e-02 5.271739512681961060e-02 -6.454171985387802124e-02 1.454029139131307602e-02 3.528801202774047852e-01 -1.532276421785354614e-01 -4.565177857875823975e-01 -1.248538270592689514e-01 -1.618741750717163086e-01 -1.008751764893531799e-01 1.729796677827835083e-01 3.180856630206108093e-02 4.707879200577735901e-02 1.612478792667388916e-01 -1.083441898226737976e-01 -3.266440704464912415e-02 2.267663553357124329e-02 -8.379738777875900269e-02 1.532160937786102295e-01 2.245434932410717010e-02 -1.723479181528091431e-01
-7.509723305702209473e-02 -3.989399224519729614e-02 3.174774646759033203e-01 -2.775349915027618408e-01 -6.462255120277404785e-02 -2.223167866468429565e-01 -5.102886632084846497e-02 5.239067226648330688e-02 1.183391436934471130e-01 -1.028374023735523224e-02 1.803271323442459106e-01 1.391882896423339844e-01 -1.396012008190155029e-01 -1.315673291683197021e-01 1.100043132901191711e-01 -2.139974236488342285e-01 -6.615743041038513184e-02 -2.958641573786735535e-02 -7.201665639877319336e-02 -3.225184082984924316e-01 4.202679172158241272e-02 -2.672682702541351318e-01 2.720057964324951172e-01 3.824459761381149292e-02 1.097197532653808594e-01 -1.439125388860702515e-01 -3.853569328784942627e-01 1.415942758321762085e-01 1.162271350622177124e-01 2.096052169799804688e-01 1.484772413969039917e-01 -2.267477512359619141e-01
-9.114171564579010010e-02 4.013352692127227783e-01 -2.173303626477718353e-03 -6.591487675905227661e-02 -1.339699625968933105e-01 5.557854101061820984e-02 2.731825411319732666e-01 -1.276534050703048706e-01 8.580936491489410400e-02 -1.038247346878051758e-01 3.743214011192321777e-01 2.560674846172332764e-01 -2.027580291032791138e-01 7.998032122850418091e-02 -1.385740786790847778e-01 9.498016536235809326e-02 6.187742203474044800e-02 3.057369776070117950e-02 8.622078597545623779e-02 -1.762197464704513550e-01 -4.950490966439247131e-02 -1.853629648685455322e-01 1.819175034761428833e-01 -1.940549723803997040e-02 1.232869327068328857e-01 1.569424718618392944e-01 -1.109127476811408997e-01 -1.536651104688644409e-01 -8.080171048641204834e-02 2.388773709535598755e-01 3.310249447822570801e-01 -2.287037372589111328e-01
-2.460032105445861816e-01 2.034780234098434448e-01 1.043994575738906860e-01 8.810631185770034790e-02 2.168535143136978149e-01 -8.665534108877182007e-02 7.681521028280258179e-02 1.700458303093910217e-02 1.658969819545745850e-01 -1.197330374270677567e-02 -9.393929690122604370e-02 -3.915382549166679382e-02 1.921458914875984192e-02 -2.405553683638572693e-02 -1.978915780782699585e-01 2.142951190471649170e-01 2.025854587554931641e-01 -6.295404583215713501e-02 -3.252124190330505371e-01 -1.471127867698669434e-01 9.641271084547042847e-02 1.868736296892166138e-01 1.559208333492279053e-01 -1.426135096698999405e-02 1.030358299612998962e-01 -2.660989761352539062e-01 -3.743602335453033447e-01 -8.530003577470779419e-02 -2.343922853469848633e-01 3.587218225002288818e-01 5.016744136810302734e-02 -1.962473541498184204e-01
-9.825509041547775269e-02 4.193731844425201416e-01 -7.309736311435699463e-02 -1.634199321269989014e-01 -3.863447532057762146e-02 -3.039464950561523438e-01 2.025841921567916870e-02 -1.024219915270805359e-01 3.067882061004638672e-01 1.986795514822006226e-01 1.127983853220939636e-01 3.716781362891197205e-02 -4.933641850948333740e-02 -2.707920372486114502e-01 6.395659595727920532e-02 -5.693583562970161438e-02 6.197731196880340576e-02 -9.106082469224929810e-02 -1.798357069492340088e-01 -3.636182844638824463e-01 1.329503506422042847e-01 1.590763777494430542e-01 6.324743479490280151e-02 -1.880884617567062378e-01 2.888599783182144165e-02 -2.096038311719894409e-01 -1.494488269090652466e-01 2.386980131268501282e-02 -8.208309859037399292e-02 2.985284924507141113e-01 1.463286876678466797e-01 5.348864942789077759e-02
-5.159259214997291565e-02 1.368630677461624146e-01 -1.575008332729339600e-01 -1.707948446273803711e-01 -2.352531254291534424e-02 -1.737956106662750244e-01 1.694183200597763062e-01 -1.726655364036560059e-01 3.118478357791900635e-01 4.317422956228256226e-02 1.773715615272521973e-01 -1.304136961698532104e-01 -1.707540452480316162e-01 -2.477670907974243164e-01 -2.239560484886169434e-01 -7.105324417352676392e-02 3.058050274848937988e-01 -2.269668132066726685e-01 -1.791598796844482422e-01 -2.589721083641052246e-01 5.000574514269828796e-02 4.804035276174545288e-02 7.100605964660644531e-02 -2.160401195287704468e-01 1.259002983570098877e-01 -1.150187253952026367e-01 -1.006930395960807800e-01 9.635473787784576416e-02 2.901744544506072998e-01 3.030061125755310059e-01 1.170882359147071838e-01 -5.547017604112625122e-02
-1.672770231962203979e-01 1.124044582247734070e-01 2.289059311151504517e-01 -1.442853063344955444e-01 -1.029724776744842529e-01 -1.601873338222503662e-01 4.159448444843292236e-01 -6.909455358982086182e-02 -5.936872959136962891e-02 1.045983284711837769e-01 2.619671821594238281e-01 -1.978602111339569092e-01 5.479404330253601074e-02 9.828671067953109741e-02 1.029815822839736938e-01 -1.131740063428878784e-01 8.728791028261184692e-02 6.824161857366561890e-02 -2.106617689132690430e-01 -4.928819835186004639e-01 -9.999247640371322632e-02 1.758095924742519855e-03 1.423758864402770996e-01 2.139231711626052856e-01 9.050619602203369141e-02 -1.358606666326522827e-01 3.112241439521312714e-02 7.104752212762832642e-02 2.761123143136501312e-02 1.483881473541259766e-01 1.685918867588043213e-01 -2.330444306135177612e-01
-1.121313199400901794e-01 3.595455363392829895e-02 -2.160872668027877808e-01 -1.731242835521697998e-01 -1.112742051482200623e-01 -3.633433580398559570e-01 8.043938875198364258e-02 2.361620813608169556e-01 1.147802472114562988e-01 6.457460578531026840e-03 -4.353899881243705750e-02 5.661620199680328369e-02 -3.596058115363121033e-02 -2.379049360752105713e-01 -3.545882925391197205e-02 1.346462666988372803e-01 -3.180863261222839355e-01 -1.212095245718955994e-01 -1.588360071182250977e-01 -1.452261954545974731e-01 -2.372107207775115967e-01 -2.332252264022827148e-01 -1.410519033670425415e-01 -6.586170196533203125e-02 2.580808699131011963e-01 -3.544686734676361084e-01 -1.082960963249206543e-01 -7.002682238817214966e-02 1.613316684961318970e-01 2.673209011554718018e-01 -5.860219150781631470e-02 -1.827364228665828705e-02
2.403728961944580078e-01 2.049467265605926514e-01 -4.238422587513923645e-02 -1.969855129718780518e-01 2.164915800094604492e-01 1.057339832186698914e-01 1.821720451116561890e-01 -1.340059041976928711e-01 1.740200817584991455e-01 -1.276343911886215210e-01 2.150335460901260376e-01 1.852455884218215942e-01 8.801851421594619751e-02 1.712589412927627563e-01 2.807012200355529785e-01 -1.109649240970611572e-01 8.224487537518143654e-04 -1.224929690361022949e-01 1.746275089681148529e-02 -4.151222407817840576e-01 4.807842895388603210e-02 -1.243837997317314148e-01 2.120177745819091797e-01 -6.234012544155120850e-02 1.394658684730529785e-01 -2.114681452512741089e-01 -3.468559682369232178e-01 -1.097097843885421753e-01 1.518677175045013428e-01 1.553002651780843735e-02 1.341403871774673462e-01 5.515980720520019531e-02
-8.621495962142944336e-02 2.823631837964057922e-02 3.680446147918701172e-01 -2.988831400871276855e-01 8.725146204233169556e-02 -1.673848330974578857e-01 1.152798831462860107e-01 4.693251103162765503e-02 4.024323821067810059e-02 -8.292271196842193604e-02 1.023213639855384827e-01 1.555201709270477295e-01 -1.403971016407012939e-01 -1.697692275047302246e-01 1.204258576035499573e-01 -1.448426246643066406e-01 -2.974381744861602783e-01 -1.200890839099884033e-01 2.021788433194160461e-02 -2.673853635787963867e-01 1.319106221199035645e-01 -1.363692879676818848e-01 1.850232034921646118e-01 2.011038362979888916e-01 3.311597183346748352e-02 -1.468858867883682251e-01 -1.552783846855163574e-01 7.110137492418289185e-02 2.239589244127273560e-01 2.037695348262786865e-01 1.131484061479568481e-01 -3.832802772521972656e-01
-7.066397368907928467e-02 2.497366964817047119e-01 -1.725869029760360718e-01 -2.812739610671997070e-01 -5.445599555969238281e-02 -1.053986996412277222e-01 1.196645274758338928e-01 1.049712882377207279e-03 2.586911320686340332e-01 -1.627254039049148560e-01 4.505155608057975769e-02 -2.387866228818893433e-01 -3.900625109672546387e-01 -8.398021012544631958e-02 -7.909806817770004272e-02 -8.620948344469070435e-02 2.009413838386535645e-01 -2.460470944643020630e-01 4.805057123303413391e-02 -1.781662255525588989e-01 -1.048561278730630875e-02 -1.090458333492279053e-01 -2.123772352933883667e-02 -1.571284085512161255e-01 1.046439409255981445e-01 -1.708036474883556366e-02 -8.011262118816375732e-02 -1.628325283527374268e-01 -1.739482022821903229e-02 4.404899775981903076e-01 6.133311614394187927e-02 -2.358440011739730835e-01
7.767131924629211426e-02 6.437123566865921021e-02 -2.130875289440155029e-01 -2.378747165203094482e-01 -5.073667317628860474e-02 -3.247096240520477295e-01 1.774973124265670776e-01 -4.573258757591247559e-02 -1.031823307275772095e-01 -1.756705939769744873e-01 -7.637054659426212311e-03 -1.152997761964797974e-01 -2.579077780246734619e-01 -6.564879417419433594e-02 5.406915675848722458e-03 -1.075012609362602234e-02 -1.413210630416870117e-01 -3.041310608386993408e-01 -7.254604250192642212e-02 -3.968053311109542847e-02 8.230639994144439697e-02 -1.843107789754867554e-01 1.001676395535469055e-01 -1.229722350835800171e-01 2.627788484096527100e-01 -1.826560497283935547e-02 1.334134340286254883e-01 -2.447837144136428833e-01 1.528195589780807495e-01 5.095915794372558594e-01 -3.335054032504558563e-03 7.097253948450088501e-02
-2.645723223686218262e-01 -7.672355044633150101e-03 -1.055081486701965332e-01 -2.115533500909805298e-01 1.105545312166213989e-01 5.796046182513237000e-02 8.542920649051666260e-02 2.928611934185028076e-01 6.951173301786184311e-03 4.682777216657996178e-05 2.718244493007659912e-01 8.187053352594375610e-02 -2.831596136093139648e-01 8.224542438983917236e-02 1.424178481101989746e-01 2.024212479591369629e-01 3.955456987023353577e-02 -1.849250942468643188e-01 -1.891163438558578491e-01 -4.042614400386810303e-01 1.941378926858305931e-03 -1.917983740568161011e-01 1.287063863128423691e-02 1.833116076886653900e-02 2.845223546028137207e-01 -2.518514990806579590e-01 -2.807798422873020172e-02 -5.657077208161354065e-02 -1.171166375279426575e-01 -4.910217970609664917e-02 -1.224040519446134567e-02 -3.157112896442413330e-01
-1.777686029672622681e-01 4.807724356651306152e-01 1.201687753200531006e-01 -1.058297380805015564e-01 6.193565577268600464e-02 -2.678792923688888550e-02 2.041879296302795410e-01 1.814160645008087158e-01 -2.225905209779739380e-01 -4.461314529180526733e-02 2.668254673480987549e-01 -2.470118403434753418e-01 -1.077292636036872864e-01 1.918207257986068726e-01 1.088093966245651245e-01 -5.947514250874519348e-02 5.770996958017349243e-02 -3.348328173160552979e-01 6.358128041028976440e-02 -1.898729056119918823e-01 1.891275197267532349e-01 -7.834220677614212036e-02 1.895347088575363159e-01 -3.129931539297103882e-02 1.086174324154853821e-01 2.984080836176872253e-02 -1.797217875719070435e-02 -8.808300644159317017e-02 1.717272549867630005e-01 1.917086988687515259e-01 -6.650650501251220703e-02 -2.432070523500442505e-01
1.223387345671653748e-01 2.337011545896530151e-01 -4.141274467110633850e-02 -4.786305129528045654e-01 6.192863732576370239e-02 -2.654636204242706299e-01 1.598693728446960449e-01 2.370854765176773071e-01 -2.106905449181795120e-03 7.794561982154846191e-02 2.879583537578582764e-01 -2.301214821636676788e-02 -1.387126445770263672e-01 7.604715228080749512e-02 1.475495751947164536e-02 5.105622112751007080e-02 1.989782452583312988e-01 -1.357883512973785400e-01 -1.338618248701095581e-01 -3.386081755161285400e-01 8.822372555732727051e-02 5.347136780619621277e-02 1.384579986333847046e-01 1.318374183028936386e-02 3.490706384181976318e-01 -3.141799708828330040e-03 3.204277157783508301e-02 5.480479449033737183e-02 -4.007800668478012085e-02 -5.277557298541069031e-02 -6.575492024421691895e-02 -2.663919329643249512e-01
-2.534541189670562744e-01 4.062623903155326843e-02 4.216448962688446045e-02 -2.424233704805374146e-01 -2.470626085996627808e-01 1.131519675254821777e-01 -5.871871020644903183e-03 1.052413359284400940e-01 -1.956214308738708496e-01 -1.984441466629505157e-02 5.216165632009506226e-02 1.621627062559127808e-02 -1.145552992820739746e-01 -9.789202362298965454e-02 -7.759809494018554688e-02 1.474860608577728271e-01 -1.765205562114715576e-01 -2.441987246274948120e-01 -1.258868724107742310e-01 -2.793121337890625000e-01 7.896893471479415894e-02 1.520039886236190796e-01 3.443642258644104004e-01 1.191019117832183838e-01 5.698606744408607483e-02 -4.585963785648345947e-01 -1.829576492309570312e-01 4.381649941205978394e-02 -1.189187634736299515e-02 1.535100340843200684e-01 2.747052907943725586e-01 3.994637355208396912e-02
-5.546123161911964417e-02 -5.173675343394279480e-02 1.531304419040679932e-01 -2.831837832927703857e-01 -2.079032361507415771e-02 1.653698682785034180e-01 2.611763179302215576e-01 -6.080821529030799866e-02 -1.928476691246032715e-01 1.767581254243850708e-01 1.914034634828567505e-01 4.020396247506141663e-02 -4.434288665652275085e-02 -3.397173807024955750e-02 1.997185498476028442e-01 1.213897019624710083e-01 -3.418086841702461243e-02 -3.000335395336151123e-01 -3.712414801120758057e-01 -1.016066148877143860e-01 1.585927456617355347e-01 -6.642406433820724487e-02 8.604987710714340210e-02 8.810849860310554504e-03 4.783002138137817383e-01 -7.971738278865814209e-02 -8.597028255462646484e-02 -1.370084732770919800e-01 -1.220849379897117615e-01 1.892681270837783813e-01 1.719840764999389648e-01 9.227241575717926025e-02
-1.020653620362281799e-01 1.837499737739562988e-01 -9.221599251031875610e-02 -1.459316015243530273e-01 -3.163903653621673584e-01 -2.522572875022888184e-01 1.119168400764465332e-01 1.225559562444686890e-01 2.330641029402613640e-03 -1.412712335586547852e-01 1.349702179431915283e-01 3.078072071075439453e-01 1.001059561967849731e-01 1.053392216563224792e-01 1.083567515015602112e-01 2.962409257888793945e-01 -1.057967767119407654e-01 -1.725575774908065796e-01 -1.835681051015853882e-01 -1.219854876399040222e-01 1.253759711980819702e-01 5.967203900218009949e-02 7.690984010696411133e-02 5.086072161793708801e-02 3.804540336132049561e-01 -1.038455516099929810e-01 4.606502130627632141e-02 1.120725199580192566e-01 -1.023289486765861511e-01 2.006547003984451294e-01 -7.509041577577590942e-02 -3.705156147480010986e-01
-5.585480108857154846e-02 1.910758204758167267e-03 -1.570843905210494995e-01 -4.559457898139953613e-01 -1.264157295227050781e-01 -5.180467665195465088e-02 5.391208454966545105e-02 -9.114705771207809448e-02 -6.743291765451431274e-02 7.800309360027313232e-02 7.100977003574371338e-02 6.107245385646820068e-02 -1.270573884248733521e-01 -1.706294119358062744e-01 -3.073627687990665436e-02 -1.131840869784355164e-01 -1.187903285026550293e-01 -3.174667954444885254e-01 -8.719199895858764648e-02 -1.816471964120864868e-01 1.079505831003189087e-01 1.868016421794891357e-01 1.144566163420677185e-01 9.719044715166091919e-02 1.690010875463485718e-01 -2.286657541990280151e-01 -1.016068011522293091e-01 -7.748927455395460129e-03 1.172195896506309509e-01 2.560620605945587158e-01 3.570666611194610596e-01 -3.652276098728179932e-01
7.925517112016677856e-02 -1.316408365964889526e-01 1.409319043159484863e-01 -2.617057561874389648e-01 -3.372009843587875366e-02 1.026986241340637207e-01 2.136036753654479980e-01 2.429646812379360199e-02 2.722700834274291992e-01 -1.856255829334259033e-01 1.442599743604660034e-01 -9.278502315282821655e-02 -1.681240350008010864e-01 -6.653198041021823883e-03 1.139396429061889648e-01 3.241722285747528076e-01 -1.221084371209144592e-01 -2.135898321866989136e-01 -2.411766797304153442e-01 -1.566454321146011353e-01 8.018528670072555542e-02 1.149246469140052795e-01 1.595688909292221069e-01 -2.782422304153442383e-01 1.036776378750801086e-01 -2.187628746032714844e-01 -9.649881720542907715e-02 -2.704072892665863037e-01 -3.281280770897865295e-02 2.574618756771087646e-01 2.601430416107177734e-01 -6.260699033737182617e-02
7.175180315971374512e-02 4.976017773151397705e-02 2.222725003957748413e-01 -1.113514155149459839e-01 1.938335783779621124e-02 1.092388778924942017e-01 1.032527983188629150e-01 7.349723577499389648e-02 2.514588236808776855e-01 -1.332800686359405518e-01 3.452827930450439453e-01 8.430539816617965698e-02 -3.687440976500511169e-02 1.170500293374061584e-01 1.645162552595138550e-01 2.573292851448059082e-01 -2.124899178743362427e-01 -5.634873360395431519e-02 -1.892508119344711304e-01 -1.947849094867706299e-01 8.555558323860168457e-02 8.892403542995452881e-02 1.728170216083526611e-01 -3.693624734878540039e-01 1.773410439491271973e-01 -4.630614817142486572e-01 -1.067683547735214233e-01 -1.389329433441162109e-01 4.130985122174024582e-03 3.533426299691200256e-02 4.580848664045333862e-02 5.463638156652450562e-02
-3.685914576053619385e-01 3.172757923603057861e-01 3.272707760334014893e-01 -1.559533625841140747e-01 3.523615002632141113e-02 -1.165310963988304138e-01 4.606983438134193420e-02 -3.104916810989379883e-01 9.734071791172027588e-02 -6.115546566434204578e-04 2.475602775812149048e-01 4.977019876241683960e-02 -1.352514326572418213e-01 2.727644145488739014e-01 -6.377326697111129761e-02 7.129782438278198242e-02 -2.212577685713768005e-02 -1.693447977304458618e-01 -1.854364722967147827e-01 -1.963616758584976196e-01 -6.010951846837997437e-02 -6.098724529147148132e-02 -6.907387636601924896e-03 -1.491204649209976196e-01 -3.472675383090972900e-02 -1.571792662143707275e-01 -2.814711034297943115e-01 1.097856163978576660e-01 -1.214527338743209839e-02 -5.226894281804561615e-03 2.374148219823837280e-01 -1.953405588865280151e-01
1.150450780987739563e-01 -5.617383867502212524e-02 5.421617999672889709e-02 1.044363481923937798e-03 -4.459570720791816711e-02 1.832141308113932610e-03 7.517813891172409058e-02 1.160021722316741943e-01 5.124163255095481873e-02 1.532594710588455200e-01 1.423002928495407104e-01 1.040870323777198792e-01 -4.766706377267837524e-02 2.873561680316925049e-01 1.255258470773696899e-01 1.431422531604766846e-01 -9.654055535793304443e-02 -1.968230158090591431e-01 -2.831824719905853271e-01 -3.083693087100982666e-01 1.204236820340156555e-01 -2.478054612874984741e-01 1.794509589672088623e-01 1.781774908304214478e-01 2.480636835098266602e-01 -4.576566815376281738e-01 2.560086175799369812e-02 -2.083850800991058350e-01 6.167793646454811096e-02 1.067017093300819397e-01 -1.616074591875076294e-01 -2.484037727117538452e-01
-1.577094942331314087e-01 1.902345418930053711e-01 -1.771790981292724609e-01 -2.888364344835281372e-02 -8.060289174318313599e-02 -4.552699998021125793e-02 -2.105344459414482117e-02 8.478754013776779175e-02 2.508203387260437012e-01 6.707623600959777832e-02 -4.656711593270301819e-02 9.875245392322540283e-03 -1.657800823450088501e-01 -6.820432096719741821e-02 2.162412405014038086e-01 -2.200509905815124512e-01 -1.066243369132280350e-02 -1.870345920324325562e-01 -6.972112506628036499e-02 2.823535203933715820e-01 2.320268005132675171e-02 -1.361207515001296997e-01 2.249998301267623901e-01 3.319671377539634705e-02 2.887586057186126709e-01 -4.278777539730072021e-01 -5.553583800792694092e-02 1.709833443164825439e-01 6.310433894395828247e-02 2.904339134693145752e-01 3.078978657722473145e-01 -1.453495770692825317e-01
-1.485331729054450989e-02 2.683506906032562256e-01 1.904797703027725220e-01 -9.467113763093948364e-02 3.461420834064483643e-01 1.177696045488119125e-02 3.778093457221984863e-01 1.969123482704162598e-01 1.919274330139160156e-01 -1.706882864236831665e-01 2.137476392090320587e-02 -8.157332986593246460e-02 -1.943219155073165894e-01 1.114370375871658325e-01 -1.584328413009643555e-01 5.581024289131164551e-02 -2.446157187223434448e-01 6.416438519954681396e-02 -4.522980377078056335e-02 -9.791738539934158325e-02 -1.165770068764686584e-01 -2.068857848644256592e-01 1.322888135910034180e-01 -1.923883855342864990e-01 2.917465567588806152e-01 -2.380609698593616486e-02 2.211192101240158081e-01 1.773739159107208252e-01 1.108974292874336243e-01 1.906919777393341064e-01 -8.554924279451370239e-02 -1.451434642076492310e-01
1.210767254233360291e-01 1.302313357591629028e-01 4.823882877826690674e-02 1.738697476685047150e-02 1.282861232757568359e-01 -6.838398985564708710e-03 1.704610884189605713e-01 7.922413945198059082e-02 -4.652342200279235840e-02 3.184483572840690613e-02 2.681889012455940247e-02 2.584673929959535599e-03 -1.005845516920089722e-01 -2.269691079854965210e-01 1.088290214538574219e-01 1.758490204811096191e-01 -2.865817956626415253e-02 -3.631951212882995605e-01 -6.613352894783020020e-02 -4.033455252647399902e-01 1.251811385154724121e-01 -2.996339797973632812e-01 5.766620486974716187e-02 1.447341591119766235e-01 -6.597004085779190063e-02 -2.606052458286285400e-01 -1.267750710248947144e-01 1.746593862771987915e-01 -1.852461546659469604e-01 1.558265388011932373e-01 1.633996218442916870e-01 -4.146689474582672119e-01
-2.354459017515182495e-01 1.615836769342422485e-01 2.433052808046340942e-01 -3.282969892024993896e-01 -8.542898297309875488e-02 -3.756891787052154541e-01 -7.206968963146209717e-03 -1.381764411926269531e-01 -2.924966439604759216e-02 -8.259496092796325684e-02 1.147519275546073914e-01 2.429453432559967041e-01 -1.038408055901527405e-01 1.685807704925537109e-01 1.486236900091171265e-01 -7.717150449752807617e-02 9.093120694160461426e-02 -2.802836894989013672e-01 -3.695898875594139099e-02 5.517569836229085922e-03 -1.750412434339523315e-01 -1.689416915178298950e-01 4.226838797330856323e-02 4.644732456654310226e-03 1.884351670742034912e-01 -1.630677282810211182e-01 -4.000244736671447754e-01 -5.815479904413223267e-02 2.942259795963764191e-02 4.995738342404365540e-02 2.292383760213851929e-01 -7.845328003168106079e-02
2.161196172237396240e-01 1.732317209243774414e-01 1.998988538980484009e-01 -2.557457424700260162e-02 -4.165304824709892273e-02 9.642481058835983276e-02 2.250394374132156372e-01 -1.644362360239028931e-01 2.391653358936309814e-01 -1.288824975490570068e-01 1.270590722560882568e-01 1.684998571872711182e-01 -4.152376949787139893e-01 -2.001759260892868042e-01 -1.649016886949539185e-01 -1.428623590618371964e-02 8.787182159721851349e-03 -1.749413758516311646e-01 -1.467596590518951416e-01 8.411736786365509033e-02 8.614058792591094971e-02 -6.567668914794921875e-02 -1.501613482832908630e-02 -8.652687817811965942e-02 4.038198590278625488e-01 7.058753818273544312e-02 1.674069017171859741e-01 -2.282573729753494263e-01 1.920698136091232300e-01 2.395555377006530762e-02 2.388157695531845093e-01 -1.195798292756080627e-01
-9.415695071220397949e-02 1.013229880481958389e-02 1.969828158617019653e-01 -6.916542351245880127e-02 -2.497250214219093323e-02 2.076048590242862701e-02 2.707858383655548096e-01 6.936378194950520992e-04 -1.017543002963066101e-01 1.192961633205413818e-01 2.081966400146484375e-01 1.646632142364978790e-02 -4.738341271877288818e-02 -5.875766649842262268e-02 3.280622139573097229e-02 -9.538289159536361694e-02 -2.268977314233779907e-01 -4.019511044025421143e-01 -2.029324471950531006e-01 6.441446021199226379e-03 1.831098645925521851e-01 2.406143248081207275e-01 3.647766709327697754e-01 2.457772847265005112e-03 4.393720030784606934e-01 -2.429729104042053223e-01 1.004652529954910278e-01 2.322025410830974579e-02 -5.673921108245849609e-02 -4.412736743688583374e-02 6.906866282224655151e-02 -1.938440799713134766e-01
-1.815880089998245239e-01 3.887757360935211182e-01 1.414733231067657471e-01 -9.158823639154434204e-02 -4.681763797998428345e-02 -2.264616489410400391e-01 1.795816123485565186e-01 1.561844795942306519e-01 2.338574677705764771e-01 2.855264246463775635e-01 2.492489516735076904e-01 7.718222588300704956e-02 -1.094892919063568115e-01 -1.418042276054620743e-02 -5.209530517458915710e-02 3.116496279835700989e-02 1.239258721470832825e-01 -1.048147752881050110e-01 -1.539254337549209595e-01 -4.327501356601715088e-01 3.355818614363670349e-02 7.440809905529022217e-02 1.467158794403076172e-01 1.169816255569458008e-01 -2.418104112148284912e-01 -1.669088453054428101e-01 -6.608675420284271240e-02 -3.962481394410133362e-02 -2.404678054153919220e-02 2.650167047977447510e-01 9.407940506935119629e-02 -7.791852951049804688e-02
8.825113624334335327e-02 -2.930338680744171143e-02 9.405522793531417847e-02 -2.486809492111206055e-01 -7.450082153081893921e-02 1.213846504688262939e-01 -4.986099898815155029e-02 2.776639163494110107e-02 6.999691575765609741e-02 5.118082463741302490e-02 3.969356417655944824e-02 1.543069034814834595e-01 -1.742944307625293732e-02 1.141782291233539581e-02 5.852803587913513184e-02 3.370632231235504150e-02 -4.127388596534729004e-01 -3.280057907104492188e-01 8.818741887807846069e-03 -3.767561614513397217e-01 7.472161203622817993e-02 -1.604268252849578857e-01 2.506426274776458740e-01 9.177702665328979492e-02 3.204089105129241943e-01 -2.477321624755859375e-01 -7.725010160356760025e-03 1.123006790876388550e-01 1.540019512176513672e-01 1.265117824077606201e-01 5.039942264556884766e-02 -3.431130051612854004e-01
6.165049038827419281e-03 2.019932270050048828e-01 -1.396190933883190155e-02 -4.477180913090705872e-02 -3.728877007961273193e-02 1.287476569414138794e-01 3.409679532051086426e-01 -1.881367713212966919e-01 1.735304482281208038e-03 -2.022212892770767212e-01 4.561708271503448486e-01 1.803815811872482300e-01 -2.468386590480804443e-01 -1.234766468405723572e-02 -2.514145672321319580e-01 2.285345830023288727e-02 9.571379981935024261e-03 6.156684085726737976e-02 6.596666574478149414e-02 -9.778138250112533569e-02 -4.018408805131912231e-02 -2.002779841423034668e-01 1.259546428918838501e-01 5.925799533724784851e-02 2.010436654090881348e-01 8.326670527458190918e-02 -2.015578299760818481e-01 -8.790408819913864136e-02 -9.040489047765731812e-02 2.124230712652206421e-01 3.382211923599243164e-01 -1.967465430498123169e-01
7.387180626392364502e-02 -8.839832618832588196e-03 1.504809558391571045e-01 -1.667344421148300171e-01 -1.271612942218780518e-01 5.765308812260627747e-02 -2.272578179836273193e-01 -6.460763514041900635e-03 -1.410400569438934326e-01 -1.079126261174678802e-02 2.316044121980667114e-01 7.298216689378023148e-03 2.590931206941604614e-02 1.343936771154403687e-01 -9.352532774209976196e-02 -3.294252753257751465e-01 -1.943967789411544800e-01 -1.487867683172225952e-01 -1.079313606023788452e-01 -3.078715205192565918e-01 5.099734663963317871e-02 -3.009197413921356201e-01 2.540674805641174316e-01 -5.689577665179967880e-03 2.801111340522766113e-01 -1.268606781959533691e-01 -1.316785365343093872e-01 -2.299820631742477417e-01 1.455489397048950195e-01 3.562019765377044678e-01 1.614924967288970947e-01 -1.029542181640863419e-02
-7.422783225774765015e-02 3.204904794692993164e-01 -4.100589454174041748e-02 -8.693449944257736206e-02 1.603060364723205566e-01 -7.318023592233657837e-02 2.562287151813507080e-01 -6.479044258594512939e-02 7.025445252656936646e-02 -1.869471073150634766e-01 6.541591137647628784e-02 -7.310785353183746338e-02 -3.792946040630340576e-02 1.062789559364318848e-02 -1.192524358630180359e-01 -2.128591202199459076e-02 2.321207225322723389e-01 2.800139784812927246e-01 -2.804917395114898682e-01 -9.428098052740097046e-02 -1.232304275035858154e-01 -7.429040968418121338e-02 8.254056423902511597e-02 -1.426966935396194458e-01 3.128159046173095703e-01 -2.723234891891479492e-01 -4.787065088748931885e-01 3.362803161144256592e-02 -4.598807916045188904e-02 1.320046037435531616e-01 1.216216385364532471e-01 -1.073723062872886658e-01
-9.679868072271347046e-02 1.230684369802474976e-01 4.546980932354927063e-02 -1.230832338333129883e-01 1.934487186372280121e-02 -5.724224820733070374e-02 3.346837460994720459e-01 1.528180688619613647e-01 -1.389038711786270142e-01 -6.580868270248174667e-03 -5.132915824651718140e-02 1.144181340932846069e-01 -3.483683764934539795e-01 -2.095060795545578003e-01 -5.952284857630729675e-02 -1.532204356044530869e-02 -1.324416249990463257e-01 -2.425505071878433228e-01 1.279476732015609741e-01 -4.516272544860839844e-01 5.790190026164054871e-02 -2.813652157783508301e-01 -2.119713425636291504e-01 -1.376078426837921143e-01 7.510225474834442139e-02 -1.972187608480453491e-01 7.714597135782241821e-02 -8.315835148096084595e-02 -2.563909292221069336e-01 2.008023262023925781e-01 -8.110651373863220215e-02 -4.494683071970939636e-02
-3.427195921540260315e-02 -4.055547714233398438e-02 1.992929354310035706e-02 -1.729757338762283325e-01 -8.706732839345932007e-02 4.751975089311599731e-02 -9.031510353088378906e-02 5.909173283725976944e-03 -7.149327546358108521e-02 4.656887613236904144e-03 1.687943935394287109e-01 9.381555765867233276e-02 -2.382472008466720581e-01 1.152583211660385132e-02 1.266189664602279663e-01 -5.778910219669342041e-02 -1.727696359157562256e-01 -3.842726945877075195e-01 -5.079042539000511169e-02 -3.031900823116302490e-01 1.762569397687911987e-01 5.178761109709739685e-02 3.627480268478393555e-01 2.015943527221679688e-01 1.701599210500717163e-01 -4.022528827190399170e-01 -9.375079721212387085e-02 -2.059979550540447235e-02 -4.639359563589096069e-02 1.688642203807830811e-01 2.142232954502105713e-01 -2.749758660793304443e-01
7.376534491777420044e-02 3.993516862392425537e-01 6.881455425173044205e-03 9.115250408649444580e-02 -5.091701447963714600e-02 -2.379220575094223022e-01 3.627528250217437744e-01 -2.155309617519378662e-01 8.405597507953643799e-02 -2.053088843822479248e-01 2.612740993499755859e-01 -1.401556283235549927e-01 -2.225457578897476196e-01 -3.193075582385063171e-02 -2.516690790653228760e-01 2.561796903610229492e-01 -1.393940001726150513e-01 -1.478897482156753540e-01 -1.930249035358428955e-01 -1.616401225328445435e-01 5.487002059817314148e-02 -5.353288725018501282e-03 1.484550833702087402e-01 1.591654121875762939e-01 1.956648528575897217e-01 -1.851558685302734375e-01 -2.144787460565567017e-02 -1.709097027778625488e-01 5.480701848864555359e-02 -1.138577517122030258e-02 -6.111025810241699219e-02 -9.293020516633987427e-02
-2.821880578994750977e-01 3.232980668544769287e-01 1.384981069713830948e-02 -2.476790696382522583e-01 -3.465909883379936218e-02 -1.414815634489059448e-01 1.688695251941680908e-01 7.819414138793945312e-02 2.727457582950592041e-01 -4.378442466259002686e-02 3.465929627418518066e-02 9.446994960308074951e-02 -1.259428858757019043e-01 -2.925086617469787598e-01 -5.642520263791084290e-02 -1.010899841785430908e-01 -1.430166214704513550e-01 -7.984098047018051147e-02 -1.953787654638290405e-01 -3.027212247252464294e-02 -9.145923703908920288e-02 -3.328623771667480469e-01 -9.543107822537422180e-03 1.981465071439743042e-01 -2.912366949021816254e-02 -8.841945230960845947e-02 5.150878056883811951e-02 1.320748403668403625e-02 1.641321778297424316e-01 3.661289513111114502e-01 2.835781276226043701e-01 1.409604847431182861e-01
-9.609269350767135620e-02 3.230811795219779015e-03 -7.703106384724378586e-03 -9.532921761274337769e-02 -3.022209405899047852e-01 -2.746278345584869385e-01 1.789278388023376465e-01 -8.796497434377670288e-02 -5.376757681369781494e-02 -9.515970945358276367e-02 1.877717487514019012e-02 -1.163907796144485474e-01 -1.243570670485496521e-01 -3.178844451904296875e-01 -3.784147277474403381e-02 -1.962300762534141541e-02 -5.513076111674308777e-02 -3.731247484683990479e-01 -2.268727421760559082e-01 -4.006716609001159668e-02 1.716558486223220825e-01 -1.446744203567504883e-01 1.721018254756927490e-01 1.198606863617897034e-01 2.830183506011962891e-01 -8.349810540676116943e-02 5.675848573446273804e-02 -2.517105340957641602e-01 -2.517099119722843170e-02 4.267057180404663086e-01 -6.933953613042831421e-02 5.418387707322835922e-03
3.562974929809570312e-02 3.379636704921722412e-01 -1.259185671806335449e-01 -1.348141729831695557e-01 3.451614826917648315e-02 -2.661476731300354004e-01 1.928070783615112305e-01 -2.392994165420532227e-01 2.515064179897308350e-01 -2.990328669548034668e-01 3.189842104911804199e-01 -5.657110363245010376e-02 9.858644008636474609e-02 -2.334416285157203674e-02 2.166600078344345093e-01 8.460255712270736694e-02 -5.787557363510131836e-02 -1.451172083616256714e-01 -8.090250194072723389e-02 -3.539782762527465820e-01 2.000229507684707642e-01 -1.269848644733428955e-01 3.726261109113693237e-02 -7.461424102075397968e-04 7.716828584671020508e-02 -1.551087647676467896e-01 -2.627118527889251709e-01 -1.058871969580650330e-01 3.593106195330619812e-02 5.899767205119132996e-02 -1.076949387788772583e-02 1.819795072078704834e-01
-1.883984357118606567e-01 2.725729942321777344e-01 1.638108491897583008e-01 -1.291855722665786743e-01 4.658256471157073975e-02 -2.723666429519653320e-01 2.627532482147216797e-01 -6.032480672001838684e-02 -3.287278488278388977e-02 4.952335730195045471e-02 1.954117044806480408e-02 -9.422286599874496460e-02 -1.323138363659381866e-02 -3.253528475761413574e-01 -6.589107960462570190e-02 2.486127763986587524e-01 1.259585320949554443e-01 -8.083165436983108521e-02 -2.706636190414428711e-01 -2.590470910072326660e-01 2.646759152412414551e-01 -1.970474869012832642e-01 2.957051992416381836e-01 -6.269156932830810547e-02 1.040205359458923340e-01 -1.630697697401046753e-01 -1.912027038633823395e-02 -1.256738416850566864e-02 -1.535628288984298706e-01 -1.979313045740127563e-01 1.503328382968902588e-01 -1.623959094285964966e-01
1.620603203773498535e-01 -1.875640302896499634e-01 1.139508560299873352e-01 -3.105636537075042725e-01 1.120324339717626572e-02 1.518711149692535400e-01 1.820519119501113892e-01 1.949708014726638794e-01 1.989863812923431396e-01 -1.229119375348091125e-01 2.331011444330215454e-01 -1.878213137388229370e-02 -2.142559736967086792e-01 -3.967010602355003357e-02 1.342582143843173981e-02 2.870186865329742432e-01 -2.143563330173492432e-01 -2.151477485895156860e-01 -1.673315167427062988e-01 -1.076697483658790588e-01 1.831828206777572632e-01 4.181873798370361328e-02 9.197596460580825806e-02 -2.216225862503051758e-01 1.778564453125000000e-01 -2.508358359336853027e-01 -8.103598840534687042e-03 -1.571969091892242432e-01 -6.612372584640979767e-03 3.525476455688476562e-01 1.641203910112380981e-01 5.978199653327465057e-03
-7.956439256668090820e-02 1.454786360263824463e-01 6.490278244018554688e-02 -6.064827367663383484e-02 -2.005525827407836914e-01 1.266385614871978760e-01 3.011658415198326111e-02 -2.954854071140289307e-02 -4.006646946072578430e-02 -4.612522944808006287e-02 1.134926080703735352e-02 1.318608317524194717e-02 -3.334880769252777100e-01 4.607341252267360687e-03 3.579210117459297180e-02 -1.030074134469032288e-01 -2.177792191505432129e-01 -4.019072651863098145e-01 1.024434925056993961e-03 -3.518145680427551270e-01 2.320532649755477905e-01 1.457539647817611694e-01 1.545798629522323608e-01 1.591783761978149414e-01 2.066417634487152100e-01 -3.344847857952117920e-01 -2.223401069641113281e-01 -2.820822782814502716e-02 9.517594426870346069e-02 7.364296913146972656e-02 2.656545937061309814e-01 -1.802507042884826660e-01
7.014176249504089355e-02 3.198542892932891846e-01 2.265628427267074585e-01 -2.007653936743736267e-02 5.948163568973541260e-03 -8.274135738611221313e-02 2.869145385921001434e-02 1.182213798165321350e-01 2.309558540582656860e-01 -1.075190231204032898e-01 1.132522150874137878e-01 2.758809626102447510e-01 -1.997509002685546875e-01 -6.162183731794357300e-02 2.416038885712623596e-02 -3.832910954952239990e-02 -1.500079184770584106e-01 4.698049277067184448e-02 -4.955494701862335205e-01 1.564770489931106567e-01 -5.668931081891059875e-02 -2.186658531427383423e-01 6.856539845466613770e-02 8.441822230815887451e-02 1.895131021738052368e-01 1.021871566772460938e-01 -3.009877800941467285e-01 5.721570923924446106e-02 4.585255682468414307e-02 3.362409472465515137e-01 -2.850112691521644592e-02 7.715807110071182251e-02
-1.893038153648376465e-01 4.035751819610595703e-01 2.289711087942123413e-01 -1.878339797258377075e-01 5.538548529148101807e-02 -3.428501635789871216e-02 3.122927844524383545e-01 1.647485941648483276e-01 -1.115712150931358337e-01 1.218432746827602386e-02 7.696531713008880615e-02 -3.361550718545913696e-02 3.304993733763694763e-02 4.612851515412330627e-02 9.412556886672973633e-02 2.720731776207685471e-03 -4.199810698628425598e-02 -1.956575512886047363e-01 -1.318243145942687988e-01 -7.370981574058532715e-02 1.400012522935867310e-01 -1.683440506458282471e-01 1.010239794850349426e-01 5.185851454734802246e-02 -2.649709284305572510e-01 -6.524648517370223999e-02 3.144082054495811462e-02 -1.394960135221481323e-01 3.673895001411437988e-01 3.977983295917510986e-01 8.173567056655883789e-02 -1.855456084012985229e-01
-1.515231877565383911e-01 5.641812086105346680e-02 1.389049291610717773e-01 1.265037208795547485e-01 1.580303460359573364e-01 6.983987987041473389e-02 2.036829590797424316e-01 2.046165019273757935e-01 -9.905694425106048584e-02 -1.733875572681427002e-01 4.739837348461151123e-02 -3.815368562936782837e-02 -3.413373827934265137e-01 -4.194486141204833984e-02 -3.216596543788909912e-01 -1.655208170413970947e-01 -1.021348237991333008e-01 -1.339306682348251343e-01 -4.043630659580230713e-01 -9.066405892372131348e-02 -8.061942458152770996e-02 -2.012818492949008942e-02 4.129984974861145020e-01 6.692893803119659424e-02 3.660805150866508484e-02 -1.354415118694305420e-01 1.989934965968132019e-02 3.514358773827552795e-02 2.283851355314254761e-01 2.221195548772811890e-01 1.585264205932617188e-01 -5.148089304566383362e-02
1.004652157425880432e-01 5.148560926318168640e-02 2.294787168502807617e-01 -2.425827383995056152e-01 -1.295581609010696411e-01 1.090574264526367188e-01 5.738472566008567810e-02 7.259872555732727051e-02 -4.929235205054283142e-02 -1.091702207922935486e-01 2.062025964260101318e-01 -1.040765270590782166e-01 -6.450170278549194336e-02 -9.316455572843551636e-03 -7.762216962873935699e-03 3.379266560077667236e-01 -2.639517188072204590e-01 2.528270939365029335e-03 -1.032268851995468140e-01 -1.249679177999496460e-01 2.320919930934906006e-02 5.706678330898284912e-02 1.003644615411758423e-01 -3.667952716350555420e-01 1.411113590002059937e-01 -4.983537495136260986e-01 -9.218801558017730713e-02 -1.424358487129211426e-01 -3.240425884723663330e-02 3.252668380737304688e-01 3.813721984624862671e-02 5.089532211422920227e-02
-1.249691024422645569e-01 4.253294765949249268e-01 2.561150491237640381e-01 -1.193671524524688721e-01 2.519326210021972656e-01 -3.586235269904136658e-02 -2.797288261353969574e-02 1.538350880146026611e-01 -1.112068817019462585e-01 -2.263640165328979492e-01 9.214340150356292725e-02 2.429703921079635620e-01 -1.635824143886566162e-01 -9.096463769674301147e-02 1.112324893474578857e-01 5.779710784554481506e-02 -2.827714681625366211e-01 -1.836107522249221802e-01 -6.949732452630996704e-02 -7.927002012729644775e-02 1.130887791514396667e-01 -5.567923560738563538e-02 1.563295722007751465e-01 -3.607374057173728943e-02 -9.474290907382965088e-02 -4.053478837013244629e-01 -1.788876950740814209e-02 8.358301222324371338e-02 2.109338939189910889e-01 2.268142998218536377e-01 -9.256310015916824341e-02 -3.224831074476242065e-02
2.455653846263885498e-01 3.016779422760009766e-01 1.360293328762054443e-01 -4.572067037224769592e-02 1.362020224332809448e-01 9.587399661540985107e-02 3.384944200515747070e-01 -7.422015070915222168e-02 2.487536370754241943e-01 -1.641387790441513062e-01 -2.105525135993957520e-02 -1.008470579981803894e-01 -2.810982167720794678e-01 7.846038043498992920e-02 -5.698267370462417603e-02 -8.276438713073730469e-02 -4.587149620056152344e-02 -1.723126173019409180e-01 -2.019702494144439697e-01 1.010940410196781158e-02 -1.520211100578308105e-01 -5.521453917026519775e-02 3.182101845741271973e-01 1.188099980354309082e-01 2.468938380479812622e-01 -8.751241117715835571e-02 5.325248837471008301e-02 -2.408704459667205811e-01 6.100163608789443970e-02 3.322744965553283691e-01 -1.617495119571685791e-01 -3.973625227808952332e-02
5.344264954328536987e-02 7.083453983068466187e-02 2.403417676687240601e-01 -2.088128626346588135e-01 -1.688001118600368500e-02 -5.193198844790458679e-02 9.431708604097366333e-02 3.642850741744041443e-02 8.608619868755340576e-02 1.134679466485977173e-01 2.128869593143463135e-01 9.548406302928924561e-02 -3.545539975166320801e-01 -3.069749288260936737e-02 9.918833523988723755e-02 -2.670483887195587158e-01 -1.619876325130462646e-01 -9.349519759416580200e-02 -4.762893915176391602e-02 -3.711052238941192627e-01 1.436770409345626831e-01 -1.430485695600509644e-01 3.536309897899627686e-01 -2.869829721748828888e-02 2.097262628376483917e-02 -9.290913492441177368e-02 -2.732922136783599854e-01 1.875323355197906494e-01 1.802383065223693848e-01 9.086452424526214600e-02 8.628476411104202271e-02 -2.931851744651794434e-01
-7.606775313615798950e-02 5.426041409373283386e-02 2.304598838090896606e-01 -3.383490070700645447e-02 -8.759418129920959473e-02 -6.325657665729522705e-02 1.276030093431472778e-01 7.966470718383789062e-02 1.312450468540191650e-01 -2.685978114604949951e-01 -9.473410993814468384e-02 1.958150863647460938e-01 -1.770963221788406372e-01 -3.813393786549568176e-02 1.324867606163024902e-01 -1.435294151306152344e-01 -1.256344169378280640e-01 -1.753666102886199951e-01 -1.446936726570129395e-01 -7.634605467319488525e-02 9.261976927518844604e-02 -3.875736594200134277e-01 -5.735616013407707214e-02 2.291186600923538208e-01 1.264254897832870483e-01 -2.673326991498470306e-02 -2.912271022796630859e-01 1.315628886222839355e-01 2.311943024396896362e-01 1.984892636537551880e-01 2.842210233211517334e-01 -3.387052118778228760e-01
1.007964015007019043e-01 4.343189597129821777e-01 -4.086028784513473511e-03 -1.207560896873474121e-01 -4.752013087272644043e-02 2.181007899343967438e-02 1.669932752847671509e-01 -1.868720203638076782e-01 4.575257003307342529e-02 -2.544158101081848145e-01 5.226679891347885132e-02 -1.000934541225433350e-01 -3.227010667324066162e-01 8.316002786159515381e-02 -8.633700758218765259e-02 2.377402931451797485e-01 -2.134306281805038452e-01 -2.514426708221435547e-01 -2.963544428348541260e-01 -1.535815149545669556e-01 -4.040041565895080566e-02 1.125116925686597824e-02 1.894143968820571899e-01 2.866508364677429199e-01 -1.022190786898136139e-02 -1.818888261914253235e-02 2.396697923541069031e-02 -1.013330072164535522e-01 1.649592667818069458e-01 2.791408002376556396e-01 8.692669123411178589e-02 5.009179189801216125e-02
-2.786912918090820312e-01 2.259159833192825317e-02 1.055718287825584412e-01 -2.653273642063140869e-01 -2.348661720752716064e-01 -2.019098252058029175e-01 -2.028085663914680481e-02 2.612345106899738312e-02 1.683932244777679443e-01 2.627994306385517120e-02 2.133709490299224854e-01 1.185642555356025696e-02 -1.467031985521316528e-01 1.057481616735458374e-01 -2.030515670776367188e-01 2.516869008541107178e-01 -1.065538972616195679e-01 -1.996669918298721313e-01 -3.922645002603530884e-02 -1.968220919370651245e-01 -2.383808791637420654e-01 -2.179992049932479858e-01 -1.135118678212165833e-01 -1.254439949989318848e-01 1.775264143943786621e-01 -2.128949165344238281e-01 -3.831563889980316162e-01 9.016924351453781128e-02 1.261161863803863525e-01 1.764782816171646118e-01 8.646292239427566528e-02 1.431235522031784058e-01
-1.146844699978828430e-01 2.692447006702423096e-01 -2.439241260290145874e-01 -1.804853528738021851e-01 -7.881929725408554077e-02 8.713343739509582520e-02 2.032929509878158569e-01 -1.546190083026885986e-01 3.228101730346679688e-01 5.719242617487907410e-02 2.490094630047678947e-04 9.371210820972919464e-03 -3.022144436836242676e-01 3.133630380034446716e-02 -1.873775124549865723e-01 -6.923888623714447021e-02 2.295520454645156860e-01 -2.265125513076782227e-01 -3.001371324062347412e-01 -2.378794997930526733e-01 -9.655679017305374146e-02 -4.451081529259681702e-02 -1.707017235457897186e-02 -2.182825058698654175e-01 1.561499536037445068e-01 -9.424091130495071411e-02 -7.395469397306442261e-02 -1.572056114673614502e-02 2.535040080547332764e-01 2.794280648231506348e-01 1.003177613019943237e-01 4.640183225274085999e-02
-1.952597647905349731e-01 1.079247519373893738e-01 -1.551484912633895874e-01 -5.655313655734062195e-02 6.156557053327560425e-02 -2.889959216117858887e-01 1.259072870016098022e-01 -1.796469986438751221e-01 7.335769385099411011e-02 -1.420069336891174316e-01 -9.091640263795852661e-02 -2.190447151660919189e-01 -2.556495368480682373e-01 -1.070055440068244934e-01 -1.155393719673156738e-01 -2.007309161126613617e-02 -9.426485747098922729e-02 -2.429528087377548218e-01 -3.166814744472503662e-01 1.443174784071743488e-03 1.366830915212631226e-01 -1.563605368137359619e-01 2.306676805019378662e-01 -2.027993649244308472e-01 3.283870220184326172e-01 -5.842204391956329346e-02 2.305484265089035034e-01 -8.020575344562530518e-02 4.458817839622497559e-02 3.431158959865570068e-01 -3.438119217753410339e-02 -1.332906633615493774e-01
2.236774563789367676e-01 -3.327110782265663147e-02 2.443235516548156738e-01 -2.203873246908187866e-01 -1.639170348644256592e-01 8.215628564357757568e-03 1.041306331753730774e-01 1.792209148406982422e-01 -2.646577917039394379e-02 -1.378895193338394165e-01 2.620320916175842285e-01 -2.323721535503864288e-02 -2.258745580911636353e-01 -2.656734287738800049e-01 1.655827164649963379e-01 2.500530183315277100e-01 -2.374010235071182251e-01 -3.472864031791687012e-01 -1.753090471029281616e-01 -2.563610672950744629e-01 -1.348069161176681519e-01 1.403654087334871292e-02 1.137745156884193420e-01 -4.651105776429176331e-02 2.127700448036193848e-01 8.762495219707489014e-02 -7.121175527572631836e-02 -1.457324922084808350e-01 -1.112627014517784119e-01 1.258275061845779419e-01 2.347850501537322998e-01 2.726185694336891174e-02
-1.218475922942161560e-01 3.905519545078277588e-01 -2.760903909802436829e-02 1.727750301361083984e-01 -1.837445199489593506e-01 -2.135508060455322266e-01 -3.101677261292934418e-02 -5.997097119688987732e-02 2.129272185266017914e-02 -2.378436475992202759e-01 -3.494186699390411377e-02 5.342480912804603577e-02 1.359230000525712967e-02 -2.476903796195983887e-01 -1.655107289552688599e-01 -1.874582916498184204e-01 -2.548128366470336914e-01 -1.857875287532806396e-01 1.603163406252861023e-02 -2.745708525180816650e-01 -2.003755271434783936e-01 -2.091239690780639648e-01 8.631736040115356445e-03 -8.433174341917037964e-02 3.088556826114654541e-01 -1.687177270650863647e-01 -2.470429688692092896e-01 -3.925717249512672424e-02 1.783607900142669678e-01 7.787095755338668823e-02 -6.023402139544487000e-02 -1.970295906066894531e-01
2.879690825939178467e-01 -3.307912126183509827e-02 4.154064878821372986e-02 5.249219387769699097e-02 1.044592633843421936e-01 -2.710258215665817261e-02 7.478165905922651291e-03 -9.190286695957183838e-02 -1.666810810565948486e-01 -1.693798229098320007e-02 1.951500326395034790e-01 2.590995728969573975e-01 -4.420237243175506592e-02 -5.093940719962120056e-02 1.608151644468307495e-01 1.163275539875030518e-02 -3.339619040489196777e-01 -1.071748882532119751e-01 -1.732451021671295166e-01 -2.223675847053527832e-01 1.603251844644546509e-01 -1.903639882802963257e-01 2.382952570915222168e-01 4.317585751414299011e-02 1.085405945777893066e-01 -3.526960611343383789e-01 -3.711344897747039795e-01 -1.489867120981216431e-01 1.894654333591461182e-01 2.044203877449035645e-01 1.546863019466400146e-01 8.199521154165267944e-02
-1.860945485532283783e-02 3.258433043956756592e-01 1.970766298472881317e-02 -2.484490573406219482e-01 -2.688712440431118011e-02 -3.180125057697296143e-01 -7.367805391550064087e-02 3.625875711441040039e-02 2.549038529396057129e-01 3.485758602619171143e-02 1.687553822994232178e-01 2.161652147769927979e-01 -2.875261008739471436e-01 -1.801792234182357788e-01 -9.090933203697204590e-02 -2.665600180625915527e-01 -7.597538828849792480e-02 6.102282181382179260e-02 -2.384570837020874023e-01 4.754247888922691345e-02 -6.341582536697387695e-02 -1.671756953001022339e-01 3.963232785463333130e-02 -5.497018992900848389e-02 3.389069139957427979e-01 -1.171960011124610901e-01 -7.676589488983154297e-02 -2.552387416362762451e-01 2.449005097150802612e-01 8.902848511934280396e-02 1.169751510024070740e-01 2.274369448423385620e-02
-9.593639522790908813e-02 5.867544189095497131e-02 2.660419344902038574e-01 1.111824735999107361e-01 1.440131515264511108e-01 -4.280177652835845947e-01 1.225646734237670898e-01 -1.348684281110763550e-01 1.626285910606384277e-01 4.334980249404907227e-02 -1.422043293714523315e-01 3.196014761924743652e-01 -2.667886912822723389e-01 -4.519160464406013489e-02 2.531869709491729736e-01 3.790356963872909546e-02 -2.656204625964164734e-02 -1.237279102206230164e-01 -2.204374670982360840e-01 -3.920103907585144043e-01 -3.937763348221778870e-02 -7.486102730035781860e-02 -1.232404336333274841e-01 -1.122662946581840515e-01 1.448120623826980591e-01 -1.524177193641662598e-01 -1.173748746514320374e-01 -2.179782092571258545e-02 3.439346328377723694e-02 1.596959233283996582e-01 -1.084202602505683899e-01 1.658001840114593506e-01
2.216588146984577179e-02 2.789805233478546143e-01 2.516515552997589111e-01 -4.333191737532615662e-02 7.202003151178359985e-02 -7.013717293739318848e-02 1.985695809125900269e-01 1.521971374750137329e-01 3.116270899772644043e-02 1.167169660329818726e-01 -2.646976709365844727e-01 2.124117612838745117e-01 -2.084185183048248291e-01 1.600389033555984497e-01 6.224970333278179169e-03 -3.775436803698539734e-02 -2.991009950637817383e-01 -7.564196828752756119e-03 -1.519753187894821167e-01 -3.177397251129150391e-01 -4.620155692100524902e-02 -8.996047824621200562e-02 9.224693477153778076e-02 -4.313069209456443787e-02 2.793158292770385742e-01 -2.359926700592041016e-01 -2.107305526733398438e-01 9.453535079956054688e-02 3.244046270847320557e-01 -2.303934097290039062e-02 4.157646372914314270e-02 -2.340028285980224609e-01
1.133783757686614990e-01 1.153921261429786682e-01 -4.124138504266738892e-02 -2.816366255283355713e-01 9.486896917223930359e-03 -3.253038600087165833e-02 2.644862234592437744e-01 -9.266486763954162598e-02 -2.765327692031860352e-01 -1.361787468194961548e-01 -5.311916023492813110e-02 -6.901325285434722900e-02 -8.889908343553543091e-02 -1.404473036527633667e-01 7.208484411239624023e-02 -1.289535909891128540e-01 -3.277349174022674561e-01 -2.786957919597625732e-01 -1.102947741746902466e-01 -1.245341971516609192e-01 5.352498218417167664e-02 -1.253333091735839844e-01 -1.383903343230485916e-02 2.218022495508193970e-01 1.448457539081573486e-01 -4.179971814155578613e-01 -2.355748862028121948e-01 8.997040800750255585e-03 1.480528861284255981e-01 2.194752842187881470e-01 2.187896817922592163e-01 -1.054324582219123840e-01
1.118831634521484375e-01 -1.341197043657302856e-01 2.171088159084320068e-01 -2.134715020656585693e-01 -2.736418880522251129e-02 1.060833185911178589e-01 2.944604158401489258e-01 1.778068393468856812e-01 1.239512041211128235e-01 -1.257144473493099213e-02 1.746742278337478638e-01 -9.044557064771652222e-02 -1.504161208868026733e-01 3.655814751982688904e-02 1.519213467836380005e-01 3.144762516021728516e-01 -1.320891082286834717e-01 -1.921892166137695312e-01 -1.954120546579360962e-01 -2.588422596454620361e-01 1.318847993388772011e-03 1.809820383787155151e-01 1.658132672309875488e-01 -2.474784404039382935e-01 1.146023347973823547e-01 -2.411865442991256714e-01 -1.625514477491378784e-01 -9.974025934934616089e-02 -1.223794519901275635e-01 2.903632819652557373e-01 2.321150898933410645e-01 6.638357043266296387e-02
6.349206715822219849e-02 2.601920366287231445e-01 -4.280612617731094360e-02 -3.074840903282165527e-01 1.588481366634368896e-01 -1.420758515596389771e-01 2.957073748111724854e-01 2.806489542126655579e-02 7.467161118984222412e-02 -2.924736142158508301e-01 1.086062118411064148e-01 -1.610654145479202271e-01 -4.007679224014282227e-01 -1.135064214468002319e-01 -1.711340844631195068e-01 -4.040973260998725891e-02 -2.549683749675750732e-01 -2.425975352525711060e-01 -3.139067068696022034e-02 -2.776380181312561035e-01 2.686011232435703278e-02 -3.366534784436225891e-02 1.962765604257583618e-01 6.293727457523345947e-02 -2.525221928954124451e-02 -1.871778964996337891e-01 -4.488183557987213135e-02 -1.088818013668060303e-01 -1.314596831798553467e-01 -1.496416330337524414e-01 8.759629912674427032e-03 -1.714755743741989136e-01
1.293127536773681641e-01 5.813681706786155701e-02 2.354515641927719116e-01 -5.780187249183654785e-02 -6.015722826123237610e-02 -1.253978610038757324e-01 -8.060234040021896362e-02 -2.546990215778350830e-01 2.487433142960071564e-02 -1.844961643218994141e-01 2.207922339439392090e-01 -1.160086840391159058e-01 -1.614502817392349243e-01 -5.439367145299911499e-03 -1.163964867591857910e-01 2.117644697427749634e-01 8.354341238737106323e-02 -3.175966143608093262e-01 -1.418281048536300659e-01 -1.712541133165359497e-01 -7.578387111425399780e-02 -2.025496661663055420e-01 -1.117758676409721375e-01 -7.388297468423843384e-02 2.574445307254791260e-01 1.417874358594417572e-02 -8.128692209720611572e-02 3.892673254013061523e-01 1.635035872459411621e-01 2.722232937812805176e-01 5.299555510282516479e-02 -3.142925500869750977e-01
-2.289754897356033325e-01 3.200033009052276611e-01 5.466674268245697021e-02 -3.894161432981491089e-02 2.600726783275604248e-01 1.139195710420608521e-01 1.229448392987251282e-01 1.035091727972030640e-01 2.505073696374893188e-02 -1.353403776884078979e-01 9.980846941471099854e-02 2.379334419965744019e-01 -2.617877721786499023e-01 -3.959703817963600159e-02 3.025018572807312012e-01 4.063184373080730438e-03 -2.775731086730957031e-01 -3.422112390398979187e-02 -1.499276421964168549e-02 -6.179063767194747925e-02 8.947644382715225220e-02 -1.140807271003723145e-01 4.753207042813301086e-02 8.115484565496444702e-02 -1.427117735147476196e-02 -3.342214822769165039e-01 -1.230735033750534058e-01 4.467510059475898743e-02 1.774809211492538452e-01 4.610247015953063965e-01 -3.842119500041007996e-02 1.944783143699169159e-02
-1.713212728500366211e-01 2.575702071189880371e-01 3.228565156459808350e-01 8.044856786727905273e-02 2.722053825855255127e-01 -2.179563045501708984e-01 1.471814960241317749e-01 1.273911446332931519e-01 7.215072214603424072e-02 -1.701761931180953979e-01 -3.233331739902496338e-01 -6.318539381027221680e-02 -2.406045794486999512e-01 -7.061450183391571045e-02 2.091680839657783508e-02 6.656496226787567139e-02 -1.408228278160095215e-01 -1.750560998916625977e-01 -1.335634738206863403e-01 -3.692432865500450134e-02 -2.300247251987457275e-01 -1.806519031524658203e-01 3.485848754644393921e-02 1.138193756341934204e-01 3.782531619071960449e-01 -1.896367371082305908e-01 -1.829084903001785278e-01 -1.897071748971939087e-01 6.241064518690109253e-02 1.566280424594879150e-02 3.627889230847358704e-02 1.804783381521701813e-02
-7.975114136934280396e-02 1.917616128921508789e-01 -1.558981984853744507e-01 -1.087636314332485199e-02 7.814006507396697998e-02 -2.287907451391220093e-01 2.578205764293670654e-01 2.427049577236175537e-01 9.714630246162414551e-02 -1.766532808542251587e-01 3.194932341575622559e-01 3.781833685934543610e-03 -1.803405135869979858e-01 -2.143925726413726807e-01 -7.756236940622329712e-02 -3.990031778812408447e-03 2.826721668243408203e-01 -1.514020860195159912e-01 -2.550253272056579590e-01 -2.129212766885757446e-01 8.184939622879028320e-02 -3.575543165206909180e-01 1.684888303279876709e-01 3.340444713830947876e-02 9.667882323265075684e-02 -6.176901981234550476e-02 -1.733006238937377930e-01 -2.514456212520599365e-01 1.817653477191925049e-01 8.694648742675781250e-03 4.802130907773971558e-02 -4.769879952073097229e-02
-3.143101632595062256e-01 2.547823190689086914e-01 -9.208595007658004761e-02 -3.060805797576904297e-01 7.026296108961105347e-02 -9.688334167003631592e-02 8.569906651973724365e-02 -1.845390647649765015e-01 -9.543345123529434204e-02 2.325842082500457764e-01 1.419078111648559570e-01 -6.675282865762710571e-02 2.241963334381580353e-02 -9.809150360524654388e-04 7.376636564731597900e-02 -1.097506359219551086e-01 5.406598374247550964e-02 -1.643025428056716919e-01 -7.378633320331573486e-02 -3.281918168067932129e-01 9.578453749418258667e-02 3.445758670568466187e-02 2.376246452331542969e-01 1.638467907905578613e-01 3.218360543251037598e-01 -2.949562966823577881e-01 -3.015102818608283997e-02 -2.033876441419124603e-02 1.272713094949722290e-01 2.044797390699386597e-01 2.925131916999816895e-01 2.001500502228736877e-02
-2.319183349609375000e-01 -3.145359456539154053e-02 -2.350490838289260864e-01 8.701378852128982544e-02 -3.477495163679122925e-02 -1.720760315656661987e-01 2.743420898914337158e-01 1.251705586910247803e-01 3.727318048477172852e-01 -7.171519845724105835e-02 2.289925701916217804e-02 5.672799423336982727e-02 5.911751091480255127e-02 -2.474327012896537781e-02 -1.176413819193840027e-01 1.232597604393959045e-01 -1.112465932965278625e-01 -1.208580881357192993e-01 -2.652263045310974121e-01 -1.325049698352813721e-01 -2.641734778881072998e-01 -1.375789940357208252e-01 2.144567370414733887e-01 -1.775315105915069580e-01 2.864870429039001465e-01 -1.601160913705825806e-01 -1.293328702449798584e-01 -8.784081041812896729e-02 1.215199753642082214e-01 3.725321888923645020e-01 -7.472804933786392212e-02 8.546347171068191528e-02
2.768401503562927246e-01 2.965478897094726562e-01 8.662229776382446289e-02 -7.061149924993515015e-03 2.078082710504531860e-01 1.486057043075561523e-01 3.910945057868957520e-01 8.645647764205932617e-02 1.791651546955108643e-01 -2.606099545955657959e-01 2.364832162857055664e-02 -9.882164746522903442e-02 -2.830961942672729492e-01 -5.853579938411712646e-02 -6.488947570323944092e-02 -1.769791096448898315e-01 2.189631015062332153e-02 -1.273206025362014771e-01 -9.001979976892471313e-02 -1.703135482966899872e-02 -2.057274430990219116e-02 -3.966212272644042969e-02 3.651847541332244873e-01 -3.169221803545951843e-02 2.669939696788787842e-01 1.838649064302444458e-02 2.962966449558734894e-02 9.490746259689331055e-02 -9.097179863601922989e-04 2.920564115047454834e-01 -1.924906969070434570e-01 -8.613473922014236450e-02
-1.570348441600799561e-01 2.725129723548889160e-01 1.366190463304519653e-01 -2.409781813621520996e-01 9.062626212835311890e-02 -3.406279385089874268e-01 2.545139193534851074e-01 -1.665745675563812256e-01 2.098284289240837097e-02 9.968623518943786621e-02 -1.573182642459869385e-02 -2.576386332511901855e-01 -7.805252820253372192e-02 -1.300101429224014282e-01 -4.790129512548446655e-02 1.549393385648727417e-01 1.348373740911483765e-01 -2.569668591022491455e-01 -2.296969294548034668e-01 -1.147025302052497864e-01 1.478628665208816528e-01 7.416896522045135498e-02 1.268251538276672363e-01 -4.067602101713418961e-03 2.043583244085311890e-01 -1.505149751901626587e-01 -3.085244596004486084e-01 -1.894342154264450073e-01 5.390492081642150879e-02 -1.347801238298416138e-01 1.626824289560317993e-01 -2.113178521394729614e-01
-4.804014042019844055e-02 6.483057886362075806e-02 -5.718882754445075989e-02 -1.330919414758682251e-01 -4.293384402990341187e-02 -7.630282640457153320e-02 2.201479226350784302e-01 5.910201370716094971e-02 1.104288771748542786e-01 -1.275343596935272217e-01 1.131513714790344238e-02 2.961538434028625488e-01 1.494376957416534424e-01 1.511335521936416626e-01 -1.558740884065628052e-01 1.833698898553848267e-01 -1.118697151541709900e-01 -6.806612014770507812e-02 -5.108374729752540588e-02 -2.536258697509765625e-01 -1.255139261484146118e-01 -5.676695108413696289e-01 -4.593838471919298172e-03 -6.549035664647817612e-03 3.125926852226257324e-01 -3.046433329582214355e-01 6.505560129880905151e-02 1.697382032871246338e-01 1.864216476678848267e-02 1.016476750373840332e-01 -1.640271767973899841e-02 -1.919088214635848999e-01
7.412477582693099976e-02 4.663561284542083740e-01 9.465970844030380249e-02 -1.022953614592552185e-01 1.312643587589263916e-01 -1.544867455959320068e-01 1.676774173974990845e-01 -4.765251278877258301e-02 1.933979988098144531e-01 -9.697215259075164795e-02 2.289125472307205200e-01 -2.057284265756607056e-01 -2.490828335285186768e-01 1.419730782508850098e-01 -4.818601906299591064e-02 -2.151598930358886719e-01 6.756623741239309311e-03 -1.757724881172180176e-01 -3.419331610202789307e-01 9.910545498132705688e-02 1.207044944167137146e-01 -3.735560923814773560e-02 2.779310382902622223e-02 2.317604273557662964e-01 1.074347347021102905e-01 -1.758949756622314453e-01 1.203228384256362915e-01 6.780629605054855347e-02 2.865022048354148865e-02 3.501398861408233643e-01 -2.561230584979057312e-02 -6.521807517856359482e-04
-9.139613062143325806e-02 1.263202130794525146e-01 3.922433257102966309e-01 -6.694717449136078358e-04 -2.498520463705062866e-01 -5.507713183760643005e-03 9.658677130937576294e-02 4.190066456794738770e-02 2.408434003591537476e-01 -2.385793775320053101e-01 -1.597870886325836182e-02 1.071480363607406616e-01 5.745593924075365067e-03 -2.919481098651885986e-01 -4.188602045178413391e-02 -9.960713237524032593e-02 -1.628665775060653687e-01 -4.781137406826019287e-02 -4.019501209259033203e-01 3.100396692752838135e-02 -3.422992676496505737e-02 -3.108047842979431152e-01 1.302515268325805664e-01 -4.819850623607635498e-02 3.456437587738037109e-02 -5.422863736748695374e-02 -2.045181244611740112e-01 2.432448267936706543e-01 7.480584084987640381e-03 1.909623742103576660e-01 2.513483762741088867e-01 -1.070656031370162964e-01
1.256394088268280029e-01 3.574927449226379395e-01 2.556087821722030640e-02 3.468526527285575867e-02 -5.976288393139839172e-02 -1.120798662304878235e-01 2.905444800853729248e-01 -2.465532869100570679e-01 9.365198016166687012e-02 -1.323558837175369263e-01 2.457379251718521118e-01 -4.904774948954582214e-03 -2.124586850404739380e-01 -9.806688129901885986e-02 -1.940100789070129395e-01 2.975481450557708740e-01 -6.243197992444038391e-02 -2.774628698825836182e-01 -2.789896726608276367e-01 -1.009429916739463806e-01 8.824735134840011597e-02 -9.918669238686561584e-03 1.805959343910217285e-01 1.707842200994491577e-01 1.526523530483245850e-01 -8.232156932353973389e-02 5.061934888362884521e-02 -3.097046613693237305e-01 1.873033642768859863e-01 5.208172649145126343e-02 5.346315447241067886e-03 -1.436301171779632568e-01
7.355552911758422852e-02 2.503927424550056458e-02 3.641922175884246826e-01 4.670828953385353088e-02 -2.012880891561508179e-01 -8.508200198411941528e-02 2.540358304977416992e-01 -8.793405443429946899e-02 -1.499844156205654144e-02 -2.226403802633285522e-01 -6.828150711953639984e-03 3.349722623825073242e-01 -2.636852264404296875e-01 -1.797064095735549927e-01 -2.071748115122318268e-02 1.306661069393157959e-01 1.855528950691223145e-01 -7.785389572381973267e-02 5.322364717721939087e-02 -1.728009730577468872e-01 -1.535048894584178925e-02 -8.532153815031051636e-02 -4.556940868496894836e-02 -4.532781243324279785e-02 3.084659278392791748e-01 2.247612476348876953e-01 -1.321032941341400146e-01 -4.522656090557575226e-03 1.714887022972106934e-01 3.532685637474060059e-01 -4.268407355993986130e-03 -2.356952726840972900e-01
5.219047516584396362e-02 6.989628076553344727e-02 -2.639228403568267822e-01 -2.056832462549209595e-01 -3.083368837833404541e-01 -1.907253861427307129e-01 1.133048906922340393e-01 1.188637539744377136e-01 2.047428190708160400e-01 -1.010216847062110901e-01 3.398087993264198303e-02 2.861944437026977539e-01 9.223448112607002258e-03 -1.896085441112518311e-01 1.588883697986602783e-01 2.319082617759704590e-01 -4.390005022287368774e-02 1.202400680631399155e-02 -1.704916357994079590e-01 -5.112463608384132385e-02 -1.505783796310424805e-01 -2.668329179286956787e-01 1.368226855993270874e-01 -8.796240389347076416e-02 2.195901274681091309e-01 -6.839779764413833618e-02 -1.683937311172485352e-01 3.521637991070747375e-02 3.306241631507873535e-01 2.950736582279205322e-01 -4.003963619470596313e-02 -1.928780674934387207e-01
-1.450505256652832031e-01 2.497893869876861572e-01 3.596757887862622738e-04 -1.631655246019363403e-01 -1.459633111953735352e-01 -2.323229163885116577e-01 4.445755481719970703e-01 -1.428554207086563110e-01 9.342634677886962891e-02 5.420308932662010193e-02 1.798330247402191162e-01 -1.118868291378021240e-01 -2.225944101810455322e-01 4.326848313212394714e-02 1.722314208745956421e-01 -5.126582458615303040e-02 -4.628144204616546631e-03 2.671965360641479492e-01 -9.998229891061782837e-02 -5.826741829514503479e-02 5.924431607127189636e-02 1.449183374643325806e-01 9.393465518951416016e-02 1.284471899271011353e-01 1.082661300897598267e-01 -3.238670825958251953e-01 -1.747683584690093994e-01 1.141635254025459290e-01 6.363644450902938843e-02 2.267307937145233154e-01 2.581472396850585938e-01 -1.986077874898910522e-01
-2.141810357570648193e-01 3.211664259433746338e-01 -2.006984204053878784e-01 -2.435001432895660400e-01 -7.201958447694778442e-02 -2.445598542690277100e-01 1.658218204975128174e-01 1.333903148770332336e-02 7.462786138057708740e-02 3.326561152935028076e-01 9.910620003938674927e-02 2.594224810600280762e-01 -2.955635786056518555e-01 4.477846994996070862e-02 -2.784110233187675476e-02 -1.639379411935806274e-01 -6.070944294333457947e-02 -1.201865375041961670e-01 -2.696476280689239502e-01 -2.671433985233306885e-01 2.804950997233390808e-02 -5.270198918879032135e-03 1.555861234664916992e-01 -8.592393249273300171e-03 2.713545411825180054e-02 -1.129228249192237854e-01 -1.690688729286193848e-01 -1.030524745583534241e-01 -9.845406562089920044e-02 1.617100685834884644e-01 2.538780272006988525e-01 -8.988571912050247192e-02
-1.252926290035247803e-01 2.439707517623901367e-01 -8.879259973764419556e-02 -2.851937115192413330e-01 -2.211492042988538742e-03 -1.917681246995925903e-01 1.878100037574768066e-01 5.021566757932305336e-04 3.050720505416393280e-02 5.396162346005439758e-02 -3.435721620917320251e-02 8.722296357154846191e-02 -2.135928273200988770e-01 -1.168088093400001526e-01 -4.209128022193908691e-01 -2.347432225942611694e-01 1.081915348768234253e-01 -3.015903234481811523e-01 -8.073354139924049377e-03 -1.477371156215667725e-01 3.237497061491012573e-02 -2.164511755108833313e-02 -1.065206900238990784e-01 -1.481566876173019409e-01 2.541822493076324463e-01 1.371938548982143402e-02 -8.700009435415267944e-02 -2.626843452453613281e-01 1.397480219602584839e-01 2.846202850341796875e-01 2.033538818359375000e-01 -1.292732059955596924e-01
-1.241224780678749084e-01 4.891720786690711975e-02 5.905570462346076965e-02 3.863426670432090759e-02 1.042684633284807205e-02 1.335448175668716431e-01 1.236099228262901306e-01 1.242454424500465393e-01 -5.721973627805709839e-02 -4.599193111062049866e-02 2.191990166902542114e-01 -2.795351855456829071e-02 -9.773865342140197754e-02 3.725620731711387634e-02 1.494591087102890015e-01 -1.338247954845428467e-01 -3.103783428668975830e-01 -4.620902836322784424e-01 -7.875026762485504150e-02 -1.553641557693481445e-01 1.936096996068954468e-01 1.494137495756149292e-01 1.603807955980300903e-01 1.009938493371009827e-01 3.560116589069366455e-01 -3.071994185447692871e-01 -4.719760641455650330e-02 -7.768315821886062622e-02 -1.939902156591415405e-01 1.116191744804382324e-01 1.937681585550308228e-01 -2.649649381637573242e-01
-1.164697855710983276e-01 7.558900117874145508e-02 1.854349970817565918e-01 -2.287320196628570557e-01 -1.215086039155721664e-02 -1.028817296028137207e-01 -2.557973004877567291e-02 -2.445789985358715057e-02 2.483120858669281006e-01 -2.353272736072540283e-01 1.240242831408977509e-02 3.891792297363281250e-01 -2.254497855901718140e-01 4.416930302977561951e-02 5.525249987840652466e-02 1.902776807546615601e-01 -4.958334937691688538e-02 -9.251887351274490356e-02 -2.689867615699768066e-01 -2.517320513725280762e-01 -4.920941218733787537e-02 -4.477030634880065918e-01 -1.140780523419380188e-01 3.933870047330856323e-02 4.265525192022323608e-02 -2.722033858299255371e-01 -9.076696005649864674e-04 1.091478206217288971e-02 -2.806398570537567139e-01 1.152585260570049286e-02 1.739308051764965057e-02 -4.418746009469032288e-02
-1.037498190999031067e-01 1.931746453046798706e-01 3.354603424668312073e-02 3.680123016238212585e-02 -4.877306893467903137e-02 1.448161713778972626e-02 1.304765045642852783e-01 2.747450470924377441e-01 -1.402853131294250488e-01 7.317275553941726685e-02 -1.480053067207336426e-01 5.340485647320747375e-02 -2.152027785778045654e-01 -8.414204418659210205e-02 1.042195409536361694e-01 3.298034891486167908e-02 -7.844951003789901733e-02 -3.212206065654754639e-01 -2.609154442325234413e-03 -2.015654742717742920e-01 2.228822559118270874e-01 1.493362933397293091e-01 1.663309037685394287e-01 -1.987306624650955200e-01 2.617203891277313232e-01 -3.340669870376586914e-01 2.409236133098602295e-02 -3.684267997741699219e-01 -1.962043344974517822e-01 2.629030644893646240e-01 1.332657486200332642e-01 9.114706516265869141e-02
-1.693576723337173462e-01 2.779421210289001465e-01 -1.056289747357368469e-01 1.080172359943389893e-01 2.737402617931365967e-01 -2.331542223691940308e-01 1.449360549449920654e-01 -1.801152378320693970e-01 -6.515797972679138184e-02 -3.691172599792480469e-02 9.397418797016143799e-02 1.381510794162750244e-01 -1.560359746217727661e-01 2.970370948314666748e-01 6.224597617983818054e-02 8.464752137660980225e-02 2.356685250997543335e-01 -1.142501011490821838e-01 -2.152049094438552856e-01 -2.705370187759399414e-01 -7.573706656694412231e-02 -8.437346667051315308e-02 3.525190949440002441e-01 -6.251081824302673340e-02 -1.007426623255014420e-02 -2.862619757652282715e-01 -1.549550294876098633e-01 -1.518755685538053513e-02 -1.862670034170150757e-01 2.280033975839614868e-01 9.512922912836074829e-02 1.439914666116237640e-02
-6.961374729871749878e-02 1.219995468854904175e-01 1.591099053621292114e-01 -1.147596724331378937e-02 -2.264871001243591309e-01 3.259798139333724976e-02 8.557290770113468170e-03 -1.472959667444229126e-01 8.177655935287475586e-02 -3.113870322704315186e-01 -7.229252252727746964e-03 2.547666244208812714e-02 -6.643156055361032486e-03 -2.033761441707611084e-01 9.965530037879943848e-02 -1.142732426524162292e-01 -1.316851824522018433e-01 -9.487214498221874237e-03 -3.443043529987335205e-01 -8.057505637407302856e-02 -1.083889976143836975e-01 -2.866499722003936768e-01 -5.343754962086677551e-02 -1.036502644419670105e-01 1.362181007862091064e-01 -4.798472672700881958e-02 -1.875499337911605835e-01 2.535091638565063477e-01 4.559342563152313232e-02 3.942445516586303711e-01 2.367106825113296509e-01 -3.579445779323577881e-01
-3.059582114219665527e-01 5.668597221374511719e-01 -6.935454159975051880e-02 -2.098650336265563965e-01 -7.321535050868988037e-02 -1.851846426725387573e-01 3.332923725247383118e-02 -4.872606322169303894e-02 7.826676964759826660e-02 1.660455763339996338e-01 -1.744410246610641479e-01 -9.977076947689056396e-02 -1.971828788518905640e-01 -1.564530730247497559e-01 3.350806608796119690e-02 -1.680902540683746338e-01 -6.848069280385971069e-02 -1.981284236535429955e-03 -2.296564728021621704e-01 -2.458496391773223877e-01 -7.516749901697039604e-04 -1.056740954518318176e-01 2.103218808770179749e-02 1.272567361593246460e-01 1.835571378469467163e-01 -2.279702275991439819e-01 -8.635036647319793701e-02 -5.539520177990198135e-03 1.738022714853286743e-01 2.067953050136566162e-01 1.127741932868957520e-01 -4.157792776823043823e-02
1.747193634510040283e-01 2.251286804676055908e-01 3.875280916690826416e-02 1.042023748159408569e-01 9.454946964979171753e-02 6.767910718917846680e-02 3.051593899726867676e-01 -2.631780803203582764e-01 1.348590105772018433e-01 -3.158307373523712158e-01 3.127414286136627197e-01 1.381056755781173706e-01 -1.792265474796295166e-01 -2.003579288721084595e-01 1.987006701529026031e-02 -4.944013804197311401e-02 5.809891223907470703e-02 -1.238842494785785675e-02 -1.174503192305564880e-01 -1.288673430681228638e-01 1.055141910910606384e-01 -2.582281455397605896e-02 -8.470009267330169678e-02 -2.674194276332855225e-01 3.938095271587371826e-01 -1.032299734652042389e-02 2.485684752464294434e-01 1.073212623596191406e-01 1.227414011955261230e-01 1.621809154748916626e-01 4.086976125836372375e-02 -1.570086181163787842e-01
1.035277247428894043e-01 5.542365908622741699e-01 -4.361338447779417038e-03 -9.667198359966278076e-02 1.426022201776504517e-01 -2.063068002462387085e-01 1.112662032246589661e-01 4.962295666337013245e-02 1.091583818197250366e-01 -1.446344852447509766e-01 3.325291275978088379e-01 -1.448566466569900513e-01 -2.911173701286315918e-01 1.149917840957641602e-01 -2.773113362491130829e-02 -1.595005989074707031e-01 -4.894019663333892822e-02 -5.450813472270965576e-02 -2.978770136833190918e-01 -7.829429954290390015e-02 9.211967885494232178e-02 -1.917356997728347778e-01 2.211145907640457153e-01 1.499726921319961548e-01 5.574977397918701172e-02 -3.778578247874975204e-03 1.334447562694549561e-01 -5.538330227136611938e-02 1.612429320812225342e-01 1.858640015125274658e-01 6.975209712982177734e-02 1.253596134483814240e-02
2.455788701772689819e-01 -1.914090365171432495e-01 2.332856655120849609e-01 -2.103216052055358887e-01 -4.482038319110870361e-02 9.378942847251892090e-02 1.818434894084930420e-01 8.439854532480239868e-02 1.776739507913589478e-01 -1.254091858863830566e-01 1.806924790143966675e-01 -8.856178075075149536e-02 -2.563993334770202637e-01 9.106481075286865234e-02 2.485419251024723053e-02 3.143356442451477051e-01 -1.318630129098892212e-01 -1.894303709268569946e-01 -1.844133585691452026e-01 -2.360855937004089355e-01 1.687385439872741699e-01 5.799172073602676392e-02 1.356087028980255127e-01 -2.571509778499603271e-01 1.056725010275840759e-01 -2.641817033290863037e-01 -1.489260345697402954e-01 -1.226871088147163391e-01 -1.613547056913375854e-01 2.763519883155822754e-01 1.074977368116378784e-01 2.518538013100624084e-02
-3.103650733828544617e-02 -2.787726372480392456e-02 -8.563752472400665283e-02 -1.485453695058822632e-01 5.980337038636207581e-02 5.222196504473686218e-02 -3.371583297848701477e-02 1.973580420017242432e-01 -2.937376964837312698e-03 1.781166717410087585e-02 1.425224840641021729e-01 1.071217805147171021e-01 -1.071818247437477112e-01 3.473596647381782532e-03 2.185333818197250366e-01 -9.711883962154388428e-02 -1.591245383024215698e-01 -4.141137003898620605e-01 -9.888887405395507812e-02 -2.913230657577514648e-01 2.117867469787597656e-01 -2.276671677827835083e-01 2.866312563419342041e-01 1.993017196655273438e-01 6.136991828680038452e-02 -1.549846976995468140e-01 4.576804861426353455e-02 -1.542508602142333984e-01 4.783566668629646301e-02 3.367806971073150635e-01 3.770833313465118408e-01 -8.211978711187839508e-03
6.312278658151626587e-02 3.219105601310729980e-01 -7.561482489109039307e-02 -1.766927987337112427e-01 -2.273032367229461670e-01 -2.642285227775573730e-01 9.599959850311279297e-02 -3.422312438488006592e-02 1.221954002976417542e-01 4.429605975747108459e-02 1.652867197990417480e-01 -1.517543643712997437e-01 7.816758751869201660e-02 -1.502598077058792114e-02 2.435211241245269775e-01 -1.228813827037811279e-01 -4.312209412455558777e-02 -1.695671528577804565e-01 -5.212854221463203430e-02 -2.627843916416168213e-01 -5.378446355462074280e-02 1.031915247440338135e-01 8.047190308570861816e-02 3.740836977958679199e-01 2.077426463365554810e-01 -2.797597050666809082e-01 -1.766841709613800049e-01 1.208397597074508667e-01 9.901460260152816772e-02 2.424980551004409790e-01 2.765565216541290283e-01 3.038741461932659149e-02
-6.126892194151878357e-02 -4.817249625921249390e-02 3.026942312717437744e-01 -2.856813669204711914e-01 7.263777405023574829e-02 -1.597008556127548218e-01 1.441172063350677490e-01 -7.136383652687072754e-02 -2.601956576108932495e-02 -3.695135191082954407e-02 2.886926829814910889e-01 1.139948070049285889e-01 -1.017262861132621765e-01 -1.760276593267917633e-02 -4.079744964838027954e-02 -1.195310801267623901e-01 -3.992226719856262207e-01 -3.365520834922790527e-01 1.461546421051025391e-01 -2.438223809003829956e-01 6.724011898040771484e-02 -1.777485907077789307e-01 2.520377337932586670e-01 1.713687628507614136e-01 7.597985863685607910e-02 -1.922958642244338989e-01 -5.568511411547660828e-02 4.311145842075347900e-02 9.375658631324768066e-02 1.814848631620407104e-01 1.226307973265647888e-01 -2.282888591289520264e-01
-1.593310385942459106e-02 1.850006282329559326e-01 1.301202625036239624e-01 -8.662311732769012451e-02 7.838138937950134277e-02 1.306766867637634277e-01 5.565931200981140137e-01 5.388362333178520203e-02 1.288163661956787109e-01 -4.789310395717620850e-01 1.328025907278060913e-01 -1.302198618650436401e-01 -1.203593611717224121e-01 -5.814524367451667786e-03 -2.453451231122016907e-02 1.103715132921934128e-02 1.039915829896926880e-01 -1.389579009264707565e-02 -4.236669093370437622e-02 -2.112478166818618774e-01 2.076223492622375488e-02 1.744548790156841278e-02 1.855661571025848389e-01 -1.545886993408203125e-01 1.731290817260742188e-01 9.586268104612827301e-03 -2.457631230354309082e-01 2.459728419780731201e-01 -2.046036906540393829e-02 1.873327940702438354e-01 5.302398279309272766e-02 -5.977601185441017151e-02
3.546904772520065308e-02 1.474958509206771851e-01 -9.938542544841766357e-02 -5.908822640776634216e-03 9.252736717462539673e-02 -2.251751720905303955e-01 4.166977405548095703e-01 -9.784445911645889282e-02 1.283827722072601318e-01 -5.412928387522697449e-02 2.616707980632781982e-01 8.138076402246952057e-03 -2.251543849706649780e-01 -1.230162847787141800e-02 4.590103030204772949e-02 -5.070053040981292725e-02 -8.529489487409591675e-02 -1.279830485582351685e-01 -7.950313389301300049e-02 -1.859452128410339355e-01 1.601391732692718506e-01 -1.147886440157890320e-01 7.512860745191574097e-02 -7.690945267677307129e-02 2.417354583740234375e-01 -1.186238974332809448e-01 -4.379571974277496338e-01 -2.119847834110260010e-01 9.197293967008590698e-02 1.451570447534322739e-02 1.178084909915924072e-01 3.665975332260131836e-01
8.154042065143585205e-02 7.496929168701171875e-02 1.130789741873741150e-01 3.628785535693168640e-02 1.803483664989471436e-01 -5.850377306342124939e-02 4.631273820996284485e-02 -1.618583798408508301e-01 -8.924859762191772461e-02 -7.810176908969879150e-02 1.158869490027427673e-01 2.774502895772457123e-02 -4.076999723911285400e-01 -1.178127899765968323e-01 1.311839222908020020e-01 1.532061491161584854e-02 -3.498829156160354614e-02 -1.411914378404617310e-01 -1.916939020156860352e-02 -1.350047718733549118e-02 -1.832129247486591339e-02 -2.295563742518424988e-02 1.240594759583473206e-01 1.427372545003890991e-01 -1.532402336597442627e-01 -5.260464549064636230e-01 -2.097042649984359741e-01 -1.089191064238548279e-01 -1.549821160733699799e-02 4.732007980346679688e-01 -2.037757784128189087e-01 5.883402004837989807e-02
3.581551089882850647e-02 7.465468347072601318e-02 3.322083055973052979e-01 -1.241532191634178162e-01 -7.211318612098693848e-02 -1.366993486881256104e-01 -1.344052702188491821e-01 1.355854719877243042e-01 -1.398064494132995605e-01 8.851553499698638916e-02 3.255853801965713501e-02 -9.190747141838073730e-02 -8.002067357301712036e-02 -4.512750729918479919e-02 -1.689135432243347168e-01 -1.556956470012664795e-01 -2.511035650968551636e-02 -1.330902278423309326e-01 -7.561284303665161133e-02 -1.639078855514526367e-01 1.387529522180557251e-01 -3.331011533737182617e-01 3.481546044349670410e-01 -4.939405620098114014e-02 2.115800380706787109e-01 -3.625077605247497559e-01 -2.318258881568908691e-01 -2.492282241582870483e-01 -1.022960916161537170e-01 1.599422693252563477e-01 2.747479081153869629e-01 -2.401499636471271515e-02
-3.007565140724182129e-01 -8.362920582294464111e-02 -4.418743774294853210e-02 -1.162425056099891663e-01 -3.329462930560112000e-02 -1.010213643312454224e-01 1.235148161649703979e-01 5.888639762997627258e-02 3.504233062267303467e-01 -3.713123202323913574e-01 3.829799219965934753e-02 -1.705946922302246094e-01 -2.572026848793029785e-01 8.324858546257019043e-02 -1.419994384050369263e-01 1.360208094120025635e-01 2.095097154378890991e-01 -2.951570414006710052e-02 -1.430564075708389282e-01 -2.375792860984802246e-01 -1.412259936332702637e-01 -2.662026584148406982e-01 2.130387276411056519e-01 1.277574524283409119e-02 -1.246042177081108093e-01 -1.842461973428726196e-01 -1.744053512811660767e-01 -1.771867461502552032e-02 6.606071442365646362e-02 3.127782940864562988e-01 -5.130473151803016663e-02 -1.048780679702758789e-01
-2.085860669612884521e-01 2.894387245178222656e-01 -1.210241317749023438e-01 1.442006081342697144e-01 -2.107307128608226776e-02 -3.806761205196380615e-01 3.099728226661682129e-01 -1.753553003072738647e-01 6.534326821565628052e-02 1.992636593058705330e-03 5.527786538004875183e-02 -3.902640566229820251e-02 -2.393469400703907013e-02 -8.330540359020233154e-02 -1.222037971019744873e-01 -1.959327310323715210e-01 -3.833813592791557312e-02 -2.975020110607147217e-01 -2.624796330928802490e-02 -8.706516772508621216e-02 1.058348640799522400e-01 -2.035938203334808350e-01 -1.885618548840284348e-03 -1.128565426915884018e-02 3.689237534999847412e-01 -1.105321943759918213e-01 -4.499606788158416748e-02 -1.506117433309555054e-01 -4.764059267472475767e-04 4.136080145835876465e-01 -1.511023566126823425e-02 -6.096937227994203568e-03
2.190857529640197754e-01 5.631744489073753357e-02 1.740298867225646973e-01 -3.045109212398529053e-01 -1.085519045591354370e-01 -2.238103151321411133e-01 4.565927758812904358e-02 3.054915554821491241e-02 1.748398393392562866e-01 -4.377035796642303467e-01 1.152370572090148926e-01 -3.483194857835769653e-02 -2.985649555921554565e-02 -3.271853923797607422e-01 9.792534261941909790e-02 -6.706860661506652832e-02 -1.917302012443542480e-01 -8.236385881900787354e-02 -2.144733369350433350e-01 1.095322221517562866e-01 -8.955538272857666016e-02 -2.312900125980377197e-01 8.314886689186096191e-02 -1.727003417909145355e-02 2.680501639842987061e-01 -1.273601949214935303e-01 -8.513442426919937134e-02 1.645601838827133179e-01 1.330944895744323730e-01 1.219656318426132202e-01 -6.132521107792854309e-02 -2.706121802330017090e-01
7.004070281982421875e-02 4.707641005516052246e-01 1.096282824873924255e-01 -1.512577012181282043e-02 1.242372170090675354e-01 1.044580861926078796e-01 8.896621316671371460e-02 1.274949163198471069e-01 1.612256914377212524e-01 3.066424094140529633e-02 1.165429279208183289e-01 -6.961855292320251465e-02 -2.925502359867095947e-01 1.312270760536193848e-01 -6.198965478688478470e-03 -1.427887231111526489e-01 7.504793349653482437e-03 -2.681975364685058594e-01 -3.503238260746002197e-01 3.725299239158630371e-02 3.416932746767997742e-02 -1.782881170511245728e-01 2.214417755603790283e-01 7.480488717555999756e-02 7.707896083593368530e-02 -2.424682825803756714e-01 2.146547585725784302e-01 -6.419502943754196167e-02 1.956985443830490112e-01 2.470355778932571411e-01 -2.011379450559616089e-01 -6.097324937582015991e-02
-1.446876078844070435e-01 3.992069065570831299e-01 1.251940578222274780e-01 -6.840364634990692139e-02 3.295500949025154114e-02 -2.479728870093822479e-02 3.573943674564361572e-01 -1.893071457743644714e-02 -5.063471943140029907e-02 -2.925842404365539551e-01 1.193655654788017273e-01 1.289494931697845459e-01 -1.132239401340484619e-01 -1.531582772731781006e-01 8.401275426149368286e-02 -9.444700181484222412e-02 -2.882227301597595215e-01 1.263366192579269409e-01 -1.746972352266311646e-01 -9.651345014572143555e-02 -2.514505386352539062e-01 2.473008483648300171e-01 2.188280671834945679e-01 1.128027960658073425e-02 2.482361644506454468e-01 -2.477791532874107361e-02 -3.388701006770133972e-02 1.700605154037475586e-01 -1.011620312929153442e-01 1.555181592702865601e-01 1.445565968751907349e-01 -1.984190791845321655e-01
8.765591681003570557e-02 1.944061517715454102e-01 2.404248714447021484e-01 1.097829788923263550e-01 2.989702671766281128e-02 8.325591683387756348e-02 3.042511343955993652e-01 6.789856404066085815e-02 5.309078469872474670e-02 -2.560615241527557373e-01 -5.609394516795873642e-03 1.748896837234497070e-01 -3.904321044683456421e-02 -3.074635565280914307e-01 1.326215565204620361e-01 3.386109834536910057e-03 1.964861154556274414e-01 -1.150175482034683228e-01 1.969100162386894226e-02 -5.077436938881874084e-02 -1.157732158899307251e-01 6.796573102474212646e-02 7.593599706888198853e-02 -3.162845037877559662e-03 3.656298518180847168e-01 -2.143260650336742401e-02 4.650583118200302124e-02 1.291841715574264526e-01 3.079079985618591309e-01 4.516695737838745117e-01 1.841506734490394592e-02 -1.903983652591705322e-01
4.174799099564552307e-02 -1.083899289369583130e-01 6.259131431579589844e-02 -1.617473214864730835e-01 -1.300483196973800659e-01 3.695529326796531677e-02 5.021286755800247192e-02 1.294385045766830444e-01 1.164914667606353760e-01 -1.759933531284332275e-01 9.763475100044161081e-05 -1.347827613353729248e-01 -2.080471515655517578e-01 2.260350435972213745e-02 4.376163333654403687e-02 3.512724339962005615e-01 -3.068282008171081543e-01 -2.105004042387008667e-01 -8.167466521263122559e-02 -2.369133830070495605e-01 1.167398914694786072e-01 1.061513051390647888e-01 3.154322803020477295e-01 -2.280762046575546265e-01 1.297256499528884888e-01 -3.639584183692932129e-01 -5.145846307277679443e-02 -1.499623209238052368e-01 -1.172315701842308044e-01 3.152864873409271240e-01 1.318355947732925415e-01 6.660805642604827881e-02
4.649506881833076477e-02 1.802120208740234375e-01 3.001026213169097900e-01 -9.744081646203994751e-03 3.507795557379722595e-02 1.757583394646644592e-02 3.051073849201202393e-02 1.614604890346527100e-01 2.312087565660476685e-01 -1.501191686838865280e-02 -2.883008122444152832e-01 -5.911641288548707962e-03 -1.186631992459297180e-01 1.924389898777008057e-01 -1.062977779656648636e-02 -1.100351065397262573e-01 -4.106620326638221741e-02 -1.448979973793029785e-02 -1.713322699069976807e-01 -2.206096500158309937e-01 -1.896043121814727783e-01 -1.723799705505371094e-01 6.271517276763916016e-02 9.075540304183959961e-02 2.494916319847106934e-01 -2.921071350574493408e-01 -2.531052529811859131e-01 -1.528268307447433472e-01 3.519722819328308105e-01 1.999014616012573242e-02 3.002439141273498535e-01 -1.982939541339874268e-01
-9.235420823097229004e-02 1.306883841753005981e-01 -1.080408394336700439e-01 3.024998866021633148e-02 5.020372197031974792e-02 -3.186884224414825439e-01 1.658175587654113770e-01 -1.482537537813186646e-01 2.164967916905879974e-02 4.063495621085166931e-02 8.829029649496078491e-02 -6.124457716941833496e-02 -2.777076363563537598e-01 6.763451546430587769e-02 -2.075025439262390137e-01 -2.118381410837173462e-01 -1.273585557937622070e-01 -2.607080936431884766e-01 -2.230440080165863037e-01 -1.818330734968185425e-01 1.625515818595886230e-01 -4.807344079017639160e-02 6.972246617078781128e-02 -2.253527194261550903e-01 2.468513101339340210e-01 -1.643974520266056061e-02 9.780112653970718384e-02 -2.967297434806823730e-01 1.387361437082290649e-01 4.312897920608520508e-01 7.710894942283630371e-02 5.956126749515533447e-02
-6.461546290665864944e-03 2.701622545719146729e-01 4.513107240200042725e-02 5.654836446046829224e-02 7.231713086366653442e-02 -1.266237050294876099e-01 2.250124365091323853e-01 1.243071854114532471e-01 1.760989278554916382e-01 -4.408926367759704590e-01 1.856568008661270142e-01 6.989877671003341675e-02 -3.832384198904037476e-02 -8.777213096618652344e-02 2.515921890735626221e-01 -5.457695946097373962e-02 -1.532657295465469360e-01 -1.085820496082305908e-01 1.513362526893615723e-01 -3.141574561595916748e-01 1.282541900873184204e-01 -4.648184031248092651e-02 2.821630239486694336e-01 -9.883019328117370605e-02 9.013147652149200439e-02 -3.238105475902557373e-01 -1.777424663305282593e-01 -1.053339019417762756e-01 1.276082098484039307e-01 -1.946805790066719055e-02 1.301786489784717560e-02 2.383705526590347290e-01
7.217263430356979370e-02 3.900595605373382568e-01 -7.123317569494247437e-02 1.102070733904838562e-01 -8.114172518253326416e-02 -9.556483477354049683e-02 4.631058126688003540e-02 -4.370405897498130798e-02 3.966474905610084534e-02 -4.777439832687377930e-01 1.221689805388450623e-01 1.256656348705291748e-01 -1.241225525736808777e-01 -4.678181931376457214e-02 -1.128279268741607666e-01 -5.230424925684928894e-02 7.725747855147346854e-05 1.343907564878463745e-01 -8.952707983553409576e-03 -3.774268031120300293e-01 4.221262782812118530e-02 -2.393588572740554810e-01 7.935688644647598267e-02 4.375230148434638977e-02 1.691271811723709106e-01 -1.379892230033874512e-01 -1.654056161642074585e-01 -2.762674093246459961e-01 -2.411141842603683472e-01 1.737602651119232178e-01 1.124251857399940491e-01 -1.785739958286285400e-01
1.947877854108810425e-01 3.526982963085174561e-01 -8.436724543571472168e-03 1.253675520420074463e-01 3.282590955495834351e-02 -1.912654340267181396e-01 -1.010945588350296021e-01 -9.370899945497512817e-02 1.599336564540863037e-01 -2.747010886669158936e-01 3.193000853061676025e-01 2.044243067502975464e-01 -4.169974625110626221e-01 -1.562869399785995483e-01 -2.345406077802181244e-02 -2.725863158702850342e-01 6.462757289409637451e-02 -2.144504897296428680e-02 -2.185464203357696533e-01 -1.276938319206237793e-01 1.241030842065811157e-01 -1.734456419944763184e-02 1.506191678345203400e-02 -1.569899320602416992e-01 1.770092993974685669e-01 -5.127178505063056946e-02 9.353051334619522095e-02 -1.868356615304946899e-01 1.272626966238021851e-01 1.728303581476211548e-01 4.048181697726249695e-02 -1.125309914350509644e-01
-2.625697851181030273e-01 1.489292383193969727e-01 -1.688405424356460571e-01 -1.194116752594709396e-02 1.420939862728118896e-01 -2.300529181957244873e-01 1.782484948635101318e-01 1.838235855102539062e-01 1.447746455669403076e-01 4.279625788331031799e-02 -1.209119334816932678e-01 7.348635792732238770e-02 -2.105579376220703125e-01 -8.632127195596694946e-02 -2.092936038970947266e-01 3.286751359701156616e-02 -2.447107434272766113e-01 -1.569065898656845093e-01 -1.807561367750167847e-01 -1.046751886606216431e-01 -1.413079053163528442e-01 -3.074657022953033447e-01 -1.980007141828536987e-01 -1.532021462917327881e-01 3.831304013729095459e-01 -2.760129272937774658e-01 -7.680404931306838989e-02 7.198982685804367065e-02 9.419727325439453125e-02 1.599166393280029297e-01 -1.467649340629577637e-01 -8.195546269416809082e-02
5.079105868935585022e-02 2.281830310821533203e-01 -3.778365999460220337e-02 -2.051294967532157898e-02 6.996780633926391602e-02 1.568987071514129639e-01 8.046672493219375610e-02 2.631959132850170135e-02 -8.320996910333633423e-02 -3.313582241535186768e-01 1.566933840513229370e-01 3.042093217372894287e-01 -3.266099989414215088e-01 8.004146069288253784e-02 -2.722405493259429932e-01 5.947142926743254066e-05 -1.746264547109603882e-01 -1.609220802783966064e-01 -2.318209707736968994e-01 -1.440720111131668091e-01 4.109872132539749146e-02 -1.254176907241344452e-02 2.320313900709152222e-01 2.518080770969390869e-01 -6.332556158304214478e-02 -5.399860441684722900e-02 -1.537258457392454147e-02 -3.243370354175567627e-02 3.383109867572784424e-01 3.053284287452697754e-01 1.221004948019981384e-01 -7.090462744235992432e-02
1.972085237503051758e-01 -4.099621903151273727e-03 1.634420752525329590e-01 3.284182026982307434e-02 -3.145763576030731201e-01 -3.273638784885406494e-01 1.934908479452133179e-01 -2.036745660006999969e-02 1.126442030072212219e-01 -2.268873900175094604e-01 9.865406155586242676e-02 -2.999939024448394775e-02 -3.354926705360412598e-01 -2.011190801858901978e-01 3.369468264281749725e-03 -2.481917664408683777e-02 2.209440022706985474e-01 -1.416577994823455811e-01 -2.103807032108306885e-01 -4.637241363525390625e-02 8.518554270267486572e-02 -3.385874330997467041e-01 -3.751033172011375427e-02 1.166139170527458191e-01 2.018035650253295898e-01 5.672406405210494995e-03 -1.547318100929260254e-01 1.866355538368225098e-02 2.415190339088439941e-01 9.105663746595382690e-02 2.642841041088104248e-01 -8.471727371215820312e-02
2.328063398599624634e-01 2.151787728071212769e-01 1.124950945377349854e-01 -8.072067052125930786e-02 -3.801531856879591942e-03 1.146924272179603577e-01 -2.813889682292938232e-01 9.997633099555969238e-02 -2.462495677173137665e-02 1.343567967414855957e-01 -7.239598035812377930e-02 1.046908795833587646e-01 -2.547776699066162109e-01 -2.161459624767303467e-01 2.494129240512847900e-01 -1.547410432249307632e-02 -6.986778974533081055e-02 -2.570006251335144043e-01 -3.677805960178375244e-01 -3.862825632095336914e-01 -5.690284818410873413e-02 2.581010200083255768e-02 1.292731761932373047e-01 -1.234524473547935486e-01 9.564125537872314453e-02 -3.355113565921783447e-01 -1.050016507506370544e-01 -1.512473672628402710e-01 8.833565562963485718e-02 9.021651744842529297e-02 6.544714421033859253e-02 4.407262802124023438e-02
-1.791211664676666260e-01 4.161266386508941650e-01 2.905043363571166992e-01 -1.298354417085647583e-01 -2.354013770818710327e-01 -1.222569122910499573e-01 -3.274859627708792686e-04 1.684945262968540192e-02 -1.147212693467736244e-03 6.530533730983734131e-02 4.299529790878295898e-01 -1.154409907758235931e-02 -2.526698112487792969e-01 -1.621443480253219604e-01 -1.982629746198654175e-01 8.092399686574935913e-02 8.694952726364135742e-02 -1.894150376319885254e-01 -2.127465754747390747e-01 2.674061246216297150e-02 -2.111843824386596680e-01 -1.062296628952026367e-01 1.961565017700195312e-02 -7.856855541467666626e-02 1.754682064056396484e-01 -6.691794842481613159e-02 -8.813131600618362427e-02 2.158254086971282959e-01 1.851599812507629395e-01 1.218873113393783569e-01 7.666079699993133545e-02 3.350739181041717529e-02
-8.061529695987701416e-02 5.477362275123596191e-01 2.677702903747558594e-01 -1.470431387424468994e-01 5.978275462985038757e-02 1.302255969494581223e-02 2.695492506027221680e-01 -5.710488930344581604e-02 4.807250574231147766e-02 -1.614633388817310333e-02 1.160062924027442932e-01 -3.131075948476791382e-02 -4.884851351380348206e-02 2.429108321666717529e-01 -1.793617755174636841e-02 1.226537600159645081e-01 -1.951079368591308594e-01 -3.268333375453948975e-01 -1.292933821678161621e-01 -1.429759562015533447e-01 -9.864565916359424591e-03 -1.457565724849700928e-01 4.540734738111495972e-02 -2.060859650373458862e-01 -1.681800037622451782e-01 2.999009564518928528e-03 8.418430387973785400e-02 7.664432376623153687e-02 1.968451440334320068e-01 2.529462277889251709e-01 1.110875308513641357e-01 -1.499614715576171875e-01
-1.225659251213073730e-01 6.947910040616989136e-02 -4.686769098043441772e-02 -3.208214044570922852e-01 1.204454805701971054e-02 2.807768583297729492e-01 -1.250941753387451172e-01 2.104172110557556152e-01 9.871939569711685181e-02 -1.319998204708099365e-01 6.389436870813369751e-02 -3.580546379089355469e-02 -1.865479052066802979e-01 -1.610636711120605469e-01 2.960324473679065704e-02 2.342154085636138916e-01 -1.055426225066184998e-01 -5.378661677241325378e-02 -8.004426211118698120e-02 -3.053458631038665771e-01 3.674113750457763672e-02 -1.422088891267776489e-01 9.138679504394531250e-02 -2.767520546913146973e-01 5.682890489697456360e-02 -5.284212231636047363e-01 -2.710899710655212402e-02 -1.105637755244970322e-03 1.164267286658287048e-01 2.393461912870407104e-01 -9.118006378412246704e-02 -6.761308759450912476e-02
-5.187486857175827026e-02 3.758260905742645264e-01 2.594199478626251221e-01 3.646398335695266724e-02 1.810351572930812836e-02 3.612044453620910645e-02 5.214087963104248047e-01 4.423925653100013733e-02 1.141075640916824341e-01 -1.343177258968353271e-01 2.446689875796437263e-03 7.815660908818244934e-03 -1.558891385793685913e-01 -5.536945536732673645e-02 -8.346129953861236572e-02 -1.537300646305084229e-01 -3.035486936569213867e-01 6.906282156705856323e-02 -9.924125671386718750e-02 -5.967352190054953098e-04 -1.332959383726119995e-01 3.762857988476753235e-02 2.241998016834259033e-01 2.350483322516083717e-03 2.177742719650268555e-01 -1.646943390369415283e-02 -1.781044751405715942e-01 1.785712689161300659e-01 -1.047024875879287720e-01 1.561652421951293945e-01 1.083080470561981201e-01 -2.971228659152984619e-01
2.215043902397155762e-01 2.391589134931564331e-01 3.906774520874023438e-02 -2.509310245513916016e-01 1.913982629776000977e-02 -2.026393264532089233e-01 2.602529823780059814e-01 1.183135062456130981e-01 2.607856318354606628e-02 -1.218421310186386108e-01 4.740304052829742432e-01 -8.501872798660770059e-05 -2.259969264268875122e-01 -1.413878500461578369e-01 -3.094373969361186028e-03 2.538376748561859131e-01 1.349313277751207352e-02 -3.508340194821357727e-02 -1.380041986703872681e-01 -6.780868768692016602e-02 6.898164749145507812e-02 -1.378382891416549683e-01 3.289797529578208923e-02 -2.515142858028411865e-01 2.463956922292709351e-02 -5.162640288472175598e-02 -1.987670958042144775e-01 -6.280406564474105835e-02 3.757914602756500244e-01 8.408665657043457031e-02 8.282342553138732910e-02 1.237671896815299988e-01
-2.134107612073421478e-02 2.393867969512939453e-01 1.563092470169067383e-01 9.388250857591629028e-02 -1.701453924179077148e-01 -1.215728595852851868e-01 1.993780434131622314e-01 -4.594736173748970032e-02 4.148751497268676758e-01 -2.088869959115982056e-01 3.269634544849395752e-01 1.223888248205184937e-01 6.542687863111495972e-02 3.655942156910896301e-02 1.789155900478363037e-01 9.221336990594863892e-02 2.197705060243606567e-01 -2.532491087913513184e-01 5.442182347178459167e-02 -5.841862410306930542e-02 -9.258558973670005798e-03 -1.132731139659881592e-01 -1.112224683165550232e-01 -2.931817770004272461e-01 1.900293380022048950e-01 -1.742652505636215210e-01 -7.556319236755371094e-02 4.201446101069450378e-02 4.882067441940307617e-02 2.029120922088623047e-01 1.495664119720458984e-01 -2.640014290809631348e-01
4.725829884409904480e-02 -2.227405086159706116e-02 1.170322448015213013e-01 -1.458222717046737671e-01 -1.265996396541595459e-01 6.215074285864830017e-02 1.386635452508926392e-01 1.921076700091362000e-02 2.883385419845581055e-01 1.667299307882785797e-02 2.429077476263046265e-01 5.673444643616676331e-02 -7.231222093105316162e-02 1.192246302962303162e-01 9.588805586099624634e-02 3.410163819789886475e-01 -1.998457908630371094e-01 -1.197803467512130737e-01 -3.160827457904815674e-01 -2.021757662296295166e-01 7.843148708343505859e-02 4.664891213178634644e-02 2.101293206214904785e-01 -1.021885052323341370e-01 1.055238395929336548e-01 -2.736245095729827881e-01 1.169369518756866455e-01 -2.587106227874755859e-01 -1.403833627700805664e-01 1.593141108751296997e-01 1.971140354871749878e-01 -3.517184853553771973e-01
-2.328100651502609253e-01 8.473365753889083862e-02 1.372704952955245972e-01 -2.352666258811950684e-01 -8.290845900774002075e-02 3.911501914262771606e-02 -1.457723826169967651e-01 -7.716985046863555908e-02 5.272205173969268799e-02 -1.082925871014595032e-01 1.640183627605438232e-01 1.400189101696014404e-01 -3.187653049826622009e-02 -5.331457406282424927e-02 -1.239074170589447021e-01 -1.017112731933593750e-01 -2.858258187770843506e-01 -3.150310814380645752e-01 -1.291505843400955200e-01 -3.139843940734863281e-01 8.447372913360595703e-02 1.670261621475219727e-01 1.844959557056427002e-01 1.380403935909271240e-01 1.659169793128967285e-01 -3.962633311748504639e-01 -1.663050353527069092e-01 2.363888919353485107e-02 1.058763712644577026e-01 5.106530711054801941e-02 3.130635917186737061e-01 -1.712209433317184448e-01
3.454616963863372803e-01 2.259843349456787109e-01 9.745551645755767822e-02 -1.189469397068023682e-01 -2.051814496517181396e-01 -4.402267932891845703e-02 1.421178132295608521e-01 -6.717691570520401001e-02 2.341251969337463379e-01 -1.376341432332992554e-01 1.367465704679489136e-01 1.421748250722885132e-01 -1.927685886621475220e-01 -9.641321375966072083e-03 -1.510227322578430176e-01 2.000744491815567017e-01 -4.952266067266464233e-02 -2.680305838584899902e-01 1.250244081020355225e-01 1.560123562812805176e-01 9.484938532114028931e-02 -6.014909595251083374e-02 -5.205139052122831345e-03 5.720458179712295532e-02 2.660033702850341797e-01 -1.159893125295639038e-01 -1.900169849395751953e-01 2.251022607088088989e-01 9.434116631746292114e-02 3.453781604766845703e-01 -2.620694041252136230e-02 -3.072341084480285645e-01
-7.522803544998168945e-02 -8.294564485549926758e-02 1.925664246082305908e-01 -2.268026024103164673e-01 -2.795027196407318115e-02 1.282962411642074585e-02 2.619569003582000732e-01 4.546036943793296814e-02 -2.439538985490798950e-01 2.112625986337661743e-01 2.194657027721405029e-01 5.997209995985031128e-02 3.346164152026176453e-02 1.900809258222579956e-01 -1.436240971088409424e-02 1.204791292548179626e-01 -5.120569467544555664e-02 -1.999533027410507202e-01 -4.513847827911376953e-01 -1.216251850128173828e-01 4.693881049752235413e-02 -1.006389632821083069e-01 1.015346795320510864e-01 -4.445363581180572510e-02 4.789174795150756836e-01 -1.321541666984558105e-01 -4.639305546879768372e-02 -1.151882857084274292e-01 -6.651382148265838623e-02 2.240866124629974365e-01 1.054188832640647888e-01 7.527130842208862305e-02
-2.968652546405792236e-01 2.070347070693969727e-01 8.513764478266239166e-03 5.523869767785072327e-02 1.561265289783477783e-01 -5.690664798021316528e-02 6.318091601133346558e-02 1.498375535011291504e-01 -1.231412813067436218e-01 -7.534910738468170166e-02 1.067977771162986755e-01 -4.903006553649902344e-02 -9.629222750663757324e-02 -2.235596999526023865e-02 -2.079199403524398804e-01 5.473084747791290283e-02 2.505249083042144775e-01 -1.671848297119140625e-01 -3.771857917308807373e-01 -4.233390092849731445e-01 -3.161009028553962708e-02 -5.631715059280395508e-02 1.134078800678253174e-01 -1.915923655033111572e-01 8.700327575206756592e-02 -1.261806339025497437e-01 -3.449458479881286621e-01 3.460136801004409790e-02 -1.672473549842834473e-01 2.152093201875686646e-01 -1.311295330524444580e-01 -1.417098939418792725e-01
-3.642902672290802002e-01 2.704367339611053467e-01 1.298623234033584595e-01 -4.687627777457237244e-02 1.849581599235534668e-01 9.042999707162380219e-03 -6.730070710182189941e-02 -9.089180082082748413e-02 6.382255256175994873e-02 -3.627410233020782471e-01 1.451960504055023193e-01 1.690472848713397980e-02 9.133256226778030396e-02 -2.326632738113403320e-01 1.810335069894790649e-01 2.163607254624366760e-02 -3.332880791276693344e-03 -2.805053591728210449e-01 -3.919433057308197021e-02 7.903586328029632568e-02 -1.617715805768966675e-01 -1.772718280553817749e-01 7.650844007730484009e-02 -3.582597523927688599e-02 3.339357078075408936e-01 -4.515766352415084839e-02 -1.768022924661636353e-01 5.436098203063011169e-02 8.466624468564987183e-02 1.508048921823501587e-01 3.688527941703796387e-01 -1.016704142093658447e-01
-8.146037161350250244e-02 7.121817022562026978e-02 1.312417630106210709e-02 -5.390723701566457748e-03 -1.076350361108779907e-01 -1.490793079137802124e-01 3.548901062458753586e-03 -1.794480681419372559e-01 5.006304942071437836e-03 -6.228488683700561523e-02 -5.831336602568626404e-02 -8.596590906381607056e-02 -2.439643144607543945e-01 -3.063990548253059387e-02 1.279625762253999710e-02 -1.785164475440979004e-01 -2.748193442821502686e-01 -4.896055459976196289e-01 -1.487872600555419922e-01 -2.701969146728515625e-01 1.280270814895629883e-01 2.809405624866485596e-01 2.687299251556396484e-01 9.961491078138351440e-02 1.872827410697937012e-01 -2.609912157058715820e-01 -1.691484004259109497e-01 2.644156478345394135e-02 1.071998104453086853e-01 1.646221280097961426e-01 2.236733734607696533e-01 -7.692933082580566406e-02
6.875538825988769531e-02 3.284444212913513184e-01 -1.085918955504894257e-02 -1.624707728624343872e-01 -1.036178171634674072e-01 -3.973264098167419434e-01 3.585318028926849365e-01 -5.081639438867568970e-02 1.501103490591049194e-01 9.320271760225296021e-02 7.628027349710464478e-02 -1.085457205772399902e-01 -1.000334471464157104e-01 -1.729852519929409027e-02 8.325393497943878174e-02 -1.156673431396484375e-01 -4.340330883860588074e-02 1.316620558500289917e-01 -2.445607036352157593e-01 -1.251412779092788696e-01 1.839931607246398926e-01 -2.297919690608978271e-01 8.420282974839210510e-03 1.767699867486953735e-01 -1.476488728076219559e-02 -3.124407529830932617e-01 6.818563491106033325e-02 6.309277564287185669e-02 5.130809266120195389e-03 2.982798218727111816e-01 2.294717878103256226e-01 -1.446590274572372437e-01
-5.406475067138671875e-02 2.935626804828643799e-01 -3.484701365232467651e-02 -3.127332627773284912e-01 -1.305314302444458008e-01 -2.453212626278400421e-02 7.162715494632720947e-02 3.164032846689224243e-02 1.903001070022583008e-01 1.440475732088088989e-01 -6.864602863788604736e-02 -1.753746867179870605e-01 -2.821612916886806488e-02 3.657890716567635536e-03 8.818479627370834351e-02 -1.267117112874984741e-01 1.169135943055152893e-01 -1.281539201736450195e-01 -9.293758124113082886e-02 -3.046132028102874756e-01 1.897504478693008423e-01 -6.763201951980590820e-02 3.274025619029998779e-01 2.078342437744140625e-01 2.166103720664978027e-01 -3.714499771595001221e-01 -4.202802106738090515e-02 4.292785376310348511e-02 -8.389996737241744995e-02 8.762198686599731445e-02 3.740683794021606445e-01 -7.349514216184616089e-02
1.291187852621078491e-02 7.736741006374359131e-02 3.112506568431854248e-01 -6.892591714859008789e-02 -9.559338539838790894e-02 8.101274073123931885e-02 -8.988302946090698242e-02 1.355965528637170792e-02 -2.136259377002716064e-01 8.954416215419769287e-02 6.059468165040016174e-02 -1.613523624837398529e-02 -5.321138352155685425e-02 -1.167193949222564697e-01 -1.370951533317565918e-01 -2.536032199859619141e-01 -1.336425989866256714e-01 -1.704444289207458496e-01 -1.443760991096496582e-01 -1.180566474795341492e-01 1.715489923954010010e-01 -1.603196859359741211e-01 1.829226464033126831e-01 -4.574885591864585876e-02 2.207449525594711304e-01 -3.552223742008209229e-01 -4.076215624809265137e-01 -3.076024055480957031e-01 5.006134044378995895e-03 2.266598045825958252e-01 2.126516401767730713e-01 -8.012624084949493408e-02
-2.111246287822723389e-01 2.977012190967798233e-03 3.281093761324882507e-02 -1.586258709430694580e-01 2.891578674316406250e-01 1.146331578493118286e-01 -2.196443639695644379e-02 2.010255157947540283e-01 5.184590816497802734e-02 2.169854752719402313e-02 2.420139312744140625e-01 -1.990939676761627197e-01 -2.156499177217483521e-01 -2.007494419813156128e-01 -2.805453240871429443e-01 2.441862374544143677e-01 2.579353004693984985e-02 -3.196552693843841553e-01 -2.848205566406250000e-01 -1.736994385719299316e-01 -5.458804219961166382e-02 -6.652955710887908936e-02 2.217448502779006958e-01 1.553347855806350708e-01 6.893979012966156006e-02 -4.807205498218536377e-02 -2.181700468063354492e-01 -3.927398473024368286e-02 -5.296534672379493713e-02 7.490381598472595215e-02 3.224924206733703613e-01 -3.949809074401855469e-02
-1.694220602512359619e-01 1.935794651508331299e-01 -1.185126528143882751e-01 -8.989082276821136475e-02 -1.810140758752822876e-01 8.399346470832824707e-02 2.878587841987609863e-01 -1.517389565706253052e-01 3.789272010326385498e-01 1.235638409852981567e-01 9.182333201169967651e-02 3.815418109297752380e-02 -3.316292464733123779e-01 -4.967950657010078430e-02 -1.173948496580123901e-02 1.649194024503231049e-02 2.223247587680816650e-01 -1.012223288416862488e-01 -1.229573488235473633e-01 -5.960679799318313599e-02 -5.835971236228942871e-02 -1.624927818775177002e-01 1.511759608983993530e-01 -2.818169295787811279e-01 1.544163525104522705e-01 -6.311600655317306519e-02 -1.045230180025100708e-01 1.192645579576492310e-01 8.467626571655273438e-02 3.926722407341003418e-01 2.364028692245483398e-01 6.112815067172050476e-02
4.844088107347488403e-02 1.463850885629653931e-01 5.524216592311859131e-02 1.593046933412551880e-01 2.333837598562240601e-01 -6.109337508678436279e-02 1.595829576253890991e-01 -4.466806538403034210e-03 -6.130342837423086166e-03 -1.725312471389770508e-01 1.840064823627471924e-01 -3.940319269895553589e-02 -4.428693354129791260e-01 4.373828694224357605e-02 -3.848403394222259521e-01 6.565355509519577026e-02 -4.712517186999320984e-02 -1.719754934310913086e-01 -2.457516789436340332e-01 -2.206535190343856812e-01 -1.484814733266830444e-01 -2.360006272792816162e-01 3.068076372146606445e-01 8.820003271102905273e-02 4.107024893164634705e-02 -7.101769745349884033e-02 7.506942749023437500e-02 5.227755382657051086e-02 1.555478572845458984e-01 2.137972265481948853e-01 1.951458305120468140e-01 6.940772384405136108e-02
-1.266601234674453735e-01 1.387391984462738037e-01 2.439883649349212646e-01 4.763164371252059937e-02 3.628577291965484619e-01 6.926159560680389404e-02 2.213211804628372192e-01 -1.848377473652362823e-02 5.619456619024276733e-02 -1.138368919491767883e-01 2.889283597469329834e-01 1.553467381745576859e-02 -3.207389414310455322e-01 -9.111485630273818970e-02 -3.331459164619445801e-01 -7.928311079740524292e-02 -7.051061838865280151e-02 -1.886220872402191162e-01 -2.248477339744567871e-01 -3.769591450691223145e-02 -2.444381266832351685e-01 2.290882356464862823e-02 2.402855753898620605e-01 8.236818015575408936e-02 1.148295029997825623e-01 -1.605104207992553711e-01 -3.632221743464469910e-02 -8.094562590122222900e-02 2.884138822555541992e-01 1.902403980493545532e-01 3.662974387407302856e-02 -6.305765360593795776e-02
9.714384563267230988e-03 4.833024144172668457e-01 1.798542439937591553e-01 8.861296623945236206e-02 -1.228497326374053955e-01 2.033059671521186829e-02 3.408203423023223877e-01 1.421209610998630524e-02 5.876382440328598022e-02 -1.449772864580154419e-01 -1.509390026330947876e-02 -9.392492473125457764e-02 -4.134026169776916504e-02 -2.082571834325790405e-01 -6.789050251245498657e-02 -3.018365800380706787e-02 -2.543138712644577026e-02 -3.520967066287994385e-01 4.437814280390739441e-02 -8.199947327375411987e-02 2.586006820201873779e-01 -1.316153556108474731e-01 -6.727712601423263550e-02 -9.601014107465744019e-02 1.620636582374572754e-01 -8.780714124441146851e-02 8.065994828939437866e-02 -2.111764848232269287e-01 2.139712125062942505e-01 3.659401237964630127e-01 -1.163841113448143005e-01 2.380036003887653351e-02
-1.530935019254684448e-01 -7.556784152984619141e-02 2.655680291354656219e-02 -4.552189260721206665e-02 -1.403074478730559349e-03 -3.041984140872955322e-01 1.199256777763366699e-01 2.151239961385726929e-01 2.915462255477905273e-01 -2.151373326778411865e-01 -2.404009252786636353e-01 1.965869069099426270e-01 -3.124063014984130859e-01 7.648606598377227783e-02 2.479843981564044952e-02 2.498488426208496094e-01 1.062402576208114624e-01 -1.600223928689956665e-01 -9.700620174407958984e-02 -2.150900661945343018e-01 1.892992705106735229e-01 -2.914285957813262939e-01 1.644765734672546387e-01 -1.440857797861099243e-01 1.265415400266647339e-01 -1.551571935415267944e-01 -1.686101853847503662e-01 4.221551492810249329e-02 -1.275754868984222412e-01 2.165592610836029053e-01 -6.334455311298370361e-02 1.484441906213760376e-01
-9.316689521074295044e-02 1.333399862051010132e-01 1.996662765741348267e-01 -6.462550163269042969e-02 5.697564408183097839e-02 -7.318638265132904053e-02 -1.619035750627517700e-02 1.141674220561981201e-01 -8.409446477890014648e-02 -5.714021623134613037e-02 6.115764845162630081e-04 7.250259071588516235e-02 -1.285154670476913452e-01 -1.563055664300918579e-01 -5.055833607912063599e-02 -1.198472753167152405e-01 -3.161000013351440430e-01 3.484283806756138802e-03 -3.030003905296325684e-01 -2.781834304332733154e-01 1.456993222236633301e-01 -2.121062725782394409e-01 -1.891534030437469482e-02 -5.582490190863609314e-02 1.361844986677169800e-01 -3.316550552845001221e-01 -3.518150448799133301e-01 2.798838615417480469e-01 2.071192264556884766e-01 1.342272758483886719e-01 -1.261148601770401001e-02 -3.218616843223571777e-01
7.345687597990036011e-02 2.699803709983825684e-01 -1.018188055604696274e-02 -8.098738640546798706e-02 -9.497545659542083740e-02 -1.847931146621704102e-01 -1.499273031949996948e-01 4.630614444613456726e-02 -4.571140557527542114e-02 1.030638441443443298e-01 1.819768100976943970e-01 2.654709815979003906e-01 -9.874235838651657104e-02 1.173269152641296387e-01 -1.648626029491424561e-01 9.896758943796157837e-02 -8.962556719779968262e-02 -2.851680219173431396e-01 -1.049802601337432861e-01 -2.687195241451263428e-01 -2.051140815019607544e-01 1.770581454038619995e-01 6.775617599487304688e-02 -3.082759976387023926e-01 -3.857793658971786499e-02 -1.205031350255012512e-01 -3.336221873760223389e-01 -1.209369748830795288e-01 2.167163938283920288e-01 2.916440069675445557e-01 -7.053270936012268066e-02 -2.142475247383117676e-01
-9.830714762210845947e-02 -2.934367954730987549e-02 3.797594606876373291e-01 1.180030032992362976e-02 5.229581519961357117e-02 -1.411423236131668091e-01 1.545815318822860718e-01 -1.237063482403755188e-01 -7.792530208826065063e-02 -3.713982701301574707e-01 -2.001595497131347656e-01 2.247159481048583984e-01 -2.788062691688537598e-01 7.679298985749483109e-03 1.620175391435623169e-01 4.232423007488250732e-02 -8.734355680644512177e-03 -2.358106225728988647e-01 -1.103708967566490173e-01 -1.506915390491485596e-01 4.315788298845291138e-02 -3.347428143024444580e-01 -1.235250830650329590e-01 1.309076100587844849e-01 2.593989074230194092e-01 -2.430214285850524902e-01 -2.024435251951217651e-01 -1.152064427733421326e-01 2.580682002007961273e-02 5.913431197404861450e-02 -9.467326849699020386e-02 1.106710582971572876e-01
-6.840582471340894699e-03 2.273311764001846313e-01 9.739752858877182007e-02 -1.235937401652336121e-01 2.007851898670196533e-01 -4.105008766055107117e-02 2.881439961493015289e-02 2.791105806827545166e-01 1.840964257717132568e-01 -5.940230190753936768e-02 -3.175522685050964355e-01 1.417726725339889526e-01 -2.119544744491577148e-01 4.735070746392011642e-03 7.058246433734893799e-02 -5.377453938126564026e-02 5.153772607445716858e-02 -1.444547474384307861e-01 -2.144298702478408813e-01 -3.342042863368988037e-01 -2.662872374057769775e-01 -1.855185031890869141e-01 -6.603618711233139038e-02 -1.785188466310501099e-01 2.775608003139495850e-01 -2.399315498769283295e-02 -4.145511984825134277e-02 -1.881839893758296967e-02 2.735610008239746094e-01 5.076413508504629135e-03 3.035913407802581787e-01 -1.487628221511840820e-01
9.247455745935440063e-02 4.639121238142251968e-03 1.786712855100631714e-01 -2.695241868495941162e-01 -6.624643225222826004e-03 -5.202929303050041199e-02 7.983127981424331665e-02 5.361787229776382446e-02 1.643442362546920776e-01 8.065315335988998413e-02 1.699471175670623779e-01 2.400592528283596039e-02 -2.574781477451324463e-01 -2.887659072875976562e-01 2.416617870330810547e-01 -7.375971227884292603e-02 -6.515101343393325806e-02 -2.672330141067504883e-01 -1.315390467643737793e-01 -1.903972178697586060e-01 9.177108854055404663e-02 -1.474069356918334961e-01 3.498612642288208008e-01 -7.069356739521026611e-02 1.313869357109069824e-01 -6.198569014668464661e-02 -2.973441183567047119e-01 2.247557491064071655e-01 2.223824113607406616e-01 -1.773489639163017273e-02 -1.318997237831354141e-02 -3.187922239303588867e-01
-2.224985957145690918e-01 2.600765824317932129e-01 5.237706378102302551e-02 -6.206078082323074341e-02 9.509527683258056641e-02 6.403682380914688110e-02 -7.057324051856994629e-02 2.173669636249542236e-01 -3.895032219588756561e-03 -1.724706888198852539e-01 6.550899893045425415e-02 2.332447618246078491e-01 -2.060123234987258911e-01 -4.643704742193222046e-02 2.896062135696411133e-01 -8.197952806949615479e-02 -1.723915189504623413e-01 -1.980331689119338989e-01 4.171702265739440918e-02 -1.270006597042083740e-01 7.967145740985870361e-02 -8.420866914093494415e-03 2.075188159942626953e-01 1.442770007997751236e-02 -7.439541816711425781e-02 -3.466060459613800049e-01 -9.317459911108016968e-02 1.355646848678588867e-01 2.706057429313659668e-01 4.407212138175964355e-01 3.219284117221832275e-02 -1.718031466007232666e-01
-3.308894336223602295e-01 2.040132880210876465e-01 -1.034021228551864624e-01 -3.561635315418243408e-02 -1.747255474328994751e-01 1.247887685894966125e-01 -1.990740559995174408e-02 -9.922996908426284790e-02 4.599067568778991699e-02 -1.652086526155471802e-01 1.716540008783340454e-02 8.843855559825897217e-02 -2.735122442245483398e-01 -1.997231245040893555e-01 2.088951133191585541e-02 -7.732656598091125488e-02 2.160141021013259888e-01 1.390844136476516724e-01 -1.067592576146125793e-01 -4.068027436733245850e-01 4.563947767019271851e-02 3.489396348595619202e-02 2.250420749187469482e-01 -2.959968522191047668e-02 1.812589764595031738e-01 -3.820360600948333740e-01 -2.447671592235565186e-01 -1.384333521127700806e-02 1.746797412633895874e-01 1.858392953872680664e-01 -1.230687573552131653e-01 7.162137329578399658e-02
-3.880451619625091553e-02 3.135927617549896240e-01 2.553569078445434570e-01 -5.618736892938613892e-02 8.259586058557033539e-03 -1.264543235301971436e-01 -1.483577582985162735e-02 1.659360378980636597e-01 2.546459808945655823e-02 1.523808687925338745e-01 1.068836599588394165e-01 3.459793701767921448e-02 -9.285477548837661743e-02 9.323298931121826172e-02 9.679903835058212280e-02 -8.780730515718460083e-02 2.184548974037170410e-01 -3.268729150295257568e-02 -2.094296365976333618e-01 -4.136956036090850830e-01 -1.099197864532470703e-01 1.905218511819839478e-02 4.257449805736541748e-01 -3.688165917992591858e-02 1.583642214536666870e-01 -2.246539592742919922e-01 -2.401358783245086670e-01 6.953994184732437134e-02 -1.521821022033691406e-01 1.327718198299407959e-01 -1.060587838292121887e-01 -2.610469758510589600e-01
-1.452220529317855835e-01 -2.051306329667568207e-02 3.573518991470336914e-01 -7.131818681955337524e-02 -1.084603518247604370e-01 1.025073230266571045e-02 3.263243660330772400e-02 1.309577226638793945e-01 6.739041768014431000e-03 -3.756007179617881775e-02 9.915337711572647095e-02 6.927745789289474487e-02 -2.358532398939132690e-01 -1.462448760867118835e-02 2.946248650550842285e-01 -1.692617088556289673e-01 -1.803913116455078125e-01 -3.026936948299407959e-01 -8.982250094413757324e-02 -1.981897950172424316e-01 -1.139805093407630920e-01 -9.185335785150527954e-02 2.272194027900695801e-01 1.521332561969757080e-01 -5.510946735739707947e-02 -1.004137247800827026e-01 -1.458437414839863777e-03 1.835642009973526001e-01 1.374056935310363770e-01 4.715595245361328125e-01 -1.416114717721939087e-01 -2.289211899042129517e-01
5.666495859622955322e-02 4.710158109664916992e-01 2.584011554718017578e-01 -5.815719440579414368e-02 -2.602271735668182373e-01 -1.372362971305847168e-01 2.544779479503631592e-01 1.700198650360107422e-01 -5.450879037380218506e-02 -2.444204241037368774e-01 -1.316546350717544556e-01 -1.218357086181640625e-01 -2.071602046489715576e-01 -2.259848564863204956e-01 -1.125687733292579651e-01 1.183942332863807678e-02 -4.634945467114448547e-02 -3.842760622501373291e-01 5.629443377256393433e-02 2.295369468629360199e-02 4.260402172803878784e-02 -8.423622697591781616e-02 2.671842090785503387e-02 -2.023486644029617310e-01 -2.976086176931858063e-02 -2.761442959308624268e-02 1.218549534678459167e-01 -1.597107201814651489e-01 -1.930331997573375702e-02 2.544060945510864258e-01 4.352726787328720093e-02 -9.899412840604782104e-02
-2.188382111489772797e-02 3.754082322120666504e-01 4.735122621059417725e-02 2.247528880834579468e-01 1.504608988761901855e-01 1.446011662483215332e-01 2.253808677196502686e-01 -1.220315471291542053e-01 2.046252787113189697e-01 -1.119256913661956787e-01 -4.093446210026741028e-02 4.465749114751815796e-02 -1.605193316936492920e-01 1.579931080341339111e-01 -7.426068931818008423e-02 -3.347026556730270386e-02 -1.572994142770767212e-01 -2.908115983009338379e-01 -2.404493838548660278e-01 9.439410269260406494e-02 -1.551578938961029053e-01 -8.376381546258926392e-02 2.974976897239685059e-01 7.477034628391265869e-02 8.379455655813217163e-02 -4.401604533195495605e-01 1.313684880733489990e-01 2.077873051166534424e-02 9.141627699136734009e-02 2.127782553434371948e-01 5.133792757987976074e-02 7.224804162979125977e-02
-2.118864804506301880e-01 1.840305030345916748e-01 1.531887054443359375e-01 -1.027577593922615051e-01 2.261105775833129883e-01 8.531901054084300995e-03 2.070678770542144775e-01 6.733935326337814331e-02 -6.606870796531438828e-03 -2.013370767235755920e-02 8.670546859502792358e-02 2.372658103704452515e-01 -2.587189972400665283e-01 1.865424774587154388e-02 1.775006204843521118e-01 -1.661928929388523102e-02 -2.143099904060363770e-01 -1.549925655126571655e-01 -2.770574763417243958e-02 1.094789132475852966e-01 1.668377816677093506e-01 -8.619920164346694946e-02 7.493250072002410889e-02 -5.166788771748542786e-02 -4.887942224740982056e-02 -5.673546791076660156e-01 -1.895359903573989868e-01 2.893948182463645935e-02 1.731895357370376587e-01 3.239537477493286133e-01 -3.828250244259834290e-02 -3.962369635701179504e-02
-5.326026305556297302e-02 6.653333455324172974e-02 2.604888975620269775e-01 -1.259262114763259888e-01 9.473923593759536743e-02 -1.494776159524917603e-01 2.038703560829162598e-01 -1.166635192930698395e-03 1.124565023928880692e-02 1.241196542978286743e-01 2.052414268255233765e-01 1.829146742820739746e-01 -4.303668439388275146e-02 -6.605723500251770020e-02 6.626712623983621597e-03 -2.398063242435455322e-01 -2.063199579715728760e-01 -3.886088430881500244e-01 1.192338243126869202e-01 -2.961200475692749023e-01 2.534934282302856445e-01 -6.806552410125732422e-02 2.712855637073516846e-01 8.739031106233596802e-02 -1.812712172977626324e-03 -2.412246316671371460e-01 -7.445321977138519287e-02 5.941648408770561218e-02 2.585096359252929688e-01 2.284097671508789062e-01 2.152988463640213013e-01 -5.503865331411361694e-02
2.126129418611526489e-01 6.965748965740203857e-02 2.870525121688842773e-01 -4.788666367530822754e-01 2.810216741636395454e-03 5.266395956277847290e-02 1.088832467794418335e-01 2.217146903276443481e-01 6.478910148143768311e-02 -1.328962743282318115e-01 1.192191392183303833e-01 -2.014531940221786499e-01 -1.263673305511474609e-01 -1.064808573573827744e-02 4.346152022480964661e-02 2.024388015270233154e-01 -1.930740177631378174e-01 -3.559122383594512939e-01 -2.605549991130828857e-01 -1.646825820207595825e-01 4.131311178207397461e-02 -8.348126709461212158e-02 1.551479697227478027e-01 -1.652421802282333374e-01 1.895596086978912354e-01 1.770355552434921265e-02 -1.529118567705154419e-01 -8.743935078382492065e-02 -1.080098822712898254e-01 4.721257090568542480e-02 1.848709136247634888e-01 -6.686031818389892578e-02
-2.426877990365028381e-02 1.402862649410963058e-02 3.735011219978332520e-01 -1.600293442606925964e-02 -1.139467656612396240e-01 -2.193868011236190796e-01 -7.690603286027908325e-02 -4.607618972659111023e-02 -1.209421381354331970e-01 -1.778900250792503357e-02 2.597575448453426361e-02 1.140520796179771423e-01 1.176762059330940247e-01 -5.810264125466346741e-02 -6.494566798210144043e-02 -1.176867485046386719e-01 -2.027559429407119751e-01 -1.057617813348770142e-01 -1.059891879558563232e-01 -3.269077241420745850e-01 3.090191185474395752e-01 -3.805742561817169189e-01 2.736261785030364990e-01 -2.664342988282442093e-03 2.632265090942382812e-01 -3.212821185588836670e-01 -1.203014329075813293e-01 -2.587733417749404907e-02 1.497152894735336304e-01 1.036581173539161682e-01 1.364961564540863037e-01 -3.655340522527694702e-02
1.566384881734848022e-01 8.079064637422561646e-02 1.046895012259483337e-01 -2.868520617485046387e-01 -5.552624166011810303e-02 9.201220422983169556e-02 6.560889631509780884e-02 2.011822611093521118e-01 -2.577224373817443848e-02 -9.954816102981567383e-02 9.423391520977020264e-02 -1.767100989818572998e-01 -7.930016517639160156e-02 -1.269901841878890991e-01 9.098257869482040405e-02 3.217914700508117676e-01 -1.787855625152587891e-01 -3.385713994503021240e-01 -4.165059328079223633e-01 -2.912811934947967529e-01 1.554929167032241821e-01 -1.408518999814987183e-01 2.219393253326416016e-01 -1.750950217247009277e-01 1.554110944271087646e-01 -3.944158926606178284e-02 4.730039741843938828e-03 -6.335987150669097900e-02 -1.976245641708374023e-01 1.552589684724807739e-01 1.074401587247848511e-01 -3.381172195076942444e-02
7.456424180418252945e-03 3.563679009675979614e-02 9.594453126192092896e-02 -3.556700348854064941e-01 -8.904009126126766205e-03 1.109413430094718933e-01 -1.360458880662918091e-02 1.263817995786666870e-01 -1.076774895191192627e-01 -3.925704956054687500e-02 2.187945991754531860e-01 -1.047930642962455750e-01 -3.651294112205505371e-02 -1.299451440572738647e-01 1.945285350084304810e-01 1.074521392583847046e-01 -1.095086112618446350e-01 -3.515550494194030762e-01 -1.558462679386138916e-01 -4.199020564556121826e-01 2.283649891614913940e-02 2.395823895931243896e-01 2.226482629776000977e-01 -7.584066689014434814e-02 3.524002432823181152e-01 -1.778920739889144897e-01 -4.544734209775924683e-02 -1.784994900226593018e-01 -8.880755305290222168e-02 1.492335349321365356e-01 1.092762053012847900e-01 -1.163480877876281738e-01
6.482131779193878174e-02 -4.120889678597450256e-02 -2.261422574520111084e-03 -1.311923712491989136e-01 -1.111845821142196655e-01 -6.718843430280685425e-02 9.449025988578796387e-02 1.074903085827827454e-01 2.772203087806701660e-01 -2.762073576450347900e-01 2.994185984134674072e-01 2.645078897476196289e-01 2.185457497835159302e-01 -7.729803770780563354e-02 6.539856642484664917e-02 -3.596998052671551704e-03 -1.455263644456863403e-01 -2.945409119129180908e-01 4.926961287856101990e-02 -2.178091704845428467e-01 -1.045412719249725342e-01 -1.603413969278335571e-01 1.561129093170166016e-01 -1.768302917480468750e-01 1.569217592477798462e-01 -4.222359955310821533e-01 -1.616930365562438965e-01 -2.881694734096527100e-01 -7.303385995328426361e-03 2.218002267181873322e-02 -8.898196741938591003e-03 7.708806544542312622e-02
-3.312555328011512756e-02 -1.287297308444976807e-01 9.660284221172332764e-02 -1.919100731611251831e-01 5.554940551519393921e-02 -6.350772082805633545e-02 2.293257564306259155e-01 4.429457709193229675e-02 9.188894927501678467e-02 -1.439889078028500080e-03 3.130954205989837646e-01 2.696532309055328369e-01 -2.864562869071960449e-01 -1.674266904592514038e-01 1.251645535230636597e-01 -1.202120333909988403e-01 -1.085485741496086121e-01 -8.853532373905181885e-02 -9.689499437808990479e-02 -3.914076387882232666e-01 -1.285358816385269165e-01 -2.384427338838577271e-01 3.370724618434906006e-01 1.597413420677185059e-01 3.948709368705749512e-02 -7.264802604913711548e-02 -3.038206398487091064e-01 5.019236728549003601e-02 1.160266324877738953e-01 1.230888888239860535e-01 6.221761927008628845e-02 -1.619770824909210205e-01
5.090116709470748901e-02 1.791913360357284546e-01 -5.443516001105308533e-02 -7.836831361055374146e-02 1.603408455848693848e-01 -8.133023232221603394e-02 -1.855727136135101318e-01 -6.954081356525421143e-02 7.158298045396804810e-02 -2.024402767419815063e-01 -3.033159673213958740e-01 -1.417183578014373779e-01 -2.934713661670684814e-01 3.484214097261428833e-02 1.665612496435642242e-02 1.696769706904888153e-02 -1.890488862991333008e-01 -1.227837130427360535e-01 -2.288878336548805237e-02 -2.363596558570861816e-01 -6.999047845602035522e-02 -1.592424958944320679e-01 7.055979222059249878e-02 -9.190847724676132202e-02 6.861524283885955811e-02 -4.670121371746063232e-01 8.657372742891311646e-02 2.139160931110382080e-01 1.792191267013549805e-01 2.872994840145111084e-01 2.384097427129745483e-01 -2.001278996467590332e-01
6.134479120373725891e-02 8.163707703351974487e-02 2.388624250888824463e-01 -4.136231839656829834e-01 -1.633578538894653320e-01 1.586339920759201050e-01 1.732720434665679932e-01 7.438406348228454590e-02 -1.496756672859191895e-01 1.315709650516510010e-01 1.686775684356689453e-01 -1.158659309148788452e-01 -1.565909683704376221e-01 -7.896576076745986938e-02 1.819575130939483643e-01 7.624332606792449951e-02 -9.009454399347305298e-02 -2.461778670549392700e-01 -2.223161458969116211e-01 -1.953791528940200806e-01 1.525852829217910767e-01 -2.709950087592005730e-03 3.691145479679107666e-01 -1.180229824967682362e-03 2.949255406856536865e-01 -1.541987359523773193e-01 -5.137239396572113037e-02 -7.427541166543960571e-02 -2.837823927402496338e-01 5.534544959664344788e-02 5.178149417042732239e-02 -4.137297719717025757e-02
-2.405441105365753174e-01 -2.863281639292836189e-03 7.282479852437973022e-02 -1.246675252914428711e-01 -3.723766654729843140e-02 -2.459671348333358765e-02 -1.719027571380138397e-02 -1.564153134822845459e-01 1.153757944703102112e-01 -1.052617356181144714e-01 -4.145919159054756165e-02 4.728092998266220093e-02 -2.908525466918945312e-01 -1.116578876972198486e-01 -5.085388571023941040e-02 -1.616630554199218750e-01 -3.496879041194915771e-01 -4.736684560775756836e-01 -1.566112786531448364e-02 -2.616427242755889893e-01 1.278124898672103882e-01 1.644160896539688110e-01 2.740519940853118896e-01 1.153968796133995056e-01 2.290176153182983398e-01 -2.637634277343750000e-01 -1.123576164245605469e-01 -8.738781511783599854e-02 2.407608367502689362e-02 9.560372680425643921e-02 1.755914092063903809e-01 -1.021471843123435974e-01
2.110140174627304077e-01 3.574100434780120850e-01 -2.113958448171615601e-01 -1.196163073182106018e-01 1.025985032320022583e-01 -7.497715950012207031e-02 6.835427880287170410e-02 1.324650198221206665e-01 2.053143978118896484e-01 -5.556987598538398743e-04 8.544977754354476929e-02 9.344929456710815430e-02 -3.820063769817352295e-01 -2.015673518180847168e-01 -1.520687043666839600e-01 1.048831176012754440e-02 1.976094245910644531e-01 -3.617639243602752686e-01 -4.328229278326034546e-02 -1.174224317073822021e-01 3.090500086545944214e-02 5.976919084787368774e-02 9.670888632535934448e-02 2.696300111711025238e-02 8.515635877847671509e-02 -6.752850860357284546e-02 6.712967157363891602e-02 -5.387671291828155518e-02 -1.182375997304916382e-01 4.526136517524719238e-01 -3.221210092306137085e-02 -1.519774645566940308e-01
1.106729507446289062e-01 8.522416651248931885e-02 -3.816980496048927307e-02 1.473114788532257080e-01 4.056160897016525269e-02 -2.226643711328506470e-01 1.831393390893936157e-01 2.314215600490570068e-01 3.380773961544036865e-01 -2.138436585664749146e-01 1.081730201840400696e-01 3.093041777610778809e-01 -2.529505789279937744e-01 1.536954194307327271e-01 -2.072115391492843628e-01 -2.796683460474014282e-02 8.473696559667587280e-02 -1.943074017763137817e-01 -2.746964991092681885e-02 -3.113260865211486816e-01 -2.085591107606887817e-02 -1.993737220764160156e-01 -7.654745131731033325e-04 1.628073751926422119e-01 1.226977780461311340e-01 -4.633729346096515656e-03 -2.185609191656112671e-02 -1.752802729606628418e-01 -1.835676133632659912e-01 2.609975039958953857e-01 3.820700570940971375e-02 -2.478499561548233032e-01
-2.654319107532501221e-01 1.102497726678848267e-01 1.018882244825363159e-01 -2.206287384033203125e-01 1.903168559074401855e-01 -2.155451178550720215e-01 -8.308831602334976196e-02 -2.165726758539676666e-02 -1.721713691949844360e-01 -7.352657616138458252e-02 2.674393355846405029e-01 -1.299586147069931030e-01 9.700762480497360229e-02 1.370826512575149536e-01 -6.128470599651336670e-02 6.144866347312927246e-02 -7.215748727321624756e-02 -3.936969637870788574e-01 -2.096822112798690796e-01 -2.910634875297546387e-01 1.924897432327270508e-01 1.130585968494415283e-01 -9.998732805252075195e-02 -1.048641502857208252e-01 1.321918964385986328e-01 -1.063880547881126404e-01 -2.068247199058532715e-01 8.046306669712066650e-02 -2.111925184726715088e-01 3.167410790920257568e-01 4.367364197969436646e-02 -1.564870923757553101e-01
4.539100918918848038e-03 2.358223050832748413e-01 -3.023569704964756966e-03 -1.860045492649078369e-01 -1.145188324153423309e-02 9.844014048576354980e-02 4.319598376750946045e-01 -3.933987393975257874e-02 8.217164874076843262e-02 -4.483228623867034912e-01 3.427398800849914551e-01 7.413967698812484741e-02 -1.963990032672882080e-01 -1.434870511293411255e-01 -2.183576524257659912e-01 8.497420698404312134e-02 3.318075090646743774e-02 -8.774417801760137081e-04 -2.872205711901187897e-02 -1.475020945072174072e-01 -8.290490508079528809e-02 -1.075443476438522339e-01 1.307622995227575302e-02 -1.647560298442840576e-01 1.289209425449371338e-01 1.598101258277893066e-01 -1.812486499547958374e-01 7.167201489210128784e-02 9.503374993801116943e-02 2.707648873329162598e-01 -8.163842558860778809e-02 -1.686167716979980469e-01
-1.988452672958374023e-01 4.772610068321228027e-01 2.385213077068328857e-01 -1.381572335958480835e-02 -5.670542269945144653e-02 -2.287738919258117676e-01 1.041839644312858582e-01 -4.668991640210151672e-02 4.145146161317825317e-02 -3.431679308414459229e-01 1.490146480500698090e-02 -6.049988418817520142e-02 1.116679459810256958e-01 -3.081121146678924561e-01 7.047546561807394028e-03 -3.130431771278381348e-01 -8.926277607679367065e-02 -1.279173195362091064e-01 -7.865355163812637329e-02 -1.412997841835021973e-01 3.877245634794235229e-02 -2.107146680355072021e-01 -1.307505816221237183e-01 4.374012351036071777e-02 2.063359320163726807e-01 -1.576459705829620361e-01 -1.063946858048439026e-01 -2.269046455621719360e-01 7.772224396467208862e-02 1.557587534189224243e-01 4.344371333718299866e-02 -1.954356580972671509e-02
1.845383793115615845e-01 1.406121551990509033e-01 2.383534461259841919e-01 1.058882698416709900e-01 1.584922820329666138e-01 -1.895105391740798950e-01 2.830872684717178345e-02 -1.104406565427780151e-01 2.261118963360786438e-02 5.672094598412513733e-02 -1.981561183929443359e-01 1.753652393817901611e-01 -3.687602281570434570e-01 -4.481986910104751587e-02 -3.698626160621643066e-02 -8.483600616455078125e-02 -1.432566493749618530e-01 -1.108161807060241699e-01 -2.434283047914505005e-01 -2.098169773817062378e-01 -1.971744298934936523e-01 1.597408950328826904e-01 -2.022765576839447021e-01 -3.530669212341308594e-02 4.254303872585296631e-01 -2.094544023275375366e-01 2.990253642201423645e-02 8.893899619579315186e-02 2.002564258873462677e-02 2.910279929637908936e-01 1.429776400327682495e-01 -4.430990666151046753e-02
-1.590093970298767090e-01 3.519423007965087891e-01 -2.576185464859008789e-01 -1.707404851913452148e-01 -1.855395585298538208e-01 -1.961430311203002930e-01 2.332606762647628784e-01 1.713572591543197632e-01 -2.252870202064514160e-01 2.475784393027424812e-03 9.609241038560867310e-03 7.643530517816543579e-02 -1.242304146289825439e-01 -1.091220080852508545e-01 2.744651958346366882e-02 5.184216424822807312e-02 -7.565687596797943115e-02 1.489513963460922241e-01 -2.547112405300140381e-01 -1.577877849340438843e-01 -2.869677357375621796e-02 -7.651138305664062500e-02 1.511563360691070557e-01 -1.583782434463500977e-01 7.006316632032394409e-02 -4.102940857410430908e-01 -2.385841757059097290e-01 9.677327424287796021e-02 -1.169293895363807678e-01 1.217754334211349487e-01 -6.562423706054687500e-02 -2.579628825187683105e-01
-1.836819350719451904e-01 2.662807404994964600e-01 -1.217482388019561768e-01 -3.640565276145935059e-01 -1.220679283142089844e-01 -3.395396769046783447e-01 5.282388068735599518e-03 1.157232280820608139e-02 2.742400020360946655e-02 9.150526672601699829e-02 1.257297694683074951e-01 3.038515523076057434e-02 -3.253886699676513672e-01 -1.309003680944442749e-01 -2.677786648273468018e-01 -7.175302505493164062e-02 8.475134149193763733e-03 1.578664630651473999e-01 -5.950323119759559631e-02 -1.215486451983451843e-01 5.736470222473144531e-02 -1.482674330472946167e-01 1.632400751113891602e-01 -1.246537715196609497e-01 1.667319834232330322e-01 -2.496435791254043579e-01 -4.015479236841201782e-02 -2.857762873172760010e-01 8.020514249801635742e-02 2.490492612123489380e-01 1.718088388442993164e-01 9.887421876192092896e-02
-9.103416651487350464e-02 1.139637008309364319e-01 1.204860657453536987e-01 -3.351923525333404541e-01 -2.019030451774597168e-01 -9.485463052988052368e-02 -1.360239386558532715e-01 -5.757220089435577393e-02 1.323239505290985107e-01 9.409442543983459473e-02 7.403270900249481201e-02 1.614491827785968781e-02 -2.687891721725463867e-01 9.414522349834442139e-02 1.954798586666584015e-02 -1.795166134834289551e-01 -1.465800255537033081e-01 -2.799510955810546875e-01 -5.352387204766273499e-02 -2.940184473991394043e-01 1.304785162210464478e-01 3.176575154066085815e-02 3.324070572853088379e-01 1.408413052558898926e-01 1.797910332679748535e-01 -2.864405810832977295e-01 -1.583908200263977051e-01 2.064637839794158936e-02 1.454659104347229004e-01 2.125867456197738647e-01 2.662163674831390381e-01 -1.407293975353240967e-01
-2.478206902742385864e-01 1.146888807415962219e-01 -7.650916278362274170e-02 -2.054153941571712494e-02 -1.319483518600463867e-01 2.852706015110015869e-01 5.880683660507202148e-02 8.890781551599502563e-02 3.393539488315582275e-01 -2.453378438949584961e-01 -2.148527093231678009e-02 2.748627960681915283e-01 -2.783797979354858398e-01 1.938749849796295166e-02 3.777405619621276855e-02 8.709440380334854126e-02 8.861210197210311890e-02 -5.839185044169425964e-02 -5.870097875595092773e-02 -2.491963654756546021e-01 2.902628183364868164e-01 6.160622090101242065e-02 -1.459509879350662231e-01 2.404270321130752563e-02 5.204897373914718628e-02 -3.811761736869812012e-01 -1.302077472209930420e-01 1.653604358434677124e-01 1.225203573703765869e-01 2.761350870132446289e-01 -6.773889996111392975e-03 2.031613700091838837e-02
-1.082816645503044128e-01 -1.750491000711917877e-02 9.858172386884689331e-02 -1.100715696811676025e-01 9.954485297203063965e-02 2.955940663814544678e-01 1.150999441742897034e-01 5.755086615681648254e-02 -1.720883846282958984e-01 5.468957126140594482e-03 7.565359771251678467e-02 -7.977136224508285522e-02 -1.492959707975387573e-01 1.889768093824386597e-01 1.062661185860633850e-01 6.156149506568908691e-02 -1.519214808940887451e-01 -3.056363761425018311e-01 -5.175632238388061523e-01 -9.132286161184310913e-02 3.953194618225097656e-02 -9.751427918672561646e-02 6.368174403905868530e-02 -1.255395561456680298e-01 3.659136891365051270e-01 -1.376415938138961792e-01 5.093726329505443573e-03 -1.618985086679458618e-01 -4.135733097791671753e-02 2.683443427085876465e-01 2.271766513586044312e-01 9.735681861639022827e-02
-1.687392145395278931e-01 1.480242162942886353e-01 2.250913083553314209e-01 -1.450338810682296753e-01 8.629814535379409790e-02 -5.411430075764656067e-02 2.167265489697456360e-02 1.700088977813720703e-01 -8.959776163101196289e-02 -3.700587153434753418e-02 1.719807088375091553e-01 -1.307111885398626328e-02 -1.074197664856910706e-01 -3.086322173476219177e-02 9.668505750596523285e-03 -1.090352013707160950e-01 -3.132350742816925049e-01 -1.637701839208602905e-01 -3.482098877429962158e-02 -2.081152051687240601e-01 1.954727768898010254e-01 6.539926677942276001e-02 7.201370596885681152e-02 -1.013406962156295776e-01 -8.529571443796157837e-02 -6.093467473983764648e-01 -9.385078400373458862e-02 7.841308414936065674e-02 3.024449646472930908e-01 1.892069131135940552e-01 4.999270197004079819e-03 -1.622066646814346313e-01
-1.586940288543701172e-01 -3.166469186544418335e-02 2.546414732933044434e-01 -2.589616477489471436e-01 -1.020548958331346512e-02 -1.176763623952865601e-01 -1.105260010808706284e-02 3.744983673095703125e-02 5.139148607850074768e-02 -3.198394477367401123e-01 2.517522126436233521e-02 4.056380093097686768e-01 -1.042326539754867554e-01 -2.641233243048191071e-02 -7.305359840393066406e-02 -1.119679491966962814e-02 -6.486795097589492798e-02 -9.864871948957443237e-02 -2.785796225070953369e-01 -2.560223042964935303e-01 -1.077103242278099060e-01 -3.224627375602722168e-01 5.056420713663101196e-02 4.996394366025924683e-02 1.151304468512535095e-01 -3.964505493640899658e-01 2.331451028585433960e-01 -6.579385697841644287e-02 -1.276350617408752441e-01 9.317675605416297913e-03 6.448514014482498169e-02 -1.091576889157295227e-01
-2.496824264526367188e-01 1.100113391876220703e-01 1.540467725135385990e-03 -2.497690916061401367e-01 -4.396494105458259583e-02 9.520396590232849121e-02 -8.821494877338409424e-02 1.453508734703063965e-01 5.558758229017257690e-02 1.991023272275924683e-01 2.481578737497329712e-01 -5.350400134921073914e-02 -1.179300770163536072e-01 2.903814800083637238e-02 -2.058130875229835510e-02 6.773243844509124756e-02 9.618543833494186401e-02 -3.712961822748184204e-02 -7.543140649795532227e-02 -1.883749812841415405e-01 9.112904220819473267e-02 -2.038143277168273926e-01 3.099614083766937256e-01 1.240421086549758911e-01 4.748672842979431152e-01 -3.765966594219207764e-01 -4.158154129981994629e-02 2.142786420881748199e-02 -1.900089532136917114e-01 1.398226022720336914e-01 3.336780145764350891e-02 -2.386065125465393066e-01
1.150464117527008057e-01 9.953370690345764160e-02 2.803696095943450928e-01 1.592560112476348877e-02 2.640285491943359375e-01 -1.763210594654083252e-01 8.566587418317794800e-02 -1.252254396677017212e-01 -6.220090202987194061e-03 -3.340232670307159424e-01 8.468800038099288940e-02 9.599255025386810303e-02 2.288329452276229858e-01 -9.695818275213241577e-02 1.062626689672470093e-01 -9.236189723014831543e-02 -3.221442699432373047e-01 -1.331084072589874268e-01 -1.530553251504898071e-01 -1.792752891778945923e-01 1.604271829128265381e-01 -1.316818892955780029e-01 3.627484440803527832e-01 -2.282904461026191711e-02 2.415320575237274170e-01 -3.132452070713043213e-01 -1.933152228593826294e-01 -5.272173881530761719e-02 -1.227217353880405426e-02 1.440648268908262253e-02 8.442349731922149658e-02 9.083285182714462280e-02
-7.792539149522781372e-02 1.753230541944503784e-01 -9.843049198389053345e-02 -1.051983330398797989e-02 -2.316410541534423828e-01 -9.127793461084365845e-02 3.024014532566070557e-01 -1.360314786434173584e-01 1.644309312105178833e-01 3.869359195232391357e-02 9.201226383447647095e-02 1.780917122960090637e-02 -2.071361988782882690e-01 -2.522633969783782959e-01 1.304351538419723511e-01 1.198754385113716125e-01 3.258935809135437012e-01 -2.262799441814422607e-01 -3.650974035263061523e-01 -2.511968910694122314e-01 1.549114882946014404e-01 1.303676515817642212e-01 -6.204434856772422791e-02 -5.821548774838447571e-02 1.300939470529556274e-01 -2.197568416595458984e-01 -8.126971870660781860e-02 4.480355605483055115e-02 3.469782769680023193e-01 7.176396995782852173e-02 3.307414799928665161e-02 6.083901226520538330e-02
-2.260329723358154297e-01 3.374484479427337646e-01 -2.534604966640472412e-01 -6.552071124315261841e-02 -1.418769657611846924e-01 1.034531928598880768e-02 2.321896702051162720e-01 -1.744389384984970093e-01 3.269582688808441162e-01 2.397834882140159607e-02 1.321924030780792236e-01 -1.469148844480514526e-01 -2.098497152328491211e-01 -4.754044115543365479e-02 -5.987256392836570740e-02 -3.607653453946113586e-02 1.514101773500442505e-01 -1.370756030082702637e-01 5.516043677926063538e-02 -1.938469707965850830e-01 5.803414061665534973e-02 -8.680918812751770020e-02 4.248212277889251709e-02 -1.225730553269386292e-01 3.741833269596099854e-01 -6.322019547224044800e-02 2.895941026508808136e-02 -9.957434982061386108e-02 3.976638242602348328e-02 3.474515378475189209e-01 2.215627282857894897e-01 -1.672793924808502197e-01
-4.672097042202949524e-02 2.246707379817962646e-01 -6.607770174741744995e-02 -5.663879960775375366e-02 -2.195675298571586609e-02 -3.268665671348571777e-01 1.882777363061904907e-01 -2.615976631641387939e-01 -1.009237244725227356e-01 -1.372333467006683350e-01 2.892602235078811646e-02 -2.411274611949920654e-01 -2.974569499492645264e-01 -1.239605713635683060e-02 -1.950487643480300903e-01 -1.861997991800308228e-01 9.830814599990844727e-02 -2.047804147005081177e-01 -1.686714589595794678e-01 -1.219427064061164856e-01 9.545417875051498413e-02 -1.844931840896606445e-01 1.599398106336593628e-01 -7.878506183624267578e-02 2.249185144901275635e-01 7.408642023801803589e-02 -1.328963227570056915e-02 -9.202454239130020142e-02 5.029083788394927979e-02 4.820989072322845459e-01 6.936653703451156616e-02 -6.981834024190902710e-02
-2.654551267623901367e-01 -6.906245648860931396e-02 1.743790060281753540e-01 -1.867535710334777832e-01 2.234726212918758392e-02 -7.522784173488616943e-02 1.048236414790153503e-01 -8.903426118195056915e-03 5.723016709089279175e-02 -9.232255816459655762e-02 1.672111749649047852e-01 1.723203659057617188e-01 -2.775816023349761963e-01 -1.198047623038291931e-01 3.027347028255462646e-01 -3.764027729630470276e-02 -2.221172749996185303e-01 -2.711528241634368896e-01 4.420339688658714294e-02 -1.666537821292877197e-01 8.441168069839477539e-02 -7.652503252029418945e-02 2.160464078187942505e-01 1.251097470521926880e-01 -8.017639815807342529e-02 -1.080165952444076538e-01 -5.046956986188888550e-02 1.615958958864212036e-01 1.786330640316009521e-01 4.507661163806915283e-01 1.227172985672950745e-01 -2.520273923873901367e-01
-6.085620447993278503e-02 -8.169204741716384888e-02 -5.918512493371963501e-02 -3.214278519153594971e-01 -1.476495116949081421e-01 7.082305103540420532e-02 2.513883709907531738e-01 2.117053121328353882e-01 2.266839705407619476e-02 2.682945504784584045e-02 1.018008664250373840e-01 -2.357615530490875244e-01 -7.175291329622268677e-02 -5.378226563334465027e-02 9.198298305273056030e-02 -2.262232825160026550e-02 -8.290154486894607544e-02 -4.647350013256072998e-01 -3.412911891937255859e-01 -1.019734516739845276e-01 2.583132386207580566e-01 -1.827997863292694092e-01 1.532110124826431274e-01 9.511082619428634644e-02 1.296442747116088867e-01 -1.677082329988479614e-01 -4.324739053845405579e-02 -4.728548601269721985e-02 1.204972565174102783e-01 1.878816038370132446e-01 2.562344670295715332e-01 1.298944503068923950e-01
1.054233536124229431e-01 4.732487499713897705e-01 -1.086073517799377441e-01 -2.565854489803314209e-01 4.815519973635673523e-02 4.457468912005424500e-02 -9.940385818481445312e-03 -1.792082563042640686e-02 1.845765709877014160e-01 -1.281728409230709076e-02 -1.993312127888202667e-02 -3.893353044986724854e-02 -3.392473161220550537e-01 -2.097508460283279419e-01 -3.685154765844345093e-02 1.208775863051414490e-01 2.010748237371444702e-01 -2.905976474285125732e-01 -1.403450816869735718e-01 -8.199267089366912842e-02 1.780915260314941406e-01 2.817910909652709961e-02 -9.174766391515731812e-02 -3.095398098230361938e-02 1.759680509567260742e-01 -8.153259754180908203e-02 -1.367049384862184525e-02 -1.996269077062606812e-02 -1.300828456878662109e-01 3.622496128082275391e-01 -1.194732934236526489e-01 -2.785006165504455566e-01
9.338060021400451660e-02 3.980496525764465332e-02 3.628822043538093567e-02 -2.127077579498291016e-01 -2.600196301937103271e-01 -1.288729906082153320e-01 1.507427692413330078e-01 5.597772076725959778e-02 1.575759649276733398e-01 -2.595862150192260742e-01 -5.332979559898376465e-02 -6.400388199836015701e-03 -1.194027364253997803e-01 -1.806602776050567627e-01 2.747369706630706787e-01 1.065452117472887039e-03 -3.345133364200592041e-01 -8.773539215326309204e-02 -6.350428611040115356e-02 1.579447835683822632e-01 2.742305397987365723e-02 -3.298879265785217285e-01 1.979391127824783325e-01 -1.162558272480964661e-01 3.322690129280090332e-01 -2.741920948028564453e-01 -1.794124245643615723e-01 1.452010571956634521e-01 1.989134103059768677e-01 4.451067745685577393e-02 -4.908851534128189087e-02 -1.480510979890823364e-01
3.851291164755821228e-02 1.868286281824111938e-01 -2.188420854508876801e-02 -1.556177902966737747e-02 -1.224310472607612610e-01 1.003892198204994202e-01 1.708682477474212646e-01 6.380422413349151611e-02 -1.391696929931640625e-01 5.624446272850036621e-02 1.436617523431777954e-01 -4.312677681446075439e-02 -3.470824956893920898e-01 5.765007808804512024e-02 1.383101791143417358e-01 -3.967917524278163910e-03 -2.587723433971405029e-01 -4.916647672653198242e-01 -2.050928622484207153e-01 -1.800690442323684692e-01 2.646255791187286377e-01 -8.054737746715545654e-02 9.595106542110443115e-02 1.374439336359500885e-02 2.886986732482910156e-01 -2.009142488241195679e-01 -2.102714329957962036e-01 -8.722363412380218506e-02 -4.734006151556968689e-02 -1.273456364870071411e-01 1.813916414976119995e-01 -1.435234546661376953e-01
-1.271244883537292480e-01 2.960923910140991211e-01 2.562921047210693359e-01 -1.768112331628799438e-01 -3.599255084991455078e-01 -1.281315833330154419e-01 2.538699805736541748e-01 8.346268534660339355e-02 3.133729994297027588e-01 -4.477082937955856323e-02 2.013582969084382057e-03 -1.078116148710250854e-01 -3.303468227386474609e-01 -1.632643789052963257e-01 3.961393237113952637e-02 -5.616682022809982300e-02 1.485320925712585449e-01 1.208853498101234436e-01 -8.062232285737991333e-02 -2.308277413249015808e-02 6.895801424980163574e-02 -2.019068449735641479e-01 -4.989800043404102325e-03 2.560169622302055359e-02 1.232567876577377319e-01 -3.209433332085609436e-02 -4.427403584122657776e-02 -2.379913348704576492e-03 5.846187844872474670e-02 4.660786092281341553e-01 2.270664833486080170e-02 -1.541533507406711578e-02
2.389752864837646484e-02 -9.744235128164291382e-02 3.559485077857971191e-01 -8.176267892122268677e-02 8.382547646760940552e-02 -1.315533220767974854e-01 1.780263707041740417e-02 6.634262204170227051e-02 1.279291361570358276e-01 -8.106426894664764404e-02 1.926951557397842407e-01 -1.067755394615232944e-03 -2.705958485603332520e-01 -2.087132260203361511e-02 -2.826731838285923004e-02 -3.557347506284713745e-02 -3.463355079293251038e-02 -6.506391335278749466e-03 -2.391014099121093750e-01 -4.253292381763458252e-01 -5.342881008982658386e-02 -1.479269564151763916e-01 1.383215095847845078e-02 -2.436316572129726410e-02 3.528822660446166992e-01 -4.351817965507507324e-01 3.067140877246856689e-01 1.105306949466466904e-02 -6.877291947603225708e-02 -6.778997182846069336e-02 -7.383756339550018311e-02 -6.313455849885940552e-02
1.224308088421821594e-02 3.496344387531280518e-01 -5.709589645266532898e-02 -7.131192833185195923e-03 1.646121591329574585e-01 -9.725704044103622437e-02 2.422598153352737427e-01 1.136237531900405884e-01 2.038575708866119385e-01 -3.466393426060676575e-02 3.630648599937558174e-03 -1.539409756660461426e-01 -2.510753273963928223e-01 -1.217871308326721191e-01 -3.815923258662223816e-02 -3.707582131028175354e-02 2.614269852638244629e-01 -2.882968485355377197e-01 -2.666551470756530762e-01 -2.060544192790985107e-01 7.283572107553482056e-02 -4.349355772137641907e-02 6.932493299245834351e-02 -3.736432641744613647e-02 6.872055679559707642e-02 1.356342900544404984e-02 1.052147075533866882e-01 -7.842503488063812256e-02 -1.402542889118194580e-01 4.134511649608612061e-01 6.951218936592340469e-03 -3.574308454990386963e-01
-1.580399423837661743e-01 1.666641980409622192e-01 4.633246921002864838e-03 -9.397179633378982544e-02 1.090390756726264954e-01 8.035334944725036621e-02 4.240831136703491211e-01 -6.900663673877716064e-02 7.100524008274078369e-02 8.284127339720726013e-03 1.305049061775207520e-01 -2.141224145889282227e-01 -1.411981880664825439e-01 -3.565217256546020508e-01 2.370442450046539307e-02 8.982144296169281006e-02 -8.513564616441726685e-02 -2.959708571434020996e-01 -3.128392696380615234e-01 -1.022860035300254822e-01 1.603333801031112671e-01 -1.180888637900352478e-01 2.686259523034095764e-02 6.705202162265777588e-02 1.636037826538085938e-01 -1.343094855546951294e-01 -2.386933565139770508e-01 -9.333508461713790894e-02 3.899952471256256104e-01 -1.305196061730384827e-02 3.045479580760002136e-02 6.533042993396520615e-03
-4.768159240484237671e-02 4.085393846035003662e-01 1.810471415519714355e-01 -2.461848221719264984e-02 -3.525916486978530884e-02 -2.435615658760070801e-02 2.050479948520660400e-01 6.527461856603622437e-02 1.227723956108093262e-01 1.529180705547332764e-01 8.479064702987670898e-02 1.940640211105346680e-01 1.254269666969776154e-02 2.286461740732192993e-01 1.514183282852172852e-01 -6.088579818606376648e-02 2.222424000501632690e-01 -1.391894817352294922e-01 -1.319829672574996948e-01 -2.075135409832000732e-01 1.285669058561325073e-01 -2.736132126301527023e-03 3.322213590145111084e-01 3.387279063463211060e-02 2.111496031284332275e-01 -2.407386749982833862e-01 -1.789080202579498291e-01 1.152458861470222473e-01 -2.452968508005142212e-01 1.964463591575622559e-01 -1.350893825292587280e-01 -2.545108795166015625e-01
5.535966902971267700e-02 1.690316647291183472e-01 -9.155149757862091064e-02 -9.538821130990982056e-02 5.558088421821594238e-02 2.480843216180801392e-01 2.566175162792205811e-01 -1.959062516689300537e-01 3.354116678237915039e-01 -3.505955338478088379e-01 1.727940291166305542e-01 -5.615313071757555008e-03 -7.053456455469131470e-02 -5.545856803655624390e-02 -2.907060086727142334e-01 2.037420421838760376e-01 9.042704105377197266e-02 -2.146927863359451294e-01 -1.684647202491760254e-01 -1.405364871025085449e-01 -2.063248455524444580e-01 -1.484119594097137451e-01 -4.245338961482048035e-02 -4.409133270382881165e-02 2.022019326686859131e-01 -1.288046240806579590e-01 -6.271961331367492676e-02 3.655275702476501465e-02 -1.032690331339836121e-01 3.263858556747436523e-01 -1.530949622392654419e-01 -9.228955954313278198e-02
-2.456718087196350098e-01 6.778630614280700684e-02 1.511288248002529144e-02 -2.773268520832061768e-01 -2.292643636465072632e-01 -8.190523833036422729e-02 -1.199008300900459290e-01 9.181327372789382935e-02 9.940274804830551147e-02 -1.478945463895797729e-01 5.058805923908948898e-03 6.706938892602920532e-02 -6.715163588523864746e-02 6.323245912790298462e-02 -6.237496063113212585e-02 -2.135305702686309814e-01 -2.415177673101425171e-01 -3.315611779689788818e-01 5.377358198165893555e-02 -2.502624690532684326e-01 1.624347269535064697e-01 1.088001281023025513e-01 3.035690784454345703e-01 1.893330365419387817e-01 1.422753483057022095e-01 -2.392499893903732300e-01 -3.638326376676559448e-02 -1.392322480678558350e-01 9.682561457157135010e-02 2.695949375629425049e-01 2.768593430519104004e-01 -1.570160984992980957e-01
6.734702736139297485e-03 6.231294572353363037e-02 1.605053991079330444e-01 -1.391697768121957779e-02 2.419191598892211914e-02 -2.583421170711517334e-01 2.224336415529251099e-01 -1.001846045255661011e-01 1.555927693843841553e-01 -1.129272952675819397e-01 1.152925714850425720e-01 4.005275666713714600e-01 6.190954521298408508e-02 -1.521163731813430786e-01 -6.161491200327873230e-02 -1.079375762492418289e-02 -4.759660735726356506e-02 -4.355264827609062195e-02 4.097870364785194397e-02 -4.549668729305267334e-01 -1.736583709716796875e-01 -1.151804700493812561e-01 -2.017934620380401611e-01 2.538155317306518555e-01 2.077525109052658081e-01 -2.001744210720062256e-01 -1.740920394659042358e-01 -7.429378479719161987e-02 9.198715537786483765e-02 2.415710985660552979e-01 -4.731250554323196411e-02 -2.284660786390304565e-01
3.581144213676452637e-01 3.249844908714294434e-01 9.281796962022781372e-02 -1.812530867755413055e-02 5.981618911027908325e-02 -4.045846313238143921e-02 1.906009465456008911e-01 -1.606009900569915771e-01 2.014894038438796997e-01 -1.574379354715347290e-01 1.449432317167520523e-02 1.774169504642486572e-02 -3.112137615680694580e-01 -1.321493983268737793e-01 6.108736246824264526e-02 1.222220808267593384e-01 -1.148435696959495544e-01 -6.227349489927291870e-02 -7.783225923776626587e-02 1.957670040428638458e-02 3.557090163230895996e-01 4.806979745626449585e-02 9.208513423800468445e-03 1.273031681776046753e-01 3.932752013206481934e-01 -1.400110125541687012e-01 2.018632292747497559e-01 -1.365368068218231201e-01 1.863164156675338745e-01 1.739772707223892212e-01 1.091289147734642029e-01 -1.085039824247360229e-01
2.932291030883789062e-01 2.466511726379394531e-01 1.086647808551788330e-02 5.920835956931114197e-02 -3.178925216197967529e-01 -1.078928858041763306e-01 4.107350111007690430e-02 -4.025756195187568665e-02 1.102324500679969788e-01 -1.929338872432708740e-01 1.710604429244995117e-01 2.002414315938949585e-01 -2.217898964881896973e-01 1.228272076696157455e-02 -1.759462244808673859e-02 2.459172904491424561e-01 5.967131257057189941e-02 -2.508721053600311279e-01 -1.720784902572631836e-01 1.845293343067169189e-01 -7.806091010570526123e-02 -6.616288423538208008e-02 8.653971552848815918e-02 -2.221098095178604126e-01 1.538271158933639526e-01 -4.485059157013893127e-02 -1.250873506069183350e-01 9.932556748390197754e-02 -7.266012579202651978e-02 3.566515147686004639e-01 1.006745547056198120e-01 -3.368053436279296875e-01
-1.328641772270202637e-01 7.468428462743759155e-02 1.158018335700035095e-01 -1.322078704833984375e-01 -7.672617584466934204e-02 8.544322848320007324e-02 2.828607335686683655e-02 1.743491590023040771e-01 2.408858835697174072e-01 -4.117777571082115173e-02 1.036004722118377686e-01 4.718362819403409958e-03 -2.077110111713409424e-01 -2.577242851257324219e-01 1.807922422885894775e-01 -3.988355398178100586e-02 -1.921439915895462036e-01 -7.219080626964569092e-02 -5.831252783536911011e-02 -4.198260903358459473e-01 5.130924656987190247e-02 -2.379752099514007568e-01 1.587894000113010406e-02 -2.071947455406188965e-01 7.441122084856033325e-02 -4.386793971061706543e-01 -1.587344110012054443e-01 -2.619886994361877441e-01 -9.274832159280776978e-02 2.520426921546459198e-02 -1.272753030061721802e-01 2.137672752141952515e-01
-4.234137386083602905e-02 1.134152486920356750e-01 3.251298069953918457e-01 8.151384443044662476e-02 1.914357841014862061e-01 -7.110442966222763062e-03 3.489490747451782227e-01 1.190999746322631836e-01 -9.295879304409027100e-02 -8.268394321203231812e-02 1.538465619087219238e-01 -8.009248226881027222e-02 -3.391376733779907227e-01 -5.676213651895523071e-02 4.320403560996055603e-03 1.711698174476623535e-01 4.612237587571144104e-02 -4.383455812931060791e-01 3.677491471171379089e-02 -1.258433163166046143e-01 2.118562608957290649e-01 -3.792221471667289734e-02 -4.951496049761772156e-02 2.144969403743743896e-01 5.716979503631591797e-02 -3.698524236679077148e-01 3.768953261896967888e-03 -2.361377775669097900e-01 1.515467278659343719e-02 -3.604653477668762207e-02 -5.116743966937065125e-02 -3.161958232522010803e-02
-5.205414071679115295e-02 4.569130837917327881e-01 3.094324767589569092e-01 3.103855438530445099e-02 -1.296849548816680908e-01 -2.967030107975006104e-01 -2.465994656085968018e-02 7.167644053697586060e-02 2.345997095108032227e-01 -5.155484750866889954e-02 5.953110754489898682e-02 -2.123969346284866333e-01 -1.931667141616344452e-02 -9.498345851898193359e-02 -5.532901361584663391e-02 1.162201762199401855e-01 2.524975836277008057e-01 -9.174767136573791504e-02 2.007341571152210236e-02 -3.142871856689453125e-01 -1.832092553377151489e-01 -1.275405138731002808e-01 3.316581249237060547e-01 -4.755203553941100836e-05 -8.815972506999969482e-02 -7.240752130746841431e-02 -6.317839771509170532e-02 -1.013951897621154785e-01 -6.309344898909330368e-04 2.601458430290222168e-01 1.520415302366018295e-02 -1.500720232725143433e-01
1.296704560518264771e-01 2.317835241556167603e-01 9.032038599252700806e-02 -1.761197298765182495e-02 -5.082639306783676147e-02 -2.785938419401645660e-02 -2.024096902459859848e-03 6.400939077138900757e-02 -5.462069436907768250e-02 2.509821057319641113e-01 5.283014103770256042e-02 1.355703622102737427e-01 2.306015975773334503e-02 1.786189153790473938e-02 -4.195992276072502136e-02 1.671383231878280640e-01 -1.361753791570663452e-01 -4.272236526012420654e-01 -1.358868032693862915e-01 -2.314344942569732666e-01 2.324655801057815552e-01 -7.572594285011291504e-02 -1.698257587850093842e-02 2.783804237842559814e-01 1.200749948620796204e-01 -9.329690784215927124e-02 -2.262412756681442261e-01 -1.275425031781196594e-02 -7.445854134857654572e-03 2.537885308265686035e-01 3.788556754589080811e-01 -3.205082118511199951e-01
-1.619096845388412476e-01 1.440716683864593506e-01 1.149812266230583191e-01 -3.935758396983146667e-02 -1.929000578820705414e-02 -5.201276764273643494e-02 1.777827441692352295e-01 -1.931305080652236938e-01 -1.578473448753356934e-01 -1.394991725683212280e-01 2.007201313972473145e-01 1.754472702741622925e-01 -1.105215102434158325e-01 7.099571079015731812e-02 4.636177122592926025e-01 1.248627342283725739e-02 2.892376184463500977e-01 9.505448397248983383e-04 -2.249026447534561157e-01 -1.634090393781661987e-01 -2.863413281738758087e-02 -1.040133610367774963e-01 4.178654253482818604e-01 -5.700510460883378983e-03 -2.788402698934078217e-02 -3.997966647148132324e-02 -2.023040950298309326e-01 9.048331528902053833e-03 -2.688620239496231079e-02 2.763668000698089600e-01 -3.742162510752677917e-02 -2.221810668706893921e-01
-1.246350184082984924e-01 2.680833935737609863e-01 6.538887321949005127e-02 -2.673045694828033447e-01 -1.026942953467369080e-01 4.936641454696655273e-02 1.353308707475662231e-01 3.831631317734718323e-02 -1.744271372444927692e-03 9.782028198242187500e-02 2.350795418024063110e-01 -8.802200853824615479e-02 -2.208261191844940186e-01 -1.315890401601791382e-01 9.518309682607650757e-02 -7.647019810974597931e-03 -1.092049479484558105e-01 -3.988629281520843506e-01 -1.210627108812332153e-01 -3.299649655818939209e-01 2.446670979261398315e-01 -8.348822593688964844e-02 8.167576044797897339e-02 2.947181090712547302e-02 2.082872390747070312e-01 -1.372387558221817017e-01 -3.249882757663726807e-01 -9.068985283374786377e-02 1.292377859354019165e-01 -2.791923284530639648e-01 8.871805667877197266e-02 -9.391459077596664429e-02
1.548742949962615967e-01 1.933772116899490356e-01 -6.287758052349090576e-02 -2.170340716838836670e-01 -1.341723650693893433e-01 3.069138154387474060e-02 1.098674386739730835e-01 -1.052814885042607784e-03 -1.252171099185943604e-01 1.967914253473281860e-01 1.617237776517868042e-01 1.183314844965934753e-01 -3.243414461612701416e-01 -4.223896190524101257e-02 1.623933389782905579e-02 -1.451809145510196686e-02 -3.205260336399078369e-01 -3.948407769203186035e-01 -1.945320665836334229e-01 -1.464737653732299805e-01 2.205423116683959961e-01 -1.286076158285140991e-01 2.287296354770660400e-01 5.954902619123458862e-02 1.779116094112396240e-01 -8.885706961154937744e-02 -2.377228587865829468e-01 -1.488003507256507874e-02 -4.209245741367340088e-02 -4.554586485028266907e-02 2.539567947387695312e-01 -2.256744801998138428e-01
-3.254986405372619629e-01 1.115389168262481689e-01 -8.232157677412033081e-02 -2.845015376806259155e-02 -1.834117621183395386e-01 2.627722546458244324e-02 3.267872929573059082e-01 -2.475674748420715332e-01 2.876335680484771729e-01 4.163952544331550598e-02 -2.923394320532679558e-03 4.529599845409393311e-02 -2.620356976985931396e-01 -1.074382588267326355e-01 -2.276008017361164093e-02 -2.110343612730503082e-02 2.616924643516540527e-01 -7.551416754722595215e-02 -1.623843759298324585e-01 -1.705937460064888000e-02 4.967534169554710388e-02 -1.269792299717664719e-02 6.193617731332778931e-02 -4.752629250288009644e-02 2.802472114562988281e-01 -2.986774034798145294e-02 -1.103047803044319153e-01 -8.674318343400955200e-02 1.700897328555583954e-02 4.929560124874114990e-01 2.278842777013778687e-01 -4.175151989329606295e-04
4.385308176279067993e-02 7.649002969264984131e-02 2.081799060106277466e-01 -6.243193149566650391e-02 -1.068773791193962097e-01 -6.478220690041780472e-03 -1.655729264020919800e-01 1.217649579048156738e-01 -2.494693547487258911e-01 5.701537430286407471e-02 -9.466931223869323730e-02 2.002120576798915863e-02 -1.105349585413932800e-01 -1.459455192089080811e-01 -3.798924013972282410e-02 -5.949237570166587830e-02 -7.274552434682846069e-02 -1.862127929925918579e-01 -3.807350248098373413e-02 -2.707749903202056885e-01 3.298532068729400635e-01 -1.803062409162521362e-01 2.546049952507019043e-01 -1.011208891868591309e-01 2.949897944927215576e-01 -1.737308800220489502e-01 -3.354623913764953613e-01 -3.158707022666931152e-01 -7.713668048381805420e-02 2.921943068504333496e-01 1.123120263218879700e-01 -1.156872063875198364e-01
-2.080976963043212891e-01 3.094277530908584595e-02 -1.402549892663955688e-01 -2.087740451097488403e-01 -2.173865586519241333e-01 1.142485514283180237e-01 -5.243592709302902222e-02 3.536817431449890137e-02 1.107015311717987061e-01 -2.706658653914928436e-02 -9.670510771684348583e-04 -1.164090707898139954e-01 -1.835639476776123047e-01 -1.902563497424125671e-03 6.729789823293685913e-02 -1.416617482900619507e-01 -2.483075857162475586e-01 -3.673278987407684326e-01 -8.332169800996780396e-02 -2.862221896648406982e-01 1.107367649674415588e-01 1.804965436458587646e-01 2.192959636449813843e-01 2.129459567368030548e-02 2.071753293275833130e-01 -3.221216797828674316e-01 -1.662402749061584473e-01 -3.839245066046714783e-02 1.222663968801498413e-01 3.052327036857604980e-01 2.292729765176773071e-01 -1.673918515443801880e-01
1.957250386476516724e-02 2.193793505430221558e-01 4.460130259394645691e-02 6.451552361249923706e-02 -1.087724938988685608e-01 1.186081916093826294e-01 9.415984153747558594e-02 5.170043557882308960e-02 -1.836660504341125488e-01 -7.917790859937667847e-02 7.396640628576278687e-02 1.377193927764892578e-01 -2.113271206617355347e-01 1.567216962575912476e-01 4.890115559101104736e-02 1.856956630945205688e-03 -2.720616161823272705e-01 -4.253655374050140381e-01 -1.383686512708663940e-01 -1.636870652437210083e-01 3.999914824962615967e-01 1.369645353406667709e-02 9.798593074083328247e-02 3.754422813653945923e-02 2.759691178798675537e-01 -2.960066199302673340e-01 -2.155872136354446411e-01 -1.083070561289787292e-01 -3.643888980150222778e-02 -1.436872631311416626e-01 1.720040738582611084e-01 -1.619056612253189087e-01
-8.084446936845779419e-02 1.382934600114822388e-01 -5.618575215339660645e-02 -1.208761185407638550e-01 -9.100393950939178467e-02 3.940585255622863770e-02 1.568989455699920654e-01 -2.315366417169570923e-01 3.847036957740783691e-01 -2.744710631668567657e-02 1.786905154585838318e-02 -1.396183222532272339e-01 -1.998055726289749146e-01 5.683086812496185303e-03 -5.760483816266059875e-02 -1.002752128988504410e-02 2.853183746337890625e-01 -3.022347688674926758e-01 -1.992811709642410278e-01 -1.506035923957824707e-01 -1.836736500263214111e-01 1.727168262004852295e-02 2.548855543136596680e-01 -1.600419431924819946e-01 3.256238698959350586e-01 -5.932992696762084961e-02 -1.061480790376663208e-01 6.528292596340179443e-02 5.303833261132240295e-02 2.875514030456542969e-01 1.621017605066299438e-01 2.448602765798568726e-01
1.152719929814338684e-01 2.649125158786773682e-01 8.521596342325210571e-02 -1.921030730009078979e-01 1.051826402544975281e-01 -5.909451842308044434e-02 2.354134619235992432e-01 -4.033434018492698669e-02 3.152450323104858398e-01 1.185522601008415222e-02 1.291650682687759399e-01 -5.025649443268775940e-03 -6.439830362796783447e-02 8.460441604256629944e-03 -7.737100124359130859e-02 4.390969872474670410e-02 3.359910473227500916e-02 -2.815618515014648438e-01 -2.975714206695556641e-01 5.361245200037956238e-02 2.790196426212787628e-02 -2.279716581106185913e-01 1.086168885231018066e-01 1.332604885101318359e-01 3.717180714011192322e-02 -1.661622673273086548e-01 2.692938745021820068e-01 -2.381684780120849609e-01 4.936162009835243225e-02 4.960037767887115479e-01 -6.673835217952728271e-02 -8.440874516963958740e-02
1.081087044440209866e-03 2.436818778514862061e-01 -1.493909209966659546e-01 3.556088358163833618e-02 2.081092745065689087e-01 -1.585859507322311401e-01 4.116164743900299072e-01 -1.761122494935989380e-01 1.270048022270202637e-01 -1.967580914497375488e-01 5.461469665169715881e-02 -7.418546825647354126e-02 4.662324115633964539e-02 -2.419652491807937622e-01 7.702434808015823364e-02 1.880650818347930908e-01 -1.369735747575759888e-01 -1.216135323047637939e-01 -8.136069402098655701e-03 -2.472904175519943237e-01 1.383393723517656326e-02 -9.999896585941314697e-02 2.358634173870086670e-01 -4.451487958431243896e-02 2.565299570560455322e-01 -2.408557087182998657e-01 4.031924065202474594e-03 -3.951567113399505615e-01 1.559038907289505005e-01 -2.065391279757022858e-02 1.238187104463577271e-01 1.257522962987422943e-02
-5.309383571147918701e-02 1.710198968648910522e-01 1.596792638301849365e-01 -1.156730428338050842e-01 5.730613693594932556e-02 -1.529781371355056763e-01 1.999952495098114014e-01 1.182567924261093140e-01 4.662350192666053772e-02 9.124211221933364868e-02 -2.471476495265960693e-01 7.896784693002700806e-02 -1.465914249420166016e-01 -1.453677266836166382e-01 -2.492472231388092041e-01 1.165309920907020569e-01 -6.559798121452331543e-02 -1.573736667633056641e-01 -3.354352414608001709e-01 -8.872698992490768433e-02 1.410997807979583740e-01 -4.572563171386718750e-01 1.252757459878921509e-01 -2.045716047286987305e-01 1.694909781217575073e-01 1.100168004631996155e-01 -2.737565040588378906e-01 1.243957430124282837e-01 1.980000883340835571e-01 8.043381571769714355e-02 1.963256299495697021e-01 2.802346646785736084e-02
-5.481231957674026489e-03 2.760063707828521729e-01 1.994240432977676392e-01 -4.918642938137054443e-01 1.834029704332351685e-01 8.025412261486053467e-02 3.997307717800140381e-01 1.151001006364822388e-01 -4.637388512492179871e-03 -1.028762236237525940e-01 8.078049123287200928e-02 1.218457072973251343e-01 -2.924528121948242188e-01 -5.487822368741035461e-02 -1.158660426735877991e-01 8.820609003305435181e-02 -3.981417044997215271e-02 7.206828147172927856e-02 -4.331080242991447449e-02 -1.193288192152976990e-01 2.307762578129768372e-02 -1.003465577960014343e-01 1.787179112434387207e-01 -1.217811927199363708e-01 1.247259825468063354e-01 1.084714680910110474e-01 -1.241492554545402527e-01 2.435784339904785156e-01 -8.629298955202102661e-02 1.076487600803375244e-01 2.803172171115875244e-01 -8.551058173179626465e-02
-5.681796744465827942e-02 5.313091725111007690e-02 1.159610599279403687e-01 -3.643208369612693787e-02 1.970961093902587891e-01 1.766351014375686646e-01 2.064397037029266357e-01 -9.486041218042373657e-02 -2.671666145324707031e-01 -2.719101868569850922e-02 1.353590637445449829e-01 1.090655252337455750e-01 -3.720279410481452942e-02 -5.172932054847478867e-03 2.492285966873168945e-01 9.430105797946453094e-03 -1.236197575926780701e-01 -3.904168605804443359e-01 -2.112947255373001099e-01 -2.259960621595382690e-01 4.319426044821739197e-02 1.586748808622360229e-01 2.974297404289245605e-01 5.555098131299018860e-02 3.889698684215545654e-01 -2.740758955478668213e-01 6.443441659212112427e-02 1.576771438121795654e-01 -4.574847966432571411e-02 1.233133301138877869e-01 -4.245399683713912964e-02 -1.871131360530853271e-01
-2.168032824993133545e-01 3.424112796783447266e-01 1.380374878644943237e-01 -7.983173243701457977e-03 -1.430517286062240601e-01 -2.502177655696868896e-01 5.881277471780776978e-02 -3.789442405104637146e-02 1.998613625764846802e-01 -3.824299573898315430e-01 5.133321508765220642e-02 7.172853499650955200e-02 2.320695668458938599e-02 1.665167212486267090e-01 -9.749655425548553467e-02 2.494739145040512085e-01 -1.778574585914611816e-01 -1.782854348421096802e-01 -1.136135160923004150e-01 -1.296882033348083496e-01 2.685689367353916168e-02 1.464886963367462158e-01 1.930857151746749878e-01 6.934327073395252228e-03 6.816452741622924805e-02 -6.532032787799835205e-02 -2.443554252386093140e-01 2.418198734521865845e-01 -1.954827010631561279e-01 2.507942318916320801e-01 1.046923696994781494e-01 -2.070048898458480835e-01
-1.345084458589553833e-01 3.545052111148834229e-01 1.584341973066329956e-01 -7.587514817714691162e-02 -1.551679819822311401e-01 -2.527703940868377686e-01 5.841829627752304077e-02 1.802751719951629639e-01 1.551202237606048584e-01 3.146353065967559814e-01 3.109402954578399658e-01 -8.341054618358612061e-02 -3.282087147235870361e-01 -7.742508780211210251e-03 -1.114716231822967529e-01 6.156151741743087769e-02 -1.050141081213951111e-01 -2.749097347259521484e-01 -1.110699847340583801e-01 9.007003903388977051e-02 -1.334633976221084595e-01 1.559640616178512573e-01 9.051235765218734741e-02 -2.530868053436279297e-01 7.024606317281723022e-02 -1.692385822534561157e-01 -9.888046979904174805e-02 1.288480907678604126e-01 3.314474970102310181e-02 2.392837405204772949e-01 1.421911269426345825e-02 -1.041621044278144836e-01
2.016123831272125244e-01 1.214209794998168945e-01 2.284186892211437225e-02 7.094094157218933105e-02 1.025510430335998535e-01 -1.176129281520843506e-01 1.468634605407714844e-01 2.026937529444694519e-02 2.533470094203948975e-01 -2.271401137113571167e-01 2.918004095554351807e-01 5.404882878065109253e-02 1.109404191374778748e-01 -3.509854897856712341e-03 1.924450546503067017e-01 -2.081413418054580688e-01 -1.815975010395050049e-01 -2.028979361057281494e-01 1.222228910773992538e-02 -4.266353547573089600e-01 -6.821545213460922241e-02 2.602840214967727661e-02 1.260650902986526489e-01 7.070050109177827835e-03 2.656348943710327148e-01 -2.114294618368148804e-01 -3.443995416164398193e-01 -1.262114942073822021e-01 -9.226527810096740723e-02 1.955321133136749268e-01 3.655939549207687378e-02 1.439769864082336426e-01
4.695213586091995239e-02 3.274501860141754150e-01 -1.130821034312248230e-01 -2.738232612609863281e-01 -3.312411904335021973e-02 -1.870695948600769043e-01 2.156843692064285278e-01 -9.079594910144805908e-02 1.155308559536933899e-01 3.260726034641265869e-01 1.982680708169937134e-01 -3.731628507375717163e-02 -1.932936459779739380e-01 1.773496270179748535e-01 -1.409375369548797607e-01 9.426088631153106689e-02 2.657467424869537354e-01 -8.327871561050415039e-02 4.501005634665489197e-02 -3.091407716274261475e-01 -1.374293416738510132e-01 -1.309368573129177094e-02 1.874680817127227783e-01 1.559435129165649414e-01 3.556548357009887695e-01 -1.837477236986160278e-01 -3.015808016061782837e-02 -5.145172029733657837e-02 5.795786902308464050e-02 1.684678345918655396e-01 -4.198435693979263306e-02 -5.501692369580268860e-02
-1.640617698431015015e-01 2.712348401546478271e-01 -1.943089812994003296e-01 -1.689817160367965698e-01 -6.607375293970108032e-02 -2.531562149524688721e-01 1.607921868562698364e-01 -1.373834013938903809e-01 8.303674310445785522e-02 -1.605874747037887573e-01 1.204676777124404907e-01 -1.279692798852920532e-01 -2.274366468191146851e-01 -2.977048605680465698e-02 -1.760455816984176636e-01 4.434089642018079758e-03 2.126721292734146118e-01 -2.805360853672027588e-01 -1.563363820314407349e-01 -1.562353819608688354e-01 5.784325674176216125e-02 -1.259051263332366943e-01 -1.110146343708038330e-01 -3.217420354485511780e-02 1.387882977724075317e-01 -2.324545010924339294e-02 6.956966966390609741e-02 -2.115357667207717896e-01 5.379391368478536606e-03 4.983651041984558105e-01 2.196412533521652222e-01 -3.818956017494201660e-02
5.556707456707954407e-02 2.212470620870590210e-01 3.399324417114257812e-02 -2.862993180751800537e-01 -3.879432007670402527e-02 -1.291735470294952393e-01 -2.574309110641479492e-01 6.179540231823921204e-02 1.156257241964340210e-01 6.675501167774200439e-02 1.450072973966598511e-01 5.881101638078689575e-02 -1.530274748802185059e-01 1.229269206523895264e-01 -1.551150083541870117e-01 3.867160528898239136e-02 3.427535295486450195e-02 -2.223726511001586914e-01 -2.520802319049835205e-01 -2.348028719425201416e-01 -2.720817327499389648e-01 2.372425794601440430e-02 -1.046614721417427063e-01 -2.126503735780715942e-01 1.883710771799087524e-01 -8.836071193218231201e-02 -3.234379291534423828e-01 -9.344576299190521240e-02 1.506784260272979736e-01 3.417804539203643799e-01 -1.720792800188064575e-01 -2.105509340763092041e-01
6.931412965059280396e-02 -7.020004093647003174e-02 2.598856091499328613e-01 -4.203828796744346619e-02 1.068522706627845764e-01 -8.581887185573577881e-02 2.166548669338226318e-01 1.433749645948410034e-01 -5.557851493358612061e-02 -7.157205790281295776e-02 1.303943097591400146e-01 -1.475257128477096558e-01 -4.372794330120086670e-01 2.754637785255908966e-02 -2.787488885223865509e-02 2.550469636917114258e-01 -4.620606452226638794e-02 -5.151966810226440430e-01 2.035745047032833099e-02 5.093361064791679382e-02 3.508962690830230713e-01 -1.226266473531723022e-01 -1.524688489735126495e-02 1.562746427953243256e-02 -2.902330644428730011e-02 -2.200699746608734131e-01 -1.590823680162429810e-01 -1.228329092264175415e-01 -1.004855893552303314e-02 4.171331599354743958e-02 1.348838657140731812e-01 -1.048304438591003418e-01
9.440396912395954132e-03 1.228868439793586731e-01 5.581292510032653809e-02 -3.402790427207946777e-02 1.921074348501861095e-03 1.947830766439437866e-01 -3.688229620456695557e-02 7.445555180311203003e-02 6.808907538652420044e-02 -1.276974678039550781e-01 3.439413607120513916e-01 -1.517584472894668579e-01 -2.221556901931762695e-01 9.205681830644607544e-02 2.151584327220916748e-01 2.053434103727340698e-01 -3.042037412524223328e-02 -1.552841812372207642e-01 -1.597489565610885620e-01 -3.635371327400207520e-01 -6.966108828783035278e-02 9.250544942915439606e-03 2.581420540809631348e-01 -2.427860200405120850e-01 1.074581220746040344e-01 -1.711023300886154175e-01 -1.149436179548501968e-02 -3.460527062416076660e-01 1.806728541851043701e-02 2.142795622348785400e-01 1.224383860826492310e-01 -3.032386302947998047e-01
-2.554189860820770264e-01 6.748112291097640991e-02 -9.475251287221908569e-02 3.117732517421245575e-02 -5.320503562688827515e-02 -1.278920620679855347e-01 1.105771437287330627e-01 1.962066292762756348e-01 2.958990931510925293e-01 -3.359474539756774902e-01 -6.080561876296997070e-02 1.225038915872573853e-01 -2.452630847692489624e-01 1.203129068017005920e-01 1.731488853693008423e-01 4.258872475475072861e-03 2.413271516561508179e-01 -1.322883218526840210e-01 -1.163270473480224609e-01 -1.254818737506866455e-01 6.719022989273071289e-02 -7.692473381757736206e-02 2.154493480920791626e-01 -2.097590416669845581e-01 3.767234086990356445e-01 -6.990716606378555298e-02 -1.084563285112380981e-01 -1.019414886832237244e-01 -1.470410525798797607e-01 3.080112934112548828e-01 -1.851422041654586792e-01 3.159905597567558289e-02
3.953564539551734924e-02 3.754385113716125488e-01 -8.268764615058898926e-02 2.885307967662811279e-01 1.285397112369537354e-01 -1.677664071321487427e-01 1.124667003750801086e-01 -2.117048054933547974e-01 7.041139155626296997e-02 -3.525111675262451172e-01 1.301189661026000977e-01 3.741896152496337891e-02 -1.689160466194152832e-01 1.997364908456802368e-01 6.491280347108840942e-02 -1.891192644834518433e-01 -5.790624395012855530e-02 -2.861903905868530273e-01 7.102949172258377075e-02 -3.531009554862976074e-01 1.082527041435241699e-01 -1.199586987495422363e-01 6.337906420230865479e-02 4.377473611384630203e-03 1.320799142122268677e-01 -8.019509166479110718e-02 -2.031051069498062134e-01 -1.909633576869964600e-01 -5.329851061105728149e-02 8.451095968484878540e-02 2.056543976068496704e-01 1.014886870980262756e-01
2.247435152530670166e-01 3.331995606422424316e-01 3.874653205275535583e-02 -1.565486043691635132e-01 1.501492261886596680e-01 -5.504651740193367004e-02 2.559986524283885956e-02 1.727637797594070435e-01 5.958308652043342590e-02 -1.277067959308624268e-01 1.832391619682312012e-01 -5.640782788395881653e-02 -1.912209093570709229e-01 -8.949875086545944214e-02 1.653575152158737183e-01 -3.527414798736572266e-02 -2.346415519714355469e-01 -7.444658875465393066e-02 -1.798283606767654419e-01 -2.557216212153434753e-02 9.095539152622222900e-02 -2.271017730236053467e-01 9.271652251482009888e-02 3.940040767192840576e-01 -1.269008368253707886e-01 -3.081846833229064941e-01 -1.502075195312500000e-01 7.217545062303543091e-02 2.229680866003036499e-01 2.776954472064971924e-01 2.081141173839569092e-01 -1.823307946324348450e-02
-2.525442838668823242e-01 -2.628653123974800110e-02 6.736274808645248413e-02 -2.242434583604335785e-02 -1.518776416778564453e-01 -4.541882872581481934e-02 1.296734530478715897e-02 4.664994403719902039e-02 -8.647903054952621460e-02 9.706061333417892456e-02 -6.468764692544937134e-02 -8.451306819915771484e-02 -8.424154669046401978e-02 -1.043820083141326904e-01 2.118823081254959106e-01 2.367822229862213135e-01 -2.491752505302429199e-01 -1.374783217906951904e-01 -2.141732573509216309e-01 -1.697175204753875732e-01 4.257578402757644653e-02 -3.421206474304199219e-01 1.885239481925964355e-01 -5.564722418785095215e-02 2.007441222667694092e-01 -5.339068770408630371e-01 -2.425343496724963188e-03 -2.430850714445114136e-01 1.562172323465347290e-01 9.266553819179534912e-02 -1.276218444108963013e-01 9.459494054317474365e-02
-1.365281492471694946e-01 1.965202242136001587e-01 2.876890003681182861e-01 7.299400866031646729e-02 -1.751670427620410919e-02 -3.266910314559936523e-01 2.976695001125335693e-01 5.411786586046218872e-02 5.179509148001670837e-02 -4.070886969566345215e-02 2.015673369169235229e-01 7.969363778829574585e-02 -4.544848203659057617e-02 -3.525549471378326416e-01 7.530290633440017700e-02 -1.439957320690155029e-01 -1.019214745610952377e-02 2.233714610338211060e-01 -1.542134433984756470e-01 -1.480754166841506958e-01 -1.296600420027971268e-02 8.977296948432922363e-02 1.591182202100753784e-01 1.891623586416244507e-01 3.901441097259521484e-01 -4.413462430238723755e-02 -8.125217258930206299e-02 -2.573755010962486267e-02 -6.031767651438713074e-02 8.840469270944595337e-02 3.371754586696624756e-01 1.975654438138008118e-02
-2.468530237674713135e-01 4.160505235195159912e-01 1.380805484950542450e-02 -3.889897465705871582e-01 1.738016307353973389e-01 -3.633381053805351257e-02 1.647301316261291504e-01 1.061112731695175171e-01 5.108901113271713257e-02 -8.578732609748840332e-02 1.823425143957138062e-01 9.165155887603759766e-02 -3.154964745044708252e-01 -7.977595180273056030e-02 -7.019127160310745239e-02 8.639942109584808350e-02 3.148597851395606995e-02 -1.023892238736152649e-01 1.222267374396324158e-01 -1.788760572671890259e-01 4.387125372886657715e-02 -4.872022569179534912e-02 4.413500428199768066e-02 4.266265779733657837e-02 2.766809165477752686e-01 -2.151581645011901855e-01 -1.430402398109436035e-01 -1.276835799217224121e-01 -2.328376919031143188e-01 -5.250982567667961121e-02 4.561476875096559525e-03 -3.025708794593811035e-01
3.293663263320922852e-01 2.413547188043594360e-01 -3.076492575928568840e-03 9.495999664068222046e-02 -2.785326838493347168e-01 1.204768102616071701e-02 1.067180633544921875e-01 -1.158020943403244019e-01 1.851263791322708130e-01 -4.302596747875213623e-01 2.755842506885528564e-01 2.872705161571502686e-01 -1.676626056432723999e-01 -6.034817919135093689e-02 -1.223997399210929871e-01 7.802131772041320801e-02 1.905268430709838867e-02 -1.903812289237976074e-01 -2.040313482284545898e-01 9.187311679124832153e-02 1.820786297321319580e-01 -6.696390360593795776e-02 -2.955603646114468575e-03 -9.454237669706344604e-02 1.696500778198242188e-01 -8.038042485713958740e-02 -8.071048557758331299e-02 2.098819613456726074e-02 1.585941910743713379e-01 1.036171317100524902e-01 1.777119040489196777e-01 -2.193132042884826660e-01
-2.101844549179077148e-01 2.441564798355102539e-01 -1.371837705373764038e-01 -1.001259833574295044e-01 7.530435174703598022e-02 -1.317772865295410156e-01 8.249422907829284668e-02 -2.010133564472198486e-01 3.945516794919967651e-02 -6.035362556576728821e-02 2.043360918760299683e-01 -2.283933013677597046e-01 -1.919958442449569702e-01 -2.187549322843551636e-02 -9.012939035892486572e-02 -1.305567100644111633e-02 9.264851361513137817e-02 -2.120008319616317749e-01 -2.045536786317825317e-01 -1.248034760355949402e-01 1.789194941520690918e-01 -2.719520963728427887e-02 -9.025827050209045410e-02 -5.479051731526851654e-03 2.715657055377960205e-01 -6.660958379507064819e-02 5.645559355616569519e-02 -2.654598653316497803e-01 1.322424262762069702e-01 5.154843926429748535e-01 1.883567571640014648e-01 1.730933785438537598e-01
-2.917353995144367218e-02 1.043132692575454712e-02 -1.113585680723190308e-01 -2.951182126998901367e-01 -2.751423418521881104e-01 -8.771105855703353882e-02 1.059909164905548096e-01 2.658729553222656250e-01 3.319433704018592834e-02 -2.000429332256317139e-01 1.217053532600402832e-01 -8.429346978664398193e-02 1.255426257848739624e-01 -2.734656212851405144e-03 -1.674991250038146973e-01 5.087185278534889221e-02 -9.448292851448059082e-02 -1.379894316196441650e-01 -2.370930761098861694e-01 -2.628961801528930664e-01 -2.297568321228027344e-01 -6.515888869762420654e-02 -2.865154668688774109e-02 -1.334720253944396973e-01 5.660653859376907349e-02 -2.979560792446136475e-01 -7.486923038959503174e-02 4.311048239469528198e-02 6.932998448610305786e-02 4.881668090820312500e-01 -2.114681750535964966e-01 -9.237383306026458740e-02
-4.377063363790512085e-02 2.795006930828094482e-01 -7.686201483011245728e-02 8.848270028829574585e-02 -7.694610953330993652e-02 -3.857696056365966797e-02 1.466541290283203125e-01 -4.432363435626029968e-02 2.254505008459091187e-01 -1.167150586843490601e-01 5.243262648582458496e-01 8.954014629125595093e-02 -2.729535996913909912e-01 2.373089790344238281e-01 -2.176434844732284546e-01 7.633588463068008423e-02 8.471186459064483643e-02 -9.139564633369445801e-02 -9.715638309717178345e-02 1.392828853568062186e-04 1.052425056695938110e-01 -1.772756427526473999e-01 2.959433384239673615e-02 -1.613810658454895020e-01 2.349924594163894653e-01 1.519080549478530884e-01 -1.626332998275756836e-01 6.213066168129444122e-03 1.110841333866119385e-01 1.665795594453811646e-01 2.512724995613098145e-01 -2.038187235593795776e-01
1.109850406646728516e-02 3.236647695302963257e-02 1.839056313037872314e-01 -2.293566167354583740e-01 6.742359697818756104e-02 -8.545407094061374664e-03 2.649638056755065918e-01 -2.893387281801551580e-04 -1.830968558788299561e-01 -2.667629718780517578e-01 -5.023091286420822144e-02 3.848355710506439209e-01 -3.100863397121429443e-01 -1.051747873425483704e-01 -2.423031330108642578e-01 4.952305182814598083e-02 -1.618446707725524902e-01 1.271456629037857056e-01 -1.051539629697799683e-01 -2.381037026643753052e-01 2.181470692157745361e-01 -1.169997453689575195e-01 3.342345654964447021e-01 1.162831857800483704e-01 -1.236330252140760422e-02 -3.562362864613533020e-02 8.868126571178436279e-02 2.031565085053443909e-02 4.511820524930953979e-02 2.909114360809326172e-01 2.628349885344505310e-02 -1.421782523393630981e-01
-5.569392815232276917e-02 4.659567475318908691e-01 -5.653129890561103821e-02 -1.943229287862777710e-01 1.827342435717582703e-02 -2.185667902231216431e-01 1.541403830051422119e-01 -8.638025075197219849e-02 -1.082467660307884216e-02 -1.139921545982360840e-01 2.607934474945068359e-01 3.039579093456268311e-01 6.320165120996534824e-04 5.572580918669700623e-02 -1.626630872488021851e-01 -1.750337928533554077e-01 1.985026597976684570e-01 -3.003387451171875000e-01 -5.160886049270629883e-02 -2.989504635334014893e-01 -1.666269600391387939e-01 -1.214981973171234131e-01 1.062559187412261963e-01 2.083589136600494385e-01 1.858101934194564819e-01 -8.446519821882247925e-02 -3.957252204418182373e-02 5.407951399683952332e-02 1.311869733035564423e-02 -3.004917688667774200e-02 2.416791766881942749e-01 3.572551906108856201e-02
-2.608420886099338531e-02 3.635496273636817932e-02 1.111128702759742737e-01 -2.090651988983154297e-01 -1.591902971267700195e-01 1.055223792791366577e-01 -2.359312474727630615e-01 -1.640231907367706299e-01 1.033412516117095947e-01 -1.003750860691070557e-01 8.727613091468811035e-02 8.075056970119476318e-02 -2.316629439592361450e-01 -1.141385510563850403e-01 -1.804660074412822723e-02 -8.962967991828918457e-02 -2.198679298162460327e-01 -2.711227834224700928e-01 1.200747583061456680e-02 -1.636283695697784424e-01 -1.918204426765441895e-01 8.879064768552780151e-02 2.917113602161407471e-01 2.745584547519683838e-01 3.170644342899322510e-01 -3.248730897903442383e-01 -1.995335519313812256e-01 -8.854591101408004761e-02 2.724023163318634033e-02 9.512010961771011353e-02 2.755247652530670166e-01 -1.399939805269241333e-01
-2.739225327968597412e-02 3.366071730852127075e-02 1.965107023715972900e-01 6.165358051657676697e-02 -2.470953166484832764e-01 -2.801537811756134033e-01 1.797255426645278931e-01 1.861939281225204468e-01 -5.667861178517341614e-02 -1.456749439239501953e-01 2.179155349731445312e-01 3.420760333538055420e-01 -9.080254472792148590e-03 3.622266650199890137e-02 -4.806991666555404663e-02 1.623459458351135254e-01 -1.784434467554092407e-01 -3.338287770748138428e-01 -1.670227348804473877e-01 -2.250336483120918274e-02 -1.949384063482284546e-01 -1.038498356938362122e-01 3.805718570947647095e-02 -3.906876221299171448e-02 7.630171626806259155e-02 -1.395310610532760620e-01 1.715497113764286041e-03 -5.468041822314262390e-02 -2.383524179458618164e-01 2.993867993354797363e-01 6.180720811244100332e-05 -3.633366823196411133e-01
-3.166700899600982666e-01 3.081693053245544434e-01 -2.994232475757598877e-01 -1.651651114225387573e-01 -9.960947185754776001e-02 -2.101836651563644409e-01 1.163064241409301758e-01 -5.147869233042001724e-03 1.823093146085739136e-01 -6.351763848215341568e-03 -2.732919529080390930e-02 1.698778122663497925e-01 -1.656875759363174438e-01 1.201594397425651550e-01 5.975672975182533264e-02 6.372252106666564941e-02 4.213353618979454041e-02 -7.753165811300277710e-02 -2.311848551034927368e-01 -1.907526403665542603e-01 2.176200747489929199e-01 1.273608207702636719e-01 3.752775788307189941e-01 4.202966578304767609e-03 1.309446245431900024e-01 -1.903444230556488037e-01 1.021208763122558594e-01 8.733218908309936523e-02 1.592866033315658569e-01 2.790601551532745361e-02 3.165661692619323730e-01 -8.895371854305267334e-02
1.798781454563140869e-01 -2.082659304141998291e-01 1.305580735206604004e-01 -2.319840341806411743e-01 7.680999487638473511e-02 1.815432682633399963e-02 4.940402880311012268e-02 2.112983018159866333e-01 2.350146472454071045e-01 -6.718667596578598022e-02 2.312393486499786377e-01 -7.712548226118087769e-02 -1.487169116735458374e-01 8.268857747316360474e-02 1.210123747587203979e-01 2.594818174839019775e-01 -1.614725142717361450e-01 -1.620179414749145508e-01 -2.811878025531768799e-01 -2.793315351009368896e-01 3.211118653416633606e-02 -6.986156105995178223e-02 1.296632289886474609e-01 -1.672276407480239868e-01 1.356270164251327515e-01 -1.621696501970291138e-01 -7.539080828428268433e-02 -2.924963533878326416e-01 -1.151575241237878799e-02 3.531161546707153320e-01 1.975449770689010620e-01 -1.005516424775123596e-01
8.155680447816848755e-02 3.908410370349884033e-01 1.064556241035461426e-01 -3.238541632890701294e-02 -9.383266419172286987e-02 5.992912128567695618e-02 1.411844938993453979e-01 3.210245817899703979e-02 1.198044791817665100e-01 1.118591129779815674e-01 4.767320584505796432e-03 2.846302390098571777e-01 -2.374334931373596191e-01 -1.700455397367477417e-01 -1.804000437259674072e-01 6.376252323389053345e-02 -8.311851322650909424e-02 -9.117693454027175903e-02 -1.762701123952865601e-01 1.085727438330650330e-01 -1.918391138315200806e-01 -3.978130817413330078e-01 1.347482651472091675e-01 -1.675578206777572632e-01 2.418099939823150635e-01 1.269343346357345581e-01 -3.134304285049438477e-01 1.011132970452308655e-01 6.861817091703414917e-02 2.387236952781677246e-01 1.275291442871093750e-01 6.832572072744369507e-02
-1.458638533949851990e-02 4.393026530742645264e-01 -2.259431965649127960e-02 4.759003967046737671e-02 3.966547921299934387e-02 -1.435312628746032715e-01 2.526613473892211914e-01 1.925752907991409302e-01 2.141958326101303101e-01 -7.705163955688476562e-02 2.402227967977523804e-01 3.526462018489837646e-01 -2.043271809816360474e-01 -3.947569802403450012e-02 1.086146291345357895e-02 -3.527199849486351013e-02 2.038396894931793213e-02 -4.879952967166900635e-02 -2.765191495418548584e-01 1.759926676750183105e-01 2.740999162197113037e-01 -1.889694631099700928e-01 4.716415703296661377e-02 1.155284047126770020e-01 7.084159553050994873e-02 -5.313141271471977234e-02 -1.195241436362266541e-01 -1.754038780927658081e-01 1.576733887195587158e-01 2.714897990226745605e-01 -2.266502752900123596e-02 1.172797381877899170e-01
-3.148703649640083313e-02 1.322388797998428345e-01 3.307798877358436584e-03 -7.615808397531509399e-02 1.196916624903678894e-01 2.816030941903591156e-02 7.869116961956024170e-02 1.563871502876281738e-01 -9.616666287183761597e-02 2.023230195045471191e-01 6.759128719568252563e-02 3.290867805480957031e-01 1.225262433290481567e-01 5.261722207069396973e-02 -2.797513827681541443e-02 2.044855803251266479e-01 1.104955654591321945e-02 -9.671847522258758545e-02 -3.785628676414489746e-01 -2.005590051412582397e-01 1.092236638069152832e-01 -3.147864639759063721e-01 -2.722024731338024139e-02 1.420694142580032349e-01 4.749903380870819092e-01 -1.823982149362564087e-01 -2.475519478321075439e-01 1.936283521354198456e-02 -1.244181394577026367e-01 1.701009869575500488e-01 -2.866171672940254211e-02 -1.256251484155654907e-01
-6.658311188220977783e-02 4.687587544322013855e-02 -2.037300616502761841e-01 -3.867522776126861572e-01 -5.872602388262748718e-02 4.117934033274650574e-02 8.101766556501388550e-02 2.407978624105453491e-01 2.006398886442184448e-02 1.042592003941535950e-01 5.820358544588088989e-02 -2.932570688426494598e-02 -6.505371630191802979e-02 -1.014551892876625061e-01 9.399511851370334625e-03 -9.720276296138763428e-02 -2.831330001354217529e-01 -2.054181993007659912e-01 -1.304692029953002930e-01 -2.407630831003189087e-01 1.570474505424499512e-01 -1.271335035562515259e-01 1.660076975822448730e-01 1.201836019754409790e-01 2.265929132699966431e-01 -2.514621317386627197e-01 -1.793958693742752075e-01 -2.730730175971984863e-01 -7.447040826082229614e-02 1.870896667242050171e-01 3.381620347499847412e-01 -1.913150548934936523e-01
1.797784864902496338e-02 4.599068760871887207e-01 1.784044057130813599e-01 -2.168323993682861328e-01 -3.111546039581298828e-01 -4.678791388869285583e-02 1.935784071683883667e-01 2.124932035803794861e-02 1.938926726579666138e-01 -1.089283972978591919e-01 1.188207492232322693e-01 -5.784892663359642029e-02 -2.204595059156417847e-01 -1.116831153631210327e-01 2.118341028690338135e-01 -8.240582793951034546e-02 1.082192659378051758e-01 8.712173253297805786e-02 -5.622358992695808411e-02 4.574119299650192261e-02 -5.500137433409690857e-02 -2.346891909837722778e-01 1.572802066802978516e-01 2.299124151468276978e-01 -1.071674842387437820e-02 -1.044187396764755249e-01 -2.143410146236419678e-01 -8.533918112516403198e-02 1.894158273935317993e-01 3.621306419372558594e-01 -3.010833449661731720e-02 -1.734675094485282898e-02
-1.665751188993453979e-01 2.682093977928161621e-01 8.478232473134994507e-02 3.334556147456169128e-02 1.948144733905792236e-01 3.547902451828122139e-03 2.603653669357299805e-01 -8.674316853284835815e-02 4.300218541175127029e-03 -1.627183984965085983e-03 -1.940627247095108032e-01 2.130991965532302856e-01 -9.505196660757064819e-02 1.780473291873931885e-01 -3.992201983928680420e-01 1.128417700529098511e-01 4.758995026350021362e-02 7.848707027733325958e-03 -1.930219829082489014e-01 -2.761288583278656006e-01 1.904964298009872437e-01 6.641272455453872681e-02 2.039858102798461914e-01 -1.279438436031341553e-01 1.523173004388809204e-01 -2.314529865980148315e-01 -2.334697842597961426e-01 -6.571626663208007812e-02 -2.505095303058624268e-02 2.319144308567047119e-01 -1.287924349308013916e-01 -2.483760267496109009e-01
-1.395238935947418213e-01 -5.162614583969116211e-02 8.700693957507610321e-03 -3.460039943456649780e-02 2.354242801666259766e-01 9.594251960515975952e-02 -1.796483099460601807e-01 -1.827891469001770020e-01 4.376989603042602539e-02 -4.928380623459815979e-02 1.915389746427536011e-01 -1.265477538108825684e-01 -4.091017246246337891e-01 1.167958229780197144e-01 -2.136623114347457886e-01 1.560330539941787720e-01 1.369891688227653503e-02 -1.572219878435134888e-01 -3.685710728168487549e-01 -1.998407244682312012e-01 1.579147279262542725e-01 -1.116819009184837341e-01 3.326703906059265137e-01 2.542859911918640137e-01 1.088671684265136719e-01 -1.850295662879943848e-01 -7.364364713430404663e-02 -1.111515983939170837e-02 -6.562931835651397705e-02 1.139687970280647278e-01 1.918652355670928955e-01 -1.380535364151000977e-01
-3.087764047086238861e-02 1.726547628641128540e-01 2.288518995046615601e-01 -1.963930875062942505e-01 1.573322415351867676e-01 -1.237894520163536072e-01 1.856679916381835938e-01 7.481336593627929688e-02 -7.250730693340301514e-02 6.438550539314746857e-03 1.193750370293855667e-02 3.603783249855041504e-02 -5.579768866300582886e-02 -9.243410825729370117e-02 -7.665035128593444824e-02 -1.309963762760162354e-01 -2.764160633087158203e-01 5.570521112531423569e-03 -1.088681295514106750e-01 -3.008058071136474609e-01 1.236412078142166138e-01 -2.999841868877410889e-01 2.027727365493774414e-01 1.652575880289077759e-01 3.473826497793197632e-02 -2.689434885978698730e-01 -2.483414560556411743e-01 2.003910690546035767e-01 1.831998229026794434e-01 1.346399039030075073e-01 1.668151915073394775e-01 -3.864600956439971924e-01
-1.771209836006164551e-01 1.084579825401306152e-01 2.563117444515228271e-01 -2.324046790599822998e-01 -1.561533659696578979e-01 -9.483809699304401875e-04 2.854094803333282471e-01 -4.505237564444541931e-03 1.889758706092834473e-01 -1.836793683469295502e-02 2.984813414514064789e-02 1.253802627325057983e-01 -3.284549415111541748e-01 -4.490841552615165710e-02 -2.871458418667316437e-02 -3.270125389099121094e-02 -1.009910255670547485e-01 -1.222419664263725281e-01 -2.061048299074172974e-01 6.236734986305236816e-02 3.350434824824333191e-02 -4.228202104568481445e-01 1.921904645860195160e-02 -4.778060689568519592e-02 1.568464338779449463e-01 6.638872623443603516e-02 -3.893371224403381348e-01 2.405086308717727661e-01 5.420269444584846497e-02 -2.779410965740680695e-02 1.836252510547637939e-01 -1.921264380216598511e-01
-4.920844361186027527e-02 3.434946238994598389e-01 -1.464028507471084595e-01 -3.110204339027404785e-01 2.805931493639945984e-02 -2.741152048110961914e-02 8.391733467578887939e-02 2.525325119495391846e-02 -1.025500521063804626e-02 -3.045284561812877655e-02 1.255480796098709106e-01 1.550000905990600586e-01 -2.754752635955810547e-01 1.461925357580184937e-01 -1.483399569988250732e-01 8.119832724332809448e-02 1.072867661714553833e-01 -4.997538775205612183e-02 5.959211848676204681e-03 -3.306334018707275391e-01 -2.465259097516536713e-02 -4.527172148227691650e-01 9.626221656799316406e-02 -1.636625230312347412e-01 2.763204574584960938e-01 -5.624039098620414734e-02 -1.063764765858650208e-01 -2.505739219486713409e-02 -1.765639334917068481e-01 -8.976200222969055176e-02 -1.683008372783660889e-01 -2.480643987655639648e-01
-6.543794274330139160e-02 4.445405304431915283e-02 -1.291569918394088745e-01 -5.903512239456176758e-02 5.042737722396850586e-02 1.215044991113245487e-03 3.379045054316520691e-02 -1.844771765172481537e-02 1.645459979772567749e-01 -1.943246424198150635e-01 4.727546274662017822e-01 7.238981872797012329e-02 -1.012680456042289734e-01 -5.955855175852775574e-02 1.421225070953369141e-01 1.126001328229904175e-01 -1.157409511506557465e-02 -9.001936018466949463e-02 -1.036459207534790039e-01 -3.472205996513366699e-01 -5.040378123521804810e-02 -2.937956154346466064e-01 1.134471744298934937e-01 -1.934468448162078857e-01 9.090305864810943604e-02 -4.083250164985656738e-01 1.941710710525512695e-01 -2.798007428646087646e-01 5.452826619148254395e-02 4.922825377434492111e-03 9.100386500358581543e-02 -2.198651582002639771e-01
-2.485953867435455322e-01 2.488163560628890991e-01 1.734546571969985962e-01 -7.309602200984954834e-02 3.320058882236480713e-01 1.404639780521392822e-01 4.298450648784637451e-01 9.982398897409439087e-02 3.632765263319015503e-02 -3.665793538093566895e-01 1.733802855014801025e-01 -3.512338548898696899e-02 -1.135361790657043457e-01 -2.383422106504440308e-02 5.025722086429595947e-03 -1.711632311344146729e-01 -6.540306657552719116e-02 3.026391193270683289e-02 -5.075785517692565918e-02 -3.472864925861358643e-01 -9.052634984254837036e-02 3.953514155000448227e-03 1.175351664423942566e-01 -5.322305485606193542e-02 1.346245706081390381e-01 2.733944356441497803e-02 5.189176648855209351e-03 1.653595268726348877e-01 -4.357442259788513184e-03 1.719341874122619629e-01 2.170495688915252686e-01 -1.738619357347488403e-01
-1.071960404515266418e-01 1.161408051848411560e-02 2.430544793605804443e-01 -2.138165757060050964e-02 -8.275315910577774048e-02 -1.702855974435806274e-01 -9.652447886765003204e-03 7.438281923532485962e-02 5.685102194547653198e-02 -6.090008467435836792e-02 9.721174091100692749e-02 3.426224887371063232e-01 1.734489053487777710e-01 -1.667794212698936462e-02 -8.625341951847076416e-02 -5.321678146719932556e-02 -1.234135553240776062e-01 -8.167964965105056763e-02 -2.953852713108062744e-01 -3.175571560859680176e-01 9.434175491333007812e-02 -4.696955382823944092e-01 1.386028230190277100e-01 -1.385421492159366608e-02 1.538092643022537231e-01 -4.055220186710357666e-01 -9.577417373657226562e-02 -6.816196441650390625e-02 -8.370403945446014404e-02 -1.233008131384849548e-02 -6.895002722740173340e-02 -2.005086541175842285e-01
-1.416737213730812073e-02 5.362367257475852966e-02 1.758015304803848267e-01 -1.217921003699302673e-01 4.514034464955329895e-02 -8.308953046798706055e-02 1.745717525482177734e-01 -7.062353938817977905e-02 -1.796633601188659668e-01 -1.306685656309127808e-01 1.081951986998319626e-02 3.413482904434204102e-01 -3.817833065986633301e-01 -1.477198749780654907e-01 -2.092601358890533447e-01 7.667056471109390259e-02 -2.901129126548767090e-01 1.846949011087417603e-01 -1.722567379474639893e-01 -3.179229795932769775e-01 2.658666968345642090e-01 3.764744102954864502e-02 3.181256353855133057e-01 1.753588616847991943e-01 -5.814369767904281616e-03 -5.723341181874275208e-02 7.697869092226028442e-02 -2.434601821005344391e-02 8.680046349763870239e-02 2.273597568273544312e-01 -3.082399629056453705e-02 -2.135427296161651611e-02
4.804689437150955200e-02 2.207234203815460205e-01 -1.930653117597103119e-02 -6.339013343676924706e-04 -1.407741457223892212e-01 6.622880697250366211e-02 3.362374901771545410e-01 -1.385537385940551758e-01 3.424782454967498779e-01 -3.470859527587890625e-01 -1.480685174465179443e-02 -2.021328359842300415e-02 -2.874486446380615234e-01 -9.163568168878555298e-02 -1.930434070527553558e-02 2.288806289434432983e-01 1.407835185527801514e-01 -7.135049998760223389e-02 -1.953837573528289795e-01 -1.437125355005264282e-01 -5.364415794610977173e-02 -9.128495305776596069e-02 2.340583503246307373e-01 -1.161795556545257568e-01 1.696008592844009399e-01 1.124917566776275635e-01 -1.078839376568794250e-01 -2.430720999836921692e-02 -1.284965276718139648e-01 3.175438940525054932e-01 -2.082515954971313477e-01 -1.799417734146118164e-01
-7.883797585964202881e-02 1.784921139478683472e-01 1.878140270709991455e-01 1.306355297565460205e-01 1.009670868515968323e-01 1.864951802417635918e-03 4.923260957002639771e-02 1.433108448982238770e-01 3.936504572629928589e-02 -2.096115499734878540e-01 1.822443492710590363e-02 1.629174202680587769e-01 -1.761431694030761719e-01 -3.534882068634033203e-01 2.565188705921173096e-01 1.696554720401763916e-01 -1.215201057493686676e-02 1.114672124385833740e-01 -8.340804278850555420e-02 -2.097681909799575806e-01 -2.706861495971679688e-02 -2.745165228843688965e-01 -1.193379797041416168e-02 -2.305411100387573242e-01 3.862237930297851562e-01 2.250391989946365356e-02 1.969707012176513672e-02 9.134588390588760376e-02 1.526674926280975342e-01 3.205325901508331299e-01 -7.594908028841018677e-02 -2.652543783187866211e-01
-6.611859053373336792e-02 -1.348601728677749634e-01 5.167705938220024109e-02 -1.180278062820434570e-01 7.559204846620559692e-02 6.741428375244140625e-02 5.446344986557960510e-02 2.157874703407287598e-01 3.134150505065917969e-01 1.132652834057807922e-01 -1.403453648090362549e-01 1.807156503200531006e-01 -8.465351909399032593e-02 -2.122944891452789307e-01 -4.701104015111923218e-02 2.629265487194061279e-01 -1.254745721817016602e-01 -2.098254263401031494e-01 -1.800858974456787109e-01 -2.050107717514038086e-01 9.034153074026107788e-02 -2.690278291702270508e-01 1.074314042925834656e-01 8.303321152925491333e-02 1.050302758812904358e-01 -1.377052217721939087e-01 -1.919200718402862549e-01 2.814159393310546875e-01 2.725755870342254639e-01 3.898079991340637207e-01 -8.372461795806884766e-02 3.971987590193748474e-02
-1.190574187785387039e-02 3.477643132209777832e-01 1.651032716035842896e-01 -4.614447709172964096e-03 7.137678563594818115e-02 -1.106918603181838989e-01 -7.994037121534347534e-02 8.664260059595108032e-02 -8.794689178466796875e-02 1.395013481378555298e-01 6.894444674253463745e-02 -1.694304794073104858e-01 -2.191633880138397217e-01 1.590709537267684937e-01 3.978822752833366394e-02 1.248601078987121582e-01 -1.383300125598907471e-02 -3.848558366298675537e-01 -1.028277203440666199e-01 -2.910639047622680664e-01 2.961564064025878906e-01 -2.989516593515872955e-02 -4.633075557649135590e-03 2.290307134389877319e-01 5.771776195615530014e-03 -2.993973195552825928e-01 4.701622202992439270e-02 -5.194682162255048752e-03 -1.571800261735916138e-01 2.544438242912292480e-01 2.906605005264282227e-01 -1.367930173873901367e-01
1.892695128917694092e-01 6.984699517488479614e-02 2.493266165256500244e-01 -1.665884703397750854e-01 1.581843644380569458e-01 -1.400299370288848877e-01 4.966799914836883545e-02 3.223333880305290222e-02 8.672130852937698364e-02 -1.704803556203842163e-01 2.187818735837936401e-01 2.867053747177124023e-01 -2.608223259449005127e-01 -8.807766437530517578e-02 -1.441923826932907104e-01 -9.502557106316089630e-03 2.167786508798599243e-01 5.897412821650505066e-02 -2.204737067222595215e-01 -2.415962368249893188e-01 -5.229336768388748169e-02 1.305311471223831177e-01 4.464933276176452637e-01 -1.457774825394153595e-02 2.112174639478325844e-03 -4.589619114995002747e-02 -1.522876024246215820e-01 2.143509835004806519e-01 -7.025775033980607986e-03 1.364421397447586060e-01 1.126965433359146118e-01 -2.802213728427886963e-01
1.217963695526123047e-01 4.241735637187957764e-01 2.924587577581405640e-02 2.250480465590953827e-02 3.247601911425590515e-02 1.506685912609100342e-01 2.201234847307205200e-01 1.742868497967720032e-02 -9.641933441162109375e-02 -1.427883282303810120e-02 8.649627119302749634e-02 -1.645833849906921387e-01 -2.769238650798797607e-01 -1.346690114587545395e-03 2.878875434398651123e-01 5.185229703783988953e-02 -5.175842717289924622e-02 -2.951025664806365967e-01 2.146320044994354248e-02 1.267339587211608887e-01 3.022581897675991058e-02 -2.995179593563079834e-01 2.469313591718673706e-01 -1.457497477531433105e-02 3.236507177352905273e-01 -2.541202604770660400e-01 5.801225453615188599e-02 1.208404172211885452e-02 2.265201508998870850e-01 1.735643148422241211e-01 3.849935159087181091e-02 1.057608574628829956e-01
-1.406830400228500366e-01 1.173662394285202026e-01 1.447874754667282104e-01 -3.501624614000320435e-02 1.971647143363952637e-01 4.032101482152938843e-02 2.158900797367095947e-01 3.423687443137168884e-02 -1.126212328672409058e-01 4.950815439224243164e-02 4.892453178763389587e-02 -3.358770534396171570e-02 4.998384509235620499e-03 -2.243229299783706665e-01 6.237915158271789551e-02 1.247279420495033264e-01 2.234392240643501282e-02 -2.422989457845687866e-01 -8.713597804307937622e-02 -4.679835736751556396e-01 8.247990906238555908e-02 -2.283247709274291992e-01 -2.712378278374671936e-02 1.152285709977149963e-01 2.171562612056732178e-02 -3.703071773052215576e-01 -1.857107281684875488e-01 9.640575945377349854e-02 -7.246313989162445068e-02 1.344169974327087402e-01 1.972358822822570801e-01 -4.063903689384460449e-01
-1.326447129249572754e-01 3.799565136432647705e-01 1.424877792596817017e-01 -8.872640132904052734e-02 -1.203964203596115112e-01 -2.995501160621643066e-01 1.575550287961959839e-01 -2.587416581809520721e-02 1.218318492174148560e-01 -2.773699164390563965e-01 3.511025756597518921e-02 1.213940232992172241e-01 -2.620813436806201935e-02 -2.191826105117797852e-01 -6.863372027873992920e-02 -9.697148948907852173e-02 -2.045219242572784424e-01 -2.796011231839656830e-02 -1.825007647275924683e-01 -5.225510336458683014e-03 4.524380713701248169e-02 -3.601052165031433105e-01 -1.699182540178298950e-01 3.223455697298049927e-02 2.914066016674041748e-01 1.156915724277496338e-02 1.509704999625682831e-02 4.613527655601501465e-02 3.141096830368041992e-01 2.611882686614990234e-01 -3.653347492218017578e-02 -1.278694421052932739e-01
-5.274650827050209045e-02 2.766916751861572266e-01 3.577372729778289795e-01 -2.357105538249015808e-02 4.100896790623664856e-02 -1.209732964634895325e-01 1.316991597414016724e-01 -5.607315525412559509e-02 -3.107839450240135193e-02 1.432679146528244019e-01 -6.740774214267730713e-02 1.777784377336502075e-01 -3.615440726280212402e-01 3.314490988850593567e-02 6.400614231824874878e-02 5.784189328551292419e-03 -1.754759401082992554e-01 1.533579975366592407e-01 -9.611823409795761108e-02 -3.112832307815551758e-01 -3.488389030098915100e-02 -5.124324560165405273e-02 3.333234488964080811e-01 1.597722470760345459e-01 3.493135571479797363e-01 -2.464757859706878662e-01 -1.535524278879165649e-01 8.404131233692169189e-02 -9.252198785543441772e-02 -1.050274148583412170e-01 2.024777047336101532e-02 -1.655471026897430420e-01
1.984612271189689636e-02 3.987371027469635010e-01 2.752269804477691650e-02 6.307536363601684570e-02 3.553909435868263245e-02 -2.593699377030134201e-03 1.562948524951934814e-01 1.605254262685775757e-01 1.919457316398620605e-01 -8.282167837023735046e-03 9.863361716270446777e-02 -1.235643923282623291e-01 -2.132952362298965454e-01 -1.011574119329452515e-01 1.728454828262329102e-01 -6.250556558370590210e-02 -8.730026334524154663e-02 -4.021541178226470947e-01 -3.520416095852851868e-03 -9.736938774585723877e-02 -1.676760464906692505e-01 -3.865022659301757812e-01 2.769634425640106201e-01 -3.658254398033022881e-03 1.247618421912193298e-01 -1.720169931650161743e-01 2.280913591384887695e-01 1.495513468980789185e-01 9.983408451080322266e-02 1.153264418244361877e-01 1.766444593667984009e-01 1.609754562377929688e-01
1.015096344053745270e-02 -6.982289999723434448e-02 1.049045473337173462e-01 7.200508564710617065e-02 3.699353430420160294e-03 -3.220891952514648438e-01 6.480356305837631226e-02 2.432080507278442383e-01 -4.851740598678588867e-02 -9.211726486682891846e-02 2.602863311767578125e-01 1.026970986276865005e-02 -3.099079728126525879e-01 1.718763560056686401e-01 -1.167780607938766479e-01 2.227520197629928589e-02 1.204635277390480042e-01 -1.096221432089805603e-01 -1.131157502532005310e-01 -1.915398538112640381e-01 1.058925595134496689e-02 -1.374141722917556763e-01 1.077988222241401672e-01 -2.505368292331695557e-01 4.410813152790069580e-01 -3.039631247520446777e-01 5.498589947819709778e-02 1.963713914155960083e-01 -1.474415957927703857e-01 1.500006318092346191e-01 -3.101392090320587158e-02 2.240260392427444458e-01
8.839632570743560791e-02 4.886873438954353333e-02 -4.418939724564552307e-02 1.987130194902420044e-01 2.097143791615962982e-02 -6.781936436891555786e-02 1.765878796577453613e-01 5.006069317460060120e-02 3.574730753898620605e-01 -1.836748570203781128e-01 2.559433579444885254e-01 2.678098678588867188e-01 1.300428435206413269e-02 -9.025537222623825073e-02 1.643590182065963745e-01 -7.869165856391191483e-04 -2.173199951648712158e-01 -2.323907762765884399e-01 9.627953171730041504e-02 -2.250951975584030151e-01 -1.222081556916236877e-01 -1.722198426723480225e-01 1.636138707399368286e-01 -9.277687221765518188e-02 -1.510483864694833755e-02 -4.044752418994903564e-01 -1.598930954933166504e-01 -1.111904159188270569e-01 6.634698063135147095e-02 2.911355495452880859e-01 9.607794880867004395e-02 1.850797086954116821e-01
9.721425175666809082e-02 2.787312567234039307e-01 -9.811475872993469238e-03 -1.510397195816040039e-01 -1.759513765573501587e-01 -6.369268894195556641e-02 -3.570824488997459412e-02 1.443254053592681885e-01 -2.288008630275726318e-01 -2.289427518844604492e-01 8.102281391620635986e-02 -1.825394183397293091e-01 -1.059490889310836792e-01 1.618218235671520233e-02 -1.235590577125549316e-01 1.167781651020050049e-01 -2.022528946399688721e-01 -2.087357044219970703e-01 -2.389506250619888306e-01 -2.144909203052520752e-01 3.127107620239257812e-01 -2.200318500399589539e-02 2.052083313465118408e-01 3.701388835906982422e-01 -2.139751240611076355e-02 -2.769725620746612549e-01 2.930241636931896210e-02 -2.804157137870788574e-02 -1.546332240104675293e-01 1.550002247095108032e-01 1.750015616416931152e-01 -1.595080345869064331e-01
-5.949949473142623901e-02 -6.981085240840911865e-02 1.469224691390991211e-01 -2.248377501964569092e-01 -1.026345565915107727e-01 9.609273821115493774e-02 2.280901968479156494e-01 2.501722276210784912e-01 1.852855980396270752e-01 -4.276992380619049072e-02 1.952296197414398193e-01 2.530634105205535889e-01 -5.445934087038040161e-02 4.752985388040542603e-02 7.882247865200042725e-02 -2.027133293449878693e-02 8.915228769183158875e-03 -2.123016715049743652e-01 -1.137988716363906860e-01 -8.905262500047683716e-02 1.518066078424453735e-01 -3.412470221519470215e-01 -1.147364452481269836e-01 2.042421512305736542e-02 2.159620523452758789e-01 -4.257632493972778320e-01 8.258754760026931763e-02 -3.195634782314300537e-01 -2.157896608114242554e-01 1.274905949831008911e-01 9.306699037551879883e-02 -8.637235313653945923e-02
1.640103012323379517e-01 2.191267907619476318e-01 1.567844301462173462e-01 -1.261404156684875488e-01 -9.181649982929229736e-02 -1.023742258548736572e-01 5.980553105473518372e-02 2.060794532299041748e-01 1.999860405921936035e-01 -5.239986255764961243e-02 -8.017678558826446533e-02 -1.871711909770965576e-01 -3.299838006496429443e-01 -4.135589599609375000e-01 6.691674888134002686e-02 1.419246196746826172e-01 1.262508183717727661e-01 -2.460619248449802399e-02 -1.790951937437057495e-01 -1.183065176010131836e-01 2.462951093912124634e-01 -3.033085465431213379e-01 6.085676699876785278e-02 2.721360027790069580e-01 1.505587249994277954e-01 -8.926745504140853882e-02 -1.960695534944534302e-01 -4.051593318581581116e-02 1.793688088655471802e-01 1.581001132726669312e-01 9.454071521759033203e-02 3.208455815911293030e-02
5.323716253042221069e-02 1.991417258977890015e-01 4.165389575064182281e-03 8.236030489206314087e-02 -1.103763803839683533e-01 -2.296677380800247192e-01 2.982093691825866699e-01 1.272461414337158203e-01 3.083710074424743652e-01 -1.970825642347335815e-01 8.177417516708374023e-02 2.669812440872192383e-01 -1.627886295318603516e-01 -1.229580193758010864e-01 -1.453019529581069946e-01 6.609050184488296509e-02 1.411673128604888916e-01 -9.209750592708587646e-02 -3.211709856986999512e-01 1.529338210821151733e-01 2.046271264553070068e-01 -1.067738011479377747e-01 3.274083137512207031e-01 -5.703854560852050781e-02 2.064298242330551147e-01 -1.502633392810821533e-01 7.054747641086578369e-02 -1.558690816164016724e-01 5.237665772438049316e-02 2.433290928602218628e-01 -1.548947244882583618e-01 5.075671896338462830e-02
-3.001463115215301514e-01 3.485507965087890625e-01 -4.278534650802612305e-02 -7.861883938312530518e-02 -4.600961506366729736e-02 -1.560624539852142334e-01 2.864303886890411377e-01 -2.311560362577438354e-01 5.906942859292030334e-02 -2.180268466472625732e-01 9.745961427688598633e-02 1.049622707068920135e-02 -2.761456966400146484e-01 -7.591312285512685776e-03 -2.863548696041107178e-01 9.184493869543075562e-02 6.206358969211578369e-02 -2.249438166618347168e-01 -7.148674130439758301e-02 -5.660177394747734070e-02 1.328908205032348633e-01 -6.800527870655059814e-02 -7.996484637260437012e-02 -5.266419425606727600e-02 2.033233642578125000e-01 1.648206114768981934e-01 2.925474010407924652e-02 -2.027794867753982544e-01 7.962373085319995880e-03 3.397827148437500000e-01 1.614722311496734619e-01 -2.116464376449584961e-01
9.393768012523651123e-02 4.163287281990051270e-01 -1.474337577819824219e-01 -1.715642660856246948e-01 -1.564311683177947998e-01 -1.678705513477325439e-01 2.393573075532913208e-01 3.073680773377418518e-02 -5.843536183238029480e-02 4.170509427785873413e-02 -1.212865710258483887e-01 1.675349846482276917e-02 -9.148164093494415283e-02 9.027723968029022217e-02 7.963042589835822582e-04 4.229727014899253845e-02 7.692522555589675903e-02 -5.254149436950683594e-02 -1.551380306482315063e-01 -2.472165077924728394e-01 1.730737686157226562e-01 -1.525791641324758530e-02 4.806134849786758423e-02 -1.123014688491821289e-01 7.261261343955993652e-02 -3.573008477687835693e-01 -4.691497683525085449e-01 1.807014644145965576e-01 -2.514012455940246582e-01 1.463776528835296631e-01 2.140458859503269196e-02 -8.708949387073516846e-02
-1.697842776775360107e-01 1.741203367710113525e-01 -2.282669991254806519e-01 -2.147037386894226074e-01 -1.902820020914077759e-01 -3.967543691396713257e-02 1.878777295351028442e-01 -3.023283183574676514e-01 1.641567200422286987e-01 4.184027761220932007e-02 1.616505719721317291e-02 5.229260772466659546e-02 -2.689768075942993164e-01 -1.216642409563064575e-01 -2.539714612066745758e-02 1.243356335908174515e-02 2.712703049182891846e-01 -1.601405888795852661e-01 -2.191437631845474243e-01 -1.571633666753768921e-01 -6.292551755905151367e-02 -2.881661430001258850e-02 -8.992193639278411865e-02 -2.901994585990905762e-01 2.014514654874801636e-01 -1.867353618144989014e-01 -2.331597208976745605e-01 -5.663386359810829163e-02 1.439958214759826660e-01 3.422704637050628662e-01 1.258539259433746338e-01 -5.225470662117004395e-02
3.331976011395454407e-02 6.102978438138961792e-02 -9.237080812454223633e-02 -4.830214008688926697e-02 1.655111089348793030e-02 1.918140053749084473e-02 3.700200095772743225e-02 -1.562211364507675171e-01 4.577384889125823975e-02 -3.159849047660827637e-01 4.220667481422424316e-01 5.715032108128070831e-03 6.012434512376785278e-02 5.397633835673332214e-02 -2.877236530184745789e-02 9.202468395233154297e-02 4.880752041935920715e-02 -8.021536469459533691e-02 -1.478220671415328979e-01 -1.206503361463546753e-01 -2.376813441514968872e-01 -2.317425459623336792e-01 -1.313214004039764404e-01 -1.308299880474805832e-02 3.952049911022186279e-01 -2.980749588459730148e-03 -5.372001230716705322e-02 1.147914677858352661e-02 1.688927114009857178e-01 3.740937411785125732e-01 3.172661364078521729e-01 -2.465033233165740967e-01
-3.168395459651947021e-01 2.523691058158874512e-01 -1.522230803966522217e-01 -1.916582584381103516e-01 -1.544356197118759155e-01 -1.077871024608612061e-01 3.081697821617126465e-01 -2.352383732795715332e-02 3.667000234127044678e-01 -1.169933676719665527e-01 8.987200260162353516e-02 -1.715751588344573975e-01 -2.568619251251220703e-01 -9.817233681678771973e-02 -1.347050368785858154e-01 4.036340489983558655e-02 -3.431174159049987793e-02 4.853668436408042908e-02 -3.088663518428802490e-02 -1.717190742492675781e-01 -4.138051345944404602e-02 -8.658563345670700073e-02 1.874751970171928406e-02 2.393548376858234406e-02 2.188199609518051147e-01 -1.695891320705413818e-01 8.732722699642181396e-02 3.486562892794609070e-02 -6.390544027090072632e-02 1.589140146970748901e-01 3.561774492263793945e-01 -2.795945405960083008e-01
-4.898278508335351944e-03 7.162242382764816284e-02 1.217866912484169006e-01 7.581118028610944748e-03 1.658148467540740967e-01 -2.024367153644561768e-01 -8.282332867383956909e-02 9.793235361576080322e-02 2.619982659816741943e-01 -1.744836419820785522e-01 6.755820661783218384e-02 1.429016888141632080e-01 -3.355844318866729736e-01 -8.386559784412384033e-02 2.015206366777420044e-01 -1.291724890470504761e-01 -4.033147394657135010e-01 8.530116640031337738e-03 -9.866596758365631104e-02 -1.469857990741729736e-01 -1.046257391571998596e-01 -2.461351901292800903e-01 1.301968693733215332e-01 -1.336465924978256226e-01 1.549383699893951416e-01 -3.054723143577575684e-01 2.528405189514160156e-01 2.032376974821090698e-01 7.730235904455184937e-02 2.365467101335525513e-01 -1.615115627646446228e-02 9.408089518547058105e-02
-2.488858699798583984e-01 2.716495990753173828e-01 1.567473411560058594e-01 -1.748920083045959473e-01 -1.721982061862945557e-01 -1.499132961034774780e-01 2.405506074428558350e-01 1.104372292757034302e-01 4.203225374221801758e-01 7.974132895469665527e-02 -1.802453100681304932e-01 2.138821780681610107e-02 -1.631172597408294678e-01 -2.073254585266113281e-01 8.330760896205902100e-02 2.167196944355964661e-02 -1.402318775653839111e-01 5.758880451321601868e-02 -3.322246372699737549e-01 -1.054617092013359070e-01 1.461237762123346329e-02 -7.037185877561569214e-02 3.799431025981903076e-02 4.629248753190040588e-02 1.664658039808273315e-01 -2.716968022286891937e-02 -5.537592247128486633e-02 1.171077787876129150e-01 -1.026697307825088501e-01 3.528550565242767334e-01 1.887396425008773804e-01 1.575191169977188110e-01
7.510893046855926514e-02 -1.323386281728744507e-02 2.188050895929336548e-01 -3.643198311328887939e-01 -3.279244527220726013e-02 2.672618627548217773e-01 1.822953373193740845e-01 1.924448907375335693e-01 -2.194408886134624481e-02 -9.407954663038253784e-02 1.046542525291442871e-01 -2.201485633850097656e-01 -9.487482160329818726e-02 -7.871975749731063843e-02 1.256556361913681030e-01 2.288145869970321655e-01 -2.246005684137344360e-01 -2.503605484962463379e-01 -3.247838914394378662e-01 -2.548357844352722168e-01 1.649654805660247803e-01 -8.908186107873916626e-02 1.950988620519638062e-01 -1.351262927055358887e-01 2.511916756629943848e-01 -7.392262667417526245e-02 7.995568960905075073e-02 -9.322869032621383667e-02 -5.753023922443389893e-02 1.787881404161453247e-01 1.005555316805839539e-01 -1.210704520344734192e-01
-1.258131116628646851e-01 4.420719668269157410e-02 2.698162794113159180e-01 -4.945491552352905273e-01 1.164801642298698425e-01 1.104861404746770859e-02 3.111987411975860596e-01 -1.591782122850418091e-01 3.253614529967308044e-02 -2.196679264307022095e-01 8.612799644470214844e-02 2.450116127729415894e-01 -1.727265268564224243e-01 2.337025105953216553e-02 -1.934616267681121826e-01 1.767029799520969391e-02 2.869612723588943481e-02 3.635498508810997009e-02 -2.258341312408447266e-01 -1.263628453016281128e-01 -1.563667356967926025e-01 -1.087321937084197998e-01 -1.172496657818555832e-02 -2.218272536993026733e-01 1.389362812042236328e-01 -2.169033735990524292e-01 -2.905819192528724670e-02 2.095354646444320679e-01 -1.499041616916656494e-01 -3.373471274971961975e-02 2.329069375991821289e-01 1.992174051702022552e-02
-1.810965836048126221e-01 1.958716511726379395e-01 -2.230927906930446625e-02 -1.696392297744750977e-01 2.647017240524291992e-01 -1.875364780426025391e-01 -6.093150004744529724e-02 1.512904092669487000e-02 -8.300262689590454102e-02 -4.646855965256690979e-02 1.856701076030731201e-01 -9.614065289497375488e-02 1.923712342977523804e-02 2.418026328086853027e-01 8.857653290033340454e-02 8.768979460000991821e-02 -1.736865639686584473e-01 -4.085014462471008301e-01 -2.388396561145782471e-01 -1.867059171199798584e-01 8.978772163391113281e-02 1.216325685381889343e-01 5.272828508168458939e-03 -1.120171770453453064e-01 2.257629036903381348e-01 -1.406143605709075928e-01 -2.985136508941650391e-01 -5.091441329568624496e-03 -2.513022720813751221e-01 3.247390985488891602e-01 9.962712228298187256e-02 -2.140358090400695801e-02
3.041211068630218506e-01 -5.525974929332733154e-02 2.027190327644348145e-01 -1.771252453327178955e-01 4.415304400026798248e-03 -1.661861389875411987e-01 1.710144132375717163e-01 5.974676925688982010e-03 -4.656725376844406128e-02 -8.042180538177490234e-02 5.667726695537567139e-02 2.653461396694183350e-01 -8.825752884149551392e-02 5.017163231968879700e-03 -6.417226046323776245e-02 -1.804595626890659332e-02 2.262036204338073730e-01 1.132744699716567993e-01 4.213055223226547241e-02 -2.194446176290512085e-01 -3.069676086306571960e-02 -1.031223163008689880e-01 -1.633410751819610596e-01 -2.601581215858459473e-01 5.133005380630493164e-01 -1.240935623645782471e-01 -8.693573065102100372e-03 -2.019913494586944580e-02 1.724814474582672119e-01 2.967636287212371826e-01 2.093853652477264404e-01 -1.402277946472167969e-01
-1.375343203544616699e-01 1.176092103123664856e-01 2.232397794723510742e-01 5.633132159709930420e-02 -2.524216659367084503e-02 -1.888846755027770996e-01 1.293450295925140381e-01 -2.108545228838920593e-02 2.336695641279220581e-01 3.215218335390090942e-02 3.318380415439605713e-01 1.323064416646957397e-01 1.897038072347640991e-01 2.373371832072734833e-02 -3.762438893318176270e-02 6.562874466180801392e-02 1.352017670869827271e-01 -1.911273598670959473e-01 6.481644511222839355e-02 -2.243115752935409546e-02 2.874020636081695557e-01 7.607792969793081284e-03 2.445924328640103340e-03 -6.114308536052703857e-02 2.384915202856063843e-01 -2.156342864036560059e-01 -3.397302031517028809e-01 1.910317093133926392e-01 1.221963912248611450e-01 3.638091683387756348e-01 4.987120628356933594e-02 -2.902508080005645752e-01
-2.590522766113281250e-01 3.503324389457702637e-01 1.665878593921661377e-01 1.096876487135887146e-01 -2.367008030414581299e-01 -3.539909422397613525e-01 1.914137005805969238e-01 8.979807794094085693e-02 -1.550725251436233521e-01 -2.360392212867736816e-01 5.449303612112998962e-02 2.153433412313461304e-01 1.552129443734884262e-02 2.231345027685165405e-01 1.404055804014205933e-01 2.220107018947601318e-01 -2.929761819541454315e-02 -1.680996865034103394e-01 -2.469390332698822021e-01 -1.584710478782653809e-01 9.642673656344413757e-03 -9.248539805412292480e-02 1.949865967035293579e-01 -1.038719527423381805e-02 3.155113756656646729e-02 -9.769376367330551147e-02 -2.610050141811370850e-01 4.485777020454406738e-02 -1.213789656758308411e-01 1.164451241493225098e-01 -5.041838809847831726e-02 -1.506923437118530273e-01
1.676217466592788696e-01 3.205412328243255615e-01 -1.566299200057983398e-01 -1.146810874342918396e-01 1.546190530061721802e-01 -1.276754289865493774e-01 1.289089769124984741e-01 9.027473628520965576e-02 1.962420716881752014e-02 -1.193931028246879578e-01 8.250330388545989990e-02 -2.295736074447631836e-01 -3.502877950668334961e-01 -1.963654011487960815e-01 -1.186161711812019348e-01 6.180090084671974182e-02 1.939566284418106079e-01 -2.901564538478851318e-01 -2.108748257160186768e-01 -1.866583377122879028e-01 7.015892863273620605e-02 -1.069379970431327820e-02 6.531430408358573914e-03 1.454250793904066086e-02 1.145839574746787548e-03 1.919335126876831055e-02 3.771616145968437195e-02 -1.708966642618179321e-01 -3.241598978638648987e-02 4.955326318740844727e-01 -5.104327946901321411e-02 -1.630309820175170898e-01
4.430826753377914429e-03 -4.173778742551803589e-02 5.754850059747695923e-02 -2.746432423591613770e-01 1.212195977568626404e-01 1.594811379909515381e-01 -1.375663559883832932e-02 -7.778592407703399658e-02 -5.841905623674392700e-02 -4.992668330669403076e-02 1.533789634704589844e-01 2.649474516510963440e-02 -3.080311045050621033e-02 2.698311507701873779e-01 -8.961056917905807495e-02 2.446266710758209229e-01 -1.640094369649887085e-01 -1.853698045015335083e-01 -3.610678613185882568e-01 -5.965366587042808533e-02 1.202470660209655762e-01 -1.061110273003578186e-01 7.254519313573837280e-02 5.556177720427513123e-02 5.421399474143981934e-01 -1.949621140956878662e-01 1.232542563229799271e-02 -1.527254879474639893e-01 -1.659901440143585205e-02 1.981517821550369263e-01 2.543970346450805664e-01 1.115690991282463074e-01
-7.495157886296510696e-03 2.261185459792613983e-02 -3.089001402258872986e-02 -9.426639974117279053e-02 1.081477664411067963e-02 4.740589857101440430e-02 1.648378968238830566e-01 9.090133011341094971e-02 -2.552478611469268799e-01 3.058903813362121582e-01 3.803885579109191895e-01 2.083376049995422363e-01 1.177848875522613525e-02 4.017372801899909973e-02 3.054045885801315308e-02 2.473265081644058228e-01 -1.136525645852088928e-01 -8.888162672519683838e-02 -4.451517760753631592e-01 3.519947349559515715e-04 -2.006681449711322784e-02 -1.176493838429450989e-01 -2.509734593331813812e-02 -2.011226117610931396e-02 4.075460135936737061e-01 -2.157505452632904053e-01 -6.209925562143325806e-02 -3.106640465557575226e-02 -8.827850222587585449e-02 2.724338471889495850e-01 5.891516804695129395e-02 -6.256013363599777222e-02
-3.523261845111846924e-01 3.890786767005920410e-01 -1.732177138328552246e-01 -2.166269272565841675e-01 2.345441281795501709e-02 -2.414823323488235474e-02 1.322176903486251831e-01 -3.194205090403556824e-02 -3.068730607628822327e-02 -1.770940124988555908e-01 -4.953978210687637329e-02 5.783425271511077881e-02 -1.910916715860366821e-01 -5.683399364352226257e-02 -2.810099124908447266e-01 -2.052230387926101685e-01 1.914892494678497314e-01 -2.421597838401794434e-01 -1.129658818244934082e-01 -9.790832549333572388e-02 9.430194646120071411e-02 -1.429155468940734863e-01 -3.411587793380022049e-03 -2.155918926000595093e-01 2.103540748357772827e-01 -1.509700864553451538e-01 -4.677409306168556213e-02 -1.919439733028411865e-01 1.002453267574310303e-01 2.952509224414825439e-01 1.772633492946624756e-01 -2.834549546241760254e-02
1.939104683697223663e-02 4.482580721378326416e-01 -4.070859402418136597e-02 -1.373916268348693848e-01 -1.109735444188117981e-01 9.015806764364242554e-02 1.621064096689224243e-01 -1.703088283538818359e-01 -2.197932451963424683e-02 -8.318699896335601807e-03 -6.813533604145050049e-02 4.219428077340126038e-02 2.956664375960826874e-02 6.407783180475234985e-02 1.538532674312591553e-01 1.095992699265480042e-01 2.540979981422424316e-01 -5.178049951791763306e-02 -2.432475686073303223e-01 -2.744002342224121094e-01 8.852533996105194092e-02 -9.831164032220840454e-03 2.928048968315124512e-01 1.718561202287673950e-01 1.530779749155044556e-01 -2.432990819215774536e-01 -2.911431789398193359e-01 1.216481253504753113e-01 -1.568560749292373657e-01 2.661018073558807373e-01 -8.562935888767242432e-02 -2.119883298873901367e-01
3.311821520328521729e-01 3.469595909118652344e-01 7.094982266426086426e-02 9.923637658357620239e-02 -3.577075898647308350e-01 -1.145947258919477463e-02 3.818490356206893921e-02 -1.225337982177734375e-01 1.515295058488845825e-01 -1.625328958034515381e-01 1.348367482423782349e-01 6.060553714632987976e-02 -1.631736606359481812e-01 2.297783084213733673e-02 -1.141174510121345520e-02 2.302725762128829956e-01 5.406321957707405090e-02 -2.152120471000671387e-01 -1.147722229361534119e-01 8.909121155738830566e-03 5.453722178936004639e-02 -6.890424340963363647e-02 2.081379294395446777e-02 -2.529360949993133545e-01 2.345697581768035889e-01 -1.688821166753768921e-01 -1.280527561902999878e-01 2.295947521924972534e-01 8.639971166849136353e-02 2.274078130722045898e-01 4.257867112755775452e-02 -3.326932489871978760e-01
1.932184696197509766e-01 2.618278264999389648e-01 2.022059410810470581e-01 8.872831612825393677e-02 1.242619976401329041e-01 -3.763857111334800720e-02 1.114496290683746338e-01 -5.034875124692916870e-02 2.270507812500000000e-01 -1.270176619291305542e-01 3.086890093982219696e-02 -1.570238173007965088e-01 -3.244845867156982422e-01 5.855759605765342712e-02 -2.914734743535518646e-02 6.640397757291793823e-02 -4.393885284662246704e-02 -2.506652176380157471e-01 -2.067462652921676636e-01 6.703169643878936768e-02 -1.628050357103347778e-01 -2.103177756071090698e-01 3.807224929332733154e-01 2.101674377918243408e-01 1.828693449497222900e-01 -2.151936888694763184e-01 2.058893144130706787e-01 -1.558892726898193359e-01 1.308751013129949570e-02 2.944107949733734131e-01 -3.326877951622009277e-02 2.954711206257343292e-03
-2.825235202908515930e-02 3.385534584522247314e-01 6.655510514974594116e-02 -1.712048947811126709e-01 3.263672813773155212e-02 -1.216917783021926880e-01 3.108755648136138916e-01 6.058646738529205322e-02 -9.340017288923263550e-02 -2.983309328556060791e-01 -1.760133914649486542e-02 6.154751032590866089e-02 -2.088542729616165161e-01 2.486917190253734589e-02 -1.538808345794677734e-01 -4.460413753986358643e-02 -7.820833474397659302e-02 3.009997606277465820e-01 -1.663786768913269043e-01 -1.891051232814788818e-01 -1.098855808377265930e-01 2.098107933998107910e-01 8.523459732532501221e-02 -2.597683966159820557e-01 2.585295736789703369e-01 -2.182980626821517944e-01 -3.876772224903106689e-01 4.131201282143592834e-02 -9.852942079305648804e-03 6.044051796197891235e-02 -4.082421213388442993e-02 -3.911743871867656708e-03
5.966643989086151123e-02 2.214830368757247925e-01 -6.692770868539810181e-02 1.125690862536430359e-01 1.466703116893768311e-01 1.284087896347045898e-01 1.264495849609375000e-01 2.294073551893234253e-01 3.017169535160064697e-01 -1.006373763084411621e-01 -5.253723263740539551e-02 -8.347797393798828125e-02 -3.465511202812194824e-01 -7.568532228469848633e-02 -5.124217644333839417e-02 1.710343211889266968e-01 4.132992587983608246e-03 -1.789709627628326416e-01 -2.415721565485000610e-01 5.635181814432144165e-02 7.304856181144714355e-02 -1.667821407318115234e-01 2.004071325063705444e-01 2.378122694790363312e-02 9.975890070199966431e-02 -3.786762356758117676e-01 1.028911620378494263e-01 2.174126356840133667e-01 1.176030784845352173e-01 3.583430647850036621e-01 -1.664659082889556885e-01 8.004201203584671021e-02
8.930650539696216583e-03 1.993344724178314209e-01 -1.228182613849639893e-01 2.476423531770706177e-01 -1.433253735303878784e-01 -1.224635541439056396e-01 2.535151839256286621e-01 2.320451475679874420e-02 4.241371452808380127e-01 -2.373710423707962036e-01 1.473426520824432373e-01 1.941308528184890747e-01 -1.861119568347930908e-01 -2.777159512042999268e-01 1.232515275478363037e-02 -1.576950028538703918e-02 -3.681082278490066528e-03 -6.516588479280471802e-02 -1.905650645494461060e-01 1.414544284343719482e-01 1.066272035241127014e-01 -1.972785294055938721e-01 6.706207245588302612e-02 3.969747107475996017e-03 2.426085621118545532e-01 -1.625581383705139160e-01 -1.927957087755203247e-01 -2.122687101364135742e-01 4.758606478571891785e-02 2.850876152515411377e-01 3.556732088327407837e-02 -8.903149515390396118e-02
3.704169020056724548e-02 5.026417374610900879e-01 1.661804690957069397e-02 2.730032429099082947e-02 -1.681685745716094971e-01 1.895620822906494141e-01 -2.115003997460007668e-03 2.703589498996734619e-01 7.375334203243255615e-02 -2.128110677003860474e-01 2.211738228797912598e-01 1.473973691463470459e-01 -1.610608398914337158e-01 -2.154124379158020020e-01 -1.570310592651367188e-01 -5.837246775627136230e-02 2.253756970167160034e-01 -9.252614527940750122e-02 7.846494764089584351e-02 -5.049632489681243896e-02 1.546612232923507690e-01 -2.404836267232894897e-01 5.731122102588415146e-03 1.085252966731786728e-02 2.333869487047195435e-01 -7.382404990494251251e-03 -3.213262185454368591e-02 -2.556628733873367310e-02 7.844255305826663971e-03 1.312261074781417847e-01 2.447713017463684082e-01 -3.201467394828796387e-01
2.650206387042999268e-01 1.030851528048515320e-02 3.645879328250885010e-01 -1.664555519819259644e-01 -1.574898809194564819e-01 -5.736522842198610306e-03 1.767490208148956299e-01 2.761093974113464355e-01 3.936634585261344910e-02 -3.521874547004699707e-02 2.318373918533325195e-01 -8.806034177541732788e-02 -1.477465182542800903e-01 -2.677944898605346680e-01 -4.490294307470321655e-02 2.216022908687591553e-01 -2.590698599815368652e-01 -2.906004786491394043e-01 -1.576224863529205322e-01 -3.340489566326141357e-01 1.508471788838505745e-03 -6.911174952983856201e-02 8.900847285985946655e-02 -5.477739498019218445e-02 8.510476350784301758e-02 -1.948048733174800873e-02 7.987169548869132996e-03 -1.157388761639595032e-01 -1.893309354782104492e-01 1.678357571363449097e-01 1.958601325750350952e-01 -2.437682449817657471e-02
-1.042454913258552551e-01 3.564289510250091553e-01 1.473447233438491821e-01 -5.760278552770614624e-02 -7.237619906663894653e-02 -2.402447611093521118e-01 7.766692340373992920e-02 1.214054040610790253e-02 1.310741305351257324e-01 -1.384711414575576782e-01 -1.092730984091758728e-01 2.892922982573509216e-02 -1.792637109756469727e-01 -2.801154851913452148e-01 1.219758167862892151e-01 1.137495264410972595e-01 -2.905599772930145264e-01 8.798711001873016357e-02 -2.380422800779342651e-01 -1.467562913894653320e-01 -3.969999775290489197e-02 -1.645023971796035767e-01 -3.996698651462793350e-03 3.880686685442924500e-02 2.275521494448184967e-02 -4.513720981776714325e-03 -3.451531529426574707e-01 1.949181109666824341e-01 2.464589923620223999e-01 2.956329286098480225e-01 2.500915825366973877e-01 -1.072464585304260254e-01
1.520744115114212036e-01 1.149138286709785461e-01 2.679809331893920898e-01 -2.437165528535842896e-01 -5.063701048493385315e-02 -1.180456280708312988e-01 2.271042615175247192e-01 -6.625266373157501221e-02 -9.674369543790817261e-02 -2.479520887136459351e-01 2.118882536888122559e-01 2.793682813644409180e-01 -5.319732427597045898e-02 -6.358069926500320435e-02 1.368274241685867310e-01 8.064798265695571899e-02 2.444093525409698486e-01 -1.029982864856719971e-01 1.074561178684234619e-01 -6.729216128587722778e-02 -1.310176402330398560e-01 -3.607771545648574829e-02 2.231274358928203583e-02 -2.865534424781799316e-01 2.882467210292816162e-01 9.160853922367095947e-02 -1.458031684160232544e-01 -1.287074410356581211e-03 -2.390434034168720245e-02 4.055572450160980225e-01 -1.059291884303092957e-01 -2.400117814540863037e-01
-1.690113693475723267e-01 9.514023549854755402e-03 1.230537891387939453e-03 8.241568505764007568e-02 -1.100523769855499268e-01 -3.885373473167419434e-01 7.468885183334350586e-02 2.080572955310344696e-02 7.280677556991577148e-02 -4.621334839612245560e-03 1.081168130040168762e-01 4.095873832702636719e-01 1.709121018648147583e-01 2.009256370365619659e-02 -9.369318932294845581e-02 1.312486380338668823e-01 -1.020758450031280518e-01 -2.192331254482269287e-01 -3.776482641696929932e-01 -3.953720256686210632e-02 -2.086353860795497894e-02 -3.544772416353225708e-02 -2.173779648728668690e-04 9.480561316013336182e-02 3.604553341865539551e-01 -1.204444095492362976e-01 -2.531967759132385254e-01 8.191658183932304382e-03 7.697831839323043823e-02 1.028143167495727539e-01 8.771081268787384033e-02 -3.300454616546630859e-01
-3.532470166683197021e-01 4.472488760948181152e-01 1.330921947956085205e-01 -4.118802025914192200e-02 -1.546583324670791626e-01 -6.784243136644363403e-02 -6.058818846940994263e-02 4.514839500188827515e-02 -1.335054542869329453e-02 1.488832980394363403e-01 3.745410442352294922e-01 -1.344194710254669189e-01 -2.874757349491119385e-01 -1.483276188373565674e-01 1.293945126235485077e-02 -1.895860955119132996e-02 2.177778165787458420e-03 -5.185040086507797241e-02 -1.345421820878982544e-01 -1.979481130838394165e-01 -1.713012903928756714e-01 4.643744230270385742e-02 1.740945726633071899e-01 -2.391303181648254395e-01 4.555897787213325500e-02 -1.020390242338180542e-01 -5.141529068350791931e-02 1.341554671525955200e-01 9.745759516954421997e-02 2.696894407272338867e-01 9.495669603347778320e-02 -1.798126846551895142e-01
6.897474825382232666e-02 2.878796160221099854e-01 -1.948385387659072876e-01 -2.516277693212032318e-02 2.729559084400534630e-03 -1.721657961606979370e-01 1.566878557205200195e-01 1.430509835481643677e-01 -2.213318273425102234e-02 -3.334097266197204590e-01 7.203931361436843872e-02 -7.471292279660701752e-03 1.217954512685537338e-02 4.207524284720420837e-02 2.837239801883697510e-01 -1.111574918031692505e-01 -8.266968652606010437e-03 -5.390758067369461060e-02 -1.500666588544845581e-01 -3.831259906291961670e-01 -4.144657030701637268e-02 -2.310055494308471680e-02 2.009736299514770508e-01 -4.715352505445480347e-02 2.457865476608276367e-01 -2.479095160961151123e-01 -3.031562268733978271e-01 -2.045377194881439209e-01 1.593082025647163391e-02 2.283176779747009277e-02 1.358250677585601807e-01 3.089658021926879883e-01
-4.004239290952682495e-02 1.934925317764282227e-01 1.814791709184646606e-01 -1.184808388352394104e-01 1.226671487092971802e-01 6.921415030956268311e-02 9.952344745397567749e-02 -1.112054288387298584e-01 7.524713128805160522e-02 -2.222475968301296234e-02 6.079225987195968628e-02 2.164546996355056763e-01 -3.969233036041259766e-01 -1.569529175758361816e-01 3.510039150714874268e-01 1.231327354907989502e-01 -4.956760630011558533e-02 -2.782156765460968018e-01 -5.590829625725746155e-02 4.207997024059295654e-02 3.665714291855692863e-03 -9.934777766466140747e-02 1.860919445753097534e-01 -2.226562052965164185e-02 -1.292686611413955688e-01 -3.625253736972808838e-01 -1.559963077306747437e-01 6.311242282390594482e-02 -1.824783086776733398e-01 3.106504380702972412e-01 -2.372042536735534668e-01 -4.832944273948669434e-02
-1.399815678596496582e-01 3.518091440200805664e-01 3.280279412865638733e-02 4.846411943435668945e-02 -6.942665576934814453e-02 -2.321659475564956665e-01 2.639569342136383057e-01 -2.426837831735610962e-01 1.507940888404846191e-02 -2.855514883995056152e-01 -3.062397614121437073e-02 -8.866928517818450928e-02 -6.321202963590621948e-02 1.233214605599641800e-02 -2.887718081474304199e-01 -1.235231235623359680e-01 -1.835585236549377441e-01 -2.405379414558410645e-01 -2.815261110663414001e-02 -9.343959391117095947e-02 9.321232140064239502e-02 -7.972167432308197021e-02 -9.984001517295837402e-02 -9.191054105758666992e-02 2.685215473175048828e-01 -5.966368690133094788e-02 -2.256334759294986725e-03 -3.513858914375305176e-01 2.917150594294071198e-02 3.189964592456817627e-01 1.701714098453521729e-01 -8.552487194538116455e-02
-1.158935800194740295e-01 2.304531186819076538e-01 1.020418200641870499e-02 -1.138375028967857361e-01 -2.773244976997375488e-01 -4.279326200485229492e-01 3.589521646499633789e-01 1.798393391072750092e-02 1.674569696187973022e-01 1.103262901306152344e-01 4.521292075514793396e-02 -9.074571728706359863e-02 -3.555445745587348938e-02 1.032431703060865402e-02 -4.492738097906112671e-02 -1.652620881795883179e-01 -5.873865634202957153e-02 1.477220952510833740e-01 -1.755232959985733032e-01 -1.221259608864784241e-01 4.277455061674118042e-02 -1.013772860169410706e-01 8.216486871242523193e-02 7.421741634607315063e-02 2.042502164840698242e-01 -3.528316020965576172e-01 -4.912390932440757751e-02 6.150973215699195862e-02 3.839575499296188354e-02 3.343304693698883057e-01 2.503636181354522705e-01 7.936512678861618042e-02
-3.082164796069264412e-03 2.210221588611602783e-01 1.896618604660034180e-01 6.535449624061584473e-02 8.411908149719238281e-02 6.711139529943466187e-02 3.268216922879219055e-02 2.855504490435123444e-02 -5.015214905142784119e-02 8.513087779283523560e-02 6.163615733385086060e-02 -7.098134607076644897e-02 -1.569467335939407349e-01 -1.906335800886154175e-01 8.174654841423034668e-02 1.157434061169624329e-01 3.335697343572974205e-03 -1.945557892322540283e-01 -1.463242918252944946e-01 -3.137940168380737305e-01 2.425642460584640503e-01 -1.561836153268814087e-01 -3.807078301906585693e-02 1.721848249435424805e-01 1.334307622164487839e-02 -3.756074607372283936e-01 -3.050230145454406738e-01 1.631231307983398438e-01 3.034147433936595917e-02 1.565920114517211914e-01 8.728210628032684326e-02 -4.813998341560363770e-01
-4.989086091518402100e-02 1.072347164154052734e-01 2.073036879301071167e-02 5.844973772764205933e-02 9.610776603221893311e-02 -1.869938820600509644e-01 1.332000344991683960e-01 -2.783161215484142303e-02 -1.416177004575729370e-01 -2.369937598705291748e-01 -4.374992102384567261e-02 4.336288571357727051e-02 -2.687485218048095703e-01 -8.940125256776809692e-02 1.922165602445602417e-01 1.083176508545875549e-01 8.255819231271743774e-02 -1.507107466459274292e-01 -4.404424503445625305e-02 -2.164496183395385742e-01 3.908424824476242065e-02 -4.035646319389343262e-01 -1.128003001213073730e-01 1.427217870950698853e-01 -3.900246694684028625e-02 -3.413574695587158203e-01 -2.013081759214401245e-01 3.309988602995872498e-02 -3.672635555267333984e-01 3.563007116317749023e-01 1.451108232140541077e-02 -1.140867546200752258e-01
-2.802655696868896484e-01 8.234912902116775513e-02 -1.643154621124267578e-01 -1.025589480996131897e-01 6.492553651332855225e-02 4.705123975872993469e-02 -1.027230322360992432e-01 5.446271598339080811e-02 3.530400693416595459e-01 -3.422641158103942871e-01 -9.210018813610076904e-02 -1.002941429615020752e-01 -3.428618311882019043e-01 1.614164859056472778e-01 -1.289473176002502441e-01 8.086492866277694702e-02 1.404937654733657837e-01 -1.262745708227157593e-01 -1.584057658910751343e-01 -2.244148105382919312e-01 2.575104534626007080e-01 -3.079683147370815277e-02 3.865447640419006348e-02 -1.900812238454818726e-01 3.489799797534942627e-02 -2.805930674076080322e-01 -2.247448414564132690e-01 9.853209555149078369e-02 1.935882419347763062e-01 1.794810742139816284e-01 6.447663158178329468e-02 -8.083580061793327332e-03
-9.994578361511230469e-02 -2.842651307582855225e-02 -4.063460230827331543e-02 5.633494257926940918e-02 -2.329720556735992432e-01 5.091833323240280151e-02 8.256343007087707520e-02 5.770610272884368896e-02 5.242841690778732300e-02 -3.756951540708541870e-02 3.349904716014862061e-01 1.155488193035125732e-01 -7.450602203607559204e-02 -5.611605569720268250e-02 -1.115670353174209595e-01 1.108846813440322876e-01 -6.673252582550048828e-02 -1.847178190946578979e-01 -1.784260272979736328e-01 -2.551139295101165771e-01 -1.591357886791229248e-01 1.650305348448455334e-03 2.268467396497726440e-01 -6.186779960989952087e-02 2.309800833463668823e-01 -3.195666670799255371e-01 5.303828790783882141e-02 -4.426462054252624512e-01 -1.783711165189743042e-01 6.493207067251205444e-02 -6.617113947868347168e-02 -3.787458837032318115e-01
-6.383361667394638062e-02 2.919550240039825439e-01 2.697390913963317871e-01 -4.078254401683807373e-01 8.097406476736068726e-02 1.130216289311647415e-02 3.123339712619781494e-01 3.419432044029235840e-02 -6.163962930440902710e-02 -1.695857793092727661e-01 2.478194236755371094e-01 8.480982482433319092e-02 -1.542169600725173950e-01 -9.224234521389007568e-02 -2.604832053184509277e-01 1.091257035732269287e-01 -5.966424196958541870e-02 7.102878391742706299e-02 -2.023695111274719238e-01 -1.039713472127914429e-01 -5.213112756609916687e-02 -2.809038013219833374e-02 1.620964407920837402e-01 -2.154696881771087646e-01 1.544826626777648926e-01 2.714960277080535889e-02 -1.893797814846038818e-01 2.483253479003906250e-01 2.677525207400321960e-02 1.732054632157087326e-03 3.036413192749023438e-01 3.681846708059310913e-02
2.019504830241203308e-02 8.949908614158630371e-02 1.593537181615829468e-01 -2.601020634174346924e-01 -1.038870960474014282e-02 7.306013256311416626e-02 -7.000923901796340942e-02 1.656921654939651489e-01 -1.014352068305015564e-01 3.676644340157508850e-02 5.067706480622291565e-02 -7.916165143251419067e-02 -3.966941833496093750e-01 1.510810405015945435e-01 -8.305826038122177124e-02 2.276388555765151978e-01 -5.919817835092544556e-02 -2.643225789070129395e-01 -1.470692306756973267e-01 -2.375414408743381500e-02 1.081408411264419556e-01 2.248847782611846924e-01 3.995759487152099609e-01 1.048114802688360214e-02 8.332278579473495483e-02 -4.212790131568908691e-01 -1.627444662153720856e-02 -1.938283890485763550e-01 -6.761842966079711914e-02 2.385204732418060303e-01 3.003462450578808784e-03 -4.446262493729591370e-03
-2.699682414531707764e-01 2.471821159124374390e-01 2.533191442489624023e-01 -2.460739016532897949e-01 9.408597834408283234e-03 -3.302551209926605225e-01 2.711737453937530518e-01 -1.264018565416336060e-01 -9.038554504513740540e-03 -2.134314626455307007e-01 -7.425841689109802246e-02 -2.075420320034027100e-01 -1.604778692126274109e-02 -2.514448761940002441e-01 -7.544527947902679443e-02 2.550048232078552246e-01 1.030957698822021484e-01 -8.963888138532638550e-02 -9.195213019847869873e-02 -2.762877047061920166e-01 2.437635660171508789e-01 1.259011402726173401e-02 2.234460711479187012e-01 4.867703467607498169e-02 1.571851223707199097e-01 -1.898933053016662598e-01 -1.086556818336248398e-02 -1.597627252340316772e-01 -4.917149990797042847e-02 -9.405905753374099731e-02 1.796973869204521179e-02 2.956656552851200104e-02
-1.289719343185424805e-01 8.349804580211639404e-02 -1.447658836841583252e-01 -3.055820763111114502e-01 -6.413978338241577148e-02 1.565723121166229248e-01 4.733641818165779114e-02 2.235790342092514038e-02 -2.035578340291976929e-01 1.457891911268234253e-01 7.296493649482727051e-02 -3.001661971211433411e-02 -1.322334259748458862e-01 -6.848452985286712646e-02 3.217688947916030884e-02 1.982216387987136841e-01 -1.514177471399307251e-01 -2.672676146030426025e-01 -2.013322412967681885e-01 -3.428553938865661621e-01 1.506220698356628418e-01 -1.545709185302257538e-02 4.776405990123748779e-01 1.061928421258926392e-01 2.147405743598937988e-01 -2.445424795150756836e-01 -2.176703214645385742e-01 -5.531235039234161377e-02 -5.627881735563278198e-02 4.111278057098388672e-02 1.475273668766021729e-01 -3.880197554826736450e-02
-3.417744860053062439e-02 1.639093458652496338e-02 -3.594883531332015991e-02 -1.254610121250152588e-01 -9.946155548095703125e-02 4.582591727375984192e-02 -1.258862465620040894e-01 1.081172674894332886e-01 6.338702887296676636e-02 6.072985474020242691e-03 1.667172275483608246e-02 9.018670767545700073e-02 8.269078098237514496e-03 -3.372518345713615417e-02 -7.761321216821670532e-02 1.237645000219345093e-01 -3.532675206661224365e-01 -3.312493860721588135e-01 -8.533301949501037598e-02 -2.136458903551101685e-01 1.717551797628402710e-01 -5.752426013350486755e-02 2.747094333171844482e-01 2.624469101428985596e-01 2.950882613658905029e-01 -2.040739953517913818e-01 -2.207752913236618042e-01 4.832183569669723511e-02 9.855850040912628174e-02 1.881013363599777222e-01 3.331246376037597656e-01 -3.263689875602722168e-01
3.442246001213788986e-03 -9.072889573872089386e-03 2.418276369571685791e-01 4.448228701949119568e-02 -6.695731729269027710e-02 -3.325744271278381348e-01 3.354858458042144775e-01 1.517286747694015503e-01 1.676792502403259277e-01 -6.424961239099502563e-02 -9.935691207647323608e-02 -2.677516043186187744e-01 -1.643916815519332886e-01 -1.136598959565162659e-01 -4.089531954377889633e-03 -2.458476275205612183e-02 7.329408079385757446e-02 -7.928800582885742188e-02 -1.705277711153030396e-01 -6.978067010641098022e-02 2.424876764416694641e-02 -4.214290902018547058e-02 -1.527995914220809937e-01 8.945245295763015747e-02 3.439534604549407959e-01 -2.290246784687042236e-01 -1.304702311754226685e-01 -9.042252786457538605e-03 3.110755085945129395e-01 2.583871483802795410e-01 2.773369252681732178e-01 1.636597812175750732e-01
8.730296045541763306e-02 7.912072539329528809e-02 9.160483628511428833e-02 -4.657759889960289001e-02 -6.663067732006311417e-03 -1.531268954277038574e-01 -1.615142263472080231e-02 -4.130032286047935486e-02 -3.388885036110877991e-02 -8.811867237091064453e-02 -1.465414315462112427e-01 5.363782867789268494e-03 -3.308701217174530029e-01 -2.933947741985321045e-02 -1.909657865762710571e-01 6.691434234380722046e-02 -8.600638806819915771e-02 1.857605576515197754e-01 5.603083223104476929e-02 -1.374688446521759033e-01 -1.781631447374820709e-02 2.140684872865676880e-01 -8.922246843576431274e-02 -4.606841877102851868e-02 5.033206939697265625e-01 -3.191682696342468262e-01 -2.585982680320739746e-01 -3.537879884243011475e-02 -5.601322278380393982e-03 3.646963834762573242e-01 2.965855598449707031e-01 -6.253804266452789307e-02
1.368877291679382324e-01 2.147362381219863892e-01 5.694619938731193542e-02 1.366643700748682022e-02 -1.156935747712850571e-02 -2.094531664624810219e-03 -1.160831376910209656e-02 -1.560852825641632080e-01 -7.336453348398208618e-02 1.533517390489578247e-01 4.274179413914680481e-02 2.947216667234897614e-02 -2.021530121564865112e-01 6.739375647157430649e-03 -3.318152576684951782e-02 2.852150797843933105e-02 -1.657274514436721802e-01 -4.897578358650207520e-01 -1.728689074516296387e-01 -2.565778493881225586e-01 2.882041335105895996e-01 -6.406804313883185387e-04 -3.611029358580708504e-03 1.202100887894630432e-01 1.165967509150505066e-01 -3.157982826232910156e-01 -2.169256806373596191e-01 -3.625622391700744629e-02 -8.517081290483474731e-02 8.786801993846893311e-02 2.710613310337066650e-01 -3.492149710655212402e-01
[truncated: 3,274,019 more chars]
