# Supplementary material for: The Language of Innovation
Source: PLoS One. 2020 Apr 30;15(4):e0230107. doi: 10.1371/journal.pone.0230107 (PMC7194493; doi:10.1371/journal.pone.0230107)
Supplement: S13 File — (GZ) [file pone.0230107.s013.tar.gz › 1991-1995/V2Run_10_VS_4500_embeddings1991-1995ED32.txt]

-1.440695766359567642e-02 5.328926816582679749e-02 2.809764742851257324e-01 7.129556685686111450e-02 1.661307662725448608e-01 3.497072681784629822e-02 -1.092711910605430603e-01 1.103376224637031555e-01 1.055839881300926208e-01 2.245211973786354065e-03 8.691974729299545288e-02 8.499421924352645874e-02 -4.065853357315063477e-01 1.617982089519500732e-01 2.468230873346328735e-01 -2.900439798831939697e-01 -3.147292137145996094e-01 -7.431866228580474854e-02 2.970006503164768219e-02 -1.473189443349838257e-01 8.543180301785469055e-03 -5.420189723372459412e-02 -3.458452224731445312e-02 2.086913287639617920e-01 6.335360230877995491e-04 2.335310876369476318e-01 -4.394601881504058838e-01 -1.047489419579505920e-01 4.534830804914236069e-03 -1.895235627889633179e-01 -1.502755284309387207e-01 -7.373206317424774170e-02
-1.366244703531265259e-01 -1.059462055563926697e-01 1.601229757070541382e-01 -1.892204955220222473e-02 9.597963094711303711e-02 9.820444881916046143e-02 3.169795274734497070e-01 -1.400006115436553955e-01 -1.220290958881378174e-01 4.841958358883857727e-02 2.553079724311828613e-01 -1.549958139657974243e-01 -2.269251644611358643e-01 9.534790180623531342e-03 1.786493957042694092e-01 -2.182679064571857452e-02 1.377088278532028198e-01 1.074414551258087158e-01 2.837238833308219910e-02 -2.491617798805236816e-01 1.650845408439636230e-01 -4.314632117748260498e-01 1.317062228918075562e-01 1.730533838272094727e-01 -1.849272102117538452e-02 7.430724799633026123e-03 8.420905470848083496e-02 -1.978553533554077148e-01 2.706874907016754150e-01 1.218038275837898254e-01 -2.303068190813064575e-01 -2.699524760246276855e-01
-2.606197893619537354e-01 -3.644410893321037292e-02 7.931033149361610413e-03 -8.014190010726451874e-03 1.503646522760391235e-01 4.091767966747283936e-02 -3.372070193290710449e-02 -1.306110471487045288e-01 -3.321021199226379395e-01 3.784936293959617615e-02 1.730775274336338043e-02 2.008497416973114014e-01 2.099356614053249359e-03 2.203444838523864746e-01 2.122561484575271606e-01 8.991615613922476768e-04 9.687594138085842133e-03 -2.861943542957305908e-01 7.901236414909362793e-02 -1.425074189901351929e-01 3.833989053964614868e-02 -3.795292079448699951e-01 -2.583966776728630066e-02 -2.260293066501617432e-02 -1.683233678340911865e-01 1.389478445053100586e-01 -2.183994203805923462e-01 -2.173294723033905029e-01 2.574215829372406006e-01 -1.942195296287536621e-01 -3.689192235469818115e-01 6.531615555286407471e-02
-1.122158020734786987e-01 -1.672381162643432617e-01 1.480907946825027466e-01 2.267261147499084473e-01 -7.053155452013015747e-02 1.316342800855636597e-01 1.126376688480377197e-01 4.639347549527883530e-03 5.341033637523651123e-02 4.633606597781181335e-02 1.794761717319488525e-01 7.828675210475921631e-02 3.131324797868728638e-02 3.228804171085357666e-01 3.046844899654388428e-01 1.068073213100433350e-01 -8.958634734153747559e-02 -1.819415241479873657e-01 1.252781301736831665e-01 -2.442418783903121948e-01 1.811072975397109985e-01 -4.806827902793884277e-01 2.255598828196525574e-02 -8.658722788095474243e-02 -2.158533930778503418e-01 -3.024297952651977539e-02 -1.968415379524230957e-01 1.099325343966484070e-01 2.410559207201004028e-01 3.292394569143652916e-03 -1.005700603127479553e-01 -2.082507312297821045e-01
-1.057082414627075195e-01 -3.314167261123657227e-02 7.410802692174911499e-02 1.704047769308090210e-01 -6.037332490086555481e-02 2.245595902204513550e-01 3.336135447025299072e-01 -2.131663560867309570e-01 -5.830227956175804138e-02 2.208988741040229797e-02 -9.341201186180114746e-02 -3.958325833082199097e-02 -2.054003030061721802e-01 5.652302131056785583e-02 1.535920798778533936e-01 4.866964742541313171e-02 -2.826750278472900391e-01 -1.864086538553237915e-01 -7.747051119804382324e-02 -1.831864714622497559e-01 2.781788110733032227e-01 -2.512180805206298828e-01 -1.583509445190429688e-01 -7.017157226800918579e-02 -1.065029725432395935e-01 1.210177689790725708e-01 -4.489153921604156494e-01 -4.237075895071029663e-02 1.350559592247009277e-01 2.074254751205444336e-01 -1.839360781013965607e-02 -2.030935585498809814e-01
-8.325980976223945618e-03 5.981151480227708817e-03 -1.842210888862609863e-01 1.752933859825134277e-01 8.215092867612838745e-02 -2.530927024781703949e-02 1.079606730490922928e-02 2.648766934871673584e-01 -6.799835711717605591e-02 -1.031605750322341919e-01 1.287655383348464966e-01 -8.418810367584228516e-02 -2.817644923925399780e-02 1.135296076536178589e-01 3.345644772052764893e-01 -1.092916727066040039e-01 -2.362922132015228271e-01 -6.835881620645523071e-02 1.967712789773941040e-01 -2.111342698335647583e-01 -2.078396454453468323e-02 -4.950896650552749634e-02 -2.273657619953155518e-01 5.235958099365234375e-01 -2.011223733425140381e-01 -6.319478154182434082e-02 6.632038205862045288e-02 -2.758376486599445343e-02 1.557047367095947266e-01 -1.005906686186790466e-01 -2.402349412441253662e-01 -2.585662305355072021e-01
-6.008286774158477783e-02 7.047933340072631836e-02 2.355555444955825806e-01 3.076443672180175781e-01 2.472649961709976196e-01 -1.536241453140974045e-02 2.226864174008369446e-02 1.382620818912982941e-02 -2.743033170700073242e-01 1.141533404588699341e-01 2.677288353443145752e-01 -6.374070048332214355e-02 -5.119507387280464172e-02 2.640883326530456543e-01 1.447394490242004395e-01 -1.670989394187927246e-01 6.135302409529685974e-02 -9.785788506269454956e-02 2.203561924397945404e-02 -3.083180487155914307e-01 2.711374759674072266e-01 -3.673639893531799316e-02 1.799746304750442505e-01 6.655509769916534424e-02 -1.602638326585292816e-02 2.832456231117248535e-01 -2.841554582118988037e-02 -9.744356572628021240e-02 1.449422836303710938e-01 -2.190292924642562866e-01 -1.914936006069183350e-01 -2.774296104907989502e-01
-1.441545635461807251e-01 6.961041688919067383e-02 1.146307811141014099e-01 -9.001123905181884766e-02 -1.219832524657249451e-01 2.670648694038391113e-02 9.261995553970336914e-02 -2.853791713714599609e-01 -5.416261032223701477e-02 3.941169753670692444e-02 2.697246968746185303e-01 -1.369611769914627075e-01 -1.083234250545501709e-01 1.457713246345520020e-01 7.395218312740325928e-02 -1.993125975131988525e-01 -1.999323628842830658e-02 -3.263491094112396240e-01 -1.367974579334259033e-01 -1.474293172359466553e-01 2.695272266864776611e-01 -4.596518278121948242e-01 -2.957677654922008514e-02 3.738529980182647705e-02 -1.165126934647560120e-01 -7.112834602594375610e-02 -2.987115383148193359e-01 6.543593853712081909e-02 9.195875376462936401e-02 -1.760610342025756836e-01 -2.560262084007263184e-01 -1.504874080419540405e-01
1.033376753330230713e-01 -2.241106331348419189e-02 1.543949097394943237e-01 -8.707652240991592407e-02 2.540690600872039795e-01 1.139003932476043701e-01 2.166353762149810791e-01 -1.647975593805313110e-01 -2.519760131835937500e-01 -1.553682386875152588e-01 8.694986253976821899e-02 9.893012791872024536e-02 -3.347035646438598633e-01 -6.543512642383575439e-02 1.843672543764114380e-01 -9.312434494495391846e-02 -2.370566725730895996e-01 -1.432561129331588745e-01 -1.410853266716003418e-01 -2.064573764801025391e-01 1.277713328599929810e-01 -2.145556360483169556e-01 7.310976833105087280e-02 4.201154410839080811e-02 -4.164213314652442932e-02 1.917711198329925537e-01 -1.091130301356315613e-01 -8.009777963161468506e-02 3.144516795873641968e-02 -1.371839791536331177e-01 -3.240456581115722656e-01 -3.891941308975219727e-01
-1.127199679613113403e-01 -5.838248133659362793e-02 2.347908914089202881e-01 5.946804210543632507e-02 -1.215911656618118286e-01 1.801207959651947021e-01 3.292070329189300537e-02 -2.022794634103775024e-01 -2.500171661376953125e-01 1.588843315839767456e-01 8.503969013690948486e-02 6.615406274795532227e-02 -2.930167615413665771e-01 -1.288826912641525269e-01 2.252266705036163330e-01 -3.096549585461616516e-02 -1.269796639680862427e-01 -1.672782301902770996e-01 2.094560116529464722e-02 -8.537764102220535278e-02 -1.990064233541488647e-01 -2.098276019096374512e-01 2.777037397027015686e-02 2.237001955509185791e-01 -1.708536893129348755e-01 2.579726874828338623e-01 8.473048359155654907e-02 -2.077793702483177185e-02 2.889082431793212891e-01 1.772806197404861450e-01 -1.364845186471939087e-01 -3.991529643535614014e-01
-1.435222625732421875e-01 -7.737769186496734619e-02 -2.053231000900268555e-02 3.406781936064362526e-03 7.264738529920578003e-02 1.113153994083404541e-01 -1.299406886100769043e-01 -3.099267184734344482e-01 -1.914770156145095825e-01 7.361031323671340942e-02 1.591722369194030762e-01 2.226416580379009247e-02 -2.162144333124160767e-01 -8.469887822866439819e-02 2.456399798393249512e-01 2.607727646827697754e-01 -2.243157625198364258e-01 6.093973666429519653e-02 1.837775409221649170e-01 -9.264614433050155640e-02 2.988441288471221924e-02 -3.044334352016448975e-01 2.928326651453971863e-02 1.961406618356704712e-01 -1.737245172262191772e-01 2.483258694410324097e-01 -7.277856022119522095e-02 -2.475839257240295410e-01 3.366564512252807617e-01 -1.301732808351516724e-01 -1.946117281913757324e-01 -1.905480027198791504e-01
3.986771032214164734e-02 -2.488784305751323700e-02 -4.202645272016525269e-02 -1.060927063226699829e-01 1.721741706132888794e-01 3.165145516395568848e-01 6.774847954511642456e-02 2.817254513502120972e-03 -3.534767925739288330e-01 1.493635177612304688e-01 3.006559312343597412e-01 6.769292801618576050e-02 -1.532592326402664185e-01 -1.366524547338485718e-01 3.150696158409118652e-01 -1.545599997043609619e-01 -1.602029055356979370e-01 -8.886125683784484863e-02 -2.007701843976974487e-01 1.686474867165088654e-02 1.030172854661941528e-01 -2.577286958694458008e-01 -6.554403807967901230e-03 7.357608526945114136e-02 -2.405574917793273926e-02 -8.193169534206390381e-02 5.826003476977348328e-02 -1.487566232681274414e-01 2.183274133130908012e-03 -2.981494069099426270e-01 -3.277036845684051514e-01 -2.388421148061752319e-01
-4.555338621139526367e-02 -9.683635085821151733e-02 2.320794761180877686e-01 -5.488595366477966309e-02 1.576361507177352905e-01 3.539413958787918091e-02 -7.408241927623748779e-02 -2.191951125860214233e-01 -4.688310623168945312e-02 2.164755910634994507e-01 2.381442934274673462e-01 5.119826644659042358e-02 -1.158935725688934326e-01 3.952216804027557373e-01 2.060695886611938477e-01 -3.302222862839698792e-02 -1.129217669367790222e-01 -9.338240325450897217e-02 4.563440382480621338e-02 8.641502261161804199e-02 3.556345105171203613e-01 -2.634826600551605225e-01 -3.200399875640869141e-02 2.547100782394409180e-01 -1.858139187097549438e-01 1.131720542907714844e-01 -2.561878263950347900e-01 1.732822209596633911e-01 6.957376003265380859e-02 -2.151667028665542603e-01 -2.084297537803649902e-01 -7.839196361601352692e-03
5.293743312358856201e-02 -2.626979649066925049e-01 2.613884210586547852e-01 -1.290732324123382568e-01 6.903932080604135990e-04 -9.681835770606994629e-02 2.153414487838745117e-02 -4.290380515158176422e-03 -1.056977435946464539e-01 -8.206509053707122803e-02 2.953011989593505859e-01 2.158870100975036621e-01 -1.345132440328598022e-01 2.752830684185028076e-01 1.824430078268051147e-01 -2.624070346355438232e-01 -7.580342143774032593e-02 -2.579213678836822510e-01 1.192982792854309082e-01 -1.727502048015594482e-01 1.868310421705245972e-01 -1.258630007505416870e-01 -2.098441496491432190e-02 -1.761907190084457397e-01 -1.398116499185562134e-01 2.305818796157836914e-01 -1.528746485710144043e-01 -1.519481539726257324e-01 2.690889835357666016e-01 -1.184943690896034241e-01 -2.585635185241699219e-01 -1.206600740551948547e-01
-2.537942826747894287e-01 -2.707011401653289795e-01 9.863477200269699097e-02 7.298719882965087891e-02 -1.618794500827789307e-01 6.168701127171516418e-02 1.713473163545131683e-02 -1.060635820031166077e-01 5.914519354701042175e-02 1.495985835790634155e-01 -8.825562894344329834e-02 1.404160708189010620e-01 -9.639114886522293091e-02 1.228019520640373230e-01 1.814509928226470947e-01 -5.939232558012008667e-02 -3.406460881233215332e-01 2.126080989837646484e-01 -1.312280148267745972e-01 -2.323092669248580933e-01 2.943113744258880615e-01 -3.653592467308044434e-01 7.302766293287277222e-02 6.630935519933700562e-02 -5.777996033430099487e-02 3.412986919283866882e-02 -2.644335627555847168e-01 -8.692451566457748413e-02 2.085677981376647949e-01 -2.144199311733245850e-01 -2.334094941616058350e-01 -5.731675028800964355e-02
-1.903447806835174561e-01 -9.961436688899993896e-02 -2.450668811798095703e-01 2.035863697528839111e-02 1.653378456830978394e-01 5.227627605199813843e-02 2.065521478652954102e-01 2.006973177194595337e-01 1.312852948904037476e-01 -1.163836941123008728e-01 3.051913082599639893e-01 2.160018682479858398e-01 -8.507502079010009766e-02 5.703792721033096313e-02 2.925173938274383545e-01 -1.607742756605148315e-01 2.620972134172916412e-02 2.872742153704166412e-02 3.568306192755699158e-02 8.904549479484558105e-02 2.949961423873901367e-01 -7.507378607988357544e-02 -5.201670806854963303e-03 2.943046689033508301e-01 -3.611356019973754883e-01 1.570326536893844604e-01 -2.180028110742568970e-01 6.223566457629203796e-02 1.401076018810272217e-01 3.309531137347221375e-03 4.479772597551345825e-02 -2.640743553638458252e-01
-5.906993523240089417e-02 -1.527560204267501831e-01 -1.067056879401206970e-02 -5.699195340275764465e-02 -4.794583097100257874e-02 -4.262215271592140198e-02 1.599659621715545654e-01 -1.442482173442840576e-01 5.070346221327781677e-02 2.322715073823928833e-01 2.303369790315628052e-01 2.611383497714996338e-01 -1.754727810621261597e-01 3.369840383529663086e-01 1.636192798614501953e-01 -2.296186983585357666e-01 -1.067859306931495667e-01 -2.319592684507369995e-01 -1.891311630606651306e-02 -7.640335708856582642e-02 2.786816060543060303e-01 -1.001055836677551270e-01 1.591308042407035828e-02 9.256885200738906860e-02 -4.229105263948440552e-02 3.122461736202239990e-01 -1.557783782482147217e-01 1.112763509154319763e-01 2.526169121265411377e-01 -5.694840103387832642e-02 -3.695352077484130859e-01 -1.011323258280754089e-01
-4.007073864340782166e-02 1.424645483493804932e-01 2.714967131614685059e-01 1.532210260629653931e-01 2.829658240079879761e-02 2.739886343479156494e-01 -1.983022391796112061e-01 -3.007605075836181641e-01 -4.372648522257804871e-02 1.070561483502388000e-01 1.320718079805374146e-01 8.493049442768096924e-02 -1.774649471044540405e-01 1.627246886491775513e-01 6.975435465574264526e-02 -1.150193363428115845e-01 -4.454570636153221130e-02 9.689348936080932617e-02 1.132210716605186462e-01 -2.029963880777359009e-01 -1.026685088872909546e-01 -2.618641257286071777e-01 2.573001980781555176e-01 2.558080852031707764e-01 -7.515458762645721436e-02 2.674344182014465332e-01 -1.170311272144317627e-01 -3.343689441680908203e-01 1.268077939748764038e-01 -4.787220805883407593e-02 -1.935160309076309204e-01 -1.628493070602416992e-01
6.847155094146728516e-02 -5.914173647761344910e-02 2.034416794776916504e-01 2.973047792911529541e-01 8.620652370154857635e-04 9.056266397237777710e-02 1.294233947992324829e-01 -2.061290293931961060e-01 1.466311365365982056e-01 -5.264841392636299133e-02 4.492132365703582764e-02 5.614626407623291016e-02 -2.060516923666000366e-02 2.696064412593841553e-01 1.601365208625793457e-01 -1.104327961802482605e-01 -1.597802788019180298e-01 -5.443033576011657715e-02 -7.188400626182556152e-02 -1.341105997562408447e-01 3.536918461322784424e-01 -2.520700693130493164e-01 6.775866448879241943e-02 -8.370789140462875366e-02 -6.067901849746704102e-02 -9.391234256327152252e-03 -3.508547246456146240e-01 -2.670593261718750000e-01 1.767505258321762085e-01 2.341882735490798950e-01 -2.697581350803375244e-01 -2.127770483493804932e-01
3.712588548660278320e-02 -6.764823943376541138e-02 3.405556455254554749e-02 -1.281534880399703979e-01 1.475136429071426392e-01 7.648703455924987793e-02 -4.772629216313362122e-02 -1.105140745639801025e-01 -6.663741916418075562e-02 1.529816910624504089e-02 2.907195687294006348e-01 6.324806250631809235e-03 9.969421476125717163e-02 3.837325870990753174e-01 1.291920393705368042e-01 -1.282998546957969666e-02 -3.156070113182067871e-01 -2.289797812700271606e-01 -7.667282223701477051e-02 -1.249776408076286316e-01 3.192138969898223877e-01 -3.753943741321563721e-01 -5.338164791464805603e-02 1.815201342105865479e-01 -2.675154507160186768e-01 1.054178252816200256e-01 -2.284552007913589478e-01 -7.436840981245040894e-02 -1.284942612983286381e-03 4.381799139082431793e-03 -2.685851752758026123e-01 -7.980933040380477905e-02
-2.598856575787067413e-02 5.667680408805608749e-03 2.693838477134704590e-01 2.070973515510559082e-01 2.705948799848556519e-02 2.126039862632751465e-01 1.551190949976444244e-02 8.978488296270370483e-02 -8.438427001237869263e-02 6.479792296886444092e-02 5.107202753424644470e-02 9.607093781232833862e-02 -6.339593976736068726e-02 -1.229297965764999390e-01 1.867279857397079468e-01 -7.760617136955261230e-02 -3.133831545710563660e-02 1.039179638028144836e-01 -1.725351624190807343e-02 -2.757996022701263428e-01 -2.977505922317504883e-01 -7.056847214698791504e-02 1.242695823311805725e-01 2.830532193183898926e-01 -9.634968638420104980e-02 1.828735172748565674e-01 -5.874439477920532227e-01 -1.454039756208658218e-02 9.001563489437103271e-02 -7.131864130496978760e-02 -2.604980766773223877e-01 -2.222853014245629311e-03
8.925934135913848877e-02 1.017429083585739136e-01 1.761936247348785400e-01 -1.325878202915191650e-01 1.638573259115219116e-01 1.850438117980957031e-01 7.356905937194824219e-02 -1.590853035449981689e-01 5.590287968516349792e-02 3.983024880290031433e-02 1.764971911907196045e-01 -1.290982663631439209e-01 -2.701303362846374512e-01 2.192625552415847778e-01 1.393655240535736084e-01 -4.422437772154808044e-02 -1.567593663930892944e-01 -1.298731416463851929e-01 -1.294136606156826019e-02 -9.304068982601165771e-02 2.711293101310729980e-01 -3.456917107105255127e-01 -2.000291198492050171e-01 -2.084654523059725761e-03 -4.680162072181701660e-01 1.434910595417022705e-01 -1.722320914268493652e-01 3.959310054779052734e-02 1.436053365468978882e-01 -1.595602035522460938e-01 -1.502472013235092163e-01 -1.532360613346099854e-01
-5.218676477670669556e-02 -3.118545711040496826e-01 -1.224745661020278931e-01 2.542101442813873291e-01 1.170649006962776184e-01 5.196756124496459961e-01 -1.859831511974334717e-01 3.031041659414768219e-02 2.212488055229187012e-01 -3.652444481849670410e-02 6.799764931201934814e-02 3.922371938824653625e-02 -5.073429271578788757e-02 -2.461967617273330688e-02 1.273964643478393555e-01 -4.264989867806434631e-02 7.007300108671188354e-02 1.880232430994510651e-02 3.392019867897033691e-01 -1.230996474623680115e-01 2.412629425525665283e-01 -1.039404645562171936e-01 -1.451516002416610718e-01 2.417095452547073364e-01 -4.840203002095222473e-02 2.043434381484985352e-01 -1.074192523956298828e-01 -7.378035783767700195e-02 1.511118561029434204e-01 -3.234778717160224915e-02 -1.336691230535507202e-01 -1.914148777723312378e-01
4.409106448292732239e-02 3.721369206905364990e-01 -7.337243854999542236e-02 2.966893613338470459e-01 -7.539211958646774292e-02 2.598509788513183594e-01 3.785892948508262634e-02 5.314472690224647522e-02 -1.137829571962356567e-02 9.759484231472015381e-02 2.305469708517193794e-03 5.758608225733041763e-03 -2.232853621244430542e-01 -6.358628720045089722e-02 1.105735599994659424e-01 -6.098873913288116455e-02 -2.475608885288238525e-02 1.204346194863319397e-01 -8.517158776521682739e-02 -2.995076775550842285e-01 6.296370923519134521e-02 -1.276170462369918823e-01 -1.502277255058288574e-01 2.047127783298492432e-01 -3.664787411689758301e-01 1.986377388238906860e-01 -2.152431905269622803e-01 -2.274501770734786987e-01 1.639946997165679932e-01 -5.116298794746398926e-02 -5.232011526823043823e-02 -3.290605545043945312e-01
3.041847646236419678e-01 1.365962922573089600e-01 1.465938538312911987e-01 -8.232331275939941406e-02 2.343415468931198120e-01 1.807620227336883545e-01 -1.592595726251602173e-01 2.084930092096328735e-01 -3.002049624919891357e-01 -1.872135698795318604e-02 3.450965881347656250e-02 -3.762092441320419312e-02 -5.829919874668121338e-02 1.831546798348426819e-02 -3.682016860693693161e-03 -4.996884241700172424e-02 3.071838803589344025e-02 2.255856432020664215e-02 -1.671539992094039917e-02 -2.311859130859375000e-01 7.038480043411254883e-02 -3.541800677776336670e-01 -9.972241520881652832e-02 1.307136863470077515e-01 1.181924268603324890e-01 3.026645779609680176e-01 -3.253787457942962646e-01 -6.026247888803482056e-02 3.237698674201965332e-01 1.434140652418136597e-01 1.703317761421203613e-01 -1.506824642419815063e-01
8.685693889856338501e-02 -6.662122905254364014e-02 5.872003734111785889e-02 9.296769648790359497e-02 -2.823927812278270721e-02 -9.368792176246643066e-02 2.077010422945022583e-01 -2.903977930545806885e-01 -2.026554495096206665e-01 -2.543937861919403076e-01 2.449283301830291748e-01 -8.887722343206405640e-02 -3.371771275997161865e-01 7.291784137487411499e-02 1.843512058258056641e-01 -2.395750135183334351e-01 1.173852384090423584e-01 -1.594723612070083618e-01 1.279282718896865845e-01 -3.882278501987457275e-01 6.232571974396705627e-02 -1.709962785243988037e-01 3.927770070731639862e-03 -7.571527361869812012e-02 -1.041833013296127319e-01 3.331029117107391357e-01 -1.896123290061950684e-01 -1.375266611576080322e-01 1.220332235097885132e-01 7.064330577850341797e-02 1.078130453824996948e-01 -3.828284144401550293e-02
-1.859918087720870972e-01 2.315811663866043091e-01 -8.034355938434600830e-02 1.681660115718841553e-02 -1.006471142172813416e-01 3.655562698841094971e-01 5.494436249136924744e-02 -1.275531351566314697e-01 -3.333267867565155029e-01 -6.187610328197479248e-03 3.120178580284118652e-01 8.655986934900283813e-02 -1.420222520828247070e-01 5.690104886889457703e-02 -5.783983319997787476e-02 2.329786308109760284e-02 3.480656072497367859e-02 1.144819259643554688e-01 9.749446809291839600e-02 -4.489270970225334167e-02 1.996032893657684326e-01 -2.035236209630966187e-01 7.572579383850097656e-02 -1.345291882753372192e-01 -2.068593651056289673e-01 -4.946496337652206421e-02 -3.210826814174652100e-01 -1.556453853845596313e-01 2.695750296115875244e-01 -2.567619681358337402e-01 -1.195556372404098511e-01 -2.057142406702041626e-01
1.808416247367858887e-01 -3.368001803755760193e-02 -1.006145328283309937e-01 -1.391126364469528198e-01 1.232877299189567566e-01 1.595673859119415283e-01 -2.194849541410803795e-03 -1.674907803535461426e-01 6.881412863731384277e-02 3.975632600486278534e-03 1.904069483280181885e-01 -2.832886762917041779e-02 -1.543909013271331787e-01 3.689841926097869873e-01 2.573762834072113037e-01 -2.311055064201354980e-01 -8.213759213685989380e-02 -1.986012607812881470e-01 -7.861822843551635742e-03 -3.949229419231414795e-02 3.590878546237945557e-01 -3.912861943244934082e-01 -1.460591852664947510e-01 2.026568055152893066e-01 -1.805365830659866333e-01 -4.894306883215904236e-02 -8.682376891374588013e-02 1.710694581270217896e-01 1.434829384088516235e-01 -4.338646307587623596e-03 -8.567395061254501343e-02 -2.334939241409301758e-01
2.625591121613979340e-02 8.090574294328689575e-02 -2.273654192686080933e-01 3.149081170558929443e-01 -2.273236811161041260e-01 1.070787012577056885e-01 8.633312582969665527e-02 1.683397591114044189e-01 -6.355384737253189087e-02 -2.515228837728500366e-02 1.704668700695037842e-01 -2.141794860363006592e-01 -8.646679669618606567e-02 6.813392788171768188e-02 -1.061793342232704163e-01 -2.108760029077529907e-01 -1.179581284523010254e-01 6.433907896280288696e-02 2.168742269277572632e-01 -1.577019542455673218e-01 3.174692764878273010e-02 -4.404439330101013184e-01 -1.337566226720809937e-01 2.297303229570388794e-01 -1.210926026105880737e-01 1.322898864746093750e-01 1.591928116977214813e-02 -1.171734184026718140e-01 -1.937048323452472687e-02 -2.419260442256927490e-01 -2.165556550025939941e-01 -2.965364456176757812e-01
-1.836291253566741943e-01 -2.553547360002994537e-02 1.403643488883972168e-01 2.907893657684326172e-01 1.200529038906097412e-01 9.143702685832977295e-02 1.281124055385589600e-01 -1.107422783970832825e-01 -6.887087970972061157e-02 2.984372079372406006e-01 1.297592520713806152e-01 3.275978937745094299e-02 -2.506104409694671631e-01 9.255382418632507324e-02 4.555848836898803711e-01 -6.070541590452194214e-02 -9.409217536449432373e-02 7.796891778707504272e-02 2.490551918745040894e-01 -3.461465239524841309e-02 1.131762415170669556e-01 1.123641710728406906e-02 -8.939079940319061279e-02 -4.568374156951904297e-02 2.869607880711555481e-02 2.306012362241744995e-01 -2.117166370153427124e-01 -8.774107694625854492e-02 2.177253961563110352e-01 -1.855911016464233398e-01 -2.854114770889282227e-01 -2.111435830593109131e-01
8.331228792667388916e-02 5.077366158366203308e-02 -3.266327977180480957e-01 3.079993091523647308e-02 1.152523681521415710e-01 1.423484236001968384e-01 1.281155794858932495e-01 3.385965526103973389e-01 1.036169007420539856e-01 -1.549531146883964539e-02 2.526919543743133545e-01 1.349475830793380737e-01 -9.035851061344146729e-02 1.200066283345222473e-01 2.961930632591247559e-01 -1.715113967657089233e-01 -2.607934772968292236e-01 1.627122163772583008e-01 1.279286891222000122e-01 1.031440794467926025e-01 2.768310904502868652e-01 -2.265099734067916870e-01 -4.878190159797668457e-02 2.375197261571884155e-01 -7.026886940002441406e-02 1.184005737304687500e-01 -6.242910400032997131e-02 -1.944740861654281616e-01 1.534909941256046295e-03 -2.046486735343933105e-01 -2.509602606296539307e-01 -1.082316190004348755e-01
-1.509393602609634399e-01 2.600029297173023224e-02 -1.523253470659255981e-01 -2.940884530544281006e-01 1.977338641881942749e-01 5.250275135040283203e-02 -1.278158724308013916e-01 -1.482561230659484863e-01 -1.232137158513069153e-01 7.456716150045394897e-02 2.666448354721069336e-01 8.952701091766357422e-02 -7.956396788358688354e-02 -3.717800602316856384e-02 3.646367490291595459e-01 -1.001302525401115417e-01 -2.148688286542892456e-01 -1.360058635473251343e-01 -6.627871654927730560e-03 -8.272850513458251953e-02 2.750345766544342041e-01 -2.288803011178970337e-01 2.280186265707015991e-01 1.629082411527633667e-01 -3.710359334945678711e-01 2.488599158823490143e-02 -1.548446714878082275e-01 -6.079477071762084961e-02 6.778495758771896362e-02 2.582252956926822662e-02 -1.064795255661010742e-01 -2.746776938438415527e-01
1.640809625387191772e-01 -1.735145784914493561e-02 5.752789974212646484e-02 -9.193218499422073364e-02 -2.644822467118501663e-03 2.357557415962219238e-01 6.340555846691131592e-02 -4.780514910817146301e-02 -2.160799950361251831e-01 6.790614873170852661e-02 9.809733182191848755e-02 9.448418766260147095e-02 -3.731909766793251038e-02 3.142731785774230957e-01 -2.683691307902336121e-02 -9.423854202032089233e-02 -7.556285709142684937e-02 -3.989439904689788818e-01 1.307502090930938721e-01 -2.267155647277832031e-01 3.785714805126190186e-01 -3.059230446815490723e-01 -2.095959186553955078e-01 1.399032175540924072e-01 -1.918204128742218018e-01 -7.508675009012222290e-02 1.156779285520315170e-02 -2.020436674356460571e-01 2.078885585069656372e-01 -1.280052512884140015e-01 -1.260063946247100830e-01 -1.639176905155181885e-01
-2.270230948925018311e-01 -6.825712323188781738e-02 9.393474459648132324e-02 2.690584026277065277e-02 8.636854588985443115e-02 2.076144218444824219e-01 3.294659852981567383e-01 -3.607914259191602468e-04 -1.490651071071624756e-01 1.025778576731681824e-01 1.805146783590316772e-01 3.005037903785705566e-01 -1.119926273822784424e-01 2.977964878082275391e-01 1.810523569583892822e-01 -2.762447595596313477e-01 -4.580894857645034790e-02 1.971896141767501831e-01 1.745585501194000244e-01 2.402285039424896240e-01 2.073081135749816895e-01 -1.821861267089843750e-01 1.995889991521835327e-01 5.116406083106994629e-02 -2.989683113992214203e-02 1.062104031443595886e-01 -3.218756914138793945e-01 2.660061977803707123e-02 3.213581815361976624e-02 -1.166770234704017639e-01 -1.223036572337150574e-01 -1.237772628664970398e-01
4.100189730525016785e-02 -1.920662447810173035e-02 -2.312588393688201904e-01 2.535215951502323151e-02 -1.245359927415847778e-01 5.550850182771682739e-02 1.855032593011856079e-01 3.194264769554138184e-01 -5.121323466300964355e-02 -8.176916092634201050e-02 3.029058873653411865e-01 -7.882867008447647095e-02 -3.995746374130249023e-02 1.752107590436935425e-02 3.246317207813262939e-01 -5.619667842984199524e-02 -2.738323509693145752e-01 -8.586312830448150635e-02 2.468582093715667725e-01 1.121148914098739624e-01 -3.068541409447789192e-03 -1.216366961598396301e-01 -5.238025635480880737e-02 3.055463135242462158e-01 -2.512593865394592285e-01 2.662036195397377014e-02 -3.262663185596466064e-01 -1.728471666574478149e-01 7.274837791919708252e-02 -7.549508661031723022e-02 -2.073414325714111328e-01 -2.239381670951843262e-01
-4.299419000744819641e-02 -1.215597242116928101e-01 1.110318228602409363e-01 -2.381178587675094604e-01 -1.022515911608934402e-02 4.770755022764205933e-02 7.363153249025344849e-02 -2.131119519472122192e-01 2.528614737093448639e-02 -4.484099522233009338e-02 2.707479521632194519e-02 -6.047043576836585999e-02 -5.575907230377197266e-02 2.088041454553604126e-01 2.391601800918579102e-01 -1.100681051611900330e-01 -2.673633694648742676e-01 -1.663283258676528931e-01 1.496406458318233490e-02 -1.990090161561965942e-01 1.409110426902770996e-01 -5.602697134017944336e-01 -1.631576120853424072e-01 1.927664726972579956e-01 -2.459528297185897827e-01 8.514650166034698486e-02 -4.368463531136512756e-02 -5.360618606209754944e-02 1.762500405311584473e-02 -1.172514259815216064e-02 -3.383700251579284668e-01 -1.186835169792175293e-01
-6.771758943796157837e-02 4.266706109046936035e-02 -5.816052854061126709e-02 1.510998979210853577e-02 1.027916371822357178e-01 1.390055567026138306e-01 2.179336845874786377e-01 2.480800449848175049e-01 1.502327769994735718e-01 -2.050318010151386261e-02 2.541522979736328125e-01 5.671966820955276489e-03 1.978099495172500610e-01 4.790012165904045105e-02 3.624043166637420654e-01 -2.431935966014862061e-01 -3.255384266376495361e-01 8.659563958644866943e-02 1.436618864536285400e-01 7.689197361469268799e-02 3.057377226650714874e-02 -2.626873850822448730e-01 1.387140713632106781e-02 3.047954440116882324e-01 -3.134583830833435059e-01 3.872400894761085510e-02 -1.536186486482620239e-01 -1.469365507364273071e-01 -9.995464980602264404e-02 -1.363148689270019531e-01 -2.137062102556228638e-01 -9.639145433902740479e-02
-3.888453245162963867e-01 2.315462529659271240e-01 1.075469627976417542e-01 1.108446568250656128e-01 1.420288234949111938e-01 1.801281869411468506e-01 -2.020986676216125488e-01 -5.885585024952888489e-02 7.608559448271989822e-03 -8.096146583557128906e-02 3.541539609432220459e-01 -1.475231349468231201e-02 -7.361615449190139771e-02 -6.154863629490137100e-03 1.776008307933807373e-01 -5.969961732625961304e-02 -3.430755138397216797e-01 1.020435467362403870e-01 -3.158537447452545166e-01 -1.634445041418075562e-01 7.959404587745666504e-02 -5.084975063800811768e-02 -5.713352002203464508e-03 1.798376441001892090e-01 -1.121884733438491821e-01 1.661446839570999146e-01 -2.669750750064849854e-01 -2.485811263322830200e-01 1.050505712628364563e-01 -5.210438277572393417e-03 -1.351848989725112915e-01 5.572421103715896606e-02
-1.681581586599349976e-01 2.131264656782150269e-02 2.939886972308158875e-02 9.094057977199554443e-02 -1.803630380891263485e-03 -1.988656669855117798e-01 2.640333175659179688e-01 -1.737709641456604004e-01 -1.975789517164230347e-01 -1.312187165021896362e-01 2.884940207004547119e-01 -8.164005726575851440e-02 -1.952514797449111938e-01 7.368402928113937378e-02 2.428507804870605469e-01 1.670178957283496857e-02 -1.434496045112609863e-01 -1.101027149707078934e-02 1.611181348562240601e-01 -5.079312920570373535e-01 1.141667291522026062e-01 -1.738556772470474243e-01 -5.025150254368782043e-02 6.731180008500814438e-03 -1.492887586355209351e-01 2.382625490427017212e-01 -1.422210186719894409e-01 -6.828324496746063232e-02 2.618198394775390625e-01 -1.286515891551971436e-01 -1.635957509279251099e-01 8.615770936012268066e-02
6.812556833028793335e-02 -3.163175284862518311e-01 2.784711718559265137e-01 1.509607285261154175e-01 1.349376887083053589e-01 1.813765317201614380e-01 7.922492921352386475e-02 1.760606020689010620e-01 3.617821633815765381e-02 4.390946403145790100e-02 1.912474445998668671e-02 -1.662490665912628174e-01 -1.280616968870162964e-01 -6.667496636509895325e-03 1.109057962894439697e-01 -2.388202399015426636e-01 1.095016747713088989e-01 -9.784958325326442719e-03 2.635319828987121582e-01 -1.176977604627609253e-01 3.534592688083648682e-01 -9.498108178377151489e-02 9.676054865121841431e-02 2.915655076503753662e-01 2.641120851039886475e-01 2.185092419385910034e-01 -3.200492560863494873e-01 -1.133023723959922791e-01 -1.077533364295959473e-01 -1.097478438168764114e-03 -1.294293254613876343e-01 -6.867220252752304077e-02
4.291840642690658569e-02 -1.099471226334571838e-01 5.124584585428237915e-02 -1.738507747650146484e-01 2.443158030509948730e-01 4.596101120114326477e-02 1.307863295078277588e-01 -1.238862276077270508e-01 1.501758862286806107e-02 2.416797429323196411e-01 2.048053592443466187e-01 -1.482342928647994995e-01 -3.010908514261245728e-02 2.886509895324707031e-01 7.303758710622787476e-02 -2.506023049354553223e-01 -2.426700294017791748e-01 -2.499708682298660278e-01 7.782509922981262207e-02 -2.339549660682678223e-01 2.445381134748458862e-01 -3.923952281475067139e-01 4.801057279109954834e-02 1.935111284255981445e-01 -7.712075859308242798e-02 2.525750696659088135e-01 2.768976613879203796e-03 -1.159228235483169556e-01 1.968549042940139771e-01 -8.010606467723846436e-02 -8.934209495782852173e-02 -1.096354797482490540e-01
-2.565120160579681396e-01 1.864881068468093872e-01 2.414550334215164185e-01 3.545742332935333252e-01 -1.134518831968307495e-01 -1.095321588218212128e-02 -5.718834698200225830e-02 1.672784537076950073e-01 -1.193714067339897156e-01 2.123558148741722107e-02 2.913752496242523193e-01 4.114574566483497620e-02 -5.740495771169662476e-02 1.582561619579792023e-02 1.310379505157470703e-01 -2.373299188911914825e-02 1.041998714208602905e-01 9.518754482269287109e-02 -2.284839153289794922e-01 4.896232858300209045e-02 8.882108330726623535e-02 -2.064978480339050293e-01 4.172991588711738586e-02 4.392665624618530273e-01 2.047837339341640472e-02 1.710659861564636230e-01 -2.791409790515899658e-01 -7.476593554019927979e-02 2.134742140769958496e-01 1.287964731454849243e-01 -2.306454181671142578e-01 1.692446880042552948e-02
-3.150361478328704834e-01 1.979805231094360352e-01 1.139078289270401001e-01 3.250984847545623779e-02 9.036207199096679688e-02 1.646303758025169373e-02 -1.934273517690598965e-03 -1.157834157347679138e-01 -1.335105746984481812e-01 1.784734874963760376e-01 2.538728415966033936e-01 5.121253728866577148e-01 -7.509499788284301758e-02 2.455705404281616211e-01 2.469611465930938721e-01 -4.466992244124412537e-02 1.810020022094249725e-02 9.163202717900276184e-03 1.095995083451271057e-01 5.994279682636260986e-02 1.948018968105316162e-01 -2.366206496953964233e-01 -1.439712941646575928e-03 7.259357720613479614e-02 -2.431787997484207153e-01 2.011939138174057007e-01 -8.932405710220336914e-02 -9.414576739072799683e-02 6.166988983750343323e-02 4.398549720644950867e-02 -1.810787916183471680e-01 -2.239125519990921021e-01
9.046052396297454834e-02 -1.621864549815654755e-02 6.635586917400360107e-02 -1.804005205631256104e-01 -1.549690663814544678e-01 1.560304164886474609e-01 -1.708364784717559814e-01 7.801584899425506592e-02 -1.605569422245025635e-01 -1.565899401903152466e-01 3.312829434871673584e-01 1.665459722280502319e-01 -7.302154786884784698e-03 2.113426774740219116e-01 2.927527129650115967e-01 4.463123157620429993e-02 4.577208682894706726e-02 -2.934760153293609619e-01 1.799489259719848633e-01 -1.982062458992004395e-01 9.003648906946182251e-02 -2.480441033840179443e-01 1.482388079166412354e-01 1.955123543739318848e-01 -3.122881054878234863e-01 3.377525880932807922e-02 -2.150078304111957550e-02 -1.894339621067047119e-01 4.794055223464965820e-02 -1.435955762863159180e-01 -3.072197139263153076e-01 -9.347096085548400879e-02
1.886189356446266174e-02 5.659648030996322632e-02 -2.711414098739624023e-01 -4.308551922440528870e-02 -4.874300584197044373e-02 3.010796606540679932e-01 8.179742842912673950e-02 4.166341200470924377e-02 1.271285563707351685e-01 2.275715768337249756e-01 2.911166986450552940e-03 -4.765526950359344482e-02 3.284727036952972412e-02 1.024114564061164856e-01 7.814883440732955933e-02 -3.443537950515747070e-01 1.259585320949554443e-01 4.301157593727111816e-02 3.986868262290954590e-02 1.362930238246917725e-01 -8.973968774080276489e-02 -2.341253906488418579e-01 -2.746297419071197510e-01 4.161081314086914062e-01 -1.997258067131042480e-01 -3.914602473378181458e-02 -2.269308716058731079e-01 -1.247683688998222351e-01 7.926998287439346313e-02 -2.314910143613815308e-01 -1.716678291559219360e-01 -2.568778991699218750e-01
-6.486280262470245361e-02 -4.222624469548463821e-03 -7.493780553340911865e-02 7.363295555114746094e-02 -1.955886185169219971e-02 9.234342724084854126e-02 1.219603195786476135e-01 4.823460280895233154e-01 -5.482259765267372131e-02 -1.181248426437377930e-01 4.405879601836204529e-02 4.617446288466453552e-02 1.121589690446853638e-01 1.187313050031661987e-01 3.376622200012207031e-01 -2.432405650615692139e-01 -1.032992005348205566e-01 1.546104997396469116e-01 2.911478281021118164e-01 6.527796387672424316e-02 2.723324000835418701e-01 -2.996283173561096191e-01 -1.289345473051071167e-01 2.424698024988174438e-01 -1.372031569480895996e-01 1.033715456724166870e-01 -2.026551663875579834e-01 -4.853761196136474609e-02 -9.397765994071960449e-02 -1.646643579006195068e-01 -1.005418896675109863e-01 -1.595415472984313965e-01
1.008212268352508545e-01 -1.562784798443317413e-02 -2.107186913490295410e-01 4.055776819586753845e-02 -2.577916020527482033e-04 -1.187934800982475281e-01 -5.763367749750614166e-03 -1.562571227550506592e-01 -1.506302952766418457e-01 -3.508260250091552734e-01 2.026405185461044312e-01 1.937242597341537476e-01 -1.352639943361282349e-01 3.311882019042968750e-01 3.072239160537719727e-01 -2.258993238210678101e-01 -1.392471939325332642e-01 -1.019721105694770813e-01 3.738726302981376648e-02 -1.548013389110565186e-01 2.030569165945053101e-01 -3.198989927768707275e-01 7.653950899839401245e-02 1.049463450908660889e-01 -2.337092906236648560e-01 7.499612122774124146e-02 -2.053580731153488159e-01 1.164726726710796356e-02 8.408361673355102539e-02 -2.326806634664535522e-01 -8.564949035644531250e-02 1.433022618293762207e-01
1.088880077004432678e-01 -1.526693701744079590e-01 4.390056431293487549e-02 3.509827256202697754e-01 1.101779937744140625e-01 2.194602489471435547e-01 -4.467737395316362381e-03 -1.562141347676515579e-02 -1.004477292299270630e-01 1.366465836763381958e-01 1.108525767922401428e-01 7.208740711212158203e-02 -1.153165996074676514e-01 -1.331487894058227539e-01 2.578343152999877930e-01 6.105408445000648499e-02 1.254273056983947754e-01 5.473287776112556458e-02 -1.397867798805236816e-01 9.494027495384216309e-02 2.197826504707336426e-01 -3.243978321552276611e-01 4.376305639743804932e-02 5.040301084518432617e-01 1.001478210091590881e-01 1.234315484762191772e-01 -1.609559506177902222e-01 -2.283129692077636719e-01 -1.371443122625350952e-01 -2.032054513692855835e-01 5.940175428986549377e-02 -8.924043178558349609e-02
1.215106025338172913e-01 -1.542252451181411743e-01 2.924779653549194336e-01 -4.854985326528549194e-02 -1.658204048871994019e-01 1.550487726926803589e-01 -1.294728964567184448e-01 1.219682991504669189e-01 -1.001598313450813293e-01 -9.092054516077041626e-02 1.934486478567123413e-01 1.738701164722442627e-01 5.114451795816421509e-02 1.242839246988296509e-01 1.228186711668968201e-01 -7.052458357065916061e-03 8.216021955013275146e-02 -1.099280118942260742e-01 5.656876042485237122e-02 -2.969841361045837402e-01 4.432078301906585693e-01 -3.033433854579925537e-01 9.952872246503829956e-02 2.511093020439147949e-01 -2.353564947843551636e-01 1.221672594547271729e-01 6.548769026994705200e-02 -2.010928988456726074e-01 -1.001656241714954376e-02 -1.521272808313369751e-01 -2.473203539848327637e-01 1.112170796841382980e-02
5.918838456273078918e-02 1.832610666751861572e-01 3.230774775147438049e-02 3.417634069919586182e-01 -1.849776804447174072e-01 2.589885890483856201e-01 -1.895415224134922028e-02 8.926146477460861206e-02 -8.389817923307418823e-02 1.327681243419647217e-01 -5.017355456948280334e-02 -6.557253003120422363e-02 -2.503526508808135986e-01 5.428902059793472290e-02 2.052004933357238770e-01 -1.582039445638656616e-01 -1.928896307945251465e-01 1.353364139795303345e-01 -1.478298157453536987e-01 -1.434687077999114990e-01 9.484518319368362427e-02 -1.765367388725280762e-01 1.346189975738525391e-01 2.947092950344085693e-01 -1.541509032249450684e-01 2.902789413928985596e-01 -2.031772285699844360e-01 -3.803178369998931885e-01 9.812135994434356689e-02 -9.394929558038711548e-02 -8.070005476474761963e-02 -9.589038789272308350e-02
-1.588405221700668335e-01 -1.313166767358779907e-01 7.719878852367401123e-02 3.956354036927223206e-02 8.881475776433944702e-02 -2.025732398033142090e-02 -1.331026107072830200e-02 -1.416430026292800903e-01 -1.301180124282836914e-01 3.107770346105098724e-02 8.632275462150573730e-02 1.955150961875915527e-01 -8.018048480153083801e-03 1.996422559022903442e-01 1.984265595674514771e-01 -3.638103604316711426e-01 -1.506649553775787354e-01 -2.324150800704956055e-01 -2.351878909394145012e-03 -1.491666585206985474e-01 3.341868221759796143e-01 -4.140662252902984619e-01 -8.821877837181091309e-02 1.067225355654954910e-03 -2.443974316120147705e-01 1.329543441534042358e-01 -2.093919366598129272e-02 2.182891964912414551e-01 -9.075591340661048889e-03 -1.106457933783531189e-01 -3.101303577423095703e-01 -1.494863331317901611e-01
-4.671065881848335266e-02 1.291574984788894653e-01 -1.644225567579269409e-01 2.084087133407592773e-01 8.092340081930160522e-03 3.737173229455947876e-02 2.313578426837921143e-01 2.036458849906921387e-01 2.422916889190673828e-02 -1.978995352983474731e-01 2.926841974258422852e-01 -5.014697834849357605e-02 -6.653284281492233276e-02 -9.348900988698005676e-03 -1.239028945565223694e-01 -3.814878761768341064e-01 -1.693599373102188110e-01 -9.848745167255401611e-02 1.634997576475143433e-01 -1.172874420881271362e-01 -7.476365566253662109e-02 -3.624415025115013123e-02 -1.316440999507904053e-01 3.012793064117431641e-01 -3.962105512619018555e-01 8.602895587682723999e-02 -1.748346239328384399e-01 -1.794122308492660522e-01 1.224978566169738770e-01 -2.425495535135269165e-01 -1.611113846302032471e-01 -8.473146706819534302e-03
5.796266347169876099e-02 2.366463653743267059e-02 -1.562707941047847271e-03 -1.322020441293716431e-01 -1.601661927998065948e-02 2.367738485336303711e-01 -1.366182267665863037e-01 -1.710006892681121826e-01 -8.279430866241455078e-02 9.384769946336746216e-02 7.961492985486984253e-02 -8.729013800621032715e-02 5.335065349936485291e-02 1.999927312135696411e-01 4.490280151367187500e-01 -5.717550590634346008e-02 -3.281707167625427246e-01 -2.190092355012893677e-01 -6.052228808403015137e-02 -1.556530296802520752e-01 2.851896584033966064e-01 -3.621790707111358643e-01 1.309078186750411987e-01 1.889998912811279297e-01 -1.492103487253189087e-01 1.742524057626724243e-01 -2.053026109933853149e-02 -8.675555884838104248e-02 2.195861376821994781e-02 -1.596047282218933105e-01 -2.474206835031509399e-01 1.876851357519626617e-02
-2.603056095540523529e-02 1.196003109216690063e-01 -8.941703476011753082e-03 3.381374776363372803e-01 -1.144706681370735168e-01 2.036981731653213501e-01 -4.415257426444441080e-04 1.097390502691268921e-01 -1.497520059347152710e-01 1.873791068792343140e-01 1.732795834541320801e-01 1.961348392069339752e-02 -2.086439281702041626e-01 -2.153322100639343262e-02 2.579936087131500244e-01 1.300686597824096680e-01 1.406555622816085815e-02 1.159463599324226379e-01 2.981518208980560303e-02 -2.221473604440689087e-01 -4.871260747313499451e-02 -1.326411962509155273e-01 1.055863723158836365e-01 3.834561109542846680e-01 -7.326371967792510986e-02 2.693680226802825928e-01 -4.266796410083770752e-01 -1.573829054832458496e-01 8.117680251598358154e-02 6.274294108152389526e-02 -1.854049116373062134e-01 -1.298216432332992554e-01
-2.941364049911499023e-01 1.240669935941696167e-01 1.130075007677078247e-01 -2.687419056892395020e-01 1.883760690689086914e-01 8.144187740981578827e-03 -5.107995122671127319e-02 -7.824750244617462158e-02 -1.784209012985229492e-01 5.878042429685592651e-02 1.747851669788360596e-01 -9.961666166782379150e-02 -2.984195947647094727e-01 2.640032470226287842e-01 2.328320592641830444e-01 -6.833147257566452026e-02 -2.534884512424468994e-01 -1.566717326641082764e-01 2.487879432737827301e-02 -4.733874276280403137e-02 3.232100605964660645e-01 -2.310186475515365601e-01 -1.657374650239944458e-01 2.044970393180847168e-01 -1.053532510995864868e-01 1.207610443234443665e-01 -1.273282915353775024e-01 7.042045146226882935e-02 3.161416053771972656e-01 8.466610312461853027e-02 5.136168748140335083e-02 5.430123768746852875e-03
-2.579810023307800293e-01 2.527530491352081299e-01 1.601784527301788330e-01 -1.884305775165557861e-01 -3.179952874779701233e-02 -8.717504888772964478e-02 2.241853773593902588e-01 -2.012469023466110229e-01 -8.687790483236312866e-02 4.719836637377738953e-02 -7.575840502977371216e-02 1.509304344654083252e-01 6.370847672224044800e-02 1.236922517418861389e-01 1.636510044336318970e-01 -1.325520426034927368e-01 -2.006488442420959473e-01 -1.790390163660049438e-02 2.843017280101776123e-01 1.145162656903266907e-01 7.077047973871231079e-02 -1.737142205238342285e-01 -2.168265283107757568e-01 3.024418652057647705e-01 3.692648559808731079e-02 2.681854367256164551e-01 -2.647976875305175781e-01 -2.152243554592132568e-01 2.157279253005981445e-01 1.183058321475982666e-01 -8.701335638761520386e-02 -2.024818509817123413e-01
6.656087189912796021e-02 6.535461544990539551e-02 1.602063775062561035e-01 -2.733530662953853607e-02 3.929224796593189240e-03 9.075143933296203613e-02 -1.844585835933685303e-01 -7.975945621728897095e-02 -4.086149856448173523e-02 1.928603798151016235e-01 3.560293018817901611e-01 1.907292380928993225e-02 2.932914905250072479e-02 1.616240106523036957e-02 5.089335516095161438e-02 -2.573236823081970215e-01 -2.844753563404083252e-01 -2.008544653654098511e-01 1.964873522520065308e-01 -2.190939038991928101e-01 3.027993626892566681e-02 -2.002394795417785645e-01 3.747577071189880371e-01 2.781612277030944824e-01 -1.960645616054534912e-01 7.618504762649536133e-02 -6.573479622602462769e-02 -1.487375795841217041e-01 2.528853118419647217e-01 -2.393956184387207031e-01 -3.107500076293945312e-02 -1.439116299152374268e-01
1.163073033094406128e-01 -1.293319016695022583e-01 -1.428427398204803467e-01 3.954689800739288330e-01 1.154513806104660034e-01 1.421819329261779785e-01 -1.948660016059875488e-01 -6.388507783412933350e-02 -9.988619387149810791e-02 -5.966218933463096619e-02 1.364757418632507324e-01 4.889568313956260681e-02 -1.320882141590118408e-01 -1.720131039619445801e-01 2.759384214878082275e-01 -2.304208129644393921e-01 3.197940811514854431e-02 1.490134447813034058e-01 -7.520949840545654297e-02 -1.672450304031372070e-01 -1.621670126914978027e-01 -3.565624058246612549e-01 6.421095132827758789e-02 1.506574898958206177e-01 -3.033994436264038086e-01 1.267168372869491577e-01 -1.223637536168098450e-01 -9.311068058013916016e-02 1.980832666158676147e-01 -2.183706313371658325e-01 -2.101929485797882080e-01 8.097593486309051514e-02
-1.622269451618194580e-01 1.415287610143423080e-02 4.454108886420726776e-03 9.745059162378311157e-02 5.516747385263442993e-02 1.452168673276901245e-01 1.416287105530500412e-02 7.432359457015991211e-02 -2.806575000286102295e-01 5.277122184634208679e-02 2.406322509050369263e-01 2.433689534664154053e-01 -8.951404690742492676e-02 9.009364247322082520e-02 1.156567558646202087e-01 -3.114936053752899170e-01 -5.421754438430070877e-03 1.569501906633377075e-01 -1.720445454120635986e-01 -3.578628897666931152e-01 2.233681268990039825e-02 -1.511928588151931763e-01 1.162657514214515686e-01 -2.205095589160919189e-01 -1.821897178888320923e-01 2.526578009128570557e-01 -2.482916414737701416e-01 -1.333055943250656128e-01 1.878851652145385742e-01 -2.328378856182098389e-01 -1.931173801422119141e-01 -1.944333612918853760e-01
2.304964810609817505e-01 8.979567885398864746e-02 1.252837628126144409e-01 1.811936125159263611e-02 -5.212618410587310791e-02 -9.683380834758281708e-03 -1.734166443347930908e-01 -1.244693845510482788e-01 -1.327531337738037109e-01 -2.076943218708038330e-02 -4.765335842967033386e-02 1.637292653322219849e-01 9.515340626239776611e-02 1.512435227632522583e-01 4.952719435095787048e-02 1.184960305690765381e-01 -1.815252564847469330e-02 -3.929877579212188721e-01 -5.362188443541526794e-03 -3.091409206390380859e-01 2.397848069667816162e-01 -2.966170310974121094e-01 6.968121509999036789e-03 1.170423924922943115e-01 -1.320531964302062988e-01 2.155041098594665527e-01 -3.098259866237640381e-01 -2.934269905090332031e-01 1.827717870473861694e-01 -8.089071512222290039e-02 -1.750169694423675537e-01 -2.295822352170944214e-01
-9.268559515476226807e-02 1.730762049555778503e-02 1.081978827714920044e-01 2.324791438877582550e-02 -7.761421799659729004e-02 4.876762256026268005e-02 -1.021970584988594055e-01 -2.034639269113540649e-01 7.354160770773887634e-03 2.038342207670211792e-01 8.784490637481212616e-03 1.147807538509368896e-01 -6.131472066044807434e-02 2.927920818328857422e-01 9.978896379470825195e-02 -1.982855647802352905e-01 -3.763449788093566895e-01 -6.640188512392342091e-04 -3.959205746650695801e-02 -3.586987853050231934e-01 2.194533646106719971e-01 -3.788203895092010498e-01 -5.139281600713729858e-02 6.917066872119903564e-02 -2.318422794342041016e-01 -3.022045129910111427e-03 -2.175369113683700562e-01 7.293450087308883667e-02 1.076337322592735291e-01 2.056199014186859131e-01 -1.054570749402046204e-01 -2.875001430511474609e-01
6.740243732929229736e-02 -4.173442721366882324e-02 6.451746821403503418e-02 2.893061004579067230e-02 -1.048615649342536926e-01 9.008880704641342163e-02 -4.754538834095001221e-02 -1.347763184458017349e-02 -2.061768174171447754e-01 -1.212999001145362854e-01 3.444819524884223938e-02 1.999553106725215912e-02 9.907227009534835815e-03 1.883493810892105103e-01 -7.805703580379486084e-02 1.001394465565681458e-01 -1.488753706216812134e-01 -3.087279498577117920e-01 7.337379455566406250e-02 -2.954122126102447510e-01 5.064333081245422363e-01 -2.500982582569122314e-01 -1.205865591764450073e-01 2.792699933052062988e-01 -3.238188922405242920e-01 9.406089782714843750e-02 -1.917649507522583008e-01 3.940658271312713623e-02 6.269302964210510254e-02 -6.062850356101989746e-02 -2.163724154233932495e-01 -1.688674837350845337e-01
8.990150690078735352e-02 -1.346380729228258133e-02 1.908039599657058716e-01 -1.742424219846725464e-01 -1.107237860560417175e-01 7.872980833053588867e-02 5.187456030398607254e-03 -1.746770180761814117e-02 -2.260903865098953247e-01 3.772454336285591125e-02 2.005247771739959717e-01 2.929293811321258545e-01 7.594031095504760742e-02 1.857365816831588745e-01 -1.613951101899147034e-02 -3.847904503345489502e-02 -2.885770499706268311e-01 -3.179423511028289795e-01 -2.048446424305438995e-02 -2.344360947608947754e-01 4.255836606025695801e-01 -1.443008184432983398e-01 -4.722170159220695496e-02 2.345257699489593506e-01 -1.702205389738082886e-01 -5.726555362343788147e-02 -1.497776359319686890e-01 1.059104409068822861e-02 8.693184703588485718e-02 -8.810381591320037842e-02 -3.395631909370422363e-01 -3.567802160978317261e-02
-3.445395827293395996e-01 -2.498473599553108215e-02 1.175219491124153137e-01 9.122123569250106812e-02 2.728517353534698486e-01 1.398834139108657837e-01 2.459654957056045532e-01 -2.070758193731307983e-01 -6.692314147949218750e-02 1.188683882355690002e-01 6.164563819766044617e-02 1.193872615694999695e-01 -3.012084662914276123e-01 -2.808893918991088867e-01 1.984876096248626709e-01 -1.961348056793212891e-01 -4.294452071189880371e-02 -6.619791686534881592e-02 -1.543972492218017578e-01 -2.232149243354797363e-01 3.388182958588004112e-03 -1.229443773627281189e-01 -4.464209079742431641e-02 3.426618576049804688e-01 1.009333506226539612e-02 1.406197696924209595e-01 -1.966432780027389526e-01 -1.270841360092163086e-01 -1.912657055072486401e-03 -2.862220108509063721e-01 -7.101453840732574463e-02 -2.992897666990756989e-02
-3.463451750576496124e-03 2.201297581195831299e-01 -7.902983576059341431e-02 5.757014453411102295e-02 -1.166736781597137451e-01 1.878822296857833862e-01 -6.674353778362274170e-02 2.085022628307342529e-01 -1.827704608440399170e-01 -7.420291751623153687e-02 -1.342866104096174240e-02 4.059006646275520325e-02 -4.054670333862304688e-01 -2.948513813316822052e-02 1.415636390447616577e-01 -1.364439427852630615e-01 -2.748628892004489899e-02 3.332389593124389648e-01 -1.532916352152824402e-02 -2.175530195236206055e-01 1.359536945819854736e-01 -6.469177454710006714e-02 1.263699978590011597e-01 3.116144537925720215e-01 -3.023454546928405762e-01 1.772668659687042236e-01 -3.713292479515075684e-01 -7.824243605136871338e-02 1.096524447202682495e-01 1.020291894674301147e-01 -3.665514755994081497e-03 1.267334520816802979e-01
2.998841702938079834e-01 -9.438615292310714722e-02 8.309049904346466064e-02 3.129641711711883545e-01 1.112638637423515320e-01 -9.507846087217330933e-02 -4.763066023588180542e-02 2.178178280591964722e-01 -1.043503172695636749e-02 1.166352927684783936e-01 1.647668927907943726e-01 -2.763675525784492493e-02 -2.128471583127975464e-01 1.298087537288665771e-01 6.118258461356163025e-02 -2.123879492282867432e-01 9.401569515466690063e-02 -1.007250696420669556e-01 3.662296235561370850e-01 -2.514280080795288086e-01 1.095797494053840637e-01 -1.792638152837753296e-01 -1.580734550952911377e-01 2.780714631080627441e-01 -1.552699506282806396e-01 3.128743916749954224e-02 -7.700392603874206543e-02 -2.105669528245925903e-01 6.714958697557449341e-02 3.511994704604148865e-02 1.553403120487928391e-02 -3.583687841892242432e-01
-2.032004892826080322e-01 -2.507116459310054779e-02 1.104981824755668640e-01 -1.673449128866195679e-01 -9.236033260822296143e-02 2.512013316154479980e-01 -5.241143703460693359e-02 -2.378274053335189819e-01 -1.154443547129631042e-01 -6.733236461877822876e-02 4.525181278586387634e-02 -4.078692942857742310e-02 -1.578185260295867920e-01 1.383087635040283203e-01 1.383903920650482178e-01 -2.168055623769760132e-01 -2.516142129898071289e-01 -8.067447692155838013e-02 1.205036416649818420e-01 -1.894663125276565552e-01 -2.024396061897277832e-01 1.326724141836166382e-01 -3.146374225616455078e-02 3.627179861068725586e-01 7.949103415012359619e-02 1.639582514762878418e-01 -3.786754906177520752e-01 -1.931274235248565674e-01 -2.569329226389527321e-03 -8.875392377376556396e-02 -3.387266099452972412e-01 8.527544140815734863e-02
-1.862523555755615234e-01 -2.873694598674774170e-01 -4.616796597838401794e-02 -1.091432794928550720e-01 -6.183591485023498535e-02 1.912017725408077240e-02 1.844789534807205200e-01 8.777274191379547119e-02 -1.607816219329833984e-01 1.124519705772399902e-01 4.374133944511413574e-01 1.696540564298629761e-01 -6.176205351948738098e-02 1.122085750102996826e-01 -7.757926732301712036e-02 -1.918546408414840698e-01 -2.144138514995574951e-01 -3.749264180660247803e-01 -9.441124647855758667e-02 1.165732070803642273e-01 -3.483633324503898621e-02 -1.674589961767196655e-01 -4.807997122406959534e-02 2.419395446777343750e-01 -3.150083422660827637e-01 8.866689354181289673e-02 -1.016028523445129395e-01 9.995193220674991608e-03 9.369333088397979736e-02 -1.453949064016342163e-01 -4.478382412344217300e-03 -2.414875924587249756e-01
-1.711328327655792236e-01 7.993829436600208282e-03 1.329927891492843628e-01 1.392098665237426758e-01 -6.760355085134506226e-02 4.901766777038574219e-02 1.503087282180786133e-01 2.268958464264869690e-02 -3.947924971580505371e-01 -1.551786363124847412e-01 1.881306245923042297e-02 7.691650837659835815e-02 -2.429562807083129883e-01 2.191889286041259766e-01 3.367712497711181641e-01 -1.840379536151885986e-01 1.082098297774791718e-02 -1.241150349378585815e-01 6.706690043210983276e-02 -1.575661003589630127e-01 2.200335860252380371e-01 -3.750107288360595703e-01 -6.846109032630920410e-02 -1.394355595111846924e-01 -1.349886208772659302e-01 -1.293714810162782669e-02 9.494765661656856537e-03 -9.550363570451736450e-02 1.772907525300979614e-01 -2.075940072536468506e-01 -3.105578720569610596e-01 7.960540801286697388e-02
-1.301066577434539795e-01 5.454860255122184753e-02 3.000585138797760010e-01 -1.324280202388763428e-01 5.368699133396148682e-02 2.285459823906421661e-02 6.457899510860443115e-02 -1.778259426355361938e-01 1.825967729091644287e-01 -2.128346562385559082e-01 3.071368634700775146e-01 4.354626685380935669e-02 1.460310518741607666e-01 1.598360240459442139e-01 2.740213572978973389e-01 -1.044998317956924438e-01 4.592721536755561829e-02 -2.103231102228164673e-01 -5.000395327806472778e-02 -4.347149655222892761e-02 3.713653683662414551e-01 -1.051778420805931091e-01 -1.705882400274276733e-01 3.208358287811279297e-01 -1.352860778570175171e-01 1.542437523603439331e-01 1.165364403277635574e-02 2.953695878386497498e-02 1.896375566720962524e-01 -7.946225255727767944e-02 -2.524852752685546875e-01 -2.114340066909790039e-01
5.888731405138969421e-02 4.376209154725074768e-02 -2.196287661790847778e-01 9.547469019889831543e-02 -5.979567393660545349e-02 5.008453130722045898e-02 5.313712358474731445e-02 2.450457513332366943e-01 -5.943428725004196167e-02 -4.186920449137687683e-02 3.032535612583160400e-01 -8.567093312740325928e-02 -8.250224590301513672e-02 2.073968052864074707e-01 2.800473868846893311e-01 -2.789984941482543945e-01 -1.533169448375701904e-01 -1.058786585927009583e-01 3.104043304920196533e-01 -8.706327527761459351e-02 1.179813817143440247e-01 -9.433075040578842163e-02 -3.010349571704864502e-01 2.490413337945938110e-01 -3.639791905879974365e-01 4.487973079085350037e-02 -5.986139923334121704e-02 -6.162672862410545349e-02 8.694174885749816895e-02 -1.514189392328262329e-01 -1.621768325567245483e-01 -2.118083685636520386e-01
-1.469914708286523819e-02 -5.160298198461532593e-02 1.272136718034744263e-01 6.820209324359893799e-02 1.866527087986469269e-02 3.066317923367023468e-02 9.894895553588867188e-02 1.216896995902061462e-01 -2.244120649993419647e-02 -2.798892557621002197e-02 4.324493929743766785e-02 2.180702686309814453e-01 -1.654521077871322632e-01 -2.071874439716339111e-01 3.215439319610595703e-01 -3.963334560394287109e-01 1.360459951683878899e-03 -1.135568991303443909e-01 5.829001590609550476e-02 -1.005342379212379456e-01 -4.333987087011337280e-02 -3.773286640644073486e-01 8.970140665769577026e-02 2.580900490283966064e-01 2.428954690694808960e-01 1.992891281843185425e-01 -1.058745384216308594e-01 -3.341910243034362793e-01 1.169690117239952087e-01 -1.779709309339523315e-01 2.274718284606933594e-01 6.996237486600875854e-02
-6.560536473989486694e-02 -7.191335409879684448e-02 -1.739994436502456665e-02 3.498824834823608398e-01 6.699845939874649048e-02 5.471139401197433472e-02 1.081246286630630493e-01 -1.680748313665390015e-01 -1.297654956579208374e-01 3.300968706607818604e-01 1.622953414916992188e-01 5.460214242339134216e-02 6.633326411247253418e-02 1.673719435930252075e-01 1.480065882205963135e-01 -3.916893899440765381e-01 -7.559335976839065552e-02 1.549034416675567627e-01 -1.982157975435256958e-01 -3.194283246994018555e-01 1.249641645699739456e-02 -2.529793679714202881e-01 -1.516294777393341064e-01 7.591482251882553101e-02 -1.964548230171203613e-01 2.433029115200042725e-01 -2.157608270645141602e-01 1.223757583647966385e-02 -6.326653063297271729e-02 -1.261806786060333252e-01 -6.216043606400489807e-02 -1.590388566255569458e-01
1.052877977490425110e-01 -4.934783279895782471e-02 3.405697345733642578e-01 2.305547147989273071e-02 1.684079766273498535e-01 1.243413053452968597e-02 1.285896748304367065e-01 1.652659922838211060e-01 1.784372329711914062e-01 2.848336696624755859e-01 1.195924729108810425e-01 1.466934978961944580e-01 -1.900340020656585693e-01 -5.879016220569610596e-02 9.993258863687515259e-02 3.890166804194450378e-02 3.784013912081718445e-02 -1.737608164548873901e-01 1.215953454375267029e-01 8.530128747224807739e-02 2.924090325832366943e-01 -2.881283164024353027e-01 -8.714423514902591705e-03 3.507897853851318359e-01 -1.507465243339538574e-01 -2.203888446092605591e-01 -2.273797839879989624e-01 -1.537351459264755249e-01 8.604717999696731567e-02 -8.104587346315383911e-02 -2.905867695808410645e-01 8.575371652841567993e-02
-6.164480000734329224e-02 2.242144644260406494e-01 1.399088054895401001e-01 3.954327106475830078e-02 -4.843362793326377869e-02 2.440805733203887939e-02 -4.209607094526290894e-02 5.147712770849466324e-03 -1.629391610622406006e-01 -5.993310734629631042e-02 3.336462080478668213e-01 -6.209561601281166077e-03 -7.450542598962783813e-02 -1.895297467708587646e-01 2.386415004730224609e-01 -6.336939334869384766e-02 -3.210078179836273193e-01 8.004327118396759033e-02 -3.291974365711212158e-01 -3.519827499985694885e-02 8.066359162330627441e-02 -1.303145438432693481e-01 1.816481649875640869e-01 2.503952383995056152e-01 7.011311501264572144e-02 2.609877884387969971e-01 -4.674384593963623047e-01 -2.349325222894549370e-03 3.552656248211860657e-02 7.305645942687988281e-02 -1.982108503580093384e-01 -2.109878137707710266e-02
-1.563964635133743286e-01 -5.310520529747009277e-03 1.334573179483413696e-01 -5.516332015395164490e-02 2.504351735115051270e-01 1.379142403602600098e-01 8.284659683704376221e-02 2.761872857809066772e-02 -1.009149178862571716e-01 -1.750575751066207886e-01 1.845445670187473297e-02 3.370296582579612732e-02 -1.219339668750762939e-01 2.172520607709884644e-01 2.175676673650741577e-01 -3.659569621086120605e-01 -1.500704288482666016e-01 -5.483348295092582703e-02 -1.477895677089691162e-01 -1.940020173788070679e-01 1.251333206892013550e-01 -2.404717504978179932e-01 1.711860150098800659e-01 -6.327234208583831787e-02 -2.931744158267974854e-01 -1.501683890819549561e-01 -1.367907524108886719e-01 -6.509192287921905518e-02 3.220947682857513428e-01 -1.325982064008712769e-01 -3.524427711963653564e-01 -1.042528226971626282e-01
7.393626868724822998e-02 -2.291152952238917351e-03 1.921740621328353882e-01 -4.097414016723632812e-02 1.168235763907432556e-01 3.090988695621490479e-01 -2.839386761188507080e-01 -2.714896798133850098e-01 -5.573447793722152710e-02 -2.627153880894184113e-02 3.047144711017608643e-01 -6.133908778429031372e-02 -2.262209802865982056e-01 -7.902020215988159180e-02 1.550331264734268188e-01 -1.524213552474975586e-01 -1.904449462890625000e-01 -1.462545096874237061e-01 3.720186278223991394e-02 -3.971040844917297363e-01 1.859860718250274658e-01 -1.748870164155960083e-01 2.482803016901016235e-01 9.498507529497146606e-02 -1.128555461764335632e-01 -1.561082171974703670e-04 -1.508404165506362915e-01 1.047263666987419128e-02 2.665841281414031982e-01 1.023584008216857910e-01 3.717529028654098511e-02 -1.272842586040496826e-01
-7.325720041990280151e-02 3.920905292034149170e-02 -3.295848071575164795e-01 1.457486599683761597e-01 2.760205790400505066e-02 1.484255492687225342e-01 -7.021332532167434692e-02 2.411545664072036743e-01 1.410833932459354401e-02 -2.108842879533767700e-01 1.530087739229202271e-01 1.809970438480377197e-01 4.763102158904075623e-02 7.286283373832702637e-02 3.162479996681213379e-01 -2.984179258346557617e-01 -7.926462590694427490e-02 2.787491679191589355e-02 1.623971015214920044e-01 8.886630088090896606e-02 2.832336723804473877e-01 -1.781028658151626587e-01 -1.821569651365280151e-01 3.519676625728607178e-01 -1.362789124250411987e-01 3.393236547708511353e-02 -2.348998486995697021e-01 -5.647017434239387512e-02 -2.780679464340209961e-01 -2.587241865694522858e-02 -1.013216748833656311e-01 -5.640457198023796082e-02
1.455378532409667969e-01 3.278278931975364685e-02 1.973982900381088257e-01 6.745569407939910889e-02 -5.088936537504196167e-02 7.436441630125045776e-02 2.882928354665637016e-03 6.569427251815795898e-02 -6.429537385702133179e-02 4.226456582546234131e-02 3.698488175868988037e-01 -7.345148175954818726e-02 5.402731150388717651e-02 1.604983061552047729e-01 6.661029905080795288e-02 1.483960002660751343e-01 -1.536059677600860596e-01 -3.198472261428833008e-01 5.944281443953514099e-02 -2.676729857921600342e-01 4.147762060165405273e-01 -1.511468589305877686e-01 3.481440618634223938e-02 1.191773191094398499e-01 -1.268034279346466064e-01 1.074938550591468811e-01 -2.014271318912506104e-01 -2.564846277236938477e-01 1.648204475641250610e-01 -2.784287631511688232e-01 -2.073883563280105591e-01 -1.596076488494873047e-01
-2.990366816520690918e-01 2.187042236328125000e-01 -1.465265005826950073e-01 1.264790445566177368e-01 -1.256773620843887329e-01 2.723908424377441406e-02 -5.346057191491127014e-02 7.897581905126571655e-02 -2.503706216812133789e-01 -1.397304385900497437e-01 2.725523412227630615e-01 -2.026668190956115723e-02 8.985771983861923218e-02 -4.639786854386329651e-02 4.002200365066528320e-01 -6.059660017490386963e-02 -1.084069386124610901e-01 6.617458909749984741e-02 -1.950774937868118286e-01 -3.209897503256797791e-02 1.790052503347396851e-01 -2.441353797912597656e-01 6.792120635509490967e-02 3.396924436092376709e-01 1.216851919889450073e-01 3.285140097141265869e-01 -1.389295011758804321e-01 -9.379366785287857056e-02 2.062913477420806885e-01 7.413613051176071167e-02 -5.392454564571380615e-02 3.513669129461050034e-03
-1.551787257194519043e-01 9.585379064083099365e-02 -9.230521321296691895e-02 1.463242173194885254e-01 4.232655838131904602e-02 1.751463264226913452e-01 1.302292197942733765e-02 1.379588842391967773e-01 -4.083193838596343994e-01 8.856447786092758179e-02 3.087278902530670166e-01 3.979428112506866455e-01 -1.789444833993911743e-01 1.645149588584899902e-01 2.405099421739578247e-01 -1.298854947090148926e-01 -2.051695287227630615e-01 -1.578406393527984619e-01 -6.159718707203865051e-02 -2.024972438812255859e-01 1.757300198078155518e-01 -2.016499936580657959e-01 -3.565723076462745667e-02 -2.432430833578109741e-01 -6.041918322443962097e-02 1.504516303539276123e-01 -6.667438894510269165e-02 5.737936496734619141e-02 5.426743254065513611e-02 3.197593241930007935e-02 -9.185852110385894775e-02 -1.813002526760101318e-01
-8.009472489356994629e-02 -1.977475732564926147e-01 -1.033470407128334045e-02 -5.559704452753067017e-02 -3.476014733314514160e-02 9.882659465074539185e-02 3.376648128032684326e-01 -1.124511584639549255e-01 -9.510232508182525635e-02 -4.028699919581413269e-02 2.462235540151596069e-01 2.367413341999053955e-01 -2.320137619972229004e-01 -1.208237260580062866e-01 1.486845314502716064e-01 -1.729140132665634155e-01 -1.764241904020309448e-01 1.172124780714511871e-02 1.604458838701248169e-01 1.914743930101394653e-01 3.815780282020568848e-01 -4.713011533021926880e-02 2.641077637672424316e-01 1.482543498277664185e-01 -2.460923194885253906e-01 1.288055181503295898e-01 -3.263362646102905273e-01 -1.693622618913650513e-01 -7.638497650623321533e-02 -2.077065035700798035e-02 -7.707835733890533447e-02 -9.004562348127365112e-02
-2.574936151504516602e-01 -1.533456053584814072e-02 1.789823025465011597e-01 9.623147547245025635e-02 1.200488358736038208e-01 5.558502674102783203e-02 8.639577031135559082e-02 1.568735241889953613e-01 -3.959401845932006836e-01 7.958564162254333496e-02 1.505227386951446533e-01 2.243127226829528809e-01 -7.183438539505004883e-02 3.474775850772857666e-01 1.605452299118041992e-01 -3.268483579158782959e-01 -1.073433980345726013e-01 1.925444975495338440e-02 -1.902548521757125854e-01 -1.923026293516159058e-01 1.630874574184417725e-01 -1.862291991710662842e-01 4.996122047305107117e-02 -1.156930923461914062e-01 -8.796229213476181030e-02 1.261257976293563843e-01 -1.901854574680328369e-01 -2.249496057629585266e-02 2.136346250772476196e-01 -1.635558456182479858e-01 -3.545334190130233765e-02 -2.276207804679870605e-01
-1.511480212211608887e-01 -1.002315580844879150e-01 6.531217694282531738e-02 -2.040689289569854736e-01 -1.477098315954208374e-01 9.355821460485458374e-02 4.933756776154041290e-03 -1.360712796449661255e-01 -1.441736221313476562e-01 -1.766609959304332733e-02 3.413589000701904297e-01 3.006981313228607178e-01 -1.045453250408172607e-01 2.367683202028274536e-01 2.711555063724517822e-01 -1.637558043003082275e-01 -1.789397373795509338e-02 -1.024977415800094604e-01 1.327044609934091568e-02 1.913973838090896606e-01 2.293205708265304565e-01 -1.782378256320953369e-01 -3.125163912773132324e-02 -3.552827239036560059e-02 -2.497071325778961182e-01 2.971034944057464600e-01 -2.841251194477081299e-01 3.811360895633697510e-02 1.906508356332778931e-01 7.454904913902282715e-02 -2.511783540248870850e-01 -6.843285262584686279e-02
-2.007493227720260620e-01 4.436465352773666382e-02 2.785190641880035400e-01 -5.001012235879898071e-02 4.440222308039665222e-02 -1.354817114770412445e-02 3.871880471706390381e-02 3.237847983837127686e-02 -2.400702834129333496e-01 -3.000463172793388367e-02 3.839150443673133850e-02 -2.656364627182483673e-02 -2.500386722385883331e-02 5.514947324991226196e-02 -1.369361579418182373e-01 5.588851496577262878e-02 -2.942444942891597748e-02 1.788404653780162334e-03 2.873412966728210449e-01 -2.085820287466049194e-01 1.212925687432289124e-01 -3.915893137454986572e-01 1.336529701948165894e-01 2.492160201072692871e-01 -3.362972140312194824e-01 1.440829336643218994e-01 -3.118441402912139893e-01 -2.425594776868820190e-01 -2.815597653388977051e-01 1.642084866762161255e-01 2.864795923233032227e-02 -1.213874444365501404e-01
-9.303134679794311523e-02 -1.055168733000755310e-01 1.190044060349464417e-01 -4.833690449595451355e-02 1.620300263166427612e-01 1.452284399420022964e-02 1.819886714220046997e-01 1.931713819503784180e-01 -8.950304239988327026e-02 -2.432537078857421875e-01 4.139182269573211670e-01 6.710022687911987305e-02 -2.646476589143276215e-02 5.002999305725097656e-02 -1.447600871324539185e-01 -2.337405830621719360e-02 -4.869291186332702637e-01 -2.079605683684349060e-02 -6.739975512027740479e-02 -2.936223521828651428e-03 -1.802458763122558594e-01 -2.330660223960876465e-01 -9.897881746292114258e-02 1.861001849174499512e-01 -8.874870091676712036e-02 1.989204436540603638e-01 -1.674567162990570068e-01 4.619847610592842102e-02 1.040355935692787170e-01 -2.395385354757308960e-01 -1.987323462963104248e-01 -2.011302113533020020e-01
5.819004401564598083e-02 -2.141891866922378540e-01 2.650635130703449249e-02 -2.087356597185134888e-01 8.193327113986015320e-03 5.529576912522315979e-02 -1.046819984912872314e-01 -1.221714764833450317e-01 -1.324647367000579834e-01 3.944567963480949402e-02 1.530110985040664673e-01 4.185094684362411499e-02 4.517950117588043213e-03 1.770987212657928467e-01 -2.405257895588874817e-02 -7.572413235902786255e-02 -3.072513341903686523e-01 -3.453568518161773682e-01 1.859691441059112549e-01 -1.820206940174102783e-01 3.883914947509765625e-01 -2.960054576396942139e-01 -1.489463150501251221e-01 1.056492328643798828e-01 -2.192557454109191895e-01 1.394736021757125854e-01 -2.203403562307357788e-01 -2.133674025535583496e-01 7.171526551246643066e-02 -1.967507302761077881e-01 -1.676873266696929932e-01 -9.333734959363937378e-02
-1.373386383056640625e-01 -1.036439612507820129e-01 -1.540054827928543091e-01 1.103057041764259338e-01 1.979495584964752197e-01 -7.593168318271636963e-02 2.059406340122222900e-01 2.877911031246185303e-01 -8.138641715049743652e-02 -8.151344209909439087e-02 2.552301287651062012e-01 3.058551549911499023e-01 1.243191137909889221e-01 6.667591631412506104e-02 2.981078922748565674e-01 -1.900731027126312256e-01 5.619059875607490540e-02 -8.377531170845031738e-02 3.149288594722747803e-01 9.834702312946319580e-02 1.497441381216049194e-01 -4.254243522882461548e-02 -1.023778319358825684e-02 2.361552864313125610e-01 -1.719700396060943604e-01 2.380639463663101196e-01 -1.548866480588912964e-01 -2.232356518507003784e-01 1.580953598022460938e-02 -8.231990784406661987e-02 -2.205909639596939087e-01 -1.804901659488677979e-01
-1.199637427926063538e-01 -1.343457549810409546e-01 1.896277219057083130e-01 -9.565959125757217407e-02 7.967764884233474731e-02 -8.879668265581130981e-02 4.969580471515655518e-02 3.284108266234397888e-02 1.109431236982345581e-01 1.994640529155731201e-01 2.956029586493968964e-02 4.356804490089416504e-02 -7.769297063350677490e-02 3.032584488391876221e-01 3.136421740055084229e-01 -3.655791580677032471e-01 1.569868624210357666e-02 -2.226568162441253662e-01 -1.709889620542526245e-01 -1.138709336519241333e-01 1.906883716583251953e-01 -2.940808832645416260e-01 -1.465615481138229370e-01 6.661470979452133179e-02 -1.985195279121398926e-01 1.194041594862937927e-01 -1.995930373668670654e-01 1.309672296047210693e-01 6.680633872747421265e-02 -1.962211355566978455e-02 -3.761783540248870850e-01 -1.482438594102859497e-01
8.532849699258804321e-02 8.200118690729141235e-02 -1.044073374941945076e-03 5.400934219360351562e-01 1.254651248455047607e-01 2.573079764842987061e-01 3.956327587366104126e-02 -3.140390664339065552e-02 -2.613227069377899170e-01 -1.191255897283554077e-01 5.740275979042053223e-02 1.844787299633026123e-01 -2.212748080492019653e-01 -1.619691103696823120e-01 2.682375311851501465e-01 -2.053665667772293091e-01 -3.072582185268402100e-02 1.129834502935409546e-01 1.034035347402095795e-02 -3.481061011552810669e-02 -6.730346381664276123e-02 -5.470819305628538132e-03 -1.013992950320243835e-01 2.239751070737838745e-01 -7.859741896390914917e-02 -5.459645763039588928e-02 -2.339951395988464355e-01 -1.459778547286987305e-01 3.722825273871421814e-02 9.236602485179901123e-02 -3.467475771903991699e-01 -7.248466461896896362e-02
-2.230415865778923035e-02 -3.170007467269897461e-02 -2.396337836980819702e-01 1.325950473546981812e-01 7.189733535051345825e-02 1.889224722981452942e-02 1.811578273773193359e-01 3.662866652011871338e-01 6.230660527944564819e-02 3.330055996775627136e-02 2.534196972846984863e-01 3.636639192700386047e-02 -9.682924486696720123e-03 4.159450531005859375e-02 4.202060401439666748e-01 -2.829626202583312988e-01 -2.842100858688354492e-01 -9.511386603116989136e-02 1.657892018556594849e-01 1.373301297426223755e-01 2.041975222527980804e-02 -2.794757783412933350e-01 -5.902667343616485596e-02 2.765028476715087891e-01 -1.500774174928665161e-01 1.756614297628402710e-01 -1.326470524072647095e-01 -1.242751553654670715e-01 -6.332856416702270508e-02 -2.113629318773746490e-02 -1.898894011974334717e-01 2.043075859546661377e-02
-3.828289732336997986e-02 -5.085865780711174011e-02 -1.564520895481109619e-01 8.681642264127731323e-02 -1.072633117437362671e-01 6.892403215169906616e-02 2.339384257793426514e-01 2.213622927665710449e-01 8.428771793842315674e-02 -1.482486128807067871e-01 2.331245094537734985e-01 -1.348321735858917236e-01 -1.310711074620485306e-02 1.022190600633621216e-01 1.544754803180694580e-01 -2.682272493839263916e-01 -2.443031668663024902e-01 1.464875638484954834e-01 2.210686504840850830e-01 -9.593932330608367920e-02 -1.112608518451452255e-02 -1.516709923744201660e-01 -2.304594516754150391e-01 2.210847437381744385e-01 -3.607775568962097168e-01 2.813879549503326416e-01 -1.543360650539398193e-01 -1.481571644544601440e-01 2.267491817474365234e-01 -6.850313395261764526e-02 -9.012909978628158569e-02 -2.285474538803100586e-01
2.926966547966003418e-02 6.805214285850524902e-02 -9.292961657047271729e-02 3.901226222515106201e-01 -1.157272905111312866e-01 2.006642669439315796e-01 -5.863960087299346924e-02 5.029811523854732513e-03 -1.566319167613983154e-01 -5.028979852795600891e-02 3.330427408218383789e-02 1.348863840103149414e-01 -1.505093723535537720e-01 1.706664636731147766e-02 2.445181012153625488e-01 -1.283512860536575317e-01 -5.389570072293281555e-02 2.025989890098571777e-01 -8.782244287431240082e-03 -2.093978822231292725e-01 -1.674180477857589722e-02 -1.590358652174472809e-02 2.820017002522945404e-02 3.388885855674743652e-01 -2.754470407962799072e-01 2.756550908088684082e-01 -4.006384313106536865e-01 -2.517885267734527588e-01 4.983736947178840637e-02 -4.556460678577423096e-02 -7.946427166461944580e-02 -2.007349133491516113e-01
-4.041952639818191528e-02 1.178658828139305115e-01 -7.681431621313095093e-02 1.436513755470514297e-02 4.449766129255294800e-02 -1.045854836702346802e-01 1.518961936235427856e-01 -4.309779405593872070e-02 -8.573792874813079834e-02 -3.022713661193847656e-01 2.181213796138763428e-01 1.046162173151969910e-01 -5.965669825673103333e-02 1.930085867643356323e-01 3.018922805786132812e-01 -2.739683985710144043e-01 -1.035393998026847839e-01 -3.507511317729949951e-01 -1.521860659122467041e-01 -2.399417012929916382e-01 1.655788570642471313e-01 -3.330776393413543701e-01 -1.686014086008071899e-01 -1.480427291244268417e-02 -1.842952668666839600e-01 2.387197166681289673e-01 -1.428513079881668091e-01 5.219343584030866623e-03 5.144033208489418030e-02 -1.482885479927062988e-01 -1.854314953088760376e-01 1.561470925807952881e-01
-1.835657954216003418e-01 -1.178945824503898621e-01 1.387128792703151703e-02 1.516190469264984131e-01 3.837295174598693848e-01 2.114994078874588013e-01 1.758789569139480591e-01 -4.839419573545455933e-02 -2.145160436630249023e-01 7.007864117622375488e-02 1.811715811491012573e-01 -9.955010563135147095e-02 -4.218941330909729004e-01 -1.272871941328048706e-01 2.672100067138671875e-01 -1.008808016777038574e-01 -1.229386031627655029e-01 -2.641068771481513977e-02 -9.468363970518112183e-02 -2.382161170244216919e-01 2.468944899737834930e-02 -1.055941432714462280e-01 -5.466407909989356995e-02 3.587284088134765625e-01 1.574916541576385498e-01 5.512395873665809631e-02 -1.218035295605659485e-01 -1.031318977475166321e-01 -5.234819278120994568e-02 -1.200356706976890564e-01 -1.180856302380561829e-01 -1.586399227380752563e-01
4.209768772125244141e-02 -1.116712987422943115e-01 6.283407658338546753e-02 2.595475018024444580e-01 1.817095130681991577e-01 -1.678582578897476196e-01 -1.552435904741287231e-01 -7.792171090841293335e-03 -1.183006539940834045e-01 1.186851188540458679e-01 1.767877787351608276e-01 -5.821318551898002625e-02 -5.169314518570899963e-02 -8.222646266222000122e-02 9.726152755320072174e-03 -4.482725858688354492e-01 8.775485306978225708e-02 4.771335050463676453e-02 2.701497375965118408e-01 -7.698037475347518921e-02 2.681208252906799316e-01 -1.944576650857925415e-01 -6.903851032257080078e-02 2.729507684707641602e-01 -1.500603854656219482e-01 -9.956957399845123291e-02 -3.666052594780921936e-02 -3.463628888130187988e-01 -2.392306551337242126e-02 2.073568403720855713e-01 -2.043195217847824097e-01 -1.974176019430160522e-01
4.488772153854370117e-02 -1.654031276702880859e-01 -2.301364243030548096e-01 6.532406061887741089e-02 2.119676955044269562e-02 4.233155772089958191e-02 6.929447501897811890e-02 2.198829352855682373e-01 8.965324610471725464e-02 -2.759285829961299896e-02 2.450560480356216431e-01 8.716594427824020386e-02 -5.328909307718276978e-02 -4.174251854419708252e-02 3.727351129055023193e-01 -3.093708753585815430e-01 -1.809100657701492310e-01 5.619183182716369629e-02 2.795754075050354004e-01 -5.087454244494438171e-02 5.656218156218528748e-02 -2.399576902389526367e-01 -1.306466758251190186e-01 3.453068435192108154e-01 -1.751759499311447144e-01 1.446771323680877686e-01 -1.399581730365753174e-01 7.942540198564529419e-02 -2.134064882993698120e-01 -2.052125185728073120e-01 -2.220394313335418701e-01 -1.189134791493415833e-01
-6.676695495843887329e-02 1.533253211528062820e-02 1.163225248456001282e-02 -8.890558779239654541e-02 2.874705195426940918e-01 1.300723403692245483e-01 -5.068881437182426453e-02 2.206251174211502075e-01 1.682640286162495613e-03 -4.487457498908042908e-02 -2.827303856611251831e-02 -9.515204280614852905e-02 -3.349212706089019775e-01 9.056390076875686646e-02 2.512484788894653320e-01 -7.980547845363616943e-02 -2.711610794067382812e-01 -3.477656543254852295e-01 8.487021923065185547e-02 -2.880605161190032959e-01 1.695186346769332886e-01 -2.834838628768920898e-01 2.808918952941894531e-01 1.786411106586456299e-01 1.773156225681304932e-01 2.319092154502868652e-01 -9.483516216278076172e-02 -7.069525867700576782e-02 -6.898385006934404373e-03 -2.457306161522865295e-02 -1.475015431642532349e-01 -9.241241216659545898e-02
3.608057275414466858e-02 2.902958169579505920e-02 1.524250209331512451e-01 2.710205316543579102e-01 -1.878238469362258911e-02 2.098829001188278198e-01 -2.415762543678283691e-01 1.247208714485168457e-01 -3.138616383075714111e-01 9.175979346036911011e-02 1.947404444217681885e-01 1.815221011638641357e-01 -1.973738148808479309e-02 -1.618771106004714966e-01 -4.088686779141426086e-02 -2.388038486242294312e-01 -1.007319241762161255e-01 5.029374361038208008e-02 -9.102258086204528809e-02 -2.109786123037338257e-01 -1.159309446811676025e-01 -2.807417139410972595e-02 1.178772151470184326e-01 3.316825628280639648e-01 -2.937646023929119110e-02 2.960487008094787598e-01 -2.891524732112884521e-01 3.197085484862327576e-02 1.330107450485229492e-01 1.987907737493515015e-01 -2.928986251354217529e-01 2.787596080452203751e-03
-8.528014272451400757e-02 -9.661329537630081177e-02 -1.278007775545120239e-01 5.377135053277015686e-02 -1.164445579051971436e-01 1.676350831985473633e-01 -3.945498168468475342e-02 -8.815722167491912842e-02 -1.003103107213973999e-01 -6.235813349485397339e-02 4.972888156771659851e-02 -6.243021786212921143e-02 -5.743668600916862488e-02 5.047935619950294495e-02 7.525724172592163086e-02 -3.872102797031402588e-01 1.189224515110254288e-02 -4.205702245235443115e-02 -4.059805348515510559e-02 -1.671397238969802856e-01 3.458669409155845642e-02 1.311197876930236816e-01 3.968680649995803833e-02 5.481382012367248535e-01 1.201823279261589050e-01 1.458376049995422363e-01 -4.369393885135650635e-01 -6.597430258989334106e-02 3.367387950420379639e-01 1.867428235709667206e-02 -1.864067912101745605e-01 -5.677226465195417404e-03
1.140456795692443848e-01 -1.904766410589218140e-01 2.563111484050750732e-01 2.560179233551025391e-01 2.487181918695569038e-03 1.479848623275756836e-01 -1.590418517589569092e-01 -5.054930597543716431e-02 -9.141080081462860107e-02 3.696686029434204102e-02 3.367495536804199219e-01 6.175313144922256470e-02 -2.015512138605117798e-01 -1.653601825237274170e-01 1.542952507734298706e-01 -1.991930603981018066e-01 -1.395197510719299316e-01 1.163090765476226807e-01 -2.720707468688488007e-02 -2.513084113597869873e-01 -2.044056504964828491e-01 -1.479152888059616089e-01 1.389093250036239624e-01 3.722157478332519531e-01 5.027411133050918579e-02 2.388801276683807373e-01 -2.557131350040435791e-01 -2.382694929838180542e-02 2.471971213817596436e-01 2.227783575654029846e-02 4.697863385081291199e-02 5.983215570449829102e-02
-1.253903210163116455e-01 5.781380459666252136e-02 2.289188951253890991e-01 -2.199072539806365967e-01 6.345326453447341919e-02 4.398124292492866516e-02 3.095661476254463196e-02 2.035891860723495483e-01 1.198216751217842102e-01 1.921236068010330200e-01 1.781102418899536133e-01 3.077359199523925781e-01 4.132456332445144653e-02 1.103799045085906982e-01 7.445269078016281128e-02 -2.630168497562408447e-01 1.469878703355789185e-01 -2.970497608184814453e-01 1.576955663040280342e-03 -1.966902762651443481e-01 7.430732995271682739e-02 -3.528508841991424561e-01 2.263619750738143921e-02 7.846871018409729004e-02 -2.847996950149536133e-01 2.853523790836334229e-01 -2.204225361347198486e-01 1.869025081396102905e-01 2.216378599405288696e-02 -6.195450574159622192e-02 -1.676934510469436646e-01 -4.199450835585594177e-02
-7.531610131263732910e-02 4.045254085212945938e-03 -6.950321793556213379e-02 1.760968007147312164e-02 5.827387049794197083e-02 1.113377436995506287e-01 7.243083417415618896e-02 -2.070364505052566528e-01 -1.927615851163864136e-01 -1.290583312511444092e-01 2.275223433971405029e-01 1.808487623929977417e-01 -2.954950630664825439e-01 2.210986763238906860e-01 2.548053860664367676e-01 -2.125577181577682495e-01 -3.364451825618743896e-01 -2.573995590209960938e-01 -1.725662127137184143e-02 -2.672022283077239990e-01 3.860503435134887695e-02 -2.219870239496231079e-01 -2.097518146038055420e-01 1.426552683115005493e-01 -1.757654994726181030e-01 5.774341151118278503e-02 -1.204198598861694336e-01 4.985715076327323914e-02 -4.805057868361473083e-02 -1.907785236835479736e-01 8.353225141763687134e-02 2.784180045127868652e-01
4.564286675304174423e-03 -1.261906772851943970e-01 2.648797631263732910e-01 -3.569783270359039307e-02 3.639517426490783691e-01 2.764735817909240723e-01 -1.475450247526168823e-01 -9.989206679165363312e-03 -3.141942024230957031e-01 1.824787706136703491e-01 2.412343323230743408e-01 2.333188056945800781e-01 -2.154563069343566895e-01 3.454786166548728943e-02 2.400141805410385132e-01 -9.479445964097976685e-02 7.540836930274963379e-02 5.702240765094757080e-02 -1.236339733004570007e-01 -2.229427546262741089e-01 2.457079142332077026e-01 -1.578928381204605103e-01 1.439200490713119507e-01 -4.897201061248779297e-02 -1.108680814504623413e-01 1.704884693026542664e-02 -2.455780953168869019e-01 -1.206489801406860352e-01 3.462772443890571594e-02 -6.085725128650665283e-02 -1.442922651767730713e-01 -1.657856106758117676e-01
1.582097113132476807e-01 -1.460800617933273315e-01 4.443235322833061218e-02 -7.497371733188629150e-02 3.290375173091888428e-01 1.045811325311660767e-01 1.328687816858291626e-01 -7.826213538646697998e-02 -1.423465013504028320e-01 5.567618831992149353e-02 1.244885921478271484e-01 -1.082561239600181580e-01 -1.819977015256881714e-01 7.732895761728286743e-02 3.124891519546508789e-01 6.254661828279495239e-03 -1.967302560806274414e-01 -2.037375569343566895e-01 4.638185352087020874e-02 5.672884359955787659e-02 6.456001847982406616e-02 -5.240890383720397949e-01 -6.344675272703170776e-02 7.767717540264129639e-02 -5.167673155665397644e-02 1.316558271646499634e-01 -1.726508736610412598e-01 1.852047257125377655e-02 1.346184033900499344e-02 -3.709242641925811768e-01 -1.534118205308914185e-01 -1.724768131971359253e-01
-2.551400661468505859e-01 1.217049881815910339e-01 -1.333596855401992798e-01 1.029470264911651611e-01 -2.287399321794509888e-01 1.954787969589233398e-01 -8.537366986274719238e-03 6.345380842685699463e-02 -6.162110343575477600e-02 -1.132591441273689270e-01 2.390750683844089508e-02 2.240366339683532715e-01 -1.623429954051971436e-01 2.298367023468017578e-01 3.378722369670867920e-01 -3.391178790479898453e-03 -2.881245911121368408e-01 -3.224967718124389648e-01 6.296315696090459824e-03 -2.034924030303955078e-01 -1.046634092926979065e-01 -1.559753715991973877e-01 -2.038311213254928589e-02 -4.785379022359848022e-02 -3.529575839638710022e-02 1.437500417232513428e-01 -1.238231658935546875e-01 -2.017543613910675049e-01 2.102551050484180450e-02 -7.298936694860458374e-02 -4.227185249328613281e-01 -8.644730597734451294e-02
-2.754703164100646973e-01 2.607124149799346924e-01 3.705402463674545288e-02 1.651539653539657593e-01 -4.857557266950607300e-02 1.632092148065567017e-01 4.019773751497268677e-02 1.226633563637733459e-01 -9.048785269260406494e-02 1.712835044600069523e-03 2.753371000289916992e-01 -7.787223439663648605e-03 -3.496181666851043701e-01 2.856662264093756676e-03 5.426416918635368347e-02 -2.801211178302764893e-01 4.804921150207519531e-02 6.185543909668922424e-02 -2.363222241401672363e-01 -1.490966528654098511e-01 9.333289414644241333e-02 -1.042803674936294556e-01 8.977490663528442383e-02 3.658560812473297119e-01 -1.225935816764831543e-01 2.405343204736709595e-01 -3.016555607318878174e-01 6.924470514059066772e-02 1.324062645435333252e-01 2.443637251853942871e-01 1.991233602166175842e-02 4.576990380883216858e-02
1.412549167871475220e-01 -1.415917575359344482e-01 -2.252907156944274902e-01 1.230285093188285828e-01 2.787206508219242096e-02 4.492416605353355408e-02 7.778571546077728271e-02 2.213394939899444580e-01 -3.069426631554961205e-03 -1.696123778820037842e-01 3.609083294868469238e-01 -7.539787888526916504e-02 -2.957141399383544922e-02 3.211868703365325928e-01 3.286266922950744629e-01 -2.212094217538833618e-01 -1.012832969427108765e-01 -3.817643970251083374e-02 2.939477562904357910e-01 -1.147015392780303955e-01 4.806035384535789490e-02 -1.061544865369796753e-01 -1.370864808559417725e-01 2.846136391162872314e-01 -1.017766818404197693e-01 1.108960285782814026e-01 -1.021349430084228516e-01 -2.924499213695526123e-01 1.560494489967823029e-02 -1.840076744556427002e-01 -1.370417792350053787e-02 -1.817396283149719238e-01
-2.338808476924896240e-01 8.582288771867752075e-02 3.265908658504486084e-01 1.066308617591857910e-01 2.461548149585723877e-01 1.064195036888122559e-01 -9.669795632362365723e-02 -1.360538136214017868e-02 -1.574812531471252441e-01 -7.612336426973342896e-02 1.039501652121543884e-01 1.285948157310485840e-01 2.569651789963245392e-02 1.973336935043334961e-01 2.465712577104568481e-01 -2.073408961296081543e-01 -1.106645464897155762e-01 1.410208269953727722e-02 -9.071767330169677734e-02 -2.987269759178161621e-01 8.004797250032424927e-02 -1.620670706033706665e-01 2.138583213090896606e-01 6.196271628141403198e-02 -2.439033538103103638e-01 -5.794574320316314697e-02 -6.846551597118377686e-02 1.678278902545571327e-03 3.365154862403869629e-01 -9.450054168701171875e-02 -3.488075137138366699e-01 -1.832644939422607422e-01
4.908796772360801697e-02 -5.170416552573442459e-03 2.283251136541366577e-01 1.764709800481796265e-01 -2.489180304110050201e-02 2.602428793907165527e-01 4.806032869964838028e-03 1.609093695878982544e-02 -2.905996441841125488e-01 1.157681718468666077e-01 1.669938862323760986e-01 1.293113380670547485e-01 -2.495370246469974518e-02 2.370318397879600525e-02 3.581398725509643555e-02 -2.391885817050933838e-01 -9.664782881736755371e-02 2.434392422437667847e-01 -1.076988875865936279e-01 -3.798791170120239258e-01 -1.484685987234115601e-01 -1.823969930410385132e-01 1.791986674070358276e-01 2.908778786659240723e-01 -5.617635324597358704e-02 2.232544273138046265e-01 -3.436145186424255371e-01 -4.602204263210296631e-02 1.332754790782928467e-01 3.659247606992721558e-02 -2.322747558355331421e-01 2.719863690435886383e-02
1.257154345512390137e-01 -3.513057157397270203e-02 2.506487444043159485e-02 1.905531585216522217e-01 1.665812730789184570e-02 -5.101810768246650696e-02 1.670616716146469116e-01 1.832530200481414795e-01 -1.475226879119873047e-01 -7.249411940574645996e-02 1.012002155184745789e-01 -5.141358822584152222e-02 -2.576396763324737549e-01 4.950044676661491394e-04 6.243488192558288574e-02 -2.718210220336914062e-01 3.298793733119964600e-02 3.424374461174011230e-01 -8.298599720001220703e-02 -1.584315858781337738e-02 1.729853600263595581e-01 -2.759362161159515381e-01 9.674894064664840698e-02 6.052422523498535156e-02 -1.957274377346038818e-01 2.651039958000183105e-01 -3.588528931140899658e-01 -1.472135335206985474e-01 1.555268019437789917e-01 -1.050114631652832031e-01 -1.641052514314651489e-01 -3.630757331848144531e-01
-1.983340829610824585e-02 1.008614376187324524e-01 2.202360630035400391e-01 -1.620924621820449829e-01 9.807132184505462646e-02 1.248748824000358582e-01 -1.804973334074020386e-01 4.255506396293640137e-02 -8.323401212692260742e-02 -3.026688694953918457e-01 1.924310177564620972e-01 9.002878516912460327e-02 -5.403164774179458618e-02 2.794485986232757568e-01 2.874093502759933472e-02 -3.512023687362670898e-01 -5.709751322865486145e-02 -2.100770622491836548e-01 9.198819845914840698e-02 -1.333035528659820557e-01 4.731967151165008545e-01 -1.333206295967102051e-01 1.467816829681396484e-01 -3.411089256405830383e-02 -2.754119932651519775e-01 4.361578077077865601e-02 -1.595853269100189209e-01 -9.047606587409973145e-02 2.062699049711227417e-01 7.057093828916549683e-02 3.268324537202715874e-03 -9.609729051589965820e-02
-3.399045020341873169e-02 -3.075640797615051270e-01 -9.604112803936004639e-02 2.175629436969757080e-01 1.550369337201118469e-02 1.310147941112518311e-01 1.359212398529052734e-01 1.879811473190784454e-02 -1.351291239261627197e-01 1.857117749750614166e-02 1.023954525589942932e-01 1.622110456228256226e-01 -1.218480393290519714e-01 1.738187968730926514e-01 3.832782208919525146e-01 -1.551644057035446167e-01 2.720600366592407227e-02 9.466942399740219116e-02 -4.687535762786865234e-02 -5.208294391632080078e-01 -1.046098023653030396e-02 -2.487408462911844254e-03 -1.341255009174346924e-01 1.315059959888458252e-01 -1.098005250096321106e-01 4.024828076362609863e-01 -1.211048886179924011e-01 -1.165523100644350052e-02 2.517303265631198883e-02 3.488235175609588623e-02 -1.636708676815032959e-01 -6.298004090785980225e-02
9.451632201671600342e-02 5.850443243980407715e-02 1.308958698064088821e-02 1.972628384828567505e-01 9.182857722043991089e-02 8.269946277141571045e-02 -2.647501230239868164e-01 -1.427660137414932251e-01 -8.020903915166854858e-02 2.513010203838348389e-01 1.195885613560676575e-01 2.395215481519699097e-01 -2.684551179409027100e-01 -2.722806297242641449e-02 6.002569943666458130e-02 1.626978218555450439e-01 -2.830457985401153564e-01 -8.367308974266052246e-02 4.554897174239158630e-02 -7.614500075578689575e-02 4.946063831448554993e-02 -3.421705067157745361e-01 -1.222498714923858643e-01 -4.208887368440628052e-02 1.149391289800405502e-02 2.287404984235763550e-01 -3.845843374729156494e-01 -1.659081876277923584e-01 2.008884847164154053e-01 1.273852493613958359e-02 -1.571998447179794312e-01 2.726262211799621582e-01
1.526606529951095581e-01 9.796154499053955078e-02 6.173542514443397522e-02 2.183801531791687012e-01 -2.474636584520339966e-01 2.395767271518707275e-01 1.390881836414337158e-01 -6.172386463731527328e-03 -9.877985715866088867e-02 -1.017774790525436401e-01 1.304129064083099365e-01 -9.008098393678665161e-02 -4.807819798588752747e-02 1.614843457937240601e-01 4.742075875401496887e-02 -2.847494781017303467e-01 -2.081104964017868042e-01 4.814845696091651917e-02 2.895695269107818604e-01 -4.813094064593315125e-02 8.537006378173828125e-02 -1.193078830838203430e-01 -2.058022916316986084e-01 3.464336097240447998e-01 -2.133523672819137573e-01 1.590719372034072876e-01 1.107542663812637329e-01 -1.204158887267112732e-01 -1.080043148249387741e-02 -2.681053280830383301e-01 -3.187136650085449219e-01 -1.837568134069442749e-01
8.311720192432403564e-02 1.665719896554946899e-01 6.334941089153289795e-02 3.511233925819396973e-01 -5.114071071147918701e-02 1.004638448357582092e-01 -9.459753520786762238e-03 1.450446546077728271e-01 -8.960775285959243774e-02 2.065292149782180786e-01 1.114599853754043579e-01 8.116151392459869385e-02 7.401153445243835449e-02 -1.186796054244041443e-01 4.188288450241088867e-01 -2.078808695077896118e-01 1.736426651477813721e-01 1.776829808950424194e-01 1.150394231081008911e-02 1.950621837750077248e-03 5.141640082001686096e-02 -2.019129544496536255e-01 6.913694739341735840e-02 1.975976526737213135e-01 -4.236993789672851562e-01 1.814303696155548096e-01 -1.977869868278503418e-01 7.813579589128494263e-02 2.369878441095352173e-01 5.246497690677642822e-02 -1.824468933045864105e-02 -1.741020232439041138e-01
-8.002947270870208740e-02 1.807690225541591644e-02 1.744941920042037964e-01 -2.447518520057201385e-02 2.664766311645507812e-01 -4.130491986870765686e-02 3.669849783182144165e-02 7.424552738666534424e-02 -9.895487874746322632e-02 3.014161288738250732e-01 2.189425677061080933e-01 1.399754583835601807e-01 -1.215958669781684875e-01 -1.150759011507034302e-01 5.107129458338022232e-03 1.426690910011529922e-02 -1.711932122707366943e-01 -2.313665747642517090e-01 2.186511904001235962e-01 6.837688386440277100e-02 4.561318755149841309e-01 -1.954876035451889038e-01 -1.362634450197219849e-01 2.425324171781539917e-01 -3.404589891433715820e-01 -1.113626435399055481e-01 -7.690761983394622803e-02 -8.990675210952758789e-02 -1.421306654810905457e-02 -6.861189752817153931e-02 -2.620928585529327393e-01 1.063898801803588867e-01
-8.736243098974227905e-02 -2.644738741219043732e-02 7.710751146078109741e-02 -1.501682698726654053e-01 2.413997650146484375e-01 1.662268042564392090e-01 6.809682119637727737e-03 1.215726509690284729e-01 -2.083725482225418091e-01 -7.726716250181198120e-02 2.260242998600006104e-01 2.608177661895751953e-01 -8.717221021652221680e-02 7.192403823137283325e-02 4.381361976265907288e-02 9.653956443071365356e-02 -1.627986729145050049e-01 -2.418291941285133362e-02 8.814468234777450562e-02 -3.194200396537780762e-01 2.192894220352172852e-01 -2.980045378208160400e-01 4.914432764053344727e-02 -2.233109623193740845e-02 -3.564786612987518311e-01 6.823483109474182129e-02 -8.873742073774337769e-02 -1.261717528104782104e-01 3.368866443634033203e-01 -3.457294702529907227e-01 -6.260697543621063232e-02 -2.764020301401615143e-02
7.614207267761230469e-02 5.548305343836545944e-03 2.137770354747772217e-01 7.279801368713378906e-02 -9.222863614559173584e-02 9.485523402690887451e-02 3.172171711921691895e-01 -3.231837749481201172e-01 3.308713436126708984e-02 3.808003664016723633e-02 -3.143063932657241821e-02 1.717171072959899902e-01 5.777674540877342224e-02 7.835607975721359253e-02 1.891519874334335327e-01 -1.268106848001480103e-01 -1.252000927925109863e-01 -1.062559708952903748e-01 -6.641291826963424683e-02 -4.114455282688140869e-01 -8.530122786760330200e-02 -2.349170893430709839e-01 -4.134269431233406067e-02 3.859263956546783447e-01 -5.622028186917304993e-02 2.818842530250549316e-01 -1.489147394895553589e-01 1.515259593725204468e-01 9.640159457921981812e-02 -2.090199142694473267e-01 -1.253219246864318848e-01 -1.265666484832763672e-01
-2.558610141277313232e-01 2.161193937063217163e-01 1.405494213104248047e-01 1.139998137950897217e-01 1.814342662692070007e-02 1.561258584260940552e-01 2.720755897462368011e-02 6.651755422353744507e-02 -1.270225197076797485e-01 2.549430429935455322e-01 3.352850675582885742e-01 -9.216668456792831421e-02 -6.470260024070739746e-02 1.234501972794532776e-01 1.604815572500228882e-01 -2.082706987857818604e-01 -3.100449740886688232e-01 7.011710852384567261e-02 -7.204657793045043945e-02 -2.373458147048950195e-01 -1.247023344039916992e-01 -1.622407883405685425e-01 1.237533241510391235e-01 3.227491974830627441e-01 5.071640387177467346e-02 1.346478909254074097e-01 -2.628966867923736572e-01 2.045344375073909760e-02 2.539538145065307617e-01 2.010952830314636230e-01 -9.712036699056625366e-02 7.802047580480575562e-02
-4.216872155666351318e-02 1.951901167631149292e-01 -3.558245301246643066e-02 -1.222583204507827759e-01 2.585477530956268311e-01 2.327304035425186157e-01 -7.796803861856460571e-02 -1.181878894567489624e-01 -1.515264511108398438e-01 -1.455314904451370239e-01 1.015894934535026550e-01 1.625776141881942749e-01 -1.674409657716751099e-01 8.911474794149398804e-02 1.218185126781463623e-01 9.061449207365512848e-03 -1.869449466466903687e-01 -1.869444698095321655e-01 -2.478944882750511169e-02 -9.890548884868621826e-02 2.604490518569946289e-01 -4.943923354148864746e-01 6.403535604476928711e-02 2.431846037507057190e-02 -1.347225904464721680e-01 1.484273560345172882e-02 -9.127731621265411377e-02 -1.558116376399993896e-01 -1.604655385017395020e-01 -2.743819057941436768e-01 -3.076833486557006836e-01 -1.647254228591918945e-01
-1.295454502105712891e-01 5.264121666550636292e-02 9.681320190429687500e-02 3.664412721991539001e-02 3.030971288681030273e-01 2.752182185649871826e-01 -2.647622115910053253e-02 -5.786569043993949890e-02 -7.528994232416152954e-02 9.347078949213027954e-02 2.854031026363372803e-01 2.082420289516448975e-01 -1.872786730527877808e-01 1.857668012380599976e-01 1.564912348985671997e-01 7.937539368867874146e-03 9.089811146259307861e-02 -4.693349450826644897e-02 -2.000692486763000488e-01 -3.737836182117462158e-01 1.812028437852859497e-01 -1.736244112253189087e-01 -4.123990610241889954e-02 4.719275608658790588e-02 -2.540781162679195404e-02 4.781531170010566711e-02 -2.228566110134124756e-01 -1.909573525190353394e-01 1.732612699270248413e-01 -2.073493748903274536e-01 5.794888362288475037e-03 -3.814256489276885986e-01
-2.873552441596984863e-01 8.230297267436981201e-02 1.658090502023696899e-01 3.338482230901718140e-02 2.138329893350601196e-01 3.046692311763763428e-01 -9.505251795053482056e-02 5.918895453214645386e-02 2.686118781566619873e-01 -6.317666731774806976e-03 2.648372054100036621e-01 1.060217525810003281e-02 -4.418564587831497192e-02 -1.566484868526458740e-01 -6.399622559547424316e-02 1.184019073843955994e-01 -1.799750775098800659e-01 -1.313168853521347046e-01 1.097313389182090759e-01 2.755860053002834320e-02 2.224716991186141968e-01 -2.869814336299896240e-01 -2.456772327423095703e-01 6.279992312192916870e-02 -2.278625220060348511e-02 -1.419420838356018066e-01 -3.833969533443450928e-01 -2.718992233276367188e-01 3.014977090060710907e-02 -1.895649880170822144e-01 -6.955414265394210815e-02 -4.528911039233207703e-02
1.924095451831817627e-01 -4.363071545958518982e-02 3.554335832595825195e-01 5.116778775118291378e-04 8.519611507654190063e-02 2.201023399829864502e-01 2.144332081079483032e-01 -2.660535275936126709e-01 9.868666529655456543e-03 -1.279874593019485474e-01 1.765901744365692139e-01 1.196751967072486877e-01 -5.703052133321762085e-02 2.000276297330856323e-01 3.929491937160491943e-01 -7.312469184398651123e-02 -1.337354779243469238e-01 -4.802256450057029724e-02 -7.351724058389663696e-02 -2.732036113739013672e-01 3.614907339215278625e-02 -1.441902369260787964e-01 5.594972893595695496e-02 2.485665231943130493e-01 -2.591433227062225342e-01 1.828918755054473877e-01 -1.904479116201400757e-01 8.223517239093780518e-02 1.495521366596221924e-01 -1.893894076347351074e-01 -8.159146457910537720e-02 3.859203681349754333e-02
1.612150855362415314e-02 6.822385638952255249e-02 -1.924922913312911987e-01 4.144384711980819702e-02 1.244140267372131348e-01 1.252443492412567139e-01 3.423127532005310059e-01 2.680043280124664307e-01 9.559286385774612427e-02 -8.283947408199310303e-02 1.934222429990768433e-01 1.653587520122528076e-01 -6.876218318939208984e-02 2.900188043713569641e-02 3.457169830799102783e-01 -1.559086143970489502e-01 -2.729503214359283447e-01 7.301405817270278931e-02 3.772747814655303955e-01 8.138515800237655640e-02 -5.795431509613990784e-02 -1.241400763392448425e-01 -1.857448667287826538e-01 3.214991688728332520e-01 -1.840720474720001221e-01 2.546753734350204468e-02 -1.917008459568023682e-01 -1.496370583772659302e-01 6.168362125754356384e-02 -6.298355758190155029e-02 -1.264686435461044312e-01 -5.594075843691825867e-02
3.283908963203430176e-01 1.094064861536026001e-01 9.773528575897216797e-02 -8.550556749105453491e-02 2.816125750541687012e-01 2.474586516618728638e-01 -1.986054629087448120e-01 -2.278271503746509552e-02 -3.335384428501129150e-01 6.306914240121841431e-02 2.447284758090972900e-01 -5.645309574902057648e-03 1.241792216897010803e-01 -5.943996459245681763e-02 1.186223700642585754e-01 -2.247840911149978638e-01 9.088486433029174805e-02 8.432888425886631012e-03 8.235012739896774292e-02 -6.393364164978265762e-03 1.253832429647445679e-01 -2.806002497673034668e-01 -1.363872438669204712e-01 1.520452499389648438e-01 1.294326633214950562e-01 2.635441124439239502e-01 -2.688089609146118164e-01 4.852222651243209839e-02 2.012614011764526367e-01 5.282007530331611633e-02 -2.549589574337005615e-01 -6.056343764066696167e-02
2.308753728866577148e-01 6.892931461334228516e-02 1.536217480897903442e-01 2.901796102523803711e-01 9.827589243650436401e-02 2.891455888748168945e-01 -1.099639013409614563e-01 7.437044382095336914e-02 4.939441755414009094e-02 -5.234588403254747391e-03 2.055267095565795898e-01 2.629357576370239258e-02 -3.159708082675933838e-01 9.956241399049758911e-02 2.785655558109283447e-01 -2.461945638060569763e-02 -8.979050070047378540e-02 2.184611856937408447e-01 -9.609037637710571289e-02 -2.242041379213333130e-01 3.496119752526283264e-02 -1.466577649116516113e-01 9.267514944076538086e-02 1.999010592699050903e-01 -3.537251949310302734e-01 2.356405854225158691e-01 4.050624370574951172e-02 -9.661850333213806152e-02 2.222164869308471680e-01 5.678991973400115967e-02 3.270549327135086060e-02 -2.409004420042037964e-01
-8.249771595001220703e-02 -1.895733736455440521e-02 2.137955576181411743e-01 -2.847934067249298096e-01 2.030549384653568268e-02 1.689417660236358643e-02 1.524236649274826050e-01 4.508272558450698853e-02 1.326553523540496826e-01 -1.645203679800033569e-02 1.480596065521240234e-01 -5.531135946512222290e-03 7.298137526959180832e-03 2.327739298343658447e-01 2.376626282930374146e-01 -9.326193481683731079e-02 -2.407751530408859253e-01 -1.977491527795791626e-01 -2.195294350385665894e-01 -1.414432190358638763e-02 2.560802400112152100e-01 -2.286164760589599609e-01 -2.623236179351806641e-01 2.118313461542129517e-01 -1.285879462957382202e-01 1.720432639122009277e-01 -1.570384502410888672e-01 3.077734075486660004e-02 1.768107861280441284e-01 -2.403162419795989990e-01 -1.704507768154144287e-01 -3.376513719558715820e-01
-2.108653075993061066e-02 5.817467719316482544e-02 -9.474538266658782959e-02 6.326873600482940674e-02 8.525047451257705688e-02 2.349798567593097687e-02 8.107038214802742004e-03 2.916458249092102051e-01 -9.461089223623275757e-02 8.968632668256759644e-02 4.427337944507598877e-01 -2.534219324588775635e-01 -2.126054279506206512e-02 2.056873887777328491e-01 2.742162048816680908e-01 -1.614510565996170044e-01 -6.347485631704330444e-02 -4.105592891573905945e-02 3.006299734115600586e-01 -1.039298698306083679e-01 4.102742299437522888e-02 -7.164940983057022095e-02 -3.164265155792236328e-01 2.962472736835479736e-01 -2.088224440813064575e-01 2.148360200226306915e-02 -1.421069949865341187e-01 -1.161291524767875671e-01 -1.863544434309005737e-02 -1.315204352140426636e-01 -1.862051039934158325e-01 -1.932156085968017578e-01
2.644263803958892822e-01 1.029436960816383362e-01 -1.027788817882537842e-01 -3.101927638053894043e-01 -4.865233600139617920e-02 2.623256146907806396e-01 -5.007717758417129517e-02 1.114356815814971924e-01 -2.249813824892044067e-01 6.584137678146362305e-02 9.101936221122741699e-02 3.216491639614105225e-01 -6.753060966730117798e-02 1.148146018385887146e-01 1.310361735522747040e-02 -5.404470488429069519e-02 5.975751578807830811e-02 1.671015322208404541e-01 8.080373704433441162e-02 3.299657953903079033e-03 2.269901894032955170e-02 -3.694478869438171387e-01 -1.555796414613723755e-01 2.854583859443664551e-01 8.577010035514831543e-02 1.636931747198104858e-01 -3.159087523818016052e-02 3.625891357660293579e-02 3.576612770557403564e-01 2.275913953781127930e-01 -1.564348191022872925e-01 -1.329386830329895020e-01
-1.524205803871154785e-01 4.290742799639701843e-02 1.416712701320648193e-01 4.240442439913749695e-02 -1.760838739573955536e-02 -3.212151583284139633e-03 9.674800932407379150e-02 -1.411973536014556885e-01 -1.749239116907119751e-02 -2.933673560619354248e-01 1.517572104930877686e-01 2.018606960773468018e-01 -2.880027890205383301e-01 2.478426247835159302e-01 2.991839051246643066e-01 -1.568891406059265137e-01 -2.260662913322448730e-01 -3.552554249763488770e-01 6.855504959821701050e-02 -2.079333662986755371e-01 -1.098151057958602905e-01 -2.899989187717437744e-01 6.675159186124801636e-02 1.496586203575134277e-01 -2.810847014188766479e-02 -4.290847480297088623e-02 -1.437103599309921265e-01 -4.765184968709945679e-02 -2.098660543560981750e-02 1.832203939557075500e-02 -2.571279108524322510e-01 2.721937298774719238e-01
4.052718728780746460e-02 1.365216821432113647e-01 1.844940036535263062e-01 -1.590913981199264526e-01 -5.028276517987251282e-02 4.247472807765007019e-02 2.365550398826599121e-01 -3.826070427894592285e-01 -1.352152675390243530e-01 4.725288972258567810e-02 2.807101905345916748e-01 1.254431009292602539e-01 -2.097856998443603516e-01 3.402478992938995361e-02 1.800411194562911987e-02 3.952156379818916321e-02 -1.237084120512008667e-01 -6.129186600446701050e-02 7.497316598892211914e-02 5.973917618393898010e-02 -9.393016248941421509e-02 -3.198547363281250000e-01 1.112415455281734467e-02 2.932313382625579834e-01 -1.641550362110137939e-01 8.409920334815979004e-02 -1.565917879343032837e-01 -4.538339003920555115e-02 2.388361990451812744e-01 3.158527016639709473e-01 -1.376242488622665405e-01 -2.995893359184265137e-01
-9.651340544223785400e-02 -1.104363575577735901e-01 -1.094808802008628845e-02 3.212551474571228027e-01 1.128996238112449646e-01 1.447918266057968140e-01 -3.606482967734336853e-02 7.510069757699966431e-02 -4.949826002120971680e-02 1.246257275342941284e-01 6.724797934293746948e-02 -8.685634285211563110e-02 -1.889435499906539917e-01 -9.729299694299697876e-02 2.191013246774673462e-01 -2.854007482528686523e-01 -1.583604067564010620e-01 1.275923848152160645e-01 6.906619668006896973e-02 -2.234580367803573608e-01 -3.182331621646881104e-01 -3.835072219371795654e-01 4.980260506272315979e-02 7.392591238021850586e-02 7.886375300586223602e-03 3.367048799991607666e-01 -2.093879580497741699e-01 -1.093944162130355835e-02 2.906559705734252930e-01 1.104424372315406799e-01 -1.458331942558288574e-01 -4.628375917673110962e-02
-2.759655117988586426e-01 -3.642486780881881714e-02 4.239922016859054565e-02 7.995018362998962402e-02 -2.399947196245193481e-01 1.476555019617080688e-01 -3.575009107589721680e-02 -1.257145255804061890e-01 -1.589542925357818604e-01 2.856407687067985535e-02 7.483688741922378540e-02 1.784180402755737305e-01 1.557686738669872284e-02 1.809738427400588989e-01 4.115030169486999512e-01 -1.816371530294418335e-01 -5.692201480269432068e-02 -6.442883610725402832e-02 -6.265423260629177094e-03 -2.890022993087768555e-01 2.135005295276641846e-01 -1.434026360511779785e-01 -4.045950248837471008e-02 -9.020417183637619019e-02 2.019398659467697144e-02 1.022923439741134644e-01 -3.189877271652221680e-01 -9.996710717678070068e-02 -1.704963855445384979e-02 7.607334852218627930e-02 -2.060788720846176147e-01 -4.254055619239807129e-01
-8.611689507961273193e-02 -6.655661761760711670e-02 -4.226064309477806091e-02 2.359872497618198395e-02 2.014426141977310181e-01 2.594438754022121429e-02 -6.044428050518035889e-02 -1.487144920974969864e-02 8.605194836854934692e-02 9.964864701032638550e-02 2.529908716678619385e-01 3.063144683837890625e-01 -4.156560823321342468e-02 -1.042077913880348206e-01 2.420538067817687988e-01 -3.271595835685729980e-01 -4.265467450022697449e-02 -1.117371842265129089e-01 -3.827878832817077637e-02 -1.702278703451156616e-01 -1.347279846668243408e-01 -3.958394527435302734e-01 -2.788206934928894043e-01 2.228017747402191162e-01 1.493503749370574951e-01 1.058217138051986694e-01 1.746276468038558960e-01 -3.686168789863586426e-01 1.426650285720825195e-01 7.029623258858919144e-03 1.121108904480934143e-01 -8.653410524129867554e-02
1.651093512773513794e-01 -3.252375125885009766e-02 2.216977179050445557e-01 -2.290234863758087158e-01 -2.061342597007751465e-01 1.330773234367370605e-01 -8.107039332389831543e-02 1.293861418962478638e-01 -1.276186853647232056e-01 -2.652976103127002716e-02 1.072730347514152527e-01 2.148717790842056274e-01 -4.625741392374038696e-02 2.030732333660125732e-01 1.070211231708526611e-01 7.048869878053665161e-02 -1.405290067195892334e-01 -3.103993833065032959e-01 7.345629483461380005e-02 -3.900247514247894287e-01 1.812060177326202393e-01 -3.026193082332611084e-01 -8.599156886339187622e-02 2.424518764019012451e-01 -1.208585575222969055e-01 -3.064587712287902832e-02 -1.704507768154144287e-01 1.531589776277542114e-02 1.153833717107772827e-01 -2.417950332164764404e-01 -1.957859396934509277e-01 -1.815215051174163818e-01
-2.911136746406555176e-01 -1.380420029163360596e-01 7.007744908332824707e-02 -1.217612773180007935e-01 4.260080307722091675e-02 -1.327418982982635498e-01 8.210263401269912720e-02 -3.416082262992858887e-02 -5.097802877426147461e-01 -3.768400102853775024e-02 2.061614543199539185e-01 1.437387168407440186e-01 -2.439215630292892456e-01 -1.288906335830688477e-01 3.725536167621612549e-01 -2.102018296718597412e-01 1.026962473988533020e-01 4.423478245735168457e-02 3.996353596448898315e-02 -1.231322530657052994e-02 2.849937379360198975e-01 -1.588784903287887573e-01 -2.752857655286788940e-02 1.959613114595413208e-01 4.517678171396255493e-02 -1.061003096401691437e-02 -1.894867271184921265e-01 8.255641907453536987e-02 -1.118512302637100220e-01 -5.045536532998085022e-02 -7.177946716547012329e-02 -2.015176713466644287e-01
7.057965267449617386e-04 3.010858781635761261e-02 -2.701379358768463135e-01 -8.901933580636978149e-02 8.125026524066925049e-02 1.388824172317981720e-02 1.681438237428665161e-01 3.303834795951843262e-01 -1.823569275438785553e-02 -2.292564660310745239e-01 2.077708244323730469e-01 2.092137783765792847e-01 1.358115077018737793e-01 -6.321889907121658325e-02 2.157115489244461060e-01 -1.885076612234115601e-01 -3.111623227596282959e-01 7.106224447488784790e-02 2.533160746097564697e-01 -4.415765404701232910e-02 1.103939414024353027e-01 -1.889595538377761841e-01 -6.697482615709304810e-02 3.141548633575439453e-01 -1.266950666904449463e-01 3.048798739910125732e-01 -1.079387441277503967e-01 -1.223399564623832703e-01 -1.321523934602737427e-01 -4.647228494286537170e-02 -1.392058134078979492e-01 -1.896051466464996338e-01
-2.702811956405639648e-01 -2.000824958086013794e-01 1.801039092242717743e-02 -9.286421537399291992e-02 2.208302617073059082e-01 1.529998630285263062e-01 5.077864527702331543e-01 1.204807683825492859e-01 -3.942487388849258423e-02 1.015651673078536987e-01 1.565480381250381470e-01 2.834748029708862305e-01 -3.355747088789939880e-02 -1.421145629137754440e-02 1.086813881993293762e-01 -1.554243713617324829e-01 -9.210675209760665894e-02 6.678918004035949707e-02 1.016349717974662781e-01 5.840818956494331360e-02 2.638968229293823242e-01 -1.258770655840635300e-02 -8.353719115257263184e-02 2.571166157722473145e-01 -1.601282134652137756e-02 6.261444836854934692e-02 -3.357858061790466309e-01 -1.451891213655471802e-01 -7.731996942311525345e-03 4.939084127545356750e-02 -1.721770614385604858e-01 -1.991775333881378174e-01
-1.812823861837387085e-02 8.677189052104949951e-02 -7.393857091665267944e-02 3.287178575992584229e-01 -1.965837031602859497e-01 2.235213853418827057e-02 -1.447127759456634521e-01 7.430899143218994141e-02 -1.057857424020767212e-01 -5.366926267743110657e-02 7.708723843097686768e-02 1.290720403194427490e-01 -1.650090515613555908e-01 8.378064632415771484e-02 2.275784760713577271e-01 -8.194147050380706787e-02 -2.063169702887535095e-02 6.339513510465621948e-02 -7.907596975564956665e-02 -2.476799190044403076e-01 -1.240720301866531372e-01 -9.035031497478485107e-02 9.501339495182037354e-02 3.083982765674591064e-01 -3.495881259441375732e-01 3.402871787548065186e-01 -3.372518420219421387e-01 -2.754588127136230469e-01 1.520885527133941650e-01 3.293091803789138794e-02 -1.787820309400558472e-01 -6.771979387849569321e-03
-7.343584299087524414e-02 2.493000775575637817e-01 1.832537353038787842e-01 7.251692563295364380e-02 -1.507836580276489258e-01 2.034511715173721313e-01 5.707440432161092758e-03 3.670702502131462097e-02 -2.859944477677345276e-02 2.345526814460754395e-01 2.357945591211318970e-01 1.209637299180030823e-01 -3.364009559154510498e-01 -1.301137655973434448e-01 1.457649469375610352e-01 -1.665349900722503662e-01 9.521459043025970459e-02 -3.170678317546844482e-01 -4.634362086653709412e-02 1.414675563573837280e-01 7.904702425003051758e-02 -1.682386398315429688e-01 7.058052718639373779e-02 1.503514647483825684e-01 -1.616721153259277344e-01 2.487686127424240112e-01 3.064261050894856453e-03 1.298198997974395752e-01 1.646855175495147705e-01 9.736131876707077026e-02 -4.267387092113494873e-01 7.399939000606536865e-02
1.588280312716960907e-02 2.785924635827541351e-02 -1.044558063149452209e-01 8.001808822154998779e-02 1.903775706887245178e-02 7.757104933261871338e-02 9.579353034496307373e-02 2.981710135936737061e-01 6.590750068426132202e-02 1.537932362407445908e-02 3.133001327514648438e-01 -1.201320439577102661e-01 -1.050928384065628052e-01 2.229831963777542114e-01 3.825754225254058838e-01 -1.086511388421058655e-01 -1.429846137762069702e-01 -7.655129581689834595e-02 2.973128855228424072e-01 -1.198115721344947815e-01 3.611863404512405396e-02 -1.212945505976676941e-01 -2.572074234485626221e-01 3.407261371612548828e-01 -2.068902850151062012e-01 1.464307755231857300e-01 -7.879530638456344604e-02 -2.198431789875030518e-01 -1.087825149297714233e-01 -1.508297473192214966e-01 -7.403287291526794434e-02 -2.343522161245346069e-01
-2.695993185043334961e-01 -3.597532398998737335e-03 2.169814705848693848e-01 1.747969686985015869e-01 7.547499984502792358e-02 8.117288351058959961e-02 -2.165592014789581299e-01 7.615000009536743164e-02 -1.984867900609970093e-01 5.899607390165328979e-02 5.981979519128799438e-02 -8.533944189548492432e-02 -1.615601181983947754e-01 -1.038767918944358826e-01 2.513516545295715332e-01 -1.283525973558425903e-01 -6.392926722764968872e-02 -1.188557520508766174e-01 1.982986181974411011e-01 -1.489377170801162720e-01 3.695896640419960022e-02 -3.071733117103576660e-01 -1.123843565583229065e-01 1.287353783845901489e-01 -1.992430686950683594e-01 3.676153719425201416e-01 -1.209417730569839478e-01 -2.689682543277740479e-01 -3.609815239906311035e-01 2.045754715800285339e-02 7.185065746307373047e-02 -1.098271310329437256e-01
1.347327139228582382e-02 -5.038303881883621216e-02 -1.563062071800231934e-01 -1.733116060495376587e-02 -1.403412874788045883e-02 2.563059143722057343e-02 5.231145396828651428e-02 1.799945980310440063e-01 -1.679611206054687500e-01 2.958542294800281525e-02 3.927014768123626709e-01 -2.297409921884536743e-01 -7.580488920211791992e-02 1.511991769075393677e-01 3.030949831008911133e-01 -2.422892004251480103e-01 -4.130162671208381653e-02 -1.523696780204772949e-01 2.588250935077667236e-01 -2.003140002489089966e-01 8.802308887243270874e-02 2.141551487147808075e-02 -2.786590456962585449e-01 3.408251106739044189e-01 -3.010143339633941650e-01 1.255255341529846191e-01 -7.650694251060485840e-02 -7.205271720886230469e-02 1.968934014439582825e-02 -1.301921159029006958e-01 -8.863116055727005005e-02 -2.112763226032257080e-01
-7.120971102267503738e-03 6.450404226779937744e-02 3.718802332878112793e-01 5.427606403827667236e-02 6.747656315565109253e-02 1.637549847364425659e-01 -1.823598146438598633e-01 1.390367746353149414e-01 -3.987670838832855225e-01 -9.215603768825531006e-02 3.573258519172668457e-01 -1.114727854728698730e-01 -1.202658936381340027e-02 -1.740394234657287598e-01 -1.372879594564437866e-01 -1.245160475373268127e-01 -2.113444805145263672e-01 -1.887726783752441406e-01 1.400568634271621704e-01 -1.545961014926433563e-02 3.654651939868927002e-01 -1.831593960523605347e-01 -3.005817532539367676e-02 1.570007205009460449e-01 1.705376505851745605e-01 1.200036555528640747e-01 -2.070603072643280029e-01 8.727920055389404297e-02 -1.838640496134757996e-02 2.040809253230690956e-03 -1.014358773827552795e-01 -2.759657241404056549e-02
-9.516237676143646240e-02 -5.867543816566467285e-02 1.897685378789901733e-01 1.766671240329742432e-01 -1.463689957745373249e-03 2.860854268074035645e-01 -8.186274766921997070e-02 1.895848810672760010e-01 -1.075302958488464355e-01 1.315527558326721191e-01 -8.203421533107757568e-02 9.882785379886627197e-02 -1.955156400799751282e-02 -1.727733574807643890e-02 -3.245626762509346008e-02 -2.711253762245178223e-01 -2.489815652370452881e-01 -1.322972401976585388e-02 -1.984393596649169922e-01 7.940991967916488647e-02 1.156159788370132446e-01 -7.693454623222351074e-02 2.573902904987335205e-01 3.017391264438629150e-01 2.175080329179763794e-01 -2.894035540521144867e-02 -3.186875581741333008e-01 -2.174273729324340820e-01 2.001534104347229004e-01 2.134839771315455437e-03 8.385403454303741455e-02 -3.829677104949951172e-01
-1.090979725122451782e-01 -5.470898374915122986e-02 1.008079200983047485e-01 2.270630747079849243e-01 -1.264121476560831070e-02 1.177401170134544373e-01 1.185271888971328735e-01 7.005908060818910599e-03 -3.322637975215911865e-01 2.697069346904754639e-01 2.503441572189331055e-01 3.701675832271575928e-01 -1.042724847793579102e-01 2.184553593397140503e-01 4.903885349631309509e-02 -1.894337236881256104e-01 -2.315305471420288086e-01 -1.891240775585174561e-01 -1.703620851039886475e-01 -2.889406681060791016e-01 1.861151158809661865e-01 -1.911265850067138672e-01 7.434067316353321075e-03 -5.180240795016288757e-02 1.454865932464599609e-01 -3.855336830019950867e-02 -1.866290569305419922e-01 -5.683542788028717041e-02 1.064425036311149597e-01 -2.068910896778106689e-01 2.419158443808555603e-02 -1.559417247772216797e-01
7.623565196990966797e-02 1.209915876388549805e-01 1.498314887285232544e-01 1.226240471005439758e-01 6.387164443731307983e-02 2.322086840867996216e-01 -1.181489601731300354e-01 -7.705008238554000854e-02 -3.417158126831054688e-01 -9.228540956974029541e-02 1.709862202405929565e-01 1.612357348203659058e-01 2.752887271344661713e-02 1.201319973915815353e-02 -6.873431801795959473e-02 -1.318322271108627319e-01 1.254114806652069092e-01 1.838419735431671143e-01 1.363659948110580444e-01 1.008546259254217148e-02 -6.326854974031448364e-02 -5.179057717323303223e-01 -8.494181931018829346e-02 2.181874960660934448e-01 2.772384509444236755e-02 2.775910794734954834e-01 -3.708080947399139404e-01 1.463566720485687256e-01 1.344963908195495605e-01 9.689173847436904907e-02 2.026595175266265869e-02 -2.710947394371032715e-02
-3.529229760169982910e-02 4.607474431395530701e-02 8.217348158359527588e-02 5.554053187370300293e-02 5.268456041812896729e-02 2.009820342063903809e-01 -1.644327491521835327e-01 -2.679108977317810059e-01 -1.283771991729736328e-01 -5.271599069237709045e-02 3.089138865470886230e-01 2.288671880960464478e-01 -5.303692445158958435e-02 -1.853138357400894165e-01 8.828908205032348633e-03 -1.381402015686035156e-01 -1.900631338357925415e-01 -1.456519067287445068e-01 2.735085487365722656e-01 -4.775077477097511292e-02 2.359452657401561737e-02 -1.845220476388931274e-01 2.916367650032043457e-01 2.508077621459960938e-01 -2.519197463989257812e-01 1.426000148057937622e-02 -2.433623075485229492e-01 -1.274881958961486816e-01 3.202727437019348145e-01 -1.174539998173713684e-01 4.118944704532623291e-02 -2.173222303390502930e-01
-6.065500155091285706e-02 1.449557989835739136e-01 1.892127096652984619e-01 -1.849435567855834961e-01 -1.263092830777168274e-02 2.204017341136932373e-01 -1.929062455892562866e-01 5.615275353193283081e-02 9.059243649244308472e-02 9.627163410186767578e-02 3.457967638969421387e-01 3.236398100852966309e-02 -1.177760586142539978e-01 1.794582465663552284e-03 1.578872501850128174e-01 -1.341802626848220825e-01 -2.240203171968460083e-01 -9.955327212810516357e-02 1.845508813858032227e-01 -1.105119436979293823e-01 1.674882471561431885e-01 -2.222449332475662231e-01 3.664205968379974365e-01 4.214224219322204590e-02 -3.888967037200927734e-01 -8.023790270090103149e-02 -1.745570003986358643e-01 -8.146397769451141357e-02 2.322994023561477661e-01 3.652966395020484924e-02 -1.956290155649185181e-01 1.144085004925727844e-01
2.027455270290374756e-01 -1.795164123177528381e-02 2.118041068315505981e-01 1.500186920166015625e-01 1.324621587991714478e-01 8.870121091604232788e-02 9.710564464330673218e-02 -6.811615824699401855e-02 8.351003378629684448e-02 2.888841629028320312e-01 3.705821186304092407e-02 3.624852001667022705e-02 -1.756167560815811157e-01 -2.714783251285552979e-01 -1.026701927185058594e-01 -4.623140096664428711e-01 -6.976544111967086792e-02 6.469668354839086533e-03 3.112725019454956055e-01 7.568666338920593262e-02 2.964985370635986328e-01 -3.656195104122161865e-01 -1.116709709167480469e-01 1.335446387529373169e-01 -6.849374622106552124e-02 1.296529024839401245e-01 -7.324337959289550781e-02 -1.155567988753318787e-01 1.786026731133460999e-02 1.205516830086708069e-01 -9.575087577104568481e-02 7.828673720359802246e-02
-4.558183252811431885e-02 7.524985074996948242e-02 8.770181238651275635e-02 -2.924323640763759613e-02 5.800160393118858337e-02 -4.377531632781028748e-02 3.087201528251171112e-02 8.264245837926864624e-02 5.750034749507904053e-02 1.603083871304988861e-02 1.237370222806930542e-01 1.817908287048339844e-01 -2.532156705856323242e-01 -8.867405354976654053e-02 -3.967983275651931763e-02 -1.079785972833633423e-01 3.958410397171974182e-02 -3.696756064891815186e-01 8.608491718769073486e-02 -1.226857155561447144e-01 2.330654561519622803e-01 -7.890611141920089722e-02 -1.519552320241928101e-01 1.205456331372261047e-01 -3.128021061420440674e-01 -1.662044376134872437e-01 -6.171830296516418457e-01 -9.984359145164489746e-02 1.281635463237762451e-01 1.665988713502883911e-01 -4.170741885900497437e-02 1.112761273980140686e-01
-7.005934417247772217e-02 -4.896849021315574646e-02 -1.207510605454444885e-01 -3.313789144158363342e-02 6.764662452042102814e-03 3.149965032935142517e-02 1.517857462167739868e-01 2.742858529090881348e-01 1.013114750385284424e-01 -8.712629228830337524e-02 2.929085493087768555e-01 1.010257229208946228e-01 -6.815663725137710571e-02 1.535284817218780518e-01 4.022706747055053711e-01 -1.673600971698760986e-01 -1.961117237806320190e-01 1.277789622545242310e-01 2.868114113807678223e-01 -9.641584940254688263e-03 1.294213980436325073e-01 -5.518520995974540710e-02 2.415932156145572662e-02 4.012405574321746826e-01 -1.904407888650894165e-01 6.799545139074325562e-02 -1.697992235422134399e-01 -2.713524997234344482e-01 -7.159030437469482422e-02 -1.094283759593963623e-01 -2.484750747680664062e-01 7.136178761720657349e-02
-3.348557744175195694e-03 -6.848928332328796387e-02 6.600638478994369507e-02 1.383063266985118389e-03 -1.875872313976287842e-01 -1.390032619237899780e-01 1.851579099893569946e-01 1.650785095989704132e-02 -2.549373507499694824e-01 4.938187822699546814e-02 1.179522722959518433e-01 1.232977807521820068e-01 -1.025580987334251404e-01 3.906869590282440186e-01 -3.873349167406558990e-03 -2.452048212289810181e-01 -6.327553186565637589e-03 -9.165532141923904419e-02 1.412692517042160034e-01 -3.032281249761581421e-02 2.984244823455810547e-01 -3.815673589706420898e-01 -2.287505194544792175e-02 -6.392420083284378052e-02 -1.579686403274536133e-01 2.489433586597442627e-01 -2.538305521011352539e-01 2.248816937208175659e-02 4.672180116176605225e-02 -1.318103671073913574e-01 -3.736043274402618408e-01 -4.953437671065330505e-02
1.894291490316390991e-01 1.264429688453674316e-01 -3.131484240293502808e-02 4.818387925624847412e-01 2.523232065141201019e-02 8.369124680757522583e-02 5.718854442238807678e-02 6.952960044145584106e-02 -4.111327603459358215e-02 -2.247734069824218750e-01 2.953973114490509033e-01 5.451612919569015503e-02 -5.316824838519096375e-02 -1.536092609167098999e-01 1.295780390501022339e-01 -1.947800815105438232e-01 -1.382496654987335205e-01 5.524378269910812378e-02 1.887410283088684082e-01 1.759630590677261353e-01 1.592092365026473999e-01 -1.684649735689163208e-01 -3.718681633472442627e-02 9.722837805747985840e-02 -2.858793176710605621e-02 1.692491769790649414e-01 -2.957988716661930084e-02 -1.060670986771583557e-02 -6.748262047767639160e-02 -1.195022612810134888e-01 -3.957118988037109375e-01 -3.412456512451171875e-01
1.888008266687393188e-01 -1.819394230842590332e-01 -4.310364020057022572e-04 -4.327506199479103088e-02 -1.387207061052322388e-01 -3.352896124124526978e-02 1.086098775267601013e-01 -2.270220220088958740e-02 -4.230859577655792236e-01 -2.328193979337811470e-03 1.705185025930404663e-01 2.336719632148742676e-01 -6.493835896253585815e-02 2.115692347288131714e-01 1.703653186559677124e-01 -1.292032748460769653e-01 -2.000700123608112335e-02 -1.438639909029006958e-01 -9.680574387311935425e-02 -6.611702591180801392e-02 2.552063167095184326e-01 -3.987222313880920410e-01 -1.428539454936981201e-01 8.621751330792903900e-04 -2.856911718845367432e-01 -2.980569005012512207e-02 -1.433940082788467407e-01 3.239090321585536003e-03 5.521260946989059448e-02 1.987625285983085632e-02 -3.772993087768554688e-01 1.052699238061904907e-01
-2.710629440844058990e-02 1.669119149446487427e-01 2.715478539466857910e-01 -3.914088383316993713e-02 3.606362044811248779e-01 2.656133174896240234e-01 6.199336796998977661e-02 1.070495322346687317e-01 -1.555065363645553589e-01 1.964632980525493622e-02 -1.016217917203903198e-01 1.272539049386978149e-02 -5.546792224049568176e-02 2.897535637021064758e-02 1.703852266073226929e-01 -4.825028032064437866e-02 -8.465804159641265869e-02 -3.378133177757263184e-01 2.090057134628295898e-01 -2.264297902584075928e-01 1.463217586278915405e-01 -3.370185792446136475e-01 1.569442600011825562e-01 1.616283357143402100e-01 -2.688555717468261719e-01 2.423578947782516479e-01 -2.074318975210189819e-01 -3.444062173366546631e-02 -1.280356198549270630e-01 -8.485002070665359497e-02 9.483570605516433716e-02 -9.183159098029136658e-03
-1.977671682834625244e-01 -1.797351241111755371e-01 -5.306836590170860291e-02 -7.232017815113067627e-02 1.537155807018280029e-01 3.475368022918701172e-01 -1.386800874024629593e-02 -2.834202907979488373e-02 -2.659879326820373535e-01 3.799139708280563354e-02 3.262271881103515625e-01 2.525863945484161377e-01 -3.031257092952728271e-01 1.655255854129791260e-01 3.338278457522392273e-02 -1.408870071172714233e-01 -7.178896665573120117e-02 2.209421992301940918e-01 -1.161551848053932190e-02 -3.264509439468383789e-01 1.163364946842193604e-01 -6.195310130715370178e-02 9.217599406838417053e-03 7.297256030142307281e-03 -9.679250419139862061e-02 -1.192745119333267212e-01 -1.374939382076263428e-01 -1.074315235018730164e-01 1.779202371835708618e-01 -2.833595573902130127e-01 -1.185058131814002991e-01 -1.850635558366775513e-01
-9.945471584796905518e-02 8.691304177045822144e-02 9.311088174581527710e-02 2.432444691658020020e-01 4.069768786430358887e-01 1.780453324317932129e-01 6.662768870592117310e-02 8.668592572212219238e-02 -1.703534573316574097e-01 -1.862345337867736816e-01 5.341958627104759216e-02 -3.180284053087234497e-02 -1.047813985496759415e-02 5.671551451086997986e-02 1.241530627012252808e-01 -1.283141821622848511e-01 -6.110885739326477051e-02 -7.317486405372619629e-02 8.520277589559555054e-02 5.671207234263420105e-02 2.354455366730690002e-02 1.140399090945720673e-02 -3.598907291889190674e-01 1.966386288404464722e-01 -4.450854379683732986e-03 3.369391262531280518e-01 -2.647915482521057129e-01 -3.387247920036315918e-01 -6.568422168493270874e-02 2.643876671791076660e-01 -2.035010457038879395e-01 1.406510360538959503e-02
2.419232949614524841e-02 2.780083715915679932e-01 -1.585917547345161438e-02 -2.465812489390373230e-02 2.543872036039829254e-02 -5.740203335881233215e-02 -4.004763811826705933e-02 -2.926423847675323486e-01 -2.661462426185607910e-01 -2.324638813734054565e-01 1.240095496177673340e-02 1.255575269460678101e-01 -1.723240464925765991e-01 2.334575206041336060e-01 2.518989145755767822e-01 -1.072696670889854431e-01 -2.544630467891693115e-01 -3.141873180866241455e-01 -8.555407822132110596e-02 -3.632334470748901367e-01 -2.324688807129859924e-02 -2.341874092817306519e-01 1.002649143338203430e-01 2.047665566205978394e-01 -3.613208234310150146e-02 1.410898268222808838e-01 -1.655762642621994019e-01 -1.171218380331993103e-01 1.463508456945419312e-01 5.737044662237167358e-02 -1.667368412017822266e-01 7.201191782951354980e-02
-9.568609297275543213e-02 1.377757340669631958e-01 -6.030967086553573608e-02 9.582294523715972900e-02 8.393656462430953979e-02 3.068763203918933868e-02 1.011242270469665527e-01 -1.187250614166259766e-01 6.127420812845230103e-02 -7.379080355167388916e-02 4.071404337882995605e-01 8.172269910573959351e-02 -3.255878090858459473e-01 3.007438480854034424e-01 2.700704336166381836e-01 -1.882784515619277954e-01 -6.079968437552452087e-02 -1.103248000144958496e-01 -7.261075079441070557e-02 -3.778516650199890137e-01 6.007071956992149353e-02 -2.943738102912902832e-01 -1.801547780632972717e-02 1.813372969627380371e-01 -3.770579397678375244e-02 -7.048678398132324219e-02 -1.696815043687820435e-01 -9.034013003110885620e-02 1.744694821536540985e-02 -1.802858412265777588e-01 3.089725226163864136e-02 2.752477228641510010e-01
2.380326092243194580e-01 9.353549778461456299e-02 -2.141827046871185303e-01 2.106781452894210815e-01 2.012343890964984894e-02 2.712636590003967285e-01 -1.590498089790344238e-01 2.559287548065185547e-01 -1.310459971427917480e-01 -1.044091209769248962e-01 1.271107196807861328e-01 -1.236716136336326599e-01 5.707537010312080383e-02 1.877051889896392822e-01 4.584512710571289062e-01 -2.746831476688385010e-01 3.592708334326744080e-02 -2.486287057399749756e-02 1.134086102247238159e-01 -2.143390774726867676e-01 -1.279605552554130554e-03 -1.906121820211410522e-01 -1.171596497297286987e-01 1.537541151046752930e-01 2.691152505576610565e-03 -6.633324921131134033e-02 -1.850966513156890869e-01 -1.134911477565765381e-01 4.257557913661003113e-02 -1.630945354700088501e-01 6.344860047101974487e-02 -2.783913314342498779e-01
-2.712056227028369904e-02 1.045722216367721558e-01 2.533142566680908203e-01 2.086426168680191040e-01 -1.891961395740509033e-01 1.350041478872299194e-01 1.551426500082015991e-01 -1.460955440998077393e-01 -5.487826466560363770e-02 2.074845433235168457e-01 1.579143106937408447e-01 1.326535940170288086e-01 1.328841745853424072e-01 2.239398509263992310e-01 2.354636937379837036e-01 -6.474176794290542603e-02 -2.667918205261230469e-01 7.287784665822982788e-02 -4.470964148640632629e-02 -9.345296025276184082e-02 2.611030638217926025e-01 -4.054933190345764160e-01 -2.873772680759429932e-01 1.453785691410303116e-02 -1.236931458115577698e-01 -1.681993007659912109e-01 -2.785192728042602539e-01 -9.693390130996704102e-02 -4.065508546773344278e-04 4.192001745104789734e-02 -1.382131725549697876e-01 -1.054462417960166931e-01
-6.351799517869949341e-02 -2.629362046718597412e-02 2.204698324203491211e-01 1.170209944248199463e-01 -3.517199158668518066e-01 8.997069299221038818e-02 4.291452839970588684e-02 -2.726643085479736328e-01 -5.923546850681304932e-02 2.245278470218181610e-02 1.635879427194595337e-01 1.629374921321868896e-01 -2.911207638680934906e-02 1.956456154584884644e-01 2.404167503118515015e-01 -2.187125384807586670e-01 -2.619724869728088379e-01 1.830231212079524994e-02 9.901669621467590332e-02 -8.023336529731750488e-02 2.506138086318969727e-01 -8.191889524459838867e-02 -1.436083018779754639e-01 4.673872888088226318e-02 4.919320344924926758e-03 -9.660985320806503296e-03 -3.679387271404266357e-01 -2.095029056072235107e-01 7.193498313426971436e-02 2.868597209453582764e-01 2.798858098685741425e-02 -2.788098454475402832e-01
1.246297731995582581e-01 2.533152513206005096e-02 2.082088887691497803e-01 2.707157731056213379e-01 8.170067518949508667e-02 -5.416132509708404541e-02 1.522002518177032471e-01 1.833825409412384033e-01 2.434618509141728282e-04 -6.870457530021667480e-02 -3.865791950374841690e-04 2.393179573118686676e-02 -2.152009122073650360e-02 -2.502305991947650909e-02 2.278212457895278931e-01 -2.598780989646911621e-01 6.115370243787765503e-02 9.260761737823486328e-02 2.561122179031372070e-01 -1.770432442426681519e-01 3.253086935728788376e-03 -1.051946878433227539e-01 -8.631823956966400146e-02 1.314980685710906982e-01 -3.621039986610412598e-01 -1.640377640724182129e-01 -2.575403153896331787e-01 -2.969651818275451660e-01 7.699282467365264893e-02 -2.162861227989196777e-01 -2.655365467071533203e-01 -3.068075478076934814e-01
-1.811717003583908081e-01 1.367459818720817566e-02 4.304433986544609070e-02 -4.138956312090158463e-03 2.213037369074299932e-04 1.633175462484359741e-02 3.981626927852630615e-01 -5.968127399682998657e-02 5.856457725167274475e-02 1.017706748098134995e-02 1.998886317014694214e-01 1.916967481374740601e-01 -4.705834016203880310e-02 1.525575015693902969e-02 9.487181901931762695e-02 -4.115057364106178284e-02 6.862404942512512207e-02 -2.896814942359924316e-01 4.097068216651678085e-03 -4.527472425252199173e-03 9.085483103990554810e-02 -2.587383389472961426e-01 1.522418409585952759e-01 3.595446646213531494e-01 -6.210016086697578430e-02 9.156722575426101685e-02 -2.279701232910156250e-01 -2.460061311721801758e-01 -4.326230660080909729e-02 -4.884631335735321045e-01 -1.072444692254066467e-01 -1.279391497373580933e-01
-3.725254833698272705e-01 5.840414389967918396e-02 4.961336851119995117e-01 1.224231719970703125e-01 1.552697718143463135e-01 1.812939494848251343e-01 6.939865648746490479e-02 -1.029133349657058716e-01 -5.306580290198326111e-02 -4.542269557714462280e-02 2.630000114440917969e-01 3.112271726131439209e-01 -2.804649174213409424e-01 8.688957989215850830e-02 9.336991608142852783e-02 -7.027819007635116577e-02 -2.522781491279602051e-01 2.144038081169128418e-01 1.595744341611862183e-01 -1.398319005966186523e-01 3.912162780761718750e-02 -1.940707266330718994e-01 -5.239323899149894714e-02 1.135262176394462585e-01 -6.360365450382232666e-02 5.668203905224800110e-02 2.136355638504028320e-02 -2.142669074237346649e-02 1.344231963157653809e-01 -3.391364589333534241e-02 1.280491799116134644e-02 -1.284577548503875732e-01
-1.115692965686321259e-02 -5.531745404005050659e-02 4.599060490727424622e-02 7.929762452840805054e-02 2.393048852682113647e-01 2.046204656362533569e-01 -9.730613976716995239e-02 -1.339771747589111328e-01 -2.298015356063842773e-01 2.551992833614349365e-01 2.343386709690093994e-01 1.323532164096832275e-01 -1.612951308488845825e-01 -1.135590970516204834e-01 -1.742056012153625488e-02 -1.703592389822006226e-01 -8.555594086647033691e-02 -2.961183711886405945e-02 -1.843927651643753052e-01 -3.913955390453338623e-01 3.188896179199218750e-01 -1.580648869276046753e-01 1.333436816930770874e-01 7.308127358555793762e-03 -2.920298092067241669e-02 1.396015584468841553e-01 -1.219750493764877319e-01 6.148466095328330994e-02 7.815756648778915405e-02 -2.101162821054458618e-01 -3.230844438076019287e-01 -2.640361487865447998e-01
1.016435325145721436e-01 1.862542182207107544e-01 2.518682777881622314e-01 1.405663043260574341e-01 2.217797562479972839e-02 2.690367102622985840e-01 -7.554156240075826645e-03 -9.020050056278705597e-04 -3.786094784736633301e-01 -3.027609288692474365e-01 1.359584629535675049e-01 1.147252395749092102e-01 2.428374886512756348e-01 -2.854936756193637848e-02 2.342802286148071289e-01 -1.891751587390899658e-01 5.713504552841186523e-02 3.564646467566490173e-02 3.258674964308738708e-02 -5.037777498364448547e-02 9.103081375360488892e-02 -2.876493632793426514e-01 7.246794644743204117e-03 1.365185081958770752e-01 2.349482774734497070e-01 -7.965265959501266479e-02 -3.684869706630706787e-01 -2.630025148391723633e-02 1.936312317848205566e-01 1.113829612731933594e-01 -8.620035648345947266e-02 9.237211942672729492e-02
-6.070457398891448975e-02 2.940123528242111206e-02 1.211803127080202103e-02 -3.578367084264755249e-02 -1.293423175811767578e-01 6.818629801273345947e-02 1.061954908072948456e-02 -1.927032768726348877e-01 6.866713985800743103e-03 1.993298977613449097e-01 -4.877119883894920349e-02 2.300297319889068604e-01 1.040393412113189697e-01 1.680560111999511719e-01 2.404967546463012695e-01 -2.634802758693695068e-01 -3.243143260478973389e-01 -7.585462927818298340e-02 7.908098399639129639e-02 -2.428819686174392700e-01 9.485808759927749634e-02 -9.206432104110717773e-02 -1.718878746032714844e-01 1.101106628775596619e-01 2.785385027527809143e-02 -1.197394132614135742e-01 -3.614044487476348877e-01 -2.319290190935134888e-01 1.951213926076889038e-01 1.493160128593444824e-01 -4.981045145541429520e-03 -4.228058755397796631e-01
2.005226612091064453e-01 -4.837722703814506531e-02 -1.065853908658027649e-01 -1.001677662134170532e-01 6.438174843788146973e-02 1.952466666698455811e-01 -2.552621066570281982e-02 7.992278784513473511e-02 -1.610483527183532715e-01 -7.718775421380996704e-02 1.690794229507446289e-01 1.354022920131683350e-01 -1.117117790272459388e-04 2.652880847454071045e-01 8.395276963710784912e-02 1.049434952437877655e-02 -5.910081416368484497e-02 -3.177406489849090576e-01 1.573987156152725220e-01 -2.529962360858917236e-01 2.955413460731506348e-01 -2.305998504161834717e-01 -9.076538681983947754e-02 8.615189045667648315e-02 -3.577677607536315918e-01 3.359612450003623962e-02 -2.817149758338928223e-01 -2.200609743595123291e-01 4.622090980410575867e-02 -2.798575162887573242e-01 -2.088215500116348267e-01 1.957099884748458862e-03
2.135700173676013947e-02 2.867121994495391846e-02 -7.317313551902770996e-02 1.636479347944259644e-01 3.286962509155273438e-01 1.113373786211013794e-01 -9.402117878198623657e-02 -4.078592639416456223e-03 -3.583136200904846191e-01 -1.029769983142614365e-02 -1.409535259008407593e-01 2.298681288957595825e-01 3.217879310250282288e-02 -1.138047948479652405e-01 4.675459116697311401e-02 -1.239225566387176514e-01 -2.818321576341986656e-03 1.431749761104583740e-01 -4.732554778456687927e-02 1.034333184361457825e-01 7.160262763500213623e-02 -3.666054308414459229e-01 -1.832194030284881592e-01 3.572540283203125000e-01 -7.959612458944320679e-02 4.051533937454223633e-01 -2.577922046184539795e-01 -4.258314520120620728e-02 1.090211048722267151e-01 -7.688380032777786255e-02 -8.478247374296188354e-02 -8.154764771461486816e-02
2.694225311279296875e-02 -1.520891934633255005e-01 1.942079067230224609e-01 -1.199438888579607010e-02 -9.355088323354721069e-02 7.536620646715164185e-02 2.082663327455520630e-01 -1.239749416708946228e-01 7.114600390195846558e-03 1.282691210508346558e-01 1.442481577396392822e-01 3.074915409088134766e-01 -7.184372842311859131e-02 3.506948947906494141e-01 2.327769696712493896e-01 -1.617901027202606201e-01 -9.983226656913757324e-02 -6.734311580657958984e-02 -2.272347211837768555e-01 -5.946732312440872192e-02 2.197302132844924927e-01 -2.368641048669815063e-01 -1.359600275754928589e-01 8.642616122961044312e-02 -2.265477329492568970e-01 3.993959128856658936e-01 -2.985017374157905579e-02 -4.293656721711158752e-02 1.647756248712539673e-01 -7.279096543788909912e-02 -2.720358371734619141e-01 -6.849300861358642578e-02
3.599931299686431885e-02 1.534110754728317261e-01 -1.119630858302116394e-01 -1.115227788686752319e-01 -5.755352973937988281e-02 -2.859164401888847351e-02 2.798210680484771729e-01 8.744827471673488617e-03 -1.708617433905601501e-02 1.610114276409149170e-01 3.231954574584960938e-01 2.907839715480804443e-01 -3.879888057708740234e-01 -1.500157825648784637e-02 3.362940251827239990e-02 -6.179052963852882385e-02 -1.924130767583847046e-01 -2.169272005558013916e-01 -1.123526468873023987e-01 -5.362746119499206543e-02 2.271213531494140625e-01 -3.775864541530609131e-01 5.324499309062957764e-02 -9.663534164428710938e-02 -4.254161939024925232e-02 -1.584627479314804077e-02 -2.886601984500885010e-01 -1.906280219554901123e-01 1.275941580533981323e-01 -1.693280637264251709e-01 -4.536781087517738342e-02 -1.486937701702117920e-01
1.508893817663192749e-01 2.351460605859756470e-01 -1.513157635927200317e-01 2.453964501619338989e-01 5.989130586385726929e-02 1.630109250545501709e-01 -2.180147357285022736e-02 -1.011968180537223816e-01 -9.270336478948593140e-02 4.235025122761726379e-02 5.530804023146629333e-02 2.666406631469726562e-01 -5.919858440756797791e-02 -1.326912455260753632e-02 -5.121631547808647156e-02 -1.755750328302383423e-01 -1.747763007879257202e-01 -1.291233152151107788e-01 2.291769534349441528e-02 -3.478063941001892090e-01 4.227979481220245361e-01 -4.289442300796508789e-01 1.531772315502166748e-01 1.835105717182159424e-01 4.436837136745452881e-02 -5.252892524003982544e-02 -8.827942609786987305e-02 -1.730314046144485474e-01 1.168230846524238586e-01 9.339985251426696777e-02 9.022847563028335571e-02 1.212244927883148193e-01
-8.241707086563110352e-02 3.310167193412780762e-01 3.105722367763519287e-02 8.885491639375686646e-02 1.744823455810546875e-01 1.230249255895614624e-01 -7.366912811994552612e-02 1.416185796260833740e-01 -6.272029876708984375e-02 -3.838178142905235291e-02 -1.940579526126384735e-02 1.713639646768569946e-01 -3.955930843949317932e-02 -1.009448245167732239e-01 -1.306607294827699661e-02 -2.293305397033691406e-01 -1.829740852117538452e-01 -3.340115770697593689e-02 2.079468369483947754e-01 -2.437892109155654907e-01 1.469423323869705200e-01 -3.123044073581695557e-01 -1.167458388954401016e-02 -1.716579198837280273e-01 -3.563523525372147560e-03 2.874810099601745605e-01 -1.515452265739440918e-01 -6.751259323209524155e-03 4.281626343727111816e-01 -2.897907197475433350e-01 -1.302562057971954346e-01 -1.676578968763351440e-01
1.214757934212684631e-01 2.121694236993789673e-01 -1.367877423763275146e-01 2.122923433780670166e-01 -2.698314487934112549e-01 4.426053166389465332e-02 2.161804437637329102e-01 2.039095200598239899e-02 -1.061650067567825317e-01 -1.858173757791519165e-01 6.106251478195190430e-02 -2.587531693279743195e-02 -1.386344730854034424e-01 8.107289671897888184e-02 1.327296197414398193e-01 -2.774472236633300781e-01 -1.315277069807052612e-01 -1.199858859181404114e-01 1.656619310379028320e-01 -1.596111059188842773e-01 1.885229051113128662e-01 -7.464487850666046143e-02 -1.280077397823333740e-01 2.667992711067199707e-01 -2.408324480056762695e-01 2.598460018634796143e-01 8.851429820060729980e-02 -5.913542211055755615e-02 3.081840649247169495e-02 -1.547875702381134033e-01 -3.250740766525268555e-01 -3.212741911411285400e-01
3.337401524186134338e-02 6.905475258827209473e-02 2.216505445539951324e-02 2.203505784273147583e-01 1.383356750011444092e-01 -7.705418765544891357e-02 1.141027212142944336e-01 -1.004681140184402466e-01 1.569268405437469482e-01 -3.943514823913574219e-01 1.541502624750137329e-01 1.024011150002479553e-01 -2.042707055807113647e-01 -1.080313771963119507e-01 -1.128172967582941055e-02 -9.657850861549377441e-02 -9.137759916484355927e-03 -1.230361908674240112e-01 5.809611827135086060e-02 -2.137322425842285156e-01 -1.189263314008712769e-01 -4.101502597332000732e-01 -7.944039069116115570e-03 2.344301640987396240e-01 -3.280504420399665833e-02 1.108441278338432312e-01 -2.051117122173309326e-01 -4.091319143772125244e-01 3.776229918003082275e-02 -1.819965541362762451e-01 6.509574502706527710e-02 -2.374265193939208984e-01
-8.141376078128814697e-02 -7.711029052734375000e-02 2.943553924560546875e-01 -1.514132469892501831e-01 -2.032589614391326904e-01 1.300039142370223999e-02 1.137639656662940979e-01 3.426875174045562744e-01 -2.059685997664928436e-02 -1.036952584981918335e-01 2.521232366561889648e-01 3.470612764358520508e-01 -2.505935132503509521e-01 4.939921945333480835e-02 -1.096391491591930389e-02 -6.663511693477630615e-02 1.955537199974060059e-01 -1.126064546406269073e-02 -1.316501945257186890e-01 -1.654940098524093628e-01 1.171030998229980469e-01 -4.210465252399444580e-01 6.077044829726219177e-02 3.887955471873283386e-02 -1.669153124094009399e-01 2.423925697803497314e-01 -2.762105502188205719e-02 -1.671215295791625977e-01 3.065706789493560791e-02 -9.973234683275222778e-02 -1.629133224487304688e-01 -9.477044641971588135e-02
3.998395428061485291e-02 -1.588632315397262573e-01 1.099994853138923645e-01 3.266066014766693115e-01 2.151665687561035156e-01 2.516825497150421143e-01 -1.786737889051437378e-01 -1.279460191726684570e-01 -3.045186400413513184e-01 -6.999275647103786469e-03 1.191629767417907715e-01 1.470246165990829468e-01 -2.481572926044464111e-01 -1.945423036813735962e-01 1.561746150255203247e-01 -1.077210977673530579e-01 2.555891172960400581e-03 1.481073349714279175e-01 -1.497661769390106201e-01 2.352685667574405670e-03 -2.591135539114475250e-02 -3.580608665943145752e-01 -3.445644164457917213e-03 2.711236178874969482e-01 1.161953732371330261e-01 2.303484678268432617e-01 -2.081129401922225952e-01 -1.308485269546508789e-01 -2.845394483301788568e-04 -1.069562956690788269e-01 -1.408930271863937378e-01 -1.654558181762695312e-01
-1.190721094608306885e-01 2.227182239294052124e-01 1.539978086948394775e-01 -4.508247599005699158e-02 1.820888817310333252e-01 2.448981851339340210e-01 -2.910814285278320312e-01 1.123564466834068298e-01 -2.717921137809753418e-01 1.406728178262710571e-01 1.439678668975830078e-01 5.149799585342407227e-02 4.191270098090171814e-02 -1.660441607236862183e-02 -2.478861995041370392e-02 -7.314561307430267334e-02 -1.845367550849914551e-01 -1.222448498010635376e-01 2.611716091632843018e-01 1.803334988653659821e-02 -7.741975784301757812e-02 -3.362040817737579346e-01 2.137282043695449829e-01 3.739487826824188232e-01 -1.466917842626571655e-01 -2.245483174920082092e-02 -1.759630441665649414e-01 1.414291709661483765e-01 3.127508759498596191e-01 -3.319854661822319031e-02 3.085429780185222626e-02 4.265715833753347397e-03
-1.310957968235015869e-01 -2.353872060775756836e-01 -9.544859081506729126e-02 2.004450559616088867e-01 2.491540312767028809e-01 2.410573810338973999e-01 -1.714544445276260376e-01 2.273777425289154053e-01 1.685649752616882324e-01 -5.281224101781845093e-02 1.780724078416824341e-01 1.361626386642456055e-01 -2.651999937370419502e-03 -2.684739418327808380e-02 -1.243123691529035568e-02 -3.549516201019287109e-01 -2.427850291132926941e-02 1.075380742549896240e-01 9.839696437120437622e-02 3.531445935368537903e-02 1.479186415672302246e-01 -1.102175787091255188e-01 -1.928404420614242554e-01 2.087496779859066010e-02 -5.511948093771934509e-02 3.462288975715637207e-01 -1.173304766416549683e-01 -1.328728199005126953e-01 6.489069759845733643e-02 -5.284991115331649780e-02 -4.592543840408325195e-01 -3.900488466024398804e-02
-1.322676539421081543e-01 -5.987294390797615051e-02 3.759267181158065796e-02 3.622895479202270508e-01 1.925640553236007690e-02 1.724213957786560059e-01 1.109050288796424866e-01 -4.462460987269878387e-03 -1.532101035118103027e-01 5.395404249429702759e-02 3.341482579708099365e-01 -8.276259154081344604e-02 -2.991536855697631836e-01 -5.939373001456260681e-02 1.675221323966979980e-01 -2.561123073101043701e-01 1.444956939667463303e-02 1.718451082706451416e-01 -7.386337500065565109e-03 -2.442611753940582275e-01 -8.156792074441909790e-02 -8.775243163108825684e-02 1.042196229100227356e-01 2.026611864566802979e-01 -1.351349949836730957e-01 3.343076109886169434e-01 -3.556977808475494385e-01 -8.891840465366840363e-03 6.099784746766090393e-02 -7.953536510467529297e-02 -2.225328683853149414e-01 1.821715384721755981e-02
-6.101816520094871521e-02 -8.909002691507339478e-02 2.895270884037017822e-01 1.837890446186065674e-01 9.207238256931304932e-02 -1.873739659786224365e-01 2.179121971130371094e-01 2.666189074516296387e-01 -4.393471777439117432e-02 1.867221146821975708e-01 -1.200529783964157104e-01 2.561523579061031342e-02 -1.870559751987457275e-01 -3.480229154229164124e-02 9.476391226053237915e-02 -8.027304708957672119e-02 -1.862770467996597290e-01 -1.008017063140869141e-01 1.902268677949905396e-01 -2.651780843734741211e-01 2.786958515644073486e-01 -4.252195954322814941e-01 -1.561596840620040894e-01 1.630347222089767456e-01 -7.083394378423690796e-02 1.307443678379058838e-01 -3.477424755692481995e-02 -1.397209763526916504e-01 1.286780685186386108e-01 -2.358683384954929352e-02 -1.373604834079742432e-01 2.558290958404541016e-01
-8.899894356727600098e-02 3.582229018211364746e-01 1.496581137180328369e-01 1.743309795856475830e-01 -3.277066349983215332e-02 1.461446732282638550e-01 -9.388989210128784180e-02 2.487347722053527832e-01 -1.412785798311233521e-01 1.328271925449371338e-01 3.566680848598480225e-01 6.196940317749977112e-02 -6.379037350416183472e-02 -4.236306622624397278e-02 1.588220298290252686e-01 -4.745044559240341187e-02 -1.509232819080352783e-01 1.367946416139602661e-01 -2.222120910882949829e-01 -2.257716208696365356e-01 1.477739214897155762e-02 -2.379975467920303345e-01 -1.162671856582164764e-02 3.692728877067565918e-01 1.824980080127716064e-01 2.487755119800567627e-01 -2.128009349107742310e-01 -9.726659953594207764e-02 2.682900987565517426e-03 1.338585168123245239e-01 -1.119919568300247192e-01 -1.573478430509567261e-02
-1.686215400695800781e-01 1.615070700645446777e-01 -1.709954068064689636e-02 -3.217555582523345947e-02 1.178826484829187393e-02 -9.255893528461456299e-02 1.751171946525573730e-01 -1.421768516302108765e-01 -5.417946726083755493e-02 1.857724189758300781e-01 3.872883021831512451e-01 3.923609852790832520e-01 -2.720172107219696045e-01 2.379703521728515625e-02 1.121136620640754700e-01 -1.222106516361236572e-01 -9.362024068832397461e-02 -1.349394321441650391e-01 8.532182313501834869e-03 8.079504221677780151e-02 3.509985804557800293e-01 -2.632493972778320312e-01 -5.193318799138069153e-02 7.167723029851913452e-02 -7.642892305739223957e-04 -1.204785257577896118e-01 -2.333774417638778687e-01 -2.641914784908294678e-01 -4.013616591691970825e-02 -1.670890748500823975e-01 -8.406449109315872192e-02 -1.784213483333587646e-01
1.411737501621246338e-01 -1.426825970411300659e-01 -7.786016166210174561e-02 1.591228246688842773e-01 -8.326028287410736084e-02 1.291020773351192474e-02 5.117370560765266418e-02 3.024403378367424011e-02 -4.680098965764045715e-03 5.361056327819824219e-02 3.269914686679840088e-01 3.713227212429046631e-01 -1.710126101970672607e-01 -7.281833887100219727e-02 8.309723436832427979e-02 -3.906445205211639404e-01 -1.043953839689493179e-02 -1.722235605120658875e-02 -5.276097729802131653e-02 -4.357783496379852295e-02 -8.839382231235504150e-02 -4.480286240577697754e-01 -1.990438699722290039e-01 1.307277679443359375e-01 6.610913574695587158e-02 1.294433474540710449e-01 5.339573323726654053e-02 -2.612223029136657715e-01 1.868783235549926758e-01 -1.723976922221481800e-03 2.622480690479278564e-01 -9.842076152563095093e-02
8.737212419509887695e-02 -9.779010713100433350e-02 -1.111762300133705139e-01 -1.202474813908338547e-02 -1.183333061635494232e-02 1.154888495802879333e-01 -1.965562552213668823e-01 -8.586987107992172241e-02 1.406051069498062134e-01 -1.407397985458374023e-01 1.466461420059204102e-01 1.380157470703125000e-01 -3.212793171405792236e-01 -2.004761248826980591e-01 1.875383555889129639e-01 -1.263392716646194458e-01 -6.316267885267734528e-03 -1.649731248617172241e-01 2.093961238861083984e-01 -2.307532578706741333e-01 -2.128617838025093079e-02 -3.200904726982116699e-01 3.544385731220245361e-01 1.745798289775848389e-01 8.779147267341613770e-02 -1.759797334671020508e-02 -2.835858464241027832e-01 -2.830074131488800049e-01 1.348456144332885742e-01 -1.580127924680709839e-01 -1.692581325769424438e-01 -1.115437373518943787e-01
8.551851846277713776e-03 3.819075971841812134e-02 1.207356750965118408e-01 -5.550386011600494385e-02 1.697871237993240356e-01 2.070515602827072144e-01 -6.518641021102666855e-03 1.173449456691741943e-01 -4.994507506489753723e-02 1.957583986222743988e-02 6.826628744602203369e-02 4.458211362361907959e-02 -1.794171929359436035e-01 4.906520619988441467e-02 3.798222243785858154e-01 -8.483466506004333496e-02 -1.720002442598342896e-01 -2.395619004964828491e-01 6.139136478304862976e-02 -2.930775582790374756e-01 1.450449079275131226e-01 -4.296295046806335449e-01 1.631057113409042358e-01 -8.975322358310222626e-03 1.083875223994255066e-01 -6.115459650754928589e-02 -2.640769183635711670e-01 3.226125845685601234e-03 -2.870148122310638428e-01 -1.629952341318130493e-01 -1.256048679351806641e-01 -2.842847704887390137e-01
-2.308631539344787598e-01 1.839707940816879272e-01 9.461963921785354614e-02 6.722163408994674683e-02 -8.744730055332183838e-02 3.848118335008621216e-02 -2.438340894877910614e-02 -3.624518215656280518e-02 -2.899615764617919922e-01 1.471002846956253052e-01 2.947939038276672363e-01 7.815038412809371948e-02 -2.352982461452484131e-01 -6.644094735383987427e-02 1.722778938710689545e-02 -3.135687112808227539e-01 2.612707316875457764e-01 -1.632647514343261719e-01 1.210152506828308105e-01 7.911715656518936157e-02 -1.614426821470260620e-01 -1.532140225172042847e-01 1.873549968004226685e-01 3.841926455497741699e-01 -6.218594312667846680e-02 -5.595317110419273376e-03 -1.538327783346176147e-01 -2.507628202438354492e-01 1.970505118370056152e-01 -9.961765259504318237e-03 -2.571643516421318054e-02 -2.304771989583969116e-01
-8.384320884943008423e-02 -1.272676745429635048e-03 1.348368525505065918e-01 -1.549327373504638672e-01 1.417334824800491333e-01 2.620429694652557373e-01 -1.263846755027770996e-01 2.254858054220676422e-02 -3.307382166385650635e-01 -1.431497335433959961e-01 2.214270532131195068e-01 2.198866195976734161e-02 -6.302603334188461304e-02 -2.173258960247039795e-01 -2.225680500268936157e-01 -3.599003851413726807e-01 -1.699762344360351562e-01 -1.712673604488372803e-01 1.355925202369689941e-01 -3.338956534862518311e-01 3.045112192630767822e-01 -7.972724735736846924e-03 -7.623504102230072021e-02 1.734420806169509888e-01 1.210388913750648499e-01 1.412986665964126587e-01 -2.073419690132141113e-01 -8.392339944839477539e-02 2.299768477678298950e-02 1.600622236728668213e-01 2.851800620555877686e-02 -8.656927943229675293e-02
-1.355581879615783691e-01 1.727161370217800140e-02 6.290021538734436035e-02 8.033993840217590332e-02 2.049960754811763763e-02 1.537691205739974976e-01 3.002630472183227539e-01 2.267517894506454468e-01 -1.878896802663803101e-01 -1.684029102325439453e-01 4.188582301139831543e-01 -6.476625055074691772e-02 -2.549671530723571777e-01 4.868043586611747742e-02 -3.175267949700355530e-02 7.849963009357452393e-02 -3.076050579547882080e-01 -4.680944234132766724e-02 9.149549156427383423e-02 -4.919082298874855042e-02 5.747280642390251160e-02 8.180358447134494781e-03 -1.440954506397247314e-01 3.576185107231140137e-01 -1.222082376480102539e-01 3.550224304199218750e-01 -2.059831470251083374e-01 1.037879735231399536e-01 9.863547235727310181e-02 -1.029338613152503967e-01 1.143310368061065674e-01 -1.508373860269784927e-02
-3.225438296794891357e-02 1.214743629097938538e-01 7.308144122362136841e-02 1.529610008001327515e-01 -8.793266862630844116e-02 1.329913437366485596e-01 9.755049645900726318e-02 1.097961589694023132e-01 -1.589660793542861938e-01 1.753781735897064209e-01 4.068473577499389648e-01 3.024934604763984680e-02 -5.929606407880783081e-02 -9.231718629598617554e-02 1.807089745998382568e-01 -6.054047867655754089e-02 -5.442134663462638855e-02 1.765188276767730713e-01 -2.524754106998443604e-01 -2.163243442773818970e-01 -1.165372580289840698e-01 -2.515090405941009521e-01 -8.389432914555072784e-04 3.063827753067016602e-01 2.679556794464588165e-02 2.221037894487380981e-01 -4.073230922222137451e-01 -5.103687942028045654e-02 1.021478176116943359e-01 1.435860246419906616e-01 -2.622062563896179199e-01 6.253802031278610229e-02
2.113729268312454224e-01 -1.181523948907852173e-01 5.630689486861228943e-02 -3.091250956058502197e-01 2.269975244998931885e-01 6.612978130578994751e-02 -1.025761887431144714e-01 -5.671953409910202026e-02 -1.553933024406433105e-01 1.744109988212585449e-01 1.541720628738403320e-01 -2.373901940882205963e-02 -2.109168022871017456e-01 1.343188881874084473e-01 2.005322128534317017e-01 -1.503665596246719360e-01 -1.814866364002227783e-01 -3.979945927858352661e-02 -6.187148857861757278e-03 1.943464018404483795e-02 7.386290282011032104e-02 -4.869689643383026123e-01 8.259039372205734253e-02 -2.576612122356891632e-02 -9.536243230104446411e-02 1.348468661308288574e-01 -1.391593962907791138e-01 -2.571261227130889893e-01 1.032932475209236145e-02 -2.588541507720947266e-01 -2.397802472114562988e-01 -2.153195142745971680e-01
1.859213225543498993e-02 -2.667887508869171143e-01 5.593853071331977844e-02 -1.213776171207427979e-01 9.042664617300033569e-02 7.771787047386169434e-02 4.534197505563497543e-03 8.429102599620819092e-02 -1.790568530559539795e-01 -7.902139425277709961e-02 1.097080111503601074e-01 -3.139907866716384888e-02 -1.232818812131881714e-01 3.664572238922119141e-01 -3.324662148952484131e-02 -5.567416548728942871e-02 -3.451515734195709229e-02 -1.944235414266586304e-01 9.421887993812561035e-02 -3.869448900222778320e-01 1.859865933656692505e-01 -4.200144708156585693e-01 -3.655658289790153503e-02 1.194990426301956177e-01 -2.086976468563079834e-01 -1.134516671299934387e-01 -1.776074916124343872e-01 -2.778003513813018799e-01 -2.799624390900135040e-02 -2.127041220664978027e-01 -2.144943624734878540e-01 -5.347089096903800964e-02
-1.914440989494323730e-01 -1.320185661315917969e-01 -6.229618564248085022e-03 1.054466813802719116e-01 3.772322833538055420e-01 9.871866554021835327e-03 1.588635295629501343e-01 8.011690527200698853e-02 -1.187832728028297424e-01 -1.351654678583145142e-01 1.750215590000152588e-01 -1.060362532734870911e-01 -2.566171884536743164e-01 -1.377168446779251099e-01 1.931715905666351318e-01 -3.782008886337280273e-01 6.326222419738769531e-02 2.026993334293365479e-01 1.152207776904106140e-01 -4.016871005296707153e-02 2.500829696655273438e-01 -2.835058979690074921e-02 3.069180436432361603e-02 1.638589799404144287e-01 5.982521176338195801e-02 1.855805218219757080e-01 -2.303026616573333740e-01 -1.889136582612991333e-01 8.730716258287429810e-02 3.486688807606697083e-02 -2.441911399364471436e-01 -2.737690806388854980e-01
-1.586574316024780273e-01 4.075968638062477112e-02 1.000244263559579849e-02 5.989799275994300842e-02 1.214199699461460114e-02 8.920136839151382446e-02 2.551676034927368164e-01 -1.810489743947982788e-01 -2.176491916179656982e-01 -1.399397552013397217e-01 3.548919856548309326e-01 -3.434797003865242004e-02 -2.213294953107833862e-01 1.527772545814514160e-01 2.258379906415939331e-01 -2.227750718593597412e-01 5.903118848800659180e-02 3.974049165844917297e-02 1.199396327137947083e-01 -3.119547367095947266e-01 3.138528764247894287e-02 -3.539713323116302490e-01 -7.666748017072677612e-02 1.006307825446128845e-02 9.162334725260734558e-03 1.171820536255836487e-01 -3.039600551128387451e-01 1.266075298190116882e-02 -1.005285978317260742e-01 -3.265264034271240234e-01 4.398547485470771790e-02 1.496352255344390869e-01
-1.249164342880249023e-01 3.292071446776390076e-02 3.734547272324562073e-02 6.727999448776245117e-02 2.522646784782409668e-01 1.352839320898056030e-01 3.508439287543296814e-02 -5.555677786469459534e-02 -2.306892424821853638e-01 1.171009615063667297e-01 2.051007300615310669e-01 1.385955512523651123e-01 -1.019920408725738525e-01 -3.346437513828277588e-01 1.802055835723876953e-01 4.611675813794136047e-02 1.323165297508239746e-01 -5.108637735247612000e-02 -6.155272945761680603e-02 -1.811102330684661865e-01 -5.448627285659313202e-03 -1.389853805303573608e-01 -1.396700292825698853e-01 2.820245623588562012e-01 1.249732915312051773e-02 -7.033965736627578735e-02 -2.813425362110137939e-01 -3.223152458667755127e-01 -2.654970064759254456e-02 -3.247123062610626221e-01 -1.730846464633941650e-01 -3.264873027801513672e-01
1.986023597419261932e-02 1.456695944070816040e-01 -2.228989265859127045e-03 4.318562150001525879e-01 -2.333397567272186279e-01 3.390843570232391357e-01 8.996928483247756958e-02 -4.216703400015830994e-02 -2.767140045762062073e-02 -1.259294599294662476e-01 9.915683418512344360e-02 2.425131015479564667e-02 -3.003753423690795898e-01 -3.455401584506034851e-02 2.207669317722320557e-01 -1.120905578136444092e-01 -5.872656404972076416e-02 2.909137308597564697e-01 6.188822444528341293e-03 4.919487237930297852e-02 6.706964224576950073e-02 -1.635135710239410400e-01 -3.330495953559875488e-02 3.233520686626434326e-01 -1.598022133111953735e-01 -1.595291197299957275e-01 -8.588778227567672729e-02 -7.522216439247131348e-02 1.360755711793899536e-01 -8.798869699239730835e-02 -2.674892246723175049e-01 -2.086813896894454956e-01
4.649349488317966461e-03 4.248205199837684631e-02 8.954417705535888672e-02 2.576422095298767090e-01 8.238974958658218384e-02 -7.538034021854400635e-02 -7.876989990472793579e-02 3.107717037200927734e-01 -1.379237771034240723e-01 8.218328654766082764e-02 3.311882168054580688e-02 -9.169287234544754028e-02 -1.449790745973587036e-01 1.097226515412330627e-01 1.356500089168548584e-01 -1.891563087701797485e-01 1.354575157165527344e-01 1.290418058633804321e-01 3.161160647869110107e-01 -1.482052206993103027e-01 1.318794339895248413e-01 -2.333543896675109863e-01 -2.437726259231567383e-01 2.243880182504653931e-01 -1.714846342802047729e-01 -4.952986910939216614e-02 -2.001661360263824463e-01 -2.030824124813079834e-01 7.669489085674285889e-02 1.090737357735633850e-01 -1.014236286282539368e-01 -4.541475474834442139e-01
-8.028857409954071045e-02 -2.493730187416076660e-02 3.168349564075469971e-01 7.996394485235214233e-02 2.039092183113098145e-01 7.191637530922889709e-03 2.466589808464050293e-01 1.678720712661743164e-01 -8.965776301920413971e-03 6.139959394931793213e-02 -1.240293532609939575e-01 1.415072232484817505e-01 -2.821987569332122803e-01 -2.348047345876693726e-01 5.344229750335216522e-03 -1.755550056695938110e-01 -1.627586334943771362e-01 7.446545362472534180e-02 2.157007604837417603e-01 -1.629449278116226196e-01 2.769742608070373535e-01 -2.031097263097763062e-01 -1.489897370338439941e-01 2.617006003856658936e-01 -5.988386273384094238e-02 -1.656370311975479126e-01 -7.561337947845458984e-02 -2.267189919948577881e-01 4.009108245372772217e-02 1.175475567579269409e-01 -3.518083095550537109e-01 9.759189933538436890e-02
8.671723306179046631e-02 2.335673421621322632e-01 7.757075130939483643e-02 1.212311983108520508e-01 -1.182025764137506485e-02 5.829741433262825012e-02 -2.056607753038406372e-01 -3.619759157299995422e-02 1.744912937283515930e-02 1.201382279396057129e-01 8.734907954931259155e-03 -3.960159793496131897e-02 -4.321060180664062500e-01 -9.053886681795120239e-02 2.403319627046585083e-01 -1.800228208303451538e-01 -8.185554295778274536e-02 2.356576323509216309e-01 4.042981658130884171e-03 -3.097462654113769531e-01 1.352892257273197174e-02 -1.367881596088409424e-01 2.433225698769092560e-02 2.424322664737701416e-01 -2.026240825653076172e-01 2.475214898586273193e-01 -4.296090453863143921e-03 -1.990952044725418091e-01 2.983416020870208740e-01 -4.314177855849266052e-02 -2.099066376686096191e-01 -2.350328713655471802e-01
-5.132057145237922668e-02 5.447918176651000977e-02 -1.804267913103103638e-01 2.080844715237617493e-02 7.283688522875308990e-03 1.086399890482425690e-02 7.348021864891052246e-02 3.312233686447143555e-01 -6.411399692296981812e-02 -5.398924276232719421e-02 3.371692597866058350e-01 -1.310589164495468140e-01 1.593861356377601624e-02 2.472469657659530640e-01 3.532201945781707764e-01 -3.180638849735260010e-01 -1.371668428182601929e-01 -1.051397472620010376e-01 2.269465625286102295e-01 -8.715835958719253540e-02 6.720007956027984619e-02 -1.030284836888313293e-01 -1.503521203994750977e-01 3.517934679985046387e-01 -1.537104845046997070e-01 7.749325782060623169e-02 -2.855100110173225403e-02 -2.213089019060134888e-01 -2.579697221517562866e-02 -1.443486660718917847e-01 -1.291528344154357910e-01 -2.299127131700515747e-01
-1.635446399450302124e-01 -7.369533926248550415e-02 -2.168273031711578369e-01 9.489102661609649658e-02 -5.090925469994544983e-02 1.463421732187271118e-01 1.278165578842163086e-01 3.537554442882537842e-01 1.809081584215164185e-01 -1.454702615737915039e-01 2.239328771829605103e-01 -1.049283817410469055e-01 4.037520848214626312e-03 7.908751815557479858e-02 1.031261906027793884e-01 -1.341354548931121826e-01 -3.543975949287414551e-01 4.164969921112060547e-02 1.962547302246093750e-01 -4.181506857275962830e-02 4.707450047135353088e-02 -1.931847184896469116e-01 -2.671920061111450195e-01 3.661806583404541016e-01 -1.074464693665504456e-01 1.312485635280609131e-01 -1.518633216619491577e-01 -5.378809943795204163e-02 -9.851211681962013245e-03 -2.247887402772903442e-01 -2.664278745651245117e-01 -8.614996075630187988e-02
-6.676454842090606689e-02 8.529452979564666748e-02 -8.065419644117355347e-02 4.420765638351440430e-01 -7.086954265832901001e-02 -1.071339026093482971e-01 6.159074604511260986e-02 -3.447924554347991943e-02 -9.190472215414047241e-02 -1.044901385903358459e-01 1.036876663565635681e-01 3.356567919254302979e-01 -2.152372598648071289e-01 -2.657344341278076172e-01 4.727494716644287109e-02 -8.406657725572586060e-02 -2.702033519744873047e-01 -1.050875410437583923e-01 -5.902691558003425598e-02 -3.658097982406616211e-01 1.184848919510841370e-01 -3.334843218326568604e-01 -1.067359298467636108e-01 1.789026707410812378e-01 2.029067464172840118e-02 -1.306251436471939087e-01 -1.246484667062759399e-01 -1.718810945749282837e-01 9.595877677202224731e-02 1.838974505662918091e-01 -4.038422834128141403e-03 -1.488525141030550003e-02
9.569237381219863892e-02 -6.572456657886505127e-02 1.543858554214239120e-02 3.462250530719757080e-01 1.129096820950508118e-01 2.159124612808227539e-01 1.253851652145385742e-01 3.608687222003936768e-02 -9.314934909343719482e-02 3.117545321583747864e-02 1.902114748954772949e-01 5.827329307794570923e-02 -6.117935851216316223e-02 -2.049362659454345703e-01 -1.425165981054306030e-01 -2.571611404418945312e-01 -7.833058387041091919e-02 1.660771965980529785e-01 2.538602352142333984e-01 1.058974489569664001e-01 1.919095367193222046e-01 5.156632512807846069e-02 -7.375048846006393433e-02 3.355190455913543701e-01 -1.576029360294342041e-01 1.389473956078290939e-02 -4.220511913299560547e-01 -2.179028242826461792e-01 -1.284844428300857544e-01 5.341114476323127747e-02 -2.120022922754287720e-01 -1.636750251054763794e-01
-2.253229171037673950e-01 8.652843534946441650e-02 1.707784533500671387e-01 -3.332348307594656944e-03 1.646801233291625977e-01 3.813664615154266357e-02 -2.562878727912902832e-01 -9.124578908085823059e-03 -1.969462186098098755e-01 7.418730854988098145e-02 4.376947879791259766e-02 -1.824753358960151672e-02 8.313186466693878174e-02 1.447705272585153580e-02 8.510057628154754639e-02 -1.560855656862258911e-01 -1.352551430463790894e-01 -1.895345747470855713e-01 7.215704023838043213e-02 -3.029105365276336670e-01 7.076139003038406372e-02 -3.258595764636993408e-01 1.729930788278579712e-01 3.321528136730194092e-01 -3.980987668037414551e-01 2.925183773040771484e-01 -1.039828732609748840e-01 -3.321704640984535217e-02 -2.367694117128849030e-02 2.468432784080505371e-01 9.995211660861968994e-02 -5.375048145651817322e-02
-2.016687095165252686e-01 3.256839215755462646e-01 8.417576551437377930e-02 -5.077079534530639648e-01 9.315164387226104736e-02 1.546167880296707153e-01 -2.623426541686058044e-02 -1.876056045293807983e-01 6.123904138803482056e-03 -1.985063590109348297e-02 1.597238928079605103e-01 4.874890297651290894e-02 1.289977133274078369e-01 8.128193765878677368e-02 2.153749614953994751e-01 -1.227423697710037231e-01 -6.562997400760650635e-02 -8.224004507064819336e-02 1.340087056159973145e-01 -4.252607375383377075e-02 3.082124143838882446e-02 -2.708802223205566406e-01 -2.543734312057495117e-01 2.622185051441192627e-01 2.010832540690898895e-02 1.755461543798446655e-01 -2.282752841711044312e-01 -1.304617226123809814e-01 1.572290062904357910e-01 -4.301492124795913696e-02 -9.250190109014511108e-02 -1.811456382274627686e-01
-1.358164846897125244e-01 -1.242114230990409851e-01 2.233477495610713959e-02 2.747725248336791992e-01 3.105597198009490967e-01 5.225215479731559753e-02 -1.373507920652627945e-02 3.032745735254138708e-04 4.770683124661445618e-02 -1.944304704666137695e-01 1.012179553508758545e-01 1.310310661792755127e-01 -3.551682233810424805e-01 -3.753102151677012444e-03 2.051200717687606812e-01 -1.979486346244812012e-01 -1.053572520613670349e-01 8.968365937471389771e-02 -1.693563908338546753e-02 -1.124065294861793518e-01 -3.129413425922393799e-01 -2.796621620655059814e-01 8.789885044097900391e-02 9.347710013389587402e-02 3.613407537341117859e-02 1.708254963159561157e-01 -3.255054056644439697e-01 9.263938665390014648e-02 1.999934762716293335e-01 9.504412114620208740e-02 -1.925969570875167847e-01 -2.450114488601684570e-01
1.163485739380121231e-02 3.721725568175315857e-02 -2.114768326282501221e-01 2.058135569095611572e-01 5.476085469126701355e-02 9.364141523838043213e-02 -6.583397090435028076e-02 1.387845142744481564e-03 -1.138726323843002319e-01 1.437221318483352661e-01 2.982974946498870850e-01 1.949911266565322876e-01 -4.513111338019371033e-02 -3.106521666049957275e-01 4.175148904323577881e-02 1.001655384898185730e-01 -2.604667544364929199e-01 2.813137136399745941e-02 6.113577261567115784e-02 -2.893120944499969482e-01 4.067063033580780029e-01 -1.080467477440834045e-01 -8.785129338502883911e-02 2.534661591053009033e-01 5.257301405072212219e-02 1.132718548178672791e-01 -1.333636492490768433e-01 -1.476352065801620483e-01 3.845502138137817383e-01 5.032072216272354126e-02 -3.167745098471641541e-02 1.124235540628433228e-01
-2.312460541725158691e-01 9.887537360191345215e-02 1.039135307073593140e-01 -1.187673434615135193e-01 -8.474861830472946167e-02 1.342911124229431152e-01 -2.031046450138092041e-01 5.206573754549026489e-02 5.131382867693901062e-02 1.884174495935440063e-01 1.682906448841094971e-01 1.355171799659729004e-01 -2.163154780864715576e-01 1.572255641222000122e-01 1.526772696524858475e-02 -3.356167972087860107e-01 2.858031988143920898e-01 -1.353045254945755005e-01 1.177198719233274460e-02 -2.032903134822845459e-01 2.851741611957550049e-01 -2.525883018970489502e-01 -8.341251313686370850e-02 1.446570158004760742e-01 -3.298454582691192627e-01 1.549732685089111328e-01 -8.616054803133010864e-02 6.225676089525222778e-02 1.423830389976501465e-01 -2.437594980001449585e-01 -1.795120090246200562e-01 5.446219444274902344e-02
1.353362947702407837e-01 -9.605276584625244141e-02 1.113657057285308838e-01 2.120296210050582886e-01 -1.502274125814437866e-01 -6.581056118011474609e-02 1.167977415025234222e-02 3.240866363048553467e-01 -1.961218118667602539e-01 9.476243704557418823e-02 5.299307778477668762e-02 -3.390945121645927429e-02 -4.473872184753417969e-01 -4.543840885162353516e-02 4.969319701194763184e-02 5.872984230518341064e-02 1.129476726055145264e-01 -1.501893904060125351e-02 1.165601462125778198e-01 -3.063702583312988281e-02 4.660853371024131775e-02 -1.510594934225082397e-01 -2.201222181320190430e-01 2.578605338931083679e-02 -1.661444604396820068e-01 2.936067879199981689e-01 -2.728193402290344238e-01 -1.988644152879714966e-01 1.421700417995452881e-01 7.295944541692733765e-02 -1.826259940862655640e-01 -3.676942288875579834e-01
-1.021471023559570312e-01 1.007938981056213379e-01 -1.274497658014297485e-01 1.236777193844318390e-02 1.091661304235458374e-02 2.734288387000560760e-02 4.244656860828399658e-02 -1.039535552263259888e-01 4.354516789317131042e-02 1.385722588747739792e-02 2.811455130577087402e-01 -3.805491700768470764e-02 -2.736281156539916992e-01 -2.696372941136360168e-02 1.798681765794754028e-01 -1.403170973062515259e-01 1.592008583247661591e-02 -1.150059029459953308e-01 1.035320237278938293e-01 -2.023598849773406982e-01 -1.659421175718307495e-01 -3.959834575653076172e-01 1.232507154345512390e-01 2.285369932651519775e-01 1.854206174612045288e-01 2.336958050727844238e-02 -2.912996709346771240e-01 -4.385179579257965088e-01 1.263574417680501938e-02 -2.957545518875122070e-01 1.322624236345291138e-01 -7.213380932807922363e-02
1.114242002367973328e-01 1.701384782791137695e-01 1.463729590177536011e-01 3.795106709003448486e-01 -3.366954252123832703e-02 2.909606099128723145e-01 9.074965119361877441e-02 1.101192012429237366e-01 -1.445103585720062256e-01 -4.529004544019699097e-02 2.337944656610488892e-01 -2.289233505725860596e-01 -1.448035687208175659e-01 -1.461721360683441162e-01 1.454922258853912354e-01 5.414833780378103256e-03 6.047619506716728210e-02 2.570091374218463898e-02 2.393903769552707672e-02 -1.229918841272592545e-02 1.100046932697296143e-01 -4.307693615555763245e-02 -7.987885177135467529e-02 3.223756849765777588e-01 -2.152458131313323975e-01 1.976242661476135254e-01 -4.068647623062133789e-01 -7.735176384449005127e-02 2.584949694573879242e-02 2.346613258123397827e-01 -2.250065058469772339e-01 -3.037877194583415985e-02
-1.518994122743606567e-01 1.956443339586257935e-01 -2.205078862607479095e-02 -7.031279057264328003e-02 -8.815762400627136230e-02 -7.867568731307983398e-02 1.274546086788177490e-01 -5.925031751394271851e-02 -6.439055502414703369e-02 2.746345996856689453e-01 3.767008483409881592e-01 3.855907618999481201e-01 -3.552347123622894287e-01 1.080728322267532349e-01 1.462461203336715698e-01 -2.254282236099243164e-01 -1.127976402640342712e-01 2.018135786056518555e-02 7.397298701107501984e-03 9.872153401374816895e-02 3.648636043071746826e-01 -1.982122808694839478e-01 -1.708288192749023438e-01 2.965969964861869812e-02 -8.988024294376373291e-02 -2.999696414917707443e-03 -1.127692386507987976e-01 -1.385906934738159180e-01 1.367269605398178101e-01 -9.169460833072662354e-02 -1.237601321190595627e-02 -1.630874276161193848e-01
1.893421560525894165e-01 1.961316615343093872e-01 -5.250731017440557480e-03 2.972466349601745605e-01 -9.049773216247558594e-02 -5.733450874686241150e-02 -3.555035591125488281e-02 2.074854224920272827e-01 -4.613977670669555664e-02 1.084422916173934937e-01 6.961241364479064941e-02 5.151626840233802795e-02 -1.345354169607162476e-01 1.786214560270309448e-01 -3.601063042879104614e-02 -7.886994630098342896e-02 -1.349112242460250854e-01 -3.431677073240280151e-02 3.980838879942893982e-02 -1.878545135259628296e-01 1.165259107947349548e-01 -1.567326635122299194e-01 1.261958330869674683e-01 2.371398508548736572e-01 -5.729375407099723816e-02 4.557976722717285156e-01 -2.865752875804901123e-01 -1.787768155336380005e-01 -2.065987437963485718e-01 3.926580771803855896e-02 -3.737182021141052246e-01 -1.644052565097808838e-01
-8.198057860136032104e-02 -2.997748553752899170e-02 1.825110912322998047e-01 -9.419234097003936768e-02 7.732070982456207275e-02 1.275820285081863403e-01 -1.382621377706527710e-01 2.341925725340843201e-02 -2.019940465688705444e-01 4.529334232211112976e-02 2.445334941148757935e-01 3.114369213581085205e-01 -2.765514850616455078e-01 4.291560128331184387e-02 1.717884838581085205e-01 -2.654522061347961426e-01 -6.970500946044921875e-02 5.456683784723281860e-02 2.955060899257659912e-01 -2.893377281725406647e-02 8.473961055278778076e-02 -4.511404037475585938e-01 3.311715275049209595e-02 2.680506408214569092e-01 1.498729735612869263e-01 6.329847872257232666e-02 2.179409861564636230e-01 -8.116130530834197998e-02 1.857990771532058716e-01 1.581160128116607666e-01 1.002325341105461121e-01 2.366217598319053650e-02
-1.489627808332443237e-01 -6.629676371812820435e-02 3.261511912569403648e-03 1.237897798418998718e-01 1.515417844057083130e-01 4.219338893890380859e-01 6.044924631714820862e-02 -9.921358525753021240e-02 1.050955206155776978e-01 -6.127984821796417236e-02 3.693715929985046387e-01 1.132877022027969360e-01 -2.254448682069778442e-01 4.195572063326835632e-02 1.340626031160354614e-01 -7.108559459447860718e-02 -1.934500485658645630e-01 2.150188758969306946e-02 1.475143730640411377e-01 2.499276027083396912e-02 -9.658549726009368896e-02 -1.907016485929489136e-01 -1.918052285909652710e-01 7.383140921592712402e-02 3.112877309322357178e-01 1.561360806226730347e-01 -8.310553431510925293e-02 4.042901098728179932e-02 -8.022320270538330078e-02 2.484509907662868500e-02 -3.350068330764770508e-01 -3.264956474304199219e-01
-3.683696687221527100e-02 2.119068801403045654e-01 1.313446182757616043e-02 4.325480163097381592e-01 -2.471231296658515930e-02 1.328679621219635010e-01 1.823162883520126343e-01 1.051727831363677979e-01 -3.339277580380439758e-02 -8.444214612245559692e-02 6.960504502058029175e-02 -2.341027744114398956e-02 -2.320276647806167603e-01 -1.930116117000579834e-01 1.777554452419281006e-01 -7.517886161804199219e-02 -3.875401616096496582e-02 1.924191564321517944e-01 -2.690193802118301392e-02 -6.023738905787467957e-02 2.291212789714336395e-02 -1.127001494169235229e-01 -3.689662320539355278e-03 3.410617709159851074e-01 -2.206757366657257080e-01 2.988935112953186035e-01 -3.178008794784545898e-01 -2.247063070535659790e-01 1.622659713029861450e-01 5.835120752453804016e-02 -2.058542668819427490e-01 -1.668734401464462280e-01
-1.870213635265827179e-02 -1.769710183143615723e-01 2.458732873201370239e-01 9.799470752477645874e-02 -6.685415655374526978e-02 -3.956450894474983215e-02 2.048819959163665771e-01 -6.276991218328475952e-02 -8.472038060426712036e-02 8.539891988039016724e-02 1.562095135450363159e-01 2.115911990404129028e-01 -1.815696656703948975e-01 3.278525769710540771e-01 1.732365190982818604e-01 -1.603961139917373657e-01 7.274693250656127930e-02 -1.698483824729919434e-01 -1.178597733378410339e-01 6.474936753511428833e-02 2.533495426177978516e-01 -2.425123304128646851e-01 -7.695243507623672485e-02 2.209475450217723846e-02 -1.320441216230392456e-01 9.923639148473739624e-02 -3.355699479579925537e-01 7.447389513254165649e-02 -1.627943105995655060e-02 -3.395238891243934631e-02 -4.537177383899688721e-01 -1.792794167995452881e-01
6.134588271379470825e-02 9.372036904096603394e-02 2.157558649778366089e-01 -4.522135481238365173e-02 -9.029331617057323456e-03 3.555141389369964600e-01 -2.484825700521469116e-01 -2.294712811708450317e-01 -9.609999507665634155e-02 -1.320496052503585815e-01 2.230284065008163452e-01 4.691146686673164368e-02 -4.031616449356079102e-02 1.008522510528564453e-01 2.070881873369216919e-01 -5.934468284249305725e-02 -3.100384473800659180e-01 -2.453450709581375122e-01 -6.743647158145904541e-02 -3.155187368392944336e-01 1.933860965073108673e-02 -2.883963882923126221e-01 2.584661543369293213e-01 1.497924625873565674e-01 -1.055401489138603210e-01 1.032626330852508545e-01 -1.477699428796768188e-01 -1.282470971345901489e-01 1.953895539045333862e-01 4.462385922670364380e-02 -1.442700028419494629e-01 -8.301992714405059814e-02
8.715566992759704590e-02 -6.127797067165374756e-03 1.317929774522781372e-01 -1.716166287660598755e-01 6.368181109428405762e-02 1.645081117749214172e-02 2.134428173303604126e-02 1.200847998261451721e-01 -1.939489543437957764e-01 -3.405768424272537231e-02 2.810581028461456299e-01 1.485126763582229614e-01 1.042165830731391907e-01 1.568326205015182495e-01 -8.206418156623840332e-02 -6.108417641371488571e-03 -1.875118613243103027e-01 -1.053302586078643799e-01 2.781429886817932129e-01 -4.122282862663269043e-01 3.423410654067993164e-01 -2.587389349937438965e-01 -1.086869239807128906e-01 -4.225580021739006042e-02 -2.141837775707244873e-01 8.092285692691802979e-02 -1.912921220064163208e-01 -1.297341436147689819e-01 8.935662358999252319e-02 -1.769136935472488403e-01 -2.411610335111618042e-01 -2.229499369859695435e-01
-3.373761475086212158e-01 -1.644638180732727051e-01 1.735179722309112549e-01 1.199278458952903748e-01 -4.193428531289100647e-02 2.568088658154010773e-02 1.393700242042541504e-01 2.160627692937850952e-01 -3.542950451374053955e-01 -1.819948554039001465e-01 1.696808338165283203e-01 8.478712290525436401e-02 -2.329913824796676636e-01 2.342553585767745972e-01 -6.863207370042800903e-02 7.142103463411331177e-02 -3.791340291500091553e-01 -1.891041696071624756e-01 1.839086860418319702e-01 4.655015841126441956e-02 3.244819492101669312e-02 -8.351292461156845093e-02 1.042381525039672852e-01 1.520874351263046265e-01 -6.003845483064651489e-02 6.316381692886352539e-02 -1.971690207719802856e-01 8.897115290164947510e-02 1.902433186769485474e-01 1.103471498936414719e-02 -2.507841587066650391e-01 -1.463036984205245972e-01
-2.312110811471939087e-01 -8.162666857242584229e-02 6.548293679952621460e-02 1.806179434061050415e-01 2.868103422224521637e-02 -9.806547313928604126e-02 1.722813546657562256e-01 -1.540186554193496704e-01 -2.729104757308959961e-01 -3.369422852993011475e-01 6.900458782911300659e-02 2.961359322071075439e-01 -6.377193331718444824e-02 -1.268872320652008057e-01 2.091490477323532104e-01 -3.943834602832794189e-01 -1.036018226295709610e-02 2.522718347609043121e-02 2.101578377187252045e-02 -1.077485159039497375e-01 1.737261116504669189e-01 -2.127138525247573853e-01 1.517638266086578369e-01 1.556243747472763062e-01 1.035933662205934525e-02 6.529885344207286835e-03 3.998367115855216980e-02 -8.970053493976593018e-02 3.145639896392822266e-01 -5.481477081775665283e-02 -2.412576675415039062e-01 -1.837901026010513306e-01
-1.371976584196090698e-01 -6.370215862989425659e-02 -2.008553594350814819e-01 -1.668126508593559265e-02 -3.870833665132522583e-02 3.264474496245384216e-02 -9.029661864042282104e-02 2.801391482353210449e-01 -1.312347799539566040e-01 -1.145426556468009949e-02 2.746743857860565186e-01 -1.078711524605751038e-01 -1.050068661570549011e-01 8.302365243434906006e-02 2.317462712526321411e-01 -3.254503607749938965e-01 -6.345751136541366577e-02 -1.152807194739580154e-02 3.363271355628967285e-01 -1.338308155536651611e-01 4.393012728542089462e-03 -9.077559411525726318e-02 -2.471054047346115112e-01 2.937026917934417725e-01 -3.651985526084899902e-01 9.057410806417465210e-02 -8.942066878080368042e-02 -4.346386715769767761e-02 1.399184856563806534e-02 -1.974446028470993042e-01 -2.071272581815719604e-01 -2.025188207626342773e-01
6.836374104022979736e-02 1.068622767925262451e-01 -8.907439187169075012e-04 3.321515619754791260e-01 -2.383568137884140015e-02 1.975065171718597412e-01 -1.123830024152994156e-02 1.856266893446445465e-02 -1.447091549634933472e-01 -6.131076440215110779e-02 3.895341604948043823e-02 6.635151058435440063e-02 -3.320828378200531006e-01 -1.923151314258575439e-02 6.207545846700668335e-02 -1.655038148164749146e-01 -2.008548229932785034e-01 2.591938078403472900e-01 -1.519237309694290161e-01 -4.063921421766281128e-02 6.013743951916694641e-02 -5.052337422966957092e-02 -2.697862684726715088e-02 1.820358484983444214e-01 -4.273139536380767822e-01 3.144588768482208252e-01 -2.885001599788665771e-01 -1.565915495157241821e-01 1.534645408391952515e-01 -1.305394768714904785e-01 -2.323630452156066895e-01 -7.007388025522232056e-02
7.065434008836746216e-02 1.012388393282890320e-01 2.296572923660278320e-01 -1.336582452058792114e-01 -1.299250572919845581e-01 3.353531658649444580e-01 5.718428269028663635e-02 4.967095330357551575e-02 -1.803834140300750732e-01 -7.118777185678482056e-02 6.142038106918334961e-02 1.592222154140472412e-01 1.684067845344543457e-01 -6.469465047121047974e-02 3.243368268013000488e-01 -3.109503686428070068e-01 -1.716259419918060303e-01 -4.060401916503906250e-01 2.772113867104053497e-02 1.157435178756713867e-01 3.449561446905136108e-02 -1.346408575773239136e-01 -3.964541479945182800e-02 3.204800486564636230e-01 1.086056604981422424e-02 3.450392931699752808e-02 -9.105001389980316162e-02 -4.060853645205497742e-02 1.817601770162582397e-01 -1.591724157333374023e-02 -2.392870038747787476e-01 2.098308652639389038e-01
-1.063622757792472839e-01 2.135882526636123657e-01 -1.563710421323776245e-01 9.679359383881092072e-03 1.540918089449405670e-02 4.365420341491699219e-02 8.928613364696502686e-02 -3.828529417514801025e-01 -1.747613400220870972e-01 -2.365544289350509644e-01 2.097227871417999268e-01 -2.431353554129600525e-02 -8.821698278188705444e-02 1.060062125325202942e-01 3.287355303764343262e-01 -2.128222435712814331e-01 9.929309785366058350e-02 -9.107840806245803833e-02 -1.878955028951168060e-02 -3.934586048126220703e-01 -2.432802505791187286e-02 -2.510250806808471680e-01 -7.545713335275650024e-02 1.860566586256027222e-01 -1.110152453184127808e-01 8.128591626882553101e-02 -1.690194606781005859e-01 -3.531760722398757935e-02 2.828684747219085693e-01 1.244809776544570923e-01 -1.644380837678909302e-01 9.922582656145095825e-02
-2.730895206332206726e-02 -5.258082598447799683e-02 2.489012032747268677e-01 8.548181504011154175e-02 -3.386585414409637451e-01 -1.200327067635953426e-03 7.145974785089492798e-02 -1.529237776994705200e-01 1.490720547735691071e-02 1.926704943180084229e-01 6.885699462145566940e-03 1.653187870979309082e-01 3.997489809989929199e-02 2.330078333616256714e-01 2.962931096553802490e-01 -2.186728119850158691e-01 -2.873450219631195068e-01 -1.661499738693237305e-01 -8.462334983050823212e-03 -5.271615833044052124e-02 2.481942623853683472e-02 -1.651428788900375366e-01 -2.130024135112762451e-01 2.187422513961791992e-01 1.101648956537246704e-01 2.640648186206817627e-02 -1.983990818262100220e-01 -1.466864496469497681e-01 9.460207074880599976e-02 1.849413663148880005e-01 -1.472982913255691528e-01 -3.938716351985931396e-01
-3.132205083966255188e-02 8.724743500351905823e-03 -1.884153485298156738e-01 4.862932115793228149e-02 -1.830338984727859497e-01 1.163533851504325867e-01 -2.126868581399321556e-03 1.827989816665649414e-01 7.892255671322345734e-03 -1.536098569631576538e-01 5.951071530580520630e-02 -1.427059900015592575e-02 4.755853489041328430e-02 1.167543232440948486e-03 5.913822352886199951e-02 -1.942024081945419312e-01 -3.387299478054046631e-01 -8.466498926281929016e-03 2.279597520828247070e-01 -1.400113850831985474e-02 6.517322361469268799e-02 -1.539750844240188599e-01 -4.516466856002807617e-01 3.020072281360626221e-01 -3.271805644035339355e-01 2.889980562031269073e-02 -5.749829486012458801e-02 -1.672972142696380615e-01 4.537102207541465759e-02 -1.782742142677307129e-01 -2.876237034797668457e-01 -2.527348101139068604e-01
-4.138378426432609558e-02 1.200685128569602966e-01 3.457124158740043640e-02 5.747916176915168762e-03 -1.240062788128852844e-01 1.514309495687484741e-01 7.788749784231185913e-02 -1.939553916454315186e-01 -8.631295710802078247e-02 -1.173248812556266785e-01 5.591023340821266174e-02 1.288051903247833252e-02 6.330102682113647461e-02 1.263480782508850098e-01 -1.041685938835144043e-01 -2.811820805072784424e-01 6.219713017344474792e-02 -4.388126358389854431e-02 -6.712629459798336029e-03 -3.507428765296936035e-01 -1.911897361278533936e-01 -2.382634282112121582e-01 -6.540198624134063721e-02 5.066854357719421387e-01 4.078434035181999207e-02 -1.813414245843887329e-01 -4.070897698402404785e-01 -6.200612708926200867e-02 4.157771542668342590e-02 1.292247772216796875e-01 -2.335105091333389282e-01 -7.743680477142333984e-02
4.478492960333824158e-02 -5.004368722438812256e-02 1.946894675493240356e-01 -2.103457450866699219e-01 2.665863931179046631e-02 -9.019007906317710876e-03 7.768036331981420517e-03 -7.731768488883972168e-02 1.089161932468414307e-01 4.059943556785583496e-02 2.008305639028549194e-01 3.680354356765747070e-02 5.612295120954513550e-02 3.334847390651702881e-01 1.973031908273696899e-01 -2.287003099918365479e-01 -7.681723684072494507e-02 -1.153117045760154724e-01 -1.646432876586914062e-01 -3.952251374721527100e-02 4.120872616767883301e-01 -2.441908866167068481e-01 -1.466036438941955566e-01 3.145406842231750488e-01 -1.931533962488174438e-01 1.995068788528442383e-01 -5.801040679216384888e-02 9.109582006931304932e-02 3.570549786090850830e-01 -9.921307116746902466e-02 -9.160950779914855957e-02 -1.160951554775238037e-01
-2.923139333724975586e-01 3.202014565467834473e-01 2.284819930791854858e-01 2.957457900047302246e-01 -5.196394864469766617e-03 1.643792390823364258e-01 -8.434247225522994995e-02 6.909508258104324341e-02 -9.735943377017974854e-02 -8.956745266914367676e-02 2.539728581905364990e-01 1.078892052173614502e-01 -1.352382153272628784e-01 -3.868745639920234680e-03 2.212485373020172119e-01 -2.290766872465610504e-02 -1.196003034710884094e-01 1.424580812454223633e-01 -1.562054008245468140e-01 -1.347198337316513062e-01 -2.353627793490886688e-02 -1.616283953189849854e-01 -1.165989339351654053e-01 3.608682453632354736e-01 3.740163892507553101e-02 2.845478057861328125e-01 -2.712588906288146973e-01 -1.928247511386871338e-02 2.886362746357917786e-02 1.266811937093734741e-01 -2.222062051296234131e-01 4.209319502115249634e-02
1.537073850631713867e-01 2.355727106332778931e-01 4.169791340827941895e-01 2.059775292873382568e-01 -8.621065318584442139e-02 8.558288961648941040e-02 3.183038905262947083e-02 1.055776104331016541e-01 5.841784551739692688e-02 3.947247937321662903e-02 3.804998099803924561e-01 -7.037892937660217285e-02 1.855603978037834167e-02 -7.988303154706954956e-02 3.111210651695728302e-03 -2.851051688194274902e-01 4.994014278054237366e-03 -5.651696771383285522e-02 -1.283729225397109985e-01 -1.069921180605888367e-01 5.210852250456809998e-02 -2.974700033664703369e-01 7.829674333333969116e-02 4.265158995985984802e-02 3.196310997009277344e-02 3.065174221992492676e-01 -1.902761310338973999e-01 -1.952938735485076904e-02 3.648884892463684082e-01 3.112768288701772690e-03 -8.714878559112548828e-02 1.798107475042343140e-01
-1.373559888452291489e-02 -1.183960307389497757e-02 2.401019334793090820e-01 8.236818015575408936e-02 1.957946084439754486e-02 -7.721655815839767456e-02 8.390183746814727783e-02 -1.609674990177154541e-01 1.483239680528640747e-01 1.511138379573822021e-01 4.212042689323425293e-02 1.085503697395324707e-01 2.611527033150196075e-02 7.863631099462509155e-02 2.179986089468002319e-01 -3.171479105949401855e-01 -2.680677473545074463e-01 -2.494675666093826294e-01 -2.321453094482421875e-01 -1.568332016468048096e-01 1.748598366975784302e-01 -4.206641018390655518e-01 -1.490644365549087524e-01 -3.186719864606857300e-02 -2.270977050065994263e-01 4.553076624870300293e-02 -3.050608932971954346e-01 8.437249064445495605e-02 6.108136102557182312e-02 -9.361742064356803894e-03 -2.745915353298187256e-01 -7.860317081212997437e-02
2.126925289630889893e-01 -1.242773160338401794e-01 -2.480509458109736443e-03 9.272811561822891235e-02 1.718333065509796143e-01 3.151028156280517578e-01 4.450743645429611206e-02 1.983982324600219727e-01 -1.222027912735939026e-01 1.149626001715660095e-01 2.262988090515136719e-01 3.194968402385711670e-02 -8.315879851579666138e-02 -5.356112495064735413e-02 -1.882528811693191528e-01 -2.079254016280174255e-02 -3.968492448329925537e-01 -5.799340084195137024e-02 -5.341367796063423157e-02 -3.308577537536621094e-01 2.465303987264633179e-01 -3.499379754066467285e-01 -5.145150423049926758e-02 2.165163904428482056e-01 1.626225709915161133e-01 1.010302603244781494e-01 -4.860134795308113098e-02 -1.944924890995025635e-01 -3.334061801433563232e-02 2.103410810232162476e-01 -2.230700291693210602e-02 7.673089206218719482e-02
-6.816679984331130981e-02 1.167888566851615906e-01 2.115833014249801636e-02 -1.576131135225296021e-01 3.430127203464508057e-01 1.652470827102661133e-01 -1.429352462291717529e-01 1.327193677425384521e-01 2.907873503863811493e-02 -1.322676241397857666e-01 1.165871471166610718e-01 -1.408292502164840698e-01 -2.803032696247100830e-01 1.268173009157180786e-01 2.332754135131835938e-01 -4.991047084331512451e-03 -1.219601035118103027e-01 -1.243961602449417114e-01 1.084256246685981750e-01 -1.758224964141845703e-01 1.917296350002288818e-01 -4.659759700298309326e-01 2.652662992477416992e-01 6.399251520633697510e-02 -4.522263631224632263e-02 4.320091381669044495e-02 -2.559715211391448975e-01 -2.104744315147399902e-02 -1.172245144844055176e-01 5.967026110738515854e-03 -1.986746042966842651e-01 -2.192174047231674194e-01
2.501867115497589111e-01 -1.390243172645568848e-01 -9.294925257563591003e-03 -2.434895336627960205e-01 -1.130901202559471130e-01 1.575529873371124268e-01 -1.241059675812721252e-01 3.873888030648231506e-02 -2.323693335056304932e-01 2.166177518665790558e-02 2.028212398290634155e-01 8.989840000867843628e-02 -1.389648020267486572e-01 3.332246840000152588e-01 6.322745233774185181e-02 -1.328709572553634644e-01 -8.304072916507720947e-02 -1.006072387099266052e-01 1.185028031468391418e-01 -2.911661863327026367e-01 3.304541707038879395e-01 -2.397902756929397583e-01 -5.054548382759094238e-03 1.356394886970520020e-01 -3.242422640323638916e-01 -1.321158707141876221e-01 -2.366156876087188721e-01 -1.236092224717140198e-01 1.175447553396224976e-01 -1.803130842745304108e-02 -1.567350178956985474e-01 1.224004626274108887e-01
-3.793178498744964600e-02 1.095016151666641235e-01 -1.417868882417678833e-01 2.132186740636825562e-01 2.997730858623981476e-02 -1.411431562155485153e-02 1.030046842060983181e-03 2.418532222509384155e-01 -2.330568879842758179e-01 6.229220703244209290e-02 3.022728562355041504e-01 -1.365686208009719849e-01 7.590989768505096436e-02 -4.155316203832626343e-02 2.879855036735534668e-01 -9.321422874927520752e-02 -1.487326025962829590e-01 -4.544460400938987732e-02 9.602329879999160767e-02 -2.874607443809509277e-01 7.224492728710174561e-02 -1.235969439148902893e-01 -3.931649029254913330e-01 5.748149007558822632e-02 -2.415740489959716797e-01 -6.426097452640533447e-02 -1.988966464996337891e-01 -3.255634307861328125e-01 1.080976203083992004e-01 -1.608612239360809326e-01 -1.496651023626327515e-01 -1.779456585645675659e-01
8.013852685689926147e-02 -1.718063279986381531e-02 1.793158054351806641e-01 6.513476371765136719e-02 6.407813727855682373e-02 1.848633587360382080e-01 -7.557750493288040161e-02 3.371303528547286987e-02 -1.030768230557441711e-01 -9.451345354318618774e-02 3.464653491973876953e-01 2.250101864337921143e-01 -2.221534699201583862e-01 -4.553215578198432922e-02 -1.087972745299339294e-01 1.342541277408599854e-01 -2.108364179730415344e-02 -1.534725874662399292e-01 -3.212109580636024475e-02 -8.468338102102279663e-02 2.494536489248275757e-01 -2.043229192495346069e-01 -3.472734242677688599e-02 2.763016521930694580e-01 4.416267201304435730e-02 5.353528261184692383e-01 1.965567236766219139e-03 1.114110425114631653e-01 1.300861537456512451e-01 -6.110755726695060730e-03 -2.279182523488998413e-01 2.380008250474929810e-01
2.156314402818679810e-01 2.325286716222763062e-02 -7.670141011476516724e-02 2.176863551139831543e-01 1.404954679310321808e-02 1.581675708293914795e-01 2.609022855758666992e-01 2.341628670692443848e-01 4.786645993590354919e-02 1.708495244383811951e-02 1.685296297073364258e-01 -6.146754696965217590e-02 -1.617730259895324707e-01 1.386176198720932007e-01 -1.692106015980243683e-02 -1.991843432188034058e-01 -2.374270409345626831e-01 -2.219618298113346100e-02 -9.580385684967041016e-02 -1.903888881206512451e-01 -3.592680022120475769e-02 2.683944255113601685e-02 3.367650497239083052e-04 5.121729373931884766e-01 5.030248686671257019e-02 2.729931175708770752e-01 -1.316970288753509521e-01 3.023954331874847412e-01 1.960076540708541870e-01 3.077477030456066132e-02 -1.167065054178237915e-01 -1.612870395183563232e-01
3.116695024073123932e-02 5.214462056756019592e-02 3.568212687969207764e-01 -8.854104578495025635e-02 -1.100898459553718567e-01 2.628423571586608887e-01 -2.107976526021957397e-01 1.271949261426925659e-01 -2.238621264696121216e-01 -1.634882241487503052e-01 2.493761628866195679e-01 2.295295894145965576e-01 -1.850058138370513916e-01 9.208624809980392456e-02 2.215529382228851318e-01 -2.881255373358726501e-02 1.780698448419570923e-01 -6.844123452901840210e-02 -7.038927078247070312e-02 -2.620502412319183350e-01 2.139831185340881348e-01 -2.658590376377105713e-01 1.602448970079421997e-01 3.118184804916381836e-01 -1.621953994035720825e-01 -8.729290566407144070e-04 -9.718813002109527588e-02 1.613322645425796509e-02 1.657939404249191284e-01 -9.050883352756500244e-02 7.914891839027404785e-02 8.738285303115844727e-02
-2.171207964420318604e-01 -2.054105140268802643e-02 -5.367278587073087692e-03 6.479758769273757935e-02 9.519609063863754272e-02 1.552582383155822754e-01 -2.441057413816452026e-01 1.670237332582473755e-01 -7.243449985980987549e-02 -1.196713596582412720e-01 5.137633681297302246e-01 -1.153260320425033569e-01 1.103942245244979858e-01 -3.167310729622840881e-02 -2.316784262657165527e-01 -1.388940066099166870e-01 4.610151425004005432e-02 5.955260246992111206e-02 -2.531880699098110199e-02 1.683217100799083710e-02 2.156982123851776123e-01 -3.997314274311065674e-01 -2.469455450773239136e-01 6.747511774301528931e-02 7.359270006418228149e-02 -4.920790344476699829e-02 -2.856513261795043945e-01 9.538101404905319214e-02 1.807233691215515137e-01 7.051793485879898071e-02 -1.617059111595153809e-01 -6.183598563075065613e-02
1.319978684186935425e-01 5.934263393282890320e-02 3.561027646064758301e-01 7.559861242771148682e-02 -1.374901831150054932e-02 1.992427259683609009e-01 -2.131806164979934692e-01 1.005438119173049927e-01 -2.731555998325347900e-01 -1.178444772958755493e-01 1.151921451091766357e-01 4.460213333368301392e-02 4.087583348155021667e-02 -1.212559863924980164e-01 8.859926462173461914e-02 -9.228902310132980347e-02 1.220667958259582520e-01 2.525418102741241455e-01 8.283228427171707153e-02 -2.532308734953403473e-02 -9.952351450920104980e-03 -3.684917092323303223e-01 -5.360495671629905701e-02 3.088152408599853516e-01 2.299081981182098389e-01 2.152187526226043701e-01 -3.818932175636291504e-01 -2.553337253630161285e-02 1.234233677387237549e-01 5.598030984401702881e-02 -1.702121496200561523e-01 -3.566709905862808228e-02
1.449009329080581665e-01 2.724653854966163635e-02 -3.238919377326965332e-02 1.649297922849655151e-01 3.719245642423629761e-02 2.373601049184799194e-01 9.439629316329956055e-02 -1.583279520273208618e-01 -1.238852813839912415e-01 2.348157763481140137e-01 1.957358717918395996e-01 1.896017789840698242e-01 -1.555268317461013794e-01 7.755821943283081055e-02 3.358428925275802612e-02 -2.614183723926544189e-01 -2.043676972389221191e-01 1.981380581855773926e-01 -3.387195616960525513e-02 -1.278734356164932251e-01 -1.679379343986511230e-01 -2.376585267484188080e-02 6.147320196032524109e-02 2.620420157909393311e-01 -2.066344171762466431e-01 2.437355965375900269e-01 -1.639434546232223511e-01 9.736357629299163818e-02 4.400545954704284668e-01 8.079235255718231201e-02 -1.883697062730789185e-01 -2.000821977853775024e-01
6.035634875297546387e-02 4.686339572072029114e-02 -2.091512084007263184e-01 6.369002163410186768e-02 6.182619929313659668e-02 -8.140807040035724640e-03 1.145410686731338501e-01 1.952731013298034668e-01 -6.181765347719192505e-02 -1.656324416399002075e-02 3.141206502914428711e-01 -2.444024756550788879e-02 -3.109217993915081024e-02 2.007110565900802612e-01 2.920898795127868652e-01 -2.229022830724716187e-01 -1.407626271247863770e-01 4.222061485052108765e-02 3.485249280929565430e-01 -1.605563759803771973e-01 -3.202605247497558594e-02 -1.268864870071411133e-01 -3.413248062133789062e-01 2.901290357112884521e-01 -2.653212547302246094e-01 -3.090080060064792633e-02 -1.276678442955017090e-01 -1.274705380201339722e-01 7.938970625400543213e-02 -1.556402891874313354e-01 -2.092838138341903687e-01 -2.161702662706375122e-01
-2.247770726680755615e-01 -1.072812452912330627e-01 4.583457857370376587e-02 6.472554057836532593e-02 -7.139160484075546265e-02 9.201744198799133301e-02 9.119557589292526245e-02 -3.173669576644897461e-01 -1.377974599599838257e-01 1.395455598831176758e-01 1.914340257644653320e-01 1.634582728147506714e-01 -1.891787648200988770e-01 1.330520678311586380e-02 3.355735242366790771e-01 -1.312468349933624268e-01 7.669259328395128250e-03 -9.573014453053474426e-03 -9.955951571464538574e-02 -1.007019802927970886e-01 9.699829667806625366e-02 -1.077281534671783447e-01 -2.003679126501083374e-01 1.314886659383773804e-01 -9.326536208391189575e-02 2.800172269344329834e-01 -1.187714859843254089e-01 7.399662584066390991e-02 2.424821704626083374e-01 -9.576376527547836304e-02 -3.225869536399841309e-01 -4.050566256046295166e-01
-3.998403251171112061e-02 1.866809129714965820e-01 8.595503866672515869e-02 1.285491734743118286e-01 7.538149505853652954e-02 7.634434103965759277e-02 -9.445694275200366974e-03 2.517334222793579102e-01 8.965618908405303955e-03 4.353314172476530075e-03 9.131556749343872070e-02 2.796032428741455078e-01 -1.633603125810623169e-01 -1.974421590566635132e-01 1.854455322027206421e-01 -3.936883434653282166e-02 -2.333883494138717651e-01 -3.845982253551483154e-01 8.820518106222152710e-02 -1.127632483839988708e-01 1.407740563154220581e-01 -9.989166259765625000e-02 -2.924035787582397461e-01 1.068719998002052307e-01 -2.685630023479461670e-01 1.649459451436996460e-01 -3.422538340091705322e-01 -1.544981002807617188e-01 -1.817107386887073517e-02 1.110359057784080505e-01 1.377207785844802856e-01 2.342592328786849976e-01
-9.781065583229064941e-02 -7.913579046726226807e-02 -7.376353442668914795e-02 -5.944862589240074158e-02 -9.878262877464294434e-02 2.652243673801422119e-01 1.367085054516792297e-02 -1.105053648352622986e-01 -1.133169904351234436e-01 -1.307669281959533691e-01 5.891801789402961731e-02 7.924974896013736725e-03 2.223487198352813721e-02 1.795026808977127075e-01 3.258936339989304543e-03 -2.075892835855484009e-01 -2.666891217231750488e-01 -3.776431828737258911e-02 -8.424303680658340454e-02 -2.376984506845474243e-01 -1.754443198442459106e-01 -1.591158360242843628e-01 -9.316055476665496826e-02 4.406025409698486328e-01 -5.896984785795211792e-02 1.013716100715100765e-03 -3.219422399997711182e-01 -1.831413060426712036e-01 3.419840335845947266e-01 2.108483016490936279e-01 -2.726424932479858398e-01 4.400305449962615967e-02
4.453385621309280396e-02 7.671837508678436279e-02 1.246508136391639709e-01 -9.702403098344802856e-02 6.901244074106216431e-02 4.624481797218322754e-01 -2.713415622711181641e-01 4.037157073616981506e-02 -2.674280107021331787e-01 -2.574240863323211670e-01 2.132596373558044434e-01 1.587976962327957153e-01 2.219013497233390808e-02 1.225779727101325989e-01 -3.509056940674781799e-02 -5.387306213378906250e-02 1.216821093112230301e-02 -3.867321461439132690e-02 8.754882961511611938e-02 1.457063704729080200e-01 1.521331667900085449e-01 -2.618021965026855469e-01 -1.608470976352691650e-01 1.015010699629783630e-01 1.099727973341941833e-01 1.318878680467605591e-01 -2.833471894264221191e-01 1.552943289279937744e-01 2.415257245302200317e-01 -5.775064229965209961e-02 -2.995717823505401611e-01 -3.831787034869194031e-02
-1.578866541385650635e-01 -2.025132179260253906e-01 -7.243059575557708740e-02 -1.185874417424201965e-01 1.481111645698547363e-01 3.404627740383148193e-01 7.815460860729217529e-02 -6.905720103532075882e-03 -1.964146196842193604e-01 -2.925678901374340057e-02 1.792620271444320679e-01 4.354223608970642090e-01 -1.250998079776763916e-01 7.779666781425476074e-02 1.447155624628067017e-01 -2.005240023136138916e-01 -8.101242780685424805e-02 -8.299224823713302612e-02 -1.261721998453140259e-01 -1.415796428918838501e-01 1.896615773439407349e-01 -2.376928031444549561e-01 2.252172827720642090e-01 -8.916589617729187012e-02 -9.197422116994857788e-02 2.774188220500946045e-01 -1.829384565353393555e-01 -1.151208057999610901e-01 1.448393762111663818e-01 4.153540823608636856e-03 -1.833588331937789917e-01 -1.985272765159606934e-01
6.381115317344665527e-02 1.103816404938697815e-01 6.023895740509033203e-02 1.988513320684432983e-01 -4.945460706949234009e-03 2.343898564577102661e-01 -7.582351565361022949e-02 -7.048104703426361084e-02 -1.417890638113021851e-01 -6.394860893487930298e-02 -2.355623990297317505e-02 1.358908414840698242e-02 -4.404934644699096680e-01 -1.898330003023147583e-01 1.179857775568962097e-01 -4.030983895063400269e-02 6.242426112294197083e-02 -1.316283792257308960e-01 1.650576945394277573e-03 -1.907916925847530365e-02 -1.520466506481170654e-01 -1.639415919780731201e-01 2.034754455089569092e-01 3.054788410663604736e-01 -1.587219387292861938e-01 -4.488564282655715942e-02 -2.867448329925537109e-01 -3.816889226436614990e-01 1.347262859344482422e-01 5.844471044838428497e-03 -2.221925258636474609e-01 -2.745332419872283936e-01
-5.870808847248554230e-03 -7.956729084253311157e-02 3.000166118144989014e-01 -3.211902081966400146e-01 1.803737320005893707e-02 4.863178133964538574e-01 1.265024989843368530e-01 7.415690273046493530e-02 5.724599957466125488e-02 -6.943324580788612366e-03 3.062465190887451172e-01 -6.388502568006515503e-02 -1.340220123529434204e-01 -1.718707941472530365e-02 -1.058238297700881958e-01 -1.948532611131668091e-01 -1.296734958887100220e-01 -2.356484383344650269e-01 5.450579803436994553e-03 -1.431532055139541626e-01 3.632115721702575684e-01 -1.842130869626998901e-01 3.686768189072608948e-02 1.532556563615798950e-01 6.516001373529434204e-02 1.377827376127243042e-01 -1.707574129104614258e-01 -1.129407882690429688e-01 -1.016674488782882690e-01 -6.001849845051765442e-02 -3.711909055709838867e-02 -9.736682474613189697e-02
-4.600353538990020752e-02 3.784970939159393311e-02 3.378687202930450439e-01 -3.219155967235565186e-01 -1.794467493891716003e-02 5.291782692074775696e-02 -3.004267998039722443e-02 -5.269169434905052185e-02 1.029435172677040100e-01 -7.347696926444768906e-03 1.267515867948532104e-01 8.226532489061355591e-02 -4.617037251591682434e-02 3.186088800430297852e-01 2.251169979572296143e-01 -9.430678933858871460e-02 -1.578950583934783936e-01 7.017514109611511230e-02 -1.346961967647075653e-02 -6.108541414141654968e-02 3.194427788257598877e-01 -1.557237058877944946e-01 -1.688067615032196045e-01 4.133003950119018555e-01 -1.478874683380126953e-01 8.031276613473892212e-02 6.654843688011169434e-02 5.492638424038887024e-02 3.514002561569213867e-01 2.272983081638813019e-02 -1.433528661727905273e-01 -1.883486807346343994e-01
-1.754801422357559204e-01 -2.210973203182220459e-01 -5.861809011548757553e-03 3.280783891677856445e-01 1.171272769570350647e-01 3.897731890901923180e-03 -4.899283125996589661e-02 -9.914930909872055054e-02 -3.019479513168334961e-01 -2.241730540990829468e-01 2.222566306591033936e-01 2.900352478027343750e-01 3.746628295630216599e-03 -4.139948263764381409e-02 1.756375133991241455e-01 -4.470726251602172852e-01 -3.860693797469139099e-02 -1.954660117626190186e-01 3.826620802283287048e-02 -9.216981381177902222e-02 1.306392252445220947e-01 -2.477041035890579224e-01 1.917459070682525635e-01 5.455837398767471313e-02 -6.175078451633453369e-02 3.065811656415462494e-02 2.273778617382049561e-02 -4.750929027795791626e-02 2.557998597621917725e-01 -1.071044951677322388e-01 -7.685418426990509033e-02 -1.453623324632644653e-01
-9.638849645853042603e-02 -9.685521572828292847e-02 1.999899446964263916e-01 1.188426837325096130e-01 1.549503207206726074e-01 2.182108014822006226e-01 -4.430273920297622681e-02 -5.943838506937026978e-02 2.535369247198104858e-03 -9.824078530073165894e-02 4.108039662241935730e-02 -1.277650706470012665e-02 9.376071393489837646e-03 -1.686607673764228821e-02 2.135586552321910858e-02 -2.079770714044570923e-01 -9.480235725641250610e-02 4.382519051432609558e-02 1.910863965749740601e-01 -9.018670767545700073e-02 5.591382980346679688e-01 -1.741477996110916138e-01 7.995539158582687378e-02 3.306773900985717773e-01 2.219270169734954834e-01 3.072096407413482666e-01 -8.279981464147567749e-02 5.968357995152473450e-02 1.456820368766784668e-01 2.496530562639236450e-01 -2.055445611476898193e-01 1.977107860147953033e-02
6.767179071903228760e-02 1.288473010063171387e-01 2.867488265037536621e-01 -9.679209440946578979e-02 3.711739182472229004e-02 1.864005476236343384e-01 1.803465783596038818e-01 -3.422900736331939697e-01 -9.521408006548881531e-03 -6.512284278869628906e-02 1.375984996557235718e-01 2.509296834468841553e-01 1.435537338256835938e-01 2.121184319257736206e-01 2.637565135955810547e-01 -1.073234751820564270e-01 -1.717860698699951172e-01 -1.368849724531173706e-01 4.131823033094406128e-02 -2.965861260890960693e-01 7.213280349969863892e-02 -3.138670921325683594e-01 -1.562941446900367737e-02 2.400379180908203125e-01 -3.100146353244781494e-01 1.260895729064941406e-01 -1.541198939085006714e-01 4.109250009059906006e-02 7.244476675987243652e-02 -1.405192166566848755e-01 -9.671097621321678162e-03 -8.039504289627075195e-02
1.043188050389289856e-01 4.209626019001007080e-01 1.978057026863098145e-01 7.715141773223876953e-02 -6.724140048027038574e-02 1.533773541450500488e-01 -1.097046211361885071e-02 8.147084712982177734e-02 7.838789373636245728e-03 -1.778851896524429321e-01 2.030938416719436646e-01 1.707193702459335327e-01 9.515546262264251709e-02 -2.816549688577651978e-02 7.883121073246002197e-02 -3.590698540210723877e-01 -2.113306373357772827e-01 -8.512602746486663818e-02 -1.445918679237365723e-01 -5.291830748319625854e-02 6.937845796346664429e-02 -3.085617721080780029e-01 1.295277923345565796e-01 9.266730397939682007e-02 -4.283509217202663422e-03 1.229754760861396790e-01 -1.455780118703842163e-01 -2.302605062723159790e-01 2.667494416236877441e-01 2.690426409244537354e-01 -1.352694481611251831e-01 1.809439510107040405e-01
-9.421925246715545654e-02 -6.271712481975555420e-02 9.078728407621383667e-02 -4.582311213016510010e-02 -4.064733162522315979e-02 -2.844958752393722534e-02 6.594017148017883301e-02 -5.634225532412528992e-02 -5.108864046633243561e-03 1.229434162378311157e-01 4.806339740753173828e-02 2.001490741968154907e-01 -2.629294097423553467e-01 2.663300931453704834e-01 2.077996432781219482e-01 -3.265923857688903809e-01 -7.928559184074401855e-02 -2.215915769338607788e-01 -1.839699596166610718e-02 -5.482714623212814331e-02 1.526783853769302368e-01 -3.097277581691741943e-01 -9.415073692798614502e-02 -1.238456293940544128e-01 -2.032146155834197998e-01 9.250991791486740112e-02 -3.438363969326019287e-01 1.813701093196868896e-01 1.510501205921173096e-01 -1.467009335756301880e-01 -3.775465786457061768e-01 -1.715111583471298218e-01
-5.751169472932815552e-02 4.491186514496803284e-02 2.363501489162445068e-01 -1.256484836339950562e-01 -4.569013789296150208e-02 1.287322044372558594e-01 5.996302515268325806e-02 3.026732802391052246e-01 5.612905323505401611e-02 -2.559426613152027130e-02 9.698368608951568604e-02 2.579910159111022949e-01 -1.489341855049133301e-01 -2.189687788486480713e-01 1.692633777856826782e-01 -9.986896812915802002e-02 -5.469932034611701965e-02 -3.849226236343383789e-01 -1.609592735767364502e-01 -5.880969390273094177e-02 1.303924918174743652e-01 -2.592808008193969727e-01 -3.287967443466186523e-01 -1.090970858931541443e-01 1.589351147413253784e-01 4.064114019274711609e-02 -2.781466841697692871e-01 -2.115664035081863403e-01 1.454487740993499756e-01 1.449068188667297363e-01 -2.067400962114334106e-01 -4.406815394759178162e-02
-3.326812013983726501e-02 1.747293584048748016e-02 3.146220743656158447e-01 -2.329517006874084473e-01 6.489135324954986572e-02 3.394355177879333496e-01 9.499535895884037018e-03 8.916147053241729736e-02 -7.422971725463867188e-02 7.635799795389175415e-02 1.772795021533966064e-01 -6.792202591896057129e-02 -2.651043534278869629e-01 -2.853696644306182861e-01 -2.663513459265232086e-02 -2.091164588928222656e-01 -3.713982403278350830e-01 -2.386555820703506470e-01 -7.606249302625656128e-02 -1.924538016319274902e-01 2.579823136329650879e-01 1.640938408672809601e-02 6.404304504394531250e-02 2.936977893114089966e-02 -1.343537867069244385e-01 1.355684399604797363e-01 -2.201476991176605225e-01 -1.111780032515525818e-01 1.490308791399002075e-01 1.138013973832130432e-01 -1.734192371368408203e-01 4.831000789999961853e-02
-7.604476064443588257e-02 1.977963298559188843e-01 1.902913004159927368e-01 9.913460165262222290e-02 -5.681575834751129150e-02 -8.117271587252616882e-03 7.623580098152160645e-02 -2.775791287422180176e-01 -2.301856577396392822e-01 -6.406877189874649048e-02 2.771481275558471680e-01 1.594388633966445923e-01 -2.016700655221939087e-01 -1.339576840400695801e-01 9.684251993894577026e-02 -2.248356193304061890e-01 -1.575704663991928101e-01 -1.654038131237030029e-01 2.639355659484863281e-01 9.443105757236480713e-02 5.955933406949043274e-02 -2.127760201692581177e-01 3.124828934669494629e-01 2.715979516506195068e-01 -6.601513177156448364e-02 7.707034051418304443e-02 -2.396067380905151367e-01 6.258443742990493774e-02 3.025754988193511963e-01 1.439273077994585037e-02 1.000616922974586487e-01 -1.436549872159957886e-01
1.490723900496959686e-02 -8.626439422369003296e-02 5.353121086955070496e-02 2.838421426713466644e-02 3.207773342728614807e-02 2.723835110664367676e-01 -7.630673050880432129e-02 -1.879954487085342407e-01 -9.299651533365249634e-02 1.190161705017089844e-01 1.026011183857917786e-01 1.215130984783172607e-01 -5.430966615676879883e-01 -2.370234951376914978e-02 -1.152915786951780319e-02 1.521484553813934326e-02 -5.768378823995590210e-02 5.782147496938705444e-02 1.921819299459457397e-01 -2.305123507976531982e-01 -1.129210069775581360e-01 -3.564642369747161865e-01 1.578981131315231323e-01 3.602012395858764648e-01 -4.733905196189880371e-02 1.039308905601501465e-01 -1.270819902420043945e-01 -2.047839313745498657e-01 -3.455706313252449036e-02 -1.444225013256072998e-01 -1.326018869876861572e-01 -1.621509641408920288e-01
1.574343889951705933e-01 6.414233893156051636e-02 -1.125494483858346939e-02 -2.231316566467285156e-01 5.883221328258514404e-02 7.497322559356689453e-02 -1.452801376581192017e-01 -7.456289976835250854e-02 -3.389394879341125488e-01 -1.133704409003257751e-01 1.868353784084320068e-01 1.150853633880615234e-01 -3.884212076663970947e-01 1.950627937912940979e-02 1.982038617134094238e-01 3.054467588663101196e-02 1.187754943966865540e-01 -1.073930114507675171e-01 -1.027815416455268860e-02 -1.463610529899597168e-01 1.745415627956390381e-01 -3.236851394176483154e-01 1.264876425266265869e-01 9.529993683099746704e-02 -6.633061915636062622e-02 1.193167865276336670e-01 -2.305401563644409180e-01 -1.543584316968917847e-01 -4.897470027208328247e-02 -2.613870799541473389e-01 -3.657410144805908203e-01 -1.024572104215621948e-01
8.398911356925964355e-02 5.052650813013315201e-03 3.639163076877593994e-02 2.417997419834136963e-01 -1.204925216734409332e-02 3.589633852243423462e-02 2.133769690990447998e-01 3.173674941062927246e-01 -1.057221665978431702e-01 -1.141570731997489929e-01 -1.462102234363555908e-01 -4.510045982897281647e-03 -2.693600058555603027e-01 -4.564210772514343262e-02 1.901869922876358032e-01 -1.149266436696052551e-01 1.505495514720678329e-02 2.361122965812683105e-01 3.963767364621162415e-02 -4.865802079439163208e-02 -9.917224757373332977e-03 -2.398232221603393555e-01 5.220293626189231873e-02 1.748206168413162231e-01 -3.496557176113128662e-01 1.372287869453430176e-01 -4.035157263278961182e-01 -1.507267653942108154e-01 1.172255724668502808e-01 8.662552386522293091e-02 -2.349126935005187988e-01 -2.488768845796585083e-01
-3.346699476242065430e-01 -1.668578237295150757e-01 9.739498794078826904e-02 3.303727507591247559e-01 8.058269321918487549e-02 3.647661209106445312e-01 -6.320924963802099228e-03 1.466834694147109985e-01 -3.899968415498733521e-02 4.089067876338958740e-02 1.557791829109191895e-01 -7.098237425088882446e-02 5.863218382000923157e-02 -2.814907021820545197e-02 3.207494318485260010e-02 -2.101110666990280151e-01 -7.058210670948028564e-02 -2.718957327306270599e-02 2.948024272918701172e-01 1.620639413595199585e-01 2.407975196838378906e-01 -2.551486492156982422e-01 -7.969245314598083496e-02 -9.946816600859165192e-03 -1.669278182089328766e-02 -3.700749948620796204e-02 -2.826352119445800781e-01 -7.498884201049804688e-02 1.982379257678985596e-01 1.502606719732284546e-01 -3.139416575431823730e-01 4.995968565344810486e-02
3.368447124958038330e-01 4.609363898634910583e-02 -5.921055004000663757e-02 3.397023975849151611e-01 -1.315032988786697388e-01 1.606339365243911743e-01 1.696605086326599121e-01 -9.682450909167528152e-04 4.014511778950691223e-02 -1.700112372636795044e-01 2.440182566642761230e-01 1.329728215932846069e-01 -1.726471483707427979e-01 -4.717459157109260559e-02 1.479303538799285889e-01 -1.479712277650833130e-01 -1.427945494651794434e-02 -7.499295473098754883e-02 3.481210768222808838e-01 -1.771220751106739044e-02 -2.074908837676048279e-02 -2.083619236946105957e-01 -7.568833231925964355e-02 1.044028401374816895e-01 -1.650078743696212769e-01 4.665432497859001160e-03 -9.030245989561080933e-02 5.671477690339088440e-02 -2.249769307672977448e-02 1.067655012011528015e-01 -3.300809562206268311e-01 -4.034717082977294922e-01
-2.093139141798019409e-01 -1.761921346187591553e-01 3.698230534791946411e-02 -9.572008252143859863e-02 -2.973039261996746063e-02 5.014119297266006470e-02 2.010358721017837524e-01 -6.784826517105102539e-02 -1.422699689865112305e-01 -2.118979841470718384e-01 -9.273398667573928833e-02 2.382944226264953613e-01 -2.574049830436706543e-01 1.349901128560304642e-02 6.669104099273681641e-02 -1.729998141527175903e-01 -3.144770860671997070e-02 1.091918274760246277e-01 -1.252600103616714478e-01 -1.385443955659866333e-01 1.238550096750259399e-01 -5.703698396682739258e-01 -1.179239675402641296e-01 3.000234663486480713e-01 6.416851282119750977e-02 1.309380531311035156e-01 -4.799275193363428116e-03 -3.015565574169158936e-01 1.110416203737258911e-01 1.175924837589263916e-01 6.375462561845779419e-02 5.724235903471708298e-03
1.031367927789688110e-01 2.988463640213012695e-01 2.049197256565093994e-01 6.443536281585693359e-02 -5.509958788752555847e-02 1.723064929246902466e-01 5.401128157973289490e-02 1.660928577184677124e-01 -1.844823174178600311e-02 -4.405672103166580200e-02 2.986152768135070801e-01 9.945650398731231689e-02 -5.372031033039093018e-02 -2.168081402778625488e-01 4.758016392588615417e-02 -2.376533448696136475e-01 -2.651062905788421631e-01 -1.256802082061767578e-01 2.297759056091308594e-02 -7.645055186003446579e-03 -5.506798252463340759e-02 -3.284247517585754395e-01 -7.039429992437362671e-02 -1.047584488987922668e-01 -2.194998711347579956e-01 2.247075140476226807e-01 -1.655457355082035065e-02 -1.284766495227813721e-01 2.399549931287765503e-01 3.253688216209411621e-01 -2.690117359161376953e-01 1.262884289026260376e-01
2.009062021970748901e-01 -9.517737664282321930e-03 1.617702394723892212e-01 9.069919586181640625e-02 -4.712157696485519409e-02 2.910014986991882324e-01 -1.679350733757019043e-01 -2.816975712776184082e-01 -2.519346773624420166e-01 4.866436496376991272e-02 2.540957927703857422e-01 1.073792278766632080e-01 -1.090591028332710266e-01 -3.289046883583068848e-02 1.148311495780944824e-01 -8.187403529882431030e-02 8.717889338731765747e-02 -2.025330960750579834e-01 1.764389686286449432e-02 -9.698618948459625244e-02 1.588161848485469818e-02 -3.264814615249633789e-01 3.478786349296569824e-01 2.321062982082366943e-01 1.431710422039031982e-01 2.447568774223327637e-01 -2.802455127239227295e-01 -1.601103842258453369e-01 1.081446856260299683e-01 -1.305590420961380005e-01 -4.995452612638473511e-02 -2.608782844617962837e-03
-1.560456752777099609e-01 1.473726481199264526e-01 3.167566657066345215e-01 -2.328753173351287842e-01 -1.043034438043832779e-02 1.093159839510917664e-01 -1.192653551697731018e-01 1.542834043502807617e-01 8.423876017332077026e-02 1.640700250864028931e-01 2.169255167245864868e-01 2.461550980806350708e-01 -1.836338192224502563e-01 3.051552176475524902e-01 2.013209462165832520e-01 -1.461787223815917969e-01 2.369432747364044189e-01 -1.246908903121948242e-01 2.173568159341812134e-01 -8.749330788850784302e-02 1.949705928564071655e-01 -2.743996083736419678e-01 -1.496031433343887329e-01 3.487282991409301758e-02 -1.705670207738876343e-01 1.355008780956268311e-01 -1.694973744451999664e-02 -1.953629404306411743e-01 4.167301207780838013e-02 2.321013510227203369e-01 -1.169514209032058716e-01 1.369854435324668884e-02
-1.164053529500961304e-01 4.963773861527442932e-02 1.806246936321258545e-01 -2.073705196380615234e-01 -7.959858328104019165e-02 1.978249400854110718e-01 1.773332357406616211e-01 -3.062817752361297607e-01 -1.330830738879740238e-03 -5.350270494818687439e-02 2.181878685951232910e-01 3.377903997898101807e-01 3.049364872276782990e-02 1.315682977437973022e-01 2.369173616170883179e-01 -6.299486011266708374e-02 -1.632423549890518188e-01 -8.633143454790115356e-02 -8.057343214750289917e-02 -3.661311268806457520e-01 1.525256633758544922e-01 -2.272309511899948120e-01 -2.256591618061065674e-02 1.436742693185806274e-01 -3.010128438472747803e-01 2.284335196018218994e-01 -2.112564146518707275e-01 -5.449541285634040833e-02 6.008815392851829529e-02 -1.377495527267456055e-01 -7.741402834653854370e-02 -7.112023234367370605e-02
-3.804026916623115540e-02 -4.373070318251848221e-03 -1.635021865367889404e-01 2.642558515071868896e-02 5.732677131891250610e-02 1.158370599150657654e-01 1.717673987150192261e-02 2.475042641162872314e-01 -3.019823692739009857e-02 -1.008030250668525696e-01 2.896299064159393311e-01 -2.415295094251632690e-01 -1.629633456468582153e-01 1.770818531513214111e-01 2.853142917156219482e-01 -2.947963476181030273e-01 -1.016484051942825317e-01 -1.281620264053344727e-01 2.686393260955810547e-01 -8.873140066862106323e-02 -2.400931343436241150e-02 -1.876190491020679474e-02 -3.049379289150238037e-01 3.038793504238128662e-01 -2.673742175102233887e-01 3.459283709526062012e-02 -9.994639456272125244e-02 -1.350287944078445435e-01 5.081187561154365540e-02 -1.788419187068939209e-01 -1.845554411411285400e-01 -2.252424061298370361e-01
7.533533871173858643e-02 8.300048857927322388e-02 -3.570220666006207466e-03 3.168167769908905029e-01 8.970642834901809692e-02 1.281579434871673584e-01 9.169951826333999634e-02 1.728806197643280029e-01 1.773611754179000854e-01 3.632965311408042908e-02 1.472160518169403076e-01 -1.312117576599121094e-01 -1.157931834459304810e-01 9.482005983591079712e-02 2.913537323474884033e-01 -2.348635811358690262e-03 1.126273418776690960e-03 5.641458183526992798e-02 -1.167626008391380310e-01 -3.025273084640502930e-01 -1.228200495243072510e-01 -1.116248816251754761e-01 5.732962489128112793e-02 3.205659091472625732e-01 -2.674281597137451172e-01 2.765900194644927979e-01 -3.314888477325439453e-01 -1.381225138902664185e-01 -2.617629617452621460e-02 -6.045309454202651978e-02 -2.924824357032775879e-01 -1.911070644855499268e-01
4.951448366045951843e-02 2.362569272518157959e-01 1.536799129098653793e-02 1.257837861776351929e-01 -5.903331562876701355e-02 2.833318114280700684e-01 8.281810581684112549e-02 -1.441989392042160034e-01 -6.337208300828933716e-02 2.858600020408630371e-01 1.732087582349777222e-01 -2.662001876160502434e-03 -3.266032040119171143e-01 -9.751435369253158569e-02 1.699925959110260010e-02 -5.211191624402999878e-02 1.206218078732490540e-01 -1.243706643581390381e-01 2.672983109951019287e-01 -1.008084043860435486e-02 -3.888376802206039429e-02 -2.561662793159484863e-01 1.584608703851699829e-01 2.626625895500183105e-01 -2.883743047714233398e-01 1.524433046579360962e-01 -2.971974313259124756e-01 -1.792599074542522430e-02 2.689787745475769043e-01 -1.575638651847839355e-01 1.552534103393554688e-01 -1.439566258341073990e-02
-7.840811461210250854e-02 1.714727580547332764e-01 1.445292532444000244e-01 1.975953876972198486e-01 -1.020739004015922546e-01 5.442542582750320435e-02 1.863008886575698853e-01 9.983865171670913696e-02 -3.704369068145751953e-02 7.822407037019729614e-02 3.328935503959655762e-01 1.031271293759346008e-01 -1.600894480943679810e-01 -3.274121508002281189e-02 2.440755963325500488e-01 -9.562542289495468140e-02 6.653166562318801880e-02 1.376460492610931396e-01 -4.553095996379852295e-02 -2.386865317821502686e-01 -1.320205628871917725e-01 -9.889986366033554077e-02 -1.855774410068988800e-02 1.782448887825012207e-01 -5.619489774107933044e-02 3.176735341548919678e-01 -5.142700076103210449e-01 -1.398248374462127686e-01 4.371695220470428467e-03 -4.404984414577484131e-03 -2.874110341072082520e-01 9.803733229637145996e-02
-1.951785981655120850e-01 2.593560814857482910e-01 2.205944657325744629e-01 -6.427457928657531738e-02 1.177865043282508850e-01 -1.907452568411827087e-02 -4.360843822360038757e-02 2.235907502472400665e-02 -1.214025821536779404e-02 -1.335621327161788940e-01 2.541844546794891357e-01 1.619646549224853516e-01 -1.681784093379974365e-01 2.508862018585205078e-01 1.952626407146453857e-01 -2.434623986482620239e-02 -3.454339802265167236e-01 -1.158292517066001892e-01 3.272971138358116150e-02 -3.711863979697227478e-02 2.366915941238403320e-01 -2.843505442142486572e-01 -2.010472863912582397e-01 8.241214603185653687e-02 9.434914588928222656e-02 2.028777003288269043e-01 1.974632218480110168e-02 -8.212974667549133301e-02 1.440216600894927979e-01 2.572843134403228760e-01 6.752739101648330688e-02 -3.441759943962097168e-01
-2.274174243211746216e-01 3.297713771462440491e-02 1.463042646646499634e-01 1.609008312225341797e-01 1.915529952384531498e-03 1.778685152530670166e-01 1.682125627994537354e-01 2.258653938770294189e-01 -3.024134933948516846e-01 4.510594531893730164e-02 3.287937939167022705e-01 2.979964017868041992e-01 5.407393723726272583e-02 3.281984925270080566e-01 1.336286310106515884e-02 -1.972667127847671509e-02 -2.774623036384582520e-01 -1.744620352983474731e-01 1.741429865360260010e-01 7.331398315727710724e-03 -2.942573651671409607e-02 -2.681268453598022461e-01 -3.247789293527603149e-02 -1.119066700339317322e-01 -4.444715380668640137e-02 2.637961804866790771e-01 -5.292992293834686279e-02 -1.259593665599822998e-01 1.439589262008666992e-01 -1.062845736742019653e-01 -1.600238084793090820e-01 -1.238932535052299500e-01
-3.569880500435829163e-02 -1.890436261892318726e-01 -1.952556371688842773e-01 7.693816721439361572e-02 -2.814218997955322266e-01 1.437872797250747681e-01 9.842869639396667480e-02 1.213904749602079391e-02 7.644566148519515991e-02 -6.065463274717330933e-02 1.441043168306350708e-01 -1.421806169673800468e-03 -6.408788263797760010e-02 2.423707246780395508e-01 -2.075799703598022461e-01 -1.949532032012939453e-01 -1.555286906659603119e-02 -7.843746244907379150e-02 -8.928633481264114380e-02 -2.125051915645599365e-01 -1.100991070270538330e-01 -3.153986930847167969e-01 -1.403910219669342041e-01 3.166701793670654297e-01 1.136314421892166138e-01 -5.576219409704208374e-02 -3.707664012908935547e-01 -1.427437514066696167e-01 3.240284323692321777e-01 1.029223799705505371e-01 -1.066654548048973083e-01 -2.074963599443435669e-01
2.099943011999130249e-01 2.946752011775970459e-01 -1.905641704797744751e-01 3.804247677326202393e-01 3.108665905892848969e-02 6.106191128492355347e-02 3.074206411838531494e-02 1.221953034400939941e-01 -1.368121057748794556e-01 2.189187705516815186e-01 7.238963246345520020e-02 1.540818810462951660e-01 -1.111063137650489807e-01 4.031798616051673889e-02 -3.519299998879432678e-02 -2.423128485679626465e-01 -1.864522099494934082e-01 1.006073504686355591e-01 -6.250844150781631470e-02 -4.495022445917129517e-02 -1.837161369621753693e-02 -2.292440831661224365e-01 8.758789300918579102e-02 2.896455228328704834e-01 3.814031928777694702e-02 1.173500046133995056e-01 -1.267830580472946167e-01 -4.621677100658416748e-02 -1.199548393487930298e-01 9.935382753610610962e-02 -4.583620429039001465e-01 -1.866774559020996094e-01
-2.457825690507888794e-01 -3.576407954096794128e-02 -2.249049581587314606e-02 -3.319430351257324219e-02 -1.200828030705451965e-01 2.866724729537963867e-01 -1.383971273899078369e-01 9.742019325494766235e-02 6.415971368551254272e-02 2.583733797073364258e-01 1.623617708683013916e-01 -1.574053913354873657e-01 -5.520373582839965820e-02 5.606398917734622955e-04 7.185617089271545410e-02 -2.135227024555206299e-01 -2.622676491737365723e-01 -1.102040335536003113e-01 -9.889212250709533691e-02 1.722711026668548584e-01 4.587025344371795654e-01 -2.862830162048339844e-01 1.097660064697265625e-01 1.608432233333587646e-01 1.179950013756752014e-01 9.444727003574371338e-02 -2.436214089393615723e-01 -8.701590448617935181e-02 1.013772115111351013e-01 1.988027710467576981e-03 3.385248780250549316e-02 -2.894471287727355957e-01
1.038496941328048706e-01 1.668880507349967957e-02 1.104957982897758484e-01 -7.633338868618011475e-02 4.078786820173263550e-02 1.355162728577852249e-02 -1.760538518428802490e-01 1.257713325321674347e-02 -4.317862689495086670e-01 -5.089166760444641113e-02 3.356584608554840088e-01 1.428202837705612183e-01 -1.632866114377975464e-01 2.500999867916107178e-01 3.603693842887878418e-02 1.814956590533256531e-02 -7.755215466022491455e-02 -1.812157332897186279e-01 1.389172077178955078e-01 -1.449210494756698608e-01 3.831378221511840820e-01 -2.495718896389007568e-01 1.406820267438888550e-01 2.130218297243118286e-01 -2.126212716102600098e-01 1.383783072233200073e-01 -4.239506274461746216e-02 -1.554352939128875732e-01 2.213279008865356445e-01 -1.462463438510894775e-01 -8.602920174598693848e-02 5.893389508128166199e-02
7.775402069091796875e-02 3.302401006221771240e-01 8.313038945198059082e-02 1.604653447866439819e-01 -8.078966289758682251e-02 2.043077200651168823e-01 -2.072191238403320312e-01 -2.299909293651580811e-02 -6.093615666031837463e-02 1.684923917055130005e-01 3.979264795780181885e-01 1.995024979114532471e-01 4.269653558731079102e-02 -8.731361478567123413e-02 -2.168065868318080902e-02 -1.237027868628501892e-01 -2.739200294017791748e-01 -2.463798522949218750e-01 -2.183397114276885986e-01 6.088458746671676636e-02 2.001282274723052979e-01 -2.021267078816890717e-02 -2.411769628524780273e-01 4.910068958997726440e-02 -1.488120853900909424e-01 1.026895046234130859e-01 -2.102818191051483154e-01 -8.183301240205764771e-02 1.112418249249458313e-01 4.249296151101589203e-03 -3.247518539428710938e-01 1.241633519530296326e-01
1.683160364627838135e-01 -1.831520348787307739e-02 1.483644843101501465e-01 -4.693096503615379333e-02 3.806317597627639771e-02 1.771166324615478516e-01 1.612672656774520874e-01 -3.171974122524261475e-01 1.595637015998363495e-02 -2.209444642066955566e-01 2.787881791591644287e-01 2.377035170793533325e-01 2.497502863407135010e-01 1.111092120409011841e-01 1.764833778142929077e-01 -8.358027786016464233e-02 -1.187754347920417786e-01 -1.937342584133148193e-01 -8.086869865655899048e-02 -1.325284242630004883e-01 7.789555191993713379e-02 -2.929192185401916504e-01 -2.612873911857604980e-01 2.471401542425155640e-01 -3.269554972648620605e-01 -1.812898926436901093e-02 -1.460758894681930542e-01 -6.578374654054641724e-02 2.141530066728591919e-01 -3.551192581653594971e-02 -4.936820268630981445e-02 -1.100597754120826721e-01
3.607559204101562500e-02 6.355328112840652466e-02 1.230778172612190247e-01 -2.002366334199905396e-01 1.254308521747589111e-01 -2.625601887702941895e-01 -1.413264274597167969e-01 -3.052687086164951324e-02 -9.230373799800872803e-02 7.982629537582397461e-02 2.672232687473297119e-01 3.102085292339324951e-01 3.540823981165885925e-02 1.080841124057769775e-01 1.958292424678802490e-01 -2.395248860120773315e-01 -2.362428903579711914e-01 6.540993601083755493e-02 1.009823977947235107e-01 -1.599433459341526031e-02 1.235673055052757263e-01 -1.299877613782882690e-01 1.101609915494918823e-01 3.885931074619293213e-01 6.986408680677413940e-02 6.747669726610183716e-02 -2.068544477224349976e-01 -8.218131959438323975e-02 3.406552076339721680e-01 2.766074240207672119e-01 8.472090214490890503e-02 -1.345131844282150269e-01
-2.068065293133258820e-02 2.745714187622070312e-01 1.501598805189132690e-01 -2.451908439397811890e-01 -2.952297218143939972e-02 -7.470337301492691040e-02 -4.395227134227752686e-02 2.258105576038360596e-01 9.757952392101287842e-02 -5.289012938737869263e-02 3.846795856952667236e-02 6.661649048328399658e-02 -1.028582304716110229e-01 -5.086451396346092224e-02 2.447405308485031128e-01 -7.234818488359451294e-02 5.062782764434814453e-02 -2.927298247814178467e-01 7.047851383686065674e-02 -1.928795129060745239e-01 2.385816872119903564e-01 -8.597393333911895752e-02 -6.248679012060165405e-02 4.717801511287689209e-02 2.355719543993473053e-02 4.079265892505645752e-02 -3.252750635147094727e-01 -1.587205678224563599e-01 3.937164843082427979e-01 3.314169049263000488e-01 -2.421045750379562378e-01 -1.675097197294235229e-01
-4.013717174530029297e-02 2.035836428403854370e-01 -1.258519589900970459e-01 1.494151949882507324e-01 -7.552874833345413208e-02 1.023280918598175049e-01 1.923107951879501343e-01 1.292053014039993286e-01 5.056327953934669495e-02 -1.976239234209060669e-01 2.761831283569335938e-01 -1.014270260930061340e-01 -6.799433380365371704e-03 1.699910759925842285e-01 2.092519849538803101e-01 -2.918761670589447021e-01 -1.132541745901107788e-01 -1.318262964487075806e-01 2.495846450328826904e-01 -1.074557229876518250e-01 -8.410388976335525513e-02 -1.577537655830383301e-01 -2.719222903251647949e-01 2.458835840225219727e-01 -2.561703920364379883e-01 -7.917435839772224426e-03 -4.026946052908897400e-02 -1.216638684272766113e-01 6.706531159579753876e-03 -1.760609298944473267e-01 -2.655688226222991943e-01 -3.297657370567321777e-01
2.467824667692184448e-01 4.548475518822669983e-02 2.275851070880889893e-01 1.066352427005767822e-01 -2.045487612485885620e-02 1.185291931033134460e-01 -2.413894385099411011e-01 -8.434338122606277466e-02 -5.158911645412445068e-02 -1.689558289945125580e-02 1.390080749988555908e-01 2.183740399777889252e-02 -1.101822033524513245e-02 -2.069262415170669556e-01 -1.213214620947837830e-01 -2.174799703061580658e-02 1.676609218120574951e-01 1.459066569805145264e-01 3.921809792518615723e-02 -7.309930026531219482e-02 1.072472855448722839e-01 -4.033341109752655029e-01 -9.032590687274932861e-02 1.232432797551155090e-01 1.499478705227375031e-02 1.463795453310012817e-01 -4.438894689083099365e-01 1.359664052724838257e-01 2.479664534330368042e-01 2.132655680179595947e-01 -1.796420514583587646e-01 -2.879383862018585205e-01
2.072537243366241455e-01 -1.704121381044387817e-01 -4.035923164337873459e-03 -2.615344822406768799e-01 -8.126524835824966431e-02 1.249960288405418396e-01 -8.318515866994857788e-02 8.090172708034515381e-02 -3.127381801605224609e-01 -1.203372851014137268e-01 1.153409853577613831e-01 2.431504428386688232e-01 -1.525296866893768311e-01 2.310112714767456055e-01 3.205959126353263855e-02 -9.904517978429794312e-02 -1.085251197218894958e-02 -1.097160130739212036e-01 1.270342469215393066e-01 -2.338624149560928345e-01 1.635006666183471680e-01 -3.403186798095703125e-01 -3.599835932254791260e-02 5.326175317168235779e-02 -3.800430893898010254e-01 1.655554771423339844e-01 -1.146765872836112976e-01 -3.104585111141204834e-01 6.543189287185668945e-02 -1.564207971096038818e-01 -7.506286352872848511e-02 -7.929906249046325684e-02
-2.950541079044342041e-01 4.364044591784477234e-02 1.359034776687622070e-01 -3.322906792163848877e-02 -4.113854467868804932e-02 2.415533214807510376e-01 1.957752257585525513e-01 1.126024946570396423e-01 -1.755278557538986206e-01 1.774074882268905640e-02 3.317315876483917236e-01 1.023779585957527161e-01 -9.244147688150405884e-02 3.090798258781433105e-01 -1.270938217639923096e-01 9.216941893100738525e-03 -3.064734041690826416e-01 -1.988833695650100708e-01 1.064448580145835876e-01 -5.954463779926300049e-02 -8.133566379547119141e-02 3.554535098373889923e-03 -7.353882491588592529e-02 3.816036283969879150e-01 2.636093460023403168e-02 2.314632683992385864e-01 -9.895704686641693115e-02 9.221389144659042358e-02 3.923378512263298035e-02 -8.611054718494415283e-02 -2.829636037349700928e-01 -2.021110206842422485e-01
-1.807069629430770874e-01 -7.218401134014129639e-02 1.383301019668579102e-01 4.982241243124008179e-02 -1.046415939927101135e-01 6.370291113853454590e-02 2.376856356859207153e-01 2.853970229625701904e-01 -2.670070528984069824e-01 1.461108177900314331e-01 1.955903619527816772e-01 2.734180688858032227e-01 -2.542242109775543213e-01 1.865913271903991699e-01 -4.629123583436012268e-02 7.808280736207962036e-02 -3.978856280446052551e-02 -7.893315702676773071e-02 -5.940038338303565979e-02 2.349165230989456177e-01 2.913622260093688965e-01 -2.698605954647064209e-01 -9.083564579486846924e-02 2.738093435764312744e-01 -4.099527001380920410e-02 2.606031298637390137e-01 1.251817345619201660e-01 -2.020884156227111816e-01 1.079832613468170166e-01 -1.203374750912189484e-02 -1.551737487316131592e-01 -6.904184818267822266e-02
-8.657503128051757812e-02 5.620237812399864197e-02 3.764058947563171387e-01 -2.880679368972778320e-01 -6.811054050922393799e-02 2.050156593322753906e-01 6.404339522123336792e-02 1.669411063194274902e-01 -6.438100337982177734e-02 1.017929837107658386e-01 1.927961111068725586e-01 3.508496880531311035e-01 -8.533748239278793335e-02 1.004271432757377625e-01 1.103117391467094421e-01 -1.220819950103759766e-01 1.711325198411941528e-01 -4.283834621310234070e-02 -1.229159682989120483e-01 -4.605341330170631409e-02 1.037201210856437683e-01 -2.460351437330245972e-01 -2.238129451870918274e-02 1.648884564638137817e-01 -2.028679549694061279e-01 1.319041997194290161e-01 -2.405431419610977173e-01 -2.259908318519592285e-01 -6.164548173546791077e-02 -2.969594001770019531e-01 -1.742742806673049927e-01 1.721981316804885864e-01
1.339575555175542831e-02 -9.527769684791564941e-02 2.407826036214828491e-01 -1.691315919160842896e-01 3.272739648818969727e-01 3.097251653671264648e-01 -1.153211742639541626e-01 -1.726674139499664307e-01 -3.171782195568084717e-01 -1.146646216511726379e-01 2.782064378261566162e-01 9.921396523714065552e-02 -6.561058759689331055e-02 -9.225939214229583740e-02 -1.614485234022140503e-01 -2.922138571739196777e-01 -1.319421231746673584e-01 -9.685017913579940796e-02 1.581862419843673706e-01 -1.399537026882171631e-01 1.909705400466918945e-01 -8.658198267221450806e-02 -7.625249773263931274e-02 9.070503711700439453e-02 5.666938424110412598e-02 7.032920420169830322e-02 -2.665852308273315430e-01 1.250029504299163818e-01 -6.809935718774795532e-02 2.442848235368728638e-01 -1.827899366617202759e-01 -1.037511974573135376e-01
-1.404542773962020874e-01 8.126807957887649536e-02 2.159482240676879883e-01 1.818961799144744873e-01 -1.543177068233489990e-01 3.513196855783462524e-02 -6.869059056043624878e-02 -2.818635404109954834e-01 1.412088721990585327e-01 1.116239428520202637e-01 4.379019513726234436e-02 7.402372360229492188e-02 -1.762747019529342651e-01 1.309470683336257935e-01 2.303695529699325562e-01 -2.739886045455932617e-01 -1.580174416303634644e-01 -2.830106951296329498e-02 -8.377701789140701294e-02 -1.561284363269805908e-01 1.901073008775711060e-01 -2.579462230205535889e-01 -3.410793840885162354e-01 -1.406709104776382446e-02 -1.947173923254013062e-01 -1.762641817331314087e-01 -4.439689517021179199e-01 -3.319962322711944580e-02 2.710880152881145477e-02 1.129154488444328308e-01 -1.071606725454330444e-01 6.303328089416027069e-03
-6.937492638826370239e-02 3.719265758991241455e-01 2.588577866554260254e-01 -1.905151642858982086e-02 1.250565052032470703e-02 3.037943542003631592e-01 6.144153699278831482e-02 1.782398521900177002e-01 1.020724177360534668e-01 1.220952998846769333e-02 1.609272956848144531e-01 3.080269396305084229e-01 -2.651782929897308350e-01 -8.804062753915786743e-02 4.255405440926551819e-02 -2.419289201498031616e-01 -1.465343087911605835e-01 -1.319744735956192017e-01 8.966706693172454834e-02 -2.147040665149688721e-01 1.019467711448669434e-01 -1.786625683307647705e-01 9.524623304605484009e-02 -9.198009967803955078e-02 -2.273607850074768066e-01 1.851587444543838501e-01 -1.845206879079341888e-02 9.361916035413742065e-02 2.765804529190063477e-01 -2.131253033876419067e-01 -1.471772640943527222e-01 -1.424692850559949875e-02
3.372337520122528076e-01 3.756347671151161194e-02 -2.108764499425888062e-01 2.641352713108062744e-01 -6.807754188776016235e-02 3.438343405723571777e-01 -6.076183915138244629e-02 1.431731730699539185e-01 -6.802309304475784302e-02 -1.004733517765998840e-01 5.446027964353561401e-02 1.303955912590026855e-01 1.355626136064529419e-01 -7.862492650747299194e-02 1.017313972115516663e-01 -2.694688439369201660e-01 -1.835546642541885376e-01 2.070235610008239746e-01 -1.380668394267559052e-02 -2.161871492862701416e-01 -3.336461260914802551e-02 -6.014198809862136841e-02 -8.411602675914764404e-02 2.441317588090896606e-01 -5.593073740601539612e-02 1.003417652100324631e-02 -2.161683589220046997e-01 -2.829382121562957764e-01 1.354664117097854614e-01 -1.426379084587097168e-01 -1.877772659063339233e-01 -2.872501313686370850e-01
4.668531194329261780e-02 2.107676267623901367e-01 3.385043703019618988e-03 1.727803051471710205e-01 2.212366461753845215e-01 1.992034763097763062e-01 1.410838812589645386e-01 2.014862839132547379e-03 -7.607818394899368286e-02 1.730800569057464600e-01 1.239795237779617310e-01 3.212002813816070557e-01 -1.240356415510177612e-01 9.543755650520324707e-02 -2.794400416314601898e-02 -5.192400142550468445e-02 -3.475393950939178467e-01 -3.372014462947845459e-01 1.044066101312637329e-01 -3.488568663597106934e-01 1.934538930654525757e-01 -3.056936264038085938e-01 -8.891637623310089111e-02 5.295373126864433289e-02 4.854653775691986084e-02 -1.808644458651542664e-02 -2.046706229448318481e-01 -2.176827788352966309e-01 -2.955979201942682266e-03 3.961632028222084045e-02 2.966843172907829285e-02 1.721909195184707642e-01
-1.420218497514724731e-01 1.049943938851356506e-01 -4.746809229254722595e-02 1.038373932242393494e-01 -7.405193895101547241e-02 -7.881584018468856812e-02 6.662292033433914185e-02 -2.577062249183654785e-01 -3.329420834779739380e-02 -2.420752495527267456e-01 2.711929082870483398e-01 1.814812608063220978e-02 -3.536641597747802734e-02 1.504734605550765991e-01 2.935491502285003662e-01 -3.680750429630279541e-01 -2.022225856781005859e-01 -1.044868528842926025e-01 1.729870028793811798e-02 -3.546633124351501465e-01 2.277253568172454834e-01 -2.603004574775695801e-01 1.466529630124568939e-02 1.866111159324645996e-01 -1.177214831113815308e-01 1.948987692594528198e-02 -1.663855761289596558e-01 -1.234328821301460266e-01 1.917251385748386383e-02 -1.013930737972259521e-01 -3.240811824798583984e-02 3.044493198394775391e-01
2.463643625378608704e-02 -8.679387718439102173e-02 -1.118831783533096313e-01 -7.795573770999908447e-02 -1.623263061046600342e-01 3.322175443172454834e-01 1.201308593153953552e-01 6.920698285102844238e-02 -5.724571272730827332e-02 -1.050639450550079346e-01 -7.209995388984680176e-02 -2.554774284362792969e-01 -1.573966816067695618e-02 -1.372079253196716309e-01 1.775720715522766113e-01 -3.791259229183197021e-01 -1.391447931528091431e-01 3.602249175310134888e-02 2.649794705212116241e-02 9.664972871541976929e-02 9.246241301298141479e-02 -8.160319179296493530e-02 -7.885188609361648560e-02 5.369107127189636230e-01 5.495239421725273132e-02 1.582725718617439270e-02 -2.543830275535583496e-01 -1.373828053474426270e-01 7.106082048267126083e-03 -9.670612215995788574e-02 -2.301627695560455322e-01 -2.203799486160278320e-01
-5.943676922470331192e-03 8.378551341593265533e-03 3.060276508331298828e-01 -1.542728990316390991e-01 7.801762968301773071e-02 -1.098053753376007080e-01 -5.262672528624534607e-02 -8.375388383865356445e-02 -2.694546617567539215e-02 6.768058985471725464e-02 2.038629651069641113e-01 2.757447659969329834e-01 -4.820650070905685425e-02 1.851366013288497925e-01 3.140226304531097412e-01 -1.467034667730331421e-01 -2.355744838714599609e-01 -1.339639425277709961e-01 1.321829557418823242e-01 1.068311184644699097e-01 4.562202095985412598e-02 -2.326492518186569214e-01 7.040131837129592896e-02 3.825719952583312988e-01 1.289394944906234741e-01 1.123464554548263550e-01 -9.918766468763351440e-02 1.008474156260490417e-01 3.033241629600524902e-01 3.077204823493957520e-01 -1.629525423049926758e-01 -5.021449178457260132e-02
-3.175046443939208984e-01 5.202777683734893799e-02 5.238390341401100159e-02 7.864702492952346802e-03 -2.168440073728561401e-02 1.232955381274223328e-01 -5.661604180932044983e-02 3.113750219345092773e-01 -1.999485790729522705e-01 3.677946701645851135e-02 7.699073851108551025e-02 2.685008049011230469e-01 -3.116457760334014893e-01 4.003019034862518311e-01 2.250939160585403442e-01 -1.561362594366073608e-01 -1.216413825750350952e-01 -4.408657923340797424e-02 1.192263439297676086e-01 -2.654162943363189697e-01 -1.580933295190334320e-02 -1.955426484346389771e-01 -7.409335672855377197e-02 -1.232784688472747803e-01 3.216818720102310181e-02 2.493972331285476685e-01 -2.081152424216270447e-02 -1.818084120750427246e-01 3.708029398694634438e-03 6.242848932743072510e-02 -2.517168223857879639e-01 -3.891672566533088684e-02
-1.203000545501708984e-01 1.115856468677520752e-01 -7.163414359092712402e-02 4.578481242060661316e-02 4.201991949230432510e-03 1.060220785439014435e-02 -1.337266415357589722e-01 2.646799981594085693e-01 2.230381369590759277e-01 1.514164358377456665e-01 3.137759864330291748e-01 1.116878315806388855e-01 -2.741997241973876953e-01 3.880155459046363831e-02 1.120657399296760559e-01 -2.877301350235939026e-02 4.662777483463287354e-02 -3.616430759429931641e-01 1.921493262052536011e-01 1.404956728219985962e-01 1.487016230821609497e-01 -3.732795417308807373e-01 8.225787431001663208e-02 9.823258966207504272e-02 -3.357860818505287170e-02 -1.741530001163482666e-01 -2.543624639511108398e-01 -1.644572615623474121e-01 1.582872271537780762e-01 -5.384005606174468994e-02 -2.602398395538330078e-01 1.331641525030136108e-01
-1.494087837636470795e-02 1.564491540193557739e-02 -2.680117487907409668e-01 3.920180350542068481e-02 1.008181720972061157e-01 1.459408830851316452e-02 3.015227615833282471e-01 2.423953264951705933e-01 1.796669699251651764e-02 -1.474872976541519165e-02 2.576351165771484375e-01 -1.179028023034334183e-02 -3.970684483647346497e-02 -7.763550430536270142e-02 3.933925330638885498e-01 -2.418013662099838257e-01 4.027502983808517456e-02 3.437304869294166565e-02 2.641853392124176025e-01 1.112148463726043701e-01 2.319834679365158081e-01 -1.575913131237030029e-01 -8.082623034715652466e-02 3.805853128433227539e-01 -2.752968668937683105e-01 2.826942875981330872e-02 -5.972765758633613586e-02 -1.453302353620529175e-01 -9.593018330633640289e-03 5.918700248003005981e-02 -2.182212024927139282e-01 -1.036551892757415771e-01
4.868055880069732666e-02 2.368038445711135864e-01 4.254459589719772339e-02 3.250426352024078369e-01 -9.037259221076965332e-02 1.590563058853149414e-01 4.412107542157173157e-02 -3.804045170545578003e-02 -2.425317019224166870e-01 8.767323940992355347e-02 3.129132464528083801e-02 4.190107062458992004e-02 -3.188934326171875000e-01 -8.829174190759658813e-02 2.143647968769073486e-01 -1.947017908096313477e-01 -2.076719328761100769e-02 2.028853297233581543e-01 1.022829636931419373e-01 -8.100281655788421631e-02 2.050833851099014282e-01 -1.771452464163303375e-02 5.770024284720420837e-02 1.768641620874404907e-01 -2.614429295063018799e-01 1.999640613794326782e-01 -4.959050118923187256e-01 -1.877179294824600220e-01 8.144367486238479614e-02 1.600859686732292175e-02 -4.472848773002624512e-02 2.551198564469814301e-02
1.130187418311834335e-02 4.540321603417396545e-02 1.747024655342102051e-01 -5.947989225387573242e-02 8.586505800485610962e-02 2.250893600285053253e-02 1.174488887190818787e-01 1.315011382102966309e-01 1.476465165615081787e-01 -7.100548595190048218e-02 3.058741092681884766e-01 1.779619157314300537e-01 -3.591912612318992615e-02 -2.317875623703002930e-01 1.596077084541320801e-01 -3.421862721443176270e-01 2.696234732866287231e-02 -5.032759904861450195e-01 -3.056545276194810867e-03 -2.129067666828632355e-02 1.751576066017150879e-01 -1.127655953168869019e-01 -4.628923162817955017e-02 8.969651162624359131e-02 -1.759919077157974243e-01 -4.957951977849006653e-02 -4.240192174911499023e-01 -1.718726307153701782e-01 9.203371405601501465e-02 -7.564006745815277100e-02 -4.797188937664031982e-02 8.840859681367874146e-02
1.113285124301910400e-01 -3.151657804846763611e-02 2.169429659843444824e-01 2.809478044509887695e-01 1.703231930732727051e-01 -5.904123827349394560e-05 -1.165654808282852173e-01 1.305482983589172363e-01 -4.812757298350334167e-02 9.005478024482727051e-02 7.923218607902526855e-02 -4.785788059234619141e-02 -1.061874553561210632e-01 -7.271055877208709717e-02 1.713273823261260986e-01 -3.065417706966400146e-01 6.078568473458290100e-02 9.383619762957096100e-03 2.419241964817047119e-01 -2.079548686742782593e-01 1.148806214332580566e-01 -1.021242514252662659e-01 -1.565159857273101807e-01 3.092080652713775635e-01 -2.122418433427810669e-01 -8.715792745351791382e-02 -6.805860996246337891e-02 -3.193988502025604248e-01 2.351670898497104645e-02 2.585496008396148682e-01 -1.122887656092643738e-01 -3.918021321296691895e-01
6.790897250175476074e-02 -1.537383794784545898e-01 -8.786019869148731232e-03 4.880477115511894226e-02 5.329902097582817078e-02 6.202501058578491211e-02 2.202254980802536011e-01 -2.607635036110877991e-02 -8.749658614397048950e-02 -4.057942330837249756e-02 2.303402274847030640e-01 1.582023799419403076e-01 -2.603061795234680176e-01 -1.114949211478233337e-01 2.430279254913330078e-01 -3.475245237350463867e-01 -1.886144578456878662e-01 -1.691319197416305542e-01 -1.924796029925346375e-02 -2.099001780152320862e-03 -4.921418800950050354e-02 -2.121497392654418945e-01 -2.139740735292434692e-01 2.814926505088806152e-01 2.812736928462982178e-01 2.088296562433242798e-01 1.036061421036720276e-01 -3.512875735759735107e-01 1.955147981643676758e-01 4.355883225798606873e-02 1.621002554893493652e-01 -7.578235119581222534e-02
1.577720046043395996e-01 7.850694656372070312e-02 1.361444033682346344e-02 2.725051157176494598e-02 -1.323863267898559570e-01 1.344645619392395020e-01 -3.700527846813201904e-01 6.847138702869415283e-02 5.889802798628807068e-02 4.028884693980216980e-02 2.012807428836822510e-01 1.905947476625442505e-01 -2.180325090885162354e-01 -1.630831807851791382e-01 3.231370449066162109e-01 2.014652825891971588e-02 -4.005063176155090332e-01 -3.246109187602996826e-01 -1.416903734207153320e-01 7.027138024568557739e-02 7.326799631118774414e-02 -2.592377364635467529e-01 -7.355440407991409302e-02 1.209794059395790100e-01 7.027483731508255005e-02 1.887271404266357422e-01 -2.789449691772460938e-01 -4.321815073490142822e-02 7.084429264068603516e-02 8.687706291675567627e-02 -1.054006591439247131e-01 -5.070932209491729736e-02
1.086190342903137207e-01 1.571940928697586060e-01 1.009343862533569336e-01 1.632536798715591431e-01 -2.530737817287445068e-01 1.294129192829132080e-01 -2.989884652197360992e-02 3.302133455872535706e-02 6.770536303520202637e-02 -4.949421156197786331e-03 2.208518795669078827e-02 -1.018310859799385071e-01 -4.020400643348693848e-01 7.412045449018478394e-02 -4.487999901175498962e-02 -6.536528468132019043e-02 -1.581784151494503021e-02 2.114741355180740356e-01 -1.032549962401390076e-01 -7.251875847578048706e-02 1.893443167209625244e-01 -1.737580001354217529e-01 2.057221159338951111e-02 1.736386269330978394e-01 -3.291518390178680420e-01 3.007065653800964355e-01 -3.451737165451049805e-01 -2.173670977354049683e-01 2.176997512578964233e-01 -1.845412850379943848e-01 -2.240933179855346680e-01 -2.563829720020294189e-02
5.126885324716567993e-02 9.938646852970123291e-02 1.675395667552947998e-01 7.671072334051132202e-02 -3.953685238957405090e-02 9.986257553100585938e-02 -1.546770036220550537e-01 -2.900737822055816650e-01 -8.867064863443374634e-02 -4.652037844061851501e-02 2.086952328681945801e-01 1.554789692163467407e-01 -6.377026438713073730e-02 1.319056097418069839e-02 1.399929076433181763e-01 -1.143814772367477417e-01 -2.835047841072082520e-01 -4.591732472181320190e-02 1.748666614294052124e-01 -1.346683055162429810e-01 1.534321010112762451e-01 -3.149501681327819824e-01 3.241305649280548096e-01 3.521561324596405029e-01 -2.447145730257034302e-01 8.087142556905746460e-02 -1.494024842977523804e-01 1.612046547234058380e-02 3.202758729457855225e-01 -1.850834935903549194e-01 2.650420553982257843e-02 -9.855060279369354248e-02
-1.969612017273902893e-02 -2.419785130769014359e-03 5.240279063582420349e-02 3.862679004669189453e-01 5.827391985803842545e-03 1.811527907848358154e-01 -3.234359994530677795e-02 -2.114900648593902588e-01 -2.558511793613433838e-01 9.424058720469474792e-03 -1.704845577478408813e-02 7.178904116153717041e-02 -1.569493412971496582e-01 -1.209162846207618713e-01 2.081109583377838135e-01 -1.422284841537475586e-01 -1.146687492728233337e-01 -1.055478230118751526e-01 -6.239923182874917984e-03 -1.843465268611907959e-01 5.068473517894744873e-02 -1.724674105644226074e-01 2.404471039772033691e-01 3.513971567153930664e-01 -2.610432207584381104e-01 2.041821777820587158e-01 -2.162905037403106689e-01 -2.349945455789566040e-01 8.714266866445541382e-02 5.563938617706298828e-02 8.552561700344085693e-02 -3.057517409324645996e-01
2.420326173305511475e-01 1.991167068481445312e-01 -6.285326182842254639e-02 3.542031943798065186e-01 9.166332893073558807e-03 4.455240815877914429e-02 -1.940856128931045532e-02 9.027847647666931152e-02 -2.947210669517517090e-01 8.747283369302749634e-02 8.344082534313201904e-02 6.604986637830734253e-02 -2.175234109163284302e-01 3.405565395951271057e-02 6.260747462511062622e-02 -2.061749696731567383e-01 -1.202909648418426514e-01 7.399182766675949097e-02 1.377041041851043701e-01 -1.116439625620841980e-01 -3.636331483721733093e-02 -1.549096256494522095e-01 5.657693371176719666e-02 2.614717781543731689e-01 -1.257906854152679443e-01 3.027893900871276855e-01 -2.186554223299026489e-01 1.034735590219497681e-01 -1.805260330438613892e-01 5.034584179520606995e-02 -4.295561313629150391e-01 -1.646262258291244507e-01
-1.016949117183685303e-01 -9.683071076869964600e-02 -1.209934279322624207e-01 3.460341393947601318e-01 -8.502176403999328613e-02 -1.361716091632843018e-01 8.896297216415405273e-02 -3.867406398057937622e-02 -2.136317044496536255e-01 1.977866291999816895e-01 1.422885805368423462e-02 -2.669907361268997192e-02 -2.710332348942756653e-02 -4.462264105677604675e-02 3.338223397731781006e-01 -1.926179081201553345e-01 -5.093890056014060974e-02 -6.950197368860244751e-02 -6.518016755580902100e-02 -2.787798047065734863e-01 3.684315383434295654e-01 3.740455955266952515e-02 5.705845355987548828e-02 1.116340756416320801e-01 -2.767882542684674263e-03 2.249806523323059082e-01 -2.187027037143707275e-01 -3.184165805578231812e-02 3.103866875171661377e-01 3.484825417399406433e-02 7.979650050401687622e-02 -3.579694330692291260e-01
-9.112124890089035034e-02 1.210158169269561768e-01 3.818910196423530579e-02 -8.950955420732498169e-02 2.511013746261596680e-01 1.969724595546722412e-01 -6.531758606433868408e-02 1.573345363140106201e-01 -1.049762219190597534e-01 5.395095422863960266e-02 7.543815672397613525e-02 -5.460479110479354858e-02 -2.832658886909484863e-01 1.551640331745147705e-01 2.027634233236312866e-01 -2.208030223846435547e-01 -1.876393258571624756e-01 -3.107728064060211182e-01 3.211678937077522278e-02 -1.384581774473190308e-01 2.229107469320297241e-01 -3.307739496231079102e-01 3.335469067096710205e-01 2.088731825351715088e-01 2.534531615674495697e-02 -1.967767626047134399e-01 -1.907556951045989990e-01 -1.325637698173522949e-01 -1.230942085385322571e-01 1.155364811420440674e-01 -1.526175439357757568e-01 -9.399719536304473877e-02
-7.511870563030242920e-02 -6.178963929414749146e-02 2.328915894031524658e-01 -1.931694522500038147e-02 -3.065192699432373047e-01 9.154649078845977783e-02 1.936155557632446289e-01 -1.419504135847091675e-01 7.894125883467495441e-04 1.426108479499816895e-01 2.415890842676162720e-01 2.228474766016006470e-01 8.100614696741104126e-02 1.234633326530456543e-01 3.198205232620239258e-01 -1.675444841384887695e-01 -2.150233834981918335e-01 -1.124762594699859619e-01 -1.099225040525197983e-02 -1.152481734752655029e-01 2.291669845581054688e-01 -2.546002864837646484e-01 -1.739253103733062744e-01 4.881547391414642334e-02 5.413494631648063660e-02 -7.810640335083007812e-02 -3.867663145065307617e-01 -4.725284874439239502e-02 -2.877150103449821472e-02 9.521701186895370483e-02 -8.911885321140289307e-03 -3.199114203453063965e-01
-2.377247810363769531e-02 -1.970131844282150269e-01 2.501541376113891602e-01 9.806960076093673706e-02 -2.643547952175140381e-01 9.492404758930206299e-03 9.672664105892181396e-02 -1.300029158592224121e-01 -7.386794686317443848e-02 1.109961569309234619e-01 4.958020523190498352e-03 1.067677363753318787e-01 3.005031310021877289e-02 3.109408020973205566e-01 1.937894225120544434e-01 -1.587803214788436890e-01 -9.921802580356597900e-02 -8.917742967605590820e-02 1.299683898687362671e-01 -5.032849684357643127e-02 2.361032962799072266e-01 -1.154346317052841187e-01 -2.077164202928543091e-01 2.743662893772125244e-01 1.032465770840644836e-01 -1.889319717884063721e-01 -3.830858767032623291e-01 -1.310585737228393555e-01 2.137591838836669922e-01 1.385964751243591309e-01 -5.288656800985336304e-02 -3.161370158195495605e-01
8.215163834393024445e-03 3.147257864475250244e-02 3.584261238574981689e-02 -8.021535724401473999e-02 -1.012739157886244357e-04 -7.426375895738601685e-02 -8.968596160411834717e-02 -2.143650054931640625e-01 -9.569609165191650391e-02 -2.865596115589141846e-01 2.179768830537796021e-01 1.996356993913650513e-01 -2.122016251087188721e-01 2.320259660482406616e-01 -8.774069696664810181e-02 -1.619114279747009277e-01 -4.802985116839408875e-02 -2.957081198692321777e-01 -1.776591129601001740e-02 -2.625993788242340088e-01 1.194403320550918579e-01 -3.578301966190338135e-01 -1.936694830656051636e-01 5.197218060493469238e-02 -5.864638090133666992e-02 1.962562650442123413e-01 -1.269163340330123901e-01 1.181397959589958191e-01 3.237485289573669434e-01 -1.914744675159454346e-01 -2.541318833827972412e-01 2.586935088038444519e-02
4.273674450814723969e-03 -3.306053280830383301e-01 1.845661848783493042e-01 2.886378578841686249e-02 1.061554253101348877e-01 4.244427382946014404e-01 -2.457461208105087280e-01 4.532296210527420044e-02 9.286817163228988647e-02 6.551300734281539917e-02 3.754521608352661133e-01 -6.702990084886550903e-02 -2.744381688535213470e-02 6.515111774206161499e-02 -5.600605625659227371e-03 -3.131859302520751953e-01 -1.824523359537124634e-01 -1.023214086890220642e-01 -2.266782335937023163e-02 1.830160766839981079e-01 2.703998982906341553e-01 -1.450288742780685425e-01 -4.102947562932968140e-02 3.422218188643455505e-02 -2.671214379370212555e-02 1.834869682788848877e-01 -1.809931993484497070e-01 -1.691952645778656006e-01 2.153295576572418213e-01 -1.481398791074752808e-01 3.648883476853370667e-02 -1.575952582061290741e-02
2.366001717746257782e-02 5.053731612861156464e-03 3.989001512527465820e-01 9.814630448818206787e-02 2.165131457149982452e-02 1.905188560485839844e-01 -1.593191772699356079e-01 1.046469155699014664e-02 -1.613114178180694580e-01 1.474820822477340698e-01 1.430759727954864502e-01 8.119112253189086914e-02 -1.731639653444290161e-01 -4.085981100797653198e-02 -1.625117100775241852e-02 -3.448795080184936523e-01 -1.920925080776214600e-01 1.674767583608627319e-01 -7.168027758598327637e-02 -2.199167609214782715e-01 -1.651412844657897949e-01 -1.318850517272949219e-01 -1.230776030570268631e-02 2.796801030635833740e-01 2.064139582216739655e-02 2.533637285232543945e-01 -3.279822170734405518e-01 1.511520594358444214e-01 4.275692999362945557e-02 2.416357696056365967e-01 -2.015482336282730103e-01 7.309260964393615723e-02
-1.541000157594680786e-01 -1.039405018091201782e-01 -4.427041858434677124e-02 2.177244238555431366e-02 8.020920306444168091e-02 1.142720878124237061e-01 -1.446312069892883301e-01 8.739421516656875610e-02 3.143271058797836304e-02 9.683928638696670532e-02 3.248385339975357056e-02 1.179920658469200134e-01 -3.669977188110351562e-01 -2.515571713447570801e-01 -1.330379545688629150e-01 -3.974083438515663147e-02 -1.342322826385498047e-01 -3.282247483730316162e-02 2.092515826225280762e-01 -4.375162720680236816e-01 7.073308527469635010e-02 -4.750585854053497314e-01 -2.564475238323211670e-01 2.386872172355651855e-01 -1.302448511123657227e-01 1.022721827030181885e-02 -1.175069808959960938e-01 -3.365895897150039673e-02 -4.569859057664871216e-02 -1.328324228525161743e-01 -1.035098955035209656e-01 4.689092189073562622e-02
2.146041393280029297e-02 -1.066571846604347229e-01 -8.824203163385391235e-02 3.613868057727813721e-01 1.635572761297225952e-01 3.484260737895965576e-01 -2.652392983436584473e-01 1.221865937113761902e-01 -1.284082829952239990e-01 -1.764748692512512207e-01 3.305925428867340088e-01 5.105087906122207642e-02 7.149957865476608276e-02 7.954900711774826050e-02 -9.199853986501693726e-02 -1.924856305122375488e-01 -4.078332334756851196e-02 -1.115383356809616089e-01 -5.372032150626182556e-02 -4.395053721964359283e-03 1.622754186391830444e-01 -1.739765703678131104e-01 -5.034328252077102661e-02 -7.017377018928527832e-02 1.220111325383186340e-01 6.847112090326845646e-04 -4.160969555377960205e-01 4.707654565572738647e-02 2.752070426940917969e-01 1.185411885380744934e-01 -1.296681612730026245e-01 -1.481383740901947021e-01
9.563104063272476196e-02 1.109627187252044678e-01 1.856360137462615967e-01 -2.937141247093677521e-02 1.729451864957809448e-01 4.530558288097381592e-01 2.367343753576278687e-02 1.587538570165634155e-01 -3.049425780773162842e-01 5.402196943759918213e-02 1.262918859720230103e-01 1.759434342384338379e-01 1.662383377552032471e-01 -1.108331382274627686e-01 1.264027953147888184e-01 1.157159209251403809e-01 1.688240766525268555e-01 -5.546350404620170593e-02 1.128958985209465027e-01 -8.480138145387172699e-03 1.358437240123748779e-01 -2.715364992618560791e-01 1.241489127278327942e-02 7.485301792621612549e-02 1.237690523266792297e-01 1.233951225876808167e-01 -4.629832804203033447e-01 -1.254693865776062012e-01 1.448304951190948486e-01 9.776692092418670654e-02 -1.353579461574554443e-01 -1.354601234197616577e-01
-2.808118164539337158e-01 2.731995284557342529e-01 8.377765119075775146e-02 1.866911053657531738e-01 4.426635056734085083e-02 1.640935093164443970e-01 -1.384301632642745972e-01 2.165766656398773193e-01 -2.479769587516784668e-01 -2.455736882984638214e-02 2.452777624130249023e-01 -2.288133278489112854e-02 -1.370130851864814758e-02 -1.586995124816894531e-01 3.013611733913421631e-01 -2.975478954613208771e-02 -1.236030980944633484e-01 6.268004328012466431e-02 -3.392892181873321533e-01 -1.034369170665740967e-01 -2.749479562044143677e-02 -1.509976536035537720e-01 -2.982136793434619904e-02 2.281562387943267822e-01 -1.365909725427627563e-01 1.999626308679580688e-01 -1.982367932796478271e-01 -4.407023370731621981e-04 1.448163092136383057e-01 1.143233105540275574e-01 -3.224582076072692871e-01 -1.110758408904075623e-01
-1.305319517850875854e-01 1.146969199180603027e-01 -8.552414923906326294e-02 7.263398170471191406e-02 -2.108492851257324219e-01 2.468996495008468628e-01 -1.392502523958683014e-02 -1.523873582482337952e-02 -7.684178650379180908e-02 -1.567471772432327271e-01 1.186213493347167969e-01 -1.069334670901298523e-01 -6.385892629623413086e-02 3.012813255190849304e-02 -3.500317782163619995e-02 -2.049407958984375000e-01 -5.152652040123939514e-02 -2.454005740582942963e-02 -1.248967200517654419e-01 -3.623067140579223633e-01 -9.052552282810211182e-02 -1.173320636153221130e-01 -4.934306442737579346e-02 5.196616649627685547e-01 -5.010852590203285217e-02 4.454897344112396240e-02 -3.515317440032958984e-01 -1.841561049222946167e-01 2.882067561149597168e-01 2.354268580675125122e-01 4.127050191164016724e-02 -2.094071172177791595e-02
-1.964415758848190308e-01 3.111107647418975830e-02 -2.288421429693698883e-02 -5.095997452735900879e-02 1.174968630075454712e-01 4.156301915645599365e-01 3.251221776008605957e-02 1.315029859542846680e-01 4.391314089298248291e-02 -9.083607047796249390e-02 -5.179596319794654846e-02 3.387264162302017212e-02 -1.773653626441955566e-01 -7.825566455721855164e-03 1.120027974247932434e-01 -4.103140830993652344e-01 -2.163209319114685059e-01 1.037662401795387268e-01 -1.779193282127380371e-01 1.300842314958572388e-01 -7.686594128608703613e-02 -3.286026418209075928e-01 1.375067830085754395e-01 3.758898377418518066e-01 1.541944891214370728e-01 -6.688421964645385742e-02 -1.070481911301612854e-01 -1.026084423065185547e-01 1.095218881964683533e-01 4.972413182258605957e-02 7.039371132850646973e-02 -2.758581936359405518e-01
-2.497332543134689331e-01 -8.225534111261367798e-02 -4.574828222393989563e-02 1.427157074213027954e-01 -1.593900024890899658e-01 -1.317809373140335083e-01 -1.771546304225921631e-01 -1.100097820162773132e-01 -1.165783703327178955e-01 2.574592456221580505e-02 8.742251247167587280e-02 1.306451112031936646e-01 -1.518232077360153198e-01 -1.703062355518341064e-01 6.583543866872787476e-02 -2.396322041749954224e-01 -1.153762638568878174e-02 3.262740746140480042e-02 -1.212468370795249939e-01 -9.693921357393264771e-02 1.697799712419509888e-01 -3.254019916057586670e-01 -1.493225991725921631e-01 4.696601629257202148e-01 2.320565134286880493e-01 2.630214393138885498e-01 -8.185894787311553955e-02 -3.485144376754760742e-01 2.657805755734443665e-02 -2.102962229400873184e-03 5.887644365429878235e-02 -1.054350733757019043e-01
-2.825478315353393555e-01 1.347155869007110596e-01 1.232095062732696533e-01 -1.129100564867258072e-03 -3.239852190017700195e-01 3.486265614628791809e-02 8.909109979867935181e-02 1.513155996799468994e-01 -1.683701574802398682e-01 1.495253015309572220e-02 2.225737869739532471e-01 -5.558962747454643250e-02 2.129444293677806854e-02 -1.277296990156173706e-01 5.664559453725814819e-02 -1.181892901659011841e-01 -1.998391747474670410e-01 2.378395758569240570e-02 -2.370241880416870117e-01 -2.303140908479690552e-01 -3.882630914449691772e-02 -1.471148878335952759e-01 -1.220526993274688721e-01 4.426406323909759521e-01 -2.295567542314529419e-01 2.433414608240127563e-01 -2.399365305900573730e-01 -1.169781833887100220e-01 7.449933141469955444e-02 2.276871800422668457e-01 -8.238115161657333374e-02 6.022188067436218262e-02
-3.942734375596046448e-02 4.883164912462234497e-02 5.994669720530509949e-02 -5.988551676273345947e-02 6.604973971843719482e-02 -2.870472371578216553e-01 -1.703221201896667480e-01 -9.694438427686691284e-02 2.605840191245079041e-02 -3.474355638027191162e-01 8.711870759725570679e-02 1.142341643571853638e-01 -1.901157349348068237e-01 2.080755382776260376e-01 5.287845805287361145e-02 -1.483881473541259766e-01 3.574774786829948425e-02 -1.775111407041549683e-01 1.029262915253639221e-01 -2.196258455514907837e-01 5.158755555748939514e-02 -5.328176021575927734e-01 -1.020029038190841675e-01 1.841308921575546265e-01 -1.850456744432449341e-01 1.957963854074478149e-01 -6.688023451715707779e-03 6.157248467206954956e-02 -7.787073403596878052e-02 -1.911603496409952641e-03 -3.260153830051422119e-01 -7.861704379320144653e-02
2.356851994991302490e-01 8.615978062152862549e-03 1.574929952621459961e-01 -6.766399834305047989e-03 -3.181448206305503845e-02 9.301172196865081787e-02 1.964331269264221191e-01 -2.305836081504821777e-01 7.342723011970520020e-02 9.523143619298934937e-02 5.829787999391555786e-02 1.695326715707778931e-01 1.703149080276489258e-01 2.560241520404815674e-01 2.862884104251861572e-01 -2.612076103687286377e-01 3.054831363260746002e-02 -2.089157998561859131e-01 -1.340074390172958374e-01 3.756529837846755981e-02 1.391723006963729858e-01 -1.911611109972000122e-01 -3.178982436656951904e-01 2.766204178333282471e-01 -1.698280125856399536e-01 -1.036199927330017090e-01 -2.319435030221939087e-01 -1.424994915723800659e-01 2.952780723571777344e-01 -8.160160481929779053e-02 1.203171908855438232e-01 -8.555278182029724121e-02
-1.414443999528884888e-01 -7.983369380235671997e-02 -6.248078495264053345e-02 4.455062001943588257e-02 -1.676934361457824707e-01 2.062347978353500366e-01 3.053922578692436218e-02 -9.573955088853836060e-02 -6.106459349393844604e-02 7.723741978406906128e-02 5.779803171753883362e-02 -4.703709483146667480e-02 -1.181693077087402344e-01 1.806979328393936157e-01 -4.542519524693489075e-02 -3.553183078765869141e-01 -4.366176575422286987e-02 -1.909390836954116821e-01 3.823106735944747925e-02 -1.741163432598114014e-01 -9.758674353361129761e-02 2.774224244058132172e-02 -2.290402911603450775e-02 5.316177606582641602e-01 1.037028133869171143e-01 6.501565128564834595e-02 -3.751163184642791748e-01 -2.063379883766174316e-01 2.626135349273681641e-01 1.243323236703872681e-01 -2.118848115205764771e-01 7.507145404815673828e-02
-1.834723502397537231e-01 1.927296668291091919e-01 5.114737153053283691e-02 2.422643005847930908e-01 -2.710439451038837433e-02 6.570105254650115967e-02 9.419403970241546631e-02 8.874531090259552002e-02 3.930113464593887329e-02 1.903046071529388428e-01 2.701582014560699463e-01 -2.919562906026840210e-02 -2.834175527095794678e-01 1.326998621225357056e-01 1.245037391781806946e-01 -1.906683146953582764e-01 7.901174575090408325e-02 4.203135520219802856e-02 -1.672183908522129059e-02 -3.464545607566833496e-01 -9.346073120832443237e-02 -6.078148633241653442e-02 4.034449905157089233e-02 3.423480093479156494e-01 -1.343439370393753052e-01 2.434149384498596191e-01 -4.539720714092254639e-01 -6.871185451745986938e-02 -3.503261879086494446e-02 3.463393822312355042e-02 -1.343699842691421509e-01 1.285486221313476562e-01
1.397194713354110718e-01 -3.439493477344512939e-02 -7.799402624368667603e-02 2.427185475826263428e-01 3.971734270453453064e-02 4.577716812491416931e-02 -6.138653308153152466e-02 3.051072061061859131e-01 -2.112681716680526733e-01 9.869075566530227661e-02 3.031722009181976318e-01 2.724855020642280579e-02 8.579125627875328064e-03 1.414113789796829224e-01 3.517409563064575195e-01 -2.029882073402404785e-01 -1.509464085102081299e-01 8.670042152516543865e-04 -2.228863723576068878e-02 -1.254179924726486206e-01 -6.233019381761550903e-02 -7.237306982278823853e-02 -2.954225838184356689e-01 1.538071334362030029e-01 -3.209585547447204590e-01 -6.552170217037200928e-02 -8.998121321201324463e-02 -2.744493782520294189e-01 1.362041532993316650e-01 -1.880405694246292114e-01 -1.818215698003768921e-01 -2.120831459760665894e-01
7.277137786149978638e-02 2.120216339826583862e-01 -1.186680793762207031e-02 3.927860558032989502e-01 1.502456218004226685e-01 1.623804718255996704e-01 -9.509208053350448608e-02 -2.747398242354393005e-02 -6.352535635232925415e-02 8.353634923696517944e-02 1.265497654676437378e-01 2.622199058532714844e-01 -6.047504022717475891e-02 -4.023128654807806015e-03 -1.090166419744491577e-01 -1.942320466041564941e-01 -1.278736293315887451e-01 -1.684802584350109100e-02 5.594342201948165894e-02 -1.212394014000892639e-01 1.033893134444952011e-02 -5.815013870596885681e-02 9.310068190097808838e-02 4.355801939964294434e-01 -3.674821928143501282e-04 2.402947098016738892e-01 -3.972831070423126221e-01 8.154131472110748291e-02 -1.038784086704254150e-01 1.969678401947021484e-01 -2.555038332939147949e-01 -1.186377555131912231e-01
1.792920231819152832e-01 -3.140934929251670837e-02 -2.144832164049148560e-02 1.746155172586441040e-01 3.146833553910255432e-02 6.905554980039596558e-02 9.407578408718109131e-02 3.484535217285156250e-01 -2.006004452705383301e-01 3.419562801718711853e-02 2.479746341705322266e-01 -1.557906270027160645e-01 -6.954091042280197144e-02 8.330128341913223267e-02 2.903239727020263672e-01 -2.886144518852233887e-01 -1.624885648488998413e-01 -4.526600614190101624e-02 -9.635264985263347626e-03 -2.886833250522613525e-01 3.772479668259620667e-02 -3.786179795861244202e-02 -1.788256317377090454e-01 1.135175004601478577e-01 -2.734327018260955811e-01 -1.441919505596160889e-01 -1.470126360654830933e-01 -2.341093122959136963e-01 -1.486776117235422134e-02 -3.973774984478950500e-02 -2.008925527334213257e-01 -3.458557724952697754e-01
2.315007150173187256e-02 -1.313862502574920654e-01 -6.720267236232757568e-02 2.932244241237640381e-01 -1.130891069769859314e-01 6.560293585062026978e-02 3.047203458845615387e-02 3.363294899463653564e-01 -1.676674187183380127e-01 -7.738616317510604858e-02 2.332622930407524109e-02 -1.002536863088607788e-01 -2.968208491802215576e-01 -1.155175454914569855e-02 3.516233563423156738e-01 -1.339702308177947998e-01 -2.256396710872650146e-01 9.457919746637344360e-02 1.725385338068008423e-01 -1.260070204734802246e-01 1.486615277826786041e-02 -6.949689984321594238e-02 -1.914123147726058960e-01 2.316869497299194336e-01 -3.672766983509063721e-01 1.956145837903022766e-02 -1.018031463027000427e-01 -2.355444431304931641e-01 -3.640077635645866394e-02 -2.591257728636264801e-02 5.615856125950813293e-02 -2.808967232704162598e-01
-2.078362405300140381e-01 -9.981483966112136841e-02 2.108389139175415039e-02 6.559588015079498291e-02 -2.283166907727718353e-02 4.105150997638702393e-01 2.072284370660781860e-01 3.294958472251892090e-01 1.149922087788581848e-01 1.693304069340229034e-02 2.917291522026062012e-01 2.935790270566940308e-02 -6.265383958816528320e-02 1.045722365379333496e-01 -1.490936577320098877e-01 5.433271080255508423e-02 -2.937647402286529541e-01 -6.006393954157829285e-02 1.661396622657775879e-01 -1.780240088701248169e-01 1.910707056522369385e-01 8.092631399631500244e-02 2.638391777873039246e-02 3.379176855087280273e-01 -2.225940823554992676e-01 2.290138006210327148e-01 -8.638030290603637695e-02 -6.149969622492790222e-02 8.136335760354995728e-02 -1.231500320136547089e-02 -1.796873658895492554e-01 -1.502627134323120117e-01
-2.526358962059020996e-01 1.354329586029052734e-01 1.242181882262229919e-01 1.546527445316314697e-01 6.159134581685066223e-02 7.040870189666748047e-02 1.451546549797058105e-01 2.299664914608001709e-01 -1.293874997645616531e-02 5.543150007724761963e-02 3.684352338314056396e-01 -5.274135991930961609e-02 -2.012605071067810059e-01 2.118751220405101776e-02 3.570986688137054443e-01 -3.113209456205368042e-02 -1.177093610167503357e-01 2.803269922733306885e-01 -3.238152861595153809e-01 -1.161636039614677429e-01 8.672010153532028198e-02 -8.515901863574981689e-02 1.159506663680076599e-02 2.366822957992553711e-01 3.967143595218658447e-02 1.964061111211776733e-01 -2.901792526245117188e-01 -2.802458405494689941e-02 1.450857520103454590e-01 1.076828241348266602e-01 -2.118562012910842896e-01 -1.375079900026321411e-02
1.140327230095863342e-01 2.274373769760131836e-01 8.151267655193805695e-03 -1.126992031931877136e-01 -9.070923179388046265e-02 2.461254894733428955e-01 6.570263206958770752e-02 7.837121933698654175e-02 -7.012701779603958130e-02 -1.165747717022895813e-01 2.687891945242881775e-03 1.847016811370849609e-01 1.994992643594741821e-01 9.027594327926635742e-02 -2.118764258921146393e-02 -3.737732768058776855e-01 1.632918864488601685e-01 3.124451637268066406e-01 1.163532286882400513e-01 -3.082636296749114990e-01 1.495936810970306396e-01 -2.098012417554855347e-01 -3.521812707185745239e-02 7.177478075027465820e-02 1.209338456392288208e-01 2.792387902736663818e-01 -2.661648094654083252e-01 -2.837144732475280762e-01 1.431340128183364868e-01 1.623147279024124146e-01 -5.188589170575141907e-02 -5.832698196172714233e-02
-4.156555980443954468e-02 8.116910606622695923e-02 3.166523575782775879e-02 2.751944363117218018e-01 3.450685739517211914e-02 1.730048358440399170e-01 -6.781631964258849621e-04 2.702549099922180176e-01 -3.425277769565582275e-01 6.326248496770858765e-02 2.754561975598335266e-02 -1.566501110792160034e-01 -1.647701561450958252e-01 -1.687755435705184937e-02 2.321306765079498291e-01 -9.932845830917358398e-02 -8.794155716896057129e-02 2.414709627628326416e-01 1.425453126430511475e-01 -1.707499921321868896e-01 9.032802283763885498e-02 -1.244911327958106995e-01 -2.145254164934158325e-01 1.970756202936172485e-01 -1.596258580684661865e-01 -1.906353048980236053e-02 -5.118201673030853271e-02 -2.743796408176422119e-01 9.444042295217514038e-02 -1.852151900529861450e-01 -1.100493967533111572e-01 -4.357330799102783203e-01
-4.085715860128402710e-03 1.074094846844673157e-01 -8.403581567108631134e-03 1.922062039375305176e-01 -1.861806958913803101e-01 1.191664785146713257e-01 -9.001971036195755005e-02 8.109997957944869995e-03 -7.836297154426574707e-02 -1.431902591139078140e-02 9.318382292985916138e-02 2.185622230172157288e-02 -3.080914914608001709e-01 -3.126327320933341980e-02 1.110283732414245605e-01 -6.013819947838783264e-02 -5.697852745652198792e-02 1.769717484712600708e-01 -2.009607106447219849e-01 -5.900578945875167847e-02 2.752334475517272949e-01 1.207819301635026932e-02 -8.802884072065353394e-02 1.823505461215972900e-01 -3.574168086051940918e-01 4.215321242809295654e-01 -3.464454412460327148e-01 -1.945309042930603027e-01 1.869623363018035889e-01 -1.030697226524353027e-01 -2.361881732940673828e-01 -8.398120850324630737e-02
1.037478297948837280e-01 -1.337223798036575317e-01 8.922172337770462036e-02 -1.979946494102478027e-01 4.066985845565795898e-01 2.309002131223678589e-01 1.082781031727790833e-01 -2.793653011322021484e-01 -4.962296225130558014e-03 1.034581381827592850e-02 2.142719924449920654e-01 9.917982667684555054e-02 -1.255657523870468140e-01 -2.735090069472789764e-02 2.078456878662109375e-01 -1.192902773618698120e-01 -1.062044799327850342e-01 -6.661333888769149780e-02 -2.641654759645462036e-02 -4.982337355613708496e-03 1.346849650144577026e-01 -5.340186953544616699e-01 -4.272838309407234192e-02 1.817494779825210571e-01 -6.183383986353874207e-02 5.641035735607147217e-02 -1.502177268266677856e-01 2.128698863089084625e-02 5.316617339849472046e-02 -1.885313689708709717e-01 -2.497682720422744751e-01 -2.204560115933418274e-02
-1.612060964107513428e-01 -1.280462443828582764e-01 1.112376898527145386e-01 -4.938270151615142822e-02 8.982056379318237305e-02 1.291255801916122437e-01 3.228178024291992188e-01 2.723828852176666260e-01 1.078996155411005020e-02 -1.624402999877929688e-01 2.688841521739959717e-01 2.074575722217559814e-01 -1.135953664779663086e-01 -5.936216190457344055e-02 -1.645661890506744385e-01 -1.907624900341033936e-01 -1.337154507637023926e-01 4.963241517543792725e-02 -1.384523659944534302e-01 2.161796092987060547e-01 1.594436764717102051e-01 -4.673006236553192139e-01 6.878489255905151367e-02 9.157235175371170044e-02 -2.136365622282028198e-01 -1.967622488737106323e-01 -1.934676468372344971e-01 -1.148492470383644104e-01 1.413791626691818237e-01 -5.256564170122146606e-02 -1.287696659564971924e-01 2.132488787174224854e-02
-8.205901831388473511e-02 1.161118298768997192e-01 1.534274220466613770e-01 2.769818603992462158e-01 1.342683006078004837e-02 -1.148128183558583260e-03 1.392437219619750977e-01 1.154895275831222534e-01 1.008033752441406250e-02 -1.150845587253570557e-01 -1.908364892005920410e-01 1.019157692790031433e-01 -1.312257349491119385e-01 -3.552352488040924072e-01 4.617493748664855957e-01 -1.721877455711364746e-01 2.064362727105617523e-02 -8.528534322977066040e-02 1.173553690314292908e-01 -2.731806635856628418e-01 4.118395969271659851e-02 -3.596802353858947754e-01 -1.510256081819534302e-01 2.975402176380157471e-01 -2.115558236837387085e-01 -1.912554353475570679e-02 -8.947048336267471313e-02 -1.667472533881664276e-02 1.303037069737911224e-02 -5.975746363401412964e-02 -2.524529211223125458e-02 -6.249090284109115601e-02
-2.945405542850494385e-01 2.524395585060119629e-01 1.237147971987724304e-01 -8.188472129404544830e-03 2.621024847030639648e-02 1.447140574455261230e-01 -5.818205699324607849e-02 -2.026325464248657227e-02 -9.702842682600021362e-02 2.370157046243548393e-03 2.533341646194458008e-01 1.141525506973266602e-01 -2.745531201362609863e-01 2.346615046262741089e-01 3.821654021739959717e-01 -3.023119457066059113e-02 -7.546843588352203369e-02 -1.870079487562179565e-01 -5.651989020407199860e-03 -2.366089075803756714e-02 5.156378149986267090e-01 -1.987697631120681763e-01 -1.371320933103561401e-01 5.008187144994735718e-02 1.381025463342666626e-01 5.092156678438186646e-02 1.619470492005348206e-02 -8.500338345766067505e-02 7.589294761419296265e-02 1.230656877160072327e-01 1.173057034611701965e-02 -1.628613770008087158e-01
6.091886386275291443e-02 1.757691204547882080e-01 2.302690148353576660e-01 1.647673547267913818e-01 -9.980493038892745972e-02 1.725662499666213989e-01 -8.482442796230316162e-02 1.796983182430267334e-02 -3.433410227298736572e-01 -3.142946064472198486e-01 2.581904232501983643e-01 2.324034422636032104e-01 -2.945669591426849365e-01 6.140492483973503113e-02 -1.307723671197891235e-01 1.692123524844646454e-02 -5.644399672746658325e-02 -3.523913323879241943e-01 -9.831380844116210938e-02 -1.406182199716567993e-01 3.623655810952186584e-02 -2.570739090442657471e-01 -4.931968823075294495e-02 1.522063910961151123e-01 3.667935729026794434e-02 1.272878944873809814e-01 -6.212360411882400513e-02 1.088631078600883484e-01 2.275453880429267883e-02 -9.154836088418960571e-02 -3.148206174373626709e-01 4.031316563487052917e-02
6.854838132858276367e-02 -8.761008083820343018e-02 -2.136847376823425293e-02 -1.627441644668579102e-01 9.862505644559860229e-02 2.894594371318817139e-01 -2.403722405433654785e-01 2.200906127691268921e-01 -1.093023866415023804e-01 4.280345886945724487e-02 2.686783485114574432e-02 2.310961782932281494e-01 1.835613399744033813e-01 5.815774574875831604e-02 2.538281977176666260e-01 -8.568090200424194336e-02 7.788667827844619751e-02 2.377145737409591675e-01 4.244711622595787048e-02 -2.028150670230388641e-02 1.264676600694656372e-01 -3.384670615196228027e-01 -2.912679612636566162e-01 2.232182621955871582e-01 1.508967280387878418e-01 -7.256989832967519760e-03 -2.708325088024139404e-01 2.174687758088111877e-02 3.309016227722167969e-01 3.048914670944213867e-02 -1.953123211860656738e-01 9.473339468240737915e-02
-7.465120404958724976e-02 -2.726411223411560059e-01 2.646768391132354736e-01 6.574755907058715820e-02 -5.618730559945106506e-02 1.723508536815643311e-01 -6.331585347652435303e-02 -1.284101307392120361e-01 -1.446343213319778442e-01 4.420692101120948792e-02 3.157630860805511475e-01 1.719956845045089722e-01 -1.965439468622207642e-01 -1.403719559311866760e-02 1.775951534509658813e-01 -2.658223807811737061e-01 -2.419921457767486572e-01 1.875598728656768799e-01 3.787843585014343262e-01 -2.768153883516788483e-02 6.515600532293319702e-02 -1.521735191345214844e-01 1.577174216508865356e-01 2.630681097507476807e-01 9.654354304075241089e-02 2.233705073595046997e-01 1.262088418006896973e-01 -2.093336135149002075e-01 6.845815479755401611e-02 5.794489756226539612e-02 -1.046735048294067383e-01 -4.169012233614921570e-02
2.031594067811965942e-01 -2.448109686374664307e-01 1.822812110185623169e-01 -6.881491094827651978e-02 3.426282852888107300e-02 2.341164499521255493e-01 -2.108332961797714233e-01 -2.134907245635986328e-02 -4.223768040537834167e-02 -1.046655774116516113e-01 1.221732646226882935e-01 1.718212217092514038e-01 -3.737081289291381836e-01 -6.643164902925491333e-02 2.251373827457427979e-01 1.709181070327758789e-02 6.822159141302108765e-02 -8.914746344089508057e-02 3.864010050892829895e-02 -1.377052515745162964e-01 1.015964895486831665e-01 -2.924861609935760498e-01 1.673144698143005371e-01 3.541564941406250000e-01 -1.133741065859794617e-01 5.452654883265495300e-02 3.122844919562339783e-02 -1.055733412504196167e-01 2.107383757829666138e-01 -3.295831382274627686e-01 -1.154644265770912170e-01 -1.761803030967712402e-01
-1.896223984658718109e-02 3.011135160923004150e-01 9.511071443557739258e-02 3.715414702892303467e-01 -6.552348285913467407e-02 1.916011571884155273e-01 -1.447834521532058716e-01 2.170252427458763123e-02 -1.988553069531917572e-02 -5.991103127598762512e-02 6.191765144467353821e-02 4.628915339708328247e-03 -2.969528138637542725e-01 2.717691287398338318e-02 9.560796618461608887e-02 -8.175513707101345062e-03 -6.634525954723358154e-02 6.648290157318115234e-02 -4.086839780211448669e-02 -3.126246035099029541e-01 9.752913564443588257e-02 -1.208654865622520447e-01 1.962917111814022064e-02 3.658784627914428711e-01 -1.852484941482543945e-01 3.479160666465759277e-01 -2.090981155633926392e-01 -2.970789670944213867e-01 1.070562079548835754e-01 -9.114189445972442627e-02 -6.699097901582717896e-02 -1.236205920577049255e-01
-1.376920342445373535e-01 -2.053029984235763550e-01 3.972072899341583252e-02 7.382275164127349854e-02 -9.265879541635513306e-02 1.978743523359298706e-01 -2.437119036912918091e-01 -2.969321981072425842e-02 1.494315862655639648e-01 -2.109004855155944824e-01 -1.182793751358985901e-01 -1.376214027404785156e-01 -3.092291019856929779e-02 -1.581472307443618774e-01 7.827372290194034576e-03 -4.067891836166381836e-01 -2.324904203414916992e-01 -2.210631817579269409e-01 -1.817970424890518188e-01 9.926445037126541138e-02 3.524948284029960632e-02 -3.115469515323638916e-01 -2.191312424838542938e-02 2.706440687179565430e-01 -4.304056242108345032e-02 7.849424332380294800e-02 -2.133664637804031372e-01 -1.700691580772399902e-01 2.046909630298614502e-01 2.812941186130046844e-02 -1.976909637451171875e-01 -2.247495949268341064e-01
2.031111717224121094e-01 1.066179424524307251e-01 1.400296986103057861e-01 1.198484078049659729e-01 -1.754558645188808441e-02 -9.041758626699447632e-02 3.082695975899696350e-02 3.517610430717468262e-01 -8.902020752429962158e-02 -8.215092867612838745e-02 2.231945842504501343e-02 1.223233938217163086e-01 -1.739553809165954590e-01 7.051126658916473389e-02 1.172916442155838013e-01 -3.622915148735046387e-01 2.845378592610359192e-02 1.723505109548568726e-01 1.955224871635437012e-01 -2.326628118753433228e-01 1.090113744139671326e-01 -1.808000504970550537e-01 -1.103413775563240051e-01 2.470977604389190674e-01 -2.860005497932434082e-01 6.012035068124532700e-03 -1.930503174662590027e-02 -1.719908267259597778e-01 -1.201154366135597229e-01 8.704695850610733032e-02 -1.458248794078826904e-01 -4.172793328762054443e-01
-7.091937214136123657e-02 3.983590751886367798e-02 -1.365787815302610397e-02 1.495185941457748413e-01 -1.511355340480804443e-01 8.132839947938919067e-02 9.869906306266784668e-02 -4.808608442544937134e-02 -1.549512445926666260e-01 5.738818272948265076e-02 -2.339493855834007263e-02 -1.079524084925651550e-01 -5.933606997132301331e-02 7.426637411117553711e-02 -3.462203964591026306e-02 -3.883891999721527100e-01 4.721551015973091125e-02 9.621317684650421143e-02 6.753860414028167725e-02 -2.380471676588058472e-01 -2.173603326082229614e-01 -1.094783991575241089e-01 -1.451337523758411407e-02 5.374264717102050781e-01 1.713972724974155426e-02 1.842503994703292847e-01 -4.452745318412780762e-01 -9.767490625381469727e-02 1.242140382528305054e-01 4.675046075135469437e-03 -1.971490383148193359e-01 1.067344844341278076e-01
-2.291164547204971313e-01 -5.292642861604690552e-02 4.689270630478858948e-02 2.839602231979370117e-01 3.569798171520233154e-01 3.298375904560089111e-01 8.038404583930969238e-02 1.124343499541282654e-01 2.203685045242309570e-01 6.236062943935394287e-02 2.436100393533706665e-01 -3.458383306860923767e-02 1.577658504247665405e-01 -2.733979374170303345e-02 7.377300644293427467e-04 -2.619758546352386475e-01 -1.201008856296539307e-01 3.814812004566192627e-02 1.489077657461166382e-01 1.645328477025032043e-02 1.136994287371635437e-01 -3.003389239311218262e-01 -1.538525819778442383e-01 1.732902675867080688e-01 -2.739807218313217163e-02 9.518989175558090210e-02 -2.196819931268692017e-01 7.423029839992523193e-02 -7.974274456501007080e-03 2.634329199790954590e-01 -2.572094500064849854e-01 7.017786800861358643e-02
-8.122695237398147583e-02 -9.195169806480407715e-02 2.155118994414806366e-02 1.104275509715080261e-01 3.981650769710540771e-01 -8.064868859946727753e-03 -3.810980543494224548e-02 -2.568711712956428528e-02 -9.528879821300506592e-02 -2.038660272955894470e-02 -6.250210851430892944e-02 1.029202789068222046e-01 -1.072711348533630371e-01 -1.916861385107040405e-01 1.747547388076782227e-01 -3.646485209465026855e-01 1.270498931407928467e-01 8.971741795539855957e-02 -1.453594267368316650e-01 -3.190893828868865967e-01 2.096889913082122803e-01 -1.339891403913497925e-01 4.614594578742980957e-02 3.949602842330932617e-01 -9.209456294775009155e-02 1.973292082548141479e-01 -1.183758601546287537e-01 -2.996045947074890137e-01 -1.444490253925323486e-01 9.070843458175659180e-02 -1.021863147616386414e-01 -1.338172703981399536e-01
-6.074544787406921387e-02 4.823206365108489990e-02 2.340686693787574768e-02 4.003044068813323975e-01 -1.193701550364494324e-01 1.717000901699066162e-01 1.662862449884414673e-01 2.781808376312255859e-01 -6.530184298753738403e-02 8.126028627157211304e-02 1.662948429584503174e-01 2.015518397092819214e-01 1.174013465642929077e-01 1.829753667116165161e-01 -1.160728633403778076e-01 -9.906787425279617310e-02 -1.874931156635284424e-01 -1.628584861755371094e-01 -2.172668464481830597e-02 -9.403182193636894226e-03 -8.922431617975234985e-03 -5.452386662364006042e-02 -4.288715496659278870e-02 4.864926934242248535e-01 -1.018886044621467590e-01 9.307194501161575317e-02 -2.649003565311431885e-01 2.497508823871612549e-01 2.342274487018585205e-01 -2.793923392891883850e-02 -1.165493503212928772e-01 -1.005434542894363403e-01
-1.798329651355743408e-01 9.934490919113159180e-02 -8.412820100784301758e-02 -1.370461434125900269e-01 1.360064297914505005e-01 1.084117144346237183e-01 -1.436027437448501587e-01 2.102608233690261841e-01 -6.299354881048202515e-02 -1.945035904645919800e-01 -1.067487075924873352e-01 1.985658556222915649e-01 -5.589269474148750305e-02 4.537827894091606140e-02 2.459404170513153076e-01 -2.893680930137634277e-01 -6.163633987307548523e-02 4.920739680528640747e-02 1.073255296796560287e-02 -3.035931885242462158e-01 2.001543790102005005e-01 -3.190642297267913818e-01 3.284909427165985107e-01 4.747800156474113464e-02 2.015061825513839722e-01 -4.890179261565208435e-02 -7.672317326068878174e-02 -1.787267178297042847e-01 2.292323671281337738e-02 -6.654980778694152832e-02 -3.322416841983795166e-01 -2.193823754787445068e-01
7.590017467737197876e-02 4.516101256012916565e-02 -7.298127561807632446e-02 -2.061034291982650757e-01 1.771221756935119629e-01 7.222086191177368164e-02 1.211831569671630859e-01 6.346123665571212769e-02 -1.977710723876953125e-01 5.522828176617622375e-02 4.539505764842033386e-02 5.022795498371124268e-02 -2.624717652797698975e-01 1.025085151195526123e-01 2.867951095104217529e-01 -1.467287838459014893e-01 -1.270436793565750122e-01 -2.433438599109649658e-01 -5.701109021902084351e-02 -2.236435376107692719e-02 2.873182594776153564e-01 -3.112701177597045898e-01 3.554155528545379639e-01 1.252424865961074829e-01 -2.241317182779312134e-01 7.375098299235105515e-03 -2.935557067394256592e-01 -1.612227559089660645e-01 4.718894511461257935e-02 -1.495940983295440674e-01 -8.097803592681884766e-02 -2.549381256103515625e-01
1.674042642116546631e-01 -1.157070621848106384e-01 8.739151991903781891e-03 -9.469774365425109863e-02 1.738266795873641968e-01 1.566483080387115479e-01 2.822481654584407806e-02 1.934761181473731995e-03 -1.644942015409469604e-01 -8.456788212060928345e-02 3.280088007450103760e-01 9.092332422733306885e-02 -1.184869557619094849e-01 3.116505742073059082e-01 -1.636895909905433655e-02 -5.261344462633132935e-02 2.678064862266182899e-03 -1.987478435039520264e-01 2.177715748548507690e-01 -2.197554707527160645e-01 2.553299963474273682e-01 -3.857242763042449951e-01 3.513495996594429016e-02 1.117241010069847107e-01 -3.291229903697967529e-01 1.017533987760543823e-01 -1.431688368320465088e-01 -2.343037277460098267e-01 -2.115473896265029907e-02 -2.327843755483627319e-01 -1.066579967737197876e-01 8.197052776813507080e-02
-9.690147638320922852e-02 1.753824353218078613e-01 -3.778612241148948669e-02 -6.286737974733114243e-03 -1.251004487276077271e-01 -1.272379457950592041e-01 5.723750591278076172e-02 1.011149957776069641e-01 4.619622195605188608e-04 -1.148502305150032043e-01 3.066218197345733643e-01 -8.795898407697677612e-02 3.547441586852073669e-02 -6.849361211061477661e-02 1.548850536346435547e-01 -4.941003769636154175e-02 -1.304030418395996094e-01 1.049971207976341248e-02 -2.202994376420974731e-01 -2.679311633110046387e-01 -1.005985885858535767e-01 -2.036471515893936157e-01 6.692361831665039062e-02 4.217982590198516846e-01 -1.630884259939193726e-01 1.651927679777145386e-01 -4.614455103874206543e-01 -1.315857470035552979e-01 2.568639218807220459e-01 1.928707957267761230e-01 -6.987329572439193726e-02 4.588989540934562683e-02
1.950520277023315430e-02 7.180761545896530151e-02 8.685936033725738525e-02 2.560736238956451416e-01 1.111598834395408630e-01 1.788261830806732178e-01 6.130379438400268555e-02 2.714436948299407959e-01 -1.738049089908599854e-01 -5.979021266102790833e-02 5.263973772525787354e-02 7.036986947059631348e-02 -4.184790328145027161e-02 3.170505762100219727e-01 2.344042062759399414e-01 -2.048338800668716431e-01 2.005050182342529297e-01 1.292038261890411377e-01 4.717930033802986145e-02 -3.692606091499328613e-01 -4.651345312595367432e-02 -1.730464249849319458e-01 9.181122481822967529e-02 1.785541027784347534e-01 -3.650077581405639648e-01 -1.000579148530960083e-01 -3.486549481749534607e-02 -1.622068583965301514e-01 1.854822486639022827e-01 -5.966394022107124329e-02 -1.696825176477432251e-01 -2.312359809875488281e-01
1.800341755151748657e-01 -2.657542005181312561e-02 4.617476090788841248e-02 -9.689182043075561523e-02 3.392807245254516602e-01 6.534349918365478516e-02 2.375959306955337524e-01 -8.630345016717910767e-02 3.066652826964855194e-02 7.875932753086090088e-02 2.203514128923416138e-01 -4.865054797846823931e-04 -7.934899628162384033e-02 3.885132819414138794e-02 3.287381827831268311e-01 9.166009724140167236e-02 -2.980694770812988281e-01 -1.614992767572402954e-01 -1.031392142176628113e-01 -7.291579991579055786e-02 8.340253680944442749e-02 -4.217222332954406738e-01 1.781343854963779449e-02 1.898739188909530640e-01 -1.227784436196088791e-03 3.292338177561759949e-02 -1.382894217967987061e-01 -1.044956594705581665e-01 6.091105937957763672e-02 -1.397816240787506104e-01 -4.210661947727203369e-01 -9.150989353656768799e-02
-3.888145089149475098e-02 2.640832662582397461e-01 -1.866544247604906559e-03 2.682717740535736084e-01 -5.010107904672622681e-02 6.136262323707342148e-03 -2.867112159729003906e-01 -3.474575653672218323e-02 -3.090153932571411133e-01 -8.694627322256565094e-04 3.164306879043579102e-01 8.502823114395141602e-02 1.168790087103843689e-01 -5.296501144766807556e-02 -7.449160516262054443e-02 -1.583688110113143921e-01 -2.619099020957946777e-01 -3.015772700309753418e-01 -1.350431740283966064e-01 -1.106779649853706360e-02 1.564460396766662598e-01 8.265625685453414917e-02 -1.199045404791831970e-01 1.412289887666702271e-01 -4.123688489198684692e-02 1.075384393334388733e-01 -1.941555291414260864e-01 -1.663109064102172852e-01 3.309771716594696045e-01 1.096773967146873474e-01 -2.668788731098175049e-01 -7.691961526870727539e-02
1.294258832931518555e-01 -2.419788017868995667e-02 -1.113110221922397614e-02 2.765687406063079834e-01 1.901923269033432007e-01 -1.100757643580436707e-01 1.182007715106010437e-01 1.895723938941955566e-01 -2.782699763774871826e-01 -7.917184382677078247e-02 5.650874599814414978e-02 1.247680187225341797e-01 -7.705558836460113525e-02 2.518295124173164368e-02 7.188251614570617676e-02 -1.748863309621810913e-01 -4.076502751559019089e-03 3.203487396240234375e-01 -5.662413313984870911e-02 -2.430296316742897034e-02 1.485044229775667191e-02 -2.179684340953826904e-01 -3.381260484457015991e-02 1.934697180986404419e-01 -3.586260378360748291e-01 2.639026939868927002e-01 -2.346434444189071655e-01 -6.178408488631248474e-02 2.433451712131500244e-01 -1.700269430875778198e-01 -1.787531524896621704e-01 -3.051417768001556396e-01
-7.285209000110626221e-02 1.228179782629013062e-01 2.446732521057128906e-01 2.428370527923107147e-02 -7.418011128902435303e-02 1.904536634683609009e-01 -2.591544687747955322e-01 -3.290918841958045959e-02 -4.719729349017143250e-02 -1.294902712106704712e-01 3.725885227322578430e-02 -6.272736936807632446e-02 -1.607792526483535767e-01 7.797688990831375122e-02 4.760567843914031982e-02 -3.268194794654846191e-01 -3.249897956848144531e-01 -3.076637089252471924e-01 1.229779794812202454e-01 -8.941244333982467651e-02 1.253064870834350586e-01 -3.352716267108917236e-01 2.207768261432647705e-01 -8.199105039238929749e-03 -1.062605381011962891e-01 -1.169844642281532288e-01 -1.850434243679046631e-01 -2.082238346338272095e-01 1.837337613105773926e-01 -1.411539763212203979e-01 -1.911087483167648315e-01 -2.252035439014434814e-01
-3.381115570664405823e-02 -1.084806844592094421e-01 8.741977810859680176e-02 2.910820245742797852e-01 4.133044183254241943e-01 2.144309580326080322e-01 7.989078760147094727e-02 4.746791347861289978e-02 1.117351055145263672e-01 -1.629671156406402588e-01 1.461995067074894905e-03 5.636010318994522095e-03 5.617803707718849182e-02 3.948153182864189148e-02 7.293774187564849854e-02 -2.869363129138946533e-01 6.321403384208679199e-02 -4.769300576299428940e-03 5.445186421275138855e-02 5.232119932770729065e-02 3.030107915401458740e-01 -6.540975719690322876e-02 -4.051896035671234131e-01 9.933959692716598511e-02 1.266228873282670975e-02 2.310336381196975708e-01 -3.742589950561523438e-01 -2.518103457987308502e-02 7.211499661207199097e-02 -2.190166153013706207e-02 -2.208097726106643677e-01 -9.641971439123153687e-02
1.590978503227233887e-01 -5.503589287400245667e-02 1.468329280614852905e-01 -2.661496400833129883e-01 2.324841469526290894e-01 1.783185005187988281e-01 2.238056957721710205e-01 -1.261155754327774048e-01 -2.423265576362609863e-01 2.027730047702789307e-01 1.903879195451736450e-01 -3.094984963536262512e-02 -8.468720316886901855e-02 1.529030650854110718e-01 2.010247260332107544e-01 -1.605366468429565430e-01 -2.900356650352478027e-01 5.506834387779235840e-02 1.048057992011308670e-02 -2.375230193138122559e-02 1.312874853610992432e-01 -3.660522401332855225e-01 8.726880699396133423e-02 2.411574721336364746e-01 -1.583412587642669678e-01 -7.250493764877319336e-02 -1.476818472146987915e-01 5.044998973608016968e-02 -9.404018521308898926e-02 -5.515353754162788391e-02 -3.494893014430999756e-01 1.005022414028644562e-02
-2.026282548904418945e-01 5.046706274151802063e-02 1.429942548274993896e-01 1.391728222370147705e-01 -7.933898270130157471e-02 9.886094182729721069e-02 8.322798460721969604e-02 8.477846533060073853e-02 -1.900157481431961060e-01 -1.386974304914474487e-01 7.912494242191314697e-02 1.776329278945922852e-01 -5.083835497498512268e-02 2.865131795406341553e-01 3.078287541866302490e-01 -2.968435883522033691e-01 -1.332255303859710693e-01 -1.094128862023353577e-01 -2.950697951018810272e-02 -3.353191316127777100e-01 -2.833122014999389648e-02 -1.857019066810607910e-01 8.196441829204559326e-02 -1.556096225976943970e-01 -1.129276119172573090e-02 6.399506703019142151e-03 -2.028655409812927246e-01 2.112773992121219635e-02 3.206543922424316406e-01 -1.757808625698089600e-01 -3.263286650180816650e-01 -1.856386959552764893e-01
-1.861764490604400635e-01 -1.716194748878479004e-01 1.511183083057403564e-01 1.267521083354949951e-01 -3.771293908357620239e-02 -6.631150841712951660e-02 -6.786582618951797485e-02 3.264883905649185181e-02 -2.082794755697250366e-01 -1.093012187629938126e-02 7.755672186613082886e-02 -4.229667782783508301e-02 -2.707834541797637939e-01 -1.624202132225036621e-01 4.478567838668823242e-02 -2.357137948274612427e-01 -1.599643677473068237e-01 -3.721130196936428547e-04 -8.762151002883911133e-02 -7.885856926441192627e-02 3.284498304128646851e-02 -4.250964820384979248e-01 -7.858552969992160797e-03 3.998570740222930908e-01 1.463923137634992599e-02 1.824326813220977783e-01 -1.878276467323303223e-01 -3.478532135486602783e-01 -2.103954106569290161e-01 -1.475514024496078491e-01 1.996799558401107788e-01 -3.383625065907835960e-03
-2.172727733850479126e-01 4.049675166606903076e-02 2.687558718025684357e-02 -1.135507300496101379e-01 5.147730186581611633e-02 2.774829566478729248e-01 4.636333137750625610e-02 -1.827714964747428894e-02 8.639152348041534424e-02 -2.803488075733184814e-02 1.366667002439498901e-01 -1.300496309995651245e-01 -4.473834335803985596e-01 2.482260018587112427e-01 2.522884011268615723e-01 -1.376874744892120361e-01 -9.499990940093994141e-02 -2.395230680704116821e-01 -1.155677214264869690e-01 1.360537260770797729e-01 3.755746483802795410e-01 -2.763552367687225342e-01 -1.560260206460952759e-01 1.453660130500793457e-01 -1.026735305786132812e-01 2.045266628265380859e-01 -7.100405544042587280e-02 -3.868223726749420166e-02 1.149751469492912292e-01 1.297207176685333252e-01 3.333283588290214539e-02 1.263143271207809448e-01
2.189354225993156433e-02 1.924406886100769043e-01 4.767316579818725586e-02 2.861449420452117920e-01 -2.490509897470474243e-01 1.314317137002944946e-01 -9.012095630168914795e-03 -2.800762653350830078e-02 8.914788812398910522e-02 3.522273153066635132e-02 -8.819214068353176117e-03 3.895974531769752502e-02 -2.618924379348754883e-01 -6.362121552228927612e-02 1.967187225818634033e-01 -5.901671200990676880e-02 -2.007672637701034546e-01 9.483212232589721680e-02 -3.902344405651092529e-02 -1.207351982593536377e-01 1.135497093200683594e-01 -1.809469051659107208e-02 1.656131297349929810e-01 3.373934030532836914e-01 -3.277085721492767334e-01 3.277581930160522461e-01 -3.171840906143188477e-01 -2.521233260631561279e-01 6.230550259351730347e-02 -3.603962808847427368e-02 -2.568811476230621338e-01 -5.026523396372795105e-02
-1.767524480819702148e-01 -1.541959494352340698e-01 1.684424728155136108e-01 -2.041639760136604309e-02 1.571801751852035522e-01 1.594615578651428223e-01 -2.811055071651935577e-02 3.533343672752380371e-01 -9.840525686740875244e-02 1.337455660104751587e-01 4.420719444751739502e-01 9.283132106065750122e-02 -2.016647309064865112e-01 -8.913185447454452515e-02 1.905436255037784576e-02 1.142233982682228088e-01 -5.306559056043624878e-02 -1.242050342261791229e-02 7.971461862325668335e-02 -5.624647065997123718e-02 1.309849023818969727e-01 -1.776246279478073120e-01 -4.269280284643173218e-02 1.977336257696151733e-01 1.894504413940012455e-03 -1.000872696749866009e-03 -3.299623727798461914e-01 1.736683249473571777e-01 3.113305866718292236e-01 3.185239732265472412e-01 -8.343445509672164917e-02 1.675290800631046295e-02
-5.788552016019821167e-02 -8.259035646915435791e-02 1.623724102973937988e-01 -6.032297015190124512e-02 -4.738495498895645142e-02 1.980949938297271729e-01 -1.159054636955261230e-01 -6.740244477987289429e-02 1.759404540061950684e-01 6.822677701711654663e-02 6.719561666250228882e-02 2.308218479156494141e-01 -4.706600308418273926e-02 6.809783726930618286e-02 8.692184835672378540e-02 -2.835980653762817383e-01 3.344204723834991455e-01 -2.704249024391174316e-01 -1.707224696874618530e-01 -7.678815722465515137e-02 8.578561991453170776e-02 -4.282778203487396240e-01 -1.905522942543029785e-01 1.736788451671600342e-01 -8.709601312875747681e-02 1.516008973121643066e-01 -1.304289996623992920e-01 1.421814411878585815e-01 1.048186868429183960e-01 -1.884168982505798340e-01 -3.357941806316375732e-01 8.839854598045349121e-02
-9.148672223091125488e-02 5.555670708417892456e-03 1.718190014362335205e-01 -2.454874962568283081e-01 1.250264048576354980e-01 2.460080944001674652e-02 4.699216410517692566e-02 7.484470307826995850e-02 1.901040673255920410e-01 1.504922956228256226e-01 1.575057357549667358e-01 2.614683508872985840e-01 -2.472936660051345825e-01 -1.627458631992340088e-01 6.629333645105361938e-02 -2.304631024599075317e-01 -1.520141065120697021e-01 -1.964161247014999390e-01 2.054768204689025879e-01 -6.073071435093879700e-02 2.950362861156463623e-01 -1.613600403070449829e-01 -3.385298326611518860e-02 2.355913221836090088e-01 -3.123623430728912354e-01 2.794393897056579590e-02 -2.222663462162017822e-01 -1.062906906008720398e-01 4.508592560887336731e-02 3.035921417176723480e-02 -2.339809387922286987e-01 2.942365109920501709e-01
-5.459436401724815369e-02 -5.234708078205585480e-03 -3.422039002180099487e-02 1.655414849519729614e-01 -5.880342051386833191e-02 4.641852676868438721e-01 1.132204607129096985e-01 1.171331852674484253e-01 -8.916500210762023926e-02 -2.105969041585922241e-01 3.354859948158264160e-01 -9.513338655233383179e-02 2.276024222373962402e-02 8.206193149089813232e-02 -7.333916611969470978e-03 -3.352207243442535400e-01 -2.191817313432693481e-01 1.323253214359283447e-01 1.900078728795051575e-02 1.882152631878852844e-02 -1.598746166564524174e-03 1.025229468941688538e-01 -5.487226881086826324e-04 2.286165654659271240e-01 1.581232100725173950e-01 9.997489303350448608e-02 -1.597491502761840820e-01 -2.004688978195190430e-01 -2.888948470354080200e-02 -1.121103465557098389e-01 -3.694579899311065674e-01 -2.229736000299453735e-01
-9.862393140792846680e-02 -3.141960203647613525e-01 -6.745489686727523804e-02 3.066985309123992920e-01 9.991815686225891113e-02 1.594542264938354492e-01 8.472832851111888885e-03 -1.216380447149276733e-01 -1.665811389684677124e-01 -1.069635245949029922e-02 1.424216628074645996e-01 2.807580493390560150e-02 1.120006367564201355e-01 1.660608500242233276e-01 2.581902742385864258e-01 6.737451185472309589e-04 1.509893685579299927e-01 -6.738264858722686768e-02 4.773078858852386475e-02 -2.207576930522918701e-01 9.660757333040237427e-02 -1.065142452716827393e-01 -1.880848854780197144e-01 1.012799367308616638e-01 -7.005742192268371582e-02 7.775142043828964233e-02 -3.276709020137786865e-01 -1.423936635255813599e-01 -6.660401821136474609e-02 6.016485393047332764e-02 -4.829814732074737549e-01 -2.497149258852005005e-01
-1.681241393089294434e-01 -3.411376476287841797e-02 -5.961336940526962280e-02 1.250832080841064453e-01 -1.150159165263175964e-01 -6.075154244899749756e-02 2.966210059821605682e-02 -1.252502202987670898e-01 2.606511712074279785e-01 3.010044991970062256e-02 1.772251725196838379e-01 -2.889815485104918480e-03 -1.709701418876647949e-01 -8.851068466901779175e-02 -1.231024973094463348e-02 -1.723541766405105591e-01 -3.708587586879730225e-02 -3.406900167465209961e-01 1.117761060595512390e-01 -1.414478719234466553e-01 2.134728878736495972e-01 -3.714808523654937744e-01 1.217719838023185730e-01 8.948922157287597656e-02 2.388056367635726929e-01 1.088655833154916763e-02 -3.508282899856567383e-01 -1.270041614770889282e-01 2.647038996219635010e-01 -3.126537501811981201e-01 8.318549394607543945e-02 -1.524801105260848999e-01
1.942075490951538086e-01 5.066689476370811462e-02 -2.620963938534259796e-02 3.713095784187316895e-01 1.353708654642105103e-01 5.224632099270820618e-02 -6.055550649762153625e-02 3.385121002793312073e-02 -1.378485262393951416e-01 1.986775780096650124e-03 6.556377559900283813e-02 -1.353584676980972290e-01 -1.581924408674240112e-01 6.379150599241256714e-02 3.249680101871490479e-01 -2.285984158515930176e-01 1.266830116510391235e-01 1.001820340752601624e-01 -2.058089710772037506e-02 -1.227373257279396057e-01 -1.971523463726043701e-01 -5.046004652976989746e-01 9.569261968135833740e-02 3.453942388296127319e-02 -2.477050274610519409e-01 1.242377907037734985e-01 -2.749296426773071289e-01 -5.357291549444198608e-02 2.064607441425323486e-01 4.049247130751609802e-02 -1.456331014633178711e-01 2.389098517596721649e-02
-2.018677294254302979e-01 3.285202383995056152e-02 4.340404272079467773e-02 -2.367849461734294891e-02 -6.198569387197494507e-02 -1.725031435489654541e-01 1.044333279132843018e-01 4.701821506023406982e-02 -2.082953602075576782e-01 -2.922838330268859863e-01 1.242738068103790283e-01 -4.730407521128654480e-02 -8.765629678964614868e-02 -2.011148482561111450e-01 2.073606997728347778e-01 1.716422289609909058e-01 -2.697419822216033936e-01 6.608510762453079224e-02 -2.488251775503158569e-01 -1.095987483859062195e-02 1.609718054533004761e-01 -4.972768127918243408e-01 -1.359189748764038086e-01 2.737802863121032715e-01 -4.195129498839378357e-02 1.136654168367385864e-01 -9.978689253330230713e-02 -2.652479410171508789e-01 1.304516047239303589e-01 1.528916060924530029e-01 -2.518223039805889130e-02 -1.053848862648010254e-02
-1.660283654928207397e-01 1.479787169955670834e-03 1.366288363933563232e-01 3.535393476486206055e-01 5.976742878556251526e-02 6.278274208307266235e-02 2.230914533138275146e-01 1.835430413484573364e-01 -4.666876196861267090e-01 5.674327164888381958e-02 2.204357236623764038e-01 3.882939461618661880e-03 -1.641335338354110718e-01 1.148365065455436707e-01 1.552597731351852417e-01 -1.578832864761352539e-01 1.562101542949676514e-01 5.018499121069908142e-02 -1.502868486568331718e-03 -1.937739849090576172e-01 2.369976416230201721e-02 -1.033099591732025146e-01 8.242345601320266724e-02 7.155694067478179932e-02 -6.550507247447967529e-02 2.895359694957733154e-01 -1.188684552907943726e-01 -1.940390467643737793e-01 2.501456141471862793e-01 -2.127964049577713013e-01 -1.578422337770462036e-01 -1.368485242128372192e-01
1.253656446933746338e-01 6.106895953416824341e-02 1.675552874803543091e-01 3.606240153312683105e-01 4.093711450695991516e-02 -3.316351771354675293e-02 1.067713424563407898e-01 9.470993280410766602e-02 -2.165298908948898315e-01 -4.220097139477729797e-02 1.707613319158554077e-01 -1.957930624485015869e-02 -9.509448707103729248e-02 9.262126684188842773e-02 2.746790945529937744e-01 -5.610611289739608765e-02 5.140921473503112793e-02 2.908248603343963623e-01 -1.213293895125389099e-02 2.665654942393302917e-02 2.841866761445999146e-02 -3.212320804595947266e-01 5.508586019277572632e-02 1.702332496643066406e-01 -2.867370247840881348e-01 2.773512601852416992e-01 -1.585035473108291626e-01 -3.349643200635910034e-02 2.784584760665893555e-01 -1.551036983728408813e-01 -1.701962351799011230e-01 -2.912304699420928955e-01
1.355382651090621948e-01 6.508906930685043335e-02 2.777768485248088837e-02 -4.554725065827369690e-02 2.438734769821166992e-01 1.053756624460220337e-01 2.785756438970565796e-02 9.281469881534576416e-02 -1.297320872545242310e-01 -1.611028760671615601e-01 -1.089180782437324524e-01 -1.923501491546630859e-02 -1.829992532730102539e-01 1.317952871322631836e-01 1.786125600337982178e-01 -1.119124963879585266e-01 -2.279215306043624878e-01 -3.847312629222869873e-01 1.242566406726837158e-01 1.071099564433097839e-02 2.433213591575622559e-01 -3.539947867393493652e-01 3.129093945026397705e-01 1.710622608661651611e-01 -1.124097332358360291e-01 -1.377355009317398071e-01 -2.715043723583221436e-01 -8.318401128053665161e-02 6.169547513127326965e-02 6.768555939197540283e-02 -9.003774076700210571e-02 -2.971964478492736816e-01
2.832624912261962891e-01 1.865227073431015015e-01 -1.312534213066101074e-01 3.119460642337799072e-01 -1.023156717419624329e-01 7.570809870958328247e-02 6.956763565540313721e-02 5.862044170498847961e-02 -3.543626368045806885e-01 2.709250338375568390e-02 8.988304436206817627e-02 6.116662546992301941e-02 -1.003169864416122437e-01 8.282384276390075684e-02 1.220778822898864746e-01 -2.126451432704925537e-01 -6.350502371788024902e-02 1.098070517182350159e-01 9.158887714147567749e-02 -1.317197531461715698e-01 1.068375632166862488e-01 -2.655342519283294678e-01 1.370919588953256607e-02 3.096132874488830566e-01 -7.690761238336563110e-02 2.275784909725189209e-01 -1.796862035989761353e-01 1.384913772344589233e-01 -2.349508106708526611e-01 9.628479182720184326e-02 -2.784355580806732178e-01 -2.445676773786544800e-01
-4.185651428997516632e-03 1.676559746265411377e-01 1.836822628974914551e-01 3.257394134998321533e-01 -2.326394915580749512e-01 1.945221573114395142e-01 -7.143248617649078369e-02 -5.324245989322662354e-02 -7.437349855899810791e-02 -7.738401740789413452e-02 8.436673134565353394e-02 -9.041239321231842041e-02 -2.964126169681549072e-01 4.412389360368251801e-03 1.470449268817901611e-01 -1.084203869104385376e-01 -1.068766862154006958e-01 1.456031799316406250e-01 1.047607287764549255e-01 -1.315487325191497803e-01 1.822218298912048340e-01 -3.380694240331649780e-02 7.144378125667572021e-02 2.551151216030120850e-01 -4.172643423080444336e-01 2.643572092056274414e-01 -3.610964715480804443e-01 -1.678624302148818970e-01 2.654391154646873474e-02 1.175357401371002197e-02 -4.070664197206497192e-02 -1.164540052413940430e-01
1.851384192705154419e-01 -1.672188192605972290e-02 5.264936760067939758e-02 2.623193562030792236e-01 1.600355356931686401e-01 2.685792371630668640e-02 1.675965934991836548e-01 2.586706876754760742e-01 -1.230845153331756592e-01 -6.749515235424041748e-02 6.148736551403999329e-02 1.277924329042434692e-01 -1.540154516696929932e-01 -6.160468235611915588e-02 5.959682911634445190e-02 -2.103262543678283691e-01 6.591884046792984009e-02 2.548608481884002686e-01 -1.442512422800064087e-01 -7.443159073591232300e-02 8.069125562906265259e-02 -2.063035815954208374e-01 -7.670080289244651794e-03 1.267370879650115967e-01 -3.599112927913665771e-01 3.467712998390197754e-01 -1.971063762903213501e-01 7.506286725401878357e-03 2.240862548351287842e-01 -2.044137120246887207e-01 -2.098742127418518066e-01 -2.680023908615112305e-01
-1.686795800924301147e-02 1.518041640520095825e-01 2.155499346554279327e-02 -1.521798521280288696e-01 3.471866250038146973e-01 2.961039543151855469e-01 -6.356582045555114746e-02 8.187032490968704224e-02 -4.819079488515853882e-02 -9.629095904529094696e-03 -1.593894511461257935e-01 2.389376983046531677e-03 -2.293468415737152100e-01 2.022753208875656128e-01 2.000300735235214233e-01 -6.199046596884727478e-02 -2.477041073143482208e-02 -2.828181087970733643e-01 6.768827885389328003e-02 -4.983838181942701340e-03 3.549203872680664062e-01 -3.706963658332824707e-01 4.231687635183334351e-02 2.636269927024841309e-01 -1.189932227134704590e-01 -3.448972478508949280e-02 -2.718221545219421387e-01 2.284501679241657257e-02 -1.440819501876831055e-01 -1.334598213434219360e-01 -5.884173326194286346e-03 -1.436943858861923218e-01
2.534829676151275635e-01 1.462840288877487183e-02 2.029966562986373901e-01 -1.921960115432739258e-01 1.761960685253143311e-01 1.270959973335266113e-01 1.789678186178207397e-01 -2.624804675579071045e-01 5.591293331235647202e-03 -1.285911649465560913e-01 2.202963680028915405e-01 5.130348727107048035e-03 -8.809937164187431335e-03 2.965782880783081055e-01 8.727042376995086670e-02 -1.300160586833953857e-01 -2.438929229974746704e-01 -3.113935291767120361e-01 -6.431389600038528442e-02 -1.294228881597518921e-01 5.414420738816261292e-02 -3.959136009216308594e-01 -1.164449080824851990e-01 1.627185642719268799e-01 -1.382394731044769287e-01 1.751082390546798706e-01 -2.514694035053253174e-01 -3.569910302758216858e-02 1.531030386686325073e-01 -1.258284132927656174e-02 -1.277156025171279907e-01 -1.828792318701744080e-02
-2.499542683362960815e-01 -2.385911494493484497e-01 2.166859209537506104e-01 4.789093509316444397e-02 -9.514807909727096558e-02 1.790868043899536133e-01 3.202860057353973389e-01 3.075018525123596191e-02 -1.714104115962982178e-01 -1.383235603570938110e-01 1.447996795177459717e-01 2.747218869626522064e-02 -2.324302196502685547e-01 1.762823760509490967e-01 2.634488344192504883e-01 -8.844790607690811157e-02 -9.198775142431259155e-02 -4.436364471912384033e-01 5.433426052331924438e-02 9.128791838884353638e-02 9.289071708917617798e-02 -6.149856001138687134e-02 -1.145627349615097046e-01 1.423840969800949097e-01 -1.327032893896102905e-01 4.186614416539669037e-03 -2.291008681058883667e-01 2.260198593139648438e-01 1.283601075410842896e-01 -1.689172685146331787e-01 -8.722215890884399414e-02 -1.339640319347381592e-01
-4.882673546671867371e-02 2.474987506866455078e-01 3.213594853878021240e-01 -6.832045316696166992e-02 1.207761690020561218e-01 4.393403530120849609e-01 -5.013344809412956238e-02 5.463022366166114807e-02 -4.148569405078887939e-01 -1.295298188924789429e-01 8.206599205732345581e-02 1.406714916229248047e-01 -7.465050369501113892e-02 9.000284224748611450e-02 2.150941044092178345e-01 -3.581782281398773193e-01 -3.827634826302528381e-02 -1.294739246368408203e-01 9.866067022085189819e-02 -1.665894091129302979e-01 1.752150803804397583e-02 -5.978982150554656982e-02 -3.860786557197570801e-02 -6.532658636569976807e-02 5.227362737059593201e-02 -5.577793717384338379e-02 -3.123665750026702881e-01 -2.439208328723907471e-02 1.166324168443679810e-01 1.270054429769515991e-01 -9.273009002208709717e-02 6.308558583259582520e-02
-1.175900548696517944e-01 1.650050878524780273e-01 7.121317088603973389e-02 -8.352430537343025208e-03 7.234190404415130615e-02 -9.031747281551361084e-02 -2.914491854608058929e-02 -1.091517210006713867e-01 -1.903150081634521484e-01 -1.380206793546676636e-01 2.408857941627502441e-01 8.069524914026260376e-02 -4.603159055113792419e-02 1.331991143524646759e-02 3.999119997024536133e-01 3.367789834737777710e-02 -2.757061123847961426e-01 5.470900237560272217e-02 1.532381623983383179e-01 1.097750216722488403e-01 1.544365286827087402e-01 -2.639639079570770264e-01 -1.533463150262832642e-01 2.187955528497695923e-01 2.517909705638885498e-01 -1.170693263411521912e-01 -9.972289204597473145e-02 -2.789504826068878174e-02 3.880547881126403809e-01 -1.116814240813255310e-01 -8.950988203287124634e-02 -3.257787823677062988e-01
2.182486206293106079e-01 7.701786607503890991e-02 2.046849578619003296e-01 1.451050043106079102e-01 7.382563501596450806e-02 1.671974733471870422e-02 1.607711464166641235e-01 2.828014492988586426e-01 1.753396727144718170e-02 1.644604280591011047e-02 7.291679084300994873e-02 -1.635617809370160103e-03 -4.467991590499877930e-01 -5.663707479834556580e-02 -2.641212893649935722e-03 8.653251081705093384e-02 9.458985924720764160e-02 6.822937726974487305e-02 -2.992591820657253265e-03 -3.017028793692588806e-02 -4.684823006391525269e-02 -2.356705218553543091e-01 -1.566495895385742188e-01 3.027634918689727783e-01 -2.653594911098480225e-01 7.746433466672897339e-02 -4.097588062286376953e-01 -9.317854046821594238e-02 4.103990271687507629e-02 1.673628389835357666e-01 -1.441538520157337189e-02 -2.904064059257507324e-01
-1.716675050556659698e-02 -4.516655206680297852e-02 1.218893155455589294e-01 1.312809884548187256e-01 -1.382209826260805130e-02 -3.228090107440948486e-01 1.197327375411987305e-01 1.330851912498474121e-01 -1.612920314073562622e-01 3.925848379731178284e-02 9.240207076072692871e-02 1.348070800304412842e-01 5.287848412990570068e-03 -2.244705557823181152e-01 1.211536154150962830e-01 -1.611296087503433228e-01 -1.145069301128387451e-01 -5.578222870826721191e-02 2.190205156803131104e-01 -1.188983246684074402e-01 2.975081801414489746e-01 -3.632755577564239502e-01 -9.173920005559921265e-02 1.234031990170478821e-01 8.616469055414199829e-02 4.271220043301582336e-02 -3.056296408176422119e-01 -2.109919041395187378e-01 3.545615077018737793e-01 -1.799364984035491943e-01 1.523957550525665283e-01 1.812720596790313721e-01
-1.128111556172370911e-01 2.109076827764511108e-01 -2.279565632343292236e-01 1.334892660379409790e-01 7.667231559753417969e-02 1.887719035148620605e-01 8.527699857950210571e-03 -1.543831825256347656e-01 -7.025308907032012939e-02 1.628435105085372925e-01 4.183598235249519348e-02 2.805182039737701416e-01 -3.864001482725143433e-02 3.971897810697555542e-02 -7.809819281101226807e-02 -2.300637513399124146e-01 -1.343664675951004028e-01 -1.720191985368728638e-01 2.164601832628250122e-01 -3.306594491004943848e-01 1.587093174457550049e-01 -4.825079739093780518e-01 -6.271065026521682739e-02 3.297253549098968506e-01 3.265549894422292709e-03 -1.541775278747081757e-02 -3.823183849453926086e-02 -8.871892094612121582e-02 -1.367003768682479858e-01 -5.387564003467559814e-02 1.081155166029930115e-01 1.274560987949371338e-01
-2.539090812206268311e-01 -2.228894270956516266e-02 1.702235788106918335e-01 -4.127683117985725403e-02 5.093119293451309204e-02 5.281798169016838074e-02 2.225274592638015747e-01 3.300683796405792236e-01 -2.957602031528949738e-02 -5.721840262413024902e-02 2.983304262161254883e-01 -1.353385895490646362e-01 -1.276123225688934326e-01 5.756179615855216980e-02 -1.708546727895736694e-01 5.773279815912246704e-02 -3.710231781005859375e-01 -8.599427342414855957e-02 1.587112694978713989e-01 5.835529789328575134e-02 -1.068656891584396362e-01 -2.180820703506469727e-01 3.398792818188667297e-02 2.527682781219482422e-01 -7.733355741947889328e-03 2.587704956531524658e-01 -3.097158074378967285e-01 -7.087045349180698395e-03 1.958702653646469116e-01 -1.769536882638931274e-01 -1.637352854013442993e-01 -1.405677199363708496e-01
4.162644222378730774e-02 -3.556451201438903809e-02 -7.037895172834396362e-02 6.390354782342910767e-02 1.849821358919143677e-01 1.024249047040939331e-01 -1.259185820817947388e-01 -2.390133589506149292e-01 -2.736958265304565430e-01 -1.240864172577857971e-01 2.910420000553131104e-01 -1.074935402721166611e-02 -3.139795958995819092e-01 -1.049070805311203003e-01 1.390844583511352539e-03 -1.501044034957885742e-01 2.303263247013092041e-01 -2.805131971836090088e-01 -7.695360481739044189e-02 4.459543153643608093e-03 2.015333771705627441e-01 -3.282310366630554199e-01 5.945616960525512695e-02 3.292444944381713867e-01 -3.696452081203460693e-02 -6.010814383625984192e-02 -1.811739802360534668e-01 -9.654960781335830688e-02 -5.288766697049140930e-04 -1.089495271444320679e-01 2.007765881717205048e-02 -3.250496685504913330e-01
9.469407051801681519e-02 -5.410181358456611633e-02 -6.980906426906585693e-02 -2.410881817340850830e-01 2.094720900058746338e-01 2.077379263937473297e-02 1.720616035163402557e-02 -1.793012581765651703e-02 -3.374996781349182129e-01 1.642787270247936249e-02 1.166724786162376404e-01 7.976538687944412231e-02 -2.505954205989837646e-01 2.765643894672393799e-01 1.255398839712142944e-01 -1.441131830215454102e-01 -1.212520673871040344e-01 -1.559833437204360962e-01 2.721804939210414886e-02 -1.491955816745758057e-01 9.140013903379440308e-02 -5.069534182548522949e-01 4.200781881809234619e-02 7.552632689476013184e-02 -7.966594398021697998e-02 1.067859530448913574e-01 -2.330267131328582764e-01 -1.171337664127349854e-01 -1.247172057628631592e-01 -3.144798576831817627e-01 -7.702300697565078735e-02 -1.708857715129852295e-01
1.724558765999972820e-03 -1.518859714269638062e-01 -2.174728363752365112e-01 1.365369767881929874e-03 5.628183856606483459e-02 2.192843705415725708e-01 3.465368226170539856e-02 -3.901050193235278130e-03 -3.232371807098388672e-02 2.920334637165069580e-01 5.963252484798431396e-02 -8.325072377920150757e-02 -3.281897902488708496e-01 -2.465068846940994263e-01 2.761048963293433189e-03 1.559684984385967255e-03 -6.838975846767425537e-02 -1.804530769586563110e-01 1.142029166221618652e-01 -3.856185376644134521e-01 1.377184838056564331e-01 -4.141173660755157471e-01 -2.944678068161010742e-01 2.645204961299896240e-01 7.133972365409135818e-03 4.522462934255599976e-02 -1.782175004482269287e-01 -9.978336840867996216e-02 2.937806025147438049e-02 -1.129226312041282654e-01 2.074912935495376587e-02 8.875164389610290527e-02
-9.744157642126083374e-02 -1.435833722352981567e-01 -9.594072401523590088e-02 2.994889318943023682e-01 2.267096890136599541e-03 4.279750585556030273e-02 6.973048299551010132e-02 8.436120301485061646e-02 -2.595462501049041748e-01 -2.514814212918281555e-02 1.105893589556217194e-02 -1.373888701200485229e-01 1.030353307723999023e-01 1.814858913421630859e-01 3.447910547256469727e-01 2.276707254350185394e-02 1.605827957391738892e-01 -3.215118870139122009e-02 1.568962037563323975e-01 -3.717285096645355225e-01 8.734629303216934204e-02 -2.126457095146179199e-01 -2.395255118608474731e-01 5.452630296349525452e-02 3.552695736289024353e-02 1.763853430747985840e-01 -3.320979475975036621e-01 -1.061550620943307877e-02 -6.463475525379180908e-02 -7.940008491277694702e-02 -3.428272604942321777e-01 -1.833765357732772827e-01
3.037926740944385529e-02 -1.862826198339462280e-01 -7.156743854284286499e-02 4.814929142594337463e-02 1.273881047964096069e-01 4.898647591471672058e-02 1.979375779628753662e-01 2.977415025234222412e-01 6.569919735193252563e-02 -2.129563242197036743e-01 2.364705801010131836e-01 9.878703951835632324e-02 -1.617179512977600098e-01 1.684334427118301392e-01 4.314908683300018311e-01 -2.679072879254817963e-02 -1.804668456315994263e-01 5.892455950379371643e-02 2.716916501522064209e-01 3.657171130180358887e-02 1.408735662698745728e-01 -1.735550463199615479e-01 -9.803509712219238281e-02 2.688927650451660156e-01 -2.401980459690093994e-01 1.169262528419494629e-01 -1.989927291870117188e-01 -1.683276742696762085e-01 -1.378442049026489258e-01 -1.573429852724075317e-01 -1.240728646516799927e-01 -1.103817597031593323e-01
2.838846109807491302e-02 -2.777527570724487305e-01 2.610815763473510742e-01 -7.579877972602844238e-02 2.205398827791213989e-01 3.321494758129119873e-01 -1.562509387731552124e-01 2.431323379278182983e-01 8.792794495820999146e-02 1.506592035293579102e-01 1.042835712432861328e-01 7.039420306682586670e-02 -2.693345546722412109e-01 2.179068922996520996e-01 -3.189811110496520996e-02 -1.884762495756149292e-01 -2.310795485973358154e-01 -1.200109720230102539e-01 -1.028375793248414993e-02 2.135051190853118896e-01 1.342044621706008911e-01 -1.761925071477890015e-01 1.033161729574203491e-01 1.641568988561630249e-01 -1.872172951698303223e-01 -2.009365558624267578e-01 -1.481291651725769043e-01 -1.658116281032562256e-01 2.329936623573303223e-01 4.346640780568122864e-02 -7.154037058353424072e-02 -1.284618675708770752e-01
-1.734562665224075317e-01 -7.165461033582687378e-02 3.253752589225769043e-01 8.859676122665405273e-02 -9.644101373851299286e-03 -6.159012764692306519e-02 6.285290420055389404e-02 2.442422956228256226e-01 -1.420262902975082397e-01 -4.080834239721298218e-02 2.877139747142791748e-01 1.622976809740066528e-01 -2.943834662437438965e-01 2.326537221670150757e-01 -1.319375634193420410e-01 4.775658622384071350e-02 -1.272256374359130859e-01 -1.632214337587356567e-01 -1.251542419195175171e-01 2.770798504352569580e-01 -6.467718631029129028e-02 -2.101573646068572998e-01 -1.836408078670501709e-01 1.060816273093223572e-01 -3.230934441089630127e-01 -2.136796899139881134e-02 -2.091079056262969971e-01 -1.035229712724685669e-01 -1.278973650187253952e-02 -1.962961554527282715e-01 -2.020933032035827637e-01 -1.572176069021224976e-01
-2.604509890079498291e-02 2.725060470402240753e-02 2.721018791198730469e-01 6.457228213548660278e-02 -2.094396650791168213e-01 2.369859963655471802e-01 2.703230381011962891e-01 -2.976894080638885498e-01 -1.209174990653991699e-01 2.430771477520465851e-02 1.534441262483596802e-01 1.397772580385208130e-01 1.355594992637634277e-01 4.389738664031028748e-02 -2.982697263360023499e-02 -3.204079568386077881e-01 -1.302610486745834351e-01 5.085196346044540405e-02 1.515966095030307770e-02 -2.628222107887268066e-01 -1.166671216487884521e-01 -1.966196149587631226e-01 6.100961565971374512e-02 2.262901961803436279e-01 -2.182136774063110352e-01 1.331877410411834717e-01 -2.859928309917449951e-01 7.645981758832931519e-02 2.538348734378814697e-01 -3.402738273143768311e-02 -2.434265464544296265e-01 5.099506303668022156e-02
1.534236967563629150e-01 8.733823895454406738e-02 -2.585950540378689766e-03 1.878808885812759399e-01 1.600834168493747711e-02 3.169502019882202148e-01 -3.049385361373424530e-02 2.049470320343971252e-02 -6.801080703735351562e-02 -2.773120403289794922e-01 1.696295887231826782e-01 -8.183421939611434937e-02 -2.412351546809077263e-03 5.811413750052452087e-02 -3.028582334518432617e-01 -3.418739736080169678e-01 -3.707615658640861511e-02 3.680173680186271667e-02 1.506853401660919189e-01 -1.885091811418533325e-01 3.236987888813018799e-01 6.232600286602973938e-02 -1.151099521666765213e-02 3.671964406967163086e-01 1.562984138727188110e-01 6.423182040452957153e-02 -1.054629907011985779e-01 -2.679557353258132935e-02 4.294665902853012085e-02 1.513453107327222824e-02 -2.522721588611602783e-01 -3.029340803623199463e-01
-1.179981529712677002e-01 1.790312081575393677e-01 -2.509970590472221375e-02 -2.172018587589263916e-01 1.421830430626869202e-02 7.022291421890258789e-02 -7.935320585966110229e-02 2.647365815937519073e-02 -2.748925685882568359e-01 2.071095257997512817e-01 3.282600641250610352e-01 3.396517038345336914e-01 -2.249653935432434082e-01 -9.586062282323837280e-02 -7.599514722824096680e-02 -8.593174815177917480e-02 3.333441214635968208e-03 -7.986620068550109863e-02 2.209145128726959229e-01 -1.112897172570228577e-01 -1.846624910831451416e-01 -2.040165811777114868e-01 5.032636597752571106e-02 2.570259571075439453e-01 -2.086716890335083008e-01 -1.579729020595550537e-01 -1.445478498935699463e-01 9.143606573343276978e-02 3.350238204002380371e-01 5.273827817291021347e-03 -5.761899426579475403e-02 -2.330469191074371338e-01
-2.759533226490020752e-01 -1.576229035854339600e-01 4.568017274141311646e-02 -3.379383683204650879e-02 3.233966529369354248e-01 2.145425230264663696e-01 7.480409741401672363e-02 -1.446151733398437500e-01 -2.400552183389663696e-01 1.488681435585021973e-01 2.815115451812744141e-01 1.054670736193656921e-01 -2.863408625125885010e-01 -2.279138565063476562e-01 3.665026724338531494e-01 -2.168318927288055420e-01 9.218730032444000244e-03 8.219055086374282837e-02 6.975060701370239258e-02 -2.145085036754608154e-01 5.471179261803627014e-02 -1.511895358562469482e-01 -1.399047821760177612e-01 2.433733195066452026e-01 8.562612533569335938e-02 2.885930705815553665e-03 -9.856010228395462036e-02 -9.583755582571029663e-02 7.134297490119934082e-02 -8.420209586620330811e-02 -1.175379455089569092e-01 -1.364091783761978149e-01
-1.828027814626693726e-01 4.038172215223312378e-02 2.161436975002288818e-01 -5.439068749547004700e-02 -3.382688760757446289e-02 6.503760814666748047e-02 -5.560001358389854431e-02 1.594732850790023804e-01 1.641306281089782715e-01 1.081409975886344910e-01 2.706258893013000488e-01 3.963116109371185303e-01 -2.457199841737747192e-01 7.731873542070388794e-02 1.054193591699004173e-03 -3.892634212970733643e-01 6.710384041070938110e-02 -1.971796900033950806e-01 1.554637104272842407e-01 4.782723635435104370e-02 1.877459883689880371e-01 -9.948460757732391357e-02 -9.386237361468374729e-04 -6.444340199232101440e-02 -3.289510607719421387e-01 8.345886319875717163e-02 -1.947229355573654175e-01 -1.992094516754150391e-02 5.171173810958862305e-02 -7.855878025293350220e-02 -2.285947352647781372e-01 2.466427832841873169e-01
1.010535880923271179e-01 -8.952248096466064453e-02 8.669438213109970093e-02 -1.132867634296417236e-01 -7.228166796267032623e-04 2.045064568519592285e-01 1.600036025047302246e-02 2.371002174913883209e-02 -3.151129782199859619e-01 -1.234646812081336975e-01 1.298200935125350952e-01 -2.041308581829071045e-02 -2.215145975351333618e-01 2.013384401798248291e-01 1.134701743721961975e-01 -1.915850937366485596e-01 -4.787609726190567017e-02 -2.796685099601745605e-01 -4.990867525339126587e-02 -1.961708068847656250e-01 7.075409591197967529e-02 -3.678341209888458252e-01 1.791182346642017365e-02 3.993349149823188782e-02 -2.326880246400833130e-01 5.599179863929748535e-02 -2.148756533861160278e-01 -1.676496565341949463e-01 -2.766831219196319580e-01 -3.384434878826141357e-01 -2.470383942127227783e-01 2.000715583562850952e-02
2.927169436588883400e-03 -1.055517718195915222e-01 5.793497338891029358e-02 -2.040207982063293457e-01 1.092974934726953506e-02 2.560512721538543701e-01 -4.083212092518806458e-02 2.338664829730987549e-01 -9.134775400161743164e-02 -9.723193198442459106e-02 4.752684012055397034e-02 3.400235623121261597e-02 -2.627665102481842041e-01 -3.232147097587585449e-01 1.898078247904777527e-02 -4.177500903606414795e-01 -2.788177430629730225e-01 -7.895459234714508057e-02 -2.776084840297698975e-02 -2.984907031059265137e-01 2.913946509361267090e-01 -1.713958531618118286e-01 5.221697688102722168e-02 2.913344502449035645e-01 -1.762982904911041260e-01 8.993723243474960327e-02 3.603560477495193481e-02 1.067262366414070129e-01 -1.504960507154464722e-01 3.842778503894805908e-02 -2.165826223790645599e-02 -6.324978545308113098e-03
2.154558151960372925e-02 7.681301236152648926e-02 -2.780292928218841553e-02 8.802542090415954590e-02 -9.069887548685073853e-02 -4.226120188832283020e-03 1.680520176887512207e-01 8.895687013864517212e-02 9.179757535457611084e-02 8.630032092332839966e-02 3.643468022346496582e-01 4.093658924102783203e-01 -2.535346150398254395e-01 6.470714230090379715e-03 8.866568654775619507e-02 -2.733916938304901123e-01 -6.874445080757141113e-02 -2.599955797195434570e-01 -9.107387810945510864e-02 8.297873660922050476e-03 4.271343052387237549e-01 -3.562000095844268799e-01 1.057479381561279297e-01 1.685415394604206085e-02 -3.852237761020660400e-02 6.738720834255218506e-02 -5.079560726881027222e-02 -2.896023541688919067e-02 -1.983853280544281006e-01 -1.226082742214202881e-01 -9.919610619544982910e-02 4.935899749398231506e-02
-2.763172984123229980e-01 1.433748751878738403e-01 1.289604753255844116e-01 1.177307143807411194e-01 -5.806679651141166687e-02 7.273947447538375854e-02 -4.056228324770927429e-02 -1.883421093225479126e-01 1.286525465548038483e-02 1.930023580789566040e-01 2.215336114168167114e-01 -8.388149738311767578e-02 -1.596721708774566650e-01 9.556129574775695801e-02 3.276212811470031738e-01 -3.465265929698944092e-01 -1.664096862077713013e-02 6.873401254415512085e-02 5.856240168213844299e-02 1.537523120641708374e-01 -8.728228509426116943e-02 -2.259278148412704468e-01 -3.118911087512969971e-01 1.832291781902313232e-01 6.902413070201873779e-02 -5.124204978346824646e-02 -3.880029618740081787e-01 3.375371918082237244e-02 2.804982066154479980e-01 -2.839849144220352173e-02 3.344670403748750687e-04 -1.053815335035324097e-01
-2.446601837873458862e-01 7.302579283714294434e-02 1.626872569322586060e-01 1.529588848352432251e-01 3.410402312874794006e-02 1.444555819034576416e-01 9.068080224096775055e-03 -1.603891104459762573e-01 -1.276342719793319702e-01 1.662324070930480957e-01 5.362524837255477905e-02 2.042960822582244873e-01 -6.345207095146179199e-01 2.994873188436031342e-02 -2.076494134962558746e-02 8.457711338996887207e-02 -1.287546157836914062e-01 -1.268678307533264160e-01 -5.433072149753570557e-02 -8.914364874362945557e-02 8.495127409696578979e-02 -2.222326248884201050e-01 -1.114689856767654419e-01 1.365309059619903564e-01 4.737732186913490295e-02 -1.271657943725585938e-01 -6.883457303047180176e-02 -2.463519275188446045e-01 -6.638228148221969604e-02 -2.063897997140884399e-02 -3.263425827026367188e-01 -1.051503196358680725e-01
1.025193333625793457e-01 2.126658856868743896e-01 -4.546765983104705811e-02 3.717226684093475342e-01 -1.818410307168960571e-01 2.716169953346252441e-01 -4.853518679738044739e-02 1.497994363307952881e-01 5.178665742278099060e-02 1.646225750446319580e-01 -4.212227091193199158e-02 2.067390978336334229e-01 -3.238741457462310791e-01 9.736379235982894897e-02 1.868960112333297729e-01 -4.198463633656501770e-02 -4.090978205204010010e-02 2.204550802707672119e-01 4.767552483826875687e-03 -7.747723907232284546e-02 1.983508169651031494e-01 -6.109792366623878479e-02 -8.543363958597183228e-02 2.013484090566635132e-01 -1.323096901178359985e-01 1.439384073019027710e-01 -3.041411638259887695e-01 -2.485674321651458740e-01 3.186592459678649902e-01 -1.095314789563417435e-02 -3.920507431030273438e-02 6.393405795097351074e-02
8.745449036359786987e-02 -1.764475181698799133e-02 1.522996723651885986e-01 -5.583291128277778625e-02 6.308592110872268677e-02 -4.006230086088180542e-02 1.223002076148986816e-01 2.057184278964996338e-01 1.617542803287506104e-01 6.536579132080078125e-02 3.971144184470176697e-02 3.731714189052581787e-02 -1.678396314382553101e-01 -2.946310937404632568e-01 -8.986406028270721436e-02 -1.305403411388397217e-01 -2.285165637731552124e-01 7.870808988809585571e-02 2.250668257474899292e-01 -4.223500192165374756e-02 4.411137104034423828e-01 -1.432824581861495972e-01 -1.321562528610229492e-01 3.132036626338958740e-01 -1.898772567510604858e-01 2.370901592075824738e-02 -1.390963792800903320e-01 -1.599319428205490112e-01 3.907532095909118652e-01 2.553225681185722351e-02 -2.140022814273834229e-01 8.461640030145645142e-02
1.256828308105468750e-01 -1.370178163051605225e-01 -8.112889528274536133e-02 2.140829116106033325e-01 9.307760745286941528e-03 1.487066894769668579e-01 -2.662878111004829407e-02 -1.398066580295562744e-01 -2.169231027364730835e-01 -3.790227323770523071e-02 2.391304075717926025e-02 1.099974885582923889e-01 -4.131470918655395508e-01 -6.012493744492530823e-02 -9.777914732694625854e-02 -6.854049861431121826e-02 -3.088807165622711182e-01 -1.267891228199005127e-01 -5.593172833323478699e-02 -7.900749146938323975e-02 1.511732190847396851e-01 -3.096437454223632812e-01 2.718890309333801270e-01 1.792753487825393677e-01 -2.971862815320491791e-02 -1.046160161495208740e-01 -1.540220081806182861e-01 -2.225195765495300293e-01 6.678013503551483154e-02 1.343406736850738525e-01 -2.006303220987319946e-01 -3.568748533725738525e-01
3.563501685857772827e-02 -7.385415956377983093e-04 -2.735632956027984619e-01 -3.127120668068528175e-03 1.450536102056503296e-01 7.326117902994155884e-02 1.167968213558197021e-01 2.750796675682067871e-01 -6.126997619867324829e-02 3.606140986084938049e-02 3.546232581138610840e-01 -8.637069165706634521e-02 -7.306871563196182251e-02 1.242956072092056274e-01 2.837277054786682129e-01 -2.545647621154785156e-01 -1.098141223192214966e-01 -4.781897366046905518e-02 3.535132408142089844e-01 -1.985014975070953369e-01 1.062006652355194092e-01 3.377560758963227272e-03 -2.030564397573471069e-01 3.538949489593505859e-01 -2.784495055675506592e-01 1.023420691490173340e-01 -1.575543284416198730e-01 -1.961602084338665009e-02 -2.464845962822437286e-02 -9.522744268178939819e-02 -9.252528846263885498e-02 -1.259489208459854126e-01
7.157036662101745605e-02 3.102422356605529785e-01 1.903471648693084717e-01 -4.505437985062599182e-02 1.879115216434001923e-02 4.500452876091003418e-01 6.533658504486083984e-02 9.105127304792404175e-02 -1.634430885314941406e-01 -1.588890850543975830e-01 2.112018615007400513e-01 2.710297703742980957e-01 -4.476694017648696899e-02 1.258079409599304199e-01 2.592766582965850830e-01 -3.435183465480804443e-01 -5.742795392870903015e-02 -2.513578236103057861e-01 6.369637325406074524e-03 8.812534064054489136e-02 2.337048351764678955e-01 -1.997913718223571777e-01 1.427893526852130890e-02 -5.214959755539894104e-02 2.075025066733360291e-02 -7.690984010696411133e-02 -1.811536848545074463e-01 -1.038351841270923615e-02 1.185892000794410706e-01 1.447391211986541748e-01 1.167993545532226562e-01 1.102733239531517029e-01
2.327265776693820953e-02 1.143729910254478455e-01 1.769489496946334839e-01 -1.586162298917770386e-01 -4.877248033881187439e-02 3.401362895965576172e-01 2.319626808166503906e-01 -6.931714713573455811e-02 -1.586345583200454712e-01 -4.479594901204109192e-02 -5.901903286576271057e-02 5.142969489097595215e-01 2.328436635434627533e-02 1.079621985554695129e-01 1.153327524662017822e-01 -1.941782534122467041e-01 -1.882373541593551636e-02 -3.835842907428741455e-01 -4.858513921499252319e-02 -1.181235536932945251e-01 -1.829356700181961060e-02 -2.227496206760406494e-01 3.195543959736824036e-02 1.593433469533920288e-01 -2.491165995597839355e-01 5.596522986888885498e-02 -1.591186597943305969e-02 -8.842526376247406006e-02 1.090529859066009521e-01 1.986367255449295044e-02 -2.487680763006210327e-01 -8.519753813743591309e-02
1.175615638494491577e-01 -1.646773815155029297e-01 2.444234639406204224e-01 2.045802623033523560e-01 1.317079067230224609e-01 1.009685099124908447e-01 -1.549045294523239136e-01 5.658840015530586243e-02 -8.464159816503524780e-02 1.320388168096542358e-01 5.455781891942024231e-02 1.139581575989723206e-01 -2.234816402196884155e-01 -2.154774069786071777e-01 6.784069538116455078e-02 -3.418812453746795654e-01 1.082826592028141022e-02 2.242683619260787964e-01 2.124686688184738159e-01 -1.114203706383705139e-01 1.967550367116928101e-01 -3.460177034139633179e-02 -2.663712203502655029e-02 3.754119873046875000e-01 1.320872902870178223e-01 -4.935126006603240967e-02 -1.976452469825744629e-01 -2.594052851200103760e-01 1.977267302572727203e-02 2.558328509330749512e-01 -1.867288053035736084e-01 -1.668332964181900024e-01
2.641460113227367401e-02 3.127882629632949829e-02 7.036569714546203613e-02 2.395755201578140259e-01 -6.097381934523582458e-03 1.547488421201705933e-01 -4.532455466687679291e-03 1.185507029294967651e-01 -1.441318839788436890e-01 1.378201544284820557e-01 1.218775063753128052e-01 -2.640165761113166809e-02 -4.888584837317466736e-02 -2.463252097368240356e-02 3.519125282764434814e-01 -1.473841220140457153e-01 -2.660190872848033905e-02 1.539112180471420288e-01 1.041170768439769745e-02 -2.176560014486312866e-01 -1.781027950346469879e-02 -8.153726160526275635e-02 3.037682771682739258e-01 3.730279207229614258e-01 -2.904520630836486816e-01 1.097827330231666565e-01 -1.142130345106124878e-01 -1.384233385324478149e-01 9.194566309452056885e-02 -1.327014863491058350e-01 -2.141851931810379028e-01 -4.280276000499725342e-01
-4.414766654372215271e-02 2.046235948801040649e-01 3.132501840591430664e-01 1.070814877748489380e-01 -4.036481305956840515e-02 1.445292830467224121e-01 -2.388668656349182129e-01 -5.023549124598503113e-02 3.099360689520835876e-02 8.938796073198318481e-02 8.908060938119888306e-02 1.270663440227508545e-01 -6.554904580116271973e-02 1.638346910476684570e-01 6.070281192660331726e-02 -2.944453954696655273e-01 -4.056046009063720703e-01 -2.985981404781341553e-01 -1.602260470390319824e-01 -6.614729017019271851e-02 -7.765692472457885742e-02 -4.585268497467041016e-01 8.329744637012481689e-02 6.915399432182312012e-02 -1.206582114100456238e-01 -1.142022851854562759e-02 -2.018208988010883331e-02 -6.406899541616439819e-02 6.817389279603958130e-02 -1.690910458564758301e-01 -1.768365353345870972e-01 -1.204243004322052002e-01
-1.469691097736358643e-01 -1.054010353982448578e-02 3.367755189538002014e-02 1.196814104914665222e-01 -1.488585919141769409e-01 1.690827459096908569e-01 7.848612032830715179e-03 3.628771379590034485e-02 -3.120299801230430603e-02 -1.596599817276000977e-01 1.746695041656494141e-01 4.215077459812164307e-01 -1.333479434251785278e-01 -4.849736765027046204e-02 3.069599568843841553e-01 -1.770012378692626953e-01 -1.313416846096515656e-02 7.943475246429443359e-02 1.789119392633438110e-01 8.403706550598144531e-02 -1.930549740791320801e-01 -4.851559400558471680e-01 -1.999310255050659180e-01 1.780152767896652222e-01 -3.359477221965789795e-02 -5.543096363544464111e-02 6.756968796253204346e-02 -2.201093435287475586e-01 2.323029935359954834e-01 4.629082605242729187e-02 1.494708210229873657e-01 -6.962722539901733398e-02
-2.247355505824089050e-02 -1.705571264028549194e-01 -6.199797149747610092e-03 4.991253018379211426e-01 -1.823570430278778076e-01 5.351393669843673706e-02 9.559698402881622314e-02 -3.316982090473175049e-02 3.531841188669204712e-02 -2.401783876121044159e-02 1.224430948495864868e-01 3.351932391524314880e-02 -6.461960822343826294e-02 1.627767384052276611e-01 1.794683188199996948e-01 -2.656596302986145020e-01 3.069804608821868896e-02 -9.603567421436309814e-03 9.579343721270561218e-03 1.250308100134134293e-02 3.371551334857940674e-01 -1.482050120830535889e-01 9.269230812788009644e-02 1.872650906443595886e-02 -2.075079232454299927e-01 2.153593599796295166e-01 -3.526300489902496338e-01 -1.039100214838981628e-01 1.758359968662261963e-01 6.870591640472412109e-02 1.423417478799819946e-01 -3.116731047630310059e-01
-4.382648319005966187e-02 1.102584078907966614e-01 2.745240032672882080e-01 1.834712922573089600e-01 -3.601926565170288086e-02 1.808975934982299805e-01 -6.848000735044479370e-02 -9.613360464572906494e-02 -1.045135632157325745e-01 1.845718473196029663e-01 2.832608222961425781e-01 1.741032600402832031e-01 -5.787149444222450256e-02 1.273847068659961224e-03 1.034377515316009521e-01 -1.298281848430633545e-01 -9.186013042926788330e-02 2.801944315433502197e-01 -6.244936957955360413e-02 -2.588463425636291504e-01 -2.035813331604003906e-01 -2.317900955677032471e-01 5.133140459656715393e-02 3.446088731288909912e-01 9.996064007282257080e-02 1.628575772047042847e-01 -3.781989514827728271e-01 7.878855615854263306e-02 1.357267349958419800e-01 1.824731826782226562e-01 -1.681141257286071777e-01 -4.850710183382034302e-02
-8.704864978790283203e-02 3.939185142517089844e-01 2.307923287153244019e-01 1.987178325653076172e-01 -5.304933711886405945e-02 3.512262403964996338e-01 1.708715409040451050e-01 -3.079144097864627838e-02 -2.656785249710083008e-01 -1.460658572614192963e-02 1.809582859277725220e-01 1.639144271612167358e-01 -7.951564341783523560e-02 -2.858260646462440491e-02 6.115128472447395325e-02 -3.282637894153594971e-01 -7.557020336389541626e-02 -1.387991607189178467e-01 -3.801152482628822327e-02 3.377011278644204140e-03 1.105329766869544983e-01 -2.240328937768936157e-01 5.378136783838272095e-02 -5.058219656348228455e-02 8.649082481861114502e-02 4.697836190462112427e-02 -1.411742568016052246e-01 -2.576497197151184082e-01 3.179685771465301514e-01 1.705888509750366211e-01 -4.018747061491012573e-02 1.304472386837005615e-01
-2.968513965606689453e-01 -1.013652011752128601e-01 2.111007124185562134e-01 -1.377006759867072105e-03 2.418659180402755737e-01 1.410058438777923584e-01 -8.510877378284931183e-03 1.569705903530120850e-01 -1.837766021490097046e-01 -1.777408421039581299e-01 2.679764926433563232e-01 7.634720951318740845e-02 -3.469583690166473389e-01 -1.904659569263458252e-01 3.993993699550628662e-01 -2.272583842277526855e-01 7.403083890676498413e-02 7.137574255466461182e-02 3.776729851961135864e-02 4.826239775866270065e-03 2.229789942502975464e-01 -3.899466991424560547e-02 -8.476041257381439209e-03 1.967106759548187256e-01 1.802767515182495117e-01 1.466717012226581573e-02 -6.344395130872726440e-02 -2.042045444250106812e-01 -6.778311729431152344e-02 -1.535094827413558960e-01 -1.237660497426986694e-01 -1.384426504373550415e-01
-2.353768497705459595e-01 -1.392671316862106323e-01 -1.760622709989547729e-01 5.562201887369155884e-02 1.598705202341079712e-01 3.644606843590736389e-02 2.901819944381713867e-01 2.578713893890380859e-01 1.288143992424011230e-01 -1.469293534755706787e-01 7.698789238929748535e-02 2.048956006765365601e-01 2.488417550921440125e-02 4.737167432904243469e-02 1.305610090494155884e-01 -3.698802292346954346e-01 -1.164424791932106018e-01 1.146967113018035889e-01 9.632150828838348389e-02 7.230737060308456421e-02 3.367300629615783691e-01 -1.070708855986595154e-01 -1.809194497764110565e-02 2.641823887825012207e-01 2.096188813447952271e-02 2.847131788730621338e-01 -2.164096683263778687e-01 1.070232167840003967e-01 1.331837102770805359e-02 -4.975498840212821960e-02 -1.720327883958816528e-01 -2.499626576900482178e-01
-1.969189941883087158e-01 1.839045882225036621e-01 1.734901219606399536e-01 -1.662206351757049561e-01 4.311333596706390381e-02 -1.003222167491912842e-01 7.765089720487594604e-02 -6.083567813038825989e-02 -2.045122534036636353e-01 3.607604885473847389e-03 8.819322288036346436e-02 2.431073039770126343e-01 4.347960650920867920e-02 9.766981005668640137e-02 3.001340031623840332e-01 5.618237704038619995e-02 -2.084038257598876953e-01 -6.477603316307067871e-02 2.592330239713191986e-02 -1.978683844208717346e-02 6.492441147565841675e-02 -1.582162380218505859e-01 -1.418117433786392212e-01 3.068495094776153564e-01 1.789693087339401245e-01 2.862318232655525208e-02 -2.120765000581741333e-01 -1.264194101095199585e-01 3.462990224361419678e-01 1.987677216529846191e-01 6.621323525905609131e-02 -4.298906922340393066e-01
-1.116470322012901306e-01 -4.337947815656661987e-02 7.545401901006698608e-02 3.209012746810913086e-01 2.884879410266876221e-01 2.137244492769241333e-01 -5.387308448553085327e-02 1.769943237304687500e-01 4.127711057662963867e-02 2.502737566828727722e-02 1.215489208698272705e-01 -9.199985116720199585e-02 8.158711344003677368e-02 -2.855286002159118652e-02 -8.477400988340377808e-02 -2.717905044555664062e-01 -1.439757943153381348e-01 1.337353587150573730e-01 8.434504270553588867e-02 -5.706348270177841187e-02 2.067469209432601929e-01 -2.337486892938613892e-01 2.482559531927108765e-01 3.783351182937622070e-01 1.275464743375778198e-01 1.669591665267944336e-01 -2.255087047815322876e-01 -9.507809579372406006e-02 -7.754942029714584351e-02 1.845984607934951782e-01 -3.225820660591125488e-01 -2.073456346988677979e-02
-2.692378163337707520e-01 8.085242658853530884e-02 2.273664064705371857e-02 4.298699647188186646e-02 -1.140172779560089111e-01 1.815769374370574951e-01 -3.282539546489715576e-02 -1.711165606975555420e-01 8.567375130951404572e-03 2.885221838951110840e-01 2.350886166095733643e-01 -7.490226626396179199e-02 -2.605461776256561279e-01 1.717469543218612671e-01 1.187623739242553711e-01 -3.413452506065368652e-01 3.615033812820911407e-03 1.208253651857376099e-01 -3.039398044347763062e-02 1.017692610621452332e-01 -8.901990950107574463e-02 -2.821993231773376465e-01 -3.358656466007232666e-01 1.728075295686721802e-01 5.418590456247329712e-02 -2.314932498848065734e-04 -4.228946566581726074e-01 1.060628984123468399e-02 1.517248898744583130e-01 -5.065026134252548218e-02 7.333828508853912354e-02 -3.328562155365943909e-02
-1.046423241496086121e-01 9.436225891113281250e-02 2.160034030675888062e-01 -1.327191293239593506e-01 2.135345190763473511e-01 8.618292957544326782e-02 -2.626542933285236359e-02 4.376073554158210754e-02 8.771281689405441284e-02 1.459032110869884491e-02 8.792626112699508667e-02 3.702801465988159180e-02 -2.400570213794708252e-01 2.724137604236602783e-01 1.135678291320800781e-01 -1.539793014526367188e-01 -1.763338595628738403e-01 -2.003440260887145996e-01 -1.380421221256256104e-01 1.446363478899002075e-01 5.323287844657897949e-01 -2.235270887613296509e-01 1.848729886114597321e-02 2.260310053825378418e-01 -2.113927900791168213e-01 -1.006869226694107056e-01 -1.352666039019823074e-02 -5.799580365419387817e-02 2.686775326728820801e-01 9.481307119131088257e-02 -1.254421323537826538e-01 -1.533988565206527710e-01
2.597869001328945160e-02 2.055760473012924194e-01 7.869321107864379883e-02 -2.957940101623535156e-01 7.306240499019622803e-02 3.437447845935821533e-01 -2.495819330215454102e-02 2.507643103599548340e-01 1.356399804353713989e-01 -2.253559231758117676e-01 1.252849400043487549e-01 9.506031870841979980e-02 -2.219786494970321655e-01 -1.466451585292816162e-01 1.662108600139617920e-01 -2.259008437395095825e-01 -9.616131335496902466e-02 -1.352602243423461914e-01 3.573508188128471375e-02 -4.507751390337944031e-02 9.373962879180908203e-03 -1.230379473417997360e-02 -1.591522246599197388e-01 8.409816073253750801e-04 -1.441116482019424438e-01 1.879864931106567383e-01 -2.602596580982208252e-01 -9.819145314395427704e-03 3.822475671768188477e-01 1.558720916509628296e-01 -2.855289280414581299e-01 2.691805176436901093e-02
-4.187862575054168701e-02 3.416621088981628418e-01 -5.044142901897430420e-02 -4.967188090085983276e-02 -1.587232016026973724e-02 4.478101432323455811e-01 -1.233350560069084167e-01 -4.846209194511175156e-03 -1.791397929191589355e-01 4.425025731325149536e-02 8.044724166393280029e-02 -2.008375227451324463e-01 1.408674567937850952e-01 -2.668482363224029541e-01 1.192132383584976196e-01 -3.239163756370544434e-01 -7.753200829029083252e-02 4.820326715707778931e-02 -1.841082125902175903e-01 -5.614087358117103577e-02 3.412371873855590820e-01 -1.485260277986526489e-01 -7.986140996217727661e-02 2.321960180997848511e-01 -5.249371379613876343e-02 5.488134548068046570e-02 -2.911844849586486816e-01 -6.635861843824386597e-02 7.097718864679336548e-02 5.747239664196968079e-02 -1.448863744735717773e-01 3.111806325614452362e-02
7.344674319028854370e-02 -6.811240315437316895e-02 -9.396497905254364014e-02 3.719089627265930176e-01 1.282439082860946655e-01 1.592592149972915649e-01 1.115591749548912048e-01 -1.702473610639572144e-01 2.829225175082683563e-02 -1.133269518613815308e-01 -2.593488059937953949e-02 3.333499655127525330e-02 -1.696731746196746826e-01 5.461479723453521729e-02 3.284785449504852295e-01 -3.561041653156280518e-01 -1.777014695107936859e-02 1.740698963403701782e-01 4.667665809392929077e-02 -2.130276113748550415e-01 -1.694908589124679565e-01 -3.480424880981445312e-01 -8.681408315896987915e-02 1.028748229146003723e-01 -3.028389215469360352e-01 2.588122487068176270e-01 -1.516849398612976074e-01 -1.575634181499481201e-01 1.587762683629989624e-02 -1.257046014070510864e-01 -9.129489213228225708e-02 2.447676286101341248e-02
-3.118740022182464600e-01 3.068584501743316650e-01 5.915609654039144516e-03 2.224546857178211212e-02 -5.599793791770935059e-02 -1.464535947889089584e-02 -2.581403851509094238e-01 -1.551842987537384033e-01 5.963518843054771423e-02 -2.046905755996704102e-01 1.870396733283996582e-01 1.955371350049972534e-01 -1.047703251242637634e-01 -1.151677742600440979e-01 1.256541013717651367e-01 5.689665675163269043e-02 -7.807815819978713989e-02 2.042447626590728760e-01 -4.522815719246864319e-02 -8.577367663383483887e-02 2.386860251426696777e-01 -3.584480881690979004e-01 -2.367988973855972290e-01 3.929411470890045166e-01 5.376654118299484253e-02 -1.706762239336967468e-02 -2.035969048738479614e-01 -6.129304319620132446e-02 1.377538684755563736e-02 1.731723099946975708e-01 -4.479184746742248535e-02 -1.353195160627365112e-01
1.675580255687236786e-02 8.061401546001434326e-02 8.733089268207550049e-02 -1.076849400997161865e-01 -4.424658790230751038e-02 1.127147600054740906e-01 -1.644141972064971924e-02 -2.484226524829864502e-01 -4.953377693891525269e-02 -3.349975347518920898e-01 -8.634399622678756714e-02 2.931091189384460449e-01 -4.603736475110054016e-02 1.577572673559188843e-01 1.293351175263524055e-03 -3.560149073600769043e-01 -1.142715513706207275e-01 3.776701912283897400e-02 -1.076535731554031372e-01 1.499191485345363617e-02 1.055064871907234192e-01 -2.250214219093322754e-01 -2.562627792358398438e-01 1.871280819177627563e-01 -1.847777962684631348e-01 8.354789018630981445e-02 -4.045753479003906250e-01 1.367194205522537231e-01 8.515397459268569946e-02 -3.257262408733367920e-01 -8.385010063648223877e-02 -5.406331270933151245e-02
-1.637308895587921143e-01 -9.868783503770828247e-02 1.785888075828552246e-01 3.123113512992858887e-01 2.359923273324966431e-01 9.767209738492965698e-02 1.941797733306884766e-01 6.591396778821945190e-02 4.025468230247497559e-02 -4.435041919350624084e-02 1.270601004362106323e-01 7.974670082330703735e-02 -2.091495543718338013e-01 -1.064028367400169373e-01 1.896060705184936523e-01 -2.525089979171752930e-01 -6.734084337949752808e-02 1.249875500798225403e-01 5.491471663117408752e-02 -6.929397583007812500e-02 -3.221481442451477051e-01 -3.665504455566406250e-01 6.323954463005065918e-02 1.220431402325630188e-01 6.209054961800575256e-02 2.428900599479675293e-01 -3.160900473594665527e-01 1.083132401108741760e-01 1.810714304447174072e-01 8.372253924608230591e-02 -1.845436841249465942e-01 -1.118737161159515381e-01
5.381141230463981628e-02 7.768628001213073730e-02 2.430457174777984619e-01 6.331986188888549805e-02 -3.018067590892314911e-02 1.270750015974044800e-01 -1.824779510498046875e-01 6.057009100914001465e-02 -1.766797602176666260e-01 -2.373094409704208374e-01 2.784951329231262207e-01 1.298983544111251831e-01 -1.193334013223648071e-01 -7.536847889423370361e-02 8.935656398534774780e-02 -1.469038426876068115e-01 3.453659266233444214e-02 -5.175270438194274902e-01 -6.300136446952819824e-02 -2.242457419633865356e-01 9.715382754802703857e-02 -2.218422442674636841e-01 1.000468209385871887e-01 7.651224732398986816e-02 -1.277682036161422729e-01 3.414907753467559814e-01 -5.757296085357666016e-02 8.521565794944763184e-02 1.618171781301498413e-01 3.126810071989893913e-03 -2.268929630517959595e-01 1.533661782741546631e-01
1.722284220159053802e-02 9.022368490695953369e-02 1.178624033927917480e-01 1.217810437083244324e-02 1.151177585124969482e-01 3.170660510659217834e-02 -1.275814026594161987e-01 -1.081902161240577698e-02 -2.358599752187728882e-01 3.950221464037895203e-02 1.352657526731491089e-01 -8.152644149959087372e-03 -1.488839238882064819e-01 -8.997659385204315186e-02 6.392975337803363800e-03 -1.798946708440780640e-01 1.138064786791801453e-01 2.711717784404754639e-01 -1.296410411596298218e-01 1.680108755826950073e-01 -2.141870371997356415e-02 -5.041519999504089355e-01 -1.593086719512939453e-01 3.114551305770874023e-01 1.166360527276992798e-01 3.579225242137908936e-01 -1.943532079458236694e-01 -2.591562271118164062e-01 3.497768938541412354e-02 -6.582668423652648926e-02 -2.155241668224334717e-01 -3.829067200422286987e-02
1.217652484774589539e-01 7.067012786865234375e-02 3.353811800479888916e-01 -1.063773874193429947e-02 3.123168647289276123e-02 1.094380691647529602e-01 1.580069512128829956e-01 -3.472355604171752930e-01 -1.690126806497573853e-01 -2.402662485837936401e-01 1.062143221497535706e-01 1.810167580842971802e-01 2.108078300952911377e-01 1.565028131008148193e-01 3.288953006267547607e-02 -1.654054075479507446e-01 -2.106524705886840820e-01 2.541467174887657166e-02 -1.047927364706993103e-01 -5.299487709999084473e-02 2.137177288532257080e-01 -2.444520443677902222e-01 -1.452817618846893311e-01 1.467211097478866577e-01 2.392096817493438721e-02 6.646031141281127930e-02 -3.511106073856353760e-01 -1.706720590591430664e-01 1.627046316862106323e-01 -2.370244860649108887e-01 -1.028947979211807251e-01 -1.544833183288574219e-01
2.472137361764907837e-01 -2.114278823137283325e-01 1.746774166822433472e-01 1.084515750408172607e-01 2.778990566730499268e-01 2.356290370225906372e-01 1.378334872424602509e-02 6.949401646852493286e-02 9.842825680971145630e-02 -9.964613616466522217e-02 8.124487102031707764e-02 1.580150611698627472e-02 -2.257159650325775146e-01 2.582092881202697754e-01 1.164280250668525696e-01 -3.423478901386260986e-01 -1.508583780378103256e-02 -6.408607214689254761e-02 -2.900749817490577698e-02 1.606130897998809814e-01 2.547287046909332275e-01 -3.807736933231353760e-02 -3.303297758102416992e-01 2.629141807556152344e-01 -4.284347407519817352e-03 2.306468188762664795e-01 -6.975227594375610352e-02 -2.587223351001739502e-01 1.603707075119018555e-01 6.694015860557556152e-02 -5.160693451762199402e-02 7.657274603843688965e-02
-2.058808654546737671e-01 -1.462435908615589142e-02 1.630254983901977539e-01 1.594476588070392609e-02 1.057257503271102905e-01 2.236891090869903564e-01 3.308086693286895752e-01 2.303567230701446533e-01 2.217293381690979004e-01 -2.016769647598266602e-01 2.834488749504089355e-01 3.787431120872497559e-02 -2.784020034596323967e-03 1.523801684379577637e-01 -7.859310507774353027e-02 4.385394975543022156e-02 -3.519611954689025879e-01 -1.545447707176208496e-01 -2.643736638128757477e-02 -2.126171737909317017e-01 1.140866652131080627e-01 5.316530540585517883e-02 1.596723869442939758e-02 3.446024358272552490e-01 -5.529348924756050110e-02 7.911051809787750244e-02 -1.735337823629379272e-01 -1.763286888599395752e-01 1.780851185321807861e-01 -3.599348291754722595e-02 -2.334041595458984375e-01 -1.318661868572235107e-01
3.259497880935668945e-02 -6.594720482826232910e-02 1.584857329726219177e-02 5.619584918022155762e-01 8.797829970717430115e-03 -2.693206816911697388e-02 -6.628552079200744629e-02 -2.336162179708480835e-01 3.236041171476244926e-03 9.181500971317291260e-02 1.719627976417541504e-01 4.510543867945671082e-02 -2.060284316539764404e-01 1.363001614809036255e-01 7.040544599294662476e-02 -2.165879756212234497e-01 -7.224636524915695190e-02 1.618412286043167114e-01 -1.771614886820316315e-02 -2.430528253316879272e-01 1.695889681577682495e-01 -2.393265068531036377e-01 -9.124258160591125488e-02 1.647779643535614014e-01 -3.398054540157318115e-01 4.872456565499305725e-02 -9.484149515628814697e-02 1.737822443246841431e-01 1.971342116594314575e-01 -1.223625093698501587e-01 -9.591522812843322754e-02 -1.828703582286834717e-01
-2.450699508190155029e-01 -2.208006232976913452e-01 3.204885870218276978e-02 2.428322285413742065e-01 8.532726019620895386e-02 2.593740820884704590e-01 -1.006063725799322128e-02 1.744097471237182617e-01 1.896044313907623291e-01 -1.337843667715787888e-02 2.316467016935348511e-01 -1.443630922585725784e-02 8.639673888683319092e-02 -1.408125311136245728e-01 1.091566234827041626e-01 -2.580936253070831299e-01 3.497082367539405823e-02 1.632031425833702087e-02 1.812246888875961304e-01 -7.443535327911376953e-02 2.486736029386520386e-01 -8.715155720710754395e-02 3.378349170088768005e-02 2.064750045537948608e-01 -1.520517170429229736e-01 1.011420562863349915e-01 -1.896949410438537598e-01 -8.473576605319976807e-02 -6.818341463804244995e-02 2.851367741823196411e-02 -4.163299202919006348e-01 -3.491622805595397949e-01
-7.375504076480865479e-02 1.844172626733779907e-01 2.807751297950744629e-01 1.559710949659347534e-01 1.793228238821029663e-01 2.809627652168273926e-01 -2.981257811188697815e-02 9.321064502000808716e-02 -7.518818974494934082e-02 5.027303844690322876e-02 -2.330576814711093903e-02 1.765931397676467896e-01 4.208482801914215088e-02 3.068304248154163361e-02 2.102157287299633026e-02 -2.734552323818206787e-01 -1.923438906669616699e-02 -7.924363017082214355e-02 -5.256694927811622620e-02 -3.365619480609893799e-01 3.342080861330032349e-02 -3.059927523136138916e-01 1.622205972671508789e-01 9.885567426681518555e-02 -2.016042917966842651e-02 -2.878178842365741730e-02 -6.464938819408416748e-02 2.198926359415054321e-01 3.342950046062469482e-01 -2.461562603712081909e-01 -3.663862943649291992e-01 -7.070066034793853760e-02
5.129487812519073486e-02 -3.780959174036979675e-02 1.264831870794296265e-01 -1.909391582012176514e-01 7.028342783451080322e-02 2.547360360622406006e-01 -2.549086511135101318e-02 -2.763734199106693268e-02 1.123297493904829025e-02 -2.356309257447719574e-02 5.134385544806718826e-03 3.880769014358520508e-01 1.617617905139923096e-02 2.029401659965515137e-01 -1.253119260072708130e-01 -2.558884322643280029e-01 -5.653120577335357666e-02 -3.816236555576324463e-01 8.951198309659957886e-02 -4.081637412309646606e-02 3.035142123699188232e-01 -1.614753752946853638e-01 5.447108298540115356e-03 1.966632008552551270e-01 -2.775265574455261230e-01 1.163316797465085983e-02 -1.469552516937255859e-01 -1.419806927442550659e-01 3.117185831069946289e-01 2.033634856343269348e-02 -1.791269481182098389e-01 -1.852256506681442261e-01
1.163453534245491028e-01 9.331323206424713135e-03 5.565526429563760757e-03 -6.596135348081588745e-02 3.899244964122772217e-02 -2.022426724433898926e-01 -3.208065778017044067e-02 -8.356849849224090576e-02 -2.822911739349365234e-01 6.876420974731445312e-02 2.251305878162384033e-01 2.496999204158782959e-01 -2.101684510707855225e-01 3.445827662944793701e-01 1.036519631743431091e-01 -1.736298352479934692e-01 -9.530523419380187988e-02 -2.408285140991210938e-01 -1.113764289766550064e-02 4.618128761649131775e-02 2.663148641586303711e-01 -4.246019423007965088e-01 1.360116750001907349e-01 1.450922936201095581e-01 -3.243112191557884216e-02 8.803263306617736816e-02 -2.443051896989345551e-02 -1.705031692981719971e-01 -1.413130313158035278e-01 -1.837154775857925415e-01 -2.700671851634979248e-01 -7.129853218793869019e-02
-5.156785622239112854e-02 -4.734750092029571533e-02 2.072712928056716919e-01 2.131181210279464722e-01 1.776387393474578857e-01 -2.571518998593091965e-03 -6.579767912626266479e-02 -1.354217380285263062e-01 -2.027979940176010132e-01 9.176853299140930176e-02 2.821752429008483887e-01 1.179266199469566345e-01 -2.808848023414611816e-01 -5.911636352539062500e-02 2.037344127893447876e-01 -2.696348726749420166e-01 -2.749117016792297363e-01 1.883893907070159912e-01 2.611320018768310547e-01 6.538747251033782959e-02 1.020248457789421082e-01 -4.243789017200469971e-01 -9.745435789227485657e-03 9.667548537254333496e-02 -4.812748730182647705e-02 1.757779419422149658e-01 5.840583890676498413e-02 -2.116174548864364624e-01 -6.323080509901046753e-02 5.608312785625457764e-02 1.968811601400375366e-01 -4.488742351531982422e-02
1.328028887510299683e-01 1.760342866182327271e-01 6.396201439201831818e-03 -1.014489307999610901e-01 2.513756752014160156e-01 2.629639804363250732e-01 -3.233376890420913696e-02 2.519321739673614502e-01 1.446383260190486908e-02 -1.374301463365554810e-01 7.777699828147888184e-02 -7.374506443738937378e-02 -3.682599365711212158e-01 1.225520223379135132e-01 3.069920837879180908e-01 -1.067799031734466553e-01 1.073988387361168861e-03 -1.396805495023727417e-01 1.305978596210479736e-01 -1.182738915085792542e-01 2.289640456438064575e-01 -3.811445832252502441e-01 3.019144833087921143e-01 1.000119671225547791e-01 1.132144480943679810e-01 1.231256872415542603e-02 -2.082213759422302246e-01 -5.054259672760963440e-02 -7.021211087703704834e-02 -8.707923442125320435e-02 -1.772369891405105591e-01 -7.149047404527664185e-02
-4.050732031464576721e-02 -2.362455241382122040e-02 -5.854827910661697388e-02 1.944675669074058533e-02 -1.729023009538650513e-01 4.694399982690811157e-02 -1.988762021064758301e-01 1.293888390064239502e-01 1.701544076204299927e-01 4.501445218920707703e-02 1.682943850755691528e-01 2.766292095184326172e-01 -4.625951051712036133e-01 -1.225766241550445557e-01 8.899911493062973022e-02 -1.551911085844039917e-01 -3.291151523590087891e-01 -3.266697824001312256e-01 -4.694850370287895203e-02 7.669597864151000977e-02 8.399928361177444458e-02 -1.763180792331695557e-01 -1.939589977264404297e-01 3.861376270651817322e-02 -1.016518324613571167e-01 1.851829886436462402e-01 2.160546183586120605e-02 7.776555139571428299e-03 1.483692228794097900e-01 2.024798691272735596e-01 -3.039871454238891602e-01 8.836699277162551880e-02
-1.316353771835565567e-02 5.629212036728858948e-02 5.094346776604652405e-02 -2.301331460475921631e-01 7.365047186613082886e-02 4.160213470458984375e-02 1.835520565509796143e-01 -1.561418622732162476e-01 -2.599090039730072021e-01 1.111658215522766113e-01 5.162211135029792786e-02 1.791941225528717041e-01 -8.776349574327468872e-02 -7.150857895612716675e-02 2.616035044193267822e-01 -1.271644979715347290e-01 -2.784997522830963135e-01 -9.782551229000091553e-02 6.967992056161165237e-03 -5.637698341161012650e-03 1.617565453052520752e-01 -2.152954787015914917e-01 4.219000041484832764e-01 3.228242695331573486e-01 -1.877058148384094238e-01 5.920425802469253540e-02 -2.578701972961425781e-01 -8.004318922758102417e-02 1.394121646881103516e-01 -1.305808126926422119e-01 -1.360199749469757080e-01 -2.349250763654708862e-01
-1.029075011610984802e-01 3.990532457828521729e-02 1.315857172012329102e-01 -1.141655351966619492e-02 2.571938037872314453e-01 1.195583418011665344e-01 -1.238283589482307434e-01 3.780188038945198059e-02 3.995968494564294815e-03 -3.218062520027160645e-01 1.552775949239730835e-01 4.330050572752952576e-02 2.095662057399749756e-01 3.046493828296661377e-01 -3.108907304704189301e-02 -3.321430087089538574e-01 -2.693399414420127869e-02 -4.145264625549316406e-02 -2.068047598004341125e-02 -1.315444260835647583e-01 -7.126967422664165497e-03 9.687539190053939819e-02 -2.039923369884490967e-01 2.978288233280181885e-01 -4.289564862847328186e-02 1.359097957611083984e-01 -3.722745180130004883e-01 -1.401836127042770386e-01 2.277867496013641357e-01 2.472753673791885376e-01 -1.929793506860733032e-01 8.270879089832305908e-02
1.895867437124252319e-01 1.512837857007980347e-01 1.487506330013275146e-01 -1.393141746520996094e-01 4.311471059918403625e-02 1.828198730945587158e-01 -2.258798629045486450e-01 -6.826167553663253784e-02 -2.937830388545989990e-01 -4.892790690064430237e-02 4.036301001906394958e-02 -6.299193203449249268e-02 3.329787403345108032e-02 -2.461286447942256927e-02 1.440013796091079712e-01 -1.890675425529479980e-01 -3.452672064304351807e-01 -1.875403523445129395e-01 1.682846993207931519e-01 -1.214416399598121643e-01 8.475822955369949341e-02 -2.606347203254699707e-01 2.900736927986145020e-01 1.842042207717895508e-01 3.382662683725357056e-02 -1.471155434846878052e-01 -2.729406952857971191e-01 -2.244434207677841187e-01 3.274995982646942139e-01 -5.618371069431304932e-02 -2.820179983973503113e-02 -8.167477697134017944e-02
1.485540270805358887e-01 -1.584512889385223389e-01 1.402567625045776367e-01 2.032064348459243774e-01 5.255992710590362549e-02 -1.210966054350137711e-02 -2.038678899407386780e-02 3.158846795558929443e-01 -2.086663544178009033e-01 9.876818954944610596e-02 9.759011119604110718e-02 -6.403228640556335449e-02 -1.273418515920639038e-01 1.064984947443008423e-01 3.907090127468109131e-01 -2.646524310111999512e-01 -1.422409713268280029e-01 1.200049836188554764e-02 1.037934049963951111e-01 -1.575372070074081421e-01 -4.339112713932991028e-02 -7.172712683677673340e-02 -2.913867235183715820e-01 2.597222924232482910e-01 -2.340933978557586670e-01 -7.229258865118026733e-02 -5.827471241354942322e-02 -2.272804528474807739e-01 -1.350757777690887451e-01 -8.963359147310256958e-02 -1.538233906030654907e-01 -3.019975721836090088e-01
-4.064270108938217163e-02 5.253627523779869080e-02 8.018459379673004150e-02 2.522086203098297119e-01 2.663223743438720703e-01 6.495264172554016113e-02 -1.246320158243179321e-01 -1.149509754031896591e-02 4.339010640978813171e-02 -1.365880221128463745e-01 1.694776266813278198e-01 1.039359532296657562e-02 -2.085917890071868896e-01 1.376568228006362915e-01 2.876592278480529785e-01 -1.291321963071823120e-01 -2.506975531578063965e-01 7.279761880636215210e-02 1.247127503156661987e-01 8.040475100278854370e-02 2.821707129478454590e-01 -2.381060421466827393e-01 -2.056187838315963745e-01 2.414653748273849487e-01 2.409495264291763306e-01 -1.807282716035842896e-01 -1.520448476076126099e-01 2.634094655513763428e-01 2.481137961149215698e-01 1.513741165399551392e-01 8.136822283267974854e-02 -1.486669480800628662e-01
7.687784731388092041e-02 4.080333933234214783e-02 1.915071457624435425e-01 3.570752739906311035e-01 -7.839053124189376831e-02 2.224548906087875366e-02 2.207707762718200684e-01 2.356861084699630737e-01 -7.994025945663452148e-02 -1.552116870880126953e-01 -1.965802907943725586e-01 1.634035259485244751e-02 -1.130913868546485901e-01 -2.353319972753524780e-01 3.559139668941497803e-01 -2.184972018003463745e-01 2.082863356918096542e-03 -1.333071738481521606e-01 1.272651553153991699e-01 -3.058751821517944336e-01 2.157249674201011658e-02 -3.434555530548095703e-01 -7.749244570732116699e-02 2.773379981517791748e-01 -2.106833457946777344e-01 -5.742795020341873169e-02 -1.033090874552726746e-01 -6.332756485790014267e-03 5.584589764475822449e-02 2.230984903872013092e-02 2.482230775058269501e-02 -1.176029965281486511e-01
-3.140198811888694763e-02 4.322794079780578613e-02 1.199819520115852356e-01 -4.415502399206161499e-02 4.736237972974777222e-02 1.621628701686859131e-01 -5.953185632824897766e-02 2.168620377779006958e-01 -9.765164554119110107e-02 -1.506210118532180786e-01 -1.205545966513454914e-03 3.957275748252868652e-01 -1.986109167337417603e-01 -1.515117734670639038e-01 1.677667498588562012e-01 -4.589287936687469482e-02 -8.347123116254806519e-02 -1.376145631074905396e-01 2.539947628974914551e-02 4.530524462461471558e-02 2.002053707838058472e-01 -6.686001271009445190e-02 -5.538399815559387207e-01 -1.023248583078384399e-01 -2.339472249150276184e-02 4.393720254302024841e-02 -3.083192110061645508e-01 -7.763970643281936646e-02 1.945600062608718872e-01 1.908793449401855469e-01 -1.382789611816406250e-01 -1.812956929206848145e-01
1.161413565278053284e-01 1.447869688272476196e-01 2.451249398291110992e-02 3.549111783504486084e-01 -6.792965531349182129e-02 4.516979679465293884e-02 -5.198686197400093079e-02 -2.072034170851111412e-03 1.128125116229057312e-01 -1.025034263730049133e-01 3.842244446277618408e-01 2.169809043407440186e-01 -1.051611378788948059e-01 1.494719088077545166e-02 1.850910335779190063e-01 -2.395815029740333557e-02 9.409406781196594238e-02 -2.654199898242950439e-01 1.936802119016647339e-01 4.110495001077651978e-02 2.756894230842590332e-01 -1.606276333332061768e-01 -3.694137558341026306e-02 3.278198540210723877e-01 2.268528491258621216e-01 1.290163956582546234e-02 -2.091493755578994751e-01 -2.619341015815734863e-01 8.038436062633991241e-03 -2.789981663227081299e-02 -2.349075488746166229e-02 2.665516138076782227e-01
-1.821826696395874023e-01 -1.052256822586059570e-01 3.212826550006866455e-01 1.971684843301773071e-01 2.039327770471572876e-01 -7.174247503280639648e-02 5.976025015115737915e-02 1.813898235559463501e-01 -2.564980387687683105e-01 1.806003004312515259e-01 2.851868513971567154e-03 -1.049973722547292709e-02 -1.065538916736841202e-02 -1.169077828526496887e-01 1.804971098899841309e-01 -4.981224983930587769e-02 -3.647997975349426270e-01 -8.658454567193984985e-02 1.578198671340942383e-01 2.126220427453517914e-02 7.747545838356018066e-02 -2.910257577896118164e-01 -1.866793185472488403e-01 2.274474501609802246e-01 2.254234999418258667e-02 1.314767152070999146e-01 -1.334503740072250366e-01 -3.155375719070434570e-01 1.525464206933975220e-01 -1.379408091306686401e-01 -6.055511906743049622e-02 2.423121482133865356e-01
1.592968106269836426e-01 -2.757097221910953522e-02 4.759654775261878967e-02 -2.613936960697174072e-01 2.188462466001510620e-01 9.895334392786026001e-02 1.501757055521011353e-01 -2.206886112689971924e-01 -1.224421337246894836e-01 4.008236527442932129e-02 2.260755449533462524e-01 9.917858242988586426e-02 -3.551671281456947327e-02 1.464900374412536621e-01 1.877052932977676392e-01 -1.482954025268554688e-01 -1.715150624513626099e-01 -4.968093708157539368e-02 6.694127619266510010e-02 -1.440081149339675903e-01 8.432637155055999756e-02 -4.542405307292938232e-01 -3.036399744451045990e-02 -1.399762649089097977e-02 -1.815293282270431519e-01 1.200954616069793701e-01 -1.660175770521163940e-01 -5.224951729178428650e-02 -4.097082093358039856e-02 -2.741777300834655762e-01 -4.271137118339538574e-01 -9.069504588842391968e-02
2.339373081922531128e-01 1.036179885268211365e-01 8.229787647724151611e-02 2.704279124736785889e-01 1.045854315161705017e-01 -8.209112286567687988e-02 1.856002956628799438e-01 1.898765265941619873e-01 -5.827628448605537415e-02 7.540410012006759644e-02 2.641577087342739105e-02 1.397165209054946899e-01 -1.367566138505935669e-01 1.066315099596977234e-01 1.211710199713706970e-01 -1.214318796992301941e-01 8.593980967998504639e-02 -5.039390549063682556e-02 2.060080468654632568e-01 -1.190884411334991455e-01 1.063586696982383728e-01 -1.647099852561950684e-01 -3.143902719020843506e-01 3.149013817310333252e-01 -2.744135558605194092e-01 -1.294578909873962402e-01 -1.034487187862396240e-01 -2.756160795688629150e-01 -2.274308502674102783e-01 1.246262341737747192e-01 -2.570182979106903076e-01 -2.502369582653045654e-01
4.744385927915573120e-02 7.259625941514968872e-02 5.101442709565162659e-02 2.653701007366180420e-01 1.685070097446441650e-01 -2.304323762655258179e-02 -1.349389404058456421e-01 1.826255023479461670e-01 -5.670752841979265213e-03 5.898940842598676682e-03 1.022689938545227051e-01 3.571911528706550598e-02 2.167827822268009186e-02 -7.101439684629440308e-02 -4.067873582243919373e-02 -3.638254404067993164e-01 1.429700851440429688e-01 1.031873449683189392e-01 2.020286172628402710e-01 -3.169011771678924561e-01 2.901098132133483887e-01 -6.810270994901657104e-02 -1.051242128014564514e-01 3.432849049568176270e-01 -9.514266252517700195e-02 -1.861888915300369263e-01 -1.361378580331802368e-01 -3.572201132774353027e-01 1.037186458706855774e-01 2.635205984115600586e-01 -6.371895968914031982e-02 -1.532448232173919678e-01
2.170033901929855347e-01 -8.933115005493164062e-02 2.600500918924808502e-02 -1.518920063972473145e-01 1.494730561971664429e-01 8.341566473245620728e-02 -1.065912693738937378e-01 1.210479065775871277e-01 -3.616845011711120605e-01 -2.441246062517166138e-01 1.763562113046646118e-01 1.478773802518844604e-01 -2.713110148906707764e-01 1.562711745500564575e-01 2.621528208255767822e-01 1.232218518853187561e-01 -1.564701795578002930e-01 -7.580969482660293579e-02 -1.057443320751190186e-01 -2.350524626672267914e-02 1.291404217481613159e-01 -3.017240166664123535e-01 2.054580897092819214e-01 1.077375635504722595e-01 -3.802695870399475098e-02 2.722693793475627899e-02 -2.064332962036132812e-01 -2.193725705146789551e-01 5.626700073480606079e-02 -1.191914901137351990e-01 -3.551627993583679199e-01 -2.466793544590473175e-02
-1.064783036708831787e-01 -8.491007238626480103e-02 2.266787439584732056e-01 6.897931545972824097e-02 -7.161892950534820557e-02 4.666768014430999756e-02 3.453043103218078613e-02 -3.269234299659729004e-02 -9.092061966657638550e-02 1.872688680887222290e-01 1.489206552505493164e-01 2.630040049552917480e-01 -2.325637191534042358e-01 -2.052775025367736816e-01 1.326088756322860718e-01 -2.596927285194396973e-01 -2.414035350084304810e-01 -6.349782645702362061e-02 -6.376369297504425049e-02 5.423757433891296387e-02 -1.662889122962951660e-01 -3.943040668964385986e-01 -8.582969754934310913e-02 3.817387819290161133e-01 -1.646784394979476929e-01 9.403769671916961670e-02 -8.987212926149368286e-02 -1.588020324707031250e-01 -1.147903427481651306e-01 -1.772892922163009644e-01 2.689886689186096191e-01 -8.974292874336242676e-02
-1.675254851579666138e-01 4.030881449580192566e-02 1.320078670978546143e-01 -1.316701918840408325e-01 1.796644181013107300e-01 -7.528577465564012527e-03 -2.502809651196002960e-02 2.247719466686248779e-01 1.647696495056152344e-01 1.306260097771883011e-02 1.735283732414245605e-01 1.978747099637985229e-01 -1.669536381959915161e-01 -9.912443161010742188e-02 1.660680472850799561e-01 -1.944666951894760132e-01 4.520661383867263794e-02 -3.444010019302368164e-01 1.771458685398101807e-01 -7.028373330831527710e-02 2.559185922145843506e-01 -1.994645446538925171e-01 -4.339940100908279419e-02 2.803671061992645264e-01 -2.939873337745666504e-01 -5.985039100050926208e-02 -3.064264953136444092e-01 -1.248396784067153931e-01 -2.644478715956211090e-02 6.022158265113830566e-02 -9.023248404264450073e-02 3.125297725200653076e-01
1.741385757923126221e-01 -8.454945683479309082e-02 2.670928835868835449e-01 8.642520755529403687e-03 -1.517395973205566406e-01 4.672564193606376648e-02 2.063049972057342529e-01 -7.206059992313385010e-02 1.762481629848480225e-01 7.514256983995437622e-02 1.421960592269897461e-01 -5.548377707600593567e-02 9.737432748079299927e-02 2.793262600898742676e-01 1.266098618507385254e-01 -2.403281927108764648e-01 -8.065650612115859985e-02 -1.852138340473175049e-01 -1.855530142784118652e-01 -2.913354337215423584e-02 3.273682594299316406e-01 -2.325520813465118408e-01 -2.085371166467666626e-01 2.995130121707916260e-01 -1.462511867284774780e-01 1.136158108711242676e-01 -1.865451037883758545e-01 -1.181127130985260010e-01 2.754990756511688232e-01 -2.409098595380783081e-01 1.706749387085437775e-02 -9.507717937231063843e-02
-9.307287633419036865e-02 1.412811875343322754e-01 1.425734758377075195e-01 -1.098069250583648682e-01 2.032976895570755005e-01 8.496103435754776001e-02 -1.171791693195700645e-03 7.833587937057018280e-03 -1.470820903778076172e-01 3.812117874622344971e-02 1.022008806467056274e-01 1.869796961545944214e-01 -2.974220216274261475e-01 1.027444824576377869e-01 3.044453859329223633e-01 -1.409011185169219971e-01 -3.693706691265106201e-01 2.358876019716262817e-01 3.079078495502471924e-01 8.251722157001495361e-02 -4.259607195854187012e-02 -3.837110400199890137e-01 -1.219578161835670471e-01 1.448314487934112549e-01 1.200768724083900452e-01 7.985549420118331909e-02 5.392282456159591675e-02 -7.654336094856262207e-02 2.776776850223541260e-01 1.261149495840072632e-01 6.615222897380590439e-03 9.551917016506195068e-02
1.005598679184913635e-01 1.407521665096282959e-01 8.131602406501770020e-02 -2.547193467617034912e-01 -4.365008696913719177e-02 2.778548896312713623e-01 1.015213131904602051e-01 -7.942927628755569458e-02 -1.660360023379325867e-02 -9.348301589488983154e-02 -1.312622576951980591e-01 2.344400435686111450e-02 1.943098157644271851e-01 -4.528421536087989807e-02 9.919904172420501709e-02 -3.347831070423126221e-01 -2.214367836713790894e-01 -2.288268953561782837e-01 -2.321975380182266235e-01 -8.164618164300918579e-02 1.955861896276473999e-01 -1.632765978574752808e-01 -1.917008459568023682e-01 2.497218847274780273e-01 -2.731226086616516113e-01 1.011342704296112061e-01 -2.737985253334045410e-01 -4.556414857506752014e-02 2.416261285543441772e-01 -4.808426648378372192e-02 8.056908845901489258e-02 -2.434814125299453735e-01
-7.446142286062240601e-02 4.324875026941299438e-02 1.781584024429321289e-01 -1.648951470851898193e-01 1.355131119489669800e-01 1.887185573577880859e-01 2.742491476237773895e-02 1.761478930711746216e-01 4.229244962334632874e-02 7.861437276005744934e-03 8.071562647819519043e-02 3.989941775798797607e-01 2.151193842291831970e-02 1.633824557065963745e-01 -9.321379661560058594e-02 -1.689384430646896362e-01 3.718310734257102013e-03 -3.132969439029693604e-01 3.732113167643547058e-02 6.916411966085433960e-02 1.528291553258895874e-01 -2.296260595321655273e-01 2.479098886251449585e-01 1.237196475267410278e-01 -2.660082280635833740e-01 1.356347696855664253e-03 -3.250729143619537354e-01 -9.668679535388946533e-02 2.657654583454132080e-01 1.333620399236679077e-03 -2.953900396823883057e-01 -1.228038370609283447e-01
-2.684104070067405701e-02 1.912964433431625366e-01 1.089390963315963745e-01 1.463097631931304932e-01 1.566952764987945557e-01 -9.889025241136550903e-02 -1.254701614379882812e-01 8.716321550309658051e-03 5.467861890792846680e-02 3.014906309545040131e-02 3.718883693218231201e-01 2.001986950635910034e-01 -2.731516957283020020e-01 -6.949040293693542480e-02 7.548847049474716187e-02 -1.260562539100646973e-01 -1.086587645113468170e-02 -1.611994653940200806e-01 -1.643357574939727783e-01 2.019683420658111572e-01 2.369039952754974365e-01 -2.303798198699951172e-01 3.158841282129287720e-02 -8.036351948976516724e-02 -9.459423273801803589e-02 1.512379646301269531e-01 -5.010791867971420288e-02 -2.753224670886993408e-01 -5.164377391338348389e-02 -2.147446870803833008e-01 -4.710956811904907227e-01 -6.743694841861724854e-02
2.646291814744472504e-02 -7.773751020431518555e-02 -1.227206215262413025e-01 2.108647376298904419e-01 5.249179154634475708e-02 3.276402130722999573e-03 -3.726636990904808044e-02 1.685357093811035156e-01 -3.979598283767700195e-01 1.275212764739990234e-01 2.702474892139434814e-01 -2.339895628392696381e-02 -5.587647482752799988e-02 1.185656189918518066e-01 3.062648177146911621e-01 -2.707082331180572510e-01 -2.205128967761993408e-01 -1.379619091749191284e-01 1.192468181252479553e-01 -1.404568105936050415e-01 -2.913996018469333649e-02 4.193547740578651428e-02 -3.221460282802581787e-01 1.527747660875320435e-01 -2.161312252283096313e-01 -1.647761017084121704e-01 -1.184306591749191284e-01 -2.365437746047973633e-01 9.232541918754577637e-02 -1.203574761748313904e-01 -2.266342043876647949e-01 -1.383781582117080688e-01
2.664557695388793945e-01 2.508021295070648193e-01 1.730128526687622070e-01 4.260387271642684937e-02 2.696629337606282206e-07 2.074717432260513306e-01 -1.322033405303955078e-01 -1.709312759339809418e-02 -1.679399460554122925e-01 -8.258043974637985229e-02 3.812998533248901367e-01 1.260601729154586792e-01 1.002006903290748596e-01 -1.307733654975891113e-01 9.424507617950439453e-02 -6.903772801160812378e-02 -2.942548692226409912e-01 -9.323712438344955444e-03 6.443289667367935181e-02 -5.919814854860305786e-02 3.862039744853973389e-02 -4.487923085689544678e-01 1.343546062707901001e-01 1.075354069471359253e-01 7.428606599569320679e-02 1.628327965736389160e-01 -1.161686182022094727e-01 3.993847966194152832e-02 3.460578620433807373e-01 1.046829596161842346e-01 -1.563927382230758667e-01 8.541709184646606445e-02
-2.435288578271865845e-01 1.127746701240539551e-01 7.816408574581146240e-02 -1.545267850160598755e-01 1.211192458868026733e-02 3.624870628118515015e-02 -4.892353713512420654e-02 2.107912153005599976e-01 1.823852658271789551e-01 -1.133582890033721924e-01 -4.185290075838565826e-03 2.875901162624359131e-01 -2.612828016281127930e-01 -2.812036871910095215e-01 1.478894501924514771e-01 4.519196227192878723e-02 -2.024769932031631470e-01 -1.402536928653717041e-01 8.004141598939895630e-02 -2.013070881366729736e-01 3.087315559387207031e-01 -1.115236058831214905e-01 -1.987184137105941772e-01 1.635780185461044312e-02 -1.741054002195596695e-03 -6.312786787748336792e-02 -2.141067981719970703e-01 -1.931482553482055664e-01 3.645527660846710205e-01 1.458782255649566650e-01 -8.011510968208312988e-02 -2.162411361932754517e-01
1.276599913835525513e-01 -5.611026659607887268e-02 2.639079689979553223e-01 1.373342238366603851e-02 8.399734646081924438e-02 -1.215939447283744812e-01 3.856354951858520508e-02 1.223328933119773865e-01 -7.442138344049453735e-02 1.460783630609512329e-01 2.446268200874328613e-01 1.093115471303462982e-02 -1.000098511576652527e-01 -2.584221959114074707e-01 -1.344832591712474823e-02 -1.871217787265777588e-01 -1.888641268014907837e-01 7.994507253170013428e-02 3.597920536994934082e-01 -1.366292238235473633e-01 3.431896865367889404e-01 -2.227739244699478149e-01 -1.209962218999862671e-01 2.984202802181243896e-01 -5.016698688268661499e-02 1.739601939916610718e-01 -1.201826184988021851e-01 3.566235676407814026e-02 4.633425548672676086e-02 3.687430024147033691e-01 -2.310729026794433594e-02 1.586794853210449219e-01
-2.190928533673286438e-02 2.774753570556640625e-01 -2.434097975492477417e-01 1.112314090132713318e-01 -9.471784532070159912e-02 1.663193106651306152e-01 1.682788580656051636e-01 -2.816682755947113037e-01 -4.850650206208229065e-02 1.611073873937129974e-02 8.927427232265472412e-03 2.348078936338424683e-01 -3.898379802703857422e-01 -8.748072385787963867e-02 -1.747725531458854675e-02 -1.129416376352310181e-01 -3.119905889034271240e-01 -1.810161769390106201e-01 1.851590573787689209e-01 -1.654111593961715698e-01 6.904278695583343506e-02 -3.084984123706817627e-01 -2.346278540790081024e-02 2.910928428173065186e-01 1.060717254877090454e-01 1.212366372346878052e-01 -7.422795891761779785e-02 -1.766975522041320801e-01 1.619805842638015747e-01 -4.986516758799552917e-02 -2.566306665539741516e-02 8.406062424182891846e-02
-1.796501576900482178e-01 -1.366138309240341187e-01 2.064612358808517456e-01 9.702007472515106201e-02 1.288006454706192017e-01 2.318715900182723999e-01 2.419924437999725342e-01 1.824505776166915894e-01 -6.662771850824356079e-02 2.041098102927207947e-02 2.842259109020233154e-01 1.026538237929344177e-01 -2.876507937908172607e-01 1.625580340623855591e-01 -2.263241559267044067e-01 -9.443793445825576782e-03 -3.453926146030426025e-01 -1.408821046352386475e-01 1.589199602603912354e-01 -9.704385697841644287e-02 1.537061575800180435e-02 -1.022425815463066101e-01 -1.234130561351776123e-01 1.749223321676254272e-01 3.482475131750106812e-02 8.284923434257507324e-02 -6.027431786060333252e-02 4.577949270606040955e-02 2.173394411802291870e-01 -3.661402165889739990e-01 -2.194627374410629272e-02 -2.285717129707336426e-01
-1.394817233085632324e-01 -2.117589414119720459e-01 -2.497794479131698608e-01 5.601315945386886597e-02 -1.427099853754043579e-01 1.919304132461547852e-01 -1.641929522156715393e-02 9.039532393217086792e-02 7.092814892530441284e-02 -2.379348874092102051e-01 1.537452042102813721e-01 -1.855946145951747894e-02 -1.605007350444793701e-01 2.114708721637725830e-01 -1.063003987073898315e-01 -6.820120662450790405e-02 -7.777410745620727539e-02 -1.559795439243316650e-01 -7.880840450525283813e-03 -2.107804566621780396e-01 -1.262075155973434448e-01 -3.094514608383178711e-01 3.513477742671966553e-02 4.430502653121948242e-01 -9.305383265018463135e-02 -2.245669020339846611e-03 -2.541266679763793945e-01 -7.187462598085403442e-02 2.897920608520507812e-01 2.300115674734115601e-01 -1.534139066934585571e-01 9.776212275028228760e-02
1.987668871879577637e-01 -1.618365794420242310e-01 -1.057608332484960556e-02 -1.705109886825084686e-02 3.776243329048156738e-02 -1.642956733703613281e-01 -9.266760945320129395e-02 6.848070770502090454e-02 -3.639687895774841309e-01 5.739620421081781387e-03 2.267942577600479126e-01 1.885835081338882446e-01 -2.238975912332534790e-01 1.959845125675201416e-01 1.971640624105930328e-02 -1.456256806850433350e-01 1.156329438090324402e-01 -3.114915490150451660e-01 -1.144123524427413940e-01 -9.095439314842224121e-02 2.347648292779922485e-01 -4.716017842292785645e-01 -2.378957159817218781e-02 9.269055724143981934e-02 -2.072838246822357178e-01 2.408746927976608276e-01 -1.535419188439846039e-02 -3.266382589936256409e-02 1.259292364120483398e-01 -7.175105810165405273e-02 -1.396567076444625854e-01 3.632225468754768372e-02
1.678633093833923340e-01 9.883373975753784180e-02 8.804555237293243408e-02 4.468452557921409607e-02 -9.970282018184661865e-02 1.805530190467834473e-01 -2.441686391830444336e-01 -1.940519362688064575e-01 -2.167472839355468750e-01 8.211633563041687012e-02 2.546130120754241943e-01 2.153932601213455200e-01 1.974324928596615791e-03 -1.088012456893920898e-01 9.951800107955932617e-02 -2.193024158477783203e-01 -1.098018586635589600e-01 -1.849274486303329468e-01 2.704748213291168213e-01 -1.028572395443916321e-01 1.932702064514160156e-01 -2.755725979804992676e-01 3.488620817661285400e-01 2.636790573596954346e-01 -1.772480458021163940e-01 -8.261326700448989868e-02 -1.340279728174209595e-01 -3.389758616685867310e-02 1.583693474531173706e-01 -1.548361480236053467e-01 -4.382952675223350525e-02 -1.867106258869171143e-01
-8.378876745700836182e-02 -1.672012954950332642e-01 8.582628518342971802e-02 3.716610670089721680e-01 1.310300529003143311e-01 1.717005223035812378e-01 4.361595585942268372e-02 3.230177238583564758e-02 -6.640084832906723022e-02 -5.447270348668098450e-02 1.181308031082153320e-01 1.458669900894165039e-01 -1.644991338253021240e-01 -9.162043035030364990e-02 2.096701562404632568e-01 -3.074082434177398682e-01 -4.643049463629722595e-02 2.043072581291198730e-01 4.438881203532218933e-02 -1.398970931768417358e-01 -2.571650147438049316e-01 -3.723031282424926758e-01 8.897525072097778320e-02 9.386604279279708862e-02 -1.278705988079309464e-02 1.746502518653869629e-01 -3.683790862560272217e-01 1.506372392177581787e-01 2.509872019290924072e-01 -7.425309717655181885e-02 -3.286535665392875671e-02 -8.858074992895126343e-02
-3.247860968112945557e-01 -2.997785210609436035e-01 5.168811976909637451e-02 2.541185319423675537e-01 -1.639664638787508011e-03 3.285960555076599121e-01 -1.002401560544967651e-01 2.690534293651580811e-02 1.236083507537841797e-01 -4.867820069193840027e-02 2.310925722122192383e-01 2.125257402658462524e-01 -1.646173447370529175e-01 5.334124341607093811e-02 -1.514364331960678101e-01 -1.728594899177551270e-01 -5.550243705511093140e-02 -7.590667903423309326e-02 1.904262155294418335e-01 -5.615150555968284607e-02 -1.159025728702545166e-01 -3.422485291957855225e-01 -1.031322926282882690e-01 1.553284823894500732e-01 2.182626277208328247e-01 4.582945629954338074e-02 -1.582224965095520020e-01 -3.388294577598571777e-02 2.239819765090942383e-01 1.456773132085800171e-01 -1.385827362537384033e-01 -1.989157944917678833e-01
4.144039750099182129e-02 2.772054448723793030e-02 -1.271774470806121826e-01 -9.621635824441909790e-02 5.668569728732109070e-02 7.117816805839538574e-02 -1.719453632831573486e-01 -6.486912071704864502e-02 6.413459032773971558e-02 -1.074400842189788818e-01 -3.892016410827636719e-02 -1.517268270254135132e-01 -1.758576929569244385e-01 -2.154725044965744019e-02 -8.499692380428314209e-02 -4.063398540019989014e-01 -3.788403570652008057e-01 -1.766764372587203979e-01 -2.799435257911682129e-01 9.536091983318328857e-02 7.494239509105682373e-02 -3.034391999244689941e-01 6.857982277870178223e-02 1.842254251241683960e-01 1.038912609219551086e-01 2.050177752971649170e-01 -1.402300149202346802e-01 -1.876680105924606323e-01 1.787829101085662842e-01 -1.685599051415920258e-02 -1.575672924518585205e-01 -3.504221439361572266e-01
-1.814934164285659790e-01 -2.279418110847473145e-01 -7.181712985038757324e-02 1.313535682857036591e-02 1.412811279296875000e-01 3.907763212919235229e-02 3.170847594738006592e-01 2.254734635353088379e-01 2.593751996755599976e-03 -9.725683182477951050e-02 8.726792037487030029e-02 2.783727645874023438e-01 -1.869729012250900269e-01 -5.727296322584152222e-02 1.873922049999237061e-01 -7.588893920183181763e-02 8.922825008630752563e-02 1.316584050655364990e-01 2.366418093442916870e-01 -2.857388556003570557e-02 1.695160269737243652e-01 -9.960913658142089844e-02 9.671042859554290771e-02 4.355403780937194824e-01 -2.697170376777648926e-01 -8.886566385626792908e-03 -1.735868752002716064e-01 -9.893795102834701538e-02 -5.409269779920578003e-02 1.603976488113403320e-01 -2.247478663921356201e-01 -2.269086837768554688e-01
-5.563529953360557556e-02 1.737456172704696655e-01 1.464508101344108582e-02 8.522824943065643311e-02 9.838147461414337158e-02 -8.699843287467956543e-02 -1.147087588906288147e-01 -5.263834819197654724e-02 -1.060598790645599365e-01 -2.567006833851337433e-02 2.404522448778152466e-01 1.540235280990600586e-01 -1.799205094575881958e-01 1.609766036272048950e-01 3.457064628601074219e-01 8.796424418687820435e-02 -2.873314321041107178e-01 -3.863038122653961182e-02 7.620388269424438477e-02 -7.339655607938766479e-02 2.678337693214416504e-01 -2.856179475784301758e-01 -1.572849005460739136e-01 2.835908830165863037e-01 2.918602228164672852e-01 -2.178785353899002075e-01 -1.477303951978683472e-01 1.611878350377082825e-02 2.809388339519500732e-01 1.079808454960584641e-02 3.472789190709590912e-03 -2.440591454505920410e-01
6.946759670972824097e-02 2.658324539661407471e-01 -1.903522163629531860e-01 2.963123917579650879e-01 -2.254032194614410400e-01 1.145501658320426941e-01 1.707260757684707642e-01 -9.193962067365646362e-02 -1.416461616754531860e-01 -1.409966945648193359e-01 6.750687956809997559e-02 -2.416486665606498718e-02 -4.184716939926147461e-02 1.594355255365371704e-01 9.940185584127902985e-03 -3.700185418128967285e-01 -1.234841160476207733e-02 -1.216283626854419708e-02 5.776007845997810364e-02 -1.281861215829849243e-02 1.304915845394134521e-01 -2.291717380285263062e-01 -2.064943760633468628e-01 2.711681425571441650e-01 -2.453990578651428223e-01 1.650037616491317749e-01 8.094060420989990234e-02 -2.118774950504302979e-01 2.501814626157283783e-02 -1.682434827089309692e-01 -1.565531194210052490e-01 -3.283649981021881104e-01
-2.053282856941223145e-01 -4.267501458525657654e-02 1.719667166471481323e-01 2.677325010299682617e-01 1.672440022230148315e-01 9.670904837548732758e-03 1.711936146020889282e-01 -8.069039136171340942e-02 -3.937056064605712891e-01 -5.431747436523437500e-02 3.140528500080108643e-02 2.920986711978912354e-01 -8.642938733100891113e-02 -8.929892629384994507e-02 1.718430668115615845e-01 -3.360964357852935791e-01 -9.318539500236511230e-02 -3.837096989154815674e-01 5.599180608987808228e-02 -1.552882939577102661e-01 1.783472746610641479e-01 -1.465078592300415039e-01 -7.277417927980422974e-02 7.178977131843566895e-02 -1.610648259520530701e-02 7.705336436629295349e-03 1.302138417959213257e-01 -7.944044470787048340e-02 1.789565384387969971e-01 -9.837884455919265747e-02 -2.434135228395462036e-01 -1.313709318637847900e-01
-3.304647281765937805e-02 1.808879822492599487e-01 -5.696025863289833069e-02 4.355680048465728760e-01 2.705869078636169434e-02 1.713997423648834229e-01 -1.320406980812549591e-02 1.004471480846405029e-01 -2.152118980884552002e-01 -1.510530114173889160e-01 5.464516207575798035e-02 -1.303905248641967773e-01 -2.915974259376525879e-01 2.122876048088073730e-02 1.410383433103561401e-01 -1.509852707386016846e-01 -1.553212478756904602e-02 8.965718746185302734e-02 3.633332997560501099e-02 -6.495691835880279541e-02 8.680790662765502930e-02 -1.753571778535842896e-01 7.060875743627548218e-02 2.841425240039825439e-01 -1.996655911207199097e-01 6.450635939836502075e-02 -7.389982044696807861e-02 -7.864410430192947388e-02 1.569586545228958130e-01 -6.587096303701400757e-02 -1.620608568191528320e-01 -5.165469646453857422e-01
1.591732501983642578e-01 1.999169141054153442e-01 -2.401309087872505188e-02 4.566791057586669922e-01 -1.239998340606689453e-01 1.478812396526336670e-01 -1.133248507976531982e-01 3.010090626776218414e-02 -1.886672377586364746e-01 3.281776234507560730e-02 2.223828807473182678e-02 -3.613830357789993286e-02 -1.438130140304565430e-01 -6.518006324768066406e-02 3.211319148540496826e-01 -2.258909940719604492e-01 1.007871329784393311e-01 3.682884946465492249e-02 -6.294434517621994019e-02 -1.241289451718330383e-01 9.432560950517654419e-02 -1.560660302639007568e-01 3.570628911256790161e-02 1.624890118837356567e-01 -2.441143244504928589e-01 1.212071999907493591e-01 -2.872224748134613037e-01 -1.443364918231964111e-01 3.121159076690673828e-01 1.544876396656036377e-01 -2.494648545980453491e-01 -6.380423158407211304e-02
7.243421673774719238e-02 3.224895596504211426e-01 6.308858841657638550e-02 -1.332694292068481445e-01 -1.183539330959320068e-01 2.929998338222503662e-01 -2.256775945425033569e-01 1.115897297859191895e-01 -2.983573824167251587e-02 2.019189670681953430e-02 1.111960262060165405e-01 2.529603838920593262e-01 -3.885914338752627373e-04 -3.765098750591278076e-02 4.693005234003067017e-02 -2.388581186532974243e-01 -2.101768106222152710e-01 1.604891940951347351e-02 2.942267656326293945e-01 -2.810448706150054932e-01 1.573369801044464111e-01 -2.131929993629455566e-01 3.390361741185188293e-02 7.472607493400573730e-02 9.144194424152374268e-02 4.242559522390365601e-02 -8.894114196300506592e-02 1.662384569644927979e-01 2.905415296554565430e-01 -3.409579694271087646e-01 -1.440861523151397705e-01 -1.157026141881942749e-01
1.481598019599914551e-01 -2.115681469440460205e-01 3.925551474094390869e-02 -1.206466257572174072e-01 -2.474450320005416870e-02 1.245492175221443176e-01 -6.242851912975311279e-02 2.722898125648498535e-01 -2.163244932889938354e-01 3.636053204536437988e-02 1.095165088772773743e-01 3.667456209659576416e-01 -1.150585636496543884e-01 8.512694388628005981e-03 2.452398240566253662e-01 -8.254365622997283936e-02 7.056970894336700439e-02 2.696883976459503174e-01 4.441555589437484741e-03 -2.214034646749496460e-01 1.338008977472782135e-02 -2.877251207828521729e-01 -3.969945013523101807e-01 1.562593877315521240e-01 2.195975184440612793e-01 2.551919221878051758e-01 -1.909792870283126831e-01 2.529163472354412079e-02 6.131500378251075745e-02 -5.651986226439476013e-03 -4.485120251774787903e-02 1.209253817796707153e-02
6.473529338836669922e-02 -8.040019869804382324e-02 -2.961355028674006462e-03 3.607480525970458984e-01 1.066684499382972717e-01 1.535278409719467163e-01 -3.062798641622066498e-02 8.949344605207443237e-02 -7.663890719413757324e-02 -9.465090185403823853e-02 -6.166622415184974670e-02 -1.049419492483139038e-01 -2.231946885585784912e-01 -5.061073228716850281e-03 2.221613824367523193e-01 -2.188792824745178223e-01 -1.041417196393013000e-01 2.319077253341674805e-01 1.185979470610618591e-01 -3.503737226128578186e-02 -1.330567002296447754e-01 -4.124592542648315430e-01 3.311609104275703430e-02 -7.635439396835863590e-04 -2.822117209434509277e-01 2.728902697563171387e-01 -2.658662497997283936e-01 -1.745505444705486298e-02 3.045803606510162354e-01 -1.856117248535156250e-01 -1.306816339492797852e-01 -1.742819882929325104e-02
[truncated: 3,274,948 more chars]
