# Supplementary material for: The Language of Innovation
Source: PLoS One. 2020 Apr 30;15(4):e0230107. doi: 10.1371/journal.pone.0230107 (PMC7194493; doi:10.1371/journal.pone.0230107)
Supplement: S13 File — (GZ) [file pone.0230107.s013.tar.gz › 1991-1995/V2Run_5_VS_4500_embeddings1991-1995ED32.txt]

-2.056936919689178467e-01 1.551133692264556885e-01 -1.837627589702606201e-01 -2.123794555664062500e-01 -2.537056207656860352e-01 -2.090914174914360046e-02 3.920653760433197021e-01 -9.862525761127471924e-02 -4.634264856576919556e-02 -4.798082411289215088e-01 -2.001669406890869141e-01 -8.556975424289703369e-02 7.278775423765182495e-02 -1.253265142440795898e-01 1.369404047727584839e-01 -1.274994909763336182e-01 3.086453303694725037e-03 -2.981496043503284454e-02 -2.916601896286010742e-01 -1.885586231946945190e-02 1.492963433265686035e-01 2.468392997980117798e-01 1.473132753744721413e-03 8.978648483753204346e-02 9.766323119401931763e-02 -1.243779212236404419e-01 -2.165074050426483154e-01 -1.094709336757659912e-01 -1.005928665399551392e-01 -1.086821109056472778e-01 2.673535374924540520e-03 8.565330505371093750e-02
-2.127272039651870728e-01 2.179500907659530640e-01 -1.766621172428131104e-01 2.906312048435211182e-02 7.001923769712448120e-02 -1.120302602648735046e-01 1.982993930578231812e-01 1.530639827251434326e-01 -1.436906009912490845e-01 -2.143611907958984375e-01 -8.349193632602691650e-02 5.873265489935874939e-02 3.784586908295750618e-03 1.248535737395286560e-01 -1.773914396762847900e-01 -1.902076154947280884e-01 3.347591161727905273e-01 2.858967185020446777e-01 8.549538999795913696e-02 1.436704099178314209e-01 3.813141286373138428e-01 -2.501352317631244659e-02 3.232741057872772217e-01 2.216048985719680786e-01 1.351520717144012451e-01 -1.227711662650108337e-01 2.495574057102203369e-01 -4.162022843956947327e-02 -5.023031309247016907e-02 -9.090743213891983032e-02 7.167037576436996460e-02 7.236776873469352722e-03
-8.204991370439529419e-02 3.966136276721954346e-01 7.320992648601531982e-02 4.919083788990974426e-03 1.116773188114166260e-01 1.341435760259628296e-01 1.161719337105751038e-01 -2.814381420612335205e-01 1.339794248342514038e-01 -2.902696430683135986e-01 -1.048480793833732605e-01 1.294318437576293945e-01 1.967958658933639526e-01 4.554781317710876465e-02 -1.071616932749748230e-01 1.176281552761793137e-02 6.868733465671539307e-02 7.862717658281326294e-02 -1.122503206133842468e-01 2.057747989892959595e-01 2.851507961750030518e-01 1.563071161508560181e-01 1.378660798072814941e-01 -1.131450831890106201e-01 3.946218490600585938e-01 4.668220132589340210e-02 8.896651864051818848e-02 -7.911946624517440796e-02 1.347989439964294434e-01 -9.282887727022171021e-02 1.475154310464859009e-01 3.178194165229797363e-01
-1.321565508842468262e-01 3.764004111289978027e-01 1.079417206346988678e-02 -1.570807248353958130e-01 1.339533030986785889e-01 2.192637622356414795e-01 4.096866548061370850e-01 4.103431478142738342e-02 -2.540754899382591248e-02 -2.549310624599456787e-01 4.380967468023300171e-03 5.942943319678306580e-02 2.597896456718444824e-01 2.471955269575119019e-01 3.904017433524131775e-02 -8.819373697042465210e-02 2.845593690872192383e-01 1.517900526523590088e-01 1.089295968413352966e-01 2.781047224998474121e-01 7.212057709693908691e-02 -1.053075119853019714e-01 -1.910259276628494263e-01 -1.383533030748367310e-01 3.223675116896629333e-02 -1.000486779958009720e-02 1.154593229293823242e-01 7.869404554367065430e-02 1.157447472214698792e-01 7.399252615869045258e-03 7.156343013048171997e-02 2.627791464328765869e-01
-2.293209433555603027e-01 3.765226304531097412e-01 8.131658285856246948e-02 -2.538293898105621338e-01 -1.311030089855194092e-01 9.949731081724166870e-02 2.689964175224304199e-01 1.470104008913040161e-01 -1.964455693960189819e-01 -7.140464335680007935e-02 -6.451622396707534790e-02 -9.810891747474670410e-02 2.054747194051742554e-01 2.011719942092895508e-01 -2.172566950321197510e-01 -7.362426072359085083e-02 3.047504425048828125e-01 -5.479401350021362305e-02 -7.537104189395904541e-02 2.518014907836914062e-01 1.778474897146224976e-01 -1.445020139217376709e-01 3.510909900069236755e-02 -6.791251897811889648e-02 1.485775858163833618e-01 2.166127860546112061e-01 -1.655757129192352295e-01 -8.789517730474472046e-02 3.057755902409553528e-02 -2.534982562065124512e-01 1.674515306949615479e-01 8.051577955484390259e-03
-1.294309943914413452e-01 1.914281398057937622e-01 -4.202177226543426514e-01 4.649455100297927856e-02 -2.131781727075576782e-01 1.082641631364822388e-01 1.892792284488677979e-01 -1.715300604701042175e-02 1.324969083070755005e-01 3.162883594632148743e-02 3.246236220002174377e-02 -2.891922295093536377e-01 1.744488775730133057e-01 4.863636568188667297e-02 4.092623293399810791e-02 -1.797553002834320068e-01 6.333463639020919800e-02 2.976014912128448486e-01 7.154741883277893066e-02 1.291757076978683472e-01 1.495271176099777222e-01 2.491319477558135986e-01 3.529192134737968445e-02 -2.581626474857330322e-01 2.884404957294464111e-01 -6.866561621427536011e-02 -1.332687139511108398e-01 -2.903111837804317474e-02 2.438797950744628906e-01 -1.070166751742362976e-01 2.345718443393707275e-01 -7.329788804054260254e-02
1.673231273889541626e-02 2.677876353263854980e-01 -2.036515623331069946e-01 -1.053700223565101624e-01 -1.055869907140731812e-01 2.588408291339874268e-01 2.770320475101470947e-01 -5.609510838985443115e-02 -2.666471526026725769e-02 -5.585229396820068359e-02 -2.684007287025451660e-01 2.399096190929412842e-01 -1.662596501410007477e-02 1.175694987177848816e-01 3.356920182704925537e-02 -7.577591389417648315e-02 2.661979496479034424e-01 -1.637767106294631958e-01 -1.104796230792999268e-01 1.090986505150794983e-01 3.378861546516418457e-01 1.038980931043624878e-01 4.398718103766441345e-02 7.153602689504623413e-02 1.118428111076354980e-01 -2.744008898735046387e-01 1.152084469795227051e-01 -5.393027793616056442e-03 4.067156016826629639e-01 -8.893720805644989014e-02 1.852209120988845825e-01 -2.123645134270191193e-02
-1.710226759314537048e-02 2.685174047946929932e-01 -1.750435680150985718e-03 -2.437873631715774536e-01 2.050552666187286377e-01 -7.964152842760086060e-02 4.010905027389526367e-01 -1.512271612882614136e-01 -1.142954900860786438e-01 -2.846866250038146973e-01 -6.110391020774841309e-02 1.430660337209701538e-01 2.342466264963150024e-01 1.609214246273040771e-01 1.733413636684417725e-01 -1.412514001131057739e-01 1.977467834949493408e-01 1.245112791657447815e-01 -2.420589141547679901e-02 -4.148734360933303833e-02 2.835724651813507080e-01 6.292636692523956299e-02 -1.451916992664337158e-01 -8.282118290662765503e-02 3.619648814201354980e-01 1.679563671350479126e-01 1.357717216014862061e-01 -9.561403840780258179e-02 3.501727804541587830e-02 -1.644600778818130493e-01 -5.143978074193000793e-02 -2.924834843724966049e-03
-3.808744251728057861e-02 4.901292920112609863e-01 -3.713797032833099365e-02 5.250735580921173096e-02 2.504385113716125488e-01 2.264712937176227570e-02 3.849675357341766357e-01 -3.540983423590660095e-02 -2.227884531021118164e-01 -1.228712648153305054e-01 -1.701347380876541138e-01 6.341664120554924011e-03 -7.017846405506134033e-02 -2.385970056056976318e-01 2.053332515060901642e-02 -8.361136913299560547e-02 2.453051358461380005e-01 2.713456563651561737e-02 4.828569665551185608e-02 -9.004638344049453735e-02 2.956609427928924561e-01 2.529707849025726318e-01 -6.975145637989044189e-02 1.963998973369598389e-01 1.334886848926544189e-01 -1.932695358991622925e-01 1.749891042709350586e-02 1.641159504652023315e-01 5.667424574494361877e-02 -1.630771160125732422e-01 7.593377493321895599e-03 6.402473896741867065e-03
-6.946179270744323730e-02 3.507786393165588379e-01 -2.231766581535339355e-01 -7.015991210937500000e-02 1.217981353402137756e-01 4.939073231071233749e-03 7.327328622341156006e-02 7.829473912715911865e-02 -1.969261020421981812e-01 -3.317795693874359131e-01 3.172451257705688477e-02 -1.624791026115417480e-01 6.348742544651031494e-02 -9.444691985845565796e-02 9.581825137138366699e-02 -6.551863253116607666e-02 1.962424069643020630e-01 -2.482851296663284302e-01 2.441463768482208252e-01 2.677597999572753906e-01 3.512865006923675537e-01 -6.801954004913568497e-03 2.112360894680023193e-01 1.023080572485923767e-01 2.926149368286132812e-01 -8.266140520572662354e-02 6.926911324262619019e-02 -8.675000816583633423e-02 -7.812554389238357544e-02 -4.755907505750656128e-02 2.330540120601654053e-01 -1.043913364410400391e-01
5.856675282120704651e-02 4.800360202789306641e-01 -2.222756892442703247e-01 2.319997698068618774e-01 -3.794525563716888428e-02 1.026452854275703430e-01 1.809080541133880615e-01 8.696340024471282959e-03 -4.116449132561683655e-02 -1.424690335988998413e-01 -5.478467047214508057e-02 2.119781915098428726e-03 6.483172625303268433e-02 5.045830085873603821e-02 2.976532578468322754e-01 -1.317581832408905029e-01 1.844618767499923706e-01 -8.092189580202102661e-02 2.706335857510566711e-02 3.438496589660644531e-01 3.311719000339508057e-01 3.164493665099143982e-02 2.446153461933135986e-01 2.172386795282363892e-01 1.468663960695266724e-01 -2.373980432748794556e-01 -7.313122041523456573e-03 -7.240761071443557739e-02 -1.384550519287586212e-02 -3.219566494226455688e-02 -1.024339944124221802e-01 -9.072560817003250122e-02
1.342767179012298584e-01 5.491853356361389160e-01 1.695523411035537720e-02 -1.359561085700988770e-01 6.904101371765136719e-02 7.026046514511108398e-02 1.426543146371841431e-01 -1.088669300079345703e-01 -6.842534244060516357e-02 -3.119261264801025391e-01 -7.592398673295974731e-02 -3.546378016471862793e-02 -1.563500910997390747e-01 -5.088571459054946899e-02 -2.093062363564968109e-02 -9.220065921545028687e-02 2.642280757427215576e-01 2.211302667856216431e-01 -3.338944911956787109e-02 -3.762146225199103355e-03 3.538231551647186279e-01 3.453794866800308228e-02 1.446551829576492310e-01 1.295375525951385498e-01 6.477116793394088745e-02 2.999246492981910706e-02 4.142429679632186890e-02 3.038683533668518066e-01 1.566533446311950684e-01 -1.046084016561508179e-01 -2.241127043962478638e-01 7.696275413036346436e-02
1.021947041153907776e-01 1.803522109985351562e-01 -7.853528857231140137e-02 -1.327596418559551239e-02 1.075938865542411804e-01 6.965916138142347336e-03 5.442071557044982910e-01 1.868288367986679077e-01 2.864495515823364258e-01 -3.050968050956726074e-01 -2.003213018178939819e-01 2.471061609685420990e-02 1.519885845482349396e-02 7.605241984128952026e-02 8.686295151710510254e-02 -1.066723931580781937e-02 3.021404147148132324e-01 4.446331039071083069e-02 -2.354648858308792114e-01 1.460125893354415894e-01 1.923042088747024536e-01 1.788711696863174438e-01 1.792574301362037659e-02 -6.879397481679916382e-02 2.673615515232086182e-01 1.346390880644321442e-02 1.100133657455444336e-01 -7.516833394765853882e-02 2.415292151272296906e-02 -6.392485648393630981e-02 -1.251807957887649536e-01 1.569317877292633057e-01
5.144133698195219040e-03 3.226552903652191162e-01 1.990552991628646851e-02 -1.901995390653610229e-01 -6.013807654380798340e-02 4.085734114050865173e-02 3.369671404361724854e-01 7.067768275737762451e-02 -1.373706758022308350e-01 -7.814215868711471558e-02 -1.044584065675735474e-02 -2.446178346872329712e-02 1.017898842692375183e-01 -1.539551615715026855e-01 9.137557446956634521e-02 7.595946639776229858e-02 9.774175286293029785e-02 -4.893849417567253113e-02 -1.138281151652336121e-01 1.948255449533462524e-01 3.521757721900939941e-01 1.076449155807495117e-01 -3.557059541344642639e-02 -5.714204534888267517e-02 3.766337931156158447e-01 -9.217080473899841309e-02 -4.898743331432342529e-02 -2.027891725301742554e-01 2.288533300161361694e-01 1.421791017055511475e-01 2.017730474472045898e-01 3.891259431838989258e-01
-1.344113200902938843e-01 4.225187003612518311e-01 -2.879194617271423340e-01 -6.314606964588165283e-02 -2.660192921757698059e-02 2.217263728380203247e-01 4.573702812194824219e-01 -1.615132093429565430e-01 -6.736639142036437988e-02 -1.683210730552673340e-01 -6.014392152428627014e-02 1.009142622351646423e-01 8.870879188179969788e-03 1.811296045780181885e-01 -1.620542556047439575e-01 -1.303981896489858627e-02 1.109434366226196289e-01 1.319242417812347412e-01 1.144046187400817871e-01 2.952596247196197510e-01 6.189478188753128052e-02 6.321072578430175781e-02 -1.205975040793418884e-01 7.710850238800048828e-02 2.454203218221664429e-01 9.232899546623229980e-02 -6.678307801485061646e-02 -7.094727456569671631e-02 -5.000434815883636475e-02 -1.800055354833602905e-01 7.188677787780761719e-02 -2.208580672740936279e-01
-6.000522151589393616e-02 1.534764170646667480e-01 -1.784621030092239380e-01 -2.248715609312057495e-01 -1.637800931930541992e-01 2.069158107042312622e-01 2.319805622100830078e-01 1.396639496088027954e-01 8.302740752696990967e-02 -1.650209426879882812e-01 1.293548792600631714e-01 -3.416985869407653809e-01 -1.977609395980834961e-01 1.899894177913665771e-01 -1.258715540170669556e-01 -3.025695979595184326e-01 3.711727857589721680e-01 1.615547109395265579e-03 -1.966854929924011230e-01 -2.392752915620803833e-01 1.243473961949348450e-01 4.331532865762710571e-02 -1.193278133869171143e-01 -4.582539945840835571e-02 1.448355913162231445e-01 -1.537551730871200562e-01 -1.179921627044677734e-01 -1.297033727169036865e-01 1.563191264867782593e-01 4.577522352337837219e-02 1.450441330671310425e-01 8.328608423471450806e-02
9.345474839210510254e-02 1.942396908998489380e-01 -4.380768910050392151e-02 -1.539081335067749023e-01 2.215378731489181519e-01 1.574940532445907593e-01 5.234602093696594238e-01 7.740383502095937729e-03 -2.656578319147229195e-03 -2.125883996486663818e-01 3.951880335807800293e-02 2.213705703616142273e-02 -1.918192207813262939e-01 -8.114685863256454468e-02 8.787030354142189026e-03 -1.089940741658210754e-01 2.425851970911026001e-01 2.347227931022644043e-02 -1.216140091419219971e-01 2.040345966815948486e-01 1.897816061973571777e-01 2.226509004831314087e-01 5.277067422866821289e-03 1.399549283087253571e-02 4.101215004920959473e-01 1.369622945785522461e-01 -5.006261914968490601e-02 -1.659273803234100342e-01 5.371167138218879700e-02 2.266208268702030182e-02 1.835819184780120850e-01 1.471644490957260132e-01
-7.483834773302078247e-02 3.868503272533416748e-01 -2.206535078585147858e-02 7.128512859344482422e-02 -1.348503381013870239e-01 5.640977993607521057e-02 1.722219586372375488e-02 7.787866517901420593e-03 -2.807492017745971680e-02 -4.084333181381225586e-01 -9.863986074924468994e-02 9.625446051359176636e-02 -4.927494376897811890e-02 8.263364434242248535e-03 1.229320168495178223e-01 1.196552738547325134e-01 2.302940040826797485e-01 3.025408647954463959e-02 -9.506256878376007080e-02 2.901262342929840088e-01 4.604238867759704590e-01 1.074834465980529785e-01 5.446029081940650940e-02 4.870301112532615662e-02 2.590541839599609375e-01 -1.771560758352279663e-01 -1.785673201084136963e-01 -2.754565700888633728e-02 -7.137089967727661133e-02 -1.462037116289138794e-01 -6.427535414695739746e-02 -2.472779899835586548e-01
-9.925113990902900696e-03 3.328338861465454102e-01 7.539781276136636734e-03 -5.294832959771156311e-02 4.068860784173011780e-02 2.727512419223785400e-01 4.531241059303283691e-01 8.384326845407485962e-02 -1.282286643981933594e-01 1.338785141706466675e-01 1.682281307876110077e-02 -8.666262775659561157e-02 -1.200062781572341919e-02 2.023024410009384155e-01 7.678285241127014160e-02 -3.610593732446432114e-03 3.990606665611267090e-01 7.542219758033752441e-02 2.711820788681507111e-02 3.525706231594085693e-01 1.837835311889648438e-01 -8.741754293441772461e-02 -2.720617316663265228e-02 -4.525971785187721252e-02 2.417008280754089355e-01 8.770599216222763062e-02 -2.572277188301086426e-01 1.939800754189491272e-02 -1.540260016918182373e-01 -8.229152113199234009e-02 3.371505439281463623e-02 1.012487933039665222e-01
-7.472337037324905396e-02 3.435938656330108643e-01 -2.054063975811004639e-01 -1.220092251896858215e-01 2.092589437961578369e-01 -7.311972230672836304e-02 3.894608616828918457e-01 -9.874906390905380249e-03 1.118716672062873840e-01 -8.887232095003128052e-02 -1.298709362745285034e-01 4.047221317887306213e-02 3.586004078388214111e-01 -2.746114432811737061e-01 1.689058393239974976e-01 -1.014472022652626038e-01 3.092086017131805420e-01 1.280882805585861206e-01 -1.556451916694641113e-01 1.452262103557586670e-01 1.117055639624595642e-01 1.693864539265632629e-02 2.375077456235885620e-02 -1.121173202991485596e-01 2.565340101718902588e-01 -1.161968633532524109e-01 1.721496880054473877e-01 -4.532146081328392029e-02 -7.537493109703063965e-02 -6.189363449811935425e-02 -9.837095439434051514e-02 1.523223221302032471e-01
8.626252412796020508e-02 2.232641875743865967e-01 -6.625155359506607056e-02 -2.268274128437042236e-01 -2.501708269119262695e-01 -4.317100346088409424e-02 6.454911082983016968e-02 1.077818591147661209e-02 -3.925071656703948975e-02 -3.605696260929107666e-01 3.717481344938278198e-02 4.460277780890464783e-02 -5.227767862379550934e-03 5.931818857789039612e-02 -2.338411472737789154e-02 2.210213989019393921e-02 2.341404110193252563e-01 2.433059550821781158e-02 -1.338448971509933472e-01 2.509706318378448486e-01 1.518022567033767700e-01 2.974282205104827881e-01 1.503952033817768097e-02 -7.406599819660186768e-02 4.831720516085624695e-02 -5.887411534786224365e-02 6.268499791622161865e-02 -7.515057176351547241e-02 -1.012574806809425354e-01 -3.637776970863342285e-01 5.090638995170593262e-01 -8.939471840858459473e-02
-8.610296249389648438e-02 2.088017463684082031e-01 5.410448089241981506e-02 -2.433551251888275146e-01 1.166596189141273499e-01 7.249749731272459030e-03 4.383739531040191650e-01 -5.385271087288856506e-02 1.939556598663330078e-01 -2.555256485939025879e-01 -2.755413353443145752e-01 -1.705833226442337036e-01 9.142932295799255371e-02 -3.677992150187492371e-02 -3.618884086608886719e-02 -1.577699482440948486e-01 3.089337348937988281e-01 1.264551933854818344e-02 2.184181846678256989e-02 1.911725252866744995e-01 2.008492648601531982e-01 1.822373121976852417e-01 -4.521842673420906067e-02 -5.596345290541648865e-02 3.645621538162231445e-01 -1.882419106550514698e-03 1.816761195659637451e-01 6.286394596099853516e-02 -7.622356712818145752e-02 6.112230569124221802e-02 -1.419688612222671509e-01 1.527696102857589722e-01
2.198713719844818115e-01 3.554541617631912231e-02 -1.987591013312339783e-02 5.744308978319168091e-02 8.686287701129913330e-02 1.131040081381797791e-01 2.694755196571350098e-01 4.168199840933084488e-03 5.697114020586013794e-02 -1.573143601417541504e-01 -1.820358633995056152e-02 -4.448816776275634766e-01 2.464227378368377686e-01 -3.486146405339241028e-02 1.008008271455764771e-01 -2.366971671581268311e-01 2.251405864953994751e-01 -1.753557473421096802e-01 -1.511110067367553711e-01 -1.876372843980789185e-02 1.325033605098724365e-01 9.903825819492340088e-02 9.267479181289672852e-02 -1.456492114812135696e-02 1.865587979555130005e-01 -2.191435843706130981e-01 1.149261072278022766e-01 2.981117665767669678e-01 -2.839328348636627197e-01 2.011304348707199097e-02 2.736541628837585449e-01 1.332252174615859985e-01
-5.188779160380363464e-02 1.451651602983474731e-01 -2.004157006740570068e-01 -2.291604131460189819e-01 -6.541242450475692749e-02 6.751253455877304077e-02 1.325480639934539795e-01 -1.275516021996736526e-02 8.005952090024948120e-02 -8.245290815830230713e-02 -1.645513623952865601e-01 -1.681952029466629028e-01 8.336994796991348267e-02 1.514771580696105957e-01 9.710757434368133545e-02 5.825830250978469849e-02 3.637616634368896484e-01 -1.350516639649868011e-02 -1.691340059041976929e-01 1.880816817283630371e-01 1.665989011526107788e-01 2.594227194786071777e-01 1.771659255027770996e-01 7.969116419553756714e-02 -3.507615625858306885e-02 -2.625881731510162354e-01 -2.313012629747390747e-01 4.263864457607269287e-02 1.768009364604949951e-01 -4.853962659835815430e-01 1.549965441226959229e-01 4.224378615617752075e-03
1.121269725263118744e-02 1.936304420232772827e-01 9.022212028503417969e-02 -7.682805508375167847e-02 -2.682823538780212402e-01 2.066390812397003174e-01 4.666614532470703125e-02 1.250180900096893311e-01 -2.612810432910919189e-01 -1.597329080104827881e-01 -9.910435229539871216e-02 -3.664442002773284912e-01 3.660007193684577942e-02 -1.144919097423553467e-01 -3.774486109614372253e-02 -2.762956172227859497e-02 4.436082020401954651e-02 2.019835822284221649e-02 -2.234053760766983032e-01 4.002435505390167236e-01 -3.004655614495277405e-02 3.437082469463348389e-01 5.990019813179969788e-02 4.474684596061706543e-02 2.160684764385223389e-01 8.372822403907775879e-02 1.121080964803695679e-01 -1.838561594486236572e-01 2.845181152224540710e-02 -2.891262471675872803e-01 1.895862817764282227e-01 -6.174221262335777283e-02
-3.366080671548843384e-02 2.765386402606964111e-01 -1.155600845813751221e-01 -1.728207990527153015e-02 -7.840421050786972046e-02 -1.127847731113433838e-01 2.322845757007598877e-01 -6.387492269277572632e-02 -1.532617211341857910e-01 -5.980807915329933167e-02 2.191324084997177124e-01 -2.222551777958869934e-02 -7.365787774324417114e-02 -2.443739213049411774e-02 9.251956641674041748e-02 1.180531233549118042e-01 3.075823187828063965e-01 1.060094088315963745e-01 4.194606542587280273e-01 1.579680293798446655e-01 2.148132622241973877e-01 3.027454204857349396e-02 3.238585889339447021e-01 -5.376956611871719360e-02 2.198351025581359863e-01 -2.918887436389923096e-01 -1.083024144172668457e-01 -8.424350619316101074e-02 -9.301036596298217773e-02 -6.467955559492111206e-02 1.546724140644073486e-01 2.775698900222778320e-01
-1.992657631635665894e-01 2.513409256935119629e-01 -2.438454031944274902e-01 -1.934723258018493652e-01 2.002114802598953247e-01 1.532564014196395874e-01 9.931808710098266602e-02 -9.949357807636260986e-02 -3.095462322235107422e-01 -3.567403256893157959e-01 -1.108425334095954895e-01 -1.314884126186370850e-01 1.556643284857273102e-02 -6.092164292931556702e-02 1.043686568737030029e-01 6.708996742963790894e-02 2.295745462179183960e-01 -7.763458788394927979e-02 -2.203161865472793579e-01 1.938357055187225342e-01 1.645529121160507202e-01 -1.058238595724105835e-01 3.912869840860366821e-03 2.348813265562057495e-01 -7.088635466061532497e-04 -1.426689177751541138e-01 -1.116852611303329468e-01 -1.047039031982421875e-01 3.793068826198577881e-01 3.229022398591041565e-02 -5.565521866083145142e-02 1.215683668851852417e-01
-1.924233697354793549e-02 -3.493325319141149521e-03 -1.701102852821350098e-01 -2.433115839958190918e-01 1.375292390584945679e-01 -2.870795689523220062e-02 5.876134037971496582e-01 1.234595105051994324e-02 2.501590251922607422e-01 -1.623489707708358765e-01 4.953125491738319397e-03 -3.299315646290779114e-02 1.731794774532318115e-01 -1.033991575241088867e-01 8.688162267208099365e-02 -2.684910297393798828e-01 3.065981566905975342e-01 1.475721299648284912e-01 8.867432922124862671e-02 1.316121220588684082e-01 1.416359096765518188e-01 1.448481231927871704e-01 5.234629288315773010e-02 -1.455594226717948914e-02 1.799569278955459595e-01 -2.783451043069362640e-02 2.649550139904022217e-01 5.112460628151893616e-02 1.246395632624626160e-01 -1.447419077157974243e-01 -7.402776926755905151e-02 5.507096648216247559e-02
2.326334360986948013e-03 2.710712552070617676e-01 -2.302429378032684326e-01 -1.184062808752059937e-01 -3.135271668434143066e-01 8.175168931484222412e-02 4.966443032026290894e-02 -6.464150547981262207e-02 -1.469848155975341797e-01 -9.187780320644378662e-02 -3.470631837844848633e-01 -1.973651349544525146e-01 4.138923063874244690e-02 2.443552166223526001e-01 1.956637054681777954e-01 -1.015159487724304199e-01 3.371639549732208252e-01 3.359370827674865723e-01 1.364523768424987793e-01 -7.049660384654998779e-02 4.562457278370857239e-02 8.824464678764343262e-02 1.173589155077934265e-01 -1.483928412199020386e-01 9.756390750408172607e-02 -5.073739215731620789e-02 -2.419778555631637573e-01 2.438684999942779541e-01 9.653174877166748047e-02 2.285274822497740388e-04 -3.452127426862716675e-02 -1.094459369778633118e-01
5.446044355630874634e-02 3.484790325164794922e-01 -2.264833003282546997e-01 -6.974415481090545654e-02 -1.652541905641555786e-01 2.955682873725891113e-01 2.898918986320495605e-01 1.916841790080070496e-02 1.809507310390472412e-01 -3.813730776309967041e-01 -1.646637022495269775e-01 1.486896574497222900e-01 5.703578144311904907e-02 5.752369761466979980e-02 -7.362305372953414917e-02 -3.699471428990364075e-02 2.270480692386627197e-01 -3.000816330313682556e-02 8.990330249071121216e-02 8.424241095781326294e-02 2.470692247152328491e-01 1.262269169092178345e-01 2.077022343873977661e-01 2.565706670284271240e-01 -9.031494706869125366e-02 -6.341753154993057251e-02 -8.278801292181015015e-02 -4.343260452151298523e-02 5.264687538146972656e-02 2.148055285215377808e-01 2.316477447748184204e-01 -5.032221600413322449e-02
-3.314563632011413574e-01 5.456987768411636353e-02 -2.971299588680267334e-01 -7.930123060941696167e-02 4.056579247117042542e-02 1.261585056781768799e-01 3.061595559120178223e-01 1.724452525377273560e-01 -7.781618740409612656e-03 -5.754862353205680847e-02 -1.926295459270477295e-01 -4.087306559085845947e-01 -8.574086427688598633e-02 2.217180654406547546e-02 7.705671340227127075e-02 -1.476106494665145874e-01 1.161780506372451782e-01 1.678330451250076294e-01 -2.533724606037139893e-01 -8.630297333002090454e-02 9.612888097763061523e-02 1.838071495294570923e-01 7.037067413330078125e-02 -1.428526341915130615e-01 1.760053187608718872e-01 -2.792229652404785156e-01 -1.786506325006484985e-01 2.072066366672515869e-01 1.869398951530456543e-01 -8.397557772696018219e-03 -1.494867634028196335e-02 8.781769126653671265e-02
-1.103674247860908508e-01 3.792948126792907715e-01 -1.377028971910476685e-01 -2.412409037351608276e-01 1.673816144466400146e-01 1.612969636917114258e-01 6.032581627368927002e-02 4.796774592250585556e-03 1.167508140206336975e-01 -4.547670483589172363e-01 -2.320246100425720215e-01 1.399994944222271442e-03 -3.574807569384574890e-02 -6.181154027581214905e-02 1.127765476703643799e-01 -2.676436007022857666e-01 1.899975389242172241e-01 7.685969769954681396e-02 4.865623265504837036e-02 -5.195728689432144165e-02 2.802790105342864990e-01 -2.035373002290725708e-01 -1.889548078179359436e-02 1.332312524318695068e-01 2.956177294254302979e-01 1.470086071640253067e-02 1.280474513769149780e-01 -1.283802390098571777e-01 1.770705170929431915e-02 9.109949693083763123e-03 -1.844623684883117676e-01 7.277987897396087646e-02
-6.043517589569091797e-02 1.115419417619705200e-01 -2.475220412015914917e-01 -2.760670185089111328e-01 1.774267107248306274e-01 8.472677320241928101e-02 2.534929811954498291e-01 -3.843916580080986023e-02 3.041084408760070801e-01 -3.173960372805595398e-02 -4.187251999974250793e-02 -7.296664267778396606e-02 1.886567622423171997e-01 -1.681082844734191895e-01 1.056563928723335266e-01 -1.485445350408554077e-01 1.640537232160568237e-01 8.621796965599060059e-02 -9.500144422054290771e-02 3.393124341964721680e-01 3.775716722011566162e-01 3.337297216057777405e-02 -1.342902630567550659e-01 -1.862091720104217529e-01 2.515278756618499756e-01 -5.373951792716979980e-02 1.394879072904586792e-01 -1.013714745640754700e-01 2.379375249147415161e-01 -1.044773906469345093e-01 1.166070103645324707e-01 1.117228120565414429e-01
-1.504134535789489746e-01 1.702242195606231689e-01 -2.418119162321090698e-01 8.631906658411026001e-02 4.886383190751075745e-02 1.151023060083389282e-01 4.380727708339691162e-01 -7.482254412025213242e-03 1.805430650711059570e-01 -4.916326999664306641e-01 1.163151413202285767e-01 -1.444717496633529663e-01 -1.062981486320495605e-01 3.747602459043264389e-03 -1.824269294738769531e-01 1.035458296537399292e-01 2.742120027542114258e-01 4.285073652863502502e-02 -3.237757086753845215e-01 -5.690067633986473083e-02 1.349925100803375244e-01 -1.415019184350967407e-01 2.055562101304531097e-02 2.457095310091972351e-02 6.292197853326797485e-02 -6.417945027351379395e-02 -8.841660618782043457e-02 -5.479820445179939270e-02 -2.092117676511406898e-03 1.054581999778747559e-01 7.657367736101150513e-02 2.249545007944107056e-01
-1.412531435489654541e-01 -1.883318461477756500e-02 -3.068343698978424072e-01 1.085207015275955200e-01 -1.392677277326583862e-01 -5.165219772607088089e-03 2.328534424304962158e-01 1.336371749639511108e-01 7.763521373271942139e-02 -2.069296687841415405e-01 -1.259679943323135376e-01 -2.338955402374267578e-01 6.062760204076766968e-02 2.159308046102523804e-01 2.827807962894439697e-01 -3.300851210951805115e-02 2.222495675086975098e-01 3.147506415843963623e-01 -2.649367153644561768e-01 -1.158328801393508911e-01 2.338656485080718994e-01 1.674815863370895386e-01 -3.172800177708268166e-03 -1.753305941820144653e-01 2.400000989437103271e-01 -1.818879246711730957e-01 -2.148632407188415527e-01 3.692397102713584900e-02 1.609754264354705811e-01 3.023160994052886963e-02 1.327142715454101562e-01 5.718099698424339294e-02
-1.057589277625083923e-01 3.548272252082824707e-01 -3.062194399535655975e-02 -3.761620223522186279e-01 4.498759657144546509e-02 -1.579416356980800629e-02 4.142574667930603027e-01 4.575892165303230286e-02 7.231258600950241089e-02 -7.656695321202278137e-03 -1.456580013036727905e-01 1.949869841337203979e-02 1.570325791835784912e-01 2.885973639786243439e-02 6.653449684381484985e-02 -9.228602051734924316e-02 3.092016577720642090e-01 2.327521890401840210e-01 1.179759204387664795e-01 1.661328524351119995e-01 2.273712903261184692e-01 2.836782634258270264e-01 -2.122857980430126190e-02 -3.605674579739570618e-02 2.704777717590332031e-01 -1.230524405837059021e-01 9.885650873184204102e-02 -1.639742851257324219e-01 2.670853957533836365e-02 6.491558998823165894e-02 -1.532925069332122803e-01 2.398163452744483948e-02
-1.321149021387100220e-01 9.493945538997650146e-02 -2.914983034133911133e-01 -1.238827779889106750e-01 -8.625788241624832153e-02 6.952882558107376099e-02 3.033369779586791992e-01 1.562143266201019287e-01 1.774146407842636108e-01 -2.553863525390625000e-01 -1.533342301845550537e-01 -4.842695295810699463e-01 -4.011546820402145386e-02 7.794342190027236938e-02 2.434526942670345306e-02 -1.271032233489677310e-04 4.971578344702720642e-02 3.414705395698547363e-01 -1.956289261579513550e-01 -1.690427660942077637e-01 9.137479960918426514e-02 2.121826559305191040e-01 4.272644221782684326e-02 -1.905772387981414795e-01 1.393810063600540161e-01 -2.096766531467437744e-01 -7.404656708240509033e-02 -1.059083342552185059e-01 5.441951006650924683e-02 8.551925420761108398e-02 7.175736129283905029e-02 -9.256559610366821289e-02
1.878948956727981567e-01 1.387519687414169312e-01 -8.809106796979904175e-02 -3.293376564979553223e-01 -1.176639199256896973e-01 5.256797373294830322e-02 2.011771649122238159e-01 6.099863350391387939e-02 1.348890215158462524e-01 -5.289505124092102051e-01 -1.417044699192047119e-01 1.543624512851238251e-02 2.485892549157142639e-02 1.408964395523071289e-01 3.240817189216613770e-01 2.131145149469375610e-01 1.348064839839935303e-01 1.207499951124191284e-01 1.023155674338340759e-01 4.207490757107734680e-02 3.171121478080749512e-01 -1.967765986919403076e-01 8.974784612655639648e-02 -8.015701174736022949e-02 -4.488599300384521484e-02 -5.638976581394672394e-03 1.916333436965942383e-01 -9.625612944364547729e-02 3.287177160382270813e-02 -1.642863452434539795e-01 6.108041107654571533e-02 2.471055090427398682e-02
-5.276731401681900024e-02 2.893667519092559814e-01 -2.504550814628601074e-01 -1.248357910662889481e-02 -5.280827730894088745e-02 -1.039983704686164856e-02 3.195260167121887207e-01 -1.284977942705154419e-01 -1.923009939491748810e-02 -2.419895529747009277e-01 2.459520697593688965e-01 1.262865364551544189e-01 1.325953900814056396e-01 8.642461150884628296e-02 -3.227772563695907593e-02 1.366697549819946289e-01 3.136996328830718994e-01 3.056297302246093750e-01 3.426695466041564941e-01 9.669207781553268433e-02 2.051957249641418457e-01 1.186998337507247925e-01 1.608857363462448120e-01 -3.806166350841522217e-02 -3.229805082082748413e-02 -1.622621715068817139e-01 1.876636445522308350e-01 -1.785081624984741211e-01 1.746183037757873535e-01 -7.383287698030471802e-02 1.278603076934814453e-01 9.493184275925159454e-03
1.846335711888968945e-03 -4.374655873107258230e-06 9.898965060710906982e-02 -9.833003580570220947e-02 -2.412139624357223511e-01 -1.876935064792633057e-01 1.520958542823791504e-01 6.044371053576469421e-02 1.249475479125976562e-01 -4.754096865653991699e-01 -1.690345555543899536e-01 -2.425377368927001953e-01 5.354749411344528198e-02 -7.769019156694412231e-02 -8.416473865509033203e-02 -2.958225607872009277e-01 1.287118941545486450e-01 7.155557721853256226e-02 -1.463001966476440430e-02 -6.199666112661361694e-02 3.568275570869445801e-01 -3.660787642002105713e-02 1.595154963433742523e-02 5.049784481525421143e-02 1.284296661615371704e-01 1.142582483589649200e-02 -1.205373927950859070e-01 2.233144789934158325e-01 -2.848246395587921143e-01 -2.738468050956726074e-01 1.395193934440612793e-01 1.182653009891510010e-01
-9.797134250402450562e-02 3.747336864471435547e-01 -1.895101964473724365e-01 -1.552993208169937134e-01 -1.879670470952987671e-02 -1.486085802316665649e-01 3.732240498065948486e-01 1.285040974617004395e-01 2.268175184726715088e-01 3.507873415946960449e-02 -1.451416313648223877e-01 -2.572415582835674286e-02 9.107547998428344727e-02 -1.867107003927230835e-01 9.147586673498153687e-02 -5.740943923592567444e-02 3.387415409088134766e-01 1.413133293390274048e-01 1.563426405191421509e-01 -2.180373668670654297e-02 3.456211090087890625e-01 -3.701119124889373779e-02 -8.216266334056854248e-02 -4.144987091422080994e-02 3.202276229858398438e-01 1.083330959081649780e-01 1.969092935323715210e-01 -6.799700111150741577e-02 1.213493198156356812e-01 -2.497807145118713379e-02 1.066839173436164856e-01 9.558864682912826538e-02
5.345756560564041138e-02 1.848144978284835815e-01 -3.496291488409042358e-02 -3.724865615367889404e-01 -5.162464082241058350e-02 -2.430733852088451385e-02 2.970465086400508881e-02 1.468207687139511108e-01 7.205980271100997925e-02 -3.155623376369476318e-01 6.249231100082397461e-02 -1.133467815816402435e-02 -1.366126388311386108e-01 1.672116667032241821e-01 2.575372457504272461e-01 -1.409242749214172363e-01 2.447385489940643311e-01 2.280695587396621704e-01 -4.518087580800056458e-02 2.316713035106658936e-01 4.303518533706665039e-01 -1.309375837445259094e-02 -1.013856381177902222e-01 7.023411244153976440e-02 -1.900735944509506226e-01 -1.225579753518104553e-01 -9.931560605764389038e-02 -1.850528270006179810e-01 5.253507755696773529e-03 -2.281965464353561401e-01 1.538411080837249756e-01 1.283441334962844849e-01
-1.929237693548202515e-01 2.238875031471252441e-01 2.744765765964984894e-02 -2.100394368171691895e-01 3.963253274559974670e-02 1.999746412038803101e-01 4.684818983078002930e-01 4.612357169389724731e-02 1.745187491178512573e-01 -4.048022925853729248e-01 7.243919372558593750e-02 2.295047044754028320e-02 -3.460431843996047974e-02 1.068618968129158020e-01 8.785443007946014404e-02 -1.001979336142539978e-01 7.108590006828308105e-02 -1.517579331994056702e-02 -2.660506963729858398e-01 -1.827390515245497227e-04 1.706704348325729370e-01 4.141386970877647400e-02 1.261433064937591553e-01 2.033631801605224609e-01 6.418587267398834229e-02 -5.716141685843467712e-02 -2.705176919698715210e-02 -2.114764451980590820e-01 3.563455343246459961e-01 2.616648748517036438e-02 1.043269783258438110e-01 1.363076716661453247e-01
3.062484040856361389e-02 1.271742433309555054e-01 -9.074583649635314941e-02 3.140591084957122803e-02 2.473164536058902740e-02 6.642618775367736816e-02 7.729126513004302979e-02 5.665224790573120117e-02 -1.998656988143920898e-02 -1.829955279827117920e-01 6.875094026327133179e-02 6.974947452545166016e-02 1.522568464279174805e-01 -2.138272374868392944e-01 1.687079966068267822e-01 -1.300213336944580078e-01 1.948636174201965332e-01 1.989069730043411255e-01 -1.612782776355743408e-01 2.969362139701843262e-01 4.165987074375152588e-01 1.753126829862594604e-01 2.000552043318748474e-02 -1.944595575332641602e-01 3.298723399639129639e-01 -3.037768602371215820e-01 -9.634495712816715240e-03 -4.800373315811157227e-02 2.949391864240169525e-02 -1.541209071874618530e-01 -1.263544410467147827e-01 3.512919843196868896e-01
-2.477849572896957397e-01 -4.456115129869431257e-04 -4.306374490261077881e-01 -1.339976396411657333e-02 -4.186981916427612305e-01 1.521775424480438232e-01 1.334176659584045410e-01 1.021465510129928589e-01 3.686512634158134460e-02 -3.411387801170349121e-01 -2.365936040878295898e-01 -2.918218076229095459e-01 2.079153805971145630e-01 2.482410967350006104e-01 5.142014473676681519e-02 -1.102389320731163025e-01 9.618332982063293457e-02 2.023170702159404755e-02 -1.967629790306091309e-01 6.531876325607299805e-02 -8.844388276338577271e-02 3.634629398584365845e-02 2.662614919245243073e-02 -4.460604861378669739e-02 -1.747453352436423302e-03 1.290191560983657837e-01 2.140409871935844421e-02 7.493743300437927246e-02 -9.678068757057189941e-02 -1.543651521205902100e-01 8.282396942377090454e-02 -1.431467831134796143e-01
-9.560910612344741821e-02 9.459071792662143707e-03 -1.190683618187904358e-01 4.762371536344289780e-03 -1.593492776155471802e-01 6.957884877920150757e-02 3.709324598312377930e-01 6.187596917152404785e-02 1.186828389763832092e-01 -2.485906928777694702e-01 -2.420891970396041870e-01 -4.253338575363159180e-01 -4.435158520936965942e-02 -9.391142427921295166e-02 -2.171214856207370758e-02 -1.470988541841506958e-01 1.149838641285896301e-01 2.652669250965118408e-01 -2.707402706146240234e-01 1.309705972671508789e-01 7.372702658176422119e-02 2.041182219982147217e-01 8.398673497140407562e-03 -2.006456404924392700e-01 1.236169636249542236e-01 -5.821366608142852783e-02 -3.733641505241394043e-01 1.280453354120254517e-01 1.075965836644172668e-01 9.071883559226989746e-02 -1.052467618137598038e-02 -2.769451588392257690e-02
4.169419780373573303e-02 1.387416124343872070e-01 -6.852882355451583862e-02 -1.751793026924133301e-01 -1.043799892067909241e-01 -1.669843494892120361e-01 3.288141787052154541e-01 -1.620918661355972290e-01 -4.792745411396026611e-02 -3.336788117885589600e-01 -2.059873640537261963e-01 4.881728440523147583e-02 9.349160641431808472e-02 -2.322113811969757080e-01 -8.989191055297851562e-02 1.112578362226486206e-01 3.064738810062408447e-01 1.968669593334197998e-01 1.987809538841247559e-01 6.007751449942588806e-02 6.422299146652221680e-02 1.922204196453094482e-01 -5.483720451593399048e-02 -1.097091287374496460e-01 1.951833367347717285e-01 -1.150193661451339722e-01 -5.887086316943168640e-02 -2.184051424264907837e-01 -3.610770450904965401e-03 -1.317277401685714722e-01 -2.306625433266162872e-02 4.202027320861816406e-01
-4.206892102956771851e-02 4.574899971485137939e-01 -2.551097422838211060e-02 -1.256810724735260010e-01 -1.074594035744667053e-01 -7.383587211370468140e-02 1.960209459066390991e-01 4.554739594459533691e-02 4.518511518836021423e-02 -3.882985115051269531e-01 2.653483301401138306e-02 -4.106985628604888916e-01 -8.820033073425292969e-02 6.941284239292144775e-02 -1.138960123062133789e-01 -1.850032508373260498e-01 5.583335086703300476e-02 -5.147263780236244202e-02 -2.628415636718273163e-02 7.101728767156600952e-02 -3.752718120813369751e-02 -3.760084509849548340e-02 -3.304762765765190125e-02 7.276220619678497314e-02 -7.031350582838058472e-02 -3.039330840110778809e-01 1.631063073873519897e-01 6.955160945653915405e-02 4.514792561531066895e-02 -4.218744337558746338e-01 -1.980443298816680908e-02 -5.585000663995742798e-02
-4.012085869908332825e-02 1.846174895763397217e-01 -1.632536947727203369e-01 -3.431118130683898926e-01 -5.097946897149085999e-02 8.224058896303176880e-02 1.244529858231544495e-01 1.493001636117696762e-02 -3.341630101203918457e-02 -9.902592748403549194e-02 1.230988465249538422e-02 1.804531365633010864e-02 -7.373932003974914551e-02 -1.605916470289230347e-01 7.290064543485641479e-02 -1.789838671684265137e-01 9.201353788375854492e-02 2.175750732421875000e-01 -5.956293269991874695e-02 4.095337092876434326e-01 4.636628329753875732e-01 6.596200168132781982e-03 -6.751786917448043823e-02 -1.890250295400619507e-01 2.467537373304367065e-01 -2.382194548845291138e-01 8.986057341098785400e-02 8.264726400375366211e-02 -5.666607245802879333e-02 1.094506829977035522e-01 -2.638801559805870056e-02 2.899370491504669189e-01
2.069788984954357147e-02 3.317293822765350342e-01 -1.354156583547592163e-01 -2.654998004436492920e-01 -1.192920282483100891e-01 -4.344751685857772827e-02 6.099581718444824219e-02 2.678899839520454407e-02 1.377883702516555786e-01 -2.897248864173889160e-01 -4.602412506937980652e-02 -1.201102659106254578e-01 2.473023384809494019e-01 1.019383966922760010e-01 1.419755965471267700e-01 1.210372522473335266e-01 3.316568732261657715e-01 8.053642511367797852e-02 -5.329970642924308777e-02 2.414923906326293945e-01 3.550820983946323395e-03 4.997234791517257690e-02 6.763659417629241943e-02 1.529581993818283081e-01 -1.917411945760250092e-02 -3.069569468498229980e-01 -2.742571011185646057e-02 2.685475349426269531e-01 1.597254350781440735e-02 -3.869233429431915283e-01 1.356227993965148926e-01 1.018552184104919434e-01
-8.002436161041259766e-02 3.661603629589080811e-01 -6.476390361785888672e-02 -3.342625126242637634e-02 1.099537909030914307e-01 1.630402803421020508e-01 4.121539890766143799e-01 1.940986141562461853e-02 1.242601685225963593e-02 -1.518646776676177979e-01 -1.191211864352226257e-01 1.506272256374359131e-01 2.091794013977050781e-01 -6.090478971600532532e-02 -8.195392042398452759e-02 -1.513549387454986572e-01 3.043408393859863281e-01 -4.191147908568382263e-02 -1.290389299392700195e-01 -6.464374065399169922e-02 2.067246735095977783e-01 3.511567711830139160e-01 -1.938838958740234375e-01 -2.289815992116928101e-01 1.953783035278320312e-01 -1.848240941762924194e-02 1.736024022102355957e-01 -1.074763908982276917e-01 3.150730952620506287e-02 -1.156575679779052734e-01 1.050676256418228149e-01 1.766753047704696655e-01
1.304438114166259766e-01 1.789410263299942017e-01 -4.585439264774322510e-01 -8.314894884824752808e-02 -1.713172644376754761e-01 -9.653450548648834229e-02 3.160062134265899658e-01 1.123716030269861221e-02 -1.172227934002876282e-01 -1.814877390861511230e-01 -1.272007226943969727e-01 -3.844861090183258057e-01 4.894704371690750122e-02 2.793803811073303223e-01 -1.360589731484651566e-02 1.046253964304924011e-01 1.870469301939010620e-01 2.961127161979675293e-01 -5.875296890735626221e-02 -4.077357798814773560e-02 -4.103960096836090088e-02 2.150533720850944519e-02 2.358939684927463531e-02 -2.220370024442672729e-01 2.532681226730346680e-01 2.101653628051280975e-02 -5.159757658839225769e-02 1.164835616946220398e-01 1.454752776771783829e-02 -1.293449699878692627e-01 1.192114651203155518e-01 3.326378762722015381e-02
-1.362613681703805923e-02 3.915793001651763916e-01 1.302744494751095772e-03 -2.176661938428878784e-01 4.465325269848108292e-03 1.335772871971130371e-01 1.685013622045516968e-01 9.050644189119338989e-02 1.127833724021911621e-01 -1.704626232385635376e-01 -2.772283554077148438e-01 1.241991668939590454e-01 2.200438082218170166e-01 -1.608144640922546387e-01 2.070811688899993896e-01 -3.785400092601776123e-02 2.135012447834014893e-01 1.220010146498680115e-01 2.672889456152915955e-02 2.485269159078598022e-01 1.931487768888473511e-01 5.374955013394355774e-02 5.957239493727684021e-02 -8.350377902388572693e-03 3.310568034648895264e-01 4.919890314340591431e-02 1.580213010311126709e-01 -8.073159307241439819e-02 1.915491372346878052e-01 -3.176973760128021240e-01 -2.079188376665115356e-01 2.960442192852497101e-02
1.102870777249336243e-01 2.139459401369094849e-01 -1.221328750252723694e-01 -2.800553739070892334e-01 4.302949830889701843e-02 -8.612989634275436401e-02 7.101969420909881592e-02 1.817663758993148804e-02 7.625811547040939331e-02 -2.420723438262939453e-01 -1.265693753957748413e-01 -9.149268269538879395e-02 6.209424138069152832e-02 1.424699872732162476e-01 1.725832819938659668e-01 3.557061136234551668e-04 2.932239770889282227e-01 6.738785654306411743e-02 -2.589730620384216309e-01 1.217326447367668152e-01 1.679444909095764160e-01 2.284006476402282715e-01 -3.467153757810592651e-02 -2.177776955068111420e-02 -3.197744488716125488e-02 -4.209052622318267822e-01 3.704028949141502380e-02 -5.513266474008560181e-02 -8.274558931589126587e-02 -3.136040866374969482e-01 3.810118436813354492e-01 -6.255439668893814087e-02
-3.485744073987007141e-02 1.556452363729476929e-01 -2.659867405891418457e-01 -5.970083549618721008e-02 2.159011065959930420e-01 7.462372630834579468e-02 5.073832869529724121e-01 2.424410283565521240e-01 3.712916374206542969e-02 -2.051975280046463013e-01 -6.378150731325149536e-02 -2.390809655189514160e-01 1.809736192226409912e-01 -1.768893748521804810e-01 2.228213399648666382e-01 1.686535030603408813e-01 6.941969692707061768e-02 -4.436011984944343567e-02 8.257375657558441162e-02 7.534665614366531372e-02 2.560358643531799316e-01 1.315457075834274292e-01 4.378594830632209778e-02 5.960613116621971130e-02 1.799086481332778931e-01 4.010759666562080383e-02 2.311345934867858887e-01 -2.869216501712799072e-01 -4.837290942668914795e-02 -3.203284228220582008e-03 -2.285811491310596466e-02 6.924653798341751099e-02
-2.373893857002258301e-01 3.957710266113281250e-01 -2.244060188531875610e-01 9.788747876882553101e-02 -2.025756686925888062e-01 2.881912514567375183e-02 2.839191854000091553e-01 2.575654089450836182e-01 -3.085963428020477295e-02 -2.816556990146636963e-01 4.150481894612312317e-02 -2.660565450787544250e-02 -3.455111011862754822e-02 -7.767076045274734497e-02 2.656658589839935303e-01 -5.168390274047851562e-02 2.264522761106491089e-01 1.655051410198211670e-01 -1.697920709848403931e-01 6.866514682769775391e-02 1.991998106241226196e-01 1.434369534254074097e-01 1.064893752336502075e-01 8.916028589010238647e-02 -1.091120243072509766e-01 2.317565381526947021e-01 -3.464902564883232117e-02 -2.181515395641326904e-01 -9.889540076255798340e-02 2.293423712253570557e-01 -1.734643615782260895e-02 -7.885329425334930420e-02
-2.515164613723754883e-01 7.977548986673355103e-02 -1.740741580724716187e-01 2.182705514132976532e-02 -3.885871171951293945e-02 2.896445691585540771e-01 8.274663984775543213e-02 -2.151795625686645508e-01 2.900013327598571777e-02 -1.892892867326736450e-01 -1.191624402999877930e-01 -7.148449122905731201e-02 1.246011536568403244e-02 -1.596368700265884399e-01 7.164987176656723022e-02 1.091580763459205627e-01 2.086948454380035400e-01 -2.907717972993850708e-02 -3.026304394006729126e-02 2.543456554412841797e-01 4.018397629261016846e-01 2.328707091510295868e-02 5.315804481506347656e-02 -6.072691082954406738e-02 4.268568754196166992e-01 -1.855603009462356567e-01 2.836143076419830322e-01 -1.035041734576225281e-01 -1.718975007534027100e-01 -1.397070884704589844e-01 2.519749570637941360e-03 -1.642367541790008545e-01
1.439644396305084229e-02 3.669670820236206055e-01 -1.039024442434310913e-01 -2.529996931552886963e-01 -1.391651481389999390e-01 7.388754934072494507e-02 6.028017774224281311e-02 -2.272518128156661987e-01 9.630873054265975952e-02 -3.324445188045501709e-01 -6.129769235849380493e-02 -2.757514417171478271e-01 7.664327323436737061e-02 5.203689262270927429e-02 -1.803015023469924927e-01 7.594038546085357666e-02 2.480433881282806396e-01 -1.087481677532196045e-01 4.049618914723396301e-02 1.791176348924636841e-01 -1.418878138065338135e-01 1.778347939252853394e-01 3.102127313613891602e-01 -1.051443368196487427e-01 1.288019418716430664e-01 -2.838849127292633057e-01 9.525080025196075439e-02 -7.253821939229965210e-02 -2.986683137714862823e-02 -2.103258520364761353e-01 1.998241841793060303e-01 -3.283646330237388611e-02
1.587980240583419800e-01 1.530656963586807251e-01 -2.537808716297149658e-01 -2.418119162321090698e-01 4.563821479678153992e-02 2.818245887756347656e-01 2.296310216188430786e-01 -2.674474716186523438e-01 -2.770262956619262695e-01 -4.026815295219421387e-01 -7.484275102615356445e-02 2.655016630887985229e-02 -1.423952169716358185e-02 2.148504257202148438e-01 -7.555962353944778442e-02 4.394464194774627686e-02 2.438351660966873169e-01 -8.644746243953704834e-02 -6.810335069894790649e-02 1.557934582233428955e-01 2.990247011184692383e-01 7.790795713663101196e-02 1.935385167598724365e-02 1.494413912296295166e-01 1.901747882366180420e-01 -1.500901579856872559e-01 -9.142186492681503296e-02 -1.086804643273353577e-01 1.325125098228454590e-01 -5.059812217950820923e-02 5.950094759464263916e-02 8.336356282234191895e-02
3.728170320391654968e-02 1.960007548332214355e-01 5.111512169241905212e-02 -1.528362035751342773e-01 5.181505903601646423e-02 1.719893515110015869e-01 1.136476621031761169e-01 -8.970488607883453369e-02 1.545162796974182129e-01 -2.672868967056274414e-01 -1.994147747755050659e-01 9.566349536180496216e-02 7.632736861705780029e-02 -1.936341673135757446e-01 1.923920810222625732e-01 -2.312448248267173767e-02 3.531114757061004639e-02 1.461370289325714111e-01 -3.703115880489349365e-01 2.059915959835052490e-01 2.083250284194946289e-01 -5.537602305412292480e-02 -1.474503576755523682e-01 -3.338931500911712646e-01 4.682425856590270996e-01 -6.816417723894119263e-02 5.582232773303985596e-02 1.257189959287643433e-01 -1.968211308121681213e-02 -1.307156980037689209e-01 7.383696734905242920e-02 9.103018045425415039e-02
-3.590289950370788574e-01 2.933877706527709961e-01 1.339842285960912704e-02 -1.767206043004989624e-01 3.635108470916748047e-02 3.049785196781158447e-01 4.663671851158142090e-01 2.443305216729640961e-02 5.423235148191452026e-02 6.919256411492824554e-03 -1.914480924606323242e-01 6.093376129865646362e-02 1.568492501974105835e-01 1.179705709218978882e-01 -1.928467536345124245e-04 -5.272238049656152725e-03 3.862313032150268555e-01 -9.492088854312896729e-02 2.156708389520645142e-03 1.533995568752288818e-01 1.541267484426498413e-01 1.208017617464065552e-01 -8.912723511457443237e-02 -1.783202588558197021e-01 1.615393310785293579e-01 3.013400547206401825e-02 8.590153604745864868e-02 1.313003152608871460e-02 -1.021114885807037354e-01 -2.052171677350997925e-01 8.801330626010894775e-02 -6.804709136486053467e-02
8.249658346176147461e-02 2.845596373081207275e-01 -1.986698657274246216e-01 -1.772731095552444458e-01 2.015526145696640015e-01 1.039503887295722961e-01 2.091558724641799927e-01 1.025338694453239441e-01 -5.696224793791770935e-02 -1.998168379068374634e-01 -6.344244629144668579e-02 -7.400246709585189819e-02 1.702349632978439331e-01 -2.165838927030563354e-01 -2.583451569080352783e-02 -9.044552594423294067e-02 1.451672762632369995e-01 3.283037543296813965e-01 -1.711090505123138428e-01 2.894436120986938477e-01 2.317704111337661743e-01 1.013580188155174255e-01 -2.435444593429565430e-01 -3.828963935375213623e-01 1.283257156610488892e-01 -2.792078536003828049e-03 1.170075982809066772e-01 4.534019157290458679e-02 5.716288462281227112e-02 -1.686820238828659058e-01 -1.329954415559768677e-01 6.905766576528549194e-02
-6.707327067852020264e-02 8.526083827018737793e-02 -2.798973917961120605e-01 -3.358854651451110840e-01 5.031308159232139587e-02 -3.751016408205032349e-02 2.689943015575408936e-01 6.916142068803310394e-03 -8.640507608652114868e-02 -1.391189098358154297e-01 1.378094255924224854e-01 -2.774468250572681427e-02 2.253894060850143433e-01 -2.884764969348907471e-01 -5.067532509565353394e-02 -1.440631449222564697e-01 2.397253960371017456e-01 1.493310183286666870e-01 -2.400761991739273071e-01 2.499259561300277710e-01 2.170104831457138062e-01 3.369085490703582764e-02 -2.862146198749542236e-01 -1.929713934659957886e-01 2.769331037998199463e-01 7.202558219432830811e-02 -6.426108628511428833e-02 -3.082336112856864929e-02 1.021751314401626587e-01 -1.801414191722869873e-01 -5.674308538436889648e-02 1.283772736787796021e-01
1.083443090319633484e-01 4.583202600479125977e-01 9.084966778755187988e-02 -1.337463967502117157e-02 -4.435382038354873657e-02 -1.041704043745994568e-02 1.874079257249832153e-01 -2.310748994350433350e-01 -1.241650059819221497e-01 -5.043995976448059082e-01 -2.098993360996246338e-01 4.113949835300445557e-02 -2.208213359117507935e-01 1.315289586782455444e-01 -1.125631947070360184e-02 -8.734558522701263428e-02 3.613969683647155762e-02 1.955532133579254150e-01 2.705999650061130524e-02 -2.084138393402099609e-01 2.313936054706573486e-01 -9.135983139276504517e-02 4.585918039083480835e-02 1.152818799018859863e-01 1.089433282613754272e-01 -2.026791423559188843e-01 -1.649392955005168915e-02 -6.766724586486816406e-02 -1.212686672806739807e-02 -2.007777392864227295e-01 1.592470407485961914e-01 -7.182877510786056519e-02
-2.159254858270287514e-03 1.027175933122634888e-01 -1.585404276847839355e-01 -1.263557374477386475e-01 -9.152070432901382446e-02 -1.670703440904617310e-01 8.968929760158061981e-03 -8.527523279190063477e-02 2.306829579174518585e-02 -2.222224324941635132e-01 -1.793283820152282715e-01 -1.212301775813102722e-01 1.987035572528839111e-01 1.565492302179336548e-01 4.647915810346603394e-02 1.015355437994003296e-01 3.885581493377685547e-01 2.054995894432067871e-01 -1.593745201826095581e-01 1.616857796907424927e-01 1.636599749326705933e-01 1.189130321145057678e-01 4.457443580031394958e-02 2.351515740156173706e-01 1.231417953968048096e-01 -9.683606773614883423e-02 -9.618259966373443604e-02 -1.115677729249000549e-01 -2.196647375822067261e-01 -4.755654036998748779e-01 2.109760046005249023e-01 1.528021693229675293e-01
-6.618571281433105469e-02 3.545150160789489746e-02 -1.862550973892211914e-01 -1.026203557848930359e-01 4.108345508575439453e-02 -5.575637146830558777e-02 8.061803132295608521e-02 -2.015255391597747803e-01 4.620740562677383423e-02 -1.343915611505508423e-01 -3.429559171199798584e-01 -3.060375452041625977e-01 2.284375280141830444e-01 -1.293922066688537598e-01 -8.464842289686203003e-02 -3.636750280857086182e-01 1.040923148393630981e-01 2.784992754459381104e-01 9.135617315769195557e-02 9.957150369882583618e-02 2.575635015964508057e-01 -1.169895846396684647e-02 7.613337785005569458e-02 -8.766236156225204468e-02 2.457341998815536499e-01 -8.973374962806701660e-02 -3.261676058173179626e-02 -1.789352111518383026e-02 2.673555016517639160e-01 -1.545315533876419067e-01 2.898678481578826904e-01 -1.469334810972213745e-01
9.079487621784210205e-02 2.175555080175399780e-01 -8.575440943241119385e-02 1.021539717912673950e-01 -2.674448788166046143e-01 -2.814218699932098389e-01 3.269012868404388428e-01 -4.705965891480445862e-02 7.951825112104415894e-02 -4.201429486274719238e-01 -2.769000455737113953e-02 1.056321635842323303e-01 1.406593993306159973e-02 7.584839314222335815e-02 3.529644012451171875e-01 -2.641357714310288429e-03 1.799328923225402832e-01 -1.504121720790863037e-01 -1.683020740747451782e-01 1.331293433904647827e-01 9.578873962163925171e-02 1.333371400833129883e-01 1.685191988945007324e-01 -1.050944440066814423e-02 1.308459341526031494e-01 2.024805694818496704e-01 -6.276407092809677124e-02 4.745879024267196655e-02 -5.987500306218862534e-03 -7.318777590990066528e-02 3.199346661567687988e-01 1.137963831424713135e-01
-1.283216923475265503e-01 2.630213499069213867e-01 -1.758156120777130127e-01 1.454147230833768845e-02 -1.642969846725463867e-01 6.474161148071289062e-02 2.594838738441467285e-01 -6.782096624374389648e-02 -9.090401977300643921e-02 -1.919437050819396973e-01 1.994152069091796875e-01 -1.650126576423645020e-01 -1.189227104187011719e-01 1.307172775268554688e-01 3.309528157114982605e-02 -5.507331714034080505e-02 7.268562167882919312e-02 2.344952523708343506e-01 3.645658120512962341e-02 3.305635973811149597e-02 -2.050618454813957214e-02 3.072657808661460876e-02 -8.944647759199142456e-02 1.599676609039306641e-01 5.590112805366516113e-01 -1.070983037352561951e-01 3.073824346065521240e-01 -3.609855845570564270e-02 2.527598440647125244e-01 3.257330134510993958e-02 1.307737529277801514e-01 1.822236031293869019e-01
1.003551408648490906e-01 5.053980946540832520e-01 -6.267478317022323608e-02 -1.200196668505668640e-01 8.287297189235687256e-02 1.922156102955341339e-02 2.209351807832717896e-01 -8.065732568502426147e-02 -1.803636997938156128e-01 -2.853182852268218994e-01 2.973524853587150574e-02 1.416579335927963257e-01 5.485652759671211243e-02 1.268391758203506470e-01 -1.249453574419021606e-01 -1.101470664143562317e-01 5.779871344566345215e-02 1.894159466028213501e-01 -6.189294531941413879e-02 1.432771980762481689e-01 2.705146074295043945e-01 1.912530064582824707e-01 3.089283709414303303e-04 -2.220204323530197144e-01 1.282781660556793213e-01 -3.830115601886063814e-04 -4.227835312485694885e-02 6.702979095280170441e-03 1.591796129941940308e-01 -1.460032910108566284e-01 8.720414340496063232e-02 4.203676283359527588e-01
-8.611407130956649780e-03 2.542181015014648438e-01 -8.934123814105987549e-02 -1.906880885362625122e-01 3.882157430052757263e-02 8.558897674083709717e-02 2.112265974283218384e-01 1.550052464008331299e-01 9.562487155199050903e-02 -3.728675544261932373e-01 1.395514756441116333e-01 -1.059347391128540039e-01 8.839380741119384766e-02 -9.380574524402618408e-02 1.078102588653564453e-01 -2.227631956338882446e-01 3.059920370578765869e-01 -6.195804104208946228e-02 -6.727764755487442017e-02 -1.519041974097490311e-02 2.440546154975891113e-01 3.802182674407958984e-01 -6.261188536882400513e-02 -3.059192299842834473e-01 1.433938443660736084e-01 2.289310395717620850e-01 2.036481350660324097e-01 4.357839003205299377e-02 1.215624883770942688e-01 8.501184731721878052e-02 -1.200069561600685120e-01 1.171834301203489304e-02
-6.309491395950317383e-02 1.265862882137298584e-01 -4.993987083435058594e-01 1.159632354974746704e-01 -2.716017365455627441e-01 2.188633382320404053e-02 3.531227409839630127e-01 4.827950894832611084e-02 -2.053816802799701691e-02 -5.364584177732467651e-02 -1.668613553047180176e-01 -2.167756706476211548e-01 1.513950526714324951e-01 8.101572282612323761e-03 4.974028095602989197e-02 -1.241019666194915771e-01 2.509345412254333496e-01 3.215610086917877197e-01 -5.056130513548851013e-02 -5.540748685598373413e-02 8.394695073366165161e-02 1.467251032590866089e-01 -1.386090964078903198e-01 -1.259012073278427124e-01 1.374101936817169189e-01 -2.616493403911590576e-01 -8.203668147325515747e-02 -5.831628292798995972e-02 2.282396703958511353e-01 -4.948660358786582947e-02 9.452337026596069336e-02 -1.717831566929817200e-02
-1.504720747470855713e-01 2.852911651134490967e-01 1.859180182218551636e-01 7.028904557228088379e-02 1.635785698890686035e-01 1.147559434175491333e-01 1.469499766826629639e-01 -9.208641201257705688e-02 -4.960473254323005676e-02 -2.697546184062957764e-01 -2.887037396430969238e-01 -2.607416212558746338e-01 5.090547259896993637e-03 3.410118445754051208e-02 3.574363514780998230e-02 -2.092621475458145142e-01 -1.670861244201660156e-01 1.678799837827682495e-01 4.243123531341552734e-02 1.281440258026123047e-01 9.596106410026550293e-02 -3.553695231676101685e-02 2.671124637126922607e-01 -2.872960567474365234e-01 6.269339472055435181e-02 -2.706598043441772461e-01 -6.699170172214508057e-02 -1.709660142660140991e-01 1.823125034570693970e-02 -2.479691505432128906e-01 2.157235145568847656e-01 2.359964996576309204e-01
1.219016909599304199e-01 1.513866242021322250e-03 -4.817213863134384155e-02 -2.949105501174926758e-01 -2.204794436693191528e-01 1.212123781442642212e-01 4.618987441062927246e-01 -1.595560610294342041e-01 -1.379909068346023560e-01 -3.467813432216644287e-01 -9.939075261354446411e-02 5.709285289049148560e-02 2.065971679985523224e-02 2.059416621923446655e-01 -1.079818531870841980e-01 -6.430511176586151123e-02 3.799307942390441895e-01 -1.776668429374694824e-02 -5.932987201958894730e-03 1.706928014755249023e-02 5.272836610674858093e-02 5.295497179031372070e-02 1.920886151492595673e-02 -6.271334737539291382e-02 1.968584656715393066e-01 -1.075705364346504211e-01 -2.336738109588623047e-01 -1.420020908117294312e-01 -3.970488160848617554e-02 -9.800235927104949951e-02 1.356847584247589111e-01 -2.703732550144195557e-01
-1.729055941104888916e-01 1.175282374024391174e-01 7.091811299324035645e-02 -2.136759757995605469e-01 -2.175973057746887207e-01 1.937874853610992432e-01 3.067814707756042480e-01 -8.763508498668670654e-02 1.478200554847717285e-01 -5.790569353848695755e-03 5.987044423818588257e-02 -1.075060218572616577e-01 3.127950429916381836e-01 1.863570958375930786e-01 1.154519394040107727e-01 -2.559968829154968262e-01 -3.660245612263679504e-02 1.401937454938888550e-01 -1.301992237567901611e-01 -1.169668510556221008e-01 3.845097422599792480e-01 -1.360094696283340454e-01 1.734579540789127350e-02 -1.426548417657613754e-02 2.786498069763183594e-01 -1.211813539266586304e-01 -6.589023768901824951e-02 -2.663407325744628906e-01 -7.039341330528259277e-02 -1.804201155900955200e-01 2.800542116165161133e-02 2.146370559930801392e-01
9.944429993629455566e-02 2.153245955705642700e-01 3.013814240694046021e-02 -1.263271272182464600e-02 2.421778440475463867e-02 7.158537046052515507e-04 2.400663197040557861e-01 7.219415158033370972e-02 4.861140996217727661e-02 -3.346049487590789795e-01 -1.335053592920303345e-01 -6.122600659728050232e-02 -2.089623063802719116e-01 7.579351961612701416e-02 4.005166888236999512e-01 1.436310708522796631e-01 3.499782979488372803e-01 1.172997355461120605e-01 -5.544764176011085510e-02 1.055251806974411011e-01 3.613504171371459961e-01 -9.959484450519084930e-03 -1.225938200950622559e-01 -5.487767979502677917e-02 -1.919806599617004395e-01 -3.588454797863960266e-02 4.604079946875572205e-02 -1.862782090902328491e-01 6.991565972566604614e-02 -3.155122399330139160e-01 1.613824367523193359e-01 -9.102711826562881470e-02
5.412283539772033691e-02 4.904637336730957031e-01 -3.410868644714355469e-01 -7.578202337026596069e-02 6.453909724950790405e-02 1.569398939609527588e-01 1.152832210063934326e-01 -1.930718570947647095e-01 -1.756033003330230713e-01 -3.487762063741683960e-02 -1.463304758071899414e-01 1.407636702060699463e-01 6.916496157646179199e-02 2.985133789479732513e-02 -1.018699109554290771e-01 -3.808119893074035645e-02 4.183101058006286621e-01 1.310714334249496460e-01 -6.128984317183494568e-02 1.043400168418884277e-01 3.136678338050842285e-01 1.383357793092727661e-01 -1.286264061927795410e-01 4.088136926293373108e-02 1.838445514440536499e-01 6.237897649407386780e-02 9.588787704706192017e-02 -3.478002548217773438e-02 -9.075055271387100220e-02 3.437798470258712769e-02 -7.273317128419876099e-02 2.427744269371032715e-01
-1.955797374248504639e-01 1.524551808834075928e-01 4.024542868137359619e-02 6.190214306116104126e-02 1.690912842750549316e-01 1.090458780527114868e-01 1.276888847351074219e-01 -6.772582978010177612e-02 -2.720099687576293945e-02 -3.100799322128295898e-01 -4.761567711830139160e-02 1.179326698184013367e-01 1.912138462066650391e-01 -1.329012960195541382e-01 3.004977703094482422e-01 -1.538075413554906845e-02 2.042039334774017334e-01 -8.585897088050842285e-02 -1.639704406261444092e-01 1.955582052469253540e-01 4.011634886264801025e-01 6.899879872798919678e-02 7.825552672147750854e-02 1.290343999862670898e-01 2.512355744838714600e-01 -1.357731642201542854e-03 2.329149097204208374e-01 1.535145193338394165e-01 -2.136189639568328857e-01 -3.519680202007293701e-01 -1.225007511675357819e-02 -2.419638633728027344e-02
-1.633165031671524048e-01 2.020324617624282837e-01 -3.197054937481880188e-02 -1.286752074956893921e-01 -3.350902497768402100e-01 3.613763302564620972e-02 3.426156342029571533e-01 1.192693412303924561e-01 1.067224144935607910e-01 -1.995551958680152893e-02 -2.123504877090454102e-02 -4.114941656589508057e-01 -4.883790016174316406e-02 9.606031328439712524e-02 8.541353791952133179e-02 -2.132309526205062866e-01 1.274380236864089966e-01 2.561283111572265625e-01 -3.639183044433593750e-01 -4.226054623723030090e-02 1.000566333532333374e-01 2.796275019645690918e-01 -4.564575850963592529e-03 -1.001719310879707336e-01 -3.393673896789550781e-02 -1.286723911762237549e-01 -1.369964927434921265e-01 1.761054247617721558e-01 1.824574172496795654e-01 8.108703047037124634e-02 3.568708896636962891e-02 -2.891225926578044891e-02
1.177232638001441956e-01 2.213798612356185913e-01 -1.757703721523284912e-01 -3.582332730293273926e-01 1.231171414256095886e-01 -1.458682399243116379e-02 3.279071152210235596e-01 -1.056699082255363464e-01 -7.047227025032043457e-02 -1.036190688610076904e-01 -1.265430748462677002e-01 -1.564972847700119019e-01 8.776755630970001221e-02 -1.760067939758300781e-01 6.737873703241348267e-02 -1.133805066347122192e-01 3.348737955093383789e-01 -6.010816991329193115e-02 -2.152748703956604004e-01 2.105805724859237671e-01 2.591590881347656250e-01 -1.340408027172088623e-01 -1.486946195363998413e-01 -3.277240097522735596e-01 1.109218001365661621e-01 -1.785048544406890869e-01 3.785966709256172180e-02 8.295644074678421021e-02 9.282632917165756226e-02 -5.021331086754798889e-02 -1.329519301652908325e-01 1.708226948976516724e-01
6.910645961761474609e-02 2.017726451158523560e-01 -1.032342985272407532e-01 -1.870925128459930420e-01 -2.090404331684112549e-01 -7.077684625983238220e-03 2.885641455650329590e-01 2.473044097423553467e-01 -6.601571291685104370e-02 -2.017428278923034668e-01 -2.055397443473339081e-02 -9.040497243404388428e-02 -4.340745881199836731e-02 1.582259982824325562e-01 2.649770379066467285e-01 4.162708669900894165e-02 2.529724240303039551e-01 3.404193557798862457e-03 1.505604535341262817e-01 1.044410392642021179e-01 3.276124000549316406e-01 1.652577333152294159e-02 3.845606744289398193e-02 -1.735440194606781006e-01 -2.453968822956085205e-01 -1.821341067552566528e-01 1.639065593481063843e-01 -3.182389736175537109e-01 2.072586417198181152e-01 -1.822641044855117798e-01 1.747557222843170166e-01 -5.588276311755180359e-02
7.672775536775588989e-02 2.130065113306045532e-01 -4.331298545002937317e-02 -5.756603181362152100e-02 -1.081179603934288025e-01 3.703574240207672119e-01 4.435232877731323242e-01 -1.376677863299846649e-02 -1.684358119964599609e-01 -2.322438359260559082e-01 -2.044226974248886108e-02 1.111548021435737610e-01 -9.488341212272644043e-02 1.625105440616607666e-01 -1.078307554125785828e-01 1.800318807363510132e-01 7.290791720151901245e-02 -4.453622549772262573e-02 -1.451623290777206421e-01 4.194265976548194885e-02 4.177033007144927979e-01 1.499325335025787354e-01 4.268500953912734985e-02 -7.026888430118560791e-02 4.605941101908683777e-02 -2.178135327994823456e-02 -1.353546380996704102e-01 -2.064994722604751587e-01 1.892177611589431763e-01 -1.828151345252990723e-01 5.283939465880393982e-02 2.320360392332077026e-01
-1.901262253522872925e-01 1.097427830100059509e-01 1.322246901690959930e-02 -1.928658187389373779e-01 -1.326122879981994629e-01 9.277202188968658447e-02 3.933098912239074707e-01 1.122662127017974854e-01 1.816785037517547607e-01 -2.025253176689147949e-01 6.275207735598087311e-03 -1.787065118551254272e-01 -2.215839475393295288e-01 -9.669134020805358887e-02 4.518067871686071157e-04 -5.770820006728172302e-02 2.776038646697998047e-01 1.030240058898925781e-01 -1.302708238363265991e-01 -1.837268918752670288e-01 2.256358414888381958e-01 -2.250131815671920776e-01 -5.053593218326568604e-02 2.549872100353240967e-01 2.698041498661041260e-01 -2.969284355640411377e-01 -8.523353934288024902e-02 1.223545596003532410e-01 1.407437920570373535e-01 -8.413521945476531982e-02 1.787530183792114258e-01 6.011858209967613220e-02
8.935424685478210449e-02 2.538263499736785889e-01 -1.340137124061584473e-01 -1.005168706178665161e-01 5.740249063819646835e-03 2.906881570816040039e-01 4.030723273754119873e-01 -2.381892502307891846e-01 -2.716410160064697266e-01 -2.005366832017898560e-01 3.454404417425394058e-03 1.496486663818359375e-01 -4.686892777681350708e-02 7.977533340454101562e-02 6.615669699385762215e-04 2.428309768438339233e-01 1.785949766635894775e-01 5.465361848473548889e-02 -1.807235479354858398e-01 5.092019587755203247e-02 3.449847698211669922e-01 2.257251739501953125e-01 4.067348688840866089e-02 1.175831407308578491e-01 1.795491427183151245e-01 -6.489808857440948486e-02 -1.140194833278656006e-01 -1.861141063272953033e-02 2.554499208927154541e-01 6.241505965590476990e-02 8.851953595876693726e-02 9.739671647548675537e-02
-1.506021320819854736e-01 3.158027827739715576e-01 -5.072783678770065308e-02 -1.533155441284179688e-01 1.291794627904891968e-01 -6.113446876406669617e-02 5.652809143066406250e-01 -8.479128032922744751e-02 2.525088936090469360e-02 -1.925145685672760010e-01 1.478019058704376221e-01 3.084785537794232368e-03 -7.708769291639328003e-02 -2.044498175382614136e-02 -1.290161721408367157e-02 -1.801929622888565063e-01 1.774516254663467407e-01 -1.234294027090072632e-01 -2.900198698043823242e-01 1.241934299468994141e-01 1.748455911874771118e-01 1.930035799741744995e-01 3.391508013010025024e-02 5.637154914438724518e-03 2.561766207218170166e-01 -1.618145406246185303e-02 5.062379315495491028e-02 -1.698812693357467651e-01 1.454215198755264282e-01 1.070026680827140808e-01 1.832910627126693726e-01 1.644224375486373901e-01
-4.451575577259063721e-01 9.843630343675613403e-02 -1.805310398340225220e-01 -1.630573868751525879e-01 -4.378404933959245682e-03 -1.757661849260330200e-01 5.163496825844049454e-03 3.213762864470481873e-02 -1.824845820665359497e-01 -7.550914771854877472e-03 5.861890316009521484e-02 -1.487294286489486694e-01 1.109637618064880371e-01 3.929160162806510925e-02 2.899225801229476929e-02 -3.822176018729805946e-03 2.380032278597354889e-02 2.212603092193603516e-01 -2.398374229669570923e-01 1.233790814876556396e-01 4.520696401596069336e-01 -7.866353541612625122e-02 5.351019278168678284e-02 1.270612478256225586e-01 2.951874136924743652e-01 -2.044368386268615723e-01 -3.873544186353683472e-02 2.078657299280166626e-01 -7.375210523605346680e-02 -2.348452359437942505e-01 -8.131216466426849365e-02 1.862668395042419434e-01
9.888496994972229004e-02 2.700293958187103271e-01 -3.282915651798248291e-01 9.469021856784820557e-02 1.175839006900787354e-01 5.107989907264709473e-02 1.804926991462707520e-01 5.339216440916061401e-02 -1.693763285875320435e-01 -3.992557823657989502e-01 6.751223653554916382e-02 -3.976637125015258789e-01 1.009505093097686768e-01 -5.162208899855613708e-02 1.454271972179412842e-01 1.219420135021209717e-01 -1.273971982300281525e-02 4.203248396515846252e-02 -1.958966255187988281e-02 -1.142968013882637024e-01 -3.829143941402435303e-02 3.143962025642395020e-01 -1.356118321418762207e-01 3.282337263226509094e-02 2.337939888238906860e-01 4.357387125492095947e-02 5.459606647491455078e-02 -5.954644083976745605e-02 1.610925197601318359e-01 -1.848439723253250122e-01 1.840106397867202759e-01 2.383688539266586304e-01
-1.025017350912094116e-02 2.226743847131729126e-01 -6.224083155393600464e-02 -1.480785608291625977e-01 1.932719200849533081e-01 6.723074615001678467e-02 3.316626548767089844e-01 -1.985703408718109131e-02 7.743272185325622559e-02 -8.687003701925277710e-02 -1.004788577556610107e-01 -8.570042997598648071e-02 1.965215206146240234e-01 -3.607353568077087402e-01 1.200757622718811035e-01 -1.867567561566829681e-02 3.116852939128875732e-01 1.634754240512847900e-01 -6.074053701013326645e-03 2.115109562873840332e-01 4.781662523746490479e-01 1.132220588624477386e-02 -4.491546750068664551e-02 -2.617345154285430908e-01 2.415388971567153931e-01 4.781158640980720520e-02 -4.529217258095741272e-03 2.285588905215263367e-02 7.400435209274291992e-02 1.248913444578647614e-02 -9.457482025027275085e-03 1.513598710298538208e-01
-1.927484720945358276e-01 -1.040661260485649109e-01 -2.141330540180206299e-01 -2.333159744739532471e-02 -2.634970545768737793e-01 1.089826449751853943e-01 2.966865301132202148e-01 1.091474518179893494e-01 -1.290538720786571503e-02 -1.722908616065979004e-01 -6.054546311497688293e-02 -3.343548774719238281e-01 -2.288954704999923706e-01 1.085922792553901672e-01 -2.338829785585403442e-01 -2.133521288633346558e-01 2.588127851486206055e-01 2.423398494720458984e-01 -1.756574064493179321e-01 -3.533079475164413452e-02 2.347488105297088623e-01 1.168618723750114441e-01 1.980507075786590576e-01 -9.143521636724472046e-02 1.943720579147338867e-01 -1.099386960268020630e-01 6.689470261335372925e-02 5.706293880939483643e-02 2.482332289218902588e-01 6.331133842468261719e-02 1.049742847681045532e-01 7.906476408243179321e-02
9.604442119598388672e-02 2.019018232822418213e-01 -9.652903676033020020e-02 -3.480547666549682617e-01 2.392539009451866150e-02 2.424668967723846436e-01 4.534332156181335449e-01 6.872337311506271362e-02 1.409764885902404785e-01 -1.828175485134124756e-01 -6.877213716506958008e-02 5.467827245593070984e-02 2.395382672548294067e-01 1.134111508727073669e-01 -9.230381809175014496e-03 -2.285072654485702515e-01 1.988697648048400879e-01 -7.134284824132919312e-02 -1.746936142444610596e-01 3.973817452788352966e-02 3.032654523849487305e-02 2.640859484672546387e-01 -9.055989980697631836e-02 5.609443411231040955e-02 3.797650933265686035e-01 -3.112382069230079651e-02 6.068159639835357666e-02 -1.462498605251312256e-01 -8.788555860519409180e-02 -1.540383137762546539e-02 6.681090593338012695e-02 1.577193140983581543e-01
1.092913076281547546e-01 1.128404363989830017e-01 3.373864665627479553e-02 -1.343333274126052856e-01 -1.687541455030441284e-01 1.921525001525878906e-01 1.613083779811859131e-01 -9.312966465950012207e-02 3.300575911998748779e-02 -1.927198171615600586e-01 -1.266421079635620117e-01 -2.113997340202331543e-01 -6.152024865150451660e-02 3.418716415762901306e-02 1.125993877649307251e-01 9.354178607463836670e-02 4.548522830009460449e-01 1.024698764085769653e-01 3.999010846018791199e-02 -1.851468235254287720e-01 1.341519057750701904e-01 2.398691624402999878e-01 1.609273254871368408e-01 4.822858050465583801e-02 -7.059491425752639771e-02 -3.127409815788269043e-01 -7.279260456562042236e-02 2.079792916774749756e-01 7.498397678136825562e-02 -2.486660778522491455e-01 3.308828175067901611e-01 -2.130533009767532349e-01
-2.166728228330612183e-01 1.407850384712219238e-01 -2.659910619258880615e-01 -7.712706923484802246e-02 -1.802797019481658936e-01 -1.161038354039192200e-01 1.664684712886810303e-01 1.768245995044708252e-01 5.751255527138710022e-02 -2.937760949134826660e-01 -5.254761874675750732e-02 -4.134517312049865723e-01 4.708373919129371643e-02 7.445587962865829468e-02 1.572923362255096436e-02 -1.444754302501678467e-01 7.535935193300247192e-02 2.876540422439575195e-01 -2.801485955715179443e-01 -5.473788082599639893e-02 1.800354719161987305e-01 1.768094748258590698e-01 1.133377626538276672e-01 -3.130978941917419434e-01 1.567470282316207886e-01 -1.792365014553070068e-01 -1.204061694443225861e-02 -1.949355751276016235e-02 1.821279078722000122e-01 5.060750618577003479e-02 3.092081099748611450e-02 1.449655294418334961e-01
-3.670206665992736816e-02 2.457415461540222168e-01 -4.119969308376312256e-01 9.568025916814804077e-02 -2.691157460212707520e-01 -8.661649376153945923e-02 1.269379109144210815e-01 4.345545172691345215e-02 -1.713964045047760010e-01 -2.624499797821044922e-01 -1.125084310770034790e-01 -3.934913277626037598e-01 1.500426325947046280e-02 7.257680594921112061e-02 7.712739706039428711e-02 -1.003285124897956848e-01 2.526867985725402832e-01 1.625831425189971924e-01 -1.097302138805389404e-01 -1.113114655017852783e-01 5.000234767794609070e-02 2.385797202587127686e-01 -4.960676655173301697e-02 -1.511580348014831543e-01 2.150230258703231812e-01 -1.627345979213714600e-01 -2.430491447448730469e-01 -8.671367168426513672e-02 5.436592921614646912e-02 -8.032672107219696045e-02 1.204514130949974060e-01 -1.072956696152687073e-01
1.436086278408765793e-02 2.174760252237319946e-01 -1.328884810209274292e-01 -2.265608459711074829e-01 -1.003463640809059143e-01 -5.394303798675537109e-02 1.061728894710540771e-01 -1.359937619417905807e-02 -1.741296960972249508e-03 -3.149238228797912598e-01 -1.383563131093978882e-01 -2.865155339241027832e-01 1.605313271284103394e-01 2.254601269960403442e-01 1.060251742601394653e-01 2.357048392295837402e-01 3.028860092163085938e-01 -3.352478519082069397e-02 -1.849099844694137573e-01 1.152227967977523804e-01 1.081280112266540527e-01 3.038617968559265137e-01 1.158976554870605469e-02 1.039109528064727783e-01 1.358170509338378906e-01 -2.709433138370513916e-01 -1.477279067039489746e-01 8.165540546178817749e-02 -4.182479903101921082e-02 -2.472756505012512207e-01 2.767364382743835449e-01 1.203646603971719742e-02
-7.348404824733734131e-02 2.467550784349441528e-01 -8.446626365184783936e-02 -2.687381207942962646e-01 -6.893397867679595947e-02 -1.638404279947280884e-01 3.151026964187622070e-01 -1.868986189365386963e-01 -1.046947091817855835e-01 -1.496524363756179810e-01 -2.801698632538318634e-02 2.407682985067367554e-01 2.542020082473754883e-01 -2.135203629732131958e-01 2.816527150571346283e-02 -1.015007495880126953e-01 3.148463070392608643e-01 1.213470026850700378e-01 1.117519214749336243e-01 -8.217859268188476562e-02 1.562344431877136230e-01 1.805766820907592773e-01 2.194382101297378540e-01 -2.046975493431091309e-01 1.321367472410202026e-01 5.760375875979661942e-03 1.293390244245529175e-01 -1.532055288553237915e-01 6.390771269798278809e-02 -8.583765476942062378e-02 1.657458990812301636e-01 3.135924637317657471e-01
3.032343387603759766e-01 3.929657638072967529e-01 2.759273396804928780e-03 7.662718743085861206e-02 1.104144454002380371e-01 -4.595664888620376587e-02 3.391136229038238525e-01 -1.685360521078109741e-01 -3.976692259311676025e-02 -2.702899277210235596e-01 -1.399518102407455444e-01 -1.464428156614303589e-01 -4.603010788559913635e-02 1.301655024290084839e-01 4.043271020054817200e-02 -8.449262380599975586e-02 1.327053606510162354e-01 2.121289223432540894e-01 -1.502636075019836426e-01 -1.723714470863342285e-01 1.760617196559906006e-01 -1.352913081645965576e-01 2.428418248891830444e-01 1.585424840450286865e-01 2.875255420804023743e-02 -3.052762150764465332e-01 1.381116807460784912e-01 1.510719507932662964e-01 1.820746622979640961e-02 -1.859718412160873413e-01 1.654827445745468140e-01 2.616650890558958054e-03
8.140338957309722900e-02 2.478522360324859619e-01 1.022636741399765015e-01 1.748259738087654114e-02 -2.349368184804916382e-01 -4.222833737730979919e-02 3.201351314783096313e-02 -3.398866951465606689e-01 1.126517057418823242e-01 -1.006475090980529785e-01 -1.094102188944816589e-01 -2.047135531902313232e-01 6.522659957408905029e-02 -4.225057736039161682e-02 5.390181019902229309e-02 -4.812770187854766846e-01 1.448311656713485718e-01 2.426366060972213745e-01 -1.360912173986434937e-01 6.733438372611999512e-02 3.777836859226226807e-01 -4.093779623508453369e-02 -5.074851587414741516e-02 -6.124765146523714066e-03 1.365720033645629883e-01 -1.961798220872879028e-01 -1.137363538146018982e-01 7.150815427303314209e-02 2.481089830398559570e-01 -1.058713272213935852e-01 8.720930665731430054e-02 -1.578261107206344604e-01
-1.434867680072784424e-01 9.123470634222030640e-03 -4.010183811187744141e-01 -1.541328728199005127e-01 -4.502792283892631531e-02 -1.235400587320327759e-01 2.791594564914703369e-01 2.265444491058588028e-03 2.154538482427597046e-01 -1.820169389247894287e-01 -1.008043959736824036e-01 -4.405157864093780518e-01 -1.209577396512031555e-01 -1.644158549606800079e-02 7.421497255563735962e-02 -1.787567436695098877e-01 1.866453588008880615e-01 3.475259542465209961e-01 -1.113788485527038574e-01 4.072144255042076111e-02 1.961517184972763062e-01 1.618912965059280396e-01 8.285877853631973267e-02 -8.631104975938796997e-02 -3.880558069795370102e-03 -2.007850818336009979e-02 -2.305150628089904785e-01 1.267884373664855957e-01 1.529698818922042847e-01 1.424653679132461548e-01 -3.636972978711128235e-02 8.853448554873466492e-03
-2.700901031494140625e-01 3.570525646209716797e-01 -2.056264877319335938e-01 7.939769886434078217e-03 -8.013997226953506470e-02 1.973853260278701782e-01 2.580077946186065674e-01 1.239183545112609863e-02 4.938817024230957031e-02 -8.131770789623260498e-02 -3.146151900291442871e-01 -9.223224967718124390e-02 -3.618526458740234375e-02 1.825113780796527863e-02 -1.881841756403446198e-02 -1.054534390568733215e-01 -5.450689699500799179e-03 9.891185164451599121e-02 2.835376858711242676e-01 2.287500649690628052e-01 4.196256995201110840e-01 -1.604117900133132935e-01 -9.990441799163818359e-02 -1.263434886932373047e-01 7.720099389553070068e-02 7.517858874052762985e-03 2.399238198995590210e-01 1.859606206417083740e-01 -2.396070025861263275e-02 -1.577704101800918579e-01 -8.651484549045562744e-02 1.185322552919387817e-01
2.805633842945098877e-01 5.053972080349922180e-02 1.319809351116418839e-02 -1.532572954893112183e-01 -1.962192915380001068e-02 -2.799176052212715149e-02 1.095614284276962280e-01 -6.919040530920028687e-02 -1.496717184782028198e-01 -3.309380412101745605e-01 -1.765844225883483887e-02 -1.442146599292755127e-01 -1.789316982030868530e-01 -4.002287983894348145e-02 2.253980189561843872e-01 -4.859191551804542542e-02 2.344918102025985718e-01 9.879434853792190552e-02 -5.347348004579544067e-02 2.626710534095764160e-01 2.439181208610534668e-01 2.452346235513687134e-01 -4.187381640076637268e-02 3.635353595018386841e-02 -6.665451452136039734e-03 -1.960203200578689575e-01 2.812927821651101112e-03 3.418392315506935120e-02 -3.124330937862396240e-01 -4.187343120574951172e-01 2.546777129173278809e-01 2.283758670091629028e-02
4.980262741446495056e-02 1.012142822146415710e-01 -9.235365688800811768e-02 4.154555127024650574e-02 -3.921692371368408203e-01 3.081092797219753265e-02 1.525064110755920410e-01 -7.867880165576934814e-02 7.435021549463272095e-02 -3.851998448371887207e-01 -1.433784812688827515e-01 -1.748061366379261017e-02 -7.272349298000335693e-02 3.178360462188720703e-01 3.997445702552795410e-01 -2.140672653913497925e-01 2.251546531915664673e-01 -5.512313172221183777e-02 -4.277936369180679321e-02 2.252783328294754028e-01 7.017738185822963715e-03 9.162053465843200684e-03 1.218603402376174927e-01 2.005909755825996399e-02 1.195477023720741272e-01 1.099447980523109436e-01 -3.413395211100578308e-02 1.279219090938568115e-01 1.218108553439378738e-02 -9.453617781400680542e-02 3.541860580444335938e-01 7.736822962760925293e-02
1.173766851425170898e-01 2.288023382425308228e-01 -1.374733261764049530e-02 2.739713713526725769e-02 -5.731377750635147095e-02 1.286648809909820557e-01 2.479489147663116455e-01 -3.649236634373664856e-02 -6.343530025333166122e-03 -2.332649528980255127e-01 4.325810819864273071e-02 1.597412303090095520e-02 -4.165523126721382141e-02 6.923242658376693726e-02 1.199962347745895386e-01 -1.152408197522163391e-01 1.228461042046546936e-01 1.453730463981628418e-01 -8.199571073055267334e-02 4.499427080154418945e-01 2.795033343136310577e-02 -2.223153784871101379e-02 1.841372102499008179e-01 8.503492176532745361e-02 7.238189131021499634e-02 -3.270738720893859863e-01 -1.896845875307917595e-03 -9.017859399318695068e-02 -1.819961965084075928e-01 -4.143569171428680420e-01 3.655053377151489258e-01 -1.136918663978576660e-01
-1.519226282835006714e-01 6.757564842700958252e-02 4.061441496014595032e-02 -4.687392339110374451e-02 9.272871538996696472e-03 1.692167073488235474e-01 2.827825248241424561e-01 -5.108568444848060608e-02 -1.280456930398941040e-01 -2.335151284933090210e-01 -2.166051864624023438e-01 6.060924381017684937e-02 3.312489762902259827e-02 3.301578760147094727e-02 2.577740550041198730e-01 -1.265796869993209839e-01 8.042469620704650879e-02 2.530691325664520264e-01 -2.608203589916229248e-01 1.035467162728309631e-02 2.635034024715423584e-01 2.603375911712646484e-01 3.819708526134490967e-02 -1.347849071025848389e-01 2.674164772033691406e-01 -1.886522024869918823e-01 1.923637688159942627e-01 -2.929649055004119873e-01 8.875293284654617310e-02 2.685218155384063721e-01 -1.248872354626655579e-01 1.733299046754837036e-01
6.747004389762878418e-02 3.526378571987152100e-01 -5.142199620604515076e-02 -1.899465322494506836e-01 -2.339739948511123657e-01 -4.052331298589706421e-02 3.194070756435394287e-01 -3.921942412853240967e-02 -1.277692019939422607e-01 -2.100281864404678345e-01 -7.641009986400604248e-02 1.910589262843132019e-02 1.039446666836738586e-01 -1.025387719273567200e-01 7.699041813611984253e-02 2.733188867568969727e-01 2.243791073560714722e-01 3.875909745693206787e-02 2.164283394813537598e-01 -5.029372125864028931e-02 2.585174739360809326e-01 4.334853962063789368e-02 2.158236652612686157e-01 -3.577885329723358154e-01 2.607518732547760010e-01 -2.886443771421909332e-02 -2.677836641669273376e-02 -1.342441737651824951e-01 -2.125550061464309692e-02 -1.805840432643890381e-01 -1.224927306175231934e-01 1.538953930139541626e-01
2.920264936983585358e-02 3.008288145065307617e-01 1.400434970855712891e-01 -7.860010862350463867e-02 2.466613054275512695e-01 1.409677863121032715e-01 3.009323477745056152e-01 -7.114531099796295166e-02 -1.119211912155151367e-01 -9.779748320579528809e-02 -1.628028899431228638e-01 -1.450099945068359375e-01 -1.106738001108169556e-01 1.809762269258499146e-01 -4.074999690055847168e-02 1.878086663782596588e-02 1.563382893800735474e-01 -8.699810504913330078e-02 -2.995063662528991699e-01 1.592176705598831177e-01 4.919652938842773438e-01 4.012103378772735596e-02 -7.013822346925735474e-02 2.386801391839981079e-01 4.621022939682006836e-02 -1.444054692983627319e-01 -1.028442848473787308e-02 1.525179147720336914e-01 6.023753434419631958e-02 -2.212898880243301392e-01 -6.947638094425201416e-02 1.830670088529586792e-01
1.316483039408922195e-02 3.708332777023315430e-01 3.147734329104423523e-02 5.906607024371623993e-03 1.168634369969367981e-01 -9.413615614175796509e-02 3.314353227615356445e-01 -1.264249235391616821e-01 1.097825020551681519e-01 -1.665801107883453369e-01 -4.357277154922485352e-01 -7.710286229848861694e-02 -9.972766786813735962e-02 2.044316567480564117e-02 8.864299952983856201e-02 -1.929529160261154175e-01 3.730717301368713379e-01 1.071535795927047729e-01 1.470291614532470703e-01 1.207381188869476318e-01 1.100886315107345581e-01 1.598578393459320068e-01 -8.585436642169952393e-02 7.910895347595214844e-02 2.201140671968460083e-01 -1.526645720005035400e-01 6.212364137172698975e-02 7.376076653599739075e-03 2.200211584568023682e-01 -1.186887770891189575e-01 -1.325286328792572021e-01 1.672792881727218628e-01
-4.906605184078216553e-02 2.587414383888244629e-01 1.318361982703208923e-02 -1.977600902318954468e-01 -2.045668363571166992e-01 1.724457442760467529e-01 1.205197125673294067e-01 -1.459726542234420776e-01 -1.569912284612655640e-01 -1.824642866849899292e-01 2.396704256534576416e-01 1.670296937227249146e-01 9.530915319919586182e-02 2.274040877819061279e-01 -4.302836954593658447e-02 -2.190820276737213135e-01 1.206875964999198914e-01 -1.190682947635650635e-01 -7.998858392238616943e-02 1.710166931152343750e-01 2.078934758901596069e-01 1.873562484979629517e-01 1.116245090961456299e-01 -1.266510188579559326e-01 1.846703141927719116e-01 9.755226224660873413e-02 -4.325728863477706909e-03 -1.516579538583755493e-01 2.734748646616935730e-02 -3.578667938709259033e-01 1.960291266441345215e-01 3.534499406814575195e-01
6.566929072141647339e-02 2.354510426521301270e-01 -1.577379852533340454e-01 -2.655315697193145752e-01 6.931003183126449585e-02 5.782442539930343628e-02 -5.400210153311491013e-03 1.163866966962814331e-01 -1.026176810264587402e-01 -2.858733534812927246e-01 1.651509106159210205e-01 -1.892623603343963623e-01 1.053066179156303406e-01 3.137022852897644043e-01 2.088105380535125732e-01 9.111256897449493408e-02 4.159840941429138184e-01 1.891696602106094360e-01 -2.041328847408294678e-01 1.062399074435234070e-01 2.111226767301559448e-01 -7.460391521453857422e-02 -6.229804363101720810e-03 -2.583803609013557434e-02 -4.524501785635948181e-02 -1.192286014556884766e-01 1.514114141464233398e-01 -1.169332191348075867e-01 -1.066743358969688416e-01 -2.523171305656433105e-01 2.550239861011505127e-01 2.857697568833827972e-02
-5.940137058496475220e-02 1.467127650976181030e-01 -3.758389353752136230e-01 -8.023292571306228638e-02 -2.035865932703018188e-01 1.407141983509063721e-01 1.903821080923080444e-01 7.272618263959884644e-02 -3.282753005623817444e-02 -3.065701760351657867e-02 -2.132239937782287598e-01 -2.091417908668518066e-01 1.267161369323730469e-01 4.612968489527702332e-02 -1.115910708904266357e-01 -2.540726363658905029e-01 2.046454548835754395e-01 3.934349715709686279e-01 -2.774411439895629883e-01 -1.310758441686630249e-01 7.413183152675628662e-02 2.835670411586761475e-01 -1.525189429521560669e-01 -3.926077485084533691e-02 2.496327012777328491e-01 -4.949041083455085754e-02 -1.405587345361709595e-01 -9.219290805049240589e-04 1.239800974726676941e-01 4.076695069670677185e-02 1.859314143657684326e-01 1.995179429650306702e-02
-4.275324940681457520e-02 4.829576909542083740e-01 -2.337501943111419678e-01 -7.374742627143859863e-02 4.408160224556922913e-02 2.265827357769012451e-01 5.469566583633422852e-02 -7.943849265575408936e-02 -1.266442388296127319e-01 -2.800123691558837891e-01 -7.066394388675689697e-02 2.926553189754486084e-01 1.049293354153633118e-01 6.411319226026535034e-02 1.045415084809064865e-02 2.503437176346778870e-02 4.113317728042602539e-01 6.081288680434226990e-02 -2.371098846197128296e-01 3.802453354001045227e-02 3.205335140228271484e-01 2.229470163583755493e-01 -6.232440844178199768e-02 3.860788419842720032e-02 1.446999013423919678e-01 -3.766968473792076111e-02 1.142641678452491760e-01 2.019838429987430573e-02 5.990908946841955185e-03 -1.289370097219944000e-02 -6.395216286182403564e-02 1.132425144314765930e-01
6.384598463773727417e-02 2.436977922916412354e-01 1.601258409209549427e-03 -1.368215382099151611e-01 -3.736399114131927490e-02 -1.845661737024784088e-02 6.214014813303947449e-02 -1.738025695085525513e-01 -2.326424717903137207e-01 -3.564131259918212891e-01 -7.533665001392364502e-02 3.096456266939640045e-02 -1.757140755653381348e-01 7.166495174169540405e-02 1.392192691564559937e-01 -9.951853007078170776e-02 2.743748128414154053e-01 7.899140566587448120e-02 -2.207639664411544800e-01 3.114505708217620850e-01 2.739570103585720062e-02 1.667879372835159302e-01 1.699125766754150391e-02 1.038700565695762634e-01 1.213965043425559998e-01 -1.333020776510238647e-01 6.699759978801012039e-03 -6.944345682859420776e-02 -7.389231026172637939e-02 -3.460434079170227051e-01 4.370289742946624756e-01 -9.188186377286911011e-02
1.187119930982589722e-01 2.407293207943439484e-02 -3.510918319225311279e-01 -2.781916856765747070e-01 4.776604473590850830e-02 1.566509455442428589e-01 4.469804093241691589e-02 -1.758663356304168701e-01 -4.342128057032823563e-03 -2.192982584238052368e-01 3.521274775266647339e-02 -2.064132243394851685e-01 1.267092227935791016e-01 1.867790371179580688e-01 6.294440478086471558e-02 -1.684666275978088379e-01 4.287024438381195068e-01 1.549436450004577637e-01 -1.298242807388305664e-01 1.840451508760452271e-01 1.515464782714843750e-01 6.505148485302925110e-03 2.914299070835113525e-01 2.169195413589477539e-01 1.373251229524612427e-01 -2.336374968290328979e-01 -1.153233423829078674e-01 -1.056873723864555359e-01 4.521683603525161743e-02 -9.805755317211151123e-02 1.272990107536315918e-01 -1.019268408417701721e-01
-2.856033481657505035e-02 1.339009702205657959e-01 -2.702654004096984863e-01 -1.706958860158920288e-01 2.141208052635192871e-01 1.464871764183044434e-01 2.586881816387176514e-01 -1.369399130344390869e-01 -1.620792448520660400e-01 -9.349005669355392456e-02 1.101520098745822906e-02 -4.220185801386833191e-02 2.703078687191009521e-01 -3.568038642406463623e-01 2.773926854133605957e-01 -6.299605965614318848e-02 1.352659612894058228e-01 -1.174648925662040710e-01 -3.020561859011650085e-02 1.001626402139663696e-01 3.468331694602966309e-01 1.131672486662864685e-01 -1.417539864778518677e-01 -5.106677860021591187e-02 1.859683990478515625e-01 9.654337912797927856e-02 2.313736677169799805e-01 1.923136971890926361e-02 -8.691468089818954468e-02 -7.653063535690307617e-02 -3.426462039351463318e-02 3.108978867530822754e-01
3.723092004656791687e-02 1.290233731269836426e-01 -1.694946885108947754e-01 -2.257383763790130615e-01 -1.050171703100204468e-01 9.749107062816619873e-02 2.481208294630050659e-01 -2.162156701087951660e-01 6.436438858509063721e-02 -2.797797024250030518e-01 -1.623457372188568115e-01 -4.400898143649101257e-02 -6.678460538387298584e-02 3.385050296783447266e-01 -7.736840099096298218e-02 5.433838814496994019e-02 1.875430345535278320e-01 -6.167706474661827087e-02 2.675231397151947021e-01 1.041855886578559875e-01 3.128383457660675049e-01 1.600938588380813599e-01 1.157236564904451370e-02 -1.679353713989257812e-01 2.120181471109390259e-01 -8.555657416582107544e-02 -8.665952831506729126e-02 -4.899264499545097351e-02 -9.168020635843276978e-02 1.029937714338302612e-01 4.200731217861175537e-01 6.202994659543037415e-02
4.045929759740829468e-02 3.132231235504150391e-01 1.972690075635910034e-01 -4.724863767623901367e-01 -2.307133227586746216e-01 6.988157331943511963e-02 2.121306210756301880e-01 -1.739580333232879639e-01 1.739386320114135742e-01 -1.645229905843734741e-01 -2.865880429744720459e-01 1.629833132028579712e-02 2.635865472257137299e-02 -7.418318837881088257e-02 2.105313986539840698e-01 1.929078549146652222e-01 -7.765894383192062378e-02 1.308061033487319946e-01 3.827911242842674255e-02 8.303244411945343018e-02 1.049248650670051575e-01 3.635251149535179138e-02 1.562193930149078369e-01 1.879732757806777954e-01 9.973392635583877563e-02 -4.279249906539916992e-02 1.099791824817657471e-01 -1.956772506237030029e-01 -9.129408746957778931e-02 -2.983199656009674072e-01 1.174962148070335388e-01 -1.999007537961006165e-02
5.604901909828186035e-02 2.338984608650207520e-01 -4.579213559627532959e-01 -1.173670887947082520e-01 -2.587076425552368164e-01 1.077705845236778259e-01 1.069867387413978577e-01 -1.458790302276611328e-01 1.216478124260902405e-01 -8.992955833673477173e-02 -1.514119356870651245e-01 -3.251442909240722656e-01 1.185773536562919617e-01 2.082121372222900391e-02 1.505217999219894409e-01 1.339261047542095184e-02 3.989143073558807373e-01 8.061595261096954346e-02 9.081320837140083313e-03 -1.033529937267303467e-01 1.782673746347427368e-01 6.861080229282379150e-02 -1.045848429203033447e-02 -2.237910330295562744e-01 1.375968158245086670e-01 -4.180389642715454102e-02 -1.550009697675704956e-01 2.696691453456878662e-01 4.280138388276100159e-02 -8.313008397817611694e-02 -1.166748777031898499e-01 -1.252779364585876465e-01
1.382861435413360596e-01 5.264665558934211731e-02 -2.239614725112915039e-01 -5.844594910740852356e-02 3.228494524955749512e-02 7.336958497762680054e-02 7.903001457452774048e-02 -1.140132397413253784e-01 1.941394209861755371e-01 -4.171673357486724854e-01 4.805831704288721085e-03 -1.834291070699691772e-01 -6.050224415957927704e-03 -7.586572319269180298e-02 -9.176622331142425537e-02 9.541962295770645142e-02 3.746749162673950195e-01 3.337373733520507812e-01 7.506635040044784546e-02 1.944748312234878540e-01 1.433031708002090454e-01 2.383344918489456177e-01 -9.102471172809600830e-02 1.299164593219757080e-01 5.644342675805091858e-02 -1.535340696573257446e-01 -2.945365905761718750e-01 -5.258525907993316650e-02 1.122017949819564819e-01 -2.939741313457489014e-01 1.118561327457427979e-01 -6.809137016534805298e-02
-5.317859351634979248e-02 3.089521229267120361e-01 8.559718728065490723e-02 -1.832475513219833374e-01 -2.280779778957366943e-01 8.316441625356674194e-02 2.093395739793777466e-01 2.716377004981040955e-02 -4.783790931105613708e-02 -8.403369784355163574e-02 1.226901542395353317e-02 -1.420267224311828613e-01 1.491616964340209961e-01 -4.303096607327461243e-02 1.065228730440139771e-01 -2.607175409793853760e-01 7.106356322765350342e-02 2.996309399604797363e-01 -6.611654907464981079e-02 -2.305959761142730713e-01 3.920751512050628662e-01 -1.420605182647705078e-01 1.261239200830459595e-01 -1.109499335289001465e-01 2.602557539939880371e-01 8.562717586755752563e-03 6.883142888545989990e-02 -3.098970949649810791e-01 -1.017071828246116638e-01 -1.542538683861494064e-02 -1.627688407897949219e-01 2.531231045722961426e-01
-7.375765591859817505e-02 3.037345111370086670e-01 -1.207600980997085571e-01 -1.331007033586502075e-01 1.806738320738077164e-03 1.317450106143951416e-01 2.293777614831924438e-01 -1.657582521438598633e-01 3.633753582835197449e-02 -3.279941976070404053e-01 3.161526843905448914e-02 -3.637306019663810730e-02 2.186754941940307617e-01 -1.402061283588409424e-01 -2.151976525783538818e-01 7.315204292535781860e-02 1.716869324445724487e-01 1.262970417737960815e-01 -1.733063310384750366e-01 2.116779237985610962e-01 4.704642593860626221e-01 7.511681411415338516e-03 -1.297717094421386719e-01 7.724401541054248810e-03 -1.065195947885513306e-01 -8.089983463287353516e-02 2.309093475341796875e-01 3.856680914759635925e-02 2.475949972867965698e-01 3.029855526983737946e-02 -1.724918484687805176e-01 1.376933008432388306e-01
-1.868277639150619507e-01 2.144645899534225464e-01 -5.382274836301803589e-02 -2.020146846771240234e-01 -1.060037538409233093e-01 -5.940473452210426331e-02 1.455010920763015747e-01 9.510144591331481934e-02 -1.384007334709167480e-01 -5.085492134094238281e-01 -2.473092675209045410e-01 1.846469640731811523e-01 -1.065056994557380676e-01 4.228891432285308838e-02 4.628325253725051880e-02 -7.149342447519302368e-02 3.238952755928039551e-01 6.971884518861770630e-02 6.577953696250915527e-02 1.611057817935943604e-01 -5.924806371331214905e-02 1.827362030744552612e-01 -1.543951965868473053e-02 -3.436414003372192383e-01 2.773137390613555908e-01 -1.505823880434036255e-01 -1.637167632579803467e-01 3.616636991500854492e-02 -4.219758883118629456e-02 -8.006654679775238037e-02 5.687056481838226318e-02 -5.097096413373947144e-02
7.213713973760604858e-02 1.336526870727539062e-01 -1.690638214349746704e-01 -2.129034847021102905e-01 -1.324350088834762573e-01 1.269139163196086884e-02 1.081799864768981934e-01 2.495953589677810669e-01 -2.351064383983612061e-01 -4.844999611377716064e-01 7.984671741724014282e-02 -1.912324689328670502e-02 1.004926767200231552e-02 -1.198473107069730759e-02 2.092092335224151611e-01 4.528310522437095642e-02 1.902013868093490601e-01 2.174833416938781738e-01 -4.271684959530830383e-02 1.907238364219665527e-01 2.116047888994216919e-01 -1.246451213955879211e-01 -5.475062876939773560e-02 -3.009280748665332794e-02 8.523765206336975098e-02 1.112936809659004211e-01 -4.769509658217430115e-02 -2.811222374439239502e-01 -1.071546450257301331e-01 -2.939250171184539795e-01 2.866486310958862305e-01 -4.014889895915985107e-02
-9.945410490036010742e-02 3.353824019432067871e-01 7.163048535585403442e-02 1.668370068073272705e-01 1.183408647775650024e-01 1.466971635818481445e-01 2.392694503068923950e-01 -1.275143772363662720e-01 -1.496969070285558701e-02 -2.970873117446899414e-01 -2.530511319637298584e-01 1.775963306427001953e-01 1.268997602164745331e-02 -1.928575485944747925e-01 1.024233326315879822e-01 -2.829842567443847656e-01 3.291517496109008789e-01 1.321616023778915405e-01 -8.986446261405944824e-02 -4.016249999403953552e-02 3.297376930713653564e-01 -4.348507523536682129e-02 3.196552395820617676e-03 -7.528834044933319092e-02 7.812850177288055420e-03 -3.974195942282676697e-02 2.098883241415023804e-01 2.243711240589618683e-02 4.395145177841186523e-02 -2.116906195878982544e-01 -2.142160534858703613e-01 1.817111521959304810e-01
-9.151829034090042114e-02 2.302256524562835693e-01 5.141969025135040283e-02 4.314788430929183960e-02 2.101568877696990967e-01 1.218194440007209778e-01 3.915431499481201172e-01 -2.085328996181488037e-01 -2.046423256397247314e-01 -3.137634992599487305e-01 -2.534956932067871094e-01 4.689487069845199585e-02 2.782496623694896698e-02 4.999340325593948364e-02 1.402869261801242828e-02 7.652546465396881104e-02 1.347140073776245117e-01 1.253230720758438110e-01 -2.513035237789154053e-01 -3.953012824058532715e-02 4.436494410037994385e-01 -8.371917158365249634e-02 -1.342181265354156494e-01 8.532929420471191406e-02 -3.246972709894180298e-02 -1.787047833204269409e-01 -3.246008232235908508e-02 8.428708463907241821e-02 2.955668866634368896e-01 -7.701996713876724243e-02 6.329724565148353577e-03 5.144776310771703720e-03
-8.351025730371475220e-02 9.645640105009078979e-02 1.491115689277648926e-01 1.357918828725814819e-01 -1.384430527687072754e-01 2.608454227447509766e-01 2.978079915046691895e-01 -2.093407511711120605e-01 -9.749502874910831451e-03 -2.937562204897403717e-02 -3.300798535346984863e-01 -2.290969640016555786e-01 2.210163772106170654e-01 1.054860129952430725e-01 2.578071951866149902e-01 4.316716641187667847e-02 1.878221635706722736e-03 -1.871952600777149200e-02 -1.312601715326309204e-01 -9.086548537015914917e-02 3.504903912544250488e-01 -1.763009130954742432e-01 -8.944798028096556664e-04 1.323796212673187256e-01 1.614739149808883667e-01 1.212624385952949524e-01 8.033306151628494263e-02 -1.556701511144638062e-01 -2.948042377829551697e-02 -4.218384996056556702e-02 3.060413599014282227e-01 2.599299848079681396e-01
-1.485288888216018677e-01 2.086366415023803711e-01 3.213219344615936279e-02 -1.487857252359390259e-01 1.356198638677597046e-01 -5.942606180906295776e-02 3.025892078876495361e-01 -3.564912825822830200e-02 -1.050944998860359192e-01 -3.810735642910003662e-01 2.075919695198535919e-02 1.077172756195068359e-01 -1.844402849674224854e-01 -1.899277716875076294e-01 1.725852340459823608e-01 2.788134478032588959e-02 4.504239559173583984e-01 3.559483587741851807e-02 5.182836204767227173e-02 2.063477039337158203e-01 1.965214498341083527e-02 1.172852143645286560e-01 1.585222035646438599e-01 -2.669222056865692139e-01 2.902520298957824707e-01 -2.297060340642929077e-01 8.990404009819030762e-02 1.137901172041893005e-01 4.826073348522186279e-02 -2.963597141206264496e-02 7.869446277618408203e-02 1.265472546219825745e-02
-1.881933957338333130e-01 9.735284373164176941e-03 -3.592254221439361572e-01 -2.769418247044086456e-02 -2.079950273036956787e-01 -8.510684967041015625e-02 2.769971787929534912e-01 1.793810576200485229e-01 1.380367726087570190e-01 -6.020360440015792847e-02 -8.687738329172134399e-02 -3.978081643581390381e-01 -1.542244851589202881e-01 1.722768135368824005e-02 6.362102180719375610e-02 -1.306857019662857056e-01 1.958012133836746216e-01 2.114445567131042480e-01 -2.122683823108673096e-01 -8.886410295963287354e-02 2.006955295801162720e-01 9.912202507257461548e-02 -4.678003489971160889e-02 -2.292365729808807373e-01 3.618642985820770264e-01 -1.570662409067153931e-01 -8.473320305347442627e-02 1.476962771266698837e-02 1.118150888942182064e-03 -1.078863348811864853e-02 1.835783571004867554e-01 6.250704079866409302e-02
-8.866837620735168457e-02 1.483156979084014893e-01 1.936018615961074829e-01 -1.979957073926925659e-01 -1.268093138933181763e-01 2.633540332317352295e-01 6.198662891983985901e-02 1.149779334664344788e-01 -1.159416288137435913e-01 -2.839334309101104736e-01 -6.718441098928451538e-02 -2.669705748558044434e-01 8.547835797071456909e-02 -1.243040859699249268e-01 1.945017874240875244e-01 2.808891236782073975e-02 1.588869094848632812e-01 -4.189031943678855896e-02 -2.545156180858612061e-01 2.494240403175354004e-01 5.127337644807994366e-04 2.768258154392242432e-01 3.793017566204071045e-02 1.354188621044158936e-01 -1.826136605814099312e-03 -6.503632664680480957e-02 2.799772918224334717e-01 2.138015776872634888e-01 1.330368816852569580e-01 -2.865893840789794922e-01 1.950775086879730225e-01 2.076381295919418335e-01
-1.209003967233002186e-03 3.671052679419517517e-02 -5.901895835995674133e-02 -2.523026987910270691e-02 2.312866970896720886e-02 -1.411516368389129639e-01 2.936512827873229980e-01 -1.031022220849990845e-01 1.024401187896728516e-01 -2.881916463375091553e-01 -2.365190237760543823e-01 -1.738898307085037231e-01 2.365812510251998901e-01 1.951972767710685730e-02 6.256084144115447998e-02 9.119864553213119507e-02 2.917517423629760742e-01 -2.706626243889331818e-02 -4.311294481158256531e-02 2.582330405712127686e-01 2.211525142192840576e-01 2.359460741281509399e-01 1.992751061916351318e-01 2.266423702239990234e-01 1.514155417680740356e-01 -3.227418363094329834e-01 -4.019858688116073608e-02 -5.465007200837135315e-02 1.505200266838073730e-01 -2.738100588321685791e-01 1.486632078886032104e-01 -1.656194180250167847e-01
-1.130513381212949753e-02 2.508494257926940918e-01 -1.069313064217567444e-01 -2.227064222097396851e-01 1.128280311822891235e-01 8.248398452997207642e-02 4.445162415504455566e-01 2.540211081504821777e-01 2.070098929107189178e-02 -3.380804657936096191e-01 6.922526657581329346e-02 -8.112397044897079468e-02 1.085030511021614075e-01 -1.835650950670242310e-01 6.844343990087509155e-02 -9.277966618537902832e-02 2.839087843894958496e-01 1.207037270069122314e-01 -8.086670935153961182e-02 -1.498845368623733521e-01 2.962375618517398834e-02 3.217441141605377197e-01 -1.947408318519592285e-01 -4.637167975306510925e-02 3.049595952033996582e-01 8.601273596286773682e-02 1.840254962444305420e-01 -2.165496163070201874e-02 -3.963250294327735901e-02 9.629755280911922455e-03 -5.556727200746536255e-02 3.554763272404670715e-02
-1.269760262221097946e-02 1.026959344744682312e-01 -3.488937318325042725e-01 8.210355788469314575e-02 -2.131172567605972290e-01 2.261900901794433594e-02 3.245976567268371582e-01 -1.308320015668869019e-01 1.972730085253715515e-02 -2.476633898913860321e-02 -1.753008067607879639e-01 -3.143142163753509521e-01 2.557063102722167969e-01 1.846770644187927246e-01 8.494703471660614014e-02 -2.703239023685455322e-01 2.021045237779617310e-01 2.589158713817596436e-01 -1.322494894266128540e-01 9.101746603846549988e-03 1.218798458576202393e-01 2.004382908344268799e-01 -1.488043516874313354e-01 -1.507128328084945679e-01 1.609262228012084961e-01 -1.337490081787109375e-01 -2.026256024837493896e-01 -1.752417683601379395e-01 2.016985714435577393e-01 -1.251625455915927887e-02 9.783969260752201080e-03 1.653193868696689606e-02
-1.617396324872970581e-01 7.251371443271636963e-02 7.457651942968368530e-02 1.771549135446548462e-02 1.961061805486679077e-01 2.777602076530456543e-01 2.161821424961090088e-01 1.391141861677169800e-01 -5.256123468279838562e-02 -3.308717012405395508e-01 -1.072016656398773193e-01 -2.258040010929107666e-01 -2.730446495115756989e-02 -1.974675431847572327e-02 4.988278076052665710e-02 -1.006311997771263123e-01 1.676611453294754028e-01 4.200315177440643311e-01 -1.925280243158340454e-01 3.471211194992065430e-01 -8.339896053075790405e-02 3.108215034008026123e-01 1.356673985719680786e-01 1.163575947284698486e-01 -1.230800151824951172e-01 -3.099967259913682938e-03 2.720469534397125244e-01 8.088938891887664795e-03 -1.870291680097579956e-02 -9.861066937446594238e-03 4.541282728314399719e-02 5.650005117058753967e-02
-7.283709198236465454e-02 4.614655673503875732e-01 -1.488791853189468384e-01 -2.495125122368335724e-02 -1.552171260118484497e-01 -9.769838303327560425e-02 2.991090118885040283e-01 -5.914033204317092896e-02 -9.561707079410552979e-02 -2.069797962903976440e-01 6.287466734647750854e-02 1.571951955556869507e-01 1.092324033379554749e-02 -1.230617761611938477e-01 4.630880802869796753e-02 1.703597307205200195e-01 9.899554401636123657e-02 1.226283982396125793e-01 -1.926971832290291786e-03 -2.105356194078922272e-02 1.567868888378143311e-01 6.890939176082611084e-02 -4.871716350317001343e-02 -4.017354249954223633e-01 3.168167546391487122e-02 2.546965703368186951e-02 9.362433850765228271e-02 -3.321073949337005615e-01 -7.460708171129226685e-02 -3.094966709613800049e-01 4.164472594857215881e-02 2.511898279190063477e-01
-4.162423014640808105e-01 3.309250175952911377e-01 -1.386983394622802734e-01 1.243956834077835083e-01 3.844508901238441467e-02 8.921497315168380737e-02 1.533486247062683105e-01 2.103352695703506470e-01 -1.400770246982574463e-01 -4.984830915927886963e-01 -2.247712574899196625e-02 -5.629370920360088348e-03 -7.920346409082412720e-02 -7.619138807058334351e-02 1.212381720542907715e-01 -2.047080695629119873e-01 2.567037045955657959e-01 -8.509304374456405640e-02 6.833932548761367798e-02 8.038134127855300903e-02 9.479938447475433350e-02 3.666704520583152771e-02 5.438992381095886230e-02 1.203473210334777832e-01 1.399338096380233765e-01 6.585326045751571655e-02 1.595159471035003662e-01 -2.358540892601013184e-01 -1.824135780334472656e-01 -2.871662192046642303e-02 1.292861104011535645e-01 -1.232876628637313843e-02
1.442022472620010376e-01 4.156424701213836670e-01 -6.061412766575813293e-02 -1.987075507640838623e-01 -1.042558178305625916e-01 2.284360826015472412e-01 4.290929809212684631e-02 -1.528350412845611572e-01 2.600927464663982391e-02 -2.640629410743713379e-01 -8.506415039300918579e-02 -2.296152859926223755e-01 -1.633393317461013794e-01 -1.397169288247823715e-02 -3.753046691417694092e-02 8.060495555400848389e-02 1.193516403436660767e-01 7.143797725439071655e-02 6.283518671989440918e-02 3.015184104442596436e-01 1.254731267690658569e-01 1.137281302362680435e-02 2.709207534790039062e-01 5.535222589969635010e-02 4.922363162040710449e-02 -1.353543549776077271e-01 -1.818510293960571289e-01 -1.038854643702507019e-01 -1.285389810800552368e-01 -6.864700466394424438e-02 4.655865430831909180e-01 -2.711045369505882263e-02
-2.185681164264678955e-01 2.454682588577270508e-01 -1.519871503114700317e-01 -1.894749402999877930e-01 9.770722687244415283e-02 1.601516455411911011e-01 3.780055344104766846e-01 -2.110459357500076294e-01 3.077392280101776123e-02 -3.250382840633392334e-01 8.493862301111221313e-02 2.083104103803634644e-01 -2.483780868351459503e-02 2.361948341131210327e-01 3.323997929692268372e-02 -1.270878463983535767e-01 9.523284435272216797e-02 -1.589883863925933838e-01 -3.034544177353382111e-02 1.094620227813720703e-01 3.255624175071716309e-01 1.043968945741653442e-01 -2.991105243563652039e-02 -7.784146815538406372e-02 1.300414502620697021e-01 9.001410752534866333e-02 -2.554402649402618408e-01 1.981076747179031372e-01 9.331609122455120087e-03 -1.923405379056930542e-01 1.561375409364700317e-01 1.319818496704101562e-01
-3.609021380543708801e-02 4.552129507064819336e-01 -2.704248949885368347e-02 3.050181083381175995e-02 1.010151952505111694e-01 1.745571047067642212e-01 1.000144705176353455e-01 2.575826365500688553e-03 -2.980324625968933105e-01 -2.138971239328384399e-01 1.073392927646636963e-01 -2.034775614738464355e-01 -4.488014429807662964e-02 -2.629101574420928955e-01 1.257569789886474609e-01 -1.814639121294021606e-01 -9.643482416868209839e-02 3.057416975498199463e-01 -6.849297136068344116e-02 1.049355715513229370e-01 6.046492606401443481e-02 -2.420296669006347656e-01 3.527880311012268066e-01 -2.011948823928833008e-01 5.644792318344116211e-02 -1.259726881980895996e-01 6.604190170764923096e-02 -8.017677068710327148e-02 -1.598787307739257812e-01 -1.105099245905876160e-01 1.170419082045555115e-01 6.915093958377838135e-02
-1.598859429359436035e-01 1.402639597654342651e-01 1.092282868921756744e-02 -1.123522073030471802e-01 -9.287034720182418823e-02 2.131040394306182861e-01 3.115955591201782227e-01 3.580882679671049118e-03 -2.694713696837425232e-02 -1.224210560321807861e-01 -1.834944784641265869e-01 3.893886879086494446e-02 2.398902773857116699e-01 -1.944907009601593018e-01 2.764158844947814941e-01 -1.111377477645874023e-01 7.027579098939895630e-02 9.697725623846054077e-02 -1.214416772127151489e-01 2.517327964305877686e-01 3.121633231639862061e-01 1.131282523274421692e-01 -2.243859171867370605e-01 -3.016251325607299805e-01 2.555260360240936279e-01 -3.078860640525817871e-01 -3.072393010370433331e-04 7.029356807470321655e-02 1.701651364564895630e-01 -1.751886866986751556e-02 -1.058323606848716736e-01 7.951668649911880493e-02
7.172822952270507812e-02 2.754413485527038574e-01 -3.623118400573730469e-01 9.052461013197898865e-03 1.979144662618637085e-01 2.093990892171859741e-01 3.826473653316497803e-01 2.741971611976623535e-02 4.867241904139518738e-02 -5.841629579663276672e-02 -8.336108922958374023e-02 -1.706330478191375732e-01 -1.674302369356155396e-01 1.248428449034690857e-01 -4.407948255538940430e-02 -8.638313412666320801e-02 1.803773939609527588e-01 6.861699372529983521e-02 1.720872968435287476e-01 -2.267711013555526733e-01 2.829158306121826172e-01 -1.565725505352020264e-01 2.185715138912200928e-01 8.610612899065017700e-02 1.101970598101615906e-01 -1.936469972133636475e-01 -7.173759397119283676e-03 -9.265977144241333008e-02 6.552972644567489624e-02 -2.145392894744873047e-01 1.218775361776351929e-01 2.471717149019241333e-01
-1.974362581968307495e-01 5.142387375235557556e-02 -2.189686447381973267e-01 -5.034636333584785461e-02 -2.285748124122619629e-01 7.557464390993118286e-02 2.648487985134124756e-01 2.606101334095001221e-01 7.013414055109024048e-02 -1.186447143554687500e-01 -1.686521172523498535e-01 -3.779748678207397461e-01 -1.936386078596115112e-01 5.172483250498771667e-02 2.779359742999076843e-02 7.413776963949203491e-02 7.203550636768341064e-02 3.650828301906585693e-01 -2.085789889097213745e-01 -1.111722886562347412e-01 2.373651564121246338e-01 2.072591185569763184e-01 -5.084088817238807678e-02 -5.998948961496353149e-02 5.684404075145721436e-02 -1.616780459880828857e-01 -2.169317454099655151e-01 6.400035321712493896e-02 2.153627276420593262e-01 -1.437348425388336182e-01 6.871284544467926025e-02 1.517159938812255859e-01
1.084889285266399384e-03 3.050703369081020355e-02 8.138259500265121460e-02 4.322148859500885010e-02 -2.809229120612144470e-02 9.065492451190948486e-02 4.252942800521850586e-01 1.299478262662887573e-01 2.300366759300231934e-01 -3.532770276069641113e-01 -2.100112289190292358e-02 -2.690378129482269287e-01 -2.181206643581390381e-01 1.081470847129821777e-01 3.560552000999450684e-02 -2.302751690149307251e-01 2.111637294292449951e-01 1.867712140083312988e-01 -1.942318528890609741e-01 -1.019168049097061157e-01 1.642278432846069336e-01 -1.086189076304435730e-01 1.684885621070861816e-01 1.296617090702056885e-01 2.462394535541534424e-01 2.670133672654628754e-02 3.937357291579246521e-02 6.296828389167785645e-02 1.018178984522819519e-01 -2.025013230741024017e-02 2.776247560977935791e-01 2.311414480209350586e-01
1.112439185380935669e-01 2.968022227287292480e-01 -6.416136748157441616e-04 -2.068054974079132080e-01 -4.605396836996078491e-02 -8.522970229387283325e-02 9.456701576709747314e-02 -3.018032759428024292e-02 1.292764693498611450e-01 -3.191682994365692139e-01 -4.446769878268241882e-02 -1.395553797483444214e-01 2.961941361427307129e-01 2.727928459644317627e-01 1.802513450384140015e-01 2.879303991794586182e-01 2.947256565093994141e-01 9.303249418735504150e-02 -1.623709499835968018e-01 1.131460890173912048e-01 8.706229925155639648e-02 2.507801055908203125e-01 3.171585965901613235e-03 1.504327170550823212e-02 1.112765744328498840e-01 -2.123515456914901733e-01 -1.332692503929138184e-01 -2.733529172837734222e-02 1.892247609794139862e-02 -2.382664531469345093e-01 2.853763103485107422e-01 -2.562337554991245270e-03
3.864959627389907837e-02 1.543019860982894897e-01 -3.030023537576198578e-02 -1.675885468721389771e-01 1.914975978434085846e-02 2.045990712940692902e-02 2.847978770732879639e-01 -2.291329950094223022e-01 -2.415134906768798828e-01 -2.384061068296432495e-01 3.175976872444152832e-01 -6.044420227408409119e-02 -1.855005919933319092e-01 -3.675985708832740784e-02 2.515105009078979492e-01 -3.173528611660003662e-02 7.646045833826065063e-02 2.866940796375274658e-01 -1.265103071928024292e-01 2.864405512809753418e-01 3.127641081809997559e-01 4.742432385683059692e-02 -1.053869873285293579e-01 4.185203835368156433e-02 1.268464475870132446e-01 5.275344103574752808e-02 -1.145503520965576172e-01 -2.784952223300933838e-01 -1.333008408546447754e-01 1.310613937675952911e-02 -2.486217021942138672e-01 5.702983587980270386e-02
-1.044722869992256165e-01 9.867745637893676758e-02 -3.737776279449462891e-01 -5.248618870973587036e-02 -1.555875688791275024e-01 4.487975034862756729e-03 2.896893918514251709e-01 -1.386411339044570923e-01 -4.065108299255371094e-02 -3.819314390420913696e-02 -1.112681031227111816e-01 -3.630947768688201904e-01 1.523423939943313599e-01 8.478540182113647461e-02 1.046588830649852753e-02 -2.091962546110153198e-01 2.182380259037017822e-01 2.923736572265625000e-01 -2.330005615949630737e-01 -1.010041013360023499e-01 1.647253930568695068e-01 2.402134537696838379e-01 -1.022332757711410522e-01 -1.616593003273010254e-01 2.767756581306457520e-01 -1.041568592190742493e-01 -1.996169090270996094e-01 -9.403340518474578857e-02 1.699348390102386475e-01 -3.556399047374725342e-02 4.766186326742172241e-02 -1.831350103020668030e-02
-1.554518938064575195e-01 2.831458151340484619e-01 -1.575769186019897461e-01 -2.634723186492919922e-01 9.575975127518177032e-03 -3.842238709330558777e-02 -3.702666983008384705e-02 2.928025089204311371e-02 -6.340775638818740845e-02 1.017557643353939056e-02 9.790058434009552002e-02 -3.000463843345642090e-01 2.625573873519897461e-01 2.326464056968688965e-01 1.211047396063804626e-01 -2.879111170768737793e-01 -1.571025997400283813e-01 6.619833409786224365e-02 1.416854001581668854e-02 1.102954000234603882e-01 2.857347130775451660e-01 2.660010196268558502e-02 2.511808276176452637e-02 8.168132975697517395e-03 2.842046618461608887e-01 -3.255873024463653564e-01 2.253094464540481567e-01 2.946954453364014626e-03 8.799278736114501953e-02 -2.409999668598175049e-01 2.062131166458129883e-01 -5.370032414793968201e-02
7.280170917510986328e-02 1.112463623285293579e-01 -3.239656984806060791e-01 1.069836039096117020e-02 -1.978142410516738892e-01 1.419091820716857910e-01 2.615713477134704590e-01 -1.105310767889022827e-01 -1.087995395064353943e-01 3.396264091134071350e-02 -1.865076273679733276e-01 -3.206737041473388672e-01 2.661801874637603760e-01 1.732444316148757935e-01 7.100498676300048828e-02 -1.745889037847518921e-01 1.739877015352249146e-01 2.411508262157440186e-01 -6.278938800096511841e-02 -6.440792977809906006e-02 2.316896915435791016e-01 2.692462503910064697e-01 -1.679827719926834106e-01 -1.190499961376190186e-02 2.227278500795364380e-01 -1.762711256742477417e-01 -1.589084565639495850e-01 -5.354652553796768188e-02 2.508390843868255615e-01 1.079851239919662476e-01 1.164917573332786560e-01 4.852861911058425903e-02
8.912816643714904785e-03 -1.568043678998947144e-01 1.614559292793273926e-01 -8.611803501844406128e-02 -3.958679437637329102e-01 2.538721263408660889e-01 2.693210542201995850e-01 -3.257939592003822327e-02 -1.380198746919631958e-01 -2.520097792148590088e-01 -5.994556471705436707e-02 -2.140730023384094238e-01 1.754070669412612915e-01 -1.605469584465026855e-01 2.321856915950775146e-01 -1.443396508693695068e-01 5.568439513444900513e-02 5.110224336385726929e-02 1.227299049496650696e-01 3.249127566814422607e-01 2.183254659175872803e-01 6.596377491950988770e-02 -8.307753130793571472e-03 1.170480996370315552e-01 2.443888038396835327e-01 5.057093501091003418e-02 1.959352046251296997e-01 6.528116762638092041e-02 -6.274697929620742798e-02 -2.680398821830749512e-01 3.880349174141883850e-02 9.732045978307723999e-02
3.275883942842483521e-02 7.260432094335556030e-02 -1.830509454011917114e-01 6.104808300733566284e-02 -1.303315907716751099e-01 1.754062324762344360e-01 3.313228785991668701e-01 -6.242062151432037354e-02 -6.834293901920318604e-02 -2.931400239467620850e-01 4.005059599876403809e-02 -1.063423752784729004e-01 -1.517011374235153198e-01 -5.436526983976364136e-02 7.635839283466339111e-02 -8.652462856844067574e-04 1.158412769436836243e-01 -5.340322852134704590e-02 -3.013447523117065430e-01 1.534806489944458008e-01 1.912430524826049805e-01 -2.251483947038650513e-01 -1.200248152017593384e-01 2.285317033529281616e-01 3.142291679978370667e-02 -2.630841173231601715e-02 -2.380106151103973389e-01 2.365429103374481201e-01 -2.401248514652252197e-01 -4.372028708457946777e-01 -1.039984375238418579e-01 3.526766225695610046e-02
-2.707129530608654022e-02 1.599748134613037109e-01 -5.035920068621635437e-02 -1.103385984897613525e-01 1.852088570594787598e-01 3.624409437179565430e-01 5.134700536727905273e-01 -3.177865147590637207e-01 -2.156814485788345337e-01 -2.038454711437225342e-01 1.056910157203674316e-01 9.856984764337539673e-02 -1.218340639024972916e-02 -1.934410072863101959e-02 -5.902918800711631775e-02 1.229455992579460144e-01 6.651321053504943848e-02 -6.357510387897491455e-02 -5.902906134724617004e-02 -4.230422154068946838e-02 2.630659043788909912e-01 6.529117375612258911e-02 1.448744386434555054e-01 -1.225249692797660828e-01 8.781176805496215820e-02 -2.176435478031635284e-02 9.559850208461284637e-03 2.042121887207031250e-01 1.592252105474472046e-01 -2.957861125469207764e-01 1.121503338217735291e-01 4.441088810563087463e-02
5.930913239717483521e-02 3.008448779582977295e-01 1.298283636569976807e-01 -1.455736309289932251e-01 -5.668983981013298035e-02 2.617693245410919189e-01 -7.604224234819412231e-02 -1.943375915288925171e-03 -2.240608334541320801e-01 -3.910903334617614746e-01 -8.174102753400802612e-02 -2.584034502506256104e-01 -2.267877161502838135e-01 1.051394939422607422e-01 1.465443670749664307e-01 2.615239657461643219e-02 1.245286762714385986e-01 2.775328457355499268e-01 -1.297327131032943726e-01 3.191421926021575928e-01 8.067545294761657715e-02 2.123818844556808472e-01 6.063615530729293823e-02 7.921691983938217163e-03 1.057236567139625549e-01 3.755767643451690674e-02 1.930172294378280640e-01 1.874478906393051147e-01 -8.525939658284187317e-03 -5.755423009395599365e-02 2.365289926528930664e-01 -1.351656019687652588e-01
-2.506528198719024658e-01 3.323293924331665039e-01 -1.262264847755432129e-01 -9.156433492898941040e-02 -1.271342486143112183e-01 2.957906723022460938e-01 -3.100200556218624115e-02 -1.412931978702545166e-01 1.210848242044448853e-01 -3.264653980731964111e-01 -1.248822063207626343e-01 -1.636014580726623535e-01 -4.483479261398315430e-02 -1.032389327883720398e-01 2.341342121362686157e-01 6.299602240324020386e-02 1.731521189212799072e-01 -1.366328895092010498e-01 -1.101304441690444946e-01 1.832550913095474243e-01 2.997910380363464355e-01 -8.648654073476791382e-02 -2.239439450204372406e-02 -2.559247054159641266e-02 3.461820483207702637e-01 -8.348318189382553101e-02 1.904808878898620605e-01 -8.101423084735870361e-02 6.557599455118179321e-02 -1.570321619510650635e-01 3.428718075156211853e-02 -2.238530367612838745e-01
-2.003690898418426514e-01 2.031392790377140045e-02 7.613906264305114746e-02 -2.717016041278839111e-01 -1.980186626315116882e-02 8.599958568811416626e-02 1.295425593852996826e-01 -1.682071238756179810e-01 -1.429243292659521103e-02 -6.745048612356185913e-02 -2.506657838821411133e-01 -1.263671070337295532e-01 1.013383921235799789e-02 -7.569902390241622925e-02 2.969069778919219971e-01 1.784757375717163086e-01 2.158122509717941284e-01 2.587876468896865845e-02 -2.515874803066253662e-01 1.890495270490646362e-01 3.708496689796447754e-01 -8.746344596147537231e-02 3.540436923503875732e-02 -2.026796806603670120e-03 3.253184556961059570e-01 -1.099138036370277405e-01 1.327547580003738403e-01 -2.918313145637512207e-01 -1.272606998682022095e-01 -1.763744503259658813e-01 -1.800870299339294434e-01 1.562267094850540161e-01
2.543529868125915527e-01 6.668037921190261841e-02 1.811490803956985474e-01 -2.375672012567520142e-01 -2.509196102619171143e-01 -5.861948058009147644e-02 2.584924399852752686e-01 -1.945234090089797974e-01 -1.927377656102180481e-02 -1.256594900041818619e-02 -8.011511713266372681e-02 -3.018541336059570312e-01 -2.684544399380683899e-02 -7.953150570392608643e-02 -5.008666266803629696e-05 -2.107618600130081177e-01 1.110904514789581299e-01 2.399388700723648071e-01 -1.762114614248275757e-01 2.810626290738582611e-02 4.355686604976654053e-01 -1.103412657976150513e-01 5.121774598956108093e-02 1.261083781719207764e-01 2.521801292896270752e-01 -7.238603383302688599e-02 -1.664911210536956787e-01 -5.941868200898170471e-02 -1.458356827497482300e-01 -2.436195313930511475e-01 -1.216350495815277100e-01 -5.786437541246414185e-02
-1.740437746047973633e-01 8.162433654069900513e-02 -1.874368190765380859e-01 -2.614309489727020264e-01 -1.272957306355237961e-02 2.380250990390777588e-01 2.443550676107406616e-01 -2.124444991350173950e-01 2.053529322147369385e-01 -1.280876547098159790e-01 -3.283242508769035339e-02 -1.536657512187957764e-01 -7.220305502414703369e-02 2.063884139060974121e-01 2.461980730295181274e-01 -1.253746002912521362e-01 -1.801996231079101562e-01 4.093132615089416504e-01 -1.056248843669891357e-01 -1.736335903406143188e-01 2.334603071212768555e-01 4.143298417329788208e-02 9.098963439464569092e-02 1.114517357200384140e-02 1.816863566637039185e-01 9.968388825654983521e-02 2.499586194753646851e-01 -1.424927413463592529e-01 -2.133981287479400635e-01 -1.208227779716253281e-02 -1.078235432505607605e-01 3.897683694958686829e-02
-1.570594459772109985e-01 3.025800921022891998e-02 -2.515524327754974365e-01 -1.536492407321929932e-01 -1.308573782444000244e-01 -2.130508795380592346e-02 3.703306019306182861e-01 1.845630705356597900e-01 6.400090456008911133e-02 -8.733511716127395630e-02 -1.805099397897720337e-01 -4.031376242637634277e-01 -2.578682638704776764e-02 9.009794890880584717e-02 6.764710694551467896e-02 -1.097274869680404663e-01 1.920479089021682739e-01 3.127166032791137695e-01 -3.097228705883026123e-01 -4.596561938524246216e-02 -2.261340059340000153e-02 1.811261028051376343e-01 1.261944621801376343e-01 -1.262604631483554840e-02 2.925427854061126709e-01 -1.431884318590164185e-01 -2.123713307082653046e-02 -7.562015205621719360e-02 2.440603524446487427e-01 -1.631351374089717865e-02 1.108304634690284729e-01 5.647707264870405197e-03
-2.449998445808887482e-02 2.108870595693588257e-01 5.143428687006235123e-03 -6.673496682196855545e-03 1.502520292997360229e-01 4.843479767441749573e-02 4.497941136360168457e-01 -1.004881635308265686e-01 -7.054689526557922363e-02 -2.729868888854980469e-01 -4.837595392018556595e-03 4.831178113818168640e-02 2.662490308284759521e-01 -1.038588210940361023e-01 7.308280095458030701e-03 -3.020190298557281494e-01 1.768900752067565918e-01 1.288442462682723999e-01 -4.667226597666740417e-02 1.674599051475524902e-01 1.903742104768753052e-01 2.040466964244842529e-01 -9.651451557874679565e-02 -1.814674139022827148e-01 2.607173323631286621e-01 2.814893238246440887e-02 -2.166858166456222534e-01 -2.045786082744598389e-01 1.385041028261184692e-01 -9.517744928598403931e-02 1.130962520837783813e-01 2.566750645637512207e-01
-6.319437921047210693e-02 1.233787536621093750e-01 -2.036719918251037598e-01 -3.214931488037109375e-02 -2.520107626914978027e-01 -9.449710696935653687e-02 2.226120233535766602e-01 8.705017715692520142e-02 1.310915946960449219e-01 -6.985988467931747437e-03 -2.165314704179763794e-01 -6.943893432617187500e-02 4.723281133919954300e-03 -1.606352999806404114e-02 -1.987719722092151642e-02 -1.174335032701492310e-01 5.112322568893432617e-01 1.018531695008277893e-01 -8.914479613304138184e-02 -1.642409898340702057e-02 3.811263442039489746e-01 1.075166389346122742e-01 2.182426750659942627e-01 -2.714901268482208252e-01 -1.036357358098030090e-01 -2.195663303136825562e-01 -9.262591600418090820e-02 2.155307531356811523e-01 -1.724962741136550903e-01 -2.838815376162528992e-02 3.709495812654495239e-02 -1.458265185356140137e-01
1.702468027360737324e-03 2.967346906661987305e-01 -8.114475756883621216e-02 -8.402811735868453979e-02 1.197580024600028992e-01 -8.837276697158813477e-02 5.124595165252685547e-01 -1.284562647342681885e-01 7.959169894456863403e-02 -1.975848972797393799e-01 -4.556016623973846436e-02 1.545709520578384399e-01 1.207419484853744507e-01 -2.974176406860351562e-01 -8.011388033628463745e-02 -1.966970711946487427e-01 5.990310385823249817e-02 3.323757052421569824e-01 -2.122132293879985809e-02 2.119729965925216675e-01 1.808635294437408447e-01 7.979477941989898682e-02 3.779239254072308540e-03 -1.653434634208679199e-01 1.305720210075378418e-01 -3.846592456102371216e-02 -9.462071955204010010e-02 -6.981309503316879272e-02 -6.319084763526916504e-02 5.090177059173583984e-02 1.848634779453277588e-01 2.802784740924835205e-01
-3.878347575664520264e-01 1.730138957500457764e-01 -1.220586448907852173e-01 -1.819467842578887939e-01 -1.858461797237396240e-01 -3.204425796866416931e-03 9.146369248628616333e-02 6.579422950744628906e-02 -7.769423723220825195e-02 1.154692247509956360e-01 -1.928333789110183716e-01 -2.097135968506336212e-02 1.613103300333023071e-01 -7.001320272684097290e-02 1.283039003610610962e-01 -1.649287343025207520e-01 8.586927317082881927e-03 -1.205470319837331772e-02 -1.495072990655899048e-01 -3.184711188077926636e-02 3.484790623188018799e-01 1.498364508152008057e-01 -5.344079807400703430e-02 4.662724584341049194e-02 2.451085299253463745e-01 -1.865539848804473877e-01 3.533725738525390625e-01 1.225702688097953796e-01 3.417781367897987366e-02 -3.334333002567291260e-01 -1.663220822811126709e-01 2.133871018886566162e-01
-1.993283070623874664e-02 1.861288845539093018e-01 -2.837259471416473389e-01 -5.855663120746612549e-02 2.977477014064788818e-01 2.763874828815460205e-01 2.763750553131103516e-01 -2.421494126319885254e-01 -2.688810229301452637e-01 -2.831994891166687012e-01 6.516306102275848389e-02 -1.691220104694366455e-01 -7.316978275775909424e-02 -9.150223433971405029e-02 -5.160717666149139404e-02 -1.029371991753578186e-01 1.883172839879989624e-01 -7.881792634725570679e-02 3.721146658062934875e-02 2.501208335161209106e-03 4.406840205192565918e-01 8.089825510978698730e-02 2.576531842350959778e-02 1.183256432414054871e-01 -1.315073575824499130e-02 -1.227861642837524414e-01 -5.548126250505447388e-02 1.859253197908401489e-01 2.172802686691284180e-01 -8.187556266784667969e-02 -5.505716800689697266e-02 1.769462041556835175e-02
1.650592833757400513e-01 2.776866257190704346e-01 3.769314289093017578e-02 -2.358866855502128601e-02 -3.590403199195861816e-01 -7.740850746631622314e-02 -1.571830511093139648e-01 1.515449732542037964e-01 -2.826972864568233490e-02 -2.330018877983093262e-01 -2.399905025959014893e-01 -3.906581103801727295e-01 2.353256382048130035e-02 -1.202017366886138916e-01 2.473703324794769287e-01 -1.142000854015350342e-01 5.662114545702934265e-02 9.096450358629226685e-02 -2.495972365140914917e-01 -6.756844371557235718e-02 3.041532337665557861e-01 1.534521877765655518e-01 2.225316911935806274e-01 -2.375667542219161987e-02 -7.436604052782058716e-02 -1.199538037180900574e-01 1.280394345521926880e-01 -2.402869053184986115e-02 -1.975652761757373810e-02 5.627846345305442810e-02 2.245827317237854004e-01 1.455599665641784668e-01
-3.040466308593750000e-01 2.349462509155273438e-01 1.945763975381851196e-01 -1.229695826768875122e-01 -3.064662516117095947e-01 -2.024126052856445312e-01 2.329823523759841919e-01 -1.007361188530921936e-01 -8.265949785709381104e-02 -1.959923058748245239e-01 -1.830470114946365356e-01 2.214599996805191040e-01 5.043911561369895935e-02 -2.679524570703506470e-02 1.411421000957489014e-01 2.623574733734130859e-01 2.684876620769500732e-01 6.109135225415229797e-02 -4.165511950850486755e-02 1.041691005229949951e-01 1.246553659439086914e-01 1.304940599948167801e-02 1.331957727670669556e-01 -1.157093942165374756e-01 1.860241293907165527e-01 -3.847875446081161499e-02 1.594256758689880371e-01 1.756827346980571747e-02 1.546232700347900391e-01 -3.355503380298614502e-01 9.255824238061904907e-02 1.952415406703948975e-01
-1.967621445655822754e-01 1.479468792676925659e-01 -7.165963202714920044e-02 -1.214827969670295715e-01 -2.092939019203186035e-01 -6.825857609510421753e-02 4.057516455650329590e-01 -1.580533534288406372e-01 -4.861773550510406494e-02 -3.500901162624359131e-01 -9.966446459293365479e-02 1.158419102430343628e-01 -3.322280198335647583e-02 -9.501629322767257690e-02 -6.928195804357528687e-02 1.303803473711013794e-01 6.725033372640609741e-02 8.067316561937332153e-02 2.027896195650100708e-01 -1.787035763263702393e-01 2.306912541389465332e-01 1.624962836503982544e-01 2.311230003833770752e-01 -3.170079290866851807e-01 1.174367964267730713e-01 -1.593209654092788696e-01 1.239794045686721802e-01 -2.686131298542022705e-01 -7.275861501693725586e-02 -2.206709235906600952e-01 3.143524518236517906e-03 5.377810448408126831e-02
-8.759486675262451172e-02 2.549754083156585693e-01 -1.279092282056808472e-01 9.433078812435269356e-04 -2.397698163986206055e-01 -7.918773218989372253e-03 1.633704304695129395e-01 -1.832289844751358032e-01 1.511315256357192993e-01 1.668185889720916748e-01 -2.631492316722869873e-01 -2.010245621204376221e-01 -1.190266162157058716e-01 1.077728345990180969e-01 -8.383964747190475464e-02 -2.425523847341537476e-01 3.127717971801757812e-01 1.983564794063568115e-01 -2.060410678386688232e-01 2.751091122627258301e-01 1.218415796756744385e-01 2.186803966760635376e-01 -1.009290143847465515e-01 -1.125820577144622803e-01 6.638311594724655151e-02 -1.136622950434684753e-01 -1.858918070793151855e-01 1.751406677067279816e-02 1.237283796072006226e-01 -5.190955847501754761e-02 3.569025993347167969e-01 5.252673849463462830e-02
-3.011130988597869873e-01 3.001673817634582520e-01 2.762279473245143890e-02 -6.134029105305671692e-02 4.717885702848434448e-02 1.134188845753669739e-01 4.869500696659088135e-01 6.033409386873245239e-02 -2.667814679443836212e-02 -1.952228136360645294e-02 1.167064383625984192e-01 1.023452579975128174e-01 2.608854770660400391e-01 9.920381009578704834e-02 3.409401327371597290e-02 4.439710825681686401e-02 3.403926193714141846e-01 3.348994255065917969e-01 -2.574845589697360992e-02 7.377244532108306885e-02 2.358148694038391113e-01 1.096237823367118835e-01 1.199441868811845779e-02 -1.019495204091072083e-01 1.939385570585727692e-02 1.529178321361541748e-01 -1.146010085940361023e-01 1.456728875637054443e-01 -2.258192002773284912e-01 -1.110722199082374573e-01 1.277364045381546021e-01 -5.074531957507133484e-02
-2.872837483882904053e-01 3.793211281299591064e-01 -1.434250269085168839e-03 -3.371833562850952148e-01 -4.003295209258794785e-03 9.820019453763961792e-02 3.515329658985137939e-01 1.933504343032836914e-01 8.669429272413253784e-02 -2.411042898893356323e-01 -1.177914217114448547e-01 5.666846036911010742e-02 -2.337610535323619843e-02 -3.162950742989778519e-03 1.323304772377014160e-01 2.407667934894561768e-01 1.479185968637466431e-01 1.781289726495742798e-01 -3.260368248447775841e-03 2.971576340496540070e-02 1.694065779447555542e-01 6.473334878683090210e-02 1.333357393741607666e-01 -4.353591427206993103e-02 1.316853612661361694e-01 1.468113213777542114e-01 -3.185695707798004150e-01 8.114207535982131958e-02 -2.521382272243499756e-01 -5.638170242309570312e-02 8.728895336389541626e-02 4.578653723001480103e-02
-2.031521946191787720e-01 1.130732893943786621e-01 -2.279806137084960938e-01 -4.536224529147148132e-02 -9.549913555383682251e-02 -5.087720602750778198e-02 1.513745784759521484e-01 -3.769136369228363037e-01 -4.748269170522689819e-02 -2.813734710216522217e-01 -1.870004981756210327e-01 -2.429316639900207520e-01 3.660784363746643066e-01 1.480779498815536499e-01 -6.064210459589958191e-02 -3.109825029969215393e-02 2.566918730735778809e-01 1.520835906267166138e-01 -1.426799297332763672e-01 -2.507566846907138824e-02 5.341406539082527161e-02 1.020155549049377441e-01 1.731978505849838257e-01 -1.336735039949417114e-01 1.165616139769554138e-01 -8.019820787012577057e-03 -4.135789349675178528e-02 2.088778167963027954e-01 2.743290662765502930e-01 -1.223170161247253418e-01 1.710576117038726807e-01 -1.721207946538925171e-01
-1.604818850755691528e-01 3.128009438514709473e-01 1.181411147117614746e-01 1.075637042522430420e-01 -1.322072446346282959e-01 3.764163330197334290e-02 1.448446363210678101e-01 -1.470143944025039673e-01 4.614476487040519714e-02 -4.077225923538208008e-01 -7.113524526357650757e-02 -1.589185744524002075e-01 -2.053913772106170654e-01 8.081819862127304077e-02 -9.173255413770675659e-02 3.840260952711105347e-02 2.145440429449081421e-01 4.223196581006050110e-02 -1.418146640062332153e-01 -3.373799026012420654e-01 1.901006102561950684e-01 2.595237195491790771e-01 -8.039675652980804443e-02 -1.009469199925661087e-02 3.089089095592498779e-01 -2.069994956254959106e-01 5.201610620133578777e-04 -1.532057672739028931e-01 5.038085952401161194e-02 -6.882597506046295166e-02 -1.384075731039047241e-01 2.282817512750625610e-01
-7.883144170045852661e-02 2.313519269227981567e-01 -1.036642417311668396e-01 1.514171957969665527e-01 1.752790808677673340e-01 1.820550411939620972e-01 3.860784471035003662e-01 9.924723766744136810e-03 -1.381921321153640747e-01 -4.304398596286773682e-01 2.047245949506759644e-02 -2.123960480093955994e-02 -5.882074311375617981e-02 -5.678983405232429504e-02 -1.329817920923233032e-01 -1.040333360433578491e-01 9.322572499513626099e-02 -6.127299740910530090e-02 -1.122332066297531128e-01 6.064070388674736023e-02 2.208312302827835083e-01 1.731623709201812744e-02 2.039476931095123291e-01 -1.116547659039497375e-01 -5.082722753286361694e-02 6.849388778209686279e-02 1.151602342724800110e-01 -7.546596229076385498e-02 2.650983929634094238e-01 -3.688548207283020020e-01 2.221520245075225830e-01 -1.984129250049591064e-01
1.819349080324172974e-02 3.451339006423950195e-01 -1.050837710499763489e-01 -7.067190110683441162e-02 1.798495501279830933e-01 3.316628038883209229e-01 3.422710597515106201e-01 -7.191874086856842041e-02 -6.348621845245361328e-02 -1.417711824178695679e-01 -1.564668416976928711e-01 5.411662906408309937e-02 1.329724043607711792e-01 3.600765764713287354e-02 2.138700149953365326e-02 1.461072266101837158e-01 2.059920281171798706e-01 -4.350424930453300476e-02 -1.912586539983749390e-01 3.631242737174034119e-02 2.913337051868438721e-01 1.777246966958045959e-02 2.515574395656585693e-01 2.442140132188796997e-03 1.406628545373678207e-02 -2.882774472236633301e-01 1.672434806823730469e-01 3.526782095432281494e-01 7.719833403825759888e-02 -8.653417229652404785e-02 -1.574563980102539062e-01 5.410419777035713196e-02
-4.819347709417343140e-02 1.391009986400604248e-01 -7.023111730813980103e-02 -3.262606859207153320e-01 -1.320213228464126587e-01 2.615125477313995361e-01 1.536233872175216675e-01 6.176206842064857483e-02 -2.029820680618286133e-01 -1.025570556521415710e-01 -2.251228541135787964e-01 -1.391743272542953491e-01 -2.914811968803405762e-01 -2.215362042188644409e-01 1.335864234715700150e-02 1.852878779172897339e-01 1.859990656375885010e-01 1.999205499887466431e-01 -4.595006629824638367e-02 2.858344912528991699e-01 1.723437160253524780e-01 5.320823937654495239e-02 -4.261344671249389648e-03 1.085773780941963196e-01 2.223455160856246948e-02 1.270508915185928345e-01 1.536369770765304565e-01 9.950994700193405151e-02 2.594701051712036133e-01 -1.563918143510818481e-01 3.429156243801116943e-01 -3.410664200782775879e-02
-3.051024675369262695e-01 3.491497337818145752e-01 -4.673445224761962891e-02 -1.719467043876647949e-01 -4.448956996202468872e-02 4.600704088807106018e-02 4.398830533027648926e-01 2.316483706235885620e-01 4.462093114852905273e-02 -1.797439530491828918e-02 -2.062280662357807159e-02 7.961793243885040283e-02 -1.617211401462554932e-01 -7.750058174133300781e-02 2.239415347576141357e-01 3.463507443666458130e-02 2.388717532157897949e-01 1.536259651184082031e-01 1.230359226465225220e-01 3.577120602130889893e-02 1.586114913225173950e-01 1.458766311407089233e-01 2.873283810913562775e-02 -2.594396658241748810e-02 1.602164953947067261e-01 2.140908539295196533e-01 -3.249258399009704590e-01 -2.231741324067115784e-02 1.852620765566825867e-02 -1.288769543170928955e-01 2.534571290016174316e-01 -7.502564042806625366e-02
-5.354585871100425720e-02 2.110599279403686523e-01 -2.269236594438552856e-01 -5.215914174914360046e-02 9.776866436004638672e-02 7.519292831420898438e-02 1.973686516284942627e-01 -7.063333690166473389e-02 1.516273915767669678e-01 -2.306240051984786987e-01 -2.085834294557571411e-01 -4.897223785519599915e-02 2.749716043472290039e-01 -2.308044731616973877e-01 5.735651403665542603e-02 -1.531030386686325073e-01 2.222774773836135864e-01 1.551878154277801514e-01 -1.070810407400131226e-01 3.037387728691101074e-01 3.761354982852935791e-01 7.320649921894073486e-02 -1.640205979347229004e-01 -1.386428326368331909e-01 1.192691549658775330e-01 -1.736228018999099731e-01 -8.842378109693527222e-02 4.778416827321052551e-02 9.179788827896118164e-02 5.182642862200737000e-02 -9.309567511081695557e-02 3.421899676322937012e-01
2.098691090941429138e-02 3.891673982143402100e-01 2.157949954271316528e-01 -2.352689579129219055e-02 -1.763057857751846313e-01 1.798903644084930420e-01 -6.758345663547515869e-02 1.075526997447013855e-01 -1.530413329601287842e-01 -4.970292150974273682e-01 1.381135433912277222e-01 -3.779335916042327881e-01 1.179200932383537292e-01 -1.969665288925170898e-02 3.580621257424354553e-02 -4.562169313430786133e-02 2.588072419166564941e-01 1.313030272722244263e-01 -1.395755708217620850e-01 1.507655978202819824e-01 1.004615500569343567e-01 2.501825392246246338e-01 5.513277277350425720e-02 6.045687012374401093e-03 -7.768720388412475586e-02 -1.194906160235404968e-01 -1.109138727188110352e-01 1.095428913831710815e-01 1.453441232442855835e-01 -3.308738023042678833e-02 -2.073096577078104019e-03 4.848084226250648499e-02
-1.197673976421356201e-01 2.564443945884704590e-01 -5.629116296768188477e-02 -1.486264318227767944e-01 -3.972208499908447266e-02 1.650116890668869019e-01 5.866964459419250488e-01 -3.469120420049875975e-04 1.649579405784606934e-02 -2.724599242210388184e-01 1.937191337347030640e-01 -4.879675433039665222e-02 5.775620788335800171e-02 -1.327082365751266479e-01 -4.846816137433052063e-02 -4.624175280332565308e-02 1.353247612714767456e-01 4.550911858677864075e-02 -2.856473252177238464e-02 1.950027942657470703e-01 1.198831051588058472e-01 3.021976947784423828e-01 -7.359050959348678589e-02 -8.937012404203414917e-02 3.994826376438140869e-01 7.041333243250846863e-03 3.421086585149168968e-03 -7.516692578792572021e-02 1.452835798263549805e-01 1.047829687595367432e-01 8.679656311869621277e-03 -7.733573019504547119e-02
-7.689348608255386353e-02 2.687583267688751221e-01 2.305122837424278259e-02 -1.154183745384216309e-01 5.308235064148902893e-02 2.057607024908065796e-01 4.813770651817321777e-01 -3.942799568176269531e-01 -1.203351467847824097e-01 -8.041404932737350464e-02 1.137422770261764526e-01 -5.007313191890716553e-02 -1.473629027605056763e-01 -1.661359816789627075e-01 3.513868525624275208e-02 -1.441929191350936890e-01 1.885666996240615845e-01 2.653123810887336731e-03 3.331554681062698364e-02 -1.978074461221694946e-01 2.190921753644943237e-01 -6.658729165792465210e-03 8.786950260400772095e-02 6.119526457041501999e-03 3.354277610778808594e-01 -9.198943525552749634e-02 3.681308880914002657e-04 -2.647140622138977051e-01 2.191378362476825714e-02 -1.726880967617034912e-01 -7.033449411392211914e-02 1.001531630754470825e-01
-2.661916613578796387e-01 1.664567589759826660e-01 3.238185495138168335e-02 -1.267462670803070068e-01 2.483598887920379639e-02 1.981133371591567993e-01 1.986678838729858398e-01 -2.463485300540924072e-01 -1.276369094848632812e-01 -1.308534890413284302e-01 -1.024967283010482788e-01 -1.320669949054718018e-01 8.172663301229476929e-02 5.777240172028541565e-02 1.119954362511634827e-01 -4.076786711812019348e-02 1.170752272009849548e-01 -1.309278160333633423e-01 1.153387799859046936e-01 -8.266470581293106079e-02 8.585713803768157959e-02 1.798727512359619141e-01 2.298695296049118042e-01 -1.912061572074890137e-01 1.724307090044021606e-01 1.057137921452522278e-01 4.692088812589645386e-02 -2.589429961517453194e-03 -1.804711818695068359e-01 -6.293904781341552734e-01 -7.774955034255981445e-02 2.723667398095130920e-02
-9.910354018211364746e-02 2.004982084035873413e-01 -3.113929927349090576e-01 -1.358687877655029297e-01 -1.270615458488464355e-01 4.566866457462310791e-01 2.502713119611144066e-03 -2.337428480386734009e-01 -1.070032790303230286e-01 -2.098404914140701294e-01 -1.616307646036148071e-01 7.105963677167892456e-02 -1.128044575452804565e-01 1.300325244665145874e-01 9.871791303157806396e-02 1.089697107672691345e-01 5.308005958795547485e-03 1.795499026775360107e-01 -3.715053796768188477e-01 1.937671750783920288e-01 5.546459928154945374e-02 1.884291879832744598e-02 5.789095908403396606e-02 -1.128261834383010864e-01 3.483682870864868164e-02 -1.763481199741363525e-01 2.203241735696792603e-01 1.502245068550109863e-01 7.485354691743850708e-02 -1.902820020914077759e-01 -4.567611962556838989e-02 2.064813226461410522e-01
9.307335317134857178e-02 2.594439685344696045e-01 -2.912896871566772461e-01 -1.241196915507316589e-01 -2.034540772438049316e-01 2.137971669435501099e-02 1.712913960218429565e-01 -1.212722361087799072e-01 1.986844986677169800e-01 -1.031969115138053894e-02 -1.643877327442169189e-01 -1.555160880088806152e-01 8.263648301362991333e-02 5.285201966762542725e-02 2.677018344402313232e-01 6.867069751024246216e-02 4.325726628303527832e-01 2.569114565849304199e-01 -1.095890030264854431e-01 -1.106161698698997498e-01 1.313302367925643921e-01 -2.244293922558426857e-03 7.391515374183654785e-02 -2.565650641918182373e-01 2.016724497079849243e-01 -4.596178978681564331e-02 -1.846643239259719849e-01 2.480131238698959351e-01 6.702951341867446899e-02 -9.734287858009338379e-02 3.579764859750866890e-03 -2.068641036748886108e-01
-1.454767733812332153e-01 4.313468039035797119e-01 1.456993222236633301e-01 2.879611849784851074e-01 -1.708920598030090332e-01 -2.653365582227706909e-02 -5.196849629282951355e-02 -1.456736624240875244e-01 -1.500049680471420288e-01 -1.954336911439895630e-01 -3.472877293825149536e-02 -1.052844524383544922e-01 3.919975832104682922e-02 1.339568495750427246e-01 1.833157241344451904e-01 2.985635958611965179e-02 2.126342505216598511e-01 3.937822207808494568e-02 -3.852091729640960693e-02 -3.991112112998962402e-02 2.261491417884826660e-01 -8.263038098812103271e-02 2.390856593847274780e-01 -3.287603259086608887e-01 2.128477394580841064e-01 -3.187137544155120850e-01 -8.317264169454574585e-02 1.735403761267662048e-02 9.164340049028396606e-02 -1.624271124601364136e-01 2.040448486804962158e-01 6.526039540767669678e-02
-2.155506983399391174e-02 2.940702140331268311e-01 7.955766469240188599e-02 -5.017416924238204956e-02 -4.620312154293060303e-02 2.411664873361587524e-01 3.206632733345031738e-01 -3.558066487312316895e-01 5.362560227513313293e-02 -2.058376073837280273e-01 1.176288053393363953e-01 -4.075537901371717453e-03 -1.999697089195251465e-01 -1.571344584226608276e-01 7.493208348751068115e-02 -3.517253696918487549e-01 6.385260075330734253e-02 -9.533649426884949207e-04 -2.115263789892196655e-01 1.840387731790542603e-01 3.296445682644844055e-02 2.038301080465316772e-01 -3.681120648980140686e-02 3.655005991458892822e-02 1.005196496844291687e-01 -3.015119731426239014e-01 1.765394210815429688e-01 -9.002133458852767944e-02 2.324190549552440643e-02 3.149493038654327393e-02 -6.499362736940383911e-02 2.955217659473419189e-01
1.199196130037307739e-01 3.104992806911468506e-01 5.392658710479736328e-02 -1.704987138509750366e-01 -1.136955022811889648e-01 1.886530518531799316e-01 2.370905578136444092e-01 -3.072943910956382751e-02 -1.388223320245742798e-01 -3.727339804172515869e-01 -1.461563538759946823e-02 -3.344596028327941895e-01 -1.169303432106971741e-01 1.058423295617103577e-01 -8.436325937509536743e-02 -4.222047701478004456e-02 1.832909733057022095e-01 -9.982603043317794800e-02 -1.181560084223747253e-01 1.181336492300033569e-01 1.579760760068893433e-01 6.573805958032608032e-02 2.515403926372528076e-01 1.427280306816101074e-01 -5.836307536810636520e-03 -3.747171163558959961e-01 5.648773536086082458e-02 9.328974783420562744e-02 -1.138861775398254395e-01 -2.615117728710174561e-01 1.251942594535648823e-03 -1.714779287576675415e-01
-3.371698558330535889e-01 1.210941299796104431e-01 6.010598689317703247e-02 -1.301183104515075684e-01 -2.444812357425689697e-01 3.296132981777191162e-01 -3.175457194447517395e-02 3.594521433115005493e-02 -7.521471381187438965e-02 -3.158336281776428223e-01 -9.048289060592651367e-02 -1.108824983239173889e-01 1.892881691455841064e-01 -2.385498583316802979e-01 8.660104870796203613e-02 1.834893673658370972e-01 1.529109328985214233e-01 1.315556466579437256e-01 -2.697387933731079102e-01 1.652714908123016357e-01 2.592349946498870850e-01 -4.474251344799995422e-02 -1.378247439861297607e-01 2.766015380620956421e-02 1.566447913646697998e-01 -1.642625220119953156e-02 1.915607452392578125e-01 -1.322972178459167480e-01 -6.629648804664611816e-02 -2.410507351160049438e-01 -2.723712846636772156e-02 -2.205053716897964478e-01
-1.078552901744842529e-01 -2.763722650706768036e-02 -8.340290933847427368e-02 -1.862170398235321045e-01 -1.315338462591171265e-01 -2.063636481761932373e-02 1.761055886745452881e-01 -5.927767977118492126e-02 -1.563567072153091431e-01 -1.968103498220443726e-01 6.330794095993041992e-02 -5.064467787742614746e-01 1.605529934167861938e-01 -1.895066350698471069e-01 -1.013530045747756958e-01 3.979790583252906799e-02 1.392281502485275269e-01 1.690019965171813965e-01 -2.128786295652389526e-01 -4.071191325783729553e-02 3.474740982055664062e-01 8.572714775800704956e-02 4.884673655033111572e-02 -4.688431322574615479e-02 -2.321004122495651245e-02 -4.272437095642089844e-02 1.880794465541839600e-01 2.694747447967529297e-01 -9.231681376695632935e-02 1.832253485918045044e-01 3.303346335887908936e-01 8.561731129884719849e-02
2.393181622028350830e-01 1.700900793075561523e-01 -1.775846779346466064e-01 -1.375606507062911987e-01 -1.382012106478214264e-02 9.698991477489471436e-02 9.574382752180099487e-02 -1.505763977766036987e-01 -1.320708077400922775e-02 -3.299157917499542236e-01 -1.779989898204803467e-02 -7.356774806976318359e-02 -1.398693174123764038e-01 2.243917137384414673e-01 -3.887023031711578369e-02 6.484576314687728882e-02 3.898595273494720459e-01 1.254828423261642456e-01 -1.026022657752037048e-01 1.242543831467628479e-01 1.256436407566070557e-01 2.210974879562854767e-02 1.221048831939697266e-01 1.409540325403213501e-02 1.769483536481857300e-01 -3.382401168346405029e-01 -8.244492113590240479e-02 -4.918736964464187622e-02 -7.844185084104537964e-02 -2.922601699829101562e-01 3.993030488491058350e-01 2.208845689892768860e-02
6.712788343429565430e-02 2.630000412464141846e-01 6.428623199462890625e-02 -1.958169639110565186e-01 -2.142379879951477051e-01 7.069310545921325684e-02 4.102864265441894531e-01 -4.240257292985916138e-02 -4.007937386631965637e-02 1.166675053536891937e-02 -6.555772572755813599e-02 2.687351405620574951e-02 4.777382314205169678e-02 -2.074076049029827118e-02 -1.162303313612937927e-01 -1.600017100572586060e-01 7.276898832060396671e-04 5.446674227714538574e-01 -6.530267000198364258e-02 -1.041751950979232788e-01 2.655017375946044922e-01 -7.217963784933090210e-02 -1.064860895276069641e-01 -1.844851076602935791e-01 8.712808601558208466e-03 -2.116231992840766907e-02 -3.585639968514442444e-02 -8.413076400756835938e-03 -1.449409872293472290e-01 -3.549882173538208008e-01 5.149332061409950256e-02 1.726937741041183472e-01
2.230369299650192261e-01 1.912196278572082520e-01 -1.703960895538330078e-01 -1.409684717655181885e-01 5.915638804435729980e-02 -5.057561025023460388e-02 1.781418472528457642e-01 -5.933058448135852814e-03 -6.221598386764526367e-02 -3.122457265853881836e-01 7.132877409458160400e-02 -2.000457197427749634e-01 -8.924461901187896729e-02 1.887552142143249512e-01 2.635146975517272949e-01 -1.846441812813282013e-02 1.608742624521255493e-01 1.974337995052337646e-01 -4.763120785355567932e-02 3.299107551574707031e-01 2.402832061052322388e-01 7.435672730207443237e-02 -3.372850269079208374e-02 -7.336194813251495361e-02 -1.944663226604461670e-01 -5.835716426372528076e-02 8.140975236892700195e-02 -2.353845983743667603e-01 -7.529359310865402222e-02 -4.397562444210052490e-01 1.372668296098709106e-01 -1.411193516105413437e-02
-1.949572563171386719e-01 1.964680552482604980e-01 -1.805086806416511536e-02 -9.014367312192916870e-02 -1.691714301705360413e-02 1.180145591497421265e-01 4.459539949893951416e-01 -1.723961234092712402e-01 7.987951487302780151e-02 -2.882616519927978516e-01 -5.200312589295208454e-04 1.278215087950229645e-02 -1.897201836109161377e-01 9.476804174482822418e-03 1.749311983585357666e-01 -1.605505347251892090e-01 2.761333286762237549e-01 7.443493604660034180e-02 -4.823543876409530640e-02 -2.299467325210571289e-01 2.398920617997646332e-02 -2.005678601562976837e-02 2.654421031475067139e-01 1.412572562694549561e-01 2.390435338020324707e-01 -1.132079437375068665e-01 -1.739503256976604462e-02 -2.075138539075851440e-01 4.386226460337638855e-02 -2.961196005344390869e-01 -1.235911622643470764e-01 2.084227353334426880e-01
5.820643156766891479e-02 3.012981712818145752e-01 2.687499485909938812e-02 1.712135672569274902e-01 -3.185613825917243958e-02 2.628969550132751465e-01 1.655348539352416992e-01 2.054150961339473724e-02 3.838114067912101746e-02 -4.325585439801216125e-02 -2.486414462327957153e-02 -2.446734309196472168e-01 -8.846148848533630371e-02 -2.503714859485626221e-01 1.625892370939254761e-01 -1.138088107109069824e-01 3.341626748442649841e-02 1.779919415712356567e-01 -1.885034292936325073e-01 1.998756676912307739e-01 9.034895151853561401e-02 -8.687613904476165771e-02 2.757365703582763672e-01 -2.129530757665634155e-01 1.032333821058273315e-01 -3.863574564456939697e-01 -1.873133182525634766e-01 -3.638056665658950806e-02 6.137456372380256653e-02 -2.954075634479522705e-01 1.470778137445449829e-01 2.230249941349029541e-01
-2.412298321723937988e-01 3.778161108493804932e-01 -2.866465039551258087e-02 2.937717139720916748e-01 4.968399554491043091e-02 2.109502404928207397e-01 6.358558684587478638e-02 -2.904484421014785767e-02 1.507206559181213379e-01 -1.041314676403999329e-01 -1.961989104747772217e-01 -2.358181625604629517e-01 -1.552163213491439819e-01 -5.151711404323577881e-02 9.970512241125106812e-02 -4.997376818209886551e-03 2.848901152610778809e-01 2.211708948016166687e-02 7.007665187120437622e-02 1.705801039934158325e-01 1.384690254926681519e-01 1.176685467362403870e-01 1.167583512142300606e-03 -2.042212933301925659e-01 3.130934536457061768e-01 -2.681804001331329346e-01 1.343220006674528122e-02 6.732336711138486862e-03 -9.158807992935180664e-02 -3.558377325534820557e-01 -6.534046493470668793e-03 9.755353443324565887e-03
-1.579902470111846924e-01 5.981255769729614258e-01 -8.730883896350860596e-02 -3.660593181848526001e-02 3.801691159605979919e-02 1.433922350406646729e-01 1.386694759130477905e-01 3.715065307915210724e-03 -4.818181321024894714e-02 -1.156814843416213989e-01 -2.347415387630462646e-01 9.774861857295036316e-03 -1.278323829174041748e-01 -7.983609288930892944e-02 -1.708922535181045532e-02 -1.654744446277618408e-01 1.097510978579521179e-01 1.321784108877182007e-01 4.321113228797912598e-02 1.918648928403854370e-01 2.425926178693771362e-01 2.629385329782962799e-02 -2.238744199275970459e-01 -2.978966757655143738e-02 6.385356187820434570e-02 1.063175871968269348e-01 1.093357652425765991e-01 2.862811461091041565e-02 -1.006005033850669861e-01 -3.618637621402740479e-01 -1.680533885955810547e-01 2.637671232223510742e-01
-3.854555487632751465e-01 2.237682044506072998e-01 -2.642038166522979736e-01 -4.254132881760597229e-02 -1.283358484506607056e-01 -8.196043223142623901e-02 7.280196994543075562e-02 -1.917220354080200195e-01 8.621336519718170166e-02 -2.472819685935974121e-01 7.714969106018543243e-03 -2.235988825559616089e-01 -1.574168205261230469e-01 1.381878405809402466e-01 1.686090975999832153e-01 1.535407900810241699e-01 7.145521789789199829e-02 -1.227902919054031372e-01 -1.190444976091384888e-01 1.802938878536224365e-01 3.648210465908050537e-01 -1.694644540548324585e-01 6.147875636816024780e-02 1.991420090198516846e-01 1.483634579926729202e-02 -3.208536803722381592e-01 5.949707329273223877e-02 -1.610587984323501587e-01 -2.267026901245117188e-02 -1.529764384031295776e-02 1.729793548583984375e-01 1.206196472048759460e-01
5.403535440564155579e-02 2.657495737075805664e-01 1.032375544309616089e-01 1.141669824719429016e-01 -1.922411471605300903e-01 2.241414487361907959e-01 1.198792085051536560e-01 -1.359460055828094482e-01 -1.195530742406845093e-01 -1.353193968534469604e-01 5.819884315133094788e-02 -2.138168364763259888e-01 1.021970137953758240e-01 -1.853170543909072876e-01 1.080797538161277771e-01 -2.970120012760162354e-01 3.092118203639984131e-01 1.603944599628448486e-01 2.195065766572952271e-01 3.325859606266021729e-01 1.449308842420578003e-01 1.324151605367660522e-01 -3.971627727150917053e-02 1.039904430508613586e-01 8.932407200336456299e-02 2.379479557275772095e-01 1.304530501365661621e-01 2.578673362731933594e-01 -1.157190874218940735e-01 -2.443242073059082031e-01 9.202328510582447052e-03 6.306648999452590942e-02
2.371924370527267456e-01 1.158229559659957886e-01 -2.998230755329132080e-01 1.631526858545839787e-03 -1.855117529630661011e-01 1.947053372859954834e-01 1.085997894406318665e-01 1.422337442636489868e-01 -8.351627737283706665e-02 -3.385905325412750244e-01 8.368880301713943481e-02 -1.865619122982025146e-01 -2.473743855953216553e-01 -2.292728051543235779e-02 1.220523640513420105e-01 1.683033257722854614e-01 -4.864315968006849289e-03 2.531345784664154053e-01 -8.191871643066406250e-02 -1.214358955621719360e-01 2.583932280540466309e-01 1.959161907434463501e-01 -7.150117307901382446e-02 -6.510256230831146240e-02 2.425968348979949951e-01 -1.011558771133422852e-01 -5.933068692684173584e-02 -2.721216715872287750e-02 2.795493304729461670e-01 -2.804447412490844727e-01 1.936655491590499878e-01 -3.212318115402013063e-04
4.326804727315902710e-02 9.373931586742401123e-02 -8.255431056022644043e-02 -2.076451480388641357e-01 -4.081071168184280396e-02 -2.923422306776046753e-02 1.523941159248352051e-01 9.405013918876647949e-02 -1.863709464669227600e-02 -3.912783563137054443e-01 -1.275829076766967773e-01 2.427917905151844025e-02 -1.128375083208084106e-01 1.244899556040763855e-01 1.840509176254272461e-01 -4.750336054712533951e-03 2.266877293586730957e-01 1.676036715507507324e-01 -1.433866173028945923e-01 3.220192193984985352e-01 2.577876150608062744e-01 7.350509613752365112e-02 -5.555888637900352478e-02 -1.275215893983840942e-01 -1.013598740100860596e-01 -1.718842387199401855e-01 1.921428553760051727e-02 -3.050443530082702637e-01 -1.076064556837081909e-01 -2.079191654920578003e-01 4.338282048702239990e-01 3.440029174089431763e-02
1.832039467990398407e-02 4.786463081836700439e-01 3.072903491556644440e-02 5.688381567597389221e-02 4.193530976772308350e-02 6.411368027329444885e-03 3.050226271152496338e-01 -7.962803542613983154e-02 1.503784805536270142e-01 -1.393869817256927490e-01 -5.081165954470634460e-02 -1.524939984083175659e-01 -6.672751903533935547e-02 -1.283855140209197998e-01 -5.772905889898538589e-03 -1.657319515943527222e-01 3.628350198268890381e-01 9.816672652959823608e-02 1.653202772140502930e-01 2.079284340143203735e-01 3.500828444957733154e-01 1.742416471242904663e-01 -1.389347910881042480e-01 9.205789864063262939e-02 1.070707440376281738e-01 -1.086919903755187988e-01 4.438589885830879211e-02 5.864669568836688995e-03 1.182920038700103760e-01 -1.626861691474914551e-01 -2.781615257263183594e-01 1.150025650858879089e-01
-1.159757375717163086e-01 2.185744047164916992e-01 6.383808702230453491e-02 -2.140315473079681396e-01 2.268883734941482544e-01 -5.192188173532485962e-02 2.118434906005859375e-01 -2.230688743293285370e-02 1.270581334829330444e-01 -1.200920566916465759e-01 -1.918609067797660828e-02 1.908393204212188721e-02 2.884899079799652100e-01 -2.912031710147857666e-01 1.332822293043136597e-01 -4.982522130012512207e-02 1.572113782167434692e-01 3.118666708469390869e-01 -9.226213209331035614e-03 1.247048228979110718e-01 4.273776113986968994e-01 1.216797307133674622e-01 -5.290862545371055603e-02 -8.367171511054039001e-03 5.077384412288665771e-02 -2.138978838920593262e-01 3.200075775384902954e-02 1.543089598417282104e-01 1.547664552927017212e-01 -1.067163646221160889e-01 4.115911945700645447e-02 3.487546145915985107e-01
2.308600842952728271e-01 2.004694640636444092e-01 -1.340261697769165039e-01 -1.036391407251358032e-01 -1.787945926189422607e-01 -3.275011852383613586e-02 1.848959922790527344e-01 -4.257225245237350464e-02 4.715181142091751099e-02 -4.872351288795471191e-01 7.620733231306076050e-03 -2.913011312484741211e-01 4.045543819665908813e-02 1.655587553977966309e-02 -1.755995303392410278e-01 -1.794104278087615967e-01 1.674455404281616211e-01 2.360729128122329712e-01 -1.231199502944946289e-02 -1.104541346430778503e-01 4.184466600418090820e-01 -1.597072333097457886e-01 1.486858576536178589e-01 1.819064468145370483e-01 -1.321169361472129822e-02 -6.254541873931884766e-02 6.434632092714309692e-02 1.757618784904479980e-01 3.497627004981040955e-02 -6.276398780755698681e-04 1.446221470832824707e-01 -7.824793457984924316e-02
-9.067494422197341919e-03 2.221548706293106079e-01 -1.669668406248092651e-01 -5.019342526793479919e-02 -5.709922686219215393e-02 -1.606566607952117920e-01 4.092080891132354736e-01 -2.273916602134704590e-01 -1.892849057912826538e-01 -2.244606465101242065e-01 -4.536337777972221375e-02 3.788431733846664429e-02 -7.296714931726455688e-02 5.345996469259262085e-02 -9.753140807151794434e-02 1.622644364833831787e-01 2.000060975551605225e-01 1.313066780567169189e-01 1.285641193389892578e-01 2.368950098752975464e-02 1.788681000471115112e-01 9.960396587848663330e-02 3.327527344226837158e-01 -2.637957334518432617e-01 1.189748197793960571e-01 -2.849066257476806641e-01 1.989595144987106323e-01 -2.152318656444549561e-01 1.408511847257614136e-01 -1.692466586828231812e-01 8.006896078586578369e-02 7.428090274333953857e-02
-5.032825283706188202e-03 6.061034202575683594e-01 -1.075751632452011108e-01 -7.331629097461700439e-02 1.769256591796875000e-01 -1.662544161081314087e-02 2.490239143371582031e-01 -7.468558102846145630e-02 -5.349109321832656860e-02 -2.446729391813278198e-01 -1.590387895703315735e-02 -2.623450756072998047e-01 -2.238807454705238342e-02 1.441288441419601440e-01 -1.308206021785736084e-01 -2.345729917287826538e-01 4.107068479061126709e-02 7.448532432317733765e-02 2.820973657071590424e-02 -1.454876661300659180e-01 3.484604060649871826e-01 7.297766953706741333e-02 -6.440071016550064087e-02 2.831837907433509827e-02 -2.036104798316955566e-01 -2.694918513298034668e-01 1.180368289351463318e-01 -4.007676616311073303e-03 1.235478743910789490e-02 -2.392631955444812775e-02 6.590064615011215210e-03 -3.976416960358619690e-02
1.573256403207778931e-02 2.873119711875915527e-01 -3.161542415618896484e-01 -6.820566952228546143e-02 -1.028438881039619446e-01 1.205368489027023315e-01 1.033331528306007385e-01 -1.251800805330276489e-01 9.364897757768630981e-02 -1.309967935085296631e-01 -4.842987284064292908e-02 -1.391897350549697876e-01 1.553605794906616211e-01 1.003546491265296936e-01 2.070109099149703979e-01 1.369580626487731934e-01 3.443860411643981934e-01 1.723216474056243896e-01 1.504222452640533447e-01 -1.056571826338768005e-01 2.745446562767028809e-02 1.319808959960937500e-01 1.285867840051651001e-01 2.834685444831848145e-01 1.051596254110336304e-01 -1.828486323356628418e-01 -9.061267971992492676e-02 2.316444516181945801e-01 5.961349233984947205e-04 -3.802185654640197754e-01 1.535666733980178833e-01 -2.145153284072875977e-01
4.237044602632522583e-02 1.970091462135314941e-01 -1.785518229007720947e-01 -1.458093971014022827e-01 -4.355854168534278870e-02 -3.360798954963684082e-02 1.870350986719131470e-01 -2.704890370368957520e-01 2.125664949417114258e-01 -1.079939827322959900e-01 -1.846183836460113525e-01 -1.546264737844467163e-01 3.546250164508819580e-01 -5.495324730873107910e-02 -1.419602241367101669e-02 -3.595970571041107178e-01 2.200209796428680420e-01 2.270496785640716553e-01 -2.170371264219284058e-01 7.962872833013534546e-02 2.114071398973464966e-01 3.150326432660222054e-03 5.391810461878776550e-02 2.940029092133045197e-02 4.831256344914436340e-02 -1.290168017148971558e-01 -7.757912576198577881e-02 -1.435288973152637482e-02 3.052640855312347412e-01 -1.297340393066406250e-01 1.943578720092773438e-01 -2.169555127620697021e-01
-1.079609766602516174e-01 1.126034259796142578e-01 9.567340463399887085e-02 -7.938874512910842896e-02 -2.421121448278427124e-01 -1.155433338135480881e-02 2.992457151412963867e-01 -9.249664098024368286e-02 -1.326996684074401855e-01 2.641729451715946198e-02 9.328237175941467285e-02 -2.042516618967056274e-01 8.203483372926712036e-02 4.094487801194190979e-02 -1.333272010087966919e-01 -3.179776668548583984e-01 8.988963812589645386e-02 4.893464744091033936e-01 1.676825433969497681e-01 -1.430899463593959808e-02 4.014317691326141357e-01 -8.834166079759597778e-02 -2.320492081344127655e-02 -8.551940321922302246e-03 1.829465925693511963e-01 -1.299835145473480225e-01 -6.525512784719467163e-02 -1.194783300161361694e-01 -8.508259057998657227e-02 -2.281227260828018188e-01 1.672251373529434204e-01 7.593722641468048096e-02
2.341960184276103973e-02 2.369643449783325195e-01 -1.945724636316299438e-01 -1.721163988113403320e-01 1.235178485512733459e-01 -4.618146270513534546e-02 1.115376427769660950e-01 -3.083562478423118591e-02 9.260457754135131836e-02 -3.171447515487670898e-01 -3.673675656318664551e-01 -1.114379912614822388e-01 1.768130511045455933e-01 6.599444150924682617e-02 5.661955475807189941e-02 1.299918740987777710e-01 8.277923613786697388e-02 9.439779072999954224e-02 -8.745645731687545776e-02 2.625601291656494141e-01 1.430255919694900513e-01 2.883180677890777588e-01 2.355384677648544312e-01 1.942342519760131836e-01 1.025716811418533325e-01 -3.132886290550231934e-01 -5.628009885549545288e-02 1.066425815224647522e-01 3.778182668611407280e-03 -3.353426754474639893e-01 7.648354768753051758e-02 -4.595906659960746765e-02
7.684474345296621323e-03 4.947882518172264099e-02 -3.593014478683471680e-01 8.730812370777130127e-02 -1.576238870620727539e-01 1.263756752014160156e-01 2.470820099115371704e-01 -1.194010972976684570e-01 -1.008755713701248169e-01 -8.817361667752265930e-03 -8.606721460819244385e-02 -3.958749175071716309e-01 9.500415623188018799e-02 2.890883386135101318e-02 6.981108337640762329e-02 -2.104895263910293579e-01 2.389285117387771606e-01 3.474532663822174072e-01 -1.549368351697921753e-01 -1.409528702497482300e-01 9.167183935642242432e-02 2.435435950756072998e-01 2.898381836712360382e-02 -2.888211011886596680e-01 1.763821691274642944e-01 -9.695684164762496948e-02 -1.350862979888916016e-01 -8.495406806468963623e-02 2.162224352359771729e-01 1.017528623342514038e-01 1.115803644061088562e-01 4.516591504216194153e-02
-6.638145446777343750e-02 1.717520505189895630e-01 -4.400084614753723145e-01 6.835137493908405304e-03 -1.973518729209899902e-01 2.867238223552703857e-02 1.983207464218139648e-01 4.349069297313690186e-02 1.093367785215377808e-01 -2.634463310241699219e-01 -2.418784424662590027e-02 -4.249748289585113525e-01 -8.807954937219619751e-02 8.156233280897140503e-02 2.201863676309585571e-01 -2.320171296596527100e-01 -2.486933954060077667e-02 3.004233539104461670e-01 -1.508492380380630493e-01 -8.557756990194320679e-02 6.698746234178543091e-02 1.166077181696891785e-01 -1.520503014326095581e-01 -2.040101438760757446e-01 2.092774659395217896e-01 -1.246468797326087952e-01 -5.851489678025245667e-02 1.496770530939102173e-01 6.110493093729019165e-02 3.469684720039367676e-02 1.193808838725090027e-01 -6.364064663648605347e-02
-1.356988251209259033e-01 4.125858545303344727e-01 6.501483172178268433e-02 -2.131340205669403076e-01 -9.677430987358093262e-02 2.543956041336059570e-01 1.183245629072189331e-01 -1.467324346303939819e-01 -1.027797609567642212e-01 -9.820159524679183960e-03 2.420970052480697632e-02 -3.473747894167900085e-02 -2.952490188181400299e-02 6.942267715930938721e-02 3.165081143379211426e-01 2.297326326370239258e-01 -2.441382594406604767e-02 1.696474403142929077e-01 8.906716853380203247e-02 -9.444111585617065430e-02 2.487567216157913208e-01 -7.502404507249593735e-03 3.085129261016845703e-01 -6.880603730678558350e-02 -1.446641087532043457e-01 -1.353909671306610107e-01 -9.691437333822250366e-02 8.932324498891830444e-02 1.209361553192138672e-01 -4.124444127082824707e-01 1.555609256029129028e-01 8.573158830404281616e-02
6.623709201812744141e-02 1.105875596404075623e-01 1.366456449031829834e-01 -1.799587756395339966e-01 -2.998699247837066650e-01 -3.124590814113616943e-01 1.368600130081176758e-01 -6.654870510101318359e-02 -8.063209801912307739e-02 -3.863919973373413086e-01 7.175600528717041016e-02 -3.422806560993194580e-01 2.331536449491977692e-02 5.735112819820642471e-03 4.703701660037040710e-02 -3.030348420143127441e-01 3.406554162502288818e-01 2.556668221950531006e-01 -1.608103699982166290e-02 -3.855567425489425659e-02 1.002075597643852234e-01 5.472848936915397644e-02 -4.042378067970275879e-02 1.565172150731086731e-02 2.100951671600341797e-01 -1.236854568123817444e-01 -1.120953820645809174e-02 1.915089935064315796e-01 8.617662638425827026e-02 -2.755903266370296478e-02 1.945134401321411133e-01 -9.249931573867797852e-02
-3.273647725582122803e-01 1.488173156976699829e-01 -8.760711550712585449e-02 -2.235801219940185547e-01 4.900592193007469177e-02 -2.592530846595764160e-02 -1.537839770317077637e-01 -3.911501541733741760e-02 -1.076966822147369385e-01 -1.822403669357299805e-01 8.058380335569381714e-04 9.811913222074508667e-02 2.214815616607666016e-01 1.585248857736587524e-01 3.292046785354614258e-01 -2.275065034627914429e-01 2.283768355846405029e-02 1.587808132171630859e-01 -1.196905374526977539e-01 1.413350254297256470e-01 4.388085007667541504e-01 1.050642654299736023e-01 4.053436219692230225e-02 9.478062391281127930e-02 2.768327295780181885e-01 -1.446941345930099487e-01 1.504622101783752441e-01 9.299357980489730835e-02 -1.135346814990043640e-01 -2.771212756633758545e-01 -5.609814077615737915e-02 8.200613781809806824e-03
-1.681337207555770874e-01 3.281972706317901611e-01 -2.974444441497325897e-02 -2.861781045794487000e-02 -1.424527019262313843e-01 -6.099315360188484192e-02 2.239745855331420898e-01 1.810218691825866699e-01 -2.508866041898727417e-02 -4.446455538272857666e-01 -1.817954629659652710e-01 -1.146272718906402588e-01 -2.197410315275192261e-01 3.223927691578865051e-02 1.641151458024978638e-01 1.229122951626777649e-01 2.168680578470230103e-01 5.493957921862602234e-02 -6.625254452228546143e-02 1.840555518865585327e-01 1.293529123067855835e-01 1.318245679140090942e-01 2.026482671499252319e-01 -1.938263773918151855e-01 5.994724109768867493e-03 3.412014842033386230e-01 1.748842597007751465e-01 -2.580852480605244637e-03 8.530683070421218872e-02 1.575245112180709839e-01 -6.946551054716110229e-02 1.856058835983276367e-01
2.228318899869918823e-01 3.386844396591186523e-01 -1.246037855744361877e-01 -9.752909094095230103e-02 4.213258996605873108e-02 6.940562278032302856e-02 2.469372302293777466e-01 -2.004032880067825317e-01 2.410771697759628296e-02 -3.752055466175079346e-01 -3.801791369915008545e-02 -2.029124051332473755e-01 -1.705580651760101318e-01 1.572499275207519531e-01 -1.414460837841033936e-01 1.530645489692687988e-01 2.388159334659576416e-01 9.411358088254928589e-02 -1.586436033248901367e-01 1.546580940485000610e-01 1.098850220441818237e-01 -1.729485206305980682e-02 3.875301182270050049e-01 2.143427263945341110e-03 8.391319215297698975e-02 1.296146400272846222e-02 -1.924995705485343933e-02 -3.613203763961791992e-02 -1.723499596118927002e-01 -9.163908660411834717e-02 3.097492158412933350e-01 -3.418589010834693909e-02
1.849640905857086182e-01 2.608928084373474121e-01 1.812879145145416260e-01 -1.288752555847167969e-01 -1.698989234864711761e-02 2.005079984664916992e-01 7.763367891311645508e-02 -2.487901598215103149e-01 -1.195225417613983154e-01 -1.348643898963928223e-01 -2.617746591567993164e-02 -2.489883005619049072e-01 -2.620772644877433777e-02 -3.911786153912544250e-02 3.631501793861389160e-01 1.857829093933105469e-01 2.000275850296020508e-01 2.955474853515625000e-01 1.801420450210571289e-01 -1.475462019443511963e-01 2.652066946029663086e-01 -6.965658813714981079e-02 1.250158399343490601e-01 1.013582050800323486e-01 6.924694869667291641e-03 4.110633209347724915e-02 -1.572607010602951050e-01 -1.405993849039077759e-01 -8.369474112987518311e-02 -3.583658039569854736e-01 9.157559275627136230e-02 -5.783943831920623779e-02
-8.520839363336563110e-02 2.627901434898376465e-01 -1.958171725273132324e-01 -2.900145649909973145e-01 -9.213786572217941284e-02 2.681634426116943359e-01 3.532200157642364502e-01 -1.056005954742431641e-01 1.193515062332153320e-01 -8.744635619223117828e-03 4.122635722160339355e-02 6.179293990135192871e-02 -5.715255066752433777e-02 1.044209524989128113e-01 5.441194400191307068e-02 -2.194552421569824219e-01 -2.315254136919975281e-02 4.795812442898750305e-02 -1.981767266988754272e-01 1.430401057004928589e-01 3.466946780681610107e-01 3.883711397647857666e-01 -1.813697218894958496e-01 -1.777828186750411987e-01 1.392984837293624878e-01 -4.918944463133811951e-02 9.689415991306304932e-02 -1.419676244258880615e-01 2.848844276741147041e-03 1.951591372489929199e-01 -1.028535366058349609e-01 4.047114029526710510e-02
-6.321853399276733398e-02 1.271551698446273804e-01 -2.716827392578125000e-01 -3.737135529518127441e-01 -7.698370516300201416e-02 -7.742369920015335083e-02 2.731420565396547318e-03 -2.079761475324630737e-01 8.879815787076950073e-02 -1.544381529092788696e-01 -2.396220564842224121e-01 -2.063555270433425903e-02 2.495606243610382080e-01 2.153027988970279694e-02 1.801361590623855591e-01 -2.649541199207305908e-01 3.742582201957702637e-01 2.604530751705169678e-01 -1.054196730256080627e-01 6.350713968276977539e-02 6.134814396500587463e-02 -1.679939329624176025e-01 2.467374056577682495e-01 1.942697763442993164e-01 -2.546939440071582794e-02 -7.678135484457015991e-02 -5.247338116168975830e-02 -1.380073875188827515e-01 1.233835071325302124e-01 -9.706493467092514038e-02 2.191691845655441284e-01 -3.903434798121452332e-02
-3.107304573059082031e-01 4.074065387248992920e-01 -6.517860293388366699e-02 1.256660819053649902e-01 -1.234135031700134277e-01 5.757518857717514038e-02 8.569276332855224609e-02 1.175208855420351028e-02 4.354605823755264282e-02 -1.744453608989715576e-01 1.695396378636360168e-02 -1.039163246750831604e-01 -2.149816602468490601e-01 9.261242300271987915e-02 9.264238178730010986e-02 2.559662796556949615e-02 1.979683041572570801e-01 -2.242852449417114258e-01 6.131389364600181580e-02 -3.779561817646026611e-02 1.776851713657379150e-01 6.170667707920074463e-02 1.463945806026458740e-01 -3.322848081588745117e-01 8.839992433786392212e-02 -3.439057171344757080e-01 1.180043742060661316e-01 -9.898324310779571533e-02 -7.071803510189056396e-02 -2.644286155700683594e-01 2.360056489706039429e-01 2.039984017610549927e-01
4.021723940968513489e-02 1.182212159037590027e-01 -2.188239097595214844e-01 -1.163296401500701904e-01 -2.199503183364868164e-01 -1.496473848819732666e-01 -1.738091707229614258e-01 6.743663549423217773e-02 6.631602346897125244e-02 -2.439497560262680054e-01 -2.052457779645919800e-01 -3.164355456829071045e-01 -7.541719079017639160e-02 4.471088200807571411e-02 9.422934055328369141e-02 8.458358049392700195e-02 4.070686697959899902e-01 2.863173484802246094e-01 2.670820802450180054e-02 2.642884254455566406e-01 1.979153156280517578e-01 6.664107739925384521e-02 -1.967733260244131088e-03 -2.929956652224063873e-02 -4.417613893747329712e-02 -1.943803727626800537e-01 7.236604392528533936e-02 8.918535895645618439e-03 1.264272481203079224e-01 -2.549895644187927246e-01 3.103304505348205566e-01 4.994774982333183289e-02
-2.042047828435897827e-01 1.754050850868225098e-01 -7.027886807918548584e-02 -1.590424478054046631e-01 1.067317929118871689e-02 1.123163029551506042e-01 5.158006548881530762e-01 -6.980992853641510010e-02 3.665545955300331116e-02 -2.392802238464355469e-01 -3.988333046436309814e-02 4.853896424174308777e-02 -1.464889496564865112e-01 -3.575221449136734009e-02 1.047519221901893616e-01 -1.602986305952072144e-01 2.292986214160919189e-01 -2.908945549279451370e-03 -2.462386935949325562e-01 -1.470755934715270996e-01 -8.198811858892440796e-02 1.730889827013015747e-02 3.049989938735961914e-01 1.548507362604141235e-01 1.721430867910385132e-01 -4.357308894395828247e-02 -2.211208455264568329e-02 -3.533999621868133545e-01 1.407211720943450928e-01 -1.710510998964309692e-01 5.690780654549598694e-02 1.536504179239273071e-01
5.867988988757133484e-02 2.293761372566223145e-01 -9.657511115074157715e-02 -3.619634509086608887e-01 -7.406720519065856934e-02 -2.492279559373855591e-01 9.515538811683654785e-02 -1.871680468320846558e-01 3.920637443661689758e-02 -1.407485306262969971e-01 3.688872605562210083e-02 -1.973605751991271973e-01 -1.736953621730208397e-03 1.920835822820663452e-01 2.617691457271575928e-01 1.378799676895141602e-01 2.285116612911224365e-01 8.231066912412643433e-02 -1.257760524749755859e-01 1.179431527853012085e-01 2.762992382049560547e-01 2.796169221401214600e-01 -8.640025556087493896e-02 -2.696762382984161377e-01 6.311105098575353622e-03 -2.831399142742156982e-01 1.368612945079803467e-01 2.222944051027297974e-01 -1.117610111832618713e-01 -1.148739382624626160e-01 7.857608795166015625e-02 -4.653166607022285461e-02
-2.501448392868041992e-01 1.555595397949218750e-01 3.136183321475982666e-02 1.439171284437179565e-01 2.293753027915954590e-01 -9.995662607252597809e-03 3.049586117267608643e-01 -9.134774655103683472e-02 -1.388614922761917114e-01 -1.464733034372329712e-01 -4.295900464057922363e-02 -2.780083715915679932e-01 -1.639966666698455811e-01 -2.464614659547805786e-01 1.916926912963390350e-02 -2.592597007751464844e-01 6.345071829855442047e-03 3.656076267361640930e-02 -5.299786105751991272e-03 2.383852303028106689e-01 1.933128088712692261e-01 8.086265623569488525e-02 1.912721693515777588e-01 2.876231819391250610e-02 9.087620675563812256e-02 5.473648756742477417e-02 1.785084158182144165e-01 -2.516083717346191406e-01 1.177984178066253662e-01 -4.106932580471038818e-01 1.837027072906494141e-01 1.056177169084548950e-02
8.941353112459182739e-02 3.958188593387603760e-01 4.995507188141345978e-03 1.307218372821807861e-01 4.451883211731910706e-02 6.592146307229995728e-02 2.533083260059356689e-01 5.842568352818489075e-02 1.914394944906234741e-01 -1.711875051259994507e-01 -1.827802062034606934e-01 -2.037394046783447266e-01 -1.598685383796691895e-01 -1.919682174921035767e-01 -3.096369653940200806e-02 -6.726939976215362549e-02 3.490060865879058838e-01 -8.535363595001399517e-04 -2.042752653360366821e-01 -4.255302622914314270e-02 3.480472564697265625e-01 2.112359739840030670e-02 2.422521263360977173e-01 -1.253118366003036499e-01 -1.151900961995124817e-01 1.206110790371894836e-01 7.679952774196863174e-03 1.101006045937538147e-01 -2.318271100521087646e-01 4.065696895122528076e-02 2.720695436000823975e-01 -6.938343495130538940e-02
9.418556839227676392e-02 2.568776607513427734e-01 -3.008853793144226074e-01 -3.120485246181488037e-01 -1.561860740184783936e-01 8.875004947185516357e-03 -8.922214619815349579e-03 2.732928283512592316e-02 1.772295981645584106e-01 -2.480885684490203857e-01 -1.400472410023212433e-02 -2.702360451221466064e-01 1.422874927520751953e-01 2.454005032777786255e-01 1.350202709436416626e-01 3.236043080687522888e-02 3.769608438014984131e-01 1.583438664674758911e-01 -1.255251467227935791e-01 9.055320918560028076e-02 1.948765069246292114e-01 1.005003005266189575e-01 5.988242477178573608e-02 1.180451661348342896e-01 -2.304082177579402924e-02 -2.311899960041046143e-01 -2.161856591701507568e-01 3.223650902509689331e-02 -2.607082948088645935e-02 -2.102492451667785645e-01 2.053182423114776611e-01 2.211798168718814850e-02
4.328643903136253357e-02 2.377517074346542358e-01 6.086074560880661011e-02 -2.124586701393127441e-01 6.302074342966079712e-02 2.569190561771392822e-01 6.179181337356567383e-01 -9.689429402351379395e-02 5.466090515255928040e-02 -2.681297361850738525e-01 -5.780060216784477234e-02 4.222105816006660461e-02 1.402716636657714844e-01 7.265359908342361450e-02 -6.011025980114936829e-02 -2.012621164321899414e-01 1.390825510025024414e-01 -4.676497355103492737e-02 -9.490238130092620850e-02 2.658614516258239746e-02 8.399443328380584717e-02 1.801031082868576050e-01 -2.721492014825344086e-02 -6.150568649172782898e-02 2.753471732139587402e-01 5.683249980211257935e-02 -9.687857329845428467e-02 8.294709771871566772e-02 1.292335242033004761e-01 -3.923018276691436768e-02 1.382027864456176758e-01 2.730862796306610107e-01
-2.183479815721511841e-01 2.351795136928558350e-01 -2.633652091026306152e-02 -6.593307852745056152e-02 -1.080279648303985596e-01 1.028666421771049500e-01 1.704363226890563965e-01 2.258248068392276764e-02 -5.740526691079139709e-02 -2.211282700300216675e-01 -1.242929846048355103e-01 2.879418134689331055e-01 8.947543054819107056e-02 -2.274007946252822876e-01 3.725563585758209229e-01 1.445192992687225342e-01 1.716054826974868774e-01 1.071597635746002197e-01 -8.346267044544219971e-02 2.188525050878524780e-01 2.448239624500274658e-01 -7.121801376342773438e-02 1.671612821519374847e-02 3.555069863796234131e-02 3.210464715957641602e-01 -5.564522743225097656e-02 3.252474069595336914e-01 8.942634612321853638e-02 4.537973180413246155e-02 -2.712245285511016846e-01 1.076227948069572449e-01 2.659905143082141876e-02
-3.465153276920318604e-02 1.918098479509353638e-01 -7.652702182531356812e-02 -7.770561426877975464e-02 1.797730028629302979e-01 -5.875740945339202881e-02 3.387970626354217529e-01 -5.551613867282867432e-02 -3.324092924594879150e-02 -1.207946538925170898e-01 -1.484397202730178833e-01 -6.557327508926391602e-02 2.761568725109100342e-01 -7.998624444007873535e-02 6.500310450792312622e-02 -8.218342810869216919e-02 2.840540707111358643e-01 2.038381099700927734e-01 -2.587398886680603027e-01 3.105690479278564453e-01 4.062016904354095459e-01 -1.477006971836090088e-01 -1.042459309101104736e-01 -2.823951542377471924e-01 1.539484946988523006e-03 -1.930914968252182007e-01 7.364347577095031738e-02 -8.627037703990936279e-02 1.722251325845718384e-01 6.427086889743804932e-03 1.281848992221057415e-03 1.337322145700454712e-01
3.475230932235717773e-02 2.809219658374786377e-01 -2.773097455501556396e-01 6.165475025773048401e-02 6.366737186908721924e-02 2.323869764804840088e-01 2.095424383878707886e-01 -1.150633543729782104e-01 -7.747689634561538696e-02 -3.560561835765838623e-01 -4.636191204190254211e-02 -3.100969828665256500e-02 -2.845734357833862305e-01 -1.548866480588912964e-01 1.460718456655740738e-03 7.003127783536911011e-02 1.576226577162742615e-02 1.172640472650527954e-01 -9.916723519563674927e-02 -3.039322327822446823e-03 -3.086235933005809784e-02 9.709414094686508179e-02 -2.001350522041320801e-01 2.340094931423664093e-02 2.465732097625732422e-01 8.812624216079711914e-02 7.843249291181564331e-02 -1.243245229125022888e-01 1.901550292968750000e-01 -2.088964134454727173e-01 3.618967831134796143e-01 3.200583159923553467e-01
1.389911957085132599e-02 4.911244213581085205e-01 -3.664064705371856689e-01 -3.935802355408668518e-02 8.677957952022552490e-02 2.089599370956420898e-01 3.498044610023498535e-02 -5.403818562626838684e-02 -3.198066651821136475e-01 -9.518248587846755981e-02 -1.510229408740997314e-01 -8.093884587287902832e-02 -1.332264095544815063e-01 1.314667016267776489e-01 1.152808591723442078e-01 -6.397970020771026611e-02 -1.881367713212966919e-02 -3.226837515830993652e-02 8.890755474567413330e-02 1.661878526210784912e-01 1.883459091186523438e-01 -8.215077221393585205e-02 2.437968552112579346e-01 7.681419700384140015e-02 2.231098562479019165e-01 -1.867721527814865112e-01 -1.645278334617614746e-01 -2.667845226824283600e-02 -1.525664003565907478e-03 1.324095726013183594e-01 1.454641222953796387e-01 2.805979847908020020e-01
-4.421253502368927002e-02 1.021502539515495300e-01 -5.185412168502807617e-01 3.775076568126678467e-02 -1.966467499732971191e-01 3.098877333104610443e-02 3.067528307437896729e-01 -1.177089214324951172e-01 9.966130368411540985e-03 -9.136682748794555664e-02 -3.936907276511192322e-02 -3.574714958667755127e-01 2.659683823585510254e-01 1.894619911909103394e-01 7.603111118078231812e-02 -3.040042817592620850e-01 1.803220361471176147e-01 1.981504559516906738e-01 -9.285872429609298706e-02 7.999354042112827301e-03 1.111563071608543396e-01 1.780536174774169922e-01 -1.029594093561172485e-01 -1.184878796339035034e-01 3.063010051846504211e-02 -8.266206830739974976e-02 -2.067691385746002197e-01 -1.858165673911571503e-02 1.413254290819168091e-01 -6.917238235473632812e-02 2.165356092154979706e-02 4.287596046924591064e-02
1.941447556018829346e-01 1.438450664281845093e-01 -2.311544269323348999e-01 -2.502194643020629883e-01 -7.891599833965301514e-02 2.091961354017257690e-01 2.214829623699188232e-02 -6.530709564685821533e-02 -6.882376223802566528e-02 -2.576172947883605957e-01 -6.867859512567520142e-02 -1.121151596307754517e-01 2.120201885700225830e-01 6.726728379726409912e-02 1.270141601562500000e-01 6.936705857515335083e-02 4.420307874679565430e-01 9.938781708478927612e-02 -1.334697753190994263e-01 9.026139974594116211e-02 1.390435099601745605e-01 2.662380933761596680e-01 1.596176773309707642e-01 2.067120224237442017e-01 2.529120631515979767e-02 -3.497994840145111084e-01 -1.342728883028030396e-01 8.149643242359161377e-02 -5.959931015968322754e-02 -2.003324180841445923e-01 1.757693588733673096e-01 1.059300918132066727e-02
-7.677960395812988281e-02 -9.111776202917098999e-02 -1.135178655385971069e-01 -4.405989050865173340e-01 -1.913194954395294189e-01 2.175132483243942261e-01 1.078307330608367920e-01 -1.451770961284637451e-01 -2.531432509422302246e-01 -1.408324241638183594e-01 7.840521633625030518e-02 -3.637217730283737183e-02 5.083010718226432800e-02 -2.911988198757171631e-01 3.306578397750854492e-01 -5.743267014622688293e-03 2.477185279130935669e-01 1.403090059757232666e-01 1.108642551116645336e-03 2.826442569494247437e-02 2.158077657222747803e-01 1.317672878503799438e-01 -7.694128155708312988e-02 -2.561832666397094727e-01 8.930001407861709595e-02 2.374058961868286133e-01 8.964881300926208496e-02 -3.092798776924610138e-02 1.394113004207611084e-01 -2.163934409618377686e-01 1.216527596116065979e-01 4.805256426334381104e-02
-3.205009400844573975e-01 1.803300380706787109e-01 -5.330592766404151917e-02 -1.563307940959930420e-01 -2.141954749822616577e-01 -3.073286414146423340e-01 2.289127111434936523e-01 -1.023945212364196777e-01 -8.814520388841629028e-02 -3.821450471878051758e-01 -1.304879039525985718e-01 2.307825386524200439e-01 9.229916334152221680e-02 1.342612355947494507e-01 1.376958191394805908e-01 1.284761130809783936e-01 2.403672337532043457e-01 9.600163251161575317e-02 6.477063894271850586e-02 5.752181634306907654e-02 1.251209974288940430e-01 6.028168648481369019e-02 2.538563013076782227e-01 -1.434433609247207642e-01 1.313780546188354492e-01 -1.089935600757598877e-01 1.673527657985687256e-01 -6.154189258813858032e-02 -2.810801751911640167e-02 -1.424667686223983765e-01 1.878621280193328857e-01 2.281263917684555054e-01
-3.249638080596923828e-01 2.743676900863647461e-01 -7.777135819196701050e-02 -3.762265741825103760e-01 8.169869892299175262e-03 1.559995859861373901e-01 4.028853178024291992e-01 1.453749239444732666e-01 -2.421774901449680328e-02 -1.013462617993354797e-01 2.071374058723449707e-01 3.108358196914196014e-02 8.663646876811981201e-02 1.902191340923309326e-02 3.035762608051300049e-01 7.954444736242294312e-02 1.590879410505294800e-01 1.185518577694892883e-01 6.207713484764099121e-02 1.006275713443756104e-01 1.070816367864608765e-01 1.406076550483703613e-01 1.000162363052368164e-01 -4.561280086636543274e-02 1.641624718904495239e-01 2.035212069749832153e-01 -2.536009252071380615e-01 1.211281269788742065e-01 -4.376638680696487427e-02 -8.065068721771240234e-02 2.158675640821456909e-01 -5.959488451480865479e-02
-7.776499539613723755e-02 2.622522115707397461e-01 -3.939122259616851807e-01 1.728745177388191223e-02 -3.787316977977752686e-01 6.502664834260940552e-02 2.910158038139343262e-01 2.939757890999317169e-02 3.236782178282737732e-02 -7.565009593963623047e-02 -1.684859842061996460e-01 -3.117911815643310547e-01 1.415497660636901855e-01 6.496644020080566406e-02 2.124049663543701172e-01 -4.059257358312606812e-02 4.849779978394508362e-02 1.769331544637680054e-01 3.924829140305519104e-02 -1.778374165296554565e-01 6.964775919914245605e-02 9.060835838317871094e-02 -5.415136925876140594e-03 -3.472765982151031494e-01 1.493263691663742065e-01 -1.291377544403076172e-01 -1.104647591710090637e-01 1.981255114078521729e-01 5.496042594313621521e-02 4.135583713650703430e-02 1.853469014167785645e-01 -5.538412928581237793e-02
-1.663835048675537109e-01 2.137691974639892578e-01 -1.269084960222244263e-01 4.893277958035469055e-02 -3.346559703350067139e-01 4.878991469740867615e-02 2.174772173166275024e-01 -6.504130549728870392e-03 -1.650172919034957886e-01 -2.200088053941726685e-01 -1.064314097166061401e-01 1.210825517773628235e-01 7.041561603546142578e-02 2.166650816798210144e-02 3.949998021125793457e-01 -1.315205395221710205e-01 2.863218784332275391e-01 -7.153795659542083740e-02 -5.640546977519989014e-02 8.345972001552581787e-02 -1.092737689614295959e-01 8.442682772874832153e-02 6.294380873441696167e-03 3.868556395173072815e-02 1.252715736627578735e-01 2.983599901199340820e-02 6.439233571290969849e-02 8.553677797317504883e-02 -8.697283267974853516e-02 -1.885824203491210938e-01 5.202929377555847168e-01 7.939454168081283569e-02
-1.753390580415725708e-01 2.198365479707717896e-01 -9.303870797157287598e-02 -2.595194876194000244e-01 -2.227227902039885521e-03 1.342388689517974854e-01 4.152731597423553467e-01 1.951815038919448853e-01 9.924871474504470825e-02 -2.261279374361038208e-01 -1.162882298231124878e-01 -2.483313530683517456e-02 1.428461670875549316e-01 -1.419951617717742920e-01 5.089038610458374023e-02 -1.366002410650253296e-01 2.546944618225097656e-01 1.222885772585868835e-01 -6.312870979309082031e-02 8.016120642423629761e-02 9.311414510011672974e-02 2.350216358900070190e-01 9.398080408573150635e-02 -2.251305282115936279e-01 2.657158970832824707e-01 1.559855937957763672e-01 3.539708256721496582e-01 1.039468944072723389e-01 1.341796517372131348e-01 8.138898015022277832e-02 -9.879361093044281006e-02 -1.806406676769256592e-02
1.728739738464355469e-01 2.686024010181427002e-01 -1.893762946128845215e-01 -2.117104232311248779e-01 -7.511084526777267456e-02 7.619822770357131958e-02 1.117308512330055237e-01 1.294338256120681763e-01 -7.002498209476470947e-02 -4.724477529525756836e-01 4.446115717291831970e-02 -5.158512666821479797e-02 -1.482265591621398926e-01 1.903766393661499023e-01 3.174703717231750488e-01 1.461355686187744141e-01 1.482983976602554321e-01 9.682878106832504272e-02 -6.138382479548454285e-02 2.655475437641143799e-01 2.978617548942565918e-01 6.472775246948003769e-03 8.764597773551940918e-02 -1.575165539979934692e-01 -1.659864932298660278e-01 -1.257705390453338623e-01 -5.148034077137708664e-03 -1.561295539140701294e-01 -9.048964828252792358e-02 -2.190686166286468506e-01 1.096897274255752563e-01 2.449753321707248688e-02
1.132568269968032837e-01 2.902927808463573456e-02 -1.254370212554931641e-01 -2.937267422676086426e-01 -2.066308706998825073e-01 1.175043359398841858e-01 9.441373497247695923e-02 -1.531073153018951416e-01 -3.124459683895111084e-01 -1.968426853418350220e-01 6.871001422405242920e-02 -6.452494114637374878e-02 -7.170081138610839844e-02 2.790412120521068573e-02 3.881309330463409424e-01 1.592264175415039062e-01 1.744984835386276245e-01 2.462779134511947632e-01 -1.355546414852142334e-01 4.467674195766448975e-01 2.412234097719192505e-01 3.132154420018196106e-02 1.375754326581954956e-01 -3.760395571589469910e-02 6.324043869972229004e-02 -7.250691950321197510e-02 4.867513105273246765e-02 -2.305525541305541992e-01 7.177594304084777832e-02 -9.756539762020111084e-02 1.544616837054491043e-02 3.059117123484611511e-03
3.319537639617919922e-02 1.286864131689071655e-01 -1.140722483396530151e-01 -9.979289770126342773e-02 -5.589171871542930603e-02 2.423179447650909424e-01 5.703521370887756348e-01 1.071659941226243973e-02 -1.291682943701744080e-02 -2.637059688568115234e-01 -1.285731494426727295e-01 1.755569130182266235e-01 3.000389039516448975e-01 1.310668233782052994e-02 -3.364573465660214424e-03 -4.327562451362609863e-02 3.892033696174621582e-01 1.948332637548446655e-01 -1.540546957403421402e-02 1.670756042003631592e-01 9.753123670816421509e-02 9.878253191709518433e-02 -2.852327190339565277e-02 -1.357333809137344360e-01 2.360114306211471558e-01 1.584756076335906982e-01 4.036258161067962646e-02 -1.134725585579872131e-01 -6.869888305664062500e-02 -8.446125313639640808e-03 2.151016332209110260e-02 -7.935599982738494873e-02
-6.187858805060386658e-02 4.878397099673748016e-03 -1.402634829282760620e-01 -1.013702973723411560e-01 -1.640573889017105103e-01 3.497275710105895996e-01 1.143119260668754578e-01 -1.333704683929681778e-02 7.958845049142837524e-02 8.094375580549240112e-02 -1.981698349118232727e-02 -2.636611759662628174e-01 4.764414578676223755e-02 -1.466120928525924683e-01 1.613098233938217163e-01 -8.026980608701705933e-02 1.254821121692657471e-01 1.395247280597686768e-01 2.106455415487289429e-01 1.356566399335861206e-01 8.915991336107254028e-02 5.968014895915985107e-02 4.559269249439239502e-01 -3.165728226304054260e-02 9.156563878059387207e-02 3.345799073576927185e-02 2.338078245520591736e-02 1.824849992990493774e-01 -2.511176168918609619e-01 -3.912473022937774658e-01 8.158454298973083496e-02 2.831801474094390869e-01
-8.251409977674484253e-02 3.152869343757629395e-01 -1.893208026885986328e-01 5.804749950766563416e-02 8.532586693763732910e-02 7.482933253049850464e-02 3.306471109390258789e-01 -8.603020757436752319e-02 3.342651203274726868e-02 -2.018800228834152222e-01 -2.756084799766540527e-01 -1.237483322620391846e-02 -6.122662127017974854e-02 -1.656967960298061371e-02 -4.606600850820541382e-02 -1.560439020395278931e-01 2.134040184319019318e-02 1.657194942235946655e-01 8.114721626043319702e-02 1.008425429463386536e-01 3.455384671688079834e-01 -9.894679486751556396e-02 -1.331335753202438354e-01 -3.564745560288429260e-02 2.016481906175613403e-01 8.435767143964767456e-03 2.082066386938095093e-01 1.848853677511215210e-01 -2.012566775083541870e-01 -3.622339665889739990e-01 -1.962164342403411865e-01 2.348290830850601196e-01
-1.442740410566329956e-01 1.597153842449188232e-01 -1.717935204505920410e-01 -2.468597143888473511e-01 1.805738359689712524e-01 -1.565785408020019531e-01 2.934133708477020264e-01 -9.450241923332214355e-02 1.371528059244155884e-01 -1.711442470550537109e-01 -7.920700311660766602e-02 -1.721906512975692749e-01 2.445605397224426270e-01 -2.411306798458099365e-01 6.743938475847244263e-02 -1.763246953487396240e-01 6.972923129796981812e-02 6.526328623294830322e-02 -1.198150217533111572e-02 1.923487484455108643e-01 3.749699890613555908e-01 6.339511275291442871e-02 -1.714325696229934692e-01 -1.799428015947341919e-01 2.080185264348983765e-01 -2.767915725708007812e-01 -8.325853943824768066e-02 2.074092999100685120e-02 -5.150070413947105408e-02 -4.909729585051536560e-02 -5.164622515439987183e-02 2.929671108722686768e-01
-5.601736903190612793e-02 3.375951647758483887e-01 -3.068323135375976562e-01 2.322245202958583832e-02 -9.298314154148101807e-02 -8.080971240997314453e-02 3.727083802223205566e-01 -3.117116391658782959e-01 1.363764256238937378e-01 -3.714598342776298523e-02 -1.427375227212905884e-01 -2.547970712184906006e-01 1.421775817871093750e-01 2.469134479761123657e-01 3.481186181306838989e-02 -1.585717946290969849e-01 3.133390471339225769e-02 2.301452308893203735e-01 -7.417985051870346069e-02 -3.106708452105522156e-02 7.349912077188491821e-02 3.319166004657745361e-01 -5.209298059344291687e-02 -1.386062614619731903e-02 1.405961364507675171e-01 -1.520357728004455566e-01 -1.303824479691684246e-03 -1.580372452735900879e-01 1.360252797603607178e-01 4.810519516468048096e-02 2.360863089561462402e-01 2.892394550144672394e-02
2.943110764026641846e-01 2.607383430004119873e-01 1.657358705997467041e-01 -2.366311401128768921e-01 -2.477663010358810425e-01 1.097221970558166504e-01 2.526921033859252930e-01 -1.146632730960845947e-01 1.189187467098236084e-01 -2.979907989501953125e-01 2.776813209056854248e-01 -1.252015680074691772e-01 -1.157325282692909241e-01 -2.282685637474060059e-01 1.689294427633285522e-01 -2.562912879511713982e-03 1.304910629987716675e-01 1.253948062658309937e-01 1.494796574115753174e-01 1.845733523368835449e-01 1.050496920943260193e-01 1.179450154304504395e-01 1.600229367613792419e-02 -1.707977498881518841e-03 2.266553603112697601e-02 -6.643346697092056274e-02 2.573270797729492188e-01 1.966530643403530121e-02 -8.203858882188796997e-02 -2.370936125516891479e-01 2.774993702769279480e-02 2.685616314411163330e-01
9.055662155151367188e-02 3.226817771792411804e-02 -3.571512699127197266e-01 -8.650365471839904785e-02 -2.386875217780470848e-03 -5.935182422399520874e-02 1.895218491554260254e-01 5.303686112165451050e-02 -1.569934636354446411e-01 -1.198839768767356873e-01 1.748780459165573120e-01 -1.174736544489860535e-01 -1.279124170541763306e-01 5.533788725733757019e-02 3.409039676189422607e-01 -1.420322060585021973e-01 2.236357182264328003e-01 1.563596427440643311e-01 -1.354051828384399414e-01 7.529738545417785645e-02 1.050002798438072205e-01 3.174450695514678955e-01 -1.729106605052947998e-01 2.149802148342132568e-01 3.058705031871795654e-01 -1.506035774946212769e-01 -9.991764277219772339e-02 1.591729670763015747e-01 -1.187571659684181213e-01 -1.848306953907012939e-01 2.898170650005340576e-01 -6.364567577838897705e-02
-2.025005221366882324e-01 1.282376646995544434e-01 2.047949135303497314e-01 -1.362379491329193115e-01 -1.240670830011367798e-01 1.881196051836013794e-01 1.721962541341781616e-01 -3.111130557954311371e-02 -1.438773050904273987e-02 -3.317755162715911865e-01 1.029833480715751648e-01 4.295236617326736450e-02 -7.801797986030578613e-02 9.668302955105900764e-04 2.190297842025756836e-01 -1.197622865438461304e-01 1.069294586777687073e-01 -3.505663480609655380e-03 -9.593885391950607300e-02 2.288964241743087769e-01 4.229093790054321289e-01 1.463260650634765625e-01 -2.038693130016326904e-01 -7.624903321266174316e-02 9.183749556541442871e-02 -3.989660143852233887e-01 1.907824426889419556e-01 1.113831028342247009e-01 -1.537815779447555542e-01 5.199163686484098434e-03 3.745137900114059448e-02 2.175633162260055542e-01
9.320947527885437012e-02 7.893304526805877686e-02 -1.044279709458351135e-02 4.037743434309959412e-02 -1.993195414543151855e-01 3.422473669052124023e-01 1.048752665519714355e-01 6.773481518030166626e-02 4.061675444245338440e-02 -2.825297117233276367e-01 -1.346885114908218384e-01 -2.121434360742568970e-01 1.764627099037170410e-01 -1.073819249868392944e-01 1.969908624887466431e-01 8.953385055065155029e-02 2.628579139709472656e-01 1.314098536968231201e-01 -3.424828946590423584e-01 -7.730998098850250244e-02 2.722405791282653809e-01 3.560658916831016541e-02 -2.258457541465759277e-01 2.271497696638107300e-01 -3.377356007695198059e-02 1.980777233839035034e-01 1.337949633598327637e-01 -5.836773291230201721e-02 -3.149959146976470947e-01 1.713300682604312897e-02 1.667146682739257812e-01 -1.303601078689098358e-02
2.004679143428802490e-01 9.326697140932083130e-02 7.847914844751358032e-02 -9.373737126588821411e-02 -1.209370568394660950e-01 3.008067011833190918e-01 7.125409692525863647e-02 7.330483943223953247e-02 -1.082723215222358704e-01 -3.338015675544738770e-01 -8.814102970063686371e-03 -3.283317089080810547e-01 -1.833487451076507568e-01 9.421717375516891479e-02 1.170001327991485596e-01 -7.459748303517699242e-04 6.795268505811691284e-02 8.789861202239990234e-02 -2.281329631805419922e-01 4.260181784629821777e-01 2.073860019445419312e-01 2.520106434822082520e-01 1.208157613873481750e-01 3.844272810965776443e-03 5.050037056207656860e-02 -6.398991495370864868e-02 1.854649484157562256e-01 1.293700337409973145e-01 7.148457318544387817e-02 -1.952669322490692139e-01 2.420065104961395264e-01 -8.248283714056015015e-02
5.406398698687553406e-02 2.461361885070800781e-01 -2.174153476953506470e-01 -2.694630920886993408e-01 -2.982874028384685516e-02 -2.614167891442775726e-02 6.092478707432746887e-02 3.317949175834655762e-02 -1.065147966146469116e-01 -3.292323350906372070e-01 -1.913188248872756958e-01 4.255629703402519226e-02 -9.324961155652999878e-02 -1.785663366317749023e-01 1.075829416513442993e-01 -8.388959616422653198e-02 3.110835850238800049e-01 1.188570484519004822e-01 -1.234069466590881348e-01 2.241988778114318848e-01 -8.408102206885814667e-03 2.470381855964660645e-01 3.135608881711959839e-02 2.214682698249816895e-01 3.012474179267883301e-01 -8.501330018043518066e-02 -1.673705130815505981e-01 3.259971563238650560e-04 -9.155051410198211670e-02 -1.133956238627433777e-01 3.045054078102111816e-01 -2.557420730590820312e-01
-1.122174337506294250e-01 1.808790713548660278e-01 -3.984731435775756836e-01 1.006149351596832275e-01 -2.485203295946121216e-01 6.873401254415512085e-02 2.385206520557403564e-01 -3.310413286089897156e-02 4.952605068683624268e-02 -5.467893928289413452e-02 -1.950433552265167236e-01 -2.849418222904205322e-01 2.294976860284805298e-01 7.934872061014175415e-02 -2.974192053079605103e-02 -1.668191850185394287e-01 2.104443162679672241e-01 2.914669513702392578e-01 -9.707312285900115967e-02 -1.033901199698448181e-01 2.122063338756561279e-01 2.216703891754150391e-01 -7.084272801876068115e-02 -1.919112503528594971e-01 2.703673541545867920e-01 -1.321824640035629272e-01 -2.161768674850463867e-01 -1.347529888153076172e-01 5.681024491786956787e-02 -3.212351351976394653e-02 6.217026710510253906e-02 -4.693472874350845814e-05
1.238872706890106201e-01 3.785246610641479492e-01 -1.135404556989669800e-01 -1.325144171714782715e-01 2.261209338903427124e-01 1.120976135134696960e-01 4.412658810615539551e-01 -3.056893311440944672e-02 -1.420400664210319519e-02 -2.628970742225646973e-01 -2.175091765820980072e-02 1.217987611889839172e-01 -8.754539489746093750e-02 8.457961678504943848e-02 -5.373189225792884827e-03 -3.116852045059204102e-01 1.745368838310241699e-01 -4.271413013339042664e-02 -8.503844030201435089e-03 3.682963550090789795e-02 2.328850328922271729e-01 2.164132297039031982e-01 9.948462247848510742e-02 1.472600400447845459e-01 1.870789378881454468e-01 2.908222749829292297e-02 -5.966251716017723083e-02 -3.434143960475921631e-02 6.472858786582946777e-02 3.450892120599746704e-02 3.593440651893615723e-01 -1.161569058895111084e-01
-3.506022989749908447e-01 2.507773935794830322e-01 3.840614517685025930e-04 -1.121459528803825378e-01 8.053931593894958496e-02 8.432952314615249634e-02 1.504798233509063721e-01 -2.543816864490509033e-01 -2.287742868065834045e-02 1.247109025716781616e-01 -1.303525716066360474e-01 -2.373836040496826172e-01 -6.247018650174140930e-02 1.347960233688354492e-01 1.054928824305534363e-01 -9.240610152482986450e-02 -4.948006197810173035e-02 4.239832460880279541e-01 -1.873815655708312988e-01 -2.902864105999469757e-02 1.365765631198883057e-01 2.032078951597213745e-01 1.808651089668273926e-01 -3.297790512442588806e-02 1.023729145526885986e-01 8.874392509460449219e-02 1.441785991191864014e-01 -1.937985867261886597e-01 -2.163356840610504150e-01 -2.740229070186614990e-01 6.353304535150527954e-02 2.344406396150588989e-01
-8.143091201782226562e-02 1.010435223579406738e-01 8.046456426382064819e-02 1.128547191619873047e-01 -1.869789063930511475e-01 -8.770580403506755829e-03 2.401845008134841919e-01 -3.221711516380310059e-02 -2.424030750989913940e-02 -2.348491251468658447e-01 -1.023411527276039124e-01 1.570263504981994629e-01 9.516736865043640137e-02 7.844656705856323242e-02 3.882707655429840088e-01 -1.488043814897537231e-01 3.573900163173675537e-01 6.652974337339401245e-02 -1.189365983009338379e-01 1.211311146616935730e-01 7.676866650581359863e-02 1.012218147516250610e-01 6.656279414892196655e-02 -1.788176000118255615e-01 9.300821274518966675e-02 1.180951669812202454e-01 2.169646471738815308e-01 7.327149808406829834e-02 -5.336336418986320496e-02 -1.502908021211624146e-01 5.174967646598815918e-01 9.699665755033493042e-02
-1.049817074090242386e-02 7.605675607919692993e-02 7.962501794099807739e-02 -1.907687783241271973e-01 -1.405592709779739380e-01 1.148741319775581360e-01 2.305954545736312866e-01 -2.191007137298583984e-02 -9.673015773296356201e-02 -3.758372366428375244e-01 -1.776875853538513184e-01 -2.073255628347396851e-01 8.774603158235549927e-02 -7.692275941371917725e-02 6.227556616067886353e-02 1.188131272792816162e-01 1.085558086633682251e-01 1.524891257286071777e-01 -2.643976509571075439e-01 3.460360765457153320e-01 -1.069471426308155060e-02 8.481920510530471802e-02 -1.132053360342979431e-01 1.902141869068145752e-01 1.740595400333404541e-01 1.098252981901168823e-01 4.451222717761993408e-01 1.419115066528320312e-01 9.956391900777816772e-02 -1.122140674851834774e-03 1.481601446866989136e-01 1.857414990663528442e-01
-1.743498258292675018e-02 1.846567541360855103e-01 -5.240913480520248413e-02 5.505291000008583069e-02 -8.758687227964401245e-02 3.109032809734344482e-01 4.320075511932373047e-01 1.106916274875402451e-02 -2.329220473766326904e-01 -1.799826025962829590e-01 1.005051843822002411e-02 6.995739880949258804e-03 -8.714348822832107544e-02 -6.280812621116638184e-02 -1.641038358211517334e-01 -3.255259618163108826e-02 1.820237934589385986e-01 7.331628818064928055e-03 -2.253010571002960205e-01 1.610180139541625977e-01 3.570750355720520020e-01 -4.127138853073120117e-02 1.974161118268966675e-01 1.645833700895309448e-01 1.523333489894866943e-01 -2.238473668694496155e-02 2.551380358636379242e-02 1.067252159118652344e-01 2.809953987598419189e-01 -6.141845509409904480e-02 1.356393843889236450e-02 3.443940579891204834e-01
-3.042837083339691162e-01 2.990681231021881104e-01 -1.005183458328247070e-01 -5.405373871326446533e-02 -1.704035885632038116e-02 8.546864986419677734e-02 -2.002154942601919174e-03 -2.042622119188308716e-02 -5.735839158296585083e-02 -2.301725447177886963e-01 -2.204930186271667480e-01 -1.291298866271972656e-01 6.096595153212547302e-02 -6.772375106811523438e-02 2.485964447259902954e-01 8.001927286386489868e-02 3.782854676246643066e-01 -1.184191703796386719e-01 3.836406022310256958e-02 5.899481475353240967e-02 2.428170144557952881e-01 -8.014840073883533478e-03 -5.852280184626579285e-03 1.411449313163757324e-01 -8.674103766679763794e-02 -5.150703191757202148e-01 -8.628682047128677368e-02 1.599172502756118774e-01 3.576253354549407959e-02 -1.905233114957809448e-01 1.017702892422676086e-01 -6.347140669822692871e-02
-2.711283788084983826e-02 4.488288238644599915e-02 1.635687351226806641e-01 9.650359302759170532e-02 -7.844925671815872192e-02 7.258437573909759521e-02 3.625828027725219727e-01 -1.132072433829307556e-01 -5.579421762377023697e-03 -3.146829009056091309e-01 -9.791506826877593994e-02 -3.700638711452484131e-01 1.754655689001083374e-01 -1.790467202663421631e-01 2.051185816526412964e-03 -3.099792636930942535e-02 2.779612541198730469e-01 -4.698662087321281433e-02 2.596555277705192566e-02 5.620154738426208496e-02 1.713650524616241455e-01 5.095164291560649872e-03 6.591288745403289795e-02 -9.874999523162841797e-02 1.362769603729248047e-01 2.289797961711883545e-01 1.652248054742813110e-01 1.539266258478164673e-01 1.350535452365875244e-01 -3.022879064083099365e-01 -1.509377509355545044e-01 3.389530479907989502e-01
-1.594290882349014282e-01 2.264614105224609375e-01 -1.824629604816436768e-01 -2.372675091028213501e-01 1.194866746664047241e-01 8.424405753612518311e-02 3.289358913898468018e-01 2.134718745946884155e-01 1.878831982612609863e-01 -2.334179580211639404e-01 -1.007853373885154724e-01 -5.406197533011436462e-02 -1.529447883367538452e-01 -9.949123859405517578e-02 1.288255751132965088e-01 -4.163958877325057983e-02 1.875015348196029663e-01 2.232776209712028503e-02 -1.641464680433273315e-01 1.076578944921493530e-01 2.077643126249313354e-01 1.978686749935150146e-01 1.421994119882583618e-01 -3.573639392852783203e-01 7.248801738023757935e-02 2.345283627510070801e-01 3.109524250030517578e-01 -9.563110768795013428e-02 1.349251270294189453e-01 7.833131402730941772e-02 9.473488479852676392e-02 1.527828257530927658e-02
-6.037744507193565369e-02 5.225778222084045410e-01 -1.873289346694946289e-01 7.800314575433731079e-02 -8.782211691141128540e-02 1.765925437211990356e-01 1.192868076032027602e-04 -5.135035142302513123e-02 -3.042262494564056396e-01 -7.862386852502822876e-02 -9.884522110223770142e-02 1.139366254210472107e-01 1.713776141405105591e-01 -8.376052230596542358e-02 -2.988284220919013023e-03 1.596619840711355209e-03 7.276537269353866577e-02 1.014307066798210144e-01 5.682358890771865845e-02 -3.432507510297000408e-04 1.490364968776702881e-01 -5.558818206191062927e-02 2.036397159099578857e-01 1.204479634761810303e-01 2.730031311511993408e-01 -2.378454357385635376e-01 2.397807687520980835e-02 4.466852918267250061e-02 3.245334327220916748e-02 -1.627134978771209717e-01 3.545863330364227295e-01 3.092706203460693359e-01
1.077131107449531555e-01 5.203088372945785522e-02 1.140033751726150513e-01 -1.525903004221618176e-03 -3.960487842559814453e-01 -5.353469401597976685e-03 2.321123480796813965e-01 1.544553786516189575e-01 -1.711704209446907043e-02 -3.153246343135833740e-01 1.449633091688156128e-01 -1.550884246826171875e-01 3.622575476765632629e-02 -1.389018297195434570e-01 -1.070308219641447067e-02 -2.309498935937881470e-01 3.245186805725097656e-01 1.372393518686294556e-01 -3.310875268653035164e-03 -7.182021439075469971e-02 3.007215857505798340e-01 5.270506441593170166e-02 1.427077502012252808e-01 2.929975511506199837e-03 2.639060281217098236e-02 1.091904714703559875e-01 2.372055053710937500e-01 7.016561925411224365e-02 -3.384371995925903320e-01 -2.543176114559173584e-01 -6.694451719522476196e-02 -1.371816694736480713e-01
-3.125763833522796631e-01 3.212557137012481689e-01 -1.789765991270542145e-02 -3.218062222003936768e-01 -9.471359662711620331e-03 -7.067983597517013550e-02 1.798483133316040039e-01 -3.872006386518478394e-02 -5.289511755108833313e-02 -3.955502212047576904e-01 6.798200774937868118e-03 3.237977251410484314e-02 -9.552033245563507080e-02 -1.366634219884872437e-01 1.648539751768112183e-01 1.988910138607025146e-02 4.036935269832611084e-01 1.091112196445465088e-02 4.485667124390602112e-02 1.352844387292861938e-01 6.849123537540435791e-02 1.736045181751251221e-01 -3.087446838617324829e-02 -2.674845457077026367e-01 3.574099242687225342e-01 -3.713989257812500000e-02 5.565323680639266968e-02 2.547113411128520966e-02 3.004184458404779434e-03 2.495110034942626953e-02 -1.233321055769920349e-01 3.336405009031295776e-02
-2.262597829103469849e-01 -8.954474702477455139e-03 -4.548563808202743530e-02 -3.368317186832427979e-01 -6.092032417654991150e-02 5.967199802398681641e-03 1.622132211923599243e-01 -2.278016954660415649e-01 -1.455885022878646851e-01 -1.157837584614753723e-01 -4.720197245478630066e-02 -9.378764778375625610e-02 -2.837383151054382324e-01 -1.991534233093261719e-01 2.880519926548004150e-01 2.096208482980728149e-01 2.389342784881591797e-01 1.683642417192459106e-01 -1.645539700984954834e-01 1.744393110275268555e-01 2.578356564044952393e-01 5.610135197639465332e-02 7.660820335149765015e-02 -7.695408165454864502e-02 -1.340192835777997971e-02 2.034583128988742828e-02 2.282569110393524170e-01 -1.372617483139038086e-01 2.500490546226501465e-01 -2.443472295999526978e-01 2.002908289432525635e-01 1.717767119407653809e-02
2.068708091974258423e-02 1.870828717947006226e-01 -6.555067002773284912e-02 -1.594105362892150879e-01 1.180093884468078613e-01 1.323135644197463989e-01 6.324384808540344238e-01 -3.824806213378906250e-02 1.588138192892074585e-02 -2.681293487548828125e-01 -1.099518015980720520e-01 7.328186929225921631e-02 1.897511184215545654e-01 6.135746464133262634e-02 -6.813289225101470947e-02 -9.482543170452117920e-02 1.457570195198059082e-01 7.123296707868576050e-02 -1.319198608398437500e-01 3.645320981740951538e-02 1.544583309441804886e-02 2.923000752925872803e-01 -6.128988042473793030e-02 7.881374657154083252e-02 3.618963956832885742e-01 1.983992115128785372e-04 -1.744258403778076172e-02 -9.338745847344398499e-03 -1.379230897873640060e-02 -7.379765808582305908e-02 1.021509915590286255e-01 2.661787867546081543e-01
-2.146174013614654541e-01 -1.809731498360633850e-02 -2.883082441985607147e-02 -2.886885106563568115e-01 2.117114812135696411e-01 2.843783795833587646e-01 2.983839511871337891e-01 -2.818216383457183838e-01 -5.511933565139770508e-02 -1.886839233338832855e-02 -5.978924408555030823e-02 -2.602567672729492188e-01 -1.260051578283309937e-01 3.617804870009422302e-02 2.317009717226028442e-01 -1.810697019100189209e-01 1.916674971580505371e-01 3.092827796936035156e-01 1.311868131160736084e-01 1.588124334812164307e-01 1.775409281253814697e-01 -2.140343375504016876e-02 -8.565875468775629997e-04 1.463948786258697510e-01 -9.466540068387985229e-02 1.238647624850273132e-01 8.534232527017593384e-02 -2.476734071969985962e-01 7.282306253910064697e-02 -4.351970553398132324e-02 -2.844757400453090668e-02 2.603064477443695068e-01
-1.065660789608955383e-01 8.615031838417053223e-02 5.329377576708793640e-02 6.995484232902526855e-02 -2.015672326087951660e-01 6.171992048621177673e-02 2.847079932689666748e-01 -3.204679191112518311e-01 -2.054612189531326294e-01 -1.275108307600021362e-01 2.067029774188995361e-01 -2.532784044742584229e-01 1.050330549478530884e-01 -2.241014689207077026e-01 8.497088402509689331e-02 9.108488447964191437e-03 2.602807879447937012e-01 1.938471496105194092e-01 1.136635318398475647e-01 2.183278799057006836e-01 4.150446951389312744e-01 -3.381291404366493225e-02 -1.807517372071743011e-02 8.404273539781570435e-02 -1.519245803356170654e-01 1.812239736318588257e-01 1.084962934255599976e-01 -6.983081251382827759e-02 -1.483816467225551605e-02 -2.000798285007476807e-01 -1.501035988330841064e-01 1.712496876716613770e-01
-2.559552788734436035e-01 2.504008710384368896e-01 -2.131254374980926514e-01 -9.865400195121765137e-02 8.899562060832977295e-02 2.415670901536941528e-01 -1.568833552300930023e-02 5.014961212873458862e-02 -7.233967632055282593e-02 -4.004424810409545898e-01 1.387206614017486572e-01 -2.814196348190307617e-01 -1.003849059343338013e-01 -6.968557089567184448e-02 2.471085637807846069e-01 5.637905560433864594e-03 1.487480849027633667e-01 -1.251406222581863403e-01 -4.147959873080253601e-02 1.212016865611076355e-01 3.335427939891815186e-01 -1.830053143203258514e-02 -3.946228697896003723e-02 5.199460312724113464e-02 2.609077394008636475e-01 -9.295498020946979523e-03 -2.679573744535446167e-02 -2.368746995925903320e-01 -8.136947453022003174e-02 -1.804677993059158325e-01 -8.511725813150405884e-02 -2.570513486862182617e-01
-2.662303447723388672e-01 4.975507855415344238e-01 -4.595024883747100830e-02 1.044918075203895569e-01 -1.037804260849952698e-01 -6.439707428216934204e-02 -7.758376747369766235e-02 1.034124270081520081e-01 -4.557795450091362000e-02 -3.078380823135375977e-01 6.734705716371536255e-02 -5.665800347924232483e-02 -6.985071301460266113e-02 3.960024192929267883e-02 2.488832361996173859e-02 -1.480737328529357910e-01 2.125734835863113403e-01 -1.718901991844177246e-01 -1.613104790449142456e-01 1.791860312223434448e-01 3.612320125102996826e-01 2.997675165534019470e-02 -6.812541931867599487e-02 1.505124755203723907e-02 1.096231788396835327e-01 -2.054745256900787354e-01 -1.492772847414016724e-01 1.087049469351768494e-01 -2.231361530721187592e-02 -3.624696433544158936e-01 1.182633042335510254e-01 9.687691926956176758e-04
8.091650158166885376e-02 2.890019118785858154e-01 1.347063481807708740e-01 1.447752267122268677e-01 1.095433384180068970e-01 4.763710126280784607e-02 2.422333508729934692e-01 -1.479532271623611450e-01 -2.486336790025234222e-02 -1.860625147819519043e-01 -1.460874080657958984e-01 -9.321394376456737518e-03 -1.986003071069717407e-01 -2.195976525545120239e-01 -4.605515673756599426e-02 -1.011226326227188110e-01 2.017278522253036499e-01 1.200369969010353088e-01 -1.413671392947435379e-02 3.365211188793182373e-02 5.446900725364685059e-01 1.911411732435226440e-01 6.205266807228326797e-03 -2.192772626876831055e-01 1.516321450471878052e-01 -2.207086682319641113e-01 1.431311517953872681e-01 5.601420253515243530e-02 1.248758286237716675e-01 -1.916122138500213623e-01 -4.432132840156555176e-02 1.786890178918838501e-01
-6.802184134721755981e-02 5.972383171319961548e-02 -3.254981935024261475e-01 -2.631988525390625000e-01 -6.354752182960510254e-02 -9.734398126602172852e-02 -1.799282967112958431e-03 -2.739372849464416504e-01 3.436216339468955994e-02 -1.575256437063217163e-01 4.943157732486724854e-02 -1.715337336063385010e-01 1.704488247632980347e-01 1.613124622963368893e-03 4.768337309360504150e-02 -5.687961354851722717e-02 3.530775606632232666e-01 2.302177846431732178e-01 -2.801328599452972412e-01 1.098400726914405823e-01 1.675774306058883667e-01 -2.932591922581195831e-02 2.415020316839218140e-01 2.381871789693832397e-01 1.208811625838279724e-01 -2.038360387086868286e-01 -1.798314452171325684e-01 -2.375203184783458710e-02 6.471347063779830933e-02 -1.768756657838821411e-01 3.144170343875885010e-01 -1.086113334167748690e-04
-3.291376307606697083e-02 2.747748196125030518e-01 9.178934618830680847e-03 3.468298166990280151e-02 -2.296042628586292267e-02 -7.990588434040546417e-03 2.982112765312194824e-01 -4.285784810781478882e-02 -1.222071144729852676e-02 -8.323587477207183838e-02 6.396353989839553833e-02 -4.245468676090240479e-01 1.452682167291641235e-01 -9.309230744838714600e-02 2.184907048940658569e-01 9.033834934234619141e-02 1.588450223207473755e-01 3.757663667201995850e-01 -3.077193349599838257e-02 5.693138111382722855e-03 9.773433208465576172e-02 -2.245941907167434692e-01 -1.063412502408027649e-01 9.849439561367034912e-02 1.159328743815422058e-01 3.074160590767860413e-02 1.525210291147232056e-01 2.301451563835144043e-01 -3.799962401390075684e-01 3.693941049277782440e-03 2.637123763561248779e-01 2.660255134105682373e-02
1.348594576120376587e-01 5.883010476827621460e-02 -3.049269914627075195e-01 3.268900886178016663e-02 8.688325062394142151e-03 6.014535948634147644e-02 2.537288367748260498e-01 -5.872274562716484070e-02 -6.832250859588384628e-03 9.679657965898513794e-02 -1.562643945217132568e-01 -2.123652696609497070e-01 6.864202767610549927e-02 -5.485741049051284790e-02 5.350385233759880066e-02 -7.547397166490554810e-02 4.308082163333892822e-01 2.208448350429534912e-01 4.020806029438972473e-02 -4.710296913981437683e-02 3.913616836071014404e-01 1.699557453393936157e-01 2.493982017040252686e-01 -2.101468443870544434e-01 7.993965595960617065e-02 -2.089619487524032593e-01 -2.470162883400917053e-02 2.423038780689239502e-01 -1.384227275848388672e-01 -5.278118327260017395e-02 9.451954066753387451e-02 -2.251628786325454712e-01
-4.676964879035949707e-01 1.787031888961791992e-01 -6.354197859764099121e-02 9.569026529788970947e-02 -2.056298404932022095e-01 3.591442704200744629e-01 2.863047719001770020e-01 -1.763422973453998566e-02 -1.247505322098731995e-01 -1.728396117687225342e-01 2.678764797747135162e-02 -1.416884809732437134e-01 -1.453121155500411987e-01 -1.234856396913528442e-01 8.821584284305572510e-02 -2.787396013736724854e-01 7.800786942243576050e-02 7.211409509181976318e-02 -3.815134987235069275e-02 2.062365412712097168e-02 1.622634679079055786e-01 -1.469551622867584229e-01 1.962532997131347656e-01 1.916087977588176727e-02 -1.955237239599227905e-01 -3.734464943408966064e-01 -3.187268599867820740e-02 -4.672572016716003418e-02 -7.791150361299514771e-02 -6.202199961990118027e-03 8.607690781354904175e-02 1.125842239707708359e-02
-1.125136017799377441e-01 2.346679195761680603e-02 1.322600543498992920e-01 -2.163606435060501099e-01 -6.611539423465728760e-02 4.824041947722434998e-02 2.143055498600006104e-01 -2.667460739612579346e-01 -2.797282934188842773e-01 1.394912600517272949e-01 -4.592193290591239929e-02 -1.825765520334243774e-01 -1.793669760227203369e-01 -3.584527969360351562e-02 3.341290354728698730e-01 1.292346119880676270e-01 2.014995366334915161e-01 1.480197459459304810e-01 -1.628099679946899414e-01 2.330685704946517944e-01 3.690388798713684082e-01 1.257719844579696655e-01 2.346136569976806641e-01 -1.525445561856031418e-02 1.196452900767326355e-01 5.660334229469299316e-02 1.238383203744888306e-01 -2.633477151393890381e-01 1.718524657189846039e-02 -1.815230399370193481e-01 1.287339478731155396e-01 3.326994180679321289e-02
-6.584970653057098389e-02 2.561455368995666504e-01 1.951487660408020020e-01 -4.056336730718612671e-02 -2.198766618967056274e-01 1.246745288372039795e-01 2.349799871444702148e-01 4.205886647105216980e-02 5.430693738162517548e-03 -3.116009235382080078e-01 -1.288203895092010498e-01 -6.405515596270561218e-03 -1.849122047424316406e-01 -7.060979306697845459e-02 1.862056106328964233e-01 1.361235976219177246e-01 2.691835463047027588e-01 -8.928839117288589478e-02 -3.388088196516036987e-02 2.857868373394012451e-01 1.866472363471984863e-01 -4.875332117080688477e-02 -6.680065393447875977e-02 1.127585098147392273e-01 3.076100945472717285e-01 -3.679505288600921631e-01 2.045231908559799194e-01 1.330535020679235458e-02 -4.994065314531326294e-02 -2.591241598129272461e-01 5.731645971536636353e-02 2.687293104827404022e-02
-2.369646877050399780e-01 1.650671213865280151e-01 -2.859120815992355347e-02 -1.452877093106508255e-02 5.822201073169708252e-02 3.606211021542549133e-02 4.525259733200073242e-01 6.317407824099063873e-03 4.064562171697616577e-02 3.774884715676307678e-02 -7.924178242683410645e-02 -1.391873061656951904e-01 2.198736742138862610e-02 3.278813557699322701e-03 1.336608976125717163e-01 -1.201693639159202576e-01 4.387237504124641418e-02 -1.280464325100183487e-02 -2.186454832553863525e-01 2.247216552495956421e-01 3.202039003372192383e-01 3.227070868015289307e-01 2.561924159526824951e-01 4.991023242473602295e-02 7.460387796163558960e-02 -1.437546405941247940e-02 7.272590696811676025e-02 -1.969022899866104126e-01 -1.136198639869689941e-01 1.771629303693771362e-01 -1.394812017679214478e-01 3.946632146835327148e-01
-3.869527280330657959e-01 2.894372344017028809e-01 -5.734676122665405273e-02 -3.328328728675842285e-01 -2.429375424981117249e-02 -1.929043233394622803e-02 2.760263085365295410e-01 -8.963802456855773926e-02 -1.030555590987205505e-01 -4.792764186859130859e-01 8.271995931863784790e-02 8.733379095792770386e-02 -2.961451373994350433e-02 -2.171372063457965851e-02 3.142048791050910950e-02 -3.860816359519958496e-02 2.545577585697174072e-01 -2.755899354815483093e-02 3.382381051778793335e-02 1.358936727046966553e-01 9.863293170928955078e-02 1.215216368436813354e-01 1.130015552043914795e-01 -2.550111413002014160e-01 2.653036415576934814e-01 -4.756637662649154663e-02 -4.305039346218109131e-02 -5.261141434311866760e-02 1.733025163412094116e-01 -2.870318852365016937e-02 -1.123655959963798523e-01 1.992937177419662476e-02
3.769107535481452942e-02 2.357474267482757568e-01 -4.872048497200012207e-01 1.634226739406585693e-01 -2.499219030141830444e-01 4.104693233966827393e-02 2.087475806474685669e-01 -1.158226653933525085e-01 7.786924834363162518e-04 -4.379197210073471069e-02 -3.029308654367923737e-02 -3.343297839164733887e-01 1.675020754337310791e-01 1.480454802513122559e-01 7.792236655950546265e-02 -1.894828677177429199e-01 2.353483885526657104e-01 3.149780035018920898e-01 -1.358577758073806763e-01 -3.357656300067901611e-02 1.528308540582656860e-01 1.332671344280242920e-01 -3.140985965728759766e-02 -2.218520790338516235e-01 1.208026632666587830e-01 -1.277097612619400024e-01 -1.670392453670501709e-01 -6.692301481962203979e-02 1.086262911558151245e-01 5.661251768469810486e-02 2.918035164475440979e-02 8.112540096044540405e-02
1.084860861301422119e-01 4.083874821662902832e-02 -1.209538653492927551e-01 -1.198670864105224609e-01 1.539334207773208618e-01 -1.622476726770401001e-01 2.129846364259719849e-01 -1.277748942375183105e-01 -9.916439652442932129e-02 -3.920256793498992920e-01 -6.315099447965621948e-02 -2.097166776657104492e-01 3.667615056037902832e-01 2.105872482061386108e-01 1.263107806444168091e-01 1.935048587620258331e-02 1.818059086799621582e-01 1.781041920185089111e-01 -6.188088282942771912e-02 2.435439079999923706e-01 1.510847508907318115e-01 1.679633110761642456e-01 -1.101943853427655995e-04 -1.020298078656196594e-01 4.214602708816528320e-02 -2.283358424901962280e-01 -2.993813157081604004e-01 1.210799887776374817e-01 9.532326459884643555e-02 -1.556521803140640259e-01 2.313354760408401489e-01 -6.914263963699340820e-02
-2.325400561094284058e-01 3.162375092506408691e-01 -9.094418585300445557e-02 -1.202393621206283569e-01 -1.538559943437576294e-01 1.276925355195999146e-01 -4.481908679008483887e-02 -2.471630573272705078e-01 1.522943973541259766e-01 -2.015222460031509399e-01 1.560772676020860672e-02 -1.198307275772094727e-01 5.324115231633186340e-02 -1.458149999380111694e-01 1.627176403999328613e-01 1.043652966618537903e-01 3.594635426998138428e-01 -1.800850778818130493e-02 -1.695640683174133301e-01 2.105603516101837158e-01 1.883391439914703369e-01 -1.112055554986000061e-01 -1.841868907213211060e-01 2.062458693981170654e-01 1.570605933666229248e-01 -3.118792176246643066e-01 3.444837406277656555e-02 -2.696174085140228271e-01 -7.684369571506977081e-03 -1.824995726346969604e-01 1.120657473802566528e-01 -1.075838953256607056e-01
8.305210620164871216e-03 2.678733468055725098e-01 -1.077738404273986816e-01 -3.127274215221405029e-01 3.379968926310539246e-02 -6.167091056704521179e-02 4.660574719309806824e-02 -4.350895062088966370e-02 -7.093210518360137939e-02 -2.867562472820281982e-01 -1.521690338850021362e-01 -3.453082218766212463e-02 -5.372329056262969971e-02 9.625107049942016602e-02 2.048061639070510864e-01 9.416006505489349365e-02 1.516745537519454956e-01 3.697663173079490662e-02 -1.507990062236785889e-01 1.437419801950454712e-01 3.075471818447113037e-01 9.421472996473312378e-02 -1.086544170975685120e-01 -1.282926946878433228e-01 -1.419686228036880493e-01 -1.296953260898590088e-01 -2.597120106220245361e-01 -1.856194138526916504e-01 -2.144044823944568634e-02 -1.547308713197708130e-01 5.029689669609069824e-01 1.393526643514633179e-01
-1.031168028712272644e-01 2.508602738380432129e-01 -1.711682081222534180e-01 -3.469352796673774719e-02 5.472350865602493286e-03 6.835477426648139954e-03 4.829549193382263184e-01 1.494065485894680023e-02 1.919883489608764648e-01 -2.899353206157684326e-01 2.090862393379211426e-02 -1.558044850826263428e-01 -7.800763100385665894e-02 -2.270158194005489349e-02 3.139361366629600525e-02 -9.258058667182922363e-02 -1.207771897315979004e-01 -7.012206315994262695e-02 1.607460342347621918e-02 6.137304380536079407e-02 3.330640196800231934e-01 2.502602040767669678e-01 1.622167080640792847e-01 -1.554666785523295403e-03 -1.900766044855117798e-02 3.385492861270904541e-01 1.433234363794326782e-01 -3.189093768596649170e-01 1.331713944673538208e-01 -1.249274536967277527e-01 8.133618533611297607e-02 3.236229997128248215e-03
-9.563327580690383911e-02 3.643089234828948975e-01 -1.689181178808212280e-01 4.762769211083650589e-03 -9.472980350255966187e-02 1.977963000535964966e-01 1.116476655006408691e-01 -1.477961987257003784e-01 -9.168438613414764404e-02 -2.776156365871429443e-01 1.353891491889953613e-01 -1.062605828046798706e-01 -2.333194576203823090e-02 -4.917562939226627350e-03 -2.305336296558380127e-02 2.048533856868743896e-01 1.001271326094865799e-02 9.851228445768356323e-02 -1.600257903337478638e-01 1.834448426961898804e-01 2.272113561630249023e-01 2.915930449962615967e-01 4.101704806089401245e-02 1.262862831354141235e-01 9.672150015830993652e-02 5.781205743551254272e-02 2.893549390137195587e-02 -1.133533194661140442e-01 4.230390191078186035e-01 -1.063279807567596436e-02 1.486030369997024536e-01 3.716443777084350586e-01
-2.247284911572933197e-02 1.283392608165740967e-01 -2.854703664779663086e-01 1.429322827607393265e-02 -4.453654959797859192e-02 1.302414685487747192e-01 2.638252377510070801e-01 -7.470770925283432007e-02 -6.541169714182615280e-03 -8.080354332923889160e-02 -2.210793793201446533e-01 -8.356118947267532349e-02 -8.224263042211532593e-02 1.960318237543106079e-01 3.117197453975677490e-01 -1.475276201963424683e-01 2.809691727161407471e-01 5.354936048388481140e-02 -8.340901881456375122e-02 1.170412749052047729e-01 -1.385447978973388672e-01 1.355542242527008057e-02 1.076807007193565369e-01 -1.540143638849258423e-01 2.703488469123840332e-01 2.737371325492858887e-01 7.032437622547149658e-02 8.503858745098114014e-02 -1.574554145336151123e-01 -1.318230330944061279e-01 4.700219929218292236e-01 1.378352195024490356e-02
9.885163605213165283e-02 1.946830302476882935e-01 -1.661701500415802002e-01 -2.659306824207305908e-01 -6.300559639930725098e-02 -1.838841885328292847e-01 2.233931273221969604e-01 -2.762938737869262695e-01 4.437295347452163696e-02 -8.817504346370697021e-02 -1.832483150064945221e-02 -1.777531802654266357e-01 -1.131593883037567139e-01 6.752953678369522095e-02 1.271153390407562256e-01 -3.366085886955261230e-02 1.471045017242431641e-01 2.240034937858581543e-01 -1.159914731979370117e-01 2.130654156208038330e-01 2.590761482715606689e-01 3.289766013622283936e-01 1.026895493268966675e-01 -1.504982709884643555e-01 -2.951092645525932312e-02 -3.068370819091796875e-01 1.832904107868671417e-02 2.594740986824035645e-01 -9.756039828062057495e-02 -1.734579950571060181e-01 6.487906724214553833e-02 -2.606341838836669922e-01
1.986086182296276093e-02 4.356791451573371887e-02 -2.544531524181365967e-01 -1.020769700407981873e-01 -9.230191260576248169e-02 2.125234901905059814e-01 4.806859791278839111e-01 -7.152450829744338989e-02 1.747512370347976685e-01 -2.411534190177917480e-01 -1.095869578421115875e-02 -1.619767099618911743e-01 2.349001169204711914e-02 -2.038112655282020569e-02 7.753433287143707275e-02 -1.733905971050262451e-01 1.551489830017089844e-01 -1.371197104454040527e-01 5.499393865466117859e-02 2.562720775604248047e-01 2.467642575502395630e-01 -3.887700438499450684e-01 -3.806904330849647522e-02 2.176192104816436768e-01 5.171126872301101685e-02 1.250544935464859009e-01 4.435402527451515198e-02 1.003141477704048157e-01 -1.216856688261032104e-01 -1.424354463815689087e-01 -2.006771974265575409e-02 2.057480514049530029e-01
1.043559238314628601e-01 2.950619161128997803e-01 -1.532074511051177979e-01 -1.274365335702896118e-01 5.981449410319328308e-02 4.797673970460891724e-02 2.270332425832748413e-01 -7.473280280828475952e-02 2.227652072906494141e-02 -2.415799200534820557e-01 1.349684782326221466e-02 -1.403235495090484619e-01 1.580497324466705322e-01 -3.360113799571990967e-01 8.191771805286407471e-02 3.720048815011978149e-02 -2.332753129303455353e-02 9.657271206378936768e-02 -6.268113106489181519e-02 3.350766599178314209e-01 2.294785231351852417e-01 -6.408511847257614136e-02 -1.080573126673698425e-01 -7.679823040962219238e-02 3.017973899841308594e-01 -2.862228453159332275e-01 1.359436810016632080e-01 -7.354347407817840576e-02 1.748406589031219482e-01 -2.058462351560592651e-01 -1.127629652619361877e-01 3.027377128601074219e-01
-1.386910378932952881e-01 2.479730546474456787e-02 -1.572418659925460815e-01 -1.133450120687484741e-02 -1.872780472040176392e-01 -1.399964243173599243e-01 2.218094766139984131e-01 -3.093564808368682861e-01 -7.778705656528472900e-02 2.023497130721807480e-03 -1.749417185783386230e-02 -1.061180979013442993e-01 -1.599941253662109375e-01 -2.457296662032604218e-02 2.351909428834915161e-01 1.576938480138778687e-01 5.006079748272895813e-02 1.585830003023147583e-01 -1.431669145822525024e-01 1.671868860721588135e-01 5.431527495384216309e-01 3.424873054027557373e-01 -4.077507182955741882e-02 -7.234186679124832153e-02 4.121010191738605499e-03 1.691218912601470947e-01 1.920873522758483887e-01 -1.393487900495529175e-01 5.308148637413978577e-02 -2.029261738061904907e-01 7.940189540386199951e-02 3.420561924576759338e-02
-2.140852212905883789e-01 2.531802654266357422e-01 -3.941339440643787384e-03 -1.449892371892929077e-01 4.402196779847145081e-02 -4.317053593695163727e-03 3.827658668160438538e-02 -1.607168279588222504e-02 -4.790357872843742371e-02 -2.938415706157684326e-01 6.328429095447063446e-03 1.304731518030166626e-02 2.563903108239173889e-02 -1.462064832448959351e-01 1.410631388425827026e-01 -9.764928370714187622e-02 5.012227296829223633e-01 2.289882898330688477e-01 4.756248369812965393e-02 1.444633007049560547e-01 4.706950485706329346e-02 1.570080369710922241e-01 1.507066488265991211e-01 -3.710229694843292236e-01 3.800478577613830566e-01 1.288888901472091675e-01 -3.220395371317863464e-02 1.186544746160507202e-01 -4.880778864026069641e-02 1.337336301803588867e-01 2.311130426824092865e-02 1.184858828783035278e-01
-3.567375540733337402e-01 3.476739227771759033e-01 -8.084114640951156616e-03 -7.164529711008071899e-02 8.555982261896133423e-02 1.488716304302215576e-01 4.379628971219062805e-02 6.060885265469551086e-02 8.299671858549118042e-02 -3.025699555873870850e-01 1.206471621990203857e-01 -1.012586727738380432e-01 4.758381692226976156e-04 2.250776626169681549e-02 3.081260621547698975e-01 -3.814352303743362427e-02 -5.856284499168395996e-02 2.511813938617706299e-01 -3.094247169792652130e-02 6.811458617448806763e-02 2.360401302576065063e-01 1.166720613837242126e-01 1.904815286397933960e-01 1.401157081127166748e-01 1.906168460845947266e-01 2.918423414230346680e-01 1.894425451755523682e-01 -1.822247803211212158e-01 9.926827251911163330e-02 -9.918890893459320068e-02 2.239054888486862183e-01 -1.834376454353332520e-01
-4.569787383079528809e-01 1.051032990217208862e-01 9.374321252107620239e-02 -1.969680190086364746e-01 -2.896805666387081146e-02 9.675662219524383545e-02 2.080729752779006958e-01 -1.215994060039520264e-01 3.892409056425094604e-02 -1.751851737499237061e-01 -2.348943799734115601e-01 -3.972685337066650391e-02 1.365017443895339966e-01 -1.037101447582244873e-01 3.719100058078765869e-01 -4.351589828729629517e-02 1.923874318599700928e-01 2.536424994468688965e-01 -1.188103668391704559e-02 1.412711292505264282e-01 1.641418337821960449e-01 1.606419831514358521e-01 1.666015833616256714e-01 8.747785538434982300e-02 -1.773634850978851318e-01 1.100849956274032593e-01 2.909570336341857910e-01 -1.801535189151763916e-01 -6.131057068705558777e-02 1.347919255495071411e-01 1.728248596191406250e-02 1.148151382803916931e-01
-4.094866104423999786e-03 2.014899253845214844e-01 -3.685131371021270752e-01 1.179418861865997314e-01 -2.413866966962814331e-01 2.862161211669445038e-02 2.244005352258682251e-01 -1.536982953548431396e-01 6.024717539548873901e-02 8.125036954879760742e-03 -5.059718713164329529e-02 -2.709989845752716064e-01 1.236563399434089661e-01 1.172828152775764465e-01 2.630282938480377197e-01 -7.920344918966293335e-02 2.621216177940368652e-01 4.409742057323455811e-01 -6.796491891145706177e-02 -1.980487406253814697e-01 1.611824184656143188e-01 9.377427399158477783e-02 -8.313286304473876953e-02 -1.384870111942291260e-01 1.510523706674575806e-01 -1.153669655323028564e-01 -1.998376548290252686e-01 1.011430025100708008e-01 5.743639543652534485e-02 -1.189489364624023438e-01 2.335675992071628571e-02 -1.423076391220092773e-01
1.338345706462860107e-01 1.981804817914962769e-01 -6.044080108404159546e-02 -1.646943837404251099e-01 -1.702890098094940186e-01 2.947629392147064209e-01 -5.192507803440093994e-02 -7.540483027696609497e-02 9.714487195014953613e-02 -1.633553504943847656e-01 -1.172537654638290405e-01 -3.384518027305603027e-01 -2.562339007854461670e-01 2.490067295730113983e-02 2.102113813161849976e-01 -6.146995723247528076e-02 1.280231028795242310e-01 -7.293848693370819092e-02 -1.745332032442092896e-01 4.960262775421142578e-01 6.291702389717102051e-02 1.762972623109817505e-01 1.052072346210479736e-01 1.137786358594894409e-01 1.616806685924530029e-01 1.872266083955764771e-02 1.144255399703979492e-01 1.347901672124862671e-01 -1.938603818416595459e-01 -2.036667764186859131e-01 1.126622408628463745e-01 4.828599467873573303e-02
-1.243260800838470459e-01 2.317804247140884399e-01 -1.073371917009353638e-01 -2.335612196475267410e-03 7.063956558704376221e-02 7.878012955188751221e-02 1.949450671672821045e-01 -9.148492477834224701e-03 1.077474877238273621e-01 -1.923786699771881104e-01 -1.289984285831451416e-01 -7.106126099824905396e-02 1.808843612670898438e-01 -3.535056710243225098e-01 5.126741528511047363e-02 -1.361667364835739136e-01 8.305094391107559204e-02 1.540494114160537720e-01 1.399003118276596069e-01 2.252622693777084351e-01 3.757471144199371338e-01 1.194748952984809875e-01 -3.579097986221313477e-02 -2.518625259399414062e-01 1.126269996166229248e-01 -3.353140354156494141e-01 7.066000998020172119e-02 4.660365357995033264e-02 8.460885286331176758e-02 6.979335565119981766e-03 4.752744361758232117e-02 3.974604904651641846e-01
7.433362305164337158e-02 1.371527761220932007e-01 -1.536942422389984131e-01 1.175239831209182739e-01 6.012102589011192322e-02 2.548930607736110687e-02 1.650559902191162109e-01 -8.885387331247329712e-02 -1.782345026731491089e-01 -2.311326563358306885e-01 1.231984049081802368e-01 -1.652210801839828491e-01 -2.914702594280242920e-01 5.635029450058937073e-02 2.023613303899765015e-01 -1.323129422962665558e-02 2.262883335351943970e-01 7.475862652063369751e-02 -5.775085836648941040e-02 -3.331426903605461121e-02 1.648055613040924072e-01 2.932086884975433350e-01 -4.855005443096160889e-02 2.711684070527553558e-02 2.840185165405273438e-01 1.809647679328918457e-01 3.590197069570422173e-03 1.274806261062622070e-01 1.677620410919189453e-01 -2.373600006103515625e-01 3.367674648761749268e-01 3.699537813663482666e-01
-6.951192021369934082e-02 3.849144577980041504e-01 2.839973941445350647e-02 -8.488647639751434326e-03 -1.655983477830886841e-01 8.859746903181076050e-02 2.123556733131408691e-01 -9.434068948030471802e-02 2.637742161750793457e-01 -2.365180701017379761e-01 2.203940004110336304e-01 -1.701598912477493286e-01 -9.198874980211257935e-02 -2.045309394598007202e-01 1.074026897549629211e-01 -1.446408331394195557e-01 6.998970359563827515e-02 4.622029513120651245e-02 -1.421898603439331055e-01 -7.701478898525238037e-03 -5.529232323169708252e-02 2.119483947753906250e-01 2.832445800304412842e-01 1.120744645595550537e-01 2.587223649024963379e-01 -1.309784501791000366e-01 1.831649839878082275e-01 -5.365438014268875122e-02 1.649335622787475586e-01 2.471528761088848114e-02 1.623923033475875854e-01 3.581626415252685547e-01
-9.817520529031753540e-02 1.208203062415122986e-01 8.727999031543731689e-02 -6.847917288541793823e-02 -2.053231745958328247e-01 2.315952628850936890e-01 3.100616931915283203e-01 -1.401674300432205200e-01 -4.648714885115623474e-02 -3.052294254302978516e-01 5.284948647022247314e-02 2.072438970208168030e-02 -8.955994248390197754e-02 -1.561906486749649048e-01 3.114190399646759033e-01 -2.766024768352508545e-01 1.298854947090148926e-01 1.390581578016281128e-02 -4.931418225169181824e-03 3.198201581835746765e-02 2.798087298870086670e-01 2.186484783887863159e-01 3.252692893147468567e-02 -9.198287874460220337e-02 1.237512379884719849e-01 -2.669172286987304688e-01 7.289122045040130615e-02 -1.021711155772209167e-01 6.597956269979476929e-02 3.509041368961334229e-01 -1.075857877731323242e-01 2.287337929010391235e-01
9.464520961046218872e-02 2.223719358444213867e-01 2.266018837690353394e-01 3.155011683702468872e-02 -1.915406584739685059e-01 1.447067558765411377e-01 2.649765312671661377e-01 1.092096939682960510e-01 -7.652556896209716797e-02 -1.783894896507263184e-01 -1.748075336217880249e-01 -1.905022114515304565e-01 -1.117084082216024399e-02 -1.445482522249221802e-01 2.160919159650802612e-01 -2.321050018072128296e-01 2.842183411121368408e-01 7.673636823892593384e-02 -2.494067326188087463e-02 1.556707024574279785e-01 1.389078497886657715e-01 1.171801984310150146e-01 7.171644270420074463e-02 2.288292050361633301e-01 1.304510384798049927e-01 2.066426873207092285e-01 2.738755047321319580e-01 3.109690546989440918e-01 -4.278286546468734741e-02 -2.651325464248657227e-01 -1.097095757722854614e-01 -7.563304156064987183e-02
-3.610711395740509033e-01 1.104914844036102295e-01 -1.043426617980003357e-01 -1.524778157472610474e-01 -6.921468675136566162e-02 2.187556326389312744e-01 6.216139793395996094e-01 8.501351624727249146e-02 -2.246769070625305176e-01 -1.184002831578254700e-01 -1.885859817266464233e-01 7.487855851650238037e-02 2.875119745731353760e-01 9.027633070945739746e-02 8.646737784147262573e-02 7.386484742164611816e-02 2.146790772676467896e-01 9.348887205123901367e-02 -2.472914196550846100e-02 6.998143624514341354e-03 -3.989880159497261047e-02 -3.048405982553958893e-03 1.089911609888076782e-01 3.557951748371124268e-02 1.027786135673522949e-01 6.699682772159576416e-02 -5.326269660145044327e-03 -7.074874639511108398e-02 -1.285786926746368408e-01 -1.083781495690345764e-01 8.822377026081085205e-02 -2.030015885829925537e-01
-1.511830389499664307e-01 6.533315032720565796e-02 -1.005151197314262390e-01 -1.282783150672912598e-01 -1.421653777360916138e-01 4.063479304313659668e-01 1.839150637388229370e-01 -4.599733948707580566e-01 -2.843393385410308838e-01 -9.597098082304000854e-02 -6.044979020953178406e-02 1.034563630819320679e-01 -1.908699721097946167e-01 -4.444102942943572998e-02 -5.797477904707193375e-03 1.050042733550071716e-02 1.608759760856628418e-01 2.052545696496963501e-01 -1.961965560913085938e-01 2.049581110477447510e-01 2.461053878068923950e-01 2.030066214501857758e-02 6.773501634597778320e-02 -1.531809866428375244e-01 8.393730968236923218e-02 -1.647046357393264771e-01 1.606546938419342041e-01 -1.486171633005142212e-01 -1.142132654786109924e-01 -1.272348314523696899e-02 -1.120346635580062866e-01 1.650684326887130737e-01
-6.430970132350921631e-02 2.312743365764617920e-01 -8.353859931230545044e-02 4.770031943917274475e-02 -2.159556001424789429e-01 3.188374266028404236e-02 1.350908726453781128e-01 -1.284128874540328979e-01 1.225995868444442749e-01 -6.534001231193542480e-02 -1.931509673595428467e-01 -3.389889001846313477e-01 -7.861834019422531128e-02 2.326506376266479492e-01 4.364889487624168396e-02 -8.106687664985656738e-02 2.092071771621704102e-01 -6.948866881430149078e-03 -1.886089295148849487e-01 6.743545830249786377e-02 3.916970267891883850e-02 3.990794122219085693e-01 6.891683489084243774e-02 -8.733724243938922882e-03 1.289150863885879517e-01 -1.340023130178451538e-01 -1.590837538242340088e-01 3.830744922161102295e-01 -9.812476485967636108e-02 -2.250494062900543213e-01 3.060570955276489258e-01 1.694412156939506531e-02
-1.592866629362106323e-01 3.616851866245269775e-01 -5.555928871035575867e-02 -2.676719725131988525e-01 4.058793559670448303e-02 2.384694814682006836e-01 2.160374522209167480e-01 -2.719853520393371582e-01 -2.452691048383712769e-01 -1.071226894855499268e-01 -9.855819493532180786e-02 -2.283624559640884399e-01 2.208237648010253906e-01 3.316045925021171570e-02 1.004034653306007385e-01 8.583925664424896240e-02 -8.123376220464706421e-02 5.621918663382530212e-02 1.943971514701843262e-01 -1.494048684835433960e-01 1.998791545629501343e-01 1.439777314662933350e-01 1.708711236715316772e-01 -1.475398615002632141e-02 9.470792114734649658e-02 1.556834429502487183e-01 1.396647691726684570e-01 -2.194740623235702515e-02 -1.702592074871063232e-01 -3.479777276515960693e-01 -1.254974305629730225e-01 1.005846261978149414e-01
-2.125907242298126221e-01 6.647425889968872070e-02 -3.898156434297561646e-02 -1.346194595098495483e-01 -2.191732078790664673e-01 -1.267936676740646362e-01 2.769451141357421875e-01 -1.988082230091094971e-01 -1.032319013029336929e-02 -2.601039111614227295e-01 1.187236458063125610e-01 4.006851091980934143e-02 2.751069702208042145e-02 7.652109488844871521e-03 3.052926249802112579e-02 2.467449456453323364e-01 4.397328495979309082e-01 1.420037150382995605e-01 2.066078335046768188e-01 -8.918419480323791504e-02 2.372964471578598022e-01 1.589417457580566406e-01 1.639751195907592773e-01 -2.297762334346771240e-01 2.063360661268234253e-01 8.134985715150833130e-02 7.625390589237213135e-02 -1.185509487986564636e-01 -1.155457198619842529e-01 -2.737112045288085938e-01 2.751025743782520294e-02 1.442260295152664185e-01
-6.811466068029403687e-02 1.141284406185150146e-01 -3.955357074737548828e-01 1.156130731105804443e-01 -3.992982804775238037e-01 1.139872521162033081e-02 1.960706263780593872e-01 5.068622902035713196e-02 1.107990071177482605e-01 -1.070016175508499146e-01 -5.552482977509498596e-02 -2.728154063224792480e-01 -4.554453864693641663e-02 8.118483424186706543e-02 1.641325801610946655e-01 -3.928420841693878174e-01 1.859584748744964600e-01 -6.113885715603828430e-02 -9.191454201936721802e-02 2.051777541637420654e-01 1.462563127279281616e-01 1.272170105949044228e-03 -3.408535197377204895e-02 -2.481973357498645782e-02 -1.184547916054725647e-01 4.833918809890747070e-02 -1.547747701406478882e-01 2.753284275531768799e-01 2.337386272847652435e-02 -1.594713926315307617e-01 2.484626621007919312e-01 6.997366994619369507e-02
-2.203541249036788940e-01 2.614780962467193604e-01 -8.592700958251953125e-02 -2.307585626840591431e-01 5.367504432797431946e-02 1.752768456935882568e-01 1.822859197854995728e-01 1.333037763833999634e-01 1.460223793983459473e-01 -4.273121356964111328e-01 1.571177095174789429e-01 -6.234345957636833191e-02 -9.686534106731414795e-02 -2.186919376254081726e-02 1.453867107629776001e-01 1.142395287752151489e-01 -9.001505374908447266e-02 1.893270760774612427e-01 -1.283412277698516846e-01 1.530631929636001587e-01 2.929744720458984375e-01 1.666539311408996582e-01 2.575052976608276367e-01 8.416463434696197510e-02 1.820504516363143921e-01 2.464031875133514404e-01 2.629922926425933838e-01 -1.210684999823570251e-01 -4.637375101447105408e-02 -4.561252892017364502e-02 6.687875092029571533e-02 -6.378639489412307739e-02
-3.168978542089462280e-02 2.051022648811340332e-01 4.595538228750228882e-02 9.857928752899169922e-02 -1.769730448722839355e-01 2.867549955844879150e-01 2.179199457168579102e-01 -2.532009482383728027e-01 -1.604226976633071899e-01 -2.562636435031890869e-01 1.015798598527908325e-01 2.039926052093505859e-01 -9.893337637186050415e-02 5.386414006352424622e-02 9.496733546257019043e-02 -1.622229367494583130e-01 2.124871313571929932e-01 1.609603166580200195e-01 -4.208243265748023987e-02 1.487315446138381958e-01 2.675614953041076660e-01 2.833540141582489014e-01 3.071392886340618134e-02 1.042035296559333801e-01 1.205248665064573288e-02 1.532240808010101318e-01 -2.409306466579437256e-01 -1.846966743469238281e-01 2.141138464212417603e-01 -1.928178817033767700e-01 1.183537989854812622e-01 2.390467971563339233e-01
-1.806477457284927368e-01 2.377559542655944824e-01 -1.117089986801147461e-01 5.046029016375541687e-02 -1.087821051478385925e-01 1.512370407581329346e-01 3.544162511825561523e-01 -4.426900446414947510e-01 2.275001704692840576e-01 9.493698924779891968e-02 6.321457773447036743e-02 -1.963951438665390015e-01 -2.192345708608627319e-01 4.965893924236297607e-03 1.819160133600234985e-01 -1.872325129806995392e-02 9.476906061172485352e-02 1.997895389795303345e-01 6.732092797756195068e-02 5.450031533837318420e-02 3.583230674266815186e-01 2.303132414817810059e-02 -5.673206597566604614e-02 -1.041597127914428711e-01 1.103830784559249878e-01 4.808942228555679321e-02 -8.411255478858947754e-02 -2.970215082168579102e-01 -1.704093962907791138e-01 2.942918054759502411e-02 -1.114585325121879578e-01 5.601517111063003540e-02
-7.642598450183868408e-02 -6.210491433739662170e-02 -2.079994678497314453e-01 -5.747106671333312988e-02 -1.291600614786148071e-01 -2.035033516585826874e-02 2.075033336877822876e-01 1.626667678356170654e-01 1.630418300628662109e-01 -1.452849507331848145e-01 -1.591321378946304321e-01 -4.416542947292327881e-01 5.677940323948860168e-02 2.208718359470367432e-01 4.868054389953613281e-02 -2.539909780025482178e-01 3.096410930156707764e-01 1.268859505653381348e-01 -2.043032050132751465e-01 -1.929690539836883545e-01 1.364542394876480103e-01 1.692926734685897827e-01 2.295548319816589355e-01 -1.734504252672195435e-01 2.686590850353240967e-01 -1.628676801919937134e-01 -3.987107425928115845e-02 -4.153756797313690186e-02 1.660064160823822021e-01 -7.565046846866607666e-02 8.781650662422180176e-02 7.831466197967529297e-02
-2.456215396523475647e-02 1.966075152158737183e-01 -3.063894622027873993e-02 -3.346525132656097412e-01 -2.346718013286590576e-01 2.169146388769149780e-02 1.928858086466789246e-02 9.964385069906711578e-03 8.319799602031707764e-02 -2.418804913759231567e-01 -2.031543999910354614e-01 -1.791665852069854736e-01 2.754563987255096436e-01 2.555545270442962646e-01 -1.142151560634374619e-02 1.088603213429450989e-01 4.238464534282684326e-01 1.346154510974884033e-01 -7.854685932397842407e-02 8.547650277614593506e-02 1.314993947744369507e-01 1.176090538501739502e-01 -2.721563167870044708e-02 1.937104016542434692e-01 8.496847003698348999e-02 -2.533032298088073730e-01 -6.559931486845016479e-02 -1.269834190607070923e-01 -1.275088638067245483e-01 -2.790929079055786133e-01 1.822312027215957642e-01 5.595647264271974564e-03
-2.834155559539794922e-01 2.404410988092422485e-01 1.046366021037101746e-01 -2.490454167127609253e-01 -3.967903088778257370e-03 9.248071163892745972e-02 1.429698616266250610e-01 -2.179849296808242798e-01 1.040823534131050110e-01 -1.314529329538345337e-01 6.727736443281173706e-02 -1.135633513331413269e-01 -5.350612103939056396e-02 1.500982791185379028e-01 2.847800254821777344e-01 -1.951169669628143311e-01 -1.112654730677604675e-01 3.230776488780975342e-01 -2.737358212471008301e-01 -1.098624020814895630e-01 3.615312874317169189e-01 -2.617691457271575928e-02 -4.281234368681907654e-02 8.790722116827964783e-03 -3.188943862915039062e-02 -3.095539519563317299e-03 2.537292242050170898e-01 -1.654284596443176270e-01 1.816071011126041412e-02 -5.641068518161773682e-02 9.411326795816421509e-02 2.829578220844268799e-01
9.329172223806381226e-02 1.260051280260086060e-01 4.661648347973823547e-02 -4.024738445878028870e-02 -1.377705633640289307e-01 -1.215464621782302856e-01 1.670383810997009277e-01 -2.578616142272949219e-01 1.019357591867446899e-01 -1.913833767175674438e-01 -1.472098231315612793e-01 -2.731729149818420410e-01 2.073963731527328491e-01 -7.151888310909271240e-02 -4.107773676514625549e-02 -3.561652302742004395e-01 1.765899360179901123e-01 1.508561521768569946e-01 -7.162582129240036011e-02 -7.775438576936721802e-02 3.254705369472503662e-01 9.196688234806060791e-02 5.259326100349426270e-02 -1.433028131723403931e-01 3.862016275525093079e-02 -1.784854531288146973e-01 4.775793105363845825e-02 -2.404131181538105011e-02 3.084170520305633545e-01 -1.727339625358581543e-01 3.182960152626037598e-01 -2.412665486335754395e-01
3.348995000123977661e-03 3.317424058914184570e-01 -4.398595914244651794e-02 1.469466686248779297e-01 -1.420540213584899902e-01 -1.154544577002525330e-02 3.173141479492187500e-01 -1.018078699707984924e-01 -3.071344196796417236e-01 -1.423765122890472412e-01 -1.435693204402923584e-01 -2.247333377599716187e-01 -2.206237316131591797e-01 -1.946877092123031616e-01 4.274259507656097412e-02 -1.246038228273391724e-01 -1.286492347717285156e-01 1.594417840242385864e-01 -1.798514723777770996e-01 9.059501439332962036e-02 1.757978498935699463e-01 -1.880170255899429321e-01 4.020418226718902588e-01 -1.289636492729187012e-01 1.278300732374191284e-01 -2.046115398406982422e-01 -9.861332178115844727e-02 -1.135068908333778381e-01 -1.362331807613372803e-01 -6.944116950035095215e-02 6.856127083301544189e-02 9.717567265033721924e-02
1.068392321467399597e-01 1.973645687103271484e-01 -1.286151111125946045e-01 -7.416880875825881958e-02 -2.177947908639907837e-01 2.466342970728874207e-02 3.826956152915954590e-01 -1.793647110462188721e-01 2.804440259933471680e-02 8.098359405994415283e-02 -1.496279984712600708e-01 -1.701383851468563080e-02 5.581220029853284359e-04 8.909974992275238037e-02 2.679192423820495605e-01 4.743947833776473999e-02 3.164861723780632019e-02 2.789223790168762207e-01 -4.489748552441596985e-02 2.526674270629882812e-01 1.135854870080947876e-01 -7.895065471529960632e-03 1.926687806844711304e-01 2.741637527942657471e-01 1.251571625471115112e-01 9.058462083339691162e-02 2.389454394578933716e-01 -2.983337044715881348e-01 1.035927906632423401e-01 -3.469162285327911377e-01 9.374943375587463379e-02 9.581293165683746338e-02
-4.092981107532978058e-03 2.318114787340164185e-01 -1.723633408546447754e-01 -3.225986957550048828e-01 -1.265424937009811401e-01 2.421219050884246826e-01 -7.374552637338638306e-02 2.746246382594108582e-02 1.972499303519725800e-02 -4.881303012371063232e-02 -1.413517631590366364e-02 -1.453810837119817734e-02 4.171222150325775146e-01 7.334535568952560425e-02 1.879409551620483398e-01 8.681075647473335266e-03 3.186963200569152832e-01 1.357667595148086548e-01 -8.506239950656890869e-02 1.931432783603668213e-01 2.479166984558105469e-01 2.675133645534515381e-01 7.821527123451232910e-02 1.877646893262863159e-01 2.919139713048934937e-02 -1.697983443737030029e-01 -1.312716305255889893e-01 3.783952817320823669e-02 -6.743170320987701416e-02 -2.258344143629074097e-01 2.650215327739715576e-01 -2.483665384352207184e-02
-2.330159842967987061e-01 2.572810947895050049e-01 -2.131628692150115967e-01 -5.224304273724555969e-02 -2.720735222101211548e-02 2.117362916469573975e-01 6.854852288961410522e-02 -1.674957200884819031e-02 -7.368654944002628326e-03 -3.231545090675354004e-01 3.799115866422653198e-02 -7.236517965793609619e-02 1.751370960846543312e-03 -3.903140500187873840e-02 2.235908210277557373e-01 -6.173665169626474380e-03 3.767252862453460693e-01 -1.021975278854370117e-01 -1.119062975049018860e-01 2.754928767681121826e-01 3.301779329776763916e-01 -1.198868900537490845e-01 9.993083775043487549e-02 -8.310228586196899414e-02 3.363090157508850098e-01 -8.057666569948196411e-02 2.231368422508239746e-01 8.616548776626586914e-02 -1.206411421298980713e-01 -9.619025141000747681e-02 -9.761553257703781128e-02 -1.638748943805694580e-01
-9.985217452049255371e-02 4.189773797988891602e-01 -8.873336017131805420e-02 -1.662217676639556885e-01 -3.537610545754432678e-02 7.904218137264251709e-02 2.658127341419458389e-03 -9.003211557865142822e-02 -2.585260011255741119e-02 -2.075141370296478271e-01 -1.318110525608062744e-01 -1.491023153066635132e-01 8.119140565395355225e-02 1.413222253322601318e-01 1.225307509303092957e-01 -1.013569682836532593e-01 1.729546487331390381e-01 -1.058940067887306213e-01 -1.392403244972229004e-01 1.890772283077239990e-01 1.684046536684036255e-01 -1.403008494526147842e-02 -9.748304262757301331e-03 1.369408965110778809e-01 3.032285273075103760e-01 -4.678355157375335693e-01 -1.195666268467903137e-01 9.588714689016342163e-02 2.770983427762985229e-02 -3.289396464824676514e-01 5.357156693935394287e-02 -1.958778053522109985e-01
1.295411139726638794e-01 1.474254429340362549e-01 -2.491105347871780396e-01 -2.758343815803527832e-01 -1.728598624467849731e-01 -2.253169864416122437e-01 2.208224534988403320e-01 -2.615076005458831787e-01 2.525029005482792854e-03 -4.876369237899780273e-02 -2.473675832152366638e-02 -1.944588720798492432e-01 -2.847899198532104492e-01 3.525566682219505310e-02 1.067330613732337952e-01 -9.140425361692905426e-03 3.140631914138793945e-01 2.115213721990585327e-01 -3.307781741023063660e-02 2.677028775215148926e-01 1.626165360212326050e-01 3.073959946632385254e-01 1.338962763547897339e-01 8.094840683043003082e-03 -3.949009627103805542e-02 -2.630569338798522949e-01 -8.470906317234039307e-02 1.192156672477722168e-01 -1.232348233461380005e-01 -1.326945424079895020e-01 1.916650123894214630e-02 -1.026564016938209534e-01
-3.677841741591691971e-03 3.805238902568817139e-01 -3.056511580944061279e-01 -1.686332076787948608e-01 1.328286379575729370e-01 3.022691011428833008e-01 2.452410459518432617e-01 1.960305683314800262e-02 2.845638394355773926e-01 1.907954178750514984e-02 -4.633223637938499451e-03 -6.278459727764129639e-02 1.492401212453842163e-01 8.374138921499252319e-02 -2.545552551746368408e-01 -2.653961442410945892e-02 2.564384341239929199e-01 1.235489696264266968e-01 1.550819724798202515e-01 4.990725964307785034e-02 2.507886886596679688e-01 4.798245802521705627e-02 2.920658700168132782e-02 3.422235324978828430e-02 -9.776918217539787292e-03 -1.900320523418486118e-03 -2.365474849939346313e-01 -2.123651839792728424e-02 1.845004223287105560e-02 -2.565326690673828125e-01 2.798691093921661377e-01 -8.905111998319625854e-02
-2.059267312288284302e-01 1.897516548633575439e-01 -2.549519836902618408e-01 -8.935119211673736572e-02 -3.818772733211517334e-02 1.694366484880447388e-01 2.589166462421417236e-01 -2.678988873958587646e-02 -9.693560004234313965e-02 -1.985091269016265869e-01 -3.910115957260131836e-01 -1.353477984666824341e-01 -2.016119100153446198e-02 -1.238881498575210571e-01 7.439641747623682022e-03 -7.604873925447463989e-02 1.192021742463111877e-01 7.843816280364990234e-02 1.343460083007812500e-01 -3.472435101866722107e-02 2.861760258674621582e-01 -1.231246218085289001e-01 -1.661183536052703857e-01 1.078101843595504761e-01 1.872946768999099731e-01 -3.383463248610496521e-03 2.092001289129257202e-01 -5.396659299731254578e-02 -7.862345874309539795e-02 -3.437293767929077148e-01 -2.320527732372283936e-01 2.706246674060821533e-01
-3.586267828941345215e-01 2.473749220371246338e-01 -1.119353845715522766e-01 -2.150277942419052124e-01 6.665389984846115112e-02 2.235756963491439819e-01 5.274024605751037598e-01 4.285280033946037292e-02 -4.043438285589218140e-02 -2.490223795175552368e-01 1.287220269441604614e-01 1.307669281959533691e-01 1.013747826218605042e-01 -5.173320882022380829e-03 1.569146662950515747e-01 -1.093995794653892517e-01 2.345898449420928955e-01 2.168653160333633423e-01 7.611981034278869629e-02 -2.655148133635520935e-02 4.563452303409576416e-02 8.041979745030403137e-04 1.152277067303657532e-01 -3.883463889360427856e-02 1.236723512411117554e-01 2.058663815259933472e-01 -2.566306889057159424e-01 1.031713709235191345e-01 -1.473495084792375565e-02 -1.089270934462547302e-01 4.516095854341983795e-03 -3.292208909988403320e-02
-2.551172375679016113e-01 1.724396795034408569e-01 5.807016417384147644e-02 -2.588032186031341553e-01 2.258657664060592651e-02 1.490930169820785522e-01 4.679835438728332520e-01 9.554778039455413818e-02 -4.555412754416465759e-02 -2.553536295890808105e-01 -5.863670259714126587e-02 1.842240616679191589e-02 -1.098899468779563904e-01 -9.121683426201343536e-03 2.603886723518371582e-01 1.402192413806915283e-01 2.148454487323760986e-01 1.481348127126693726e-01 7.344309240579605103e-02 1.231900602579116821e-01 1.428028047084808350e-01 1.446021497249603271e-01 2.938874997198581696e-02 -4.252712056040763855e-02 1.296430081129074097e-01 3.142203092575073242e-01 -3.362470269203186035e-01 1.433879882097244263e-01 1.352313440293073654e-03 -4.318823292851448059e-02 1.615315824747085571e-01 5.916453897953033447e-02
1.837849766016006470e-01 2.256757467985153198e-01 5.589594691991806030e-02 -2.319821864366531372e-01 -9.207630902528762817e-02 -1.429161131381988525e-01 3.246696889400482178e-01 -1.835511922836303711e-01 -1.020429357886314392e-01 -2.027801722288131714e-01 4.058830067515373230e-02 3.500408679246902466e-02 1.212308555841445923e-01 -4.623550176620483398e-02 -1.963593997061252594e-02 4.032021760940551758e-02 5.490308254957199097e-02 1.340850442647933960e-01 -1.017780229449272156e-01 2.481630891561508179e-01 1.495385766029357910e-01 2.571572661399841309e-01 3.755000233650207520e-02 -2.562506794929504395e-01 3.417236506938934326e-01 9.535744041204452515e-02 2.424961775541305542e-01 1.262362748384475708e-01 -2.839112281799316406e-02 -1.787147223949432373e-01 -4.187089391052722931e-03 3.677285015583038330e-01
1.430030018091201782e-01 1.975192576646804810e-01 -2.853280603885650635e-01 -5.937540903687477112e-02 -2.359340786933898926e-01 1.380452662706375122e-01 2.465142607688903809e-01 -3.264731168746948242e-01 1.996991485357284546e-01 -2.408757954835891724e-01 -6.503387354314327240e-03 -3.662559092044830322e-01 2.023680657148361206e-01 -1.538055837154388428e-01 9.627734869718551636e-02 2.797656692564487457e-03 -5.214412882924079895e-02 8.607908152043819427e-03 -4.052998498082160950e-02 2.995622456073760986e-01 1.782939434051513672e-01 -2.723231315612792969e-01 -5.412533879280090332e-02 1.171322166919708252e-01 1.160186976194381714e-01 1.398822963237762451e-01 1.812703609466552734e-01 6.443578004837036133e-02 -1.023640781641006470e-01 -1.251576561480760574e-02 1.557292509824037552e-02 9.931470453739166260e-02
1.354568451642990112e-01 1.001233458518981934e-01 1.404857337474822998e-01 -1.689527779817581177e-01 -2.200441509485244751e-01 -7.331633474677801132e-03 2.510783076286315918e-01 -6.562124937772750854e-02 -2.561243772506713867e-01 -4.364728033542633057e-01 4.312029853463172913e-02 8.858144283294677734e-03 -1.834458857774734497e-01 -1.048929095268249512e-01 2.285760045051574707e-01 -1.024938449263572693e-01 1.184132602065801620e-02 1.412195712327957153e-01 -1.747248470783233643e-01 3.061640560626983643e-01 1.569884717464447021e-01 1.365193277597427368e-01 -2.545381896197795868e-02 1.004310026764869690e-01 1.800798811018466949e-02 -2.771990373730659485e-03 -9.966339170932769775e-02 -3.907540813088417053e-02 -1.609084159135818481e-01 -2.904859781265258789e-01 3.420830368995666504e-01 -6.797954440116882324e-02
5.716257542371749878e-02 1.420023143291473389e-01 -3.322989866137504578e-02 7.061298005282878876e-03 8.632940240204334259e-03 2.886484563350677490e-01 5.026422739028930664e-01 -4.944669455289840698e-02 -1.849563866853713989e-01 -8.562025427818298340e-02 -6.687058508396148682e-02 -1.661939173936843872e-01 3.890522755682468414e-03 -2.663506269454956055e-01 1.331426650285720825e-01 -1.699561625719070435e-01 5.569933564402163029e-04 1.976559460163116455e-01 3.395726382732391357e-01 -1.718105375766754150e-01 4.049707576632499695e-02 1.523148566484451294e-01 5.209197103977203369e-02 1.820477657020092010e-02 -1.030381172895431519e-01 -1.947793662548065186e-01 -1.650231331586837769e-01 -9.030221030116081238e-03 -2.284274846315383911e-01 -2.622912824153900146e-01 1.424153149127960205e-01 1.296754777431488037e-01
1.882429793477058411e-02 1.163534373044967651e-01 -2.878938913345336914e-01 -2.161260880529880524e-02 -2.117659896612167358e-01 1.213374733924865723e-01 1.476782709360122681e-01 -5.715298652648925781e-02 9.523199498653411865e-02 -3.743069246411323547e-02 -7.760345935821533203e-02 -1.933902353048324585e-01 4.625970870256423950e-02 1.460281945765018463e-02 7.231926172971725464e-02 1.331408917903900146e-01 2.031882852315902710e-01 2.006863057613372803e-01 -3.292668461799621582e-01 3.245448768138885498e-01 2.414550483226776123e-01 1.058474741876125336e-02 -1.253731846809387207e-01 2.774339318275451660e-01 9.476695209741592407e-02 9.206172823905944824e-02 3.277648091316223145e-01 1.675060093402862549e-01 -3.231331408023834229e-01 1.470078807324171066e-02 1.868846863508224487e-01 -2.094121184200048447e-03
-6.523493677377700806e-02 -4.002473782747983932e-03 1.453786343336105347e-01 -1.688133627176284790e-01 1.860268115997314453e-01 1.753484308719635010e-01 2.171448022127151489e-01 5.981079116463661194e-02 -3.795867860317230225e-01 -1.681179106235504150e-01 -2.768293917179107666e-01 -3.436230421066284180e-01 1.248520761728286743e-01 -2.490334399044513702e-02 -1.130452677607536316e-01 2.044753730297088623e-02 9.558165818452835083e-02 1.055674627423286438e-01 -8.325187116861343384e-02 3.696978688240051270e-01 1.707800179719924927e-01 8.009378612041473389e-02 9.761460870504379272e-02 2.222639508545398712e-02 5.780090019106864929e-02 -8.123900741338729858e-02 3.311274647712707520e-01 5.295231938362121582e-02 -8.373444527387619019e-02 -2.071977257728576660e-01 1.761008501052856445e-01 1.439144164323806763e-01
1.456816792488098145e-01 1.849800646305084229e-01 -3.119799494743347168e-01 -1.295412629842758179e-01 -1.392894387245178223e-01 9.807427972555160522e-02 2.945916727185249329e-02 -8.934143930673599243e-03 -4.998071119189262390e-02 -5.159603953361511230e-01 -1.518133133649826050e-01 -1.122695654630661011e-01 -1.318545788526535034e-01 2.288354486227035522e-01 1.835699081420898438e-01 1.378000974655151367e-01 2.781838476657867432e-01 1.657031029462814331e-01 9.645409882068634033e-02 2.394258975982666016e-01 2.679494023323059082e-01 5.154826119542121887e-02 -1.423640875145792961e-03 -9.987456724047660828e-03 -1.809886097908020020e-01 -3.371853753924369812e-02 1.851865053176879883e-01 -1.767871826887130737e-01 4.007211700081825256e-02 -1.565110236406326294e-01 4.361636564135551453e-02 -1.424432639032602310e-02
7.589842192828655243e-03 8.398695290088653564e-02 -1.063458323478698730e-01 9.348778426647186279e-02 -1.994875818490982056e-01 3.414318710565567017e-02 1.244192272424697876e-01 6.213658489286899567e-03 -1.201434433460235596e-01 -2.298721969127655029e-01 -1.312975883483886719e-01 -2.481099450960755348e-03 2.529214620590209961e-01 2.051466852426528931e-01 4.918864965438842773e-01 -1.794162392616271973e-02 2.454303354024887085e-01 1.424470096826553345e-01 -2.206731215119361877e-02 1.754353493452072144e-01 1.708557754755020142e-01 -7.483569532632827759e-02 8.749410510063171387e-02 -5.531153827905654907e-02 8.949039876461029053e-02 -3.843574225902557373e-02 -5.493706557899713516e-03 1.118026324547827244e-03 1.787142641842365265e-02 -8.919133245944976807e-02 5.553550124168395996e-01 6.954052951186895370e-04
-8.045119792222976685e-02 6.973589211702346802e-02 -3.050260841846466064e-01 2.299950271844863892e-01 -8.914007991552352905e-02 1.420253217220306396e-01 2.039753645658493042e-01 8.036319911479949951e-02 -4.855899512767791748e-02 -4.119464457035064697e-01 -1.069087013602256775e-01 -1.576183438301086426e-01 -1.962695717811584473e-01 -2.106979191303253174e-01 8.455333113670349121e-02 -2.320492565631866455e-01 9.963589906692504883e-02 -4.465119168162345886e-02 -2.693108618259429932e-01 1.185052841901779175e-01 9.909904748201370239e-02 -2.598437368869781494e-01 4.405796155333518982e-02 -1.015445217490196228e-02 -1.809427887201309204e-02 -2.896130830049514771e-02 -1.511180847883224487e-01 1.713446378707885742e-01 -1.782335340976715088e-01 -3.491973876953125000e-01 1.712744869291782379e-02 1.704832911491394043e-01
-2.401123195886611938e-01 1.954444050788879395e-01 3.952297195792198181e-02 1.092669814825057983e-01 -1.111661717295646667e-01 7.469013333320617676e-02 8.711443096399307251e-02 1.125749945640563965e-01 -8.016026020050048828e-02 -4.209872186183929443e-01 5.415280908346176147e-02 -2.640418410301208496e-01 -1.966547667980194092e-01 2.278596907854080200e-01 1.536810100078582764e-01 -2.321383953094482422e-01 -2.857114560902118683e-02 1.466641724109649658e-01 4.096452891826629639e-02 1.628733240067958832e-02 2.288903743028640747e-01 -3.597785159945487976e-02 2.425777465105056763e-01 -1.639888733625411987e-01 -4.940930753946304321e-03 -2.434974014759063721e-01 -1.421990692615509033e-01 5.875943601131439209e-02 -1.323563903570175171e-01 -3.727753758430480957e-01 6.450823694467544556e-02 1.439467668533325195e-01
1.009147390723228455e-01 8.930252492427825928e-02 -1.262922435998916626e-01 -1.210832670331001282e-01 -1.291404068470001221e-01 4.609571024775505066e-02 1.294036209583282471e-01 2.066473662853240967e-02 1.461613178253173828e-01 -2.697521150112152100e-01 4.919416457414627075e-02 7.729058712720870972e-02 1.397413015365600586e-01 3.092347383499145508e-01 4.004784524440765381e-01 -1.346280425786972046e-02 1.772235631942749023e-01 3.496816456317901611e-01 -1.888005286455154419e-01 1.592738181352615356e-01 3.152843415737152100e-01 -4.681594297289848328e-02 -1.112807095050811768e-01 7.935505360364913940e-03 -8.493675291538238525e-02 -3.658131882548332214e-02 6.019364297389984131e-02 -1.635479331016540527e-01 2.362183108925819397e-02 -5.458573251962661743e-02 3.935365676879882812e-01 1.045993417501449585e-01
2.351475805044174194e-01 4.199196994304656982e-01 1.039632335305213928e-01 -1.017171218991279602e-01 -3.546030819416046143e-01 -1.188910380005836487e-01 2.538548707962036133e-01 -1.638319194316864014e-01 4.566631745547056198e-03 -2.378623932600021362e-01 -1.407572329044342041e-01 2.050355449318885803e-02 1.686432212591171265e-01 -5.630195513367652893e-02 -3.129623457789421082e-02 -2.148353680968284607e-02 2.004010081291198730e-01 1.061865761876106262e-01 -9.509165585041046143e-02 1.042400896549224854e-01 1.490328907966613770e-01 2.642795145511627197e-01 3.608814999461174011e-02 -2.510878443717956543e-01 1.256808340549468994e-01 7.540982216596603394e-02 1.415178477764129639e-01 -9.310141205787658691e-02 1.787582784891128540e-01 -7.390724122524261475e-02 -2.220518589019775391e-01 2.037773877382278442e-01
-3.323183357715606689e-01 2.945568263530731201e-01 5.944150313735008240e-02 -1.519796550273895264e-01 -5.291720107197761536e-02 2.111029177904129028e-01 2.615637779235839844e-01 2.463914006948471069e-01 2.149994298815727234e-02 2.211239933967590332e-02 3.805331070907413960e-04 4.236290231347084045e-02 2.167391628026962280e-01 -3.469837596639990807e-03 1.646921634674072266e-01 1.378353917971253395e-03 4.419061243534088135e-01 2.569312155246734619e-01 -1.180424839258193970e-01 5.382959917187690735e-02 6.054532155394554138e-02 2.149669528007507324e-01 1.653566509485244751e-01 -1.067522838711738586e-01 2.604188323020935059e-01 1.214962527155876160e-01 3.999762237071990967e-02 2.409253269433975220e-01 8.059350401163101196e-02 6.790982186794281006e-02 4.676134884357452393e-02 2.370070666074752808e-02
4.247948154807090759e-02 5.493991449475288391e-02 -4.367839917540550232e-02 1.987063325941562653e-02 -3.115661740303039551e-01 -6.901586893945932388e-04 2.973136603832244873e-01 5.810163449496030807e-03 2.329695038497447968e-02 -3.451279997825622559e-01 -2.224541306495666504e-01 3.567867353558540344e-02 8.406088501214981079e-02 2.012695670127868652e-01 4.242510497570037842e-01 -2.926921248435974121e-01 2.189007550477981567e-01 3.898638486862182617e-02 -6.417427957057952881e-02 1.181565225124359131e-01 -1.076733171939849854e-01 1.850085891783237457e-02 4.472709819674491882e-02 -1.025705710053443909e-01 1.257384270429611206e-01 4.455397650599479675e-02 -3.072875365614891052e-02 -1.434156950563192368e-02 -1.047535091638565063e-01 -1.653235703706741333e-01 4.172581136226654053e-01 1.986439339816570282e-02
-3.546596318483352661e-02 2.848507165908813477e-01 -6.132961437106132507e-02 -2.113681882619857788e-01 1.099703684449195862e-01 -1.597161740064620972e-01 -5.548762530088424683e-02 -2.663268707692623138e-02 -2.006897181272506714e-01 -3.927385509014129639e-01 -4.455078765749931335e-02 -4.977301135659217834e-02 1.675661206245422363e-01 1.694894433021545410e-01 2.078262418508529663e-01 6.681073457002639771e-02 2.018612325191497803e-01 2.175097763538360596e-01 -1.937283426523208618e-01 1.412717550992965698e-01 1.950526833534240723e-01 2.881782688200473785e-02 -1.784849539399147034e-02 -1.426423490047454834e-01 -5.388034973293542862e-03 -8.820125460624694824e-02 -2.015190571546554565e-01 2.535778656601905823e-02 -9.857493638992309570e-02 -2.934666574001312256e-01 4.041288495063781738e-01 1.049828231334686279e-01
-7.180989533662796021e-02 2.368322759866714478e-01 -4.357621073722839355e-01 5.584985390305519104e-02 -7.308845967054367065e-02 -8.607686311006546021e-02 3.111554980278015137e-01 -2.386690825223922729e-01 7.793430238962173462e-02 4.951549693942070007e-02 -1.754813939332962036e-01 -2.539327740669250488e-01 1.570841819047927856e-01 1.486863642930984497e-01 -1.402099132537841797e-01 -1.078881248831748962e-01 2.437880784273147583e-01 1.711679100990295410e-01 -3.912560269236564636e-02 4.287936910986900330e-02 2.155603021383285522e-01 1.810631006956100464e-01 4.989269748330116272e-02 -1.517184674739837646e-01 5.264940485358238220e-02 -3.727243095636367798e-02 -7.424440700560808182e-03 -4.985723271965980530e-02 2.086198925971984863e-01 2.739048935472965240e-02 3.335682153701782227e-01 1.955264955759048462e-01
1.355233341455459595e-01 1.001957878470420837e-01 -1.512746661901473999e-01 -2.233724296092987061e-01 -1.298359036445617676e-01 -1.266565620899200439e-01 1.734779179096221924e-01 -2.071672864258289337e-02 -9.724450856447219849e-02 -1.435797363519668579e-01 1.255973130464553833e-01 -1.993826180696487427e-01 -1.687027364969253540e-01 6.977196782827377319e-02 2.670285701751708984e-01 -1.300170551985502243e-02 2.463185936212539673e-01 1.487028002738952637e-01 -1.461112499237060547e-01 1.881568431854248047e-01 2.818731069564819336e-01 2.970047295093536377e-01 -8.092235028743743896e-02 -9.089513914659619331e-04 -5.948534235358238220e-02 -1.745296269655227661e-01 4.353206232190132141e-02 2.403822690248489380e-01 -3.502415120601654053e-01 -2.777840793132781982e-01 1.162164211273193359e-01 -1.556362807750701904e-01
-8.855884522199630737e-02 2.737292945384979248e-01 -3.096211552619934082e-01 4.029394686222076416e-02 -2.250177711248397827e-01 7.236059010028839111e-02 1.687297821044921875e-01 -2.780100107192993164e-01 6.938163191080093384e-02 -1.278811246156692505e-01 -2.798226773738861084e-01 -1.843977570533752441e-01 1.794551908969879150e-01 1.698990017175674438e-01 -1.792861819267272949e-01 -2.560479640960693359e-01 2.309882193803787231e-01 1.143085435032844543e-01 -4.527222737669944763e-02 -7.511495798826217651e-02 1.114295944571495056e-01 3.216427862644195557e-01 4.591487348079681396e-02 -1.614825725555419922e-01 1.460959911346435547e-01 -1.365872025489807129e-01 4.308534413576126099e-02 -9.239109605550765991e-02 1.721662580966949463e-01 -4.377290233969688416e-02 2.490625381469726562e-01 6.096561998128890991e-02
-4.359497129917144775e-02 2.346796244382858276e-01 -2.012015432119369507e-01 -8.902761340141296387e-02 -1.326793730258941650e-01 -1.157836019992828369e-01 3.062933385372161865e-01 -2.195578515529632568e-01 1.120495647192001343e-01 -1.300128102302551270e-01 -1.264687925577163696e-01 -2.729514241218566895e-01 2.256094217300415039e-01 1.524113416671752930e-01 1.825266331434249878e-02 -4.121782258152961731e-02 1.761489510536193848e-01 2.547083199024200439e-01 -1.897951811552047729e-01 -1.280177384614944458e-01 5.192511156201362610e-02 9.800021350383758545e-02 1.471698749810457230e-02 1.445900499820709229e-01 1.786202490329742432e-01 -2.963981628417968750e-01 -1.771882921457290649e-01 9.525959938764572144e-02 2.102156728506088257e-01 -1.607324928045272827e-01 3.180591166019439697e-01 -1.109824255108833313e-01
-1.218233257532119751e-01 -1.777507178485393524e-02 -2.247288674116134644e-01 1.730295270681381226e-01 -3.704956173896789551e-02 -6.469455361366271973e-02 1.360922772437334061e-02 -6.600069999694824219e-02 -9.381763637065887451e-03 -2.165743112564086914e-01 1.929333806037902832e-01 -5.097075104713439941e-01 -4.992626234889030457e-02 1.880332641303539276e-02 9.405920654535293579e-02 -2.710489556193351746e-02 2.196119278669357300e-01 5.285672098398208618e-02 -8.683922886848449707e-02 -1.968041062355041504e-01 1.907809823751449585e-01 1.625467091798782349e-01 -1.116525530815124512e-01 -1.226800829172134399e-01 2.909657657146453857e-01 7.209379971027374268e-02 -4.809559613931924105e-04 1.443935632705688477e-01 -5.389143526554107666e-02 -3.360089659690856934e-01 2.580945491790771484e-01 2.389492243528366089e-01
1.131520047783851624e-01 2.027667760848999023e-01 -3.253402709960937500e-01 -3.065457046031951904e-01 1.639711558818817139e-01 1.290183663368225098e-01 1.209670379757881165e-01 1.389856189489364624e-01 -4.058500379323959351e-02 -3.264485299587249756e-01 1.359659992158412933e-02 -1.332403421401977539e-01 -2.290387824177742004e-02 3.473837673664093018e-02 2.014204263687133789e-01 -3.759054467082023621e-02 2.652750611305236816e-01 1.608573347330093384e-01 5.736621096730232239e-02 1.364149451255798340e-01 2.224821448326110840e-01 4.245708696544170380e-03 -2.463973499834537506e-02 -1.919095963239669800e-01 -3.268655836582183838e-01 -1.028606817126274109e-01 -8.760424330830574036e-03 -1.844965070486068726e-01 1.825090311467647552e-02 -2.047904729843139648e-01 3.162330985069274902e-01 -1.971148187294602394e-03
-1.657685190439224243e-01 -6.842956691980361938e-02 -3.038015961647033691e-02 -1.813554167747497559e-01 -9.173985570669174194e-02 -3.330645337700843811e-02 2.770095169544219971e-01 2.244466692209243774e-01 -2.656663656234741211e-01 -5.375932902097702026e-02 -4.202405512332916260e-01 -3.193631768226623535e-01 -1.007811445742845535e-02 6.947964429855346680e-02 -1.991846039891242981e-02 2.170855849981307983e-01 1.629809737205505371e-01 -8.942802436649799347e-03 -1.219550147652626038e-01 2.966099083423614502e-01 7.664398103952407837e-02 2.086486518383026123e-01 1.230145990848541260e-01 6.864269077777862549e-02 1.255464404821395874e-01 -1.159983128309249878e-02 -2.471204847097396851e-02 4.759049043059349060e-02 -1.859463006258010864e-01 -1.290121078491210938e-01 2.578887939453125000e-01 2.400600016117095947e-01
-3.991730883717536926e-02 3.724632561206817627e-01 -2.716033458709716797e-01 -5.760937184095382690e-02 -1.743791997432708740e-01 -1.124093532562255859e-01 1.468014866113662720e-01 -2.453668862581253052e-01 1.151175722479820251e-01 -1.336318999528884888e-01 -1.644352227449417114e-01 -1.348245143890380859e-01 1.865153312683105469e-01 1.402232497930526733e-01 -3.822933882474899292e-02 -7.478023320436477661e-02 1.725121140480041504e-01 2.561597228050231934e-01 -1.003696620464324951e-01 -2.455040626227855682e-02 8.854087442159652710e-02 3.535452857613563538e-02 2.789677381515502930e-01 2.764173448085784912e-01 1.681527048349380493e-01 -1.085965111851692200e-01 -2.390617728233337402e-01 6.514066457748413086e-02 1.960188150405883789e-01 -2.351893931627273560e-01 1.561079472303390503e-01 -1.761168092489242554e-01
1.474156379699707031e-01 1.850136667490005493e-01 -1.767157912254333496e-01 -1.665767729282379150e-01 -7.123593240976333618e-02 1.861120462417602539e-01 -1.224036440253257751e-01 1.538084894418716431e-01 2.886189520359039307e-02 -1.098741218447685242e-01 -8.004246652126312256e-02 -7.596632838249206543e-02 3.322011530399322510e-01 9.906771034002304077e-02 1.172439455986022949e-01 4.453055188059806824e-02 4.814331233501434326e-01 2.327693402767181396e-01 -1.761443316936492920e-01 1.223840340971946716e-01 1.887468248605728149e-01 2.184819281101226807e-01 6.235152110457420349e-02 1.584221422672271729e-01 9.074936062097549438e-02 -2.431060820817947388e-01 -1.140912100672721863e-01 -6.287515908479690552e-02 -4.700348153710365295e-02 -2.853837609291076660e-01 1.764838546514511108e-01 4.807373136281967163e-02
4.772251844406127930e-02 5.024196505546569824e-01 -1.342413276433944702e-01 -4.798302799463272095e-02 6.871438026428222656e-02 -1.257891654968261719e-01 3.060345947742462158e-01 -4.246104508638381958e-02 -3.322663903236389160e-02 -5.384992435574531555e-02 -3.264072537422180176e-01 -1.064730733633041382e-01 4.980328679084777832e-02 -1.052407845854759216e-01 9.881825000047683716e-02 -2.459351271390914917e-01 3.297726213932037354e-01 7.014083117246627808e-02 6.863269954919815063e-02 1.003739610314369202e-01 1.089114579372107983e-03 1.022622287273406982e-01 2.191237062215805054e-01 9.686669707298278809e-02 2.701148986816406250e-01 -1.364613473415374756e-01 6.742089986801147461e-02 6.459025293588638306e-02 1.107116192579269409e-01 -1.731444150209426880e-01 -2.367536574602127075e-01 9.154424071311950684e-02
8.745148777961730957e-02 2.669000923633575439e-01 -2.004203945398330688e-02 3.709895163774490356e-02 -6.457926332950592041e-02 2.981680929660797119e-01 3.625821471214294434e-01 -1.503713428974151611e-01 1.247835084795951843e-01 -7.978416979312896729e-02 1.925643533468246460e-01 -1.576106101274490356e-01 4.898952320218086243e-02 -3.716013161465525627e-03 2.887207865715026855e-01 -1.631430536508560181e-01 2.686089575290679932e-01 2.244306951761245728e-01 -1.351013630628585815e-01 -1.805275529623031616e-01 1.825770586729049683e-01 -1.133486703038215637e-01 3.632617648690938950e-03 2.393173128366470337e-01 2.607670128345489502e-01 -5.592880398035049438e-02 1.606007069349288940e-01 1.310025304555892944e-01 4.158331546932458878e-03 7.771193236112594604e-02 -6.454586982727050781e-02 2.735027670860290527e-01
-2.353419549763202667e-02 3.344388306140899658e-01 -6.413568556308746338e-02 -1.289543509483337402e-01 -7.766117900609970093e-02 -2.385789342224597931e-02 2.192799896001815796e-01 -3.086677789688110352e-01 -1.401121169328689575e-01 -6.983608007431030273e-02 5.845350399613380432e-02 -1.826558411121368408e-01 1.379317492246627808e-01 -3.112696111202239990e-01 -1.877747848629951477e-02 5.602270364761352539e-02 2.003714889287948608e-01 1.554691940546035767e-01 -4.656251147389411926e-02 -5.803808569908142090e-02 1.242843121290206909e-01 -4.778661206364631653e-02 8.552728593349456787e-02 -1.469678729772567749e-01 -8.318348228931427002e-02 -1.818737685680389404e-01 -2.604033350944519043e-01 -2.045941539108753204e-02 1.352521926164627075e-01 -4.275376498699188232e-01 3.308269381523132324e-01 -3.075918368995189667e-02
-1.215636879205703735e-01 1.748185455799102783e-01 -1.951341331005096436e-01 -2.678786814212799072e-01 7.834202051162719727e-02 8.052819222211837769e-02 5.692542791366577148e-01 -8.259388059377670288e-02 9.456123411655426025e-02 -3.158051967620849609e-01 1.069500017911195755e-02 -5.348486825823783875e-02 -4.591491818428039551e-02 -1.142976619303226471e-02 1.597441174089908600e-02 2.099030092358589172e-02 3.872931376099586487e-02 -1.632351428270339966e-01 7.703529298305511475e-02 2.261705696582794189e-02 2.695859670639038086e-01 4.739739745855331421e-02 1.574338525533676147e-01 1.269821673631668091e-01 -8.611114323139190674e-02 1.578798890113830566e-01 1.722658425569534302e-01 -2.491311877965927124e-01 -2.974102087318897247e-02 -1.498980969190597534e-01 -4.440804198384284973e-02 2.948081493377685547e-01
1.355601102113723755e-01 3.012419641017913818e-01 -1.247591227293014526e-01 -2.238261997699737549e-01 -3.967251479625701904e-01 5.441915988922119141e-02 1.702055633068084717e-01 -2.140351086854934692e-01 8.710968494415283203e-02 -1.237170547246932983e-01 1.552747339010238647e-01 1.830560117959976196e-01 -6.360451877117156982e-02 -2.265018969774246216e-01 1.830249875783920288e-01 -4.487537965178489685e-02 6.255222856998443604e-02 -8.689670823514461517e-03 -1.016832739114761353e-01 2.792580723762512207e-01 2.053276449441909790e-01 1.888147443532943726e-01 -1.017806679010391235e-01 -4.639549180865287781e-02 1.887021958827972412e-01 -8.468771725893020630e-02 1.852336376905441284e-01 1.456527560949325562e-01 1.402816176414489746e-01 -3.030050694942474365e-01 3.426242619752883911e-02 1.584278345108032227e-01
-9.049125760793685913e-02 -1.879213601350784302e-01 1.721034646034240723e-01 -2.424830198287963867e-01 1.199151054024696350e-01 2.353373020887374878e-01 1.385118216276168823e-01 5.769551917910575867e-02 -2.260961830615997314e-01 -4.128592312335968018e-01 -1.500238031148910522e-01 -3.311769962310791016e-01 3.785120323300361633e-02 -1.475222259759902954e-01 6.741636991500854492e-02 -1.866297423839569092e-01 2.639365494251251221e-01 2.238197475671768188e-01 -2.404552996158599854e-01 -3.363772481679916382e-02 -2.745103649795055389e-02 3.056569397449493408e-01 -3.271168470382690430e-02 3.362661600112915039e-02 6.474933587014675140e-03 7.040669769048690796e-02 1.225926503539085388e-01 3.831755742430686951e-02 -1.139188036322593689e-01 -1.456585377454757690e-01 1.684480905532836914e-01 -1.787352561950683594e-02
-9.166216105222702026e-02 1.479284167289733887e-01 -1.119104493409395218e-02 1.228762343525886536e-01 -9.567295014858245850e-02 1.232792288064956665e-01 2.669194638729095459e-01 1.322408497799187899e-04 5.095306411385536194e-02 -3.383384048938751221e-01 -1.214305520989000797e-03 -1.828729510307312012e-01 -3.503384068608283997e-02 -7.386514544486999512e-02 2.251156419515609741e-02 -2.426383197307586670e-01 5.764599144458770752e-02 1.781122642569243908e-03 -3.769021481275558472e-02 3.214394450187683105e-01 4.252743422985076904e-01 -1.035583689808845520e-01 3.294935524463653564e-01 1.019989922642707825e-01 1.829541027545928955e-01 -4.819222912192344666e-02 -1.012341901659965515e-01 -7.462459802627563477e-02 -7.581528276205062866e-02 -2.174631953239440918e-01 -2.716791629791259766e-02 -3.439578711986541748e-01
-2.292462885379791260e-01 2.015144973993301392e-01 -2.884534187614917755e-02 1.029088795185089111e-01 4.026728216558694839e-03 2.345846220850944519e-02 1.737146824598312378e-01 -1.045776754617691040e-01 2.581343427300453186e-02 -3.805222213268280029e-01 -1.568922996520996094e-01 -6.108882650732994080e-02 -2.801071703433990479e-01 -1.386234760284423828e-01 1.453752536326646805e-02 -2.739054262638092041e-01 1.716434210538864136e-01 -1.122992634773254395e-01 1.578756794333457947e-02 2.415880560874938965e-01 2.971324920654296875e-01 1.811544001102447510e-01 -1.197906583547592163e-01 -6.579180806875228882e-02 5.477260053157806396e-02 -4.034705162048339844e-01 2.434970438480377197e-01 1.466384530067443848e-01 2.166022360324859619e-02 -7.809645682573318481e-02 3.385818749666213989e-02 1.106661334633827209e-01
9.963792562484741211e-02 3.186591267585754395e-01 -6.012097373604774475e-02 -2.090862691402435303e-01 -1.357599198818206787e-01 -4.408796131610870361e-02 8.634073287248611450e-02 -3.450724110007286072e-02 -4.589998349547386169e-02 -2.349099218845367432e-01 -1.228054314851760864e-01 -1.458102464675903320e-01 3.198793828487396240e-01 2.166834622621536255e-01 2.303567975759506226e-01 1.798404306173324585e-01 1.923860460519790649e-01 1.972945220768451691e-02 -1.397643536329269409e-01 1.949054896831512451e-01 3.003274500370025635e-01 1.241617351770401001e-01 4.975979402661323547e-02 9.543272107839584351e-02 -7.298338413238525391e-02 -3.191798925399780273e-01 -1.497329622507095337e-01 6.487111747264862061e-02 -2.293453551828861237e-02 -3.631946444511413574e-01 7.304856181144714355e-02 -1.187840290367603302e-02
1.236724201589822769e-02 1.991026848554611206e-01 -1.931323409080505371e-01 3.274651989340782166e-02 -3.542904257774353027e-01 6.958460807800292969e-02 2.590581178665161133e-01 -1.278512179851531982e-01 -6.779601424932479858e-02 -4.224936664104461670e-01 1.601545661687850952e-01 -9.744571149349212646e-02 1.366986185312271118e-01 -5.210743099451065063e-02 2.495982646942138672e-01 -1.822984814643859863e-01 1.827788800001144409e-01 3.747312724590301514e-02 -1.961498111486434937e-01 2.126481831073760986e-01 3.967780992388725281e-02 -4.070687592029571533e-01 1.109727546572685242e-01 -1.348155438899993896e-01 1.099147740751504898e-02 1.120460927486419678e-01 7.464985363185405731e-03 1.919059455394744873e-01 -3.324145823717117310e-02 -1.822651363909244537e-03 2.826271520461887121e-04 -7.676506042480468750e-02
1.015578396618366241e-02 2.675734460353851318e-02 -2.475764155387878418e-01 -7.723189890384674072e-03 -1.984019875526428223e-01 1.885959878563880920e-02 1.380743086338043213e-01 -2.617489099502563477e-01 1.188501194119453430e-01 -2.825821936130523682e-01 -3.178106248378753662e-01 -1.793253719806671143e-01 2.481118142604827881e-01 -2.210711240768432617e-01 -4.851805791258811951e-02 -1.884615421295166016e-01 1.799999624490737915e-01 1.799322068691253662e-01 -1.245794072747230530e-01 -6.734895706176757812e-02 1.935403943061828613e-01 8.732905983924865723e-02 1.246563270688056946e-01 -1.476411074399948120e-01 -1.747914962470531464e-02 -1.435245871543884277e-01 -1.531611382961273193e-01 6.424977630376815796e-02 2.379005402326583862e-01 -2.556420564651489258e-01 2.707949578762054443e-01 -1.551285237073898315e-01
3.002376854419708252e-02 9.672965854406356812e-02 -1.302993148565292358e-01 -6.628132611513137817e-02 -3.230070471763610840e-01 -6.689290702342987061e-02 2.025122791528701782e-01 7.491086423397064209e-02 -1.118730679154396057e-01 -3.693360388278961182e-01 -1.380264312028884888e-01 5.583457648754119873e-02 -2.070034388452768326e-03 1.664586514234542847e-01 3.051036894321441650e-01 -1.792311072349548340e-01 1.661255806684494019e-01 6.794283539056777954e-02 -1.509740352630615234e-01 2.505191266536712646e-01 4.900352098047733307e-03 3.542913496494293213e-02 8.165241032838821411e-02 1.501425448805093765e-02 1.736448556184768677e-01 -1.195952519774436951e-01 -2.661119103431701660e-01 8.506224304437637329e-02 -1.067018061876296997e-01 -1.939104050397872925e-01 4.309290051460266113e-01 7.608951628208160400e-02
5.543692037463188171e-02 4.041357710957527161e-02 1.877317577600479126e-02 1.247593611478805542e-01 -1.110447794198989868e-01 1.524724066257476807e-01 3.106344640254974365e-01 2.233182489871978760e-01 1.087608411908149719e-01 -3.800076246261596680e-02 1.496887207031250000e-01 -3.562251031398773193e-01 1.162878647446632385e-01 -1.460792422294616699e-01 2.521898746490478516e-01 -4.238292202353477478e-02 1.474118977785110474e-01 2.790871858596801758e-01 -1.468039005994796753e-01 -5.524991452693939209e-02 2.862638533115386963e-01 -2.932455157861113548e-03 8.712748996913433075e-03 -4.641031473875045776e-02 6.303487718105316162e-02 -9.797662496566772461e-02 9.960836917161941528e-02 2.633680105209350586e-01 -3.254062831401824951e-01 -1.090194582939147949e-01 3.391409814357757568e-01 2.325338684022426605e-02
-2.300890861079096794e-03 3.783439397811889648e-01 5.676146596670150757e-02 -3.539395630359649658e-01 -1.384592652320861816e-01 -6.805475056171417236e-02 -5.640053376555442810e-02 -1.865832358598709106e-01 -8.648385107517242432e-02 -3.073609173297882080e-01 -3.682661056518554688e-02 -2.592076361179351807e-01 -9.098280221223831177e-02 1.370551288127899170e-01 -1.100295037031173706e-02 -3.191297948360443115e-01 9.895513951778411865e-02 4.830733314156532288e-02 -2.925914153456687927e-02 -2.702051699161529541e-01 2.391766011714935303e-01 2.763279713690280914e-02 8.005723357200622559e-02 1.730317473411560059e-01 1.192123144865036011e-01 -1.979297697544097900e-01 3.019696660339832306e-02 2.298140227794647217e-01 -4.117253795266151428e-02 -2.434911727905273438e-01 1.124146580696105957e-01 -7.740670442581176758e-02
1.199667677283287048e-01 2.148481160402297974e-01 -2.600882053375244141e-01 -1.387393772602081299e-01 1.076579317450523376e-01 -1.632817685604095459e-01 -5.213768221437931061e-03 -1.251135021448135376e-01 -2.769659459590911865e-01 -2.654467821121215820e-01 2.571911737322807312e-02 -1.123580634593963623e-01 -2.243616729974746704e-01 6.152713671326637268e-03 2.557218968868255615e-01 -5.938658490777015686e-02 1.783055067062377930e-01 3.820339441299438477e-01 -1.254429370164871216e-01 -2.135016955435276031e-02 5.714457854628562927e-02 1.783012747764587402e-01 -2.652118206024169922e-01 1.509840190410614014e-01 3.190684318542480469e-01 1.044711470603942871e-01 -1.033875122666358948e-01 5.513040348887443542e-02 -1.001857295632362366e-01 -1.737371981143951416e-01 1.410227417945861816e-01 1.009275838732719421e-01
-6.898502260446548462e-02 3.456968665122985840e-01 -1.804770827293395996e-01 1.420689523220062256e-01 -1.192603260278701782e-01 3.897083103656768799e-01 -6.650590803474187851e-03 -1.202287077903747559e-01 -1.188252703286707401e-03 -3.018160164356231689e-01 -3.122395575046539307e-01 2.972977980971336365e-02 -2.392721921205520630e-02 8.547541499137878418e-02 -3.741016983985900879e-02 1.300983829423785210e-03 1.659912168979644775e-01 -1.047669425606727600e-01 -2.031184434890747070e-01 3.546035662293434143e-02 3.005045950412750244e-01 5.951122194528579712e-02 -5.747177079319953918e-02 -1.553414314985275269e-01 1.470063179731369019e-01 2.233074419200420380e-02 -4.973159357905387878e-02 7.462770491838455200e-02 -1.497658789157867432e-01 -1.385909765958786011e-01 -1.886856406927108765e-01 3.659495115280151367e-01
-4.994693771004676819e-02 2.823185622692108154e-01 -9.579916298389434814e-02 -1.094475667923688889e-02 6.682747602462768555e-02 2.232847958803176880e-01 1.518314927816390991e-01 1.986581459641456604e-02 3.860065713524818420e-02 -1.970836669206619263e-01 -1.933901160955429077e-01 -5.339495465159416199e-02 -1.173955500125885010e-01 -1.854596287012100220e-01 2.960548177361488342e-02 -1.886966824531555176e-01 2.922878861427307129e-01 1.099089458584785461e-01 4.608108103275299072e-02 -1.094044223427772522e-01 4.336997270584106445e-01 2.517211809754371643e-02 -2.164227068424224854e-01 1.203867793083190918e-01 3.761858046054840088e-01 -8.176943659782409668e-02 1.633058674633502960e-02 -5.048817396163940430e-02 -2.327962405979633331e-02 -2.937094867229461670e-01 -1.681791394948959351e-01 1.942089200019836426e-01
-5.043071135878562927e-02 2.626343071460723877e-01 -1.077651530504226685e-01 1.294657681137323380e-02 1.761923432350158691e-01 1.306987274438142776e-02 2.848219275474548340e-01 -1.158054620027542114e-01 3.028942458331584930e-02 -1.628068685531616211e-01 -6.420990079641342163e-02 -9.808300435543060303e-02 2.641771435737609863e-01 -2.834669649600982666e-01 6.376475095748901367e-02 -2.823399193584918976e-02 1.794021129608154297e-01 2.687784433364868164e-01 1.868814826011657715e-01 1.438744664192199707e-01 3.542079925537109375e-01 -9.340891242027282715e-02 -1.734684854745864868e-01 -1.538925915956497192e-01 2.504564821720123291e-01 -3.264631628990173340e-01 6.851123273372650146e-02 -1.533971726894378662e-01 7.462105900049209595e-02 -7.601839303970336914e-02 1.348458323627710342e-02 1.941725611686706543e-01
7.528830319643020630e-02 6.641350686550140381e-02 -1.551150232553482056e-01 -5.391788482666015625e-02 2.157318592071533203e-02 -7.332310825586318970e-02 2.462655901908874512e-01 1.927002519369125366e-01 3.503589704632759094e-02 -1.667876988649368286e-01 -1.822695136070251465e-01 3.272086847573518753e-03 9.964659065008163452e-02 1.617440879344940186e-01 4.440358281135559082e-01 -5.098714958876371384e-03 1.379904299974441528e-01 3.250345587730407715e-01 -2.863296493887901306e-02 2.800287306308746338e-01 2.930637300014495850e-01 -8.772015571594238281e-02 -1.787780672311782837e-01 8.144304901361465454e-02 -3.206672146916389465e-02 -8.424931019544601440e-02 8.745186962187290192e-03 -1.821374744176864624e-01 2.094317600131034851e-02 -9.285124391317367554e-02 4.204040169715881348e-01 2.217373996973037720e-02
9.809385985136032104e-02 2.416365593671798706e-01 -3.313684165477752686e-01 2.478307113051414490e-02 -3.012018045410513878e-03 8.463710546493530273e-02 -2.428221330046653748e-02 -2.754712402820587158e-01 -1.070071533322334290e-01 -9.984891861677169800e-02 -2.540714144706726074e-01 -6.047036498785018921e-02 6.545936316251754761e-02 -3.419743478298187256e-02 -1.714946627616882324e-01 -1.027176994830369949e-02 4.504911899566650391e-01 1.122356429696083069e-01 -2.501780986785888672e-01 1.334805339574813843e-01 2.235642969608306885e-01 8.209093660116195679e-02 4.624067991971969604e-02 -1.214898526668548584e-01 9.004124999046325684e-02 -1.506641414016485214e-02 -1.640549898147583008e-01 -4.122896585613489151e-03 3.483900427818298340e-01 -1.777451634407043457e-01 2.276444584131240845e-01 -6.086410582065582275e-02
-9.567148983478546143e-02 4.778583645820617676e-01 -1.394892334938049316e-01 5.780133884400129318e-03 2.087193131446838379e-01 -9.800146520137786865e-02 2.816200256347656250e-01 -1.242551952600479126e-01 1.768341511487960815e-01 2.297815307974815369e-02 -2.756128311157226562e-01 -8.425928652286529541e-02 -1.464841067790985107e-01 3.135951235890388489e-02 2.241848111152648926e-01 -2.700335085391998291e-01 2.131154984235763550e-01 6.085828691720962524e-02 5.737543851137161255e-02 1.663689166307449341e-01 1.187770441174507141e-01 2.294717729091644287e-01 1.423979997634887695e-01 -4.105318337678909302e-02 3.092238605022430420e-01 -1.391151398420333862e-01 3.576026111841201782e-02 1.011097058653831482e-02 9.427555650472640991e-02 -6.018724292516708374e-02 -1.794888526201248169e-01 6.864297389984130859e-02
1.195460371673107147e-02 1.041823700070381165e-01 -1.907869577407836914e-01 -9.697329252958297729e-02 -2.019078582525253296e-01 -1.151840314269065857e-01 1.518858075141906738e-01 -1.449414193630218506e-01 -1.104869022965431213e-01 -2.426487356424331665e-01 -2.402058243751525879e-01 -3.973854705691337585e-02 1.464228890836238861e-02 -8.872236311435699463e-02 2.540221512317657471e-01 1.476883590221405029e-01 -5.831708386540412903e-02 1.727030724287033081e-01 8.901961892843246460e-02 3.129160702228546143e-01 5.100590586662292480e-01 2.848504185676574707e-01 -1.748404204845428467e-01 1.602115109562873840e-02 8.338387124240398407e-03 2.168961912393569946e-01 1.738981306552886963e-01 -9.805653989315032959e-02 -7.244040071964263916e-02 -8.924119174480438232e-02 5.189837887883186340e-02 -7.893656194210052490e-02
9.184702299535274506e-03 4.093115776777267456e-02 -2.563432753086090088e-01 -2.255598604679107666e-01 -9.310825169086456299e-02 8.936844021081924438e-02 -4.159981757402420044e-02 -3.071727752685546875e-01 -8.360428363084793091e-02 -3.650420308113098145e-01 -4.495878890156745911e-02 -1.226340383291244507e-01 1.231621578335762024e-01 5.438328534364700317e-02 8.183750510215759277e-02 -2.221751585602760315e-02 3.291482627391815186e-01 1.975893229246139526e-01 -2.695746719837188721e-01 -8.352767676115036011e-02 2.554436028003692627e-01 2.688425481319427490e-01 1.881470233201980591e-01 6.541135162115097046e-02 1.267785578966140747e-01 -2.580199837684631348e-01 -9.798841178417205811e-02 -8.202394843101501465e-02 1.130205690860748291e-01 -2.589006535708904266e-02 2.290790230035781860e-01 -1.309784948825836182e-01
-2.402275204658508301e-01 -3.816346451640129089e-02 -1.915879249572753906e-01 -3.120494820177555084e-02 -1.185324266552925110e-01 8.319344371557235718e-02 1.518640667200088501e-01 -2.364154160022735596e-01 -6.389933824539184570e-02 -3.639484941959381104e-01 -2.199903130531311035e-01 9.565145522356033325e-02 6.708895415067672729e-02 -1.190981641411781311e-01 2.413517087697982788e-01 -1.027563810348510742e-01 2.765270769596099854e-01 6.154116988182067871e-02 -1.197547465562820435e-01 5.728952586650848389e-02 2.443097829818725586e-01 -1.298131793737411499e-01 -2.761006169021129608e-02 -4.359408840537071228e-02 1.854424029588699341e-01 2.095232950523495674e-03 2.147014886140823364e-01 -1.068135723471641541e-01 1.181605532765388489e-01 -4.433673322200775146e-01 -1.954270601272583008e-01 6.277290731668472290e-02
1.568799838423728943e-02 2.272228449583053589e-01 -1.805344782769680023e-02 -3.327316045761108398e-02 -3.052479326725006104e-01 -7.276549935340881348e-02 2.619581483304500580e-02 1.141178905963897705e-01 -5.022816732525825500e-02 -1.805602312088012695e-01 -1.358937770128250122e-01 -5.355395674705505371e-01 3.569284081459045410e-02 -1.655039042234420776e-01 1.840850710868835449e-01 -2.445376478135585785e-02 2.520541846752166748e-01 2.706047594547271729e-01 -9.146440774202346802e-02 -1.191893294453620911e-01 2.536351680755615234e-01 1.349339187145233154e-01 1.170189082622528076e-01 1.338338702917098999e-01 -9.031697362661361694e-02 -8.319580554962158203e-02 8.075322955846786499e-02 1.671700626611709595e-01 -1.754763722419738770e-01 2.080160081386566162e-01 1.452719420194625854e-01 1.130481883883476257e-01
-2.635738998651504517e-02 2.764484882354736328e-01 -1.658688038587570190e-01 -1.798862218856811523e-01 1.206425130367279053e-01 -3.132644668221473694e-02 2.685466706752777100e-01 -1.813877723179757595e-03 1.412759870290756226e-01 -1.858370937407016754e-02 -2.984646558761596680e-01 -1.291085779666900635e-02 -1.322210431098937988e-01 -1.114572584629058838e-01 1.488090306520462036e-01 -3.371925354003906250e-01 3.524283468723297119e-01 9.096482396125793457e-02 6.295538693666458130e-02 2.038995623588562012e-01 1.530312597751617432e-01 9.686192870140075684e-02 1.865982562303543091e-01 1.475721001625061035e-01 2.677034437656402588e-01 -2.089908160269260406e-02 -8.012980222702026367e-02 -1.306280344724655151e-01 1.054055616259574890e-01 -2.762148678302764893e-01 -2.078513652086257935e-01 8.027379959821701050e-02
1.431086845695972443e-02 3.727492094039916992e-01 -2.965672612190246582e-01 -2.914750277996063232e-01 -2.751721441745758057e-02 2.395980209112167358e-01 1.622621715068817139e-01 -2.362874150276184082e-01 -2.772957980632781982e-01 -2.241453677415847778e-01 -5.523861572146415710e-02 2.360950261354446411e-01 4.904288798570632935e-02 6.923425197601318359e-02 -7.558745890855789185e-02 1.706959120929241180e-02 2.706166803836822510e-01 -6.022366508841514587e-02 -8.603633381426334381e-03 2.313591092824935913e-01 1.978919506072998047e-01 1.658803820610046387e-01 -2.433177642524242401e-02 -1.770156994462013245e-02 1.159905921667814255e-02 1.378357112407684326e-01 -1.226351410150527954e-02 9.508700668811798096e-02 6.927351653575897217e-02 -4.418376833200454712e-02 1.921334564685821533e-01 2.800942957401275635e-01
-1.855334192514419556e-01 2.506153583526611328e-01 1.104253232479095459e-01 -1.326961964368820190e-01 -7.028032094240188599e-02 1.886677742004394531e-01 2.908010482788085938e-01 -2.876980043947696686e-02 -4.315951373428106308e-03 -2.160769104957580566e-01 -1.111489832401275635e-01 -2.831625640392303467e-01 1.568282954394817352e-02 2.750100195407867432e-01 2.118518948554992676e-01 -2.356688529253005981e-01 -1.454994678497314453e-01 2.621269412338733673e-02 -5.054464936256408691e-02 -3.727513831108808517e-03 1.671345531940460205e-01 -1.170016378164291382e-01 1.759318411350250244e-01 -9.450152516365051270e-02 1.307341605424880981e-01 -4.391942322254180908e-01 2.309898473322391510e-02 6.025329604744911194e-02 9.015270322561264038e-02 -3.057983815670013428e-01 7.519320119172334671e-03 -9.860787540674209595e-02
-1.584052294492721558e-02 2.048377245664596558e-01 1.583763957023620605e-02 -1.345655769109725952e-01 -1.112784072756767273e-02 -5.960794910788536072e-02 7.452554702758789062e-01 1.345944255590438843e-01 1.226009503006935120e-01 -5.601528286933898926e-02 -1.366803497076034546e-01 -2.716712951660156250e-01 5.591653287410736084e-02 -2.113376557826995850e-01 1.337824016809463501e-01 -9.706094861030578613e-02 -2.760718576610088348e-02 -1.011426746845245361e-01 -1.055133119225502014e-01 5.920724943280220032e-02 1.605202257633209229e-01 -3.395174443721771240e-02 8.996633812785148621e-03 -5.188866984099149704e-03 1.190671548247337341e-01 9.306565672159194946e-02 1.783280372619628906e-01 -1.739830821752548218e-01 -6.084132194519042969e-02 -8.439050614833831787e-02 -2.780149690806865692e-02 1.652438640594482422e-01
1.472441852092742920e-01 2.354565858840942383e-01 -1.264068186283111572e-01 -1.782783567905426025e-01 -7.115265820175409317e-03 -1.123098060488700867e-01 1.781233847141265869e-01 3.663049638271331787e-02 7.191045582294464111e-02 -9.055168926715850830e-02 -1.276138573884963989e-01 -1.461518406867980957e-01 3.050727248191833496e-01 2.304127365350723267e-01 1.905331015586853027e-01 1.853164136409759521e-01 3.506401479244232178e-01 1.322848200798034668e-01 -2.926169037818908691e-01 1.759539544582366943e-01 1.272358000278472900e-01 1.037123426795005798e-01 -1.341646164655685425e-02 1.005237028002738953e-01 1.471274495124816895e-01 -2.805492281913757324e-01 -3.453312814235687256e-02 6.663987785577774048e-02 -2.706882730126380920e-02 -3.760339617729187012e-01 1.375775784254074097e-01 1.583413407206535339e-02
8.906871080398559570e-02 1.088326424360275269e-01 6.429393589496612549e-02 -1.738597452640533447e-02 -7.802025228738784790e-02 3.778774142265319824e-01 1.447651237249374390e-01 -8.734026923775672913e-03 5.764643475413322449e-02 -8.885135501623153687e-02 1.423507928848266602e-01 -2.425207793712615967e-01 8.452952653169631958e-02 -2.004791200160980225e-01 2.640509307384490967e-01 -1.870424151420593262e-01 2.496254444122314453e-01 1.753484159708023071e-01 -1.349235624074935913e-01 1.523068100214004517e-01 1.164889708161354065e-01 -3.110428899526596069e-02 -8.166555315256118774e-03 1.988462209701538086e-01 1.098415255546569824e-01 2.717495895922183990e-02 -4.091903939843177795e-02 -4.144347012042999268e-01 -3.047111332416534424e-01 -9.389454871416091919e-02 2.718954980373382568e-01 1.144568845629692078e-01
-1.479685213416814804e-02 1.807608455419540405e-01 5.585424229502677917e-02 -1.559648513793945312e-01 -4.993434250354766846e-02 2.969711720943450928e-01 4.198726415634155273e-01 5.131082609295845032e-02 -2.599043026566505432e-02 3.738266602158546448e-02 -2.763876691460609436e-02 1.229962110519409180e-01 6.151927262544631958e-02 1.345977634191513062e-01 5.239369720220565796e-02 -1.392453759908676147e-01 1.503269840031862259e-02 5.406374111771583557e-02 -2.620252966880798340e-01 8.138220757246017456e-02 2.438795268535614014e-01 4.095995426177978516e-01 1.339073181152343750e-01 -2.646967172622680664e-01 2.598987817764282227e-01 -1.358782798051834106e-01 2.564246356487274170e-01 2.077090367674827576e-02 -1.432813256978988647e-01 1.470878273248672485e-01 8.208339661359786987e-02 1.152352914214134216e-01
-2.394910305738449097e-01 1.296181529760360718e-01 5.573063343763351440e-02 -1.847610026597976685e-01 -2.659122049808502197e-01 1.533008366823196411e-01 3.277963101863861084e-01 -2.001896500587463379e-01 1.198402792215347290e-01 -4.581426456570625305e-02 -1.345801949501037598e-01 -1.129556968808174133e-01 9.727415442466735840e-02 3.338117850944399834e-03 2.207020670175552368e-01 -1.715887337923049927e-01 -8.023997396230697632e-02 2.678220272064208984e-01 -9.540978074073791504e-02 -1.811164468526840210e-01 4.262283742427825928e-01 4.569629579782485962e-02 7.702479511499404907e-02 -4.081148654222488403e-02 1.870917715132236481e-02 -4.722527787089347839e-02 1.187866926193237305e-01 -9.423526376485824585e-02 -8.212970197200775146e-02 4.156320914626121521e-02 -1.970845609903335571e-01 3.571981191635131836e-01
2.278760820627212524e-02 1.389890313148498535e-01 -2.073803544044494629e-01 2.603801786899566650e-01 -1.619731932878494263e-01 2.458127588033676147e-02 1.509812427684664726e-03 -4.166591912508010864e-02 4.373471438884735107e-02 -3.050484657287597656e-01 -1.672218143939971924e-01 -2.715798914432525635e-01 -2.472450137138366699e-01 9.660999476909637451e-02 7.923477143049240112e-02 -1.059828698635101318e-01 3.375671505928039551e-01 2.675273688510060310e-03 -2.966549694538116455e-01 1.948587037622928619e-02 2.300213277339935303e-01 1.138075888156890869e-01 -5.622046813368797302e-02 1.135730743408203125e-02 1.640353053808212280e-01 7.588079571723937988e-02 -9.389788843691349030e-03 4.032704234123229980e-01 2.142648585140705109e-02 -4.438095912337303162e-02 2.838885188102722168e-01 7.889159023761749268e-02
-4.674965888261795044e-02 4.602584615349769592e-02 -1.108686402440071106e-01 -9.371721744537353516e-02 -1.408366858959197998e-01 1.122180670499801636e-01 4.054017663002014160e-01 -1.567022800445556641e-01 1.282788515090942383e-01 -3.738564252853393555e-01 8.648095279932022095e-02 8.948828279972076416e-02 1.425444334745407104e-01 7.391093671321868896e-02 -2.460329383611679077e-01 -5.040619149804115295e-02 1.393857449293136597e-01 1.481950934976339340e-02 -6.046729162335395813e-03 2.748799882829189301e-02 2.168115228414535522e-01 1.079575121402740479e-01 4.635314643383026123e-02 -1.019143685698509216e-02 1.138379350304603577e-01 -8.783665299415588379e-02 3.997200727462768555e-02 2.220483869314193726e-01 -1.313835531473159790e-01 8.167739957571029663e-02 5.475564002990722656e-01 1.266420483589172363e-01
-2.135661095380783081e-01 1.334423422813415527e-01 4.462618380784988403e-02 1.431056559085845947e-01 -1.154270991683006287e-01 1.161000952124595642e-01 3.678374886512756348e-01 -1.752142459154129028e-01 -9.309075027704238892e-02 -7.202666252851486206e-02 3.110220422968268394e-03 -1.222317069768905640e-01 -3.227382600307464600e-01 1.032918840646743774e-01 1.781139969825744629e-01 4.127212986350059509e-02 4.456125795841217041e-01 -9.927425533533096313e-02 1.318979412317276001e-01 -1.077141687273979187e-01 8.678091317415237427e-02 -3.574421629309654236e-02 -1.977271772921085358e-02 -1.348139345645904541e-01 1.412647515535354614e-01 -1.826560497283935547e-01 4.267689213156700134e-02 3.272128477692604065e-02 -2.513057589530944824e-01 -2.802623212337493896e-01 9.103765711188316345e-03 2.853916883468627930e-01
-1.059836298227310181e-01 2.437136024236679077e-01 -4.020706564188003540e-02 -2.969478964805603027e-01 3.251763060688972473e-03 9.310393035411834717e-02 1.257377266883850098e-01 -1.915325373411178589e-01 1.175085455179214478e-01 -3.022660315036773682e-01 -8.175019174814224243e-02 -1.980902403593063354e-01 -2.544550783932209015e-02 -9.530172497034072876e-02 -7.668182253837585449e-02 2.671968042850494385e-01 1.813121736049652100e-01 3.144671618938446045e-01 4.550844058394432068e-02 1.975576728582382202e-01 -8.335688710212707520e-02 1.980994194746017456e-01 1.863017678260803223e-01 -2.749030292034149170e-02 7.318263500928878784e-02 -4.231717288494110107e-01 -9.405374526977539062e-02 -1.155764758586883545e-01 7.973557710647583008e-02 -4.197224974632263184e-02 2.513184845447540283e-01 -8.870703727006912231e-02
-1.533584743738174438e-01 3.042815998196601868e-02 -1.600763946771621704e-01 1.410778313875198364e-01 -2.487898617982864380e-02 2.435564994812011719e-02 4.078323841094970703e-01 1.706921011209487915e-01 -2.775115706026554108e-02 -1.990234255790710449e-01 1.936454884707927704e-02 -6.998336315155029297e-02 -6.130059063434600830e-02 3.916129097342491150e-02 3.345174491405487061e-01 -1.688636392354965210e-01 3.113224171102046967e-02 3.638162910938262939e-01 8.945310860872268677e-02 5.341917276382446289e-03 2.541427612304687500e-01 -1.387031972408294678e-01 -1.241271570324897766e-02 5.008912459015846252e-02 -3.269824981689453125e-01 -2.742076516151428223e-01 2.365121394395828247e-01 -8.325750380754470825e-02 5.067110061645507812e-02 -2.351249605417251587e-01 4.171692579984664917e-02 9.782883524894714355e-02
1.505679935216903687e-01 2.317606508731842041e-01 -3.032882213592529297e-01 -7.681098580360412598e-02 -1.006134375929832458e-01 1.726602166891098022e-01 1.457143276929855347e-01 -1.261568963527679443e-01 -2.579908668994903564e-01 -3.408925831317901611e-01 2.277594991028308868e-02 7.292132824659347534e-03 -5.216149240732192993e-02 2.091196030378341675e-01 -3.801738098263740540e-02 7.833129912614822388e-02 2.422201335430145264e-01 1.939596980810165405e-01 -9.322883933782577515e-02 6.121343746781349182e-02 2.196399271488189697e-01 1.418473571538925171e-01 1.613747924566268921e-01 1.451444476842880249e-01 -2.097538858652114868e-02 -3.289850950241088867e-01 -1.774292625486850739e-02 -9.317207336425781250e-02 3.562920093536376953e-01 -6.742448359727859497e-02 1.947225332260131836e-01 1.824215170927345753e-03
3.429532051086425781e-02 1.117563247680664062e-01 -2.417873591184616089e-01 -2.819963097572326660e-01 5.250630900263786316e-02 1.861404180526733398e-01 7.572817802429199219e-02 -1.754011958837509155e-01 1.236695330590009689e-02 -4.319237768650054932e-01 6.042464170604944229e-03 -1.505333930253982544e-01 1.611258983612060547e-01 4.402032494544982910e-02 1.450438797473907471e-01 3.647525236010551453e-02 3.154009580612182617e-01 1.544544845819473267e-01 2.194281667470932007e-03 8.970700949430465698e-02 1.357796639204025269e-01 1.470458507537841797e-01 2.371683269739151001e-01 1.357493400573730469e-01 9.207068383693695068e-02 -2.915196120738983154e-01 -8.963683247566223145e-02 -8.522552251815795898e-02 2.353082448244094849e-01 -9.749586880207061768e-02 1.526256203651428223e-01 -2.678061723709106445e-01
-1.559541672468185425e-01 1.472742110490798950e-01 -1.899275779724121094e-01 -4.714937880635261536e-02 -3.010785207152366638e-02 1.168930232524871826e-01 2.823317646980285645e-01 6.032808497548103333e-02 -2.086669206619262695e-02 -1.651451736688613892e-01 -4.054425358772277832e-01 -3.466496244072914124e-02 -1.607294231653213501e-01 -2.289544194936752319e-01 2.901751780882477760e-03 -1.209999695420265198e-01 1.913197785615921021e-01 1.114927604794502258e-01 -1.435958500951528549e-02 -4.601616784930229187e-02 3.783926069736480713e-01 -1.492704302072525024e-01 -1.294043511152267456e-01 -1.460944414138793945e-01 2.638479769229888916e-01 5.995943024754524231e-02 1.830899268388748169e-01 4.458056017756462097e-02 7.571913301944732666e-02 -3.536303341388702393e-01 -1.564089804887771606e-01 1.126655340194702148e-01
5.440264567732810974e-02 8.287896215915679932e-02 -2.494289875030517578e-01 -2.383116185665130615e-01 -7.129774242639541626e-02 -2.042346745729446411e-01 2.123130708932876587e-01 -3.846207857131958008e-01 1.986769139766693115e-01 -9.703921526670455933e-02 -1.186765059828758240e-01 -1.899918913841247559e-01 -1.838115602731704712e-01 5.694644525647163391e-03 1.497279107570648193e-01 -4.199452325701713562e-02 3.494060039520263672e-01 8.271978050470352173e-02 3.585140407085418701e-02 1.048587411642074585e-01 1.851304471492767334e-01 2.398522198200225830e-01 1.249639689922332764e-02 -6.034686416387557983e-02 8.409785106778144836e-03 -2.187486737966537476e-01 -8.020124584436416626e-02 1.752486526966094971e-01 -1.807387918233871460e-01 -2.766076624393463135e-01 3.639716282486915588e-02 -2.047208696603775024e-01
-2.731894142925739288e-02 2.412641942501068115e-01 -2.843915224075317383e-01 -1.606582850217819214e-01 -8.849240094423294067e-02 7.471010833978652954e-02 -7.449885457754135132e-02 -2.037551999092102051e-02 6.389871984720230103e-02 -1.936612427234649658e-01 -1.108345165848731995e-01 -2.366051524877548218e-01 3.040532171726226807e-01 1.339945346117019653e-01 1.626160442829132080e-01 1.329192221164703369e-01 3.690479993820190430e-01 7.968025654554367065e-02 1.553994510322809219e-02 1.058476567268371582e-01 2.929721474647521973e-01 2.538087964057922363e-01 -2.184211742132902145e-03 1.522955596446990967e-01 5.230076238512992859e-02 -2.723008692264556885e-01 -5.061047151684761047e-02 1.948244571685791016e-01 -4.425545036792755127e-02 -2.713446319103240967e-01 1.697112917900085449e-01 -3.713556379079818726e-02
4.084814339876174927e-02 7.397515326738357544e-02 -2.810419499874114990e-01 -2.808423042297363281e-01 -9.896000474691390991e-02 1.591086238622665405e-01 -8.639772236347198486e-02 -3.044273555278778076e-01 -7.148833572864532471e-02 -3.212544023990631104e-01 -6.025930866599082947e-02 -1.524673849344253540e-01 3.113644570112228394e-02 1.022480800747871399e-01 1.056667789816856384e-01 -6.524900346994400024e-02 4.005154669284820557e-01 1.769715100526809692e-01 -1.879736334085464478e-01 -2.455311641097068787e-02 1.434241384267807007e-01 2.111248224973678589e-01 2.228128165006637573e-01 1.119894012808799744e-01 1.627830862998962402e-01 -2.750191986560821533e-01 -1.102500930428504944e-01 -1.171796098351478577e-01 8.313136547803878784e-02 9.151963144540786743e-02 1.375198662281036377e-01 -1.431613415479660034e-01
-9.996923804283142090e-02 2.110469341278076172e-01 -1.789580136537551880e-01 3.668268024921417236e-02 7.169431447982788086e-02 2.274062335491180420e-01 2.451467812061309814e-01 1.384555697441101074e-01 3.861267492175102234e-02 -1.647073030471801758e-01 -3.395545482635498047e-01 -1.843414306640625000e-01 6.527889519929885864e-02 -8.024270832538604736e-02 -6.239425390958786011e-02 -2.846188843250274658e-01 1.283068023622035980e-02 1.312568336725234985e-01 -2.910017594695091248e-02 8.821204304695129395e-02 1.878631860017776489e-01 2.096858248114585876e-02 -1.473517566919326782e-01 -4.438082128763198853e-02 2.738741934299468994e-01 6.333185732364654541e-02 3.746805787086486816e-01 1.637482643127441406e-02 -8.470939844846725464e-02 -3.404619097709655762e-01 -2.117748856544494629e-01 1.715449094772338867e-01
-1.236417144536972046e-01 2.936289608478546143e-01 2.734548039734363556e-02 -2.430453300476074219e-01 2.377361804246902466e-02 -1.341678053140640259e-01 2.815030515193939209e-01 -1.054012849926948547e-01 1.384219676256179810e-01 -1.761627942323684692e-01 -2.245820164680480957e-01 9.226191788911819458e-02 4.309925250709056854e-03 -2.434814125299453735e-01 3.130566775798797607e-01 -6.125591322779655457e-02 3.127613961696624756e-01 2.385484725236892700e-01 -4.572688043117523193e-02 4.478335753083229065e-02 8.658141642808914185e-02 1.439163535833358765e-01 2.209486998617649078e-02 -1.625857204198837280e-01 4.578181803226470947e-01 -9.597152471542358398e-03 8.168846368789672852e-02 -2.389688603579998016e-02 1.232872381806373596e-01 3.381679579615592957e-02 -1.286390051245689392e-02 1.102726384997367859e-01
-3.854644298553466797e-02 1.988464146852493286e-01 -1.427825391292572021e-01 8.148226141929626465e-02 1.382078528404235840e-01 1.890798807144165039e-01 4.178243875503540039e-01 9.597173333168029785e-02 -1.011059507727622986e-01 -3.284722566604614258e-01 1.593308523297309875e-02 -9.613871574401855469e-02 7.909289561212062836e-03 2.121289968490600586e-01 7.383821904659271240e-02 1.032946482300758362e-01 -5.240166559815406799e-02 3.742729127407073975e-02 2.098945342004299164e-02 -4.294409602880477905e-02 7.959830015897750854e-02 2.956634163856506348e-01 -1.095482409000396729e-01 1.291080117225646973e-01 4.180324971675872803e-01 -9.525259584188461304e-02 2.647187933325767517e-02 9.941165894269943237e-02 -1.272524707019329071e-02 -1.035267710685729980e-01 4.570285230875015259e-02 4.102211296558380127e-01
1.377311348915100098e-02 1.246075034141540527e-01 -6.809502840042114258e-02 -3.441351056098937988e-01 4.480818659067153931e-02 2.664686441421508789e-01 2.283298373222351074e-01 -1.232179701328277588e-01 -4.760735332965850830e-01 -1.045995354652404785e-01 -1.518666148185729980e-01 -2.020406723022460938e-01 1.973070576786994934e-02 2.958177402615547180e-02 -1.317257806658744812e-02 7.197430729866027832e-02 2.213312238454818726e-01 -1.083250623196363449e-02 -2.778797969222068787e-02 2.399580329656600952e-01 1.899606585502624512e-01 1.743892580270767212e-01 -1.192507818341255188e-01 1.521762311458587646e-01 1.059853881597518921e-01 1.757812201976776123e-01 2.373959124088287354e-01 -6.998510099947452545e-03 1.666701287031173706e-01 -2.362121641635894775e-01 1.385791301727294922e-01 1.220393087714910507e-02
-1.054299995303153992e-01 3.098344206809997559e-01 -1.101176813244819641e-01 7.556252926588058472e-02 3.925527632236480713e-02 1.510587930679321289e-01 2.804578840732574463e-01 1.757902652025222778e-01 1.052162945270538330e-01 -3.230013251304626465e-01 5.545325949788093567e-02 7.776450365781784058e-02 9.938684292137622833e-03 -9.153957664966583252e-02 3.145271539688110352e-01 -4.267153516411781311e-02 2.478394843637943268e-02 8.349422365427017212e-02 7.356113195419311523e-02 -1.796914041042327881e-01 3.433963060379028320e-01 2.667992115020751953e-01 3.388932645320892334e-01 1.218720376491546631e-01 5.973473191261291504e-02 1.128836199641227722e-01 1.336126308888196945e-02 -1.254110336303710938e-01 -1.319702416658401489e-01 -2.215458750724792480e-01 1.746879816055297852e-01 -1.185834780335426331e-01
-7.320034503936767578e-02 4.920274391770362854e-02 -1.949396580457687378e-01 -2.833066880702972412e-01 -1.606306433677673340e-01 -2.570524513721466064e-01 -1.000302582979202271e-01 -2.716657221317291260e-01 2.777847945690155029e-01 -2.392838299274444580e-01 -1.951508522033691406e-01 -9.002856165170669556e-02 1.636091321706771851e-01 -9.856138378381729126e-02 1.645031422376632690e-01 -1.037078574299812317e-01 1.672537773847579956e-01 1.989196389913558960e-01 -2.576374113559722900e-01 -3.110442776232957840e-03 2.905511260032653809e-01 -6.247477978467941284e-02 3.087697625160217285e-01 7.390074431896209717e-02 9.451528638601303101e-02 2.682424709200859070e-02 -1.162389516830444336e-01 -1.293581444770097733e-02 5.381781235337257385e-02 -1.515516191720962524e-01 2.660309076309204102e-01 1.844590529799461365e-02
-1.806873232126235962e-01 1.489098519086837769e-01 1.765684485435485840e-01 -2.816105484962463379e-01 -2.213782221078872681e-01 3.980335593223571777e-01 2.538076937198638916e-01 1.147121656686067581e-02 1.197678074240684509e-01 -1.792719662189483643e-01 -1.071626320481300354e-01 -3.101194463670253754e-02 -2.025603652000427246e-01 2.107255160808563232e-01 3.583995252847671509e-02 -1.949445456266403198e-01 1.827354542911052704e-03 3.962752223014831543e-01 4.142973944544792175e-02 -1.512940693646669388e-02 2.853294610977172852e-01 -1.039461120963096619e-01 2.501284517347812653e-02 -6.438079476356506348e-02 -6.031313911080360413e-02 -3.070850670337677002e-02 -9.826733171939849854e-02 -2.321596443653106689e-02 -1.173931509256362915e-01 -3.019087016582489014e-01 -5.811333283782005310e-02 -1.323279342614114285e-03
-2.502817809581756592e-01 2.555123567581176758e-01 -2.097445577383041382e-01 3.226537629961967468e-02 -3.604370728135108948e-02 2.342740297317504883e-01 2.250259667634963989e-01 -1.917565166950225830e-01 -4.925000295042991638e-02 -1.012588366866111755e-01 -6.109777837991714478e-02 -2.994757592678070068e-01 5.640128999948501587e-02 1.599819362163543701e-01 4.683082923293113708e-03 2.482688985764980316e-02 9.119506925344467163e-02 2.380448207259178162e-02 2.537471950054168701e-01 -1.564916223287582397e-02 2.310662269592285156e-01 1.501528620719909668e-01 2.535003721714019775e-01 -3.619521260261535645e-01 1.237961277365684509e-01 2.257543429732322693e-02 4.165027290582656860e-02 6.694409996271133423e-02 -1.377570629119873047e-01 -3.776403367519378662e-01 -1.394207179546356201e-01 1.153706107288599014e-02
7.025326788425445557e-02 1.105583682656288147e-01 -1.707885861396789551e-01 -1.217313408851623535e-01 -6.422131508588790894e-02 -5.781309679150581360e-03 6.814181059598922729e-02 -1.404141038656234741e-01 -1.383195668458938599e-01 -3.152423799037933350e-01 -2.379208803176879883e-02 -3.876248896121978760e-01 -3.303954899311065674e-01 -3.315811604261398315e-02 1.790205091238021851e-01 -8.890215307474136353e-03 6.227209791541099548e-02 1.670968136750161648e-03 6.299448758363723755e-02 -4.187867045402526855e-03 -5.078427866101264954e-02 1.376488804817199707e-01 -1.331012845039367676e-01 -1.015797331929206848e-01 3.602126240730285645e-01 6.922903656959533691e-02 -6.885685026645660400e-02 -1.117863878607749939e-01 2.238081991672515869e-01 -3.078529834747314453e-01 2.027443051338195801e-01 3.216213881969451904e-01
-8.135573565959930420e-02 2.682828903198242188e-01 3.469462040811777115e-03 2.224748432636260986e-01 1.655947789549827576e-02 -1.211617887020111084e-02 2.779514789581298828e-01 -1.605217158794403076e-01 -1.099504530429840088e-01 -3.134098947048187256e-01 1.065883636474609375e-01 -2.250534594058990479e-01 -3.939129784703254700e-02 1.452152431011199951e-01 1.923879534006118774e-01 -2.258955240249633789e-01 2.460360378026962280e-01 -2.496733516454696655e-02 1.682848334312438965e-01 -8.631698787212371826e-02 2.813664376735687256e-01 3.070077300071716309e-02 -1.263287365436553955e-01 1.180697977542877197e-01 1.561765819787979126e-01 -3.836869001388549805e-01 2.633367180824279785e-01 -3.743540868163108826e-02 1.036265939474105835e-01 -1.418605297803878784e-01 -6.055670604109764099e-02 -4.032637178897857666e-02
-1.155728623270988464e-01 3.217780590057373047e-01 2.152935229241847992e-02 -1.121085323393344879e-02 1.294935401529073715e-02 -5.855492502450942993e-02 2.934825122356414795e-01 -1.940191239118576050e-01 1.416190713644027710e-01 -1.893889605998992920e-01 -2.804630100727081299e-01 8.018832653760910034e-02 -9.276682138442993164e-02 -2.515915632247924805e-01 -5.154306069016456604e-03 -1.046730130910873413e-01 2.926332056522369385e-01 2.492990195751190186e-01 7.889895886182785034e-02 4.495348781347274780e-02 4.192835688591003418e-01 1.372577399015426636e-01 -1.515235900878906250e-01 1.818548515439033508e-02 1.158349364995956421e-01 -1.198978796601295471e-01 -1.476931385695934296e-03 -1.141981407999992371e-01 1.529454439878463745e-01 -1.129550561308860779e-01 -1.841642111539840698e-01 2.153539359569549561e-01
-3.370957076549530029e-02 1.586041748523712158e-01 6.176364049315452576e-02 -1.784904897212982178e-01 -1.512043029069900513e-01 3.400428891181945801e-01 4.631766974925994873e-01 -3.856287151575088501e-02 2.723613195121288300e-02 -7.341043651103973389e-02 -5.365294218063354492e-02 -2.738029360771179199e-01 -3.528502304106950760e-03 -2.657607793807983398e-01 1.564192622900009155e-01 1.265038177371025085e-02 -3.705783933401107788e-02 2.083163559436798096e-01 4.188449680805206299e-01 -1.191163584589958191e-01 1.178369522094726562e-01 1.734583266079425812e-02 1.618262827396392822e-01 9.681006893515586853e-03 1.397427767515182495e-01 -9.834423661231994629e-02 1.501147542148828506e-02 1.420887261629104614e-01 3.233244642615318298e-02 -2.036450207233428955e-01 1.765414923429489136e-01 -7.824810594320297241e-02
9.954881668090820312e-02 1.233333814889192581e-02 -1.383117437362670898e-01 -1.022232472896575928e-01 -1.481350064277648926e-01 2.219057530164718628e-01 3.001541495323181152e-01 -1.433979719877243042e-01 2.233376204967498779e-01 -3.440133035182952881e-01 7.414340227842330933e-02 2.182402275502681732e-02 1.799565404653549194e-01 1.442142426967620850e-01 -2.188418805599212646e-01 -1.333056390285491943e-01 1.965779811143875122e-01 3.826034069061279297e-02 -7.298045605421066284e-02 7.433098554611206055e-02 2.450174093246459961e-01 3.083905279636383057e-01 -4.529958218336105347e-02 -1.280041784048080444e-01 2.794141322374343872e-02 -1.326425671577453613e-01 -1.352330446243286133e-01 -4.492285102605819702e-02 -1.344359219074249268e-01 6.292673945426940918e-02 4.376108348369598389e-01 9.340041875839233398e-02
-2.214551866054534912e-01 8.538112044334411621e-02 -2.320945858955383301e-01 -2.100561559200286865e-01 -1.179675906896591187e-01 -7.650621235370635986e-02 3.529995381832122803e-01 8.720926940441131592e-03 6.555083394050598145e-02 -1.136844903230667114e-01 -1.758123487234115601e-01 -3.854807019233703613e-01 -1.912243962287902832e-01 1.701813787221908569e-01 -6.045090779662132263e-02 -1.682722121477127075e-01 1.352557092905044556e-01 3.181881010532379150e-01 -2.922879755496978760e-01 -1.801059581339359283e-02 1.793050616979598999e-01 2.021465217694640160e-03 -2.484847791492938995e-02 -6.097731739282608032e-02 2.414733320474624634e-01 -1.235219240188598633e-01 -1.785676181316375732e-01 -3.918624948710203171e-03 2.135085165500640869e-01 8.615507185459136963e-02 6.206123903393745422e-02 -5.369948223233222961e-02
-4.605462891049683094e-04 6.934363394975662231e-02 -1.662487089633941650e-01 1.143322093412280083e-03 -4.539921134710311890e-02 1.139142066240310669e-01 2.549631893634796143e-01 -2.588169872760772705e-01 6.936903297901153564e-02 -2.532863020896911621e-01 -8.288925886154174805e-02 -1.410719603300094604e-01 1.743686646223068237e-01 -4.194785356521606445e-01 1.349126994609832764e-01 -9.625454992055892944e-02 5.690655484795570374e-02 1.522154510021209717e-01 -1.647060811519622803e-01 2.260694652795791626e-02 2.174608707427978516e-01 -2.326626330614089966e-01 2.134477794170379639e-01 1.863586902618408203e-01 3.863017261028289795e-01 1.435754001140594482e-01 4.851317405700683594e-02 1.381412893533706665e-01 -7.796156406402587891e-02 1.127115730196237564e-02 -8.480659872293472290e-02 2.247576713562011719e-01
-1.208515092730522156e-01 4.451901614665985107e-01 -2.009557336568832397e-01 1.800796985626220703e-01 -1.672219932079315186e-01 2.442096471786499023e-01 2.041969746351242065e-01 -7.764888554811477661e-02 3.074479699134826660e-01 -1.717715561389923096e-01 2.878272235393524170e-01 -8.062171190977096558e-02 -2.425096184015274048e-02 -2.788257598876953125e-02 1.527794599533081055e-01 -1.796887964010238647e-01 -3.425825759768486023e-02 2.720708586275577545e-02 -4.884945601224899292e-02 2.821694314479827881e-02 -9.505714289844036102e-03 3.221095502376556396e-01 -1.132861748337745667e-01 -1.687845401465892792e-02 2.244795113801956177e-01 1.657847501337528229e-02 6.923649460077285767e-02 7.164067029953002930e-02 2.147464603185653687e-01 -7.560306787490844727e-02 5.072093755006790161e-02 2.676485776901245117e-01
-9.943440556526184082e-02 5.181177705526351929e-02 3.143743053078651428e-02 -8.970563858747482300e-02 -4.646794497966766357e-02 3.458511829376220703e-02 2.895384430885314941e-01 1.196213066577911377e-02 -2.906264960765838623e-01 -3.156237006187438965e-01 -1.402543932199478149e-01 2.379568368196487427e-01 -8.366456627845764160e-02 -5.942576564848423004e-03 2.408447563648223877e-01 -1.435019075870513916e-02 4.513426721096038818e-01 1.349660158157348633e-01 -7.087901234626770020e-02 1.382749974727630615e-01 2.458386495709419250e-02 2.185444682836532593e-01 3.005537763237953186e-02 -1.993337571620941162e-01 2.759737372398376465e-01 -1.441342532634735107e-01 2.874866686761379242e-02 -5.213677138090133667e-02 -1.617127843201160431e-02 -1.115386933088302612e-02 3.509251773357391357e-01 -7.968375831842422485e-02
1.757809519767761230e-01 2.287129312753677368e-02 -1.273644566535949707e-01 -1.511574238538742065e-01 -4.585848152637481689e-01 -6.974510103464126587e-02 1.716360747814178467e-01 -8.355384320020675659e-02 -1.939329653978347778e-01 -1.156273707747459412e-01 -1.651439517736434937e-01 -2.508768439292907715e-01 -4.952798783779144287e-02 2.140351757407188416e-02 2.423389581963419914e-03 -2.412186861038208008e-01 4.052331745624542236e-01 -7.933939248323440552e-02 6.384777277708053589e-02 5.409088358283042908e-02 6.366883963346481323e-02 6.578942388296127319e-02 1.869536750018596649e-02 2.335533266887068748e-03 2.585849165916442871e-01 7.052929699420928955e-02 1.448870003223419189e-01 3.443927168846130371e-01 -8.128543943166732788e-02 -2.361944466829299927e-01 1.245204433798789978e-01 -4.571516066789627075e-03
-3.689739108085632324e-01 1.121686026453971863e-02 -2.081894725561141968e-01 -1.377242952585220337e-01 1.262713521718978882e-01 3.175296485424041748e-01 8.162485063076019287e-02 -7.626340538263320923e-02 1.612251847982406616e-01 -2.741568684577941895e-01 -2.602755427360534668e-01 -1.958883702754974365e-01 -4.752992838621139526e-02 -9.696926176548004150e-02 6.789632886648178101e-02 -4.872402176260948181e-02 1.675575077533721924e-01 -1.473471969366073608e-01 -2.599593698978424072e-01 7.011814415454864502e-02 1.682141423225402832e-01 7.605838775634765625e-02 -1.915842592716217041e-01 2.010461986064910889e-01 3.637447208166122437e-02 -9.462700039148330688e-02 1.963704079389572144e-01 -3.289206326007843018e-01 2.488931827247142792e-02 -1.004159823060035706e-01 1.975362151861190796e-01 -7.757651060819625854e-02
1.370508819818496704e-01 4.795340597629547119e-01 -8.433911204338073730e-02 6.829551421105861664e-03 4.428793862462043762e-02 9.106522053480148315e-02 3.583120405673980713e-01 2.056846953928470612e-02 -1.206819787621498108e-01 -2.367906570434570312e-01 -1.961064636707305908e-01 -1.674157232046127319e-01 -1.887158006429672241e-01 -5.904910713434219360e-02 -1.319827884435653687e-01 -5.074412375688552856e-02 5.825796350836753845e-02 1.567306667566299438e-01 4.075656086206436157e-02 -2.173566371202468872e-01 3.393102288246154785e-01 -6.833835691213607788e-02 2.061209082603454590e-01 1.778497695922851562e-01 1.016250327229499817e-01 -2.165220677852630615e-01 6.609842181205749512e-02 -8.118930459022521973e-02 2.885758690536022186e-02 -7.937913388013839722e-02 2.422341108322143555e-01 -6.373530626296997070e-02
-2.474482357501983643e-01 1.079345643520355225e-01 1.052757948637008667e-01 -2.329697310924530029e-01 -1.624307185411453247e-01 1.848018914461135864e-01 3.782184720039367676e-01 -2.594583928585052490e-01 4.623783007264137268e-02 -8.222878724336624146e-02 -2.020217664539813995e-02 -9.613207727670669556e-02 -1.279057562351226807e-01 1.136273592710494995e-01 1.365022808313369751e-01 -1.006862893700599670e-01 -3.650018572807312012e-02 1.532648056745529175e-01 -3.097729980945587158e-01 2.379242889583110809e-02 3.310513198375701904e-01 1.156370863318443298e-01 -3.520480543375015259e-02 -1.441529393196105957e-01 1.403853595256805420e-01 -8.866921067237854004e-02 1.125010997056961060e-01 -2.810199856758117676e-01 6.824737787246704102e-02 1.371984034776687622e-01 -9.266915917396545410e-02 3.109111487865447998e-01
-2.181146889925003052e-01 4.486389160156250000e-01 -1.902898848056793213e-01 -3.264437988400459290e-02 -8.364755660295486450e-03 -2.591549232602119446e-02 2.314390093088150024e-01 -1.466889232397079468e-01 1.950612515211105347e-01 -1.008610278367996216e-01 -1.100757047533988953e-01 2.265367358922958374e-01 1.325455009937286377e-01 -2.497728019952774048e-01 9.325259178876876831e-02 -1.267040222883224487e-01 1.061334460973739624e-01 2.049698084592819214e-01 1.153534948825836182e-01 9.836899489164352417e-02 3.961084783077239990e-01 2.169536054134368896e-01 -1.513114273548126221e-01 7.629397325217723846e-03 1.237451285123825073e-02 -1.931938827037811279e-01 -9.745022654533386230e-02 -1.375252194702625275e-02 2.053429558873176575e-02 -9.263088554143905640e-02 -7.751206308603286743e-02 2.373415678739547729e-01
-1.199534162878990173e-01 2.485437393188476562e-01 9.211536496877670288e-02 9.440583735704421997e-02 -1.947110444307327271e-01 1.586444824934005737e-01 4.379457533359527588e-01 -1.240689978003501892e-01 2.024239674210548401e-02 1.539519871585071087e-03 -1.267823576927185059e-01 -3.278934955596923828e-01 1.730013936758041382e-01 -1.649232804775238037e-01 1.695510894060134888e-01 -1.495553404092788696e-01 2.419292740523815155e-02 -1.317571997642517090e-01 3.377024829387664795e-01 1.681353151798248291e-01 2.303073108196258545e-01 2.127536386251449585e-01 -1.235689595341682434e-01 -3.346556052565574646e-02 -7.288556545972824097e-02 3.601697832345962524e-02 6.334023177623748779e-02 2.110624760389328003e-01 1.363768428564071655e-01 -1.628280729055404663e-01 6.165940687060356140e-02 1.577690094709396362e-01
-2.470914125442504883e-01 3.076310455799102783e-01 -4.181794077157974243e-02 -9.496179223060607910e-02 4.286537691950798035e-02 3.048035204410552979e-01 4.920604825019836426e-01 -1.995279490947723389e-01 -2.144987322390079498e-02 -4.243767261505126953e-02 1.551739275455474854e-01 -3.443418815732002258e-02 -7.048198580741882324e-02 -2.629768103361129761e-02 1.510927975177764893e-01 -1.113224551081657410e-01 1.201526895165443420e-01 -1.623732224106788635e-02 -1.221032813191413879e-01 -1.833958476781845093e-01 1.746164113283157349e-01 1.588433682918548584e-01 1.787377335131168365e-02 -2.792171575129032135e-02 1.062819883227348328e-01 -1.493392884731292725e-01 -2.686283178627490997e-02 -1.469527184963226318e-01 -9.085828438401222229e-03 -2.849529385566711426e-01 -2.826435565948486328e-01 2.265182584524154663e-01
-1.274065226316452026e-01 8.448129892349243164e-02 -3.345466256141662598e-01 -2.146096229553222656e-01 1.743334084749221802e-01 2.038660645484924316e-01 3.086389005184173584e-01 2.406117022037506104e-01 -1.186170801520347595e-01 -2.716751098632812500e-01 -4.298367351293563843e-02 6.312161684036254883e-02 9.187853336334228516e-02 1.612312644720077515e-01 2.562638819217681885e-01 -1.751783639192581177e-01 -1.786454394459724426e-02 -4.079248756170272827e-02 -3.594627678394317627e-01 2.744438685476779938e-02 1.961540281772613525e-01 1.226348206400871277e-01 1.562905013561248779e-01 -2.247737720608711243e-02 -1.046799942851066589e-01 1.041550859808921814e-01 -1.812947541475296021e-02 2.790189720690250397e-02 -1.723548620939254761e-01 -2.752202451229095459e-01 1.188007071614265442e-01 -1.271391361951828003e-01
-3.018209338188171387e-01 4.248884916305541992e-01 1.310227662324905396e-01 -9.726239740848541260e-02 -1.651705205440521240e-01 1.995894312858581543e-01 2.339451611042022705e-01 -4.217823594808578491e-02 -6.126746907830238342e-02 -1.067339256405830383e-01 4.910554364323616028e-02 1.529763191938400269e-01 4.764211922883987427e-02 -1.508539319038391113e-01 -6.645126268267631531e-04 -6.573158502578735352e-02 2.959844768047332764e-01 -1.687283962965011597e-01 -2.231189428130164742e-04 -2.204255014657974243e-01 2.840146124362945557e-01 8.778952062129974365e-02 1.958214491605758667e-01 7.480925321578979492e-02 -8.747914433479309082e-02 -2.571984231472015381e-01 7.044888287782669067e-02 1.351269185543060303e-01 -1.858699917793273926e-01 -2.434185445308685303e-01 4.449165612459182739e-02 1.342789083719253540e-01
1.148246899247169495e-01 2.593772113323211670e-01 -2.930635511875152588e-01 -3.116872608661651611e-01 -2.632758617401123047e-01 4.234854504466056824e-02 7.872933149337768555e-02 -4.928433336317539215e-03 1.730511635541915894e-01 -1.115237474441528320e-01 -1.944743394851684570e-01 -1.708390116691589355e-01 1.727552413940429688e-01 -1.706649549305438995e-02 1.406909078359603882e-01 1.610569655895233154e-01 2.293151468038558960e-01 1.566532552242279053e-01 -1.275066435337066650e-01 1.698542982339859009e-01 1.548964530229568481e-03 1.857214719057083130e-01 -5.457974970340728760e-02 2.349333763122558594e-01 4.776537045836448669e-02 -1.476576775312423706e-01 -1.713393926620483398e-01 -1.376598179340362549e-01 -1.347087174654006958e-01 -3.993241488933563232e-01 8.801995217800140381e-02 3.559405356645584106e-02
-6.839789450168609619e-02 2.797368168830871582e-02 2.372493743896484375e-01 -1.887607872486114502e-01 -3.226081132888793945e-01 1.170658692717552185e-01 2.948423326015472412e-01 -9.999016672372817993e-02 1.482986146584153175e-03 7.208141684532165527e-02 -3.440796956419944763e-02 -7.981394417583942413e-03 2.050591707229614258e-01 -9.671203792095184326e-02 1.076046228408813477e-01 -3.240872025489807129e-01 2.282857745885848999e-01 4.120153486728668213e-01 1.700538210570812225e-02 -1.171859055757522583e-01 3.364893496036529541e-01 1.299462933093309402e-02 5.663115531206130981e-03 1.410965472459793091e-01 3.352129086852073669e-02 -1.786237508058547974e-01 1.114163640886545181e-02 -1.095625385642051697e-02 -1.836996525526046753e-01 -7.559560984373092651e-02 1.847288906574249268e-01 1.933009326457977295e-01
-1.124010086059570312e-01 4.692165851593017578e-01 -7.745186239480972290e-02 7.616753224283456802e-03 -1.201147362589836121e-01 4.113119840621948242e-02 4.499312862753868103e-02 1.013553068041801453e-01 -2.777341306209564209e-01 -2.227836102247238159e-01 -1.970224268734455109e-02 -1.278479099273681641e-01 7.265384774655103683e-04 -1.232406124472618103e-01 -1.086200997233390808e-01 -1.770811229944229126e-01 3.597674965858459473e-01 -1.330941766500473022e-01 -1.720941811800003052e-01 3.461576998233795166e-03 2.377186864614486694e-01 -1.406611353158950806e-01 -5.743119865655899048e-03 -2.786901593208312988e-02 2.337700128555297852e-01 -6.609100103378295898e-02 -1.320827007293701172e-01 -1.700836606323719025e-02 -6.176370754837989807e-02 -4.219714105129241943e-01 -7.037402689456939697e-02 -1.158549115061759949e-01
6.529980804771184921e-03 2.065231092274188995e-03 -4.093045592308044434e-01 7.715539634227752686e-02 -2.565319836139678955e-01 7.647641003131866455e-02 3.052783608436584473e-01 -3.342990204691886902e-02 -1.649448834359645844e-02 -1.104192584753036499e-01 -1.679579764604568481e-01 -4.657776653766632080e-01 1.153151914477348328e-01 1.138884648680686951e-01 8.958334103226661682e-03 -1.617522537708282471e-01 2.491853237152099609e-01 1.748889386653900146e-01 -1.035951897501945496e-01 7.328032981604337692e-03 1.398668885231018066e-01 2.321696132421493530e-01 -4.015873000025749207e-02 -1.417791694402694702e-01 1.335406005382537842e-01 -1.774390935897827148e-01 -1.011085584759712219e-01 -9.632798284292221069e-02 2.782251238822937012e-01 1.790268346667289734e-02 4.879816249012947083e-02 5.281432345509529114e-02
-5.383931100368499756e-02 4.563547298312187195e-02 -1.290323287248611450e-01 -3.265410065650939941e-01 -6.252044346183538437e-03 2.710087299346923828e-01 3.476137816905975342e-01 -4.579947143793106079e-02 -2.569403350353240967e-01 2.654745941981673241e-03 -1.051736846566200256e-01 -2.488654851913452148e-01 -1.962279528379440308e-01 -1.834974735975265503e-01 5.528916418552398682e-02 1.380772143602371216e-01 2.027592658996582031e-01 5.170005932450294495e-02 -4.595154523849487305e-02 6.579803675413131714e-02 1.530620008707046509e-01 7.563324272632598877e-02 -7.154285162687301636e-02 -7.565661333501338959e-03 9.637582302093505859e-02 2.249372005462646484e-01 2.788533866405487061e-01 -2.037093937397003174e-01 1.960499286651611328e-01 -3.582475781440734863e-01 -6.388700753450393677e-02 8.633232861757278442e-02
-3.867442905902862549e-01 8.306547068059444427e-03 2.658571675419807434e-02 -1.010407954454421997e-01 2.664163708686828613e-02 2.120630592107772827e-01 2.039670199155807495e-01 -5.538217723369598389e-02 -2.500668466091156006e-01 -2.365059554576873779e-01 2.691006660461425781e-01 7.050434499979019165e-02 2.853739447891712189e-02 -1.854961663484573364e-01 -1.119930669665336609e-02 -1.507277339696884155e-01 2.762019634246826172e-01 1.865459084510803223e-01 -1.248606368899345398e-01 1.280153393745422363e-01 9.607272595167160034e-02 1.534174978733062744e-01 -5.829665809869766235e-02 -1.925760507583618164e-01 2.311489433050155640e-01 -1.050703972578048706e-01 1.793194264173507690e-01 -1.099990904331207275e-01 9.329432994127273560e-02 -2.573768794536590576e-01 1.268127858638763428e-01 2.812519073486328125e-01
2.074634656310081482e-02 1.907783597707748413e-01 1.235729679465293884e-01 -7.007563114166259766e-02 -2.752518057823181152e-01 -1.843834668397903442e-02 1.427306383848190308e-01 -2.208058387041091919e-01 -5.225233733654022217e-02 -3.078539073467254639e-01 4.547460377216339111e-02 -1.667113304138183594e-01 7.220257818698883057e-02 -1.745013520121574402e-02 -1.277443766593933105e-01 -5.215519666671752930e-01 -5.315602943301200867e-02 1.255552768707275391e-01 -4.377835243940353394e-02 1.177755445241928101e-01 3.450499176979064941e-01 6.832607835531234741e-02 9.766735881567001343e-02 -2.147126244381070137e-03 9.516500681638717651e-02 -8.236857503652572632e-02 -4.310089349746704102e-02 7.467322051525115967e-02 -4.384300485253334045e-02 -2.026512473821640015e-01 2.914890646934509277e-01 -2.401349097490310669e-01
-3.122457675635814667e-02 2.742782235145568848e-01 -2.312231212854385376e-01 -1.072097420692443848e-01 2.127204090356826782e-01 -1.976242214441299438e-01 5.747418850660324097e-02 -1.773978173732757568e-01 1.204770579934120178e-01 -3.378370106220245361e-01 -1.671644151210784912e-01 -1.774929612874984741e-01 1.076220255345106125e-02 1.766144633293151855e-01 -6.216451153159141541e-02 -4.247145354747772217e-02 3.591605722904205322e-01 1.043718382716178894e-01 -1.565414965152740479e-01 1.322638541460037231e-01 2.274024039506912231e-01 2.125572860240936279e-01 -3.803367167711257935e-02 1.108596175909042358e-01 2.137280702590942383e-01 -2.628985643386840820e-01 -9.773872792720794678e-02 5.685653164982795715e-02 2.994816750288009644e-02 -1.569273918867111206e-01 1.611038446426391602e-01 -2.076310962438583374e-01
-9.777333587408065796e-02 -4.287798888981342316e-03 -2.330277711153030396e-01 -8.635899424552917480e-02 -2.417194545269012451e-01 1.133021861314773560e-01 3.416149020195007324e-01 -1.775305122137069702e-01 -1.121327280998229980e-01 -5.927925556898117065e-02 -5.374229326844215393e-02 1.848735958337783813e-01 9.233072400093078613e-02 -4.481097683310508728e-02 2.320093214511871338e-01 -1.628082245588302612e-01 4.660088121891021729e-01 -1.135925501585006714e-01 -1.305490136146545410e-01 1.960262060165405273e-01 1.682911664247512817e-01 -2.799347974359989166e-02 -3.397852927446365356e-02 -4.993161186575889587e-03 9.757186472415924072e-02 -1.027912124991416931e-01 1.796294450759887695e-01 -2.937777042388916016e-01 -3.245597332715988159e-02 -2.615699172019958496e-01 -1.962186396121978760e-01 -5.198490619659423828e-02
-9.632126986980438232e-02 3.587134182453155518e-01 -3.134153957944363356e-04 4.692605882883071899e-02 8.492421358823776245e-02 1.972831636667251587e-01 2.294829338788986206e-01 -1.145118102431297302e-02 -1.787551194429397583e-01 -1.295531988143920898e-01 9.806319139897823334e-04 -1.392291486263275146e-01 -1.463893502950668335e-01 -2.490495145320892334e-01 3.272583186626434326e-01 -3.537086844444274902e-01 1.892921142280101776e-02 1.665306091308593750e-01 -9.618493169546127319e-02 2.530463039875030518e-01 9.227745234966278076e-02 -1.898405849933624268e-01 2.297935932874679565e-01 -2.182348221540451050e-01 -1.827291958034038544e-02 -1.596375554800033569e-01 -1.539851576089859009e-01 -1.212192401289939880e-01 1.874850988388061523e-01 -1.967672072350978851e-02 1.599397808313369751e-01 -7.368270307779312134e-02
-1.509391516447067261e-01 2.806744575500488281e-01 -3.055199086666107178e-01 -3.165160119533538818e-01 -1.842636987566947937e-02 3.382430672645568848e-01 1.647892296314239502e-01 -9.824278764426708221e-03 2.111003249883651733e-01 -1.925642639398574829e-01 1.601812094449996948e-01 -1.383658200502395630e-01 1.800865828990936279e-01 2.200353294610977173e-01 5.624913424253463745e-02 4.495513439178466797e-02 3.948321640491485596e-01 2.688910253345966339e-02 5.285463109612464905e-02 7.815995486453175545e-04 8.500582724809646606e-02 -2.057183980941772461e-01 1.149661000818014145e-02 -9.018003940582275391e-03 -2.499654330313205719e-02 -8.318454772233963013e-02 -3.046518564224243164e-01 1.190943494439125061e-01 5.399586260318756104e-02 -3.532098233699798584e-02 1.373935788869857788e-01 6.070565059781074524e-02
5.024071782827377319e-02 2.767211198806762695e-01 -1.273776292800903320e-01 -1.522721499204635620e-01 -5.715460702776908875e-02 7.869396358728408813e-02 1.210041642189025879e-01 7.165805250406265259e-02 -1.398543417453765869e-01 -3.690224289894104004e-01 -4.199394211173057556e-02 5.112723913043737411e-03 -2.720774710178375244e-01 -2.326732873916625977e-02 1.644576638936996460e-01 -1.358550414443016052e-02 1.905205845832824707e-01 9.210715442895889282e-02 -2.288644164800643921e-01 3.213586807250976562e-01 1.743208616971969604e-01 9.330987185239791870e-02 4.923161119222640991e-03 -4.029651731252670288e-02 4.088892787694931030e-02 -1.082925274968147278e-01 -1.135491356253623962e-01 -1.751852184534072876e-01 -2.488135546445846558e-01 -2.560018301010131836e-01 3.715777397155761719e-01 -1.710435450077056885e-01
-5.719169601798057556e-02 3.471455350518226624e-02 -2.335866540670394897e-01 -3.159072399139404297e-01 -1.493205279111862183e-01 1.263066977262496948e-01 2.308289408683776855e-01 -1.745947450399398804e-01 -4.471536576747894287e-01 -1.911412626504898071e-01 -1.215120777487754822e-01 -1.005425229668617249e-01 -2.452641874551773071e-01 -1.807654500007629395e-01 1.171934604644775391e-01 2.152833789587020874e-01 1.449505388736724854e-01 5.253913626074790955e-02 -2.032164670526981354e-02 1.311683505773544312e-01 1.663228273391723633e-01 -4.353050142526626587e-02 1.195115372538566589e-01 1.726574301719665527e-01 -3.071404993534088135e-02 4.905710369348526001e-02 1.509161889553070068e-01 -2.315527051687240601e-01 1.521682739257812500e-01 -2.817896604537963867e-01 8.592516183853149414e-02 1.242321263998746872e-02
2.474021911621093750e-01 2.081453353166580200e-01 -2.023730725049972534e-01 6.743568181991577148e-02 6.749187409877777100e-02 4.449941590428352356e-02 3.939057588577270508e-01 -1.206371635198593140e-01 -1.291109435260295868e-02 -2.403505593538284302e-01 -1.599305719137191772e-01 -2.102267444133758545e-01 -2.950611710548400879e-01 -1.185922697186470032e-01 -1.197052672505378723e-01 -1.832641661167144775e-01 5.374754220247268677e-02 8.189608156681060791e-02 -2.019943296909332275e-02 -9.025800228118896484e-02 3.621405959129333496e-01 -1.414480358362197876e-01 2.719834074378013611e-02 2.216300815343856812e-01 -5.449465010315179825e-03 -3.128380775451660156e-01 -3.384310007095336914e-02 -1.094434037804603577e-01 -1.589520573616027832e-01 -1.130324080586433411e-01 7.426829636096954346e-02 1.523964554071426392e-01
-1.105155572295188904e-01 8.465553075075149536e-02 -1.522835791110992432e-01 -1.303479969501495361e-01 -1.232919171452522278e-01 2.313583344221115112e-02 2.496874928474426270e-01 2.686257660388946533e-01 6.407447624951601028e-03 -4.113293886184692383e-01 8.735673129558563232e-02 -3.874980211257934570e-01 -4.665258154273033142e-02 7.516941428184509277e-02 -2.074889391660690308e-01 -1.483182609081268311e-01 1.276852041482925415e-01 2.075578272342681885e-01 -1.929724514484405518e-01 -6.787536293268203735e-02 2.992911636829376221e-01 7.479460909962654114e-03 -4.255451261997222900e-02 8.180923759937286377e-02 1.266173124313354492e-01 9.852431714534759521e-03 -1.136563941836357117e-01 2.664347290992736816e-01 8.436220139265060425e-02 1.531564444303512573e-01 9.811161458492279053e-02 2.251788526773452759e-01
-3.741071522235870361e-01 3.095444440841674805e-01 -9.872996807098388672e-02 1.690039187669754028e-01 2.410842292010784149e-02 -5.245478078722953796e-02 3.427402675151824951e-01 5.770600214600563049e-02 6.819424033164978027e-02 -4.018402695655822754e-01 3.419819846749305725e-02 -9.988770633935928345e-02 -4.860988259315490723e-02 2.986557036638259888e-02 1.641079187393188477e-01 1.463104933500289917e-01 1.246139183640480042e-01 3.140559792518615723e-02 -1.504763122648000717e-02 7.898579351603984833e-03 2.507165372371673584e-01 3.541975915431976318e-01 9.458548575639724731e-02 2.316260933876037598e-01 -1.127889305353164673e-01 2.627248167991638184e-01 -1.796102337539196014e-02 -7.874733954668045044e-02 -5.016577988862991333e-02 -1.004890259355306625e-02 1.192434802651405334e-01 9.747577831149101257e-03
2.449811436235904694e-02 -9.919919073581695557e-02 5.662012472748756409e-02 7.544258143752813339e-03 -3.281388580799102783e-01 -6.385600566864013672e-02 2.100573331117630005e-01 6.051274761557579041e-02 2.031576260924339294e-02 -1.541889756917953491e-01 2.229018360376358032e-01 -2.420163601636886597e-01 -1.012207269668579102e-01 1.880046678707003593e-03 2.611362636089324951e-01 -2.275614589452743530e-01 2.668082714080810547e-01 1.761866062879562378e-01 -1.716361641883850098e-01 3.479055687785148621e-02 2.690464854240417480e-01 2.416802942752838135e-02 4.714833945035934448e-02 -9.322508238255977631e-03 9.659120440483093262e-02 -2.584889233112335205e-01 5.919417738914489746e-02 3.188013434410095215e-01 -2.719246149063110352e-01 -2.494745999574661255e-01 1.846062093973159790e-01 -6.607491523027420044e-02
-9.858611226081848145e-02 1.575236618518829346e-01 -2.947287559509277344e-01 -3.163899779319763184e-01 8.650577813386917114e-02 2.536528110504150391e-01 2.237741798162460327e-01 2.779219448566436768e-01 -6.521949172019958496e-02 -2.469621747732162476e-01 -8.584160357713699341e-02 1.767319887876510620e-01 6.180158816277980804e-03 7.331541925668716431e-02 1.343778222799301147e-01 -1.442471891641616821e-01 -7.267821580171585083e-02 -1.026381459087133408e-02 -3.851481378078460693e-01 -1.051392108201980591e-01 2.980921268463134766e-01 8.626386523246765137e-02 -1.367559097707271576e-02 -1.414375007152557373e-01 -1.247760355472564697e-01 7.851723581552505493e-02 -6.002365052700042725e-02 5.314669013023376465e-02 -1.739143133163452148e-01 -1.432601064443588257e-01 2.265417575836181641e-01 -1.403962969779968262e-01
7.245967630296945572e-03 4.585670307278633118e-02 -2.346869856119155884e-01 -2.941677868366241455e-01 1.361875142902135849e-02 1.319364011287689209e-01 4.399026334285736084e-01 1.014424338936805725e-01 1.876491159200668335e-01 -2.164099514484405518e-01 -4.748463630676269531e-02 -8.935801684856414795e-02 1.591651886701583862e-01 -1.011437550187110901e-01 8.357727527618408203e-02 -1.423996090888977051e-01 2.074177563190460205e-01 -5.470372736454010010e-02 -5.792824551463127136e-02 -1.002264320850372314e-01 2.825618386268615723e-01 -4.142678808420896530e-03 3.541838005185127258e-02 6.351376324892044067e-02 2.150896340608596802e-01 2.187191843986511230e-01 3.116118609905242920e-01 -1.810147762298583984e-01 -2.696899138391017914e-02 -1.149652600288391113e-01 -1.143983155488967896e-01 2.901021540164947510e-01
-1.070502698421478271e-01 3.873647749423980713e-02 6.582249701023101807e-02 2.050364762544631958e-02 -9.190496802330017090e-02 6.968248635530471802e-02 3.027379512786865234e-01 -2.603512704372406006e-01 -3.204523622989654541e-01 -9.440819919109344482e-02 -2.568990588188171387e-01 -2.494145929813385010e-01 -2.141220867633819580e-02 -1.159977838397026062e-01 2.668036818504333496e-01 -3.206483274698257446e-02 4.315721988677978516e-01 1.363314688205718994e-01 -1.659030020236968994e-01 1.392584145069122314e-01 1.730345785617828369e-01 1.749481707811355591e-01 4.760156199336051941e-02 7.590214908123016357e-02 -2.437500804662704468e-01 1.979687064886093140e-01 2.076934128999710083e-01 -1.006698235869407654e-01 -1.204058062285184860e-02 7.596796005964279175e-02 -6.086906418204307556e-02 4.228347539901733398e-02
5.637815687805414200e-03 -2.722313627600669861e-02 -1.818816512823104858e-01 -4.375581070780754089e-02 -2.606827914714813232e-01 1.866177916526794434e-01 1.550427228212356567e-01 4.891673475503921509e-02 -2.332343533635139465e-02 -1.016073226928710938e-01 -4.885591194033622742e-02 -2.220953255891799927e-01 9.854917973279953003e-02 -1.129287034273147583e-01 2.587801516056060791e-01 -2.348629236221313477e-01 4.216487705707550049e-01 -4.008377343416213989e-02 1.314046680927276611e-01 4.332771301269531250e-01 2.051654607057571411e-01 7.443958520889282227e-02 -1.521432995796203613e-01 1.751379370689392090e-01 -1.198073774576187134e-01 6.926366686820983887e-02 1.357152611017227173e-01 7.429078221321105957e-02 2.482031732797622681e-01 -1.125052720308303833e-01 1.458759158849716187e-01 -5.803771317005157471e-02
9.061935544013977051e-02 4.041670858860015869e-01 -3.165960311889648438e-02 -1.748460382223129272e-01 -2.112135589122772217e-01 1.255594287067651749e-02 1.049149259924888611e-01 -2.217387855052947998e-01 9.452556818723678589e-02 -3.535312116146087646e-01 2.952477149665355682e-02 -2.237512469291687012e-01 8.324048668146133423e-02 -3.264350444078445435e-02 -7.217754423618316650e-02 1.132391095161437988e-01 3.420323133468627930e-01 1.072091534733772278e-01 9.392992407083511353e-02 2.027314156293869019e-02 -5.372771620750427246e-02 5.620529875159263611e-02 1.953918784856796265e-01 -2.248220443725585938e-01 2.161795645952224731e-01 -3.016310930252075195e-01 -2.924714088439941406e-01 5.123362690210342407e-02 -1.047783643007278442e-01 -2.707972191274166107e-02 9.462144970893859863e-02 -4.483201727271080017e-02
-1.860239356756210327e-01 1.790401339530944824e-01 -4.811441153287887573e-02 1.668607592582702637e-01 5.973409116268157959e-02 2.648766711354255676e-02 2.899591624736785889e-01 1.708781719207763672e-01 3.035050816833972931e-02 -3.353495597839355469e-01 1.371160745620727539e-01 -2.699816823005676270e-01 -1.315259486436843872e-01 1.566905379295349121e-01 2.581223547458648682e-01 1.594204902648925781e-01 8.995727449655532837e-02 1.228247489780187607e-02 -1.496613174676895142e-01 -7.759330328553915024e-03 4.016162753105163574e-01 3.890498555847443640e-05 2.190565615892410278e-01 -2.795083522796630859e-01 -2.121310681104660034e-01 1.021559387445449829e-01 9.421989321708679199e-02 -2.966261096298694611e-02 -4.437059536576271057e-02 -1.913519054651260376e-01 1.265172064304351807e-01 9.370458871126174927e-02
6.259124726057052612e-02 2.060503512620925903e-01 -2.415536344051361084e-01 -2.170912921428680420e-02 -1.140589341521263123e-01 3.135127201676368713e-02 2.402393519878387451e-01 -4.579753056168556213e-02 -3.760624825954437256e-01 -2.711212038993835449e-01 1.625098288059234619e-02 5.069830641150474548e-02 2.625588178634643555e-01 -1.347262263298034668e-01 8.410985767841339111e-02 -1.158388406038284302e-01 2.604968845844268799e-01 2.102943956851959229e-01 -1.683686524629592896e-01 7.539861835539340973e-03 -2.054578214883804321e-01 3.088056445121765137e-01 1.292646527290344238e-01 1.135940849781036377e-02 3.553563952445983887e-01 9.637870639562606812e-02 4.670800175517797470e-03 1.229166612029075623e-01 -2.442400902509689331e-02 -1.398964524269104004e-01 -1.122895851731300354e-01 1.314640492200851440e-01
1.524844020605087280e-01 3.228742778301239014e-01 -1.838184893131256104e-01 -2.164185494184494019e-01 -6.746041774749755859e-02 2.170868217945098877e-01 1.503401547670364380e-01 -1.039189379662275314e-02 -2.681041695177555084e-02 -3.792183995246887207e-01 -3.716320917010307312e-02 -1.665233820676803589e-01 -1.740719079971313477e-01 3.650279715657234192e-03 -1.910217255353927612e-01 7.039659470319747925e-02 9.279541671276092529e-02 2.610691189765930176e-01 -4.462260007858276367e-02 1.517904996871948242e-01 1.707892119884490967e-01 -5.689160153269767761e-02 3.191606104373931885e-01 -2.855820953845977783e-02 5.772225186228752136e-02 -1.675987541675567627e-01 -6.743390858173370361e-02 -7.482805103063583374e-02 -2.294757068157196045e-01 -7.889908552169799805e-02 3.559177815914154053e-01 -8.987378329038619995e-02
8.220999687910079956e-02 1.675137877464294434e-01 3.304717689752578735e-02 -1.239242032170295715e-01 -2.851511538028717041e-01 1.249335855245590210e-01 1.863292455673217773e-01 -2.415138781070709229e-01 -1.922097951173782349e-01 -1.539538353681564331e-01 8.106698840856552124e-02 1.670619845390319824e-01 2.839222177863121033e-02 -2.498207092285156250e-01 2.664527297019958496e-01 4.265332594513893127e-02 5.734823271632194519e-02 1.498544216156005859e-01 -5.901029333472251892e-02 3.583644032478332520e-01 2.913649380207061768e-01 1.763889789581298828e-01 -2.159980498254299164e-02 -1.054218560457229614e-01 2.345694303512573242e-01 -9.511905908584594727e-02 2.981531322002410889e-01 -1.740040481090545654e-01 -1.826712116599082947e-02 -1.431378424167633057e-01 4.726152401417493820e-03 1.956437826156616211e-01
-6.813280284404754639e-02 1.689988523721694946e-01 2.163714021444320679e-01 -5.950982868671417236e-02 -1.952821016311645508e-01 1.223051100969314575e-01 9.159971773624420166e-02 1.430208235979080200e-01 -1.449905931949615479e-01 -5.257953405380249023e-01 -9.107536077499389648e-02 -3.218459188938140869e-01 -1.201405376195907593e-02 1.846371591091156006e-01 1.981469988822937012e-01 -1.915529966354370117e-01 1.661230772733688354e-01 -6.048009917140007019e-02 -1.365131139755249023e-01 9.658605605363845825e-02 1.972878873348236084e-01 2.005033195018768311e-01 1.379418075084686279e-01 2.260263450443744659e-02 -2.033181190490722656e-01 -2.009857296943664551e-01 1.928761452436447144e-01 -4.279947839677333832e-03 2.049591206014156342e-02 -1.431886851787567139e-01 6.319131702184677124e-02 -1.148733049631118774e-01
-2.204950004816055298e-01 2.936534881591796875e-01 -3.395344316959381104e-02 -2.950620092451572418e-02 -1.276409029960632324e-01 -6.277377158403396606e-02 1.216925084590911865e-01 1.951432973146438599e-01 -3.871574103832244873e-01 -1.480357497930526733e-01 5.184766650199890137e-02 -5.778271704912185669e-02 2.292513251304626465e-01 -5.143995955586433411e-02 1.998128741979598999e-01 -1.182307600975036621e-01 4.539743959903717041e-01 4.992297291755676270e-02 -5.597801879048347473e-02 1.055030338466167450e-02 -4.102461412549018860e-02 2.559801042079925537e-01 1.574074923992156982e-01 -2.806824818253517151e-02 3.054316043853759766e-01 -8.814912289381027222e-03 -1.015465823002159595e-03 5.809418857097625732e-03 5.252659693360328674e-02 -2.419808954000473022e-01 -1.717032641172409058e-01 1.194348037242889404e-01
1.318526417016983032e-01 3.244159221649169922e-01 -8.837459236383438110e-02 -1.110258549451828003e-01 -3.493126034736633301e-01 4.189323633909225464e-02 7.398587185889482498e-03 -2.447193302214145660e-02 -1.394684910774230957e-01 -2.113419771194458008e-01 -1.629792451858520508e-01 -3.819442987442016602e-01 8.291254192590713501e-02 -4.332948625087738037e-01 2.254544645547866821e-01 -8.964613825082778931e-02 -8.393505215644836426e-02 1.800355166196823120e-01 -2.249135226011276245e-01 -1.584345996379852295e-01 2.532852590084075928e-01 2.741433680057525635e-02 7.828115671873092651e-02 1.673379838466644287e-01 -3.887265175580978394e-02 -5.388636142015457153e-02 6.612718105316162109e-02 1.972930878400802612e-02 -2.581790834665298462e-02 7.475646585226058960e-02 -3.463831916451454163e-02 1.093004569411277771e-01
7.999011874198913574e-02 1.920034140348434448e-01 -1.686111986637115479e-01 1.119390279054641724e-01 -1.152480393648147583e-01 5.113035812973976135e-02 1.202718913555145264e-02 3.970439359545707703e-02 -7.747422158718109131e-02 -3.763384521007537842e-01 5.797099694609642029e-02 -2.625360786914825439e-01 -1.281327903270721436e-01 1.099013239145278931e-01 2.625907659530639648e-01 -1.064710021018981934e-01 1.694552451372146606e-01 2.312313467264175415e-01 -1.409991383552551270e-01 -2.167613655328750610e-01 2.392088472843170166e-01 2.680745907127857208e-03 -2.666414976119995117e-01 -1.472472846508026123e-01 2.660671174526214600e-01 2.108415812253952026e-01 4.187801852822303772e-02 -8.431725949048995972e-02 4.590933024883270264e-02 -7.118926197290420532e-02 2.511557936668395996e-01 2.757408618927001953e-01
-7.661298662424087524e-02 2.635002434253692627e-01 -9.831132739782333374e-02 -1.455772072076797485e-01 -1.402043737471103668e-02 2.707090973854064941e-01 2.441720962524414062e-01 -1.411112546920776367e-01 -3.424815833568572998e-02 -2.621965110301971436e-01 -8.117557317018508911e-02 -1.083141714334487915e-01 2.578343152999877930e-01 7.421050220727920532e-02 -8.569979667663574219e-02 5.825873836874961853e-02 4.664475917816162109e-01 -1.167886629700660706e-01 -9.171405434608459473e-02 9.294368326663970947e-02 -2.900173887610435486e-02 2.450660765171051025e-01 1.443406045436859131e-01 -1.736981123685836792e-01 -4.800403118133544922e-02 -1.890698820352554321e-01 -1.175485327839851379e-01 2.423781342804431915e-02 -9.265587665140628815e-03 -6.213402748107910156e-02 1.515009105205535889e-01 -3.610255122184753418e-01
-4.559231549501419067e-02 7.098691910505294800e-02 -7.099214196205139160e-02 6.625618040561676025e-02 -1.663073152303695679e-01 6.414767354726791382e-02 1.206139698624610901e-01 -8.308869600296020508e-02 2.332271635532379150e-01 -3.550620377063751221e-01 1.079526767134666443e-01 -4.798476099967956543e-01 1.123230978846549988e-01 -1.205730810761451721e-02 2.519314177334308624e-02 -8.289081603288650513e-02 2.093420922756195068e-01 1.411493420600891113e-01 -5.767504125833511353e-02 -3.004335053265094757e-02 3.383440673351287842e-01 2.591874077916145325e-02 1.757774502038955688e-02 -1.636322587728500366e-01 2.017049789428710938e-01 -1.360944956541061401e-01 9.363892674446105957e-02 1.903507709503173828e-01 -8.536291867494583130e-02 1.639308035373687744e-01 3.553681075572967529e-01 -1.128045916557312012e-01
-2.845888771116733551e-02 2.770924866199493408e-01 -1.353095024824142456e-01 -9.140944480895996094e-02 7.006380707025527954e-02 3.418253362178802490e-01 2.662231214344501495e-02 -8.294392377138137817e-02 -3.854510784149169922e-01 -1.104088127613067627e-01 -2.124117910861968994e-01 1.884485036134719849e-01 -5.984575022011995316e-03 9.207568317651748657e-02 5.017729848623275757e-02 1.326332241296768188e-01 3.107492029666900635e-01 5.851247161626815796e-02 -3.948047161102294922e-01 5.094623565673828125e-02 2.614211142063140869e-01 2.256200164556503296e-01 -2.913622930645942688e-02 -9.205114841461181641e-02 1.176330372691154480e-01 -1.800829023122787476e-01 1.730355471372604370e-01 1.022966057062149048e-01 -6.654274463653564453e-02 -2.886775694787502289e-02 3.874581307172775269e-02 1.262044906616210938e-01
-1.683238744735717773e-01 -9.412683546543121338e-03 -8.440623432397842407e-02 -2.093555778264999390e-01 1.187723800539970398e-01 2.569496333599090576e-01 1.755084693431854248e-01 1.152851581573486328e-01 -9.376452118158340454e-02 -1.461620777845382690e-01 2.883072197437286377e-02 -6.297104060649871826e-02 1.323785483837127686e-01 -1.829759329557418823e-01 3.337713703513145447e-02 -2.485241889953613281e-01 1.514351814985275269e-01 3.515163809061050415e-02 -2.418239861726760864e-01 -6.731077283620834351e-02 3.093447983264923096e-01 4.508462920784950256e-02 -1.213702633976936340e-01 -2.717005014419555664e-01 3.182915151119232178e-01 3.716051951050758362e-02 1.679124385118484497e-01 -1.419433802366256714e-01 4.619062319397926331e-02 -1.370098292827606201e-01 1.249144226312637329e-01 4.319350123405456543e-01
3.099715895950794220e-02 3.545258641242980957e-01 -8.379460871219635010e-02 4.272665455937385559e-02 -1.435534656047821045e-01 2.113756909966468811e-02 4.916304647922515869e-01 -2.263600565493106842e-02 1.593906283378601074e-01 -2.315614670515060425e-01 -1.214759945869445801e-01 1.334596276283264160e-01 -1.261554472148418427e-02 -2.138146609067916870e-01 -6.311310082674026489e-02 -9.990350157022476196e-02 1.149133518338203430e-01 2.040879726409912109e-01 -2.837233059108257294e-02 -7.249133195728063583e-03 2.133283913135528564e-01 -4.304403439164161682e-02 -7.747703045606613159e-02 -8.909176290035247803e-02 1.504629701375961304e-01 -1.094516217708587646e-01 -5.513262376189231873e-02 -1.196957305073738098e-01 2.057720720767974854e-01 -2.687686383724212646e-01 -2.321659177541732788e-01 3.038437962532043457e-01
5.351023748517036438e-03 1.970172822475433350e-01 -1.190043538808822632e-01 1.156296953558921814e-01 -8.818177133798599243e-02 1.424723118543624878e-01 2.456797659397125244e-01 -5.470042303204536438e-02 1.180776655673980713e-01 -2.264425605535507202e-01 7.359123229980468750e-02 -2.244793623685836792e-01 -1.321714092046022415e-02 -1.264099180698394775e-01 3.475968260318040848e-04 -1.387703567743301392e-01 -8.843900263309478760e-02 -4.104345664381980896e-02 -1.807771474123001099e-01 2.385967075824737549e-01 4.254330396652221680e-01 -8.223602920770645142e-02 2.823878526687622070e-01 2.004172094166278839e-02 1.198221519589424133e-01 -2.740238010883331299e-01 -5.861563980579376221e-02 -1.476524919271469116e-01 5.372483283281326294e-02 -3.905951976776123047e-01 1.575119607150554657e-02 -2.199171632528305054e-01
-2.395948171615600586e-01 3.446909189224243164e-01 -1.176710203289985657e-01 1.225249841809272766e-01 -2.028571069240570068e-02 9.249139577150344849e-02 2.689058184623718262e-01 -2.954451134428381920e-03 -9.298798441886901855e-02 -1.249636709690093994e-01 -3.736881911754608154e-01 -8.782994002103805542e-02 -8.271423727273941040e-02 2.906270511448383331e-02 -1.282192207872867584e-02 -2.201390713453292847e-01 1.368592083454132080e-01 4.213223978877067566e-02 6.150644645094871521e-02 1.800052374601364136e-01 3.554151654243469238e-01 6.642334163188934326e-02 -2.257897555828094482e-01 -5.122741684317588806e-02 7.366561144590377808e-02 -5.164829641580581665e-02 1.314729005098342896e-01 8.535961806774139404e-02 -1.225137785077095032e-01 -3.212092220783233643e-01 -1.802014708518981934e-01 2.477014213800430298e-01
-1.074607595801353455e-01 4.326200783252716064e-01 8.180783479474484921e-04 -6.457898765802383423e-02 -2.866967320442199707e-01 1.677235662937164307e-01 3.545111715793609619e-01 -2.706745564937591553e-01 -4.332849383354187012e-02 9.534522145986557007e-02 -1.019344702363014221e-01 -3.550668060779571533e-02 -1.770569831132888794e-01 7.192490249872207642e-02 3.409624397754669189e-01 -9.861406683921813965e-02 -1.673216931521892548e-02 3.628745973110198975e-01 -2.086804062128067017e-02 9.839287400245666504e-02 3.349929302930831909e-02 7.985839992761611938e-02 9.938506036996841431e-02 9.754505008459091187e-02 1.135535687208175659e-01 1.132626235485076904e-01 1.788510829210281372e-01 -2.199680358171463013e-01 5.719449371099472046e-02 7.027990370988845825e-02 -1.085724085569381714e-01 -8.756875991821289062e-02
-2.580116130411624908e-02 2.460519373416900635e-01 -2.253886461257934570e-01 -1.286048740148544312e-01 -1.551195681095123291e-01 1.766878068447113037e-01 5.681988224387168884e-02 1.459623407572507858e-02 4.283900186419487000e-02 -2.147758156061172485e-01 -2.069713622331619263e-01 1.068914234638214111e-01 -2.619019150733947754e-01 -2.046610563993453979e-01 1.828041374683380127e-01 -1.349679827690124512e-01 2.881993651390075684e-01 -1.243029385805130005e-01 5.675644148141145706e-03 -1.064322739839553833e-01 4.411389231681823730e-01 -7.583374157547950745e-03 1.613751286640763283e-03 1.238338649272918701e-01 3.962769210338592529e-01 -3.388654440641403198e-02 4.326233267784118652e-02 -1.226586382836103439e-02 1.341204047203063965e-01 -1.922466605901718140e-01 -1.100298464298248291e-01 -3.555170819163322449e-02
-4.802809283137321472e-02 -2.660182490944862366e-02 -4.210901632905006409e-02 -1.117628216743469238e-01 -3.029760718345642090e-01 -1.532983481884002686e-01 8.438693732023239136e-02 2.341898083686828613e-01 -1.597886830568313599e-01 -2.501723170280456543e-01 -2.744754254817962646e-01 -1.910991668701171875e-01 5.469834059476852417e-02 -1.828498542308807373e-01 5.436026453971862793e-01 8.260298520326614380e-02 2.801307439804077148e-01 2.648648619651794434e-02 -2.687339186668395996e-01 -1.070856750011444092e-01 7.765559107065200806e-02 5.983544141054153442e-02 5.834659188985824585e-02 1.072680670768022537e-02 4.402131214737892151e-02 1.057085171341896057e-01 3.051002137362957001e-02 5.837972275912761688e-03 -1.317488774657249451e-02 -1.008489541709423065e-02 1.849687099456787109e-01 2.053712755441665649e-01
-2.571590840816497803e-01 2.738631516695022583e-02 -1.370672732591629028e-01 -4.313256591558456421e-03 -1.243515908718109131e-01 2.997865378856658936e-01 6.887832283973693848e-02 3.723026439547538757e-02 4.773783963173627853e-03 -2.533932328224182129e-01 -3.308401405811309814e-01 -1.150794997811317444e-01 1.358131617307662964e-01 -1.702303290367126465e-01 2.710810005664825439e-01 1.281109154224395752e-01 1.764095574617385864e-01 7.813390344381332397e-02 1.331594288349151611e-01 1.841901391744613647e-01 2.302909195423126221e-01 -1.191535070538520813e-01 -1.327914893627166748e-01 3.346468135714530945e-02 3.344810903072357178e-01 4.863405600190162659e-02 1.998169273138046265e-01 -7.035384327173233032e-02 2.469076663255691528e-01 -2.779047191143035889e-01 2.404427342116832733e-02 -7.640660554170608521e-02
-4.062969982624053955e-02 2.319090664386749268e-01 -2.753703594207763672e-01 1.371759641915559769e-02 -1.463132649660110474e-01 2.438240870833396912e-02 2.226303368806838989e-01 -2.879732251167297363e-01 1.624501943588256836e-01 -1.095933690667152405e-01 -2.991589009761810303e-01 -3.042056262493133545e-01 2.518920004367828369e-01 1.139536052942276001e-01 -1.187633648514747620e-01 -1.607496887445449829e-01 6.777997314929962158e-02 2.244329452514648438e-01 -1.633301228284835815e-01 -1.507451683282852173e-01 2.443342208862304688e-01 1.812368035316467285e-01 1.032897233963012695e-01 -1.888531632721424103e-02 1.231098473072052002e-01 -1.236770153045654297e-01 -1.553193330764770508e-01 2.708163112401962280e-02 1.667066812515258789e-01 -1.229610517621040344e-01 2.596482932567596436e-01 -6.052723899483680725e-02
-1.404616832733154297e-01 2.051148563623428345e-01 -1.241355910897254944e-01 3.401070134714245796e-03 1.083140894770622253e-01 1.011098474264144897e-01 2.609649002552032471e-01 2.489577531814575195e-01 -5.887693539261817932e-02 -4.455561563372612000e-02 5.249104276299476624e-02 -2.675163149833679199e-01 1.968770474195480347e-01 -1.898278892040252686e-01 1.956158131361007690e-01 7.123455405235290527e-02 1.528315395116806030e-01 -1.246853172779083252e-02 -1.682387292385101318e-01 -2.825244665145874023e-01 1.633723974227905273e-01 1.713550090789794922e-01 3.859375119209289551e-01 6.422611325979232788e-02 -3.051517531275749207e-02 6.310301274061203003e-02 2.332498133182525635e-01 2.701052650809288025e-02 -1.243322640657424927e-01 -3.393230736255645752e-01 1.882567703723907471e-01 -7.734324783086776733e-02
-2.184797823429107666e-01 2.802658975124359131e-01 -1.101635023951530457e-01 -4.770480841398239136e-02 -9.451783448457717896e-02 -5.344950780272483826e-02 2.575680613517761230e-01 -3.341955542564392090e-01 -1.555570363998413086e-01 4.568150639533996582e-02 2.873061783611774445e-02 -1.887416690587997437e-01 1.301569342613220215e-01 -3.568175435066223145e-01 -4.711949452757835388e-02 1.069159526377916336e-02 1.697383671998977661e-01 9.028100222349166870e-02 -9.916775673627853394e-02 -2.649569325149059296e-02 9.081926941871643066e-02 4.873697087168693542e-02 -2.457125112414360046e-03 -1.953032799065113068e-02 -1.000819429755210876e-01 -1.602567732334136963e-01 -2.906677722930908203e-01 3.829548135399818420e-02 3.723458573222160339e-02 -3.948231339454650879e-01 3.444673120975494385e-01 -6.378439068794250488e-02
-1.680825501680374146e-01 8.222983777523040771e-02 -7.219973206520080566e-02 -2.682029306888580322e-01 8.199269324541091919e-02 4.286870658397674561e-01 1.945246458053588867e-01 -1.992857158184051514e-01 -9.299587458372116089e-02 -1.216283738613128662e-01 -1.950331181287765503e-01 -3.532479703426361084e-01 -8.088956028223037720e-02 -7.831639051437377930e-02 1.994710862636566162e-01 -6.692917644977569580e-02 1.079877540469169617e-01 2.292171269655227661e-01 -9.153663367033004761e-02 -4.042017087340354919e-02 5.353144928812980652e-02 1.437070667743682861e-01 2.856779396533966064e-01 1.386212855577468872e-01 -2.098006755113601685e-01 1.511557251214981079e-01 -8.801301568746566772e-02 -7.864854484796524048e-02 -2.632631734013557434e-02 7.377103716135025024e-02 6.856004241853952408e-03 3.017351925373077393e-01
-1.198372244834899902e-01 3.610225319862365723e-01 6.482585798949003220e-03 3.051479347050189972e-02 -2.034718245267868042e-01 3.871268630027770996e-01 1.948896497488021851e-01 -1.113926842808723450e-01 4.991527646780014038e-02 -1.141281612217426300e-02 -1.734856367111206055e-01 -2.284393608570098877e-01 2.703760005533695221e-02 1.917510032653808594e-01 1.647375971078872681e-01 3.514492139220237732e-02 -6.204449012875556946e-02 1.025266051292419434e-01 -4.129581153392791748e-02 -1.285081505775451660e-01 2.481798529624938965e-01 2.526731491088867188e-01 4.346233233809471130e-02 -1.621765047311782837e-01 -2.265856266021728516e-01 -1.713857650756835938e-01 6.687870621681213379e-02 -3.351410031318664551e-01 -1.771766990423202515e-01 -1.313546746969223022e-01 1.189161464571952820e-02 -1.714414209127426147e-01
-1.662922278046607971e-02 1.454664915800094604e-01 7.181349396705627441e-02 -2.313785552978515625e-01 -1.397316753864288330e-01 3.329473733901977539e-01 3.451922535896301270e-01 1.662601977586746216e-01 -8.631410449743270874e-02 -3.154553845524787903e-02 -1.397136747837066650e-01 -1.383600831031799316e-01 2.538924664258956909e-02 3.834451735019683838e-02 -8.574293926358222961e-03 -3.585194647312164307e-01 -3.215466439723968506e-02 3.303243219852447510e-01 -1.196564882993698120e-01 -1.062887068837881088e-02 2.786970734596252441e-01 -2.427737116813659668e-01 1.527206320315599442e-02 -8.599152415990829468e-02 -5.367279425263404846e-02 -6.152926012873649597e-02 -7.269016001373529434e-03 -1.353780478239059448e-01 -2.801073528826236725e-02 -3.954790830612182617e-01 4.390557482838630676e-02 -1.089812964200973511e-01
1.055907234549522400e-01 3.782610595226287842e-01 -5.110640823841094971e-02 -5.872393772006034851e-02 9.448569267988204956e-02 1.017773244529962540e-02 3.212383389472961426e-01 -7.278314977884292603e-02 -1.708102039992809296e-02 -1.621266454458236694e-01 -3.008835613727569580e-01 9.973222762346267700e-02 -6.473877280950546265e-02 -8.893969655036926270e-02 1.500694751739501953e-01 -2.557834982872009277e-01 2.849564254283905029e-01 1.668633371591567993e-01 1.838341206312179565e-01 2.819019854068756104e-01 1.810120195150375366e-01 2.351113706827163696e-01 4.740622267127037048e-02 -1.233617067337036133e-01 2.151190787553787231e-01 8.097337558865547180e-03 -1.111259087920188904e-01 -1.356217712163925171e-01 1.743879616260528564e-01 -1.165925040841102600e-01 -2.143329232931137085e-01 1.554174721240997314e-02
5.571197252720594406e-03 1.280592381954193115e-01 -1.727374829351902008e-02 -7.453887909650802612e-02 -1.867049932479858398e-01 -1.624315045773983002e-02 2.113847881555557251e-01 -1.643958091735839844e-01 1.612579263746738434e-02 -1.630669236183166504e-01 -1.170031577348709106e-01 -3.072203993797302246e-01 4.556839764118194580e-01 -1.121443435549736023e-01 -1.307003796100616455e-01 -6.064840406179428101e-02 1.278015524148941040e-01 2.615346014499664307e-01 -2.079919725656509399e-01 -5.891297385096549988e-02 1.414411216974258423e-01 1.851278170943260193e-02 1.936726421117782593e-01 -1.462126523256301880e-01 1.761824786663055420e-01 -1.352120935916900635e-01 3.835681825876235962e-02 2.131808549165725708e-01 3.584079742431640625e-01 -1.515479385852813721e-01 1.849694550037384033e-01 -4.894905909895896912e-02
1.057369410991668701e-01 3.172676563262939453e-01 1.243017315864562988e-01 4.691719263792037964e-02 -2.217842936515808105e-01 -1.505886167287826538e-01 -7.358032464981079102e-02 -1.418734192848205566e-01 6.958820857107639313e-03 -7.674027234315872192e-02 -2.608019858598709106e-02 -1.846090853214263916e-01 2.781416475772857666e-01 -9.984473139047622681e-02 3.456694260239601135e-02 -5.030205845832824707e-01 2.845892906188964844e-01 1.324995160102844238e-01 -1.425068378448486328e-01 -8.977022767066955566e-02 3.286709487438201904e-01 1.048492416739463806e-01 3.851943463087081909e-02 -1.214530989527702332e-01 1.277408003807067871e-01 -6.254132091999053955e-02 -1.064452156424522400e-02 -7.889149338006973267e-02 1.123983338475227356e-01 -1.150435283780097961e-01 2.499895989894866943e-01 -1.172631159424781799e-01
1.633374541997909546e-01 1.971325427293777466e-01 -6.348943710327148438e-02 2.578082494437694550e-02 3.655342385172843933e-02 8.865600824356079102e-02 2.948499917984008789e-01 -1.840593516826629639e-01 -2.162689901888370514e-02 -3.063077032566070557e-01 -2.993488013744354248e-01 4.894536919891834259e-03 -9.511963278055191040e-02 -1.136746183037757874e-01 -9.147781133651733398e-02 -8.211252093315124512e-02 -4.470080137252807617e-03 1.171785444021224976e-01 5.681483075022697449e-02 1.385854035615921021e-01 4.844530224800109863e-01 1.929479986429214478e-01 -4.319208860397338867e-02 -6.835267692804336548e-02 2.273636013269424438e-01 -3.108806908130645752e-01 6.061325222253799438e-02 5.123469233512878418e-02 -7.774956524372100830e-02 -1.264669448137283325e-01 -1.667070090770721436e-01 2.441957145929336548e-01
-1.674424558877944946e-01 3.707862794399261475e-01 5.862776935100555420e-02 8.079685270786285400e-02 -1.227451954036951065e-02 1.454205214977264404e-01 2.906817197799682617e-01 -8.329940587282180786e-02 -1.878271810710430145e-02 -2.102106064558029175e-01 -1.450754553079605103e-01 -2.499079406261444092e-01 9.478884190320968628e-02 8.953808993101119995e-02 2.146351486444473267e-01 1.509475894272327423e-02 -1.818163096904754639e-01 2.072075456380844116e-01 -1.861657202243804932e-02 1.690578460693359375e-01 1.763831526041030884e-01 -2.088793218135833740e-01 1.840306669473648071e-01 -5.389933660626411438e-02 2.087308764457702637e-01 -3.689551353454589844e-01 7.124667987227439880e-03 -1.099997758865356445e-01 1.957863569259643555e-01 -1.613589972257614136e-01 3.246331959962844849e-02 -2.161925435066223145e-01
-3.277903199195861816e-01 2.489029467105865479e-01 -2.010776102542877197e-02 -2.019298821687698364e-01 -2.284134477376937866e-01 1.889067143201828003e-01 1.758483052253723145e-01 -2.098009735345840454e-01 2.104528546333312988e-01 3.138613654300570488e-03 -1.588067114353179932e-01 -2.210160642862319946e-01 -5.839801207184791565e-02 5.980810150504112244e-02 1.420771628618240356e-01 -9.092596173286437988e-02 -1.155208572745323181e-01 2.081544697284698486e-01 -2.647629678249359131e-01 -1.044924035668373108e-01 3.305348753929138184e-01 6.205603480339050293e-02 -1.329419668763875961e-02 -6.722008436918258667e-02 6.584077328443527222e-02 -1.306234486401081085e-02 1.995445042848587036e-01 -2.292207628488540649e-01 -1.136962771415710449e-01 -4.679955542087554932e-03 -9.488017112016677856e-02 3.138580918312072754e-01
-1.943521648645401001e-01 2.708052396774291992e-01 2.821636572480201721e-02 -2.322957962751388550e-01 3.103617951273918152e-02 7.876947522163391113e-02 3.363061845302581787e-01 2.006412893533706665e-01 5.091303959488868713e-02 -1.822614222764968872e-01 2.551404386758804321e-02 2.094598114490509033e-02 1.259925067424774170e-01 -8.104356820695102215e-04 1.139362528920173645e-01 -8.239827305078506470e-02 3.013325929641723633e-01 3.748996257781982422e-01 -1.389384269714355469e-01 1.659999415278434753e-02 1.276278775185346603e-02 2.310401052236557007e-01 7.738582789897918701e-02 -3.026124536991119385e-01 3.237596750259399414e-01 1.329722106456756592e-01 8.248884230852127075e-02 1.709941774606704712e-01 7.818986475467681885e-02 -1.276310086250305176e-01 -1.341363936662673950e-01 -9.152241051197052002e-03
-2.066050320863723755e-01 5.533557385206222534e-02 -1.128983646631240845e-01 1.446140855550765991e-01 -4.687129333615303040e-02 1.593466848134994507e-01 2.606827914714813232e-01 5.935068055987358093e-02 -9.459763765335083008e-03 -2.520897984504699707e-01 5.915601551532745361e-02 -2.249543070793151855e-01 -9.588989615440368652e-02 -2.216317206621170044e-01 -1.244592946022748947e-02 -1.776687353849411011e-01 -1.722493767738342285e-01 -1.435889024287462234e-02 -1.549468785524368286e-01 2.170699536800384521e-01 3.233609497547149658e-01 2.932176291942596436e-01 3.160885870456695557e-01 5.078612267971038818e-02 -4.003681614995002747e-02 -1.789043657481670380e-02 8.466679602861404419e-02 -2.850330770015716553e-01 1.036078408360481262e-01 -2.531038820743560791e-01 2.227927297353744507e-01 -7.032315433025360107e-02
-2.013454586267471313e-01 1.470139473676681519e-01 -1.140471175312995911e-01 6.872095167636871338e-03 -1.590630710124969482e-01 1.135308519005775452e-01 2.522512376308441162e-01 1.599820554256439209e-01 -5.083511397242546082e-02 -2.476504892110824585e-01 -5.187839269638061523e-02 -1.411964595317840576e-01 2.626945078372955322e-01 -3.955591619014739990e-01 1.872929632663726807e-01 -3.196405619382858276e-02 4.037016928195953369e-01 -6.209757179021835327e-02 -2.918945392593741417e-04 1.887484490871429443e-01 -6.065113842487335205e-02 1.505924314260482788e-01 8.111044764518737793e-02 -2.052297741174697876e-01 1.819901913404464722e-01 2.560111880302429199e-01 -7.367813587188720703e-02 8.499534428119659424e-02 2.236432731151580811e-01 -1.643083803355693817e-02 1.002642363309860229e-01 -9.646954014897346497e-03
-1.312813311815261841e-01 2.056028135120868683e-02 -9.938180446624755859e-02 -9.645677357912063599e-02 -6.551235169172286987e-02 2.605127394199371338e-01 1.950585246086120605e-01 -8.878653496503829956e-02 -2.027483731508255005e-01 -1.336168497800827026e-01 3.579925000667572021e-02 -5.094658210873603821e-02 -4.648732766509056091e-02 -2.356879711151123047e-01 1.472517549991607666e-01 -1.112122461199760437e-01 1.549860537052154541e-01 1.905530542135238647e-01 -2.646065652370452881e-01 1.234790310263633728e-02 2.889572978019714355e-01 2.699469402432441711e-02 -7.857124507427215576e-02 6.686278432607650757e-02 5.096218585968017578e-01 -9.857654571533203125e-03 1.935039460659027100e-01 -1.600801646709442139e-01 -1.327462773770093918e-02 -7.475265115499496460e-02 -6.328785419464111328e-02 3.639416396617889404e-01
-7.161866128444671631e-02 3.891150057315826416e-01 -1.019294038414955139e-01 -1.248459741473197937e-01 -1.972302794456481934e-01 7.126058638095855713e-02 2.617304623126983643e-01 -2.275630682706832886e-01 -1.956815458834171295e-02 1.210035681724548340e-01 9.587402641773223877e-02 1.943881362676620483e-01 -1.449060589075088501e-01 -2.513826824724674225e-02 1.887056231498718262e-01 -2.638340890407562256e-01 1.469273716211318970e-01 5.479653179645538330e-02 -3.035943210124969482e-01 -1.138760745525360107e-01 3.459185063838958740e-01 1.974632441997528076e-01 1.507668644189834595e-01 1.687081009149551392e-01 8.570661395788192749e-02 -5.617876723408699036e-02 8.679681271314620972e-02 -9.091128408908843994e-02 1.883563101291656494e-01 -1.291244179010391235e-01 -2.150023877620697021e-01 -1.085300371050834656e-02
-1.002323180437088013e-01 3.283936381340026855e-01 -4.036694467067718506e-01 4.667755588889122009e-02 -2.253020554780960083e-01 -2.206201665103435516e-02 2.951073348522186279e-01 -2.446695566177368164e-01 1.297725886106491089e-01 5.033043026924133301e-02 -1.830834448337554932e-01 -1.883205771446228027e-01 1.322245001792907715e-01 2.443670928478240967e-01 -4.672521725296974182e-02 -5.102591961622238159e-02 1.063017919659614563e-01 6.015394628047943115e-02 -9.387827664613723755e-02 4.047845676541328430e-02 2.481902986764907837e-01 1.146160438656806946e-01 -5.654265731573104858e-02 -1.044534966349601746e-01 6.723735481500625610e-02 -1.505270749330520630e-01 -4.611979238688945770e-03 -8.904175460338592529e-02 1.232266873121261597e-01 1.038650572299957275e-01 3.446699380874633789e-01 2.330834567546844482e-01
-9.078793972730636597e-02 6.536099314689636230e-02 1.164617240428924561e-01 -2.242808416485786438e-02 -1.052467450499534607e-01 3.254241347312927246e-01 8.696261793375015259e-02 1.275705359876155853e-02 -1.902367323637008667e-01 -1.609997302293777466e-01 -5.892030522227287292e-02 -6.500115990638732910e-02 -4.929720610380172729e-02 -5.648805573582649231e-02 2.562812864780426025e-01 3.689159750938415527e-01 1.662453562021255493e-01 2.321370244026184082e-01 -1.250419616699218750e-01 3.134788274765014648e-01 3.235051929950714111e-01 1.345895975828170776e-01 2.399369776248931885e-01 -6.169635429978370667e-02 1.747353821992874146e-01 1.142490748316049576e-02 2.157584726810455322e-01 -8.206707239151000977e-02 7.143070548772811890e-02 -2.849418222904205322e-01 1.382471323013305664e-01 5.075852572917938232e-02
-9.417610615491867065e-02 1.900766193866729736e-01 3.241334343329071999e-03 -1.174798831343650818e-01 1.033860743045806885e-01 3.526446521282196045e-01 2.849411368370056152e-01 -2.572227418422698975e-01 3.104390762746334076e-02 -1.427638977766036987e-01 -1.888042390346527100e-01 -2.822089791297912598e-01 -7.969367504119873047e-02 9.661437571048736572e-02 3.099932372570037842e-01 -1.174481064081192017e-01 1.386329997330904007e-02 1.965909302234649658e-01 1.542435586452484131e-01 1.019734423607587814e-02 2.433201372623443604e-01 -6.001330446451902390e-03 1.007830873131752014e-01 1.097963303327560425e-01 -8.054608106613159180e-02 2.840199768543243408e-01 2.978437952697277069e-02 -2.493610978126525879e-01 -1.110156700015068054e-01 3.911713883280754089e-02 6.944461166858673096e-02 2.889458537101745605e-01
2.753969430923461914e-01 6.038487702608108521e-02 6.367605179548263550e-02 -1.521091312170028687e-01 -3.009717166423797607e-01 1.119232401251792908e-01 2.471055835485458374e-01 -1.105307936668395996e-01 -1.270196493715047836e-02 -4.652847349643707275e-02 2.954298555850982666e-01 -2.226719409227371216e-01 6.545607745647430420e-02 -1.274131685495376587e-01 4.480557143688201904e-02 -2.590753138065338135e-01 8.490255475044250488e-02 2.200955301523208618e-01 -2.695200033485889435e-02 6.730304658412933350e-02 3.756698966026306152e-01 -6.660205125808715820e-02 1.066946163773536682e-01 -5.132583528757095337e-02 -2.101088501513004303e-02 -3.772530704736709595e-02 1.217198371887207031e-01 -2.860666513442993164e-01 -2.399278879165649414e-01 -2.989654839038848877e-01 1.398723721504211426e-01 5.081726610660552979e-02
-2.958872020244598389e-01 3.475212752819061279e-01 -2.914373874664306641e-01 4.479861631989479065e-02 -7.206147909164428711e-02 1.517356187105178833e-01 3.806027770042419434e-02 -1.821754723787307739e-01 -5.547605827450752258e-02 -2.778559625148773193e-01 -4.414501786231994629e-02 -2.333926707506179810e-01 8.875517547130584717e-02 1.513915788382291794e-02 1.873360872268676758e-01 -3.980756178498268127e-02 1.054771319031715393e-01 -5.126904323697090149e-02 2.576381266117095947e-01 -3.218134492635726929e-02 6.127206608653068542e-02 4.857122898101806641e-02 3.419488668441772461e-01 -1.964287757873535156e-01 9.222452342510223389e-02 7.568249851465225220e-02 -6.016021221876144409e-02 -8.944041281938552856e-02 -8.679151535034179688e-03 -4.133419394493103027e-01 -1.345309019088745117e-01 -5.219446867704391479e-02
2.048302441835403442e-02 2.405702769756317139e-01 -1.877893507480621338e-01 1.854025125503540039e-01 -1.000950261950492859e-01 8.125093579292297363e-02 2.187908291816711426e-01 -1.793880760669708252e-01 -1.766937971115112305e-01 -3.185766339302062988e-01 1.036970764398574829e-01 -2.141057252883911133e-01 -1.618037968873977661e-01 -1.292189061641693115e-01 -3.849907219409942627e-02 6.062554195523262024e-02 -1.927439421415328979e-01 1.282113641500473022e-01 -1.289220303297042847e-01 -1.301814913749694824e-01 3.411279022693634033e-01 2.287199497222900391e-01 -1.884741634130477905e-01 5.284625664353370667e-02 1.867319792509078979e-01 1.697965897619724274e-03 1.805824786424636841e-01 4.651788622140884399e-02 3.260527253150939941e-01 -1.634519100189208984e-01 1.941002309322357178e-01 5.962649732828140259e-02
1.231331825256347656e-01 1.902174651622772217e-01 -8.705049753189086914e-02 -1.273789326660335064e-03 -9.712575376033782959e-02 1.192458420991897583e-01 2.376470267772674561e-01 -6.220863759517669678e-02 -3.020618297159671783e-02 -1.801253706216812134e-01 -2.838929593563079834e-01 -8.664311468601226807e-02 1.210333555936813354e-01 2.065708786249160767e-01 3.410518765449523926e-01 -1.206753402948379517e-01 2.469498813152313232e-01 5.391572043299674988e-02 -9.153609722852706909e-02 -1.456263661384582520e-01 -4.396672546863555908e-02 -2.658198960125446320e-02 1.231748517602682114e-02 -2.276975810527801514e-01 1.357391625642776489e-01 1.481401920318603516e-01 2.131659835577011108e-01 -1.586111187934875488e-01 -5.350058898329734802e-02 -5.777897685766220093e-02 5.309908390045166016e-01 1.353425253182649612e-02
1.504787802696228027e-01 4.264829456806182861e-01 1.007667928934097290e-01 -1.393201649188995361e-01 -1.335480511188507080e-01 2.865825407207012177e-02 2.730240523815155029e-01 -1.214363425970077515e-01 4.543823003768920898e-02 -2.916261851787567139e-01 8.686649799346923828e-02 3.392909094691276550e-02 1.493644714355468750e-01 -3.432047367095947266e-01 -8.551897108554840088e-02 -1.688146442174911499e-01 5.355593934655189514e-02 2.303710877895355225e-01 9.082525223493576050e-02 1.558305621147155762e-01 1.939030885696411133e-01 1.607998609542846680e-01 -2.258831560611724854e-01 -5.318564921617507935e-02 1.876807957887649536e-01 -1.000550016760826111e-01 1.148777157068252563e-01 -1.857636272907257080e-01 -4.506585374474525452e-02 -1.246322318911552429e-01 3.861394897103309631e-02 2.616615891456604004e-01
-2.728876173496246338e-01 1.059776991605758667e-01 -1.195781454443931580e-01 -6.587231904268264771e-02 -2.060092613101005554e-02 3.289204835891723633e-01 1.604333374416455626e-04 -6.156430765986442566e-02 -7.431519776582717896e-02 -3.270410597324371338e-01 -4.764087498188018799e-02 -2.002544254064559937e-01 -1.134044490754604340e-02 -9.951602667570114136e-02 1.668131649494171143e-01 1.121838856488466263e-02 2.795179486274719238e-01 -9.560926258563995361e-02 -7.298266142606735229e-02 2.181047797203063965e-01 4.198652505874633789e-01 -1.373539268970489502e-01 -1.119552087038755417e-02 -7.184502482414245605e-02 3.758606314659118652e-01 -1.269683986902236938e-01 2.177296280860900879e-01 -3.053961694240570068e-02 -7.844218611717224121e-02 -1.360517144203186035e-01 -3.962984681129455566e-02 -1.336138695478439331e-01
1.030357033014297485e-01 3.958899974822998047e-01 -1.192208901047706604e-01 -1.423471421003341675e-01 -9.912198781967163086e-02 2.586813569068908691e-01 1.270692348480224609e-01 -1.107755154371261597e-01 -4.516601935029029846e-02 -4.081315994262695312e-01 -7.517262361943721771e-03 -1.245002076029777527e-01 -9.375452995300292969e-02 1.092877537012100220e-01 -1.192503347992897034e-01 6.816227734088897705e-02 1.166015565395355225e-01 2.568450272083282471e-01 -1.829829253256320953e-02 3.162263035774230957e-01 -9.176734089851379395e-02 5.281968042254447937e-04 1.706851422786712646e-01 -2.770545333623886108e-02 6.363704800605773926e-02 -1.703613102436065674e-01 -1.129955500364303589e-01 -5.587512254714965820e-02 -2.235648930072784424e-01 -8.296542614698410034e-02 3.754966557025909424e-01 -6.483820080757141113e-02
2.625527381896972656e-01 2.822439074516296387e-01 -1.531334817409515381e-01 1.950005628168582916e-02 1.156005486845970154e-01 1.600743532180786133e-01 2.540980875492095947e-01 -1.167002618312835693e-01 -1.223984807729721069e-01 -9.750031679868698120e-02 -2.570424377918243408e-01 -2.115828096866607666e-01 -2.664396539330482483e-02 -5.244534090161323547e-02 -1.470571570098400116e-02 -6.696653366088867188e-02 1.091051995754241943e-01 9.252572059631347656e-02 -2.365853637456893921e-01 -2.813635021448135376e-02 1.968072205781936646e-01 -1.720988005399703979e-01 4.970212280750274658e-02 -4.011689871549606323e-02 7.939738780260086060e-02 1.011705175042152405e-01 2.367790043354034424e-01 -4.628446325659751892e-02 -3.981639146804809570e-01 -9.233152493834495544e-03 4.285644292831420898e-01 1.490177772939205170e-02
2.402846328914165497e-02 1.249591708183288574e-01 -2.943292856216430664e-01 -7.158011198043823242e-02 -4.051069021224975586e-01 1.064124479889869690e-01 3.958824872970581055e-01 -9.986101835966110229e-02 -1.076834872364997864e-01 -3.729977905750274658e-01 -1.568572819232940674e-01 4.527075588703155518e-02 -1.470066308975219727e-01 -2.172489017248153687e-01 -2.454356849193572998e-02 -1.654535681009292603e-01 6.778641045093536377e-02 -2.713984809815883636e-03 -1.941425800323486328e-01 1.610794663429260254e-01 1.376178711652755737e-01 -2.799209952354431152e-01 3.328717127442359924e-02 -4.314826428890228271e-02 3.906496241688728333e-02 1.841154694557189941e-01 1.589996367692947388e-01 1.269499063491821289e-01 6.209762766957283020e-02 -5.187816917896270752e-02 -1.133331581950187683e-01 -1.050898060202598572e-01
-1.407698392868041992e-01 -3.962402045726776123e-02 -5.158594250679016113e-02 -4.152620956301689148e-02 -1.645682156085968018e-01 2.412836849689483643e-01 1.031145174056291580e-02 7.935394346714019775e-02 9.184402972459793091e-02 -2.760620713233947754e-01 -1.075844466686248779e-01 -2.939054965972900391e-01 -5.903543159365653992e-02 3.362484741955995560e-03 -8.806216716766357422e-02 -3.416278064250946045e-01 3.241300880908966064e-01 1.431505978107452393e-01 3.663499653339385986e-02 -1.638141572475433350e-01 2.208176255226135254e-01 -5.555126443505287170e-02 1.811649054288864136e-01 8.106777817010879517e-02 4.028297364711761475e-01 -1.541621237993240356e-01 -9.649811685085296631e-02 7.187565416097640991e-02 7.833869755268096924e-02 8.460675925016403198e-02 2.895998060703277588e-01 1.712168902158737183e-01
-2.359471619129180908e-01 2.478411942720413208e-01 -1.208956390619277954e-01 -9.890393912792205811e-02 -1.082963049411773682e-01 1.900109797716140747e-01 2.468967288732528687e-01 1.097882091999053955e-01 4.006078094244003296e-02 -2.757196426391601562e-01 -9.389486908912658691e-02 -2.531443350017070770e-02 4.348390549421310425e-02 -1.219232827425003052e-01 1.568203419446945190e-01 1.349483281373977661e-01 -7.389777898788452148e-02 -9.457343071699142456e-02 -8.277669548988342285e-02 -2.471039444208145142e-01 2.409289330244064331e-01 3.404920399188995361e-01 3.173827528953552246e-01 6.083168834447860718e-02 1.618356071412563324e-02 1.658075600862503052e-01 -4.212556779384613037e-02 -2.063360810279846191e-01 -2.450455538928508759e-02 -3.710337579250335693e-01 1.404222100973129272e-01 -1.413407362997531891e-02
-3.741564974188804626e-02 3.598442673683166504e-01 -3.254631161689758301e-01 -9.235975146293640137e-02 -2.713223695755004883e-01 6.646276265382766724e-02 1.793230772018432617e-01 -8.818634599447250366e-02 1.145090833306312561e-01 -1.208314746618270874e-01 -9.837552905082702637e-02 -2.925220429897308350e-01 1.488573700189590454e-01 3.825120627880096436e-02 1.792362481355667114e-01 1.362171471118927002e-01 3.065110743045806885e-01 2.090984582901000977e-01 6.072645541280508041e-03 -2.102220505475997925e-01 -5.141502246260643005e-03 -2.265152335166931152e-02 7.315579056739807129e-02 -9.705066680908203125e-02 1.030647456645965576e-01 -8.182054758071899414e-02 -2.434767037630081177e-01 1.902672350406646729e-01 -7.244343310594558716e-02 -2.753425240516662598e-01 6.997659057378768921e-02 -2.084655463695526123e-01
1.717490255832672119e-01 4.926107525825500488e-01 -3.530730307102203369e-01 6.563039124011993408e-02 -4.251858964562416077e-02 2.706030607223510742e-01 1.521009206771850586e-01 -3.455519303679466248e-02 -1.899284720420837402e-01 -1.525962799787521362e-01 -2.402816526591777802e-02 1.530792415142059326e-01 2.069301605224609375e-01 1.737929284572601318e-01 3.278753254562616348e-03 -3.042477369308471680e-01 1.624990701675415039e-01 2.869652025401592255e-02 7.302486896514892578e-02 -3.515089303255081177e-02 9.004081785678863525e-02 -3.194822371006011963e-02 1.306147873401641846e-01 -4.883252456784248352e-02 1.177385523915290833e-01 -2.054533213376998901e-01 3.797103464603424072e-02 -1.818529516458511353e-02 -3.428423404693603516e-02 -1.599700450897216797e-01 7.807531207799911499e-02 3.121824264526367188e-01
9.187229722738265991e-02 2.069299966096878052e-01 -3.411456942558288574e-01 -3.526865839958190918e-01 1.363771781325340271e-02 6.301470845937728882e-02 1.412182152271270752e-01 -2.033173292875289917e-01 2.605474088340997696e-03 -2.596338689327239990e-01 -8.864519745111465454e-02 -1.905812025070190430e-01 5.062362924218177795e-02 9.452916681766510010e-02 9.562369436025619507e-02 -7.607901841402053833e-02 3.055191338062286377e-01 3.517541289329528809e-02 6.170229241251945496e-02 -8.572080731391906738e-02 9.811083227396011353e-02 -6.660348270088434219e-03 9.178469330072402954e-02 1.583462655544281006e-01 1.334468722343444824e-01 -3.034068346023559570e-01 -8.526901900768280029e-02 2.546096444129943848e-01 1.571338623762130737e-01 -2.898648381233215332e-01 8.864870667457580566e-02 -2.389006465673446655e-01
-4.342735931277275085e-02 1.471715569496154785e-01 -1.337174475193023682e-01 -1.841246634721755981e-01 -1.768143847584724426e-02 4.154910892248153687e-02 6.572410464286804199e-02 -5.271427705883979797e-02 3.928754851222038269e-02 -2.813147008419036865e-01 -1.263812035322189331e-01 -1.792606711387634277e-01 6.869049370288848877e-02 9.332420676946640015e-02 5.352376028895378113e-02 1.872457563877105713e-01 3.868160843849182129e-01 4.219033718109130859e-01 1.406350433826446533e-01 2.386312335729598999e-01 5.932016670703887939e-02 2.694964706897735596e-01 8.041957020759582520e-02 1.777190268039703369e-01 -5.439119413495063782e-02 -2.978533506393432617e-01 -1.165955215692520142e-01 8.475810289382934570e-02 1.052139233797788620e-02 -2.651628255844116211e-01 1.653923541307449341e-01 8.131638914346694946e-02
-3.081453442573547363e-01 1.149280667304992676e-01 -1.582221686840057373e-01 -5.562841147184371948e-02 -1.516557335853576660e-01 4.830719232559204102e-01 -1.623647958040237427e-01 -1.939755380153656006e-01 -1.374935805797576904e-01 -2.989157438278198242e-01 -9.097287058830261230e-02 -1.170194298028945923e-01 1.085273474454879761e-01 -1.294014323502779007e-02 7.522382587194442749e-02 -3.232530131936073303e-02 2.810458838939666748e-01 1.660781800746917725e-01 -1.263459026813507080e-01 2.610429823398590088e-01 1.535182446241378784e-02 6.953721493482589722e-02 4.906007274985313416e-02 -8.905933797359466553e-02 8.587554842233657837e-02 -3.640831634402275085e-02 2.765468060970306396e-01 1.104862019419670105e-01 -8.788090944290161133e-02 -1.419939994812011719e-01 -1.770061627030372620e-02 2.506379485130310059e-01
-1.694581955671310425e-01 1.319369394332170486e-02 6.791178882122039795e-02 -2.167253196239471436e-01 7.815083116292953491e-02 3.141794204711914062e-01 1.641364395618438721e-01 5.850270763039588928e-02 -2.684450894594192505e-02 -2.312401384115219116e-01 -1.011957451701164246e-01 -4.538262188434600830e-01 -1.006663590669631958e-01 -5.404645949602127075e-02 1.587594002485275269e-01 -1.538980603218078613e-01 1.787685900926589966e-01 2.889458537101745605e-01 -2.311306595802307129e-01 1.731857955455780029e-01 -2.395159900188446045e-01 1.673983186483383179e-01 4.849928617477416992e-02 1.586549133062362671e-01 2.850947156548500061e-02 -6.298633292317390442e-03 -2.091341912746429443e-01 -4.163325577974319458e-02 -1.494993921369314194e-02 -2.861838638782501221e-01 6.806623190641403198e-02 8.459282666444778442e-02
1.006177961826324463e-01 1.533513814210891724e-01 -2.032358199357986450e-01 -3.230623900890350342e-01 -1.146511211991310120e-01 3.106431365013122559e-01 7.692825794219970703e-02 -1.930752843618392944e-01 5.440393090248107910e-02 -3.147276639938354492e-01 3.550114855170249939e-02 -2.081695646047592163e-01 1.212462857365608215e-01 -1.359076146036386490e-02 1.008278504014015198e-02 2.306064963340759277e-02 2.182881683111190796e-01 9.658668190240859985e-02 1.452207751572132111e-02 1.622007340192794800e-01 9.170991927385330200e-02 2.200687825679779053e-01 2.846039235591888428e-01 4.505258798599243164e-02 8.559034019708633423e-02 -4.078381061553955078e-01 -2.050042599439620972e-01 -1.436363756656646729e-01 -1.024790331721305847e-01 1.556028891354799271e-02 1.581318825483322144e-01 -1.014089137315750122e-01
5.987381190061569214e-02 9.714065492153167725e-02 -9.499406069517135620e-02 -3.490459620952606201e-01 -8.860935270786285400e-02 -1.598209291696548462e-01 -2.476000040769577026e-02 8.224403858184814453e-02 -1.179388910531997681e-02 -3.285646736621856689e-01 -1.248888969421386719e-01 -1.047506853938102722e-01 5.829942971467971802e-02 1.990111023187637329e-01 2.491930723190307617e-01 -2.826367132365703583e-02 3.036238253116607666e-01 1.765318810939788818e-01 -2.625129818916320801e-01 1.900700032711029053e-01 1.566590368747711182e-01 1.408432889729738235e-02 -4.923706874251365662e-02 -5.235613510012626648e-02 -6.410242640413343906e-04 -3.835938498377799988e-02 -4.647909849882125854e-02 -2.909983992576599121e-01 -7.164045237004756927e-03 -2.801502645015716553e-01 3.797138035297393799e-01 7.388895004987716675e-02
[truncated: 3,270,087 more chars]
