# Supplementary material for: The Language of Innovation
Source: PLoS One. 2020 Apr 30;15(4):e0230107. doi: 10.1371/journal.pone.0230107 (PMC7194493; doi:10.1371/journal.pone.0230107)
Supplement: S13 File — (GZ) [file pone.0230107.s013.tar.gz › 1991-1995/V2Run_25_VS_4500_embeddings1991-1995ED32.txt]

-1.943140327930450439e-01 -9.796722978353500366e-02 -1.208922863006591797e-01 -7.030039280652999878e-02 -1.129695549607276917e-01 3.020852431654930115e-02 2.368614077568054199e-01 7.619104348123073578e-03 -1.017025485634803772e-01 -3.042406737804412842e-01 6.440559029579162598e-02 2.984362840652465820e-01 -1.258693188428878784e-01 -2.108276039361953735e-01 1.825703978538513184e-01 5.494228005409240723e-02 8.207101374864578247e-03 3.659858703613281250e-01 -6.223928183317184448e-02 8.294050395488739014e-02 2.176480293273925781e-01 3.251633346080780029e-01 -3.389991074800491333e-02 -1.326071619987487793e-01 -6.825116276741027832e-02 2.967334091663360596e-01 1.607092618942260742e-01 -2.902894616127014160e-01 -5.900878459215164185e-02 -5.416525527834892273e-03 -2.054224908351898193e-01 -7.331873476505279541e-02
-1.883007436990737915e-01 -3.349973857402801514e-01 9.860917925834655762e-02 -1.619602739810943604e-01 3.101732134819030762e-01 2.256174106150865555e-03 3.627462312579154968e-02 5.578882992267608643e-02 -1.875565499067306519e-01 -3.980418294668197632e-02 7.131291180849075317e-02 2.535200119018554688e-01 -3.612369000911712646e-01 -1.527050323784351349e-02 -2.159447409212589264e-03 1.983433030545711517e-02 8.556921780109405518e-02 1.307060867547988892e-01 -1.088014766573905945e-01 2.844928205013275146e-01 1.258306652307510376e-01 2.717048227787017822e-01 -1.661202013492584229e-01 -7.376688718795776367e-02 -1.003411114215850830e-01 1.533026844263076782e-01 1.583060324192047119e-01 -3.945339620113372803e-01 -8.060153573751449585e-02 1.246612221002578735e-01 -2.655828138813376427e-03 4.768966510891914368e-02
-1.744990199804306030e-01 -1.360121369361877441e-01 8.001956157386302948e-03 1.587892770767211914e-01 2.011014372110366821e-01 1.203111186623573303e-01 4.234612360596656799e-02 2.739930450916290283e-01 -2.055843174457550049e-01 1.236030608415603638e-01 -1.293503642082214355e-01 2.186976373195648193e-01 -6.632588803768157959e-02 -5.656923726201057434e-02 1.388294994831085205e-01 -7.629033643752336502e-03 -9.989333152770996094e-02 3.900083899497985840e-02 2.086240947246551514e-01 2.109593749046325684e-01 1.397809386253356934e-01 4.011851847171783447e-01 -9.082721173763275146e-02 -4.804403483867645264e-01 5.385585501790046692e-02 1.062119528651237488e-01 1.244219467043876648e-01 -1.378639787435531616e-01 1.258517354726791382e-01 2.645454183220863342e-02 -1.932887136936187744e-01 -1.526460647583007812e-01
-5.167070403695106506e-02 -6.323143094778060913e-02 -4.903770051896572113e-03 1.488023251295089722e-01 -1.245028711855411530e-02 2.512436732649803162e-02 -2.014503348618745804e-03 4.623461663722991943e-01 -7.106292247772216797e-02 -1.739945411682128906e-01 3.041766881942749023e-01 3.858559951186180115e-02 -2.638587951660156250e-01 -3.148464560508728027e-01 2.853337228298187256e-01 1.362035572528839111e-01 7.002770155668258667e-02 1.207422185689210892e-02 1.500321775674819946e-01 1.276851892471313477e-01 9.749610722064971924e-02 3.116897642612457275e-01 -3.820504620671272278e-02 -1.364389806985855103e-01 1.261304914951324463e-01 1.231874078512191772e-01 -1.213349029421806335e-01 -2.440953999757766724e-01 4.730122163891792297e-02 1.021401584148406982e-01 -2.533456683158874512e-01 7.564283907413482666e-02
3.448468819260597229e-02 -4.850623607635498047e-01 7.858265191316604614e-02 -5.169743299484252930e-02 -1.664639711380004883e-01 3.030237555503845215e-01 1.396126858890056610e-02 2.103396803140640259e-01 -1.932368874549865723e-01 -2.581214010715484619e-01 1.811238825321197510e-01 3.606374934315681458e-02 -3.868289291858673096e-01 -2.473521083593368530e-01 7.552094012498855591e-02 1.319753937423229218e-02 7.833690941333770752e-02 1.813483051955699921e-02 1.068715974688529968e-01 6.676267366856336594e-03 -2.586772106587886810e-02 1.535229086875915527e-01 1.395906656980514526e-01 -1.404566615819931030e-01 1.617449522018432617e-01 3.173107281327247620e-02 -1.976403146982192993e-01 -2.056216448545455933e-01 1.485363095998764038e-01 7.981796562671661377e-02 -1.304131150245666504e-01 -2.448928169906139374e-02
-2.354365289211273193e-01 -3.504530489444732666e-01 -2.480146847665309906e-02 -1.025784462690353394e-01 2.061539702117443085e-02 6.900675594806671143e-02 1.382610574364662170e-02 -4.763743653893470764e-02 6.292918324470520020e-02 -3.168474137783050537e-01 -2.478152960538864136e-01 1.977733820676803589e-01 8.682291209697723389e-02 -2.874057888984680176e-01 5.049771443009376526e-02 2.385018765926361084e-01 -5.796940252184867859e-02 1.485663205385208130e-01 -1.494473777711391449e-02 6.590779125690460205e-02 -1.285694092512130737e-01 2.773876786231994629e-01 1.467989087104797363e-01 -7.325743138790130615e-02 -3.665790259838104248e-01 1.489292681217193604e-01 2.034508585929870605e-01 -7.381681352853775024e-02 1.631256490945816040e-01 -6.560093909502029419e-02 -1.738416254520416260e-01 -1.832737922668457031e-01
-1.076566800475120544e-01 -1.436871141195297241e-01 8.431134372949600220e-02 5.746212229132652283e-02 2.949665188789367676e-01 -1.199774369597434998e-01 -1.655588448047637939e-01 1.454998403787612915e-01 -1.620283126831054688e-01 -5.869447067379951477e-02 -1.793975234031677246e-01 1.667695194482803345e-01 -1.905086636543273926e-01 -8.772622048854827881e-02 1.258097589015960693e-01 1.784256994724273682e-01 1.087715327739715576e-01 4.064365923404693604e-01 7.145395874977111816e-02 3.550152778625488281e-01 1.563555374741554260e-02 2.863820195198059082e-01 2.245405763387680054e-01 -2.182980626821517944e-01 2.335372567176818848e-02 -1.026848778128623962e-01 -5.276118218898773193e-02 -1.414007693529129028e-01 1.030123978853225708e-01 2.675099968910217285e-01 -7.737144827842712402e-02 1.245184168219566345e-01
9.337232261896133423e-02 -3.024808168411254883e-01 -2.805042862892150879e-01 2.499230904504656792e-04 -7.456736639142036438e-03 -3.021135926246643066e-02 2.265188284218311310e-02 2.876714468002319336e-01 -4.886066541075706482e-02 1.642532348632812500e-01 1.648796945810317993e-01 2.379195988178253174e-01 -1.861208118498325348e-02 -4.101193845272064209e-01 1.124527826905250549e-01 6.625185906887054443e-02 2.883928269147872925e-02 4.352951049804687500e-02 1.533355116844177246e-01 2.751094102859497070e-01 2.023401856422424316e-02 1.940355747938156128e-01 1.052253916859626770e-01 -3.401489853858947754e-01 3.788609057664871216e-02 4.778210446238517761e-02 8.453141152858734131e-02 -2.212247997522354126e-01 2.810338139533996582e-01 -1.300883595831692219e-03 -1.111311838030815125e-01 -1.422623693943023682e-01
-1.095281168818473816e-01 -2.023225873708724976e-01 1.308973412960767746e-02 6.916700396686792374e-03 1.762726157903671265e-02 -3.414615094661712646e-01 -1.814760714769363403e-01 1.938876211643218994e-01 -9.182614833116531372e-02 3.106153756380081177e-02 -1.033164486289024353e-01 3.840194642543792725e-01 -3.158817291259765625e-01 -7.369072735309600830e-02 -1.758795417845249176e-02 3.550202399492263794e-02 1.184519231319427490e-01 2.499384135007858276e-01 -2.364689856767654419e-01 1.624968796968460083e-01 -6.659092754125595093e-02 3.118896484375000000e-01 1.786355078220367432e-01 -2.557856440544128418e-01 1.030587255954742432e-01 8.145458251237869263e-02 6.125959008932113647e-02 -1.951502114534378052e-01 1.133871227502822876e-01 -1.912506110966205597e-02 8.712352067232131958e-02 -2.175302803516387939e-01
-1.458081323653459549e-02 -3.458109200000762939e-01 -5.013349652290344238e-02 1.944065541028976440e-01 6.170783936977386475e-02 -1.916952133178710938e-01 2.349651902914047241e-01 -9.070292860269546509e-02 -2.944895066320896149e-03 3.595732152462005615e-02 2.272859364748001099e-01 1.067835912108421326e-01 -3.494887053966522217e-01 -1.614985167980194092e-01 -1.250500977039337158e-02 -8.332868665456771851e-02 2.067377567291259766e-01 2.339771091938018799e-01 -2.275801599025726318e-01 1.749237179756164551e-01 3.988314568996429443e-01 3.060549497604370117e-01 6.351307034492492676e-02 -1.471311897039413452e-01 8.651883155107498169e-02 1.224022135138511658e-01 1.044172048568725586e-01 -8.204688131809234619e-02 -1.220600754022598267e-01 2.199341170489788055e-02 3.917337581515312195e-02 3.005137667059898376e-02
-5.954691395163536072e-02 -1.684402227401733398e-01 6.188490241765975952e-02 1.270191669464111328e-01 -6.931191682815551758e-02 -2.481284886598587036e-01 1.299950629472732544e-01 1.930969059467315674e-01 8.615660667419433594e-02 2.268252223730087280e-01 1.554111987352371216e-01 6.087578833103179932e-02 -4.200309514999389648e-01 1.732544787228107452e-02 -4.135542735457420349e-02 7.983253337442874908e-03 7.076392648741602898e-05 4.017009139060974121e-01 -8.335732668638229370e-02 2.103698849678039551e-01 1.715454012155532837e-01 1.699176579713821411e-01 8.952735364437103271e-02 -1.472634822130203247e-01 -1.211642622947692871e-01 2.240500301122665405e-01 6.372243165969848633e-02 -1.934226453304290771e-01 7.464352250099182129e-02 3.573651909828186035e-01 -1.485932171344757080e-01 -6.884319242089986801e-03
-3.089290857315063477e-01 -2.477519363164901733e-01 -3.221469232812523842e-03 -2.138371467590332031e-01 -3.194599971175193787e-02 -9.294737875461578369e-02 6.457035988569259644e-02 3.171385824680328369e-01 -1.381572186946868896e-01 1.308191269636154175e-01 4.502929747104644775e-02 3.438868820667266846e-01 -1.536106765270233154e-01 -8.366817235946655273e-02 -7.928882539272308350e-02 1.258513629436492920e-01 -4.513914510607719421e-02 3.450063467025756836e-01 -2.992264032363891602e-01 -8.312216401100158691e-02 -7.396255433559417725e-02 3.533288240432739258e-01 1.209713146090507507e-01 -1.136338040232658386e-01 1.289332360029220581e-01 1.108838152140378952e-02 5.388945713639259338e-02 -2.605135738849639893e-02 3.739650826901197433e-03 1.317426264286041260e-01 -1.558254957199096680e-01 -1.909924894571304321e-01
-1.909543126821517944e-01 1.400332711637020111e-02 -1.262652128934860229e-01 -7.308846339583396912e-03 9.389549493789672852e-02 3.693379461765289307e-02 -2.084509581327438354e-01 2.516197264194488525e-01 -1.370116323232650757e-01 1.784563511610031128e-01 3.572550714015960693e-01 2.238201349973678589e-01 4.182862862944602966e-02 -1.045609712600708008e-01 2.814037203788757324e-01 2.462919056415557861e-02 -9.691460430622100830e-02 2.109767496585845947e-01 -7.305400073528289795e-02 1.790758669376373291e-01 7.706164568662643433e-02 1.668194830417633057e-01 1.994886100292205811e-01 -2.870758175849914551e-01 -6.936792749911546707e-03 5.433723330497741699e-02 2.736610472202301025e-01 -1.892422735691070557e-01 2.448295652866363525e-01 -7.924274355173110962e-02 -1.943891942501068115e-01 -2.111410498619079590e-01
-2.257641553878784180e-01 1.441368740051984787e-02 -1.458448618650436401e-01 2.650073766708374023e-01 1.356691215187311172e-02 5.032410100102424622e-02 -1.888391524553298950e-01 2.179289162158966064e-01 -1.632369309663772583e-01 -1.075790971517562866e-01 -1.210442408919334412e-01 3.622747957706451416e-02 -1.571816354990005493e-01 -4.257442057132720947e-01 -8.226063847541809082e-02 4.907096177339553833e-02 -5.395464971661567688e-02 2.727860026061534882e-02 5.594154447317123413e-02 2.413578629493713379e-01 1.219000220298767090e-01 2.761670053005218506e-01 2.698954343795776367e-01 -2.965311706066131592e-01 1.201809272170066833e-01 1.768997609615325928e-01 6.870926171541213989e-02 -2.944159805774688721e-01 9.449741244316101074e-02 -1.019057556986808777e-01 -1.511091142892837524e-01 7.683242112398147583e-02
-1.798799843527376652e-03 1.256578415632247925e-02 -4.601819813251495361e-02 -2.699686679989099503e-03 5.026083812117576599e-02 1.754798740148544312e-01 1.675345301628112793e-01 3.612270355224609375e-01 -1.074337773025035858e-02 -2.275111228227615356e-01 2.187574356794357300e-01 8.109931647777557373e-02 -4.745105206966400146e-01 -3.692866116762161255e-02 1.903370171785354614e-01 1.177810207009315491e-01 9.877683222293853760e-02 3.464222550392150879e-01 -3.689777851104736328e-02 -2.437836304306983948e-02 3.579548746347427368e-02 1.370864510536193848e-01 7.853563129901885986e-02 -3.148095309734344482e-01 2.059316635131835938e-01 6.722187250852584839e-02 5.408898368477821350e-02 -8.024100959300994873e-02 2.094804048538208008e-01 1.553471088409423828e-01 5.430603399872779846e-03 -2.037295252084732056e-01
-1.389426458626985550e-02 -9.994638711214065552e-02 1.833867430686950684e-01 2.624323591589927673e-02 -5.124035105109214783e-02 -4.406255483627319336e-02 -9.837324172258377075e-02 9.504029154777526855e-02 1.227883249521255493e-01 -3.651396632194519043e-01 1.185149028897285461e-01 5.206423997879028320e-01 -2.450512945652008057e-01 -2.188883125782012939e-01 -4.049431532621383667e-02 -1.640052068978548050e-03 1.883427500724792480e-01 1.532008945941925049e-01 -9.868201613426208496e-02 -1.343715842813253403e-02 -8.839195221662521362e-02 5.993218347430229187e-02 1.530000120401382446e-01 -1.478821933269500732e-01 -2.314548194408416748e-01 8.196564018726348877e-02 4.096666574478149414e-01 -1.631537824869155884e-01 -4.909753799438476562e-02 2.646734006702899933e-02 -7.467612624168395996e-02 -1.139292027801275253e-02
-3.754717856645584106e-02 5.546336993575096130e-03 -1.029795333743095398e-01 2.016776502132415771e-01 2.502111494541168213e-01 3.519089147448539734e-02 -1.209437549114227295e-01 3.409083783626556396e-01 -2.287346571683883667e-01 6.515356712043285370e-03 2.405492216348648071e-01 2.412490397691726685e-01 -1.117326617240905762e-01 -1.876129508018493652e-01 -7.816658169031143188e-02 -8.369316160678863525e-02 -4.225412383675575256e-03 -4.394752904772758484e-02 -2.886782400310039520e-02 6.397935003042221069e-02 -4.316189512610435486e-02 2.864509522914886475e-01 4.097559154033660889e-01 -2.051300555467605591e-01 4.530296847224235535e-02 3.193304836750030518e-01 2.103755772113800049e-01 -1.636337786912918091e-01 5.676170811057090759e-02 2.190874330699443817e-02 -1.568628102540969849e-01 -1.386693567037582397e-01
5.925208795815706253e-03 -3.350587189197540283e-01 9.694208204746246338e-02 1.543432176113128662e-01 2.124300748109817505e-01 -6.062313169240951538e-02 2.185851186513900757e-01 -3.547724336385726929e-02 -4.069259390234947205e-02 2.332740575075149536e-01 1.335748881101608276e-01 2.368170768022537231e-01 -3.323034346103668213e-01 4.799382761120796204e-03 -3.975087311118841171e-03 -1.331650316715240479e-01 -1.798656024038791656e-02 3.832667469978332520e-01 -4.449488595128059387e-03 2.689176201820373535e-01 1.239811107516288757e-01 2.488324940204620361e-01 1.295336782932281494e-01 -3.358965218067169189e-01 -1.044200081378221512e-02 1.175685003399848938e-01 -9.761732816696166992e-02 3.814399987459182739e-02 1.564000099897384644e-01 2.980183623731136322e-02 -9.327664971351623535e-02 -1.141647249460220337e-01
9.671361744403839111e-02 -1.873345375061035156e-01 -1.606065779924392700e-01 -2.601327933371067047e-02 1.480642706155776978e-01 2.485231310129165649e-01 4.884268343448638916e-02 5.149558931589126587e-02 -1.878176927566528320e-01 -2.586582005023956299e-01 2.045458555221557617e-01 1.465014070272445679e-01 -4.109779596328735352e-01 -3.216494321823120117e-01 2.885731756687164307e-01 -1.572548598051071167e-02 1.566186696290969849e-01 1.738436520099639893e-02 6.183306500315666199e-02 4.827582277357578278e-03 1.605780422687530518e-01 3.558927774429321289e-01 1.297703851014375687e-02 -1.174116283655166626e-01 1.968059688806533813e-01 -5.998593941330909729e-02 -1.549822092056274414e-01 -1.330092251300811768e-01 1.803102940320968628e-01 -6.226860731840133667e-02 -5.379885900765657425e-03 5.878425016999244690e-02
-3.840858861804008484e-02 5.272010713815689087e-02 -1.721349805593490601e-01 1.222807094454765320e-01 -7.972398400306701660e-02 5.051529034972190857e-02 -1.262330859899520874e-01 3.605851158499717712e-02 -1.430000066757202148e-01 9.106548875570297241e-02 2.947094738483428955e-01 2.016513198614120483e-01 -2.831715531647205353e-02 -3.637067377567291260e-01 8.962709456682205200e-02 1.358822584152221680e-01 9.879784286022186279e-02 2.469884902238845825e-01 -1.410418748855590820e-01 3.010268136858940125e-02 4.127970337867736816e-02 3.140171468257904053e-01 -2.691372111439704895e-02 -4.365381002426147461e-01 1.445031538605690002e-02 2.339858263731002808e-01 1.734925806522369385e-02 -2.810306251049041748e-01 1.882396340370178223e-01 3.174377977848052979e-02 -1.920474171638488770e-01 -1.358456164598464966e-01
1.116107106208801270e-01 -2.436988949775695801e-01 6.485830992460250854e-02 2.805189974606037140e-02 3.520462661981582642e-02 1.134423315525054932e-01 9.361450374126434326e-02 1.096208915114402771e-01 -8.782267570495605469e-02 -1.208215504884719849e-01 1.852035224437713623e-01 -1.869147717952728271e-01 -5.362920463085174561e-02 -2.114162407815456390e-02 3.388786911964416504e-01 -4.785589408129453659e-03 3.659363090991973877e-02 2.360934168100357056e-01 -1.020221710205078125e-01 2.348121022805571556e-03 1.641799658536911011e-01 3.870368897914886475e-01 2.162543982267379761e-01 -4.080577492713928223e-01 -3.049961328506469727e-01 2.672438919544219971e-01 7.392819225788116455e-02 1.110712811350822449e-01 3.346594749018549919e-03 -1.762346625328063965e-01 -7.826776057481765747e-02 3.969273343682289124e-02
-1.729994565248489380e-01 -1.691630035638809204e-01 -1.013510152697563171e-01 4.134323447942733765e-02 2.016749083995819092e-01 2.361784726381301880e-01 -1.031949967145919800e-01 2.272504270076751709e-01 -1.166700646281242371e-01 2.163358628749847412e-01 2.023586928844451904e-01 8.561709523200988770e-02 -1.212946102023124695e-01 -2.068478763103485107e-01 3.030900955200195312e-01 1.055260896682739258e-01 8.091583847999572754e-02 8.791969716548919678e-02 -1.946738213300704956e-01 1.832420378923416138e-01 -1.404038071632385254e-01 3.726209700107574463e-01 7.583679258823394775e-02 -2.044126540422439575e-01 -3.025235049426555634e-02 1.416617035865783691e-01 -2.091234736144542694e-02 -3.421942889690399170e-01 2.371330112218856812e-01 -6.861415505409240723e-02 -5.331251770257949829e-02 -8.596975356340408325e-02
4.751202091574668884e-02 1.010290607810020447e-01 -4.931990429759025574e-02 2.346464991569519043e-01 2.207242883741855621e-02 -4.184987396001815796e-02 -2.711942791938781738e-01 -1.694602221250534058e-01 -1.446228474378585815e-01 -2.638983726501464844e-01 -3.147494792938232422e-02 1.427699178457260132e-01 -1.898789256811141968e-01 -1.350967437028884888e-01 2.411370873451232910e-01 8.535920828580856323e-02 -3.511043265461921692e-02 2.209749966859817505e-01 -1.931921839714050293e-01 8.683142066001892090e-02 -2.252346724271774292e-01 3.275666534900665283e-01 2.324533611536026001e-01 -7.004033029079437256e-02 -1.845365762710571289e-01 -7.924728840589523315e-02 -1.054611504077911377e-01 7.974482327699661255e-02 -6.973846256732940674e-02 3.004601597785949707e-01 -2.845646739006042480e-01 2.191890031099319458e-01
-4.388912767171859741e-02 -2.721131443977355957e-01 7.696355879306793213e-02 -2.043455243110656738e-01 -4.290821775794029236e-02 -2.325327694416046143e-01 1.612417697906494141e-01 -1.578103378415107727e-02 -1.186953559517860413e-01 -2.220938950777053833e-01 4.461360722780227661e-02 5.964639037847518921e-02 -2.629782445728778839e-02 -1.410829126834869385e-01 2.023103088140487671e-01 1.906819045543670654e-01 -1.369863599538803101e-01 5.159925818443298340e-01 4.765721410512924194e-02 9.727459400892257690e-02 -1.722270809113979340e-02 1.435037702322006226e-01 2.900715768337249756e-01 -2.971365749835968018e-01 -9.778457880020141602e-02 2.053613960742950439e-01 1.185113750398159027e-02 6.042901799082756042e-02 7.588389515876770020e-02 -1.260217577219009399e-01 -2.409552782773971558e-01 -4.521584883332252502e-02
4.255536198616027832e-02 -2.798448503017425537e-01 -9.610099345445632935e-02 1.193727776408195496e-01 4.514578729867935181e-02 -1.218058839440345764e-01 -1.169495210051536560e-01 5.080768838524818420e-02 9.500802308320999146e-02 -7.841319590806961060e-02 3.615059703588485718e-02 2.507987916469573975e-01 1.918839514255523682e-01 1.617857515811920166e-01 2.391422241926193237e-01 -1.288775056600570679e-01 -2.511223256587982178e-01 3.701831102371215820e-01 -1.576920449733734131e-01 1.212236061692237854e-01 4.194310680031776428e-02 2.992030382156372070e-01 1.224557459354400635e-01 3.671280283015221357e-04 -2.682232856750488281e-02 3.561827838420867920e-01 5.438075587153434753e-02 3.106456100940704346e-01 -9.488466382026672363e-02 -1.670529879629611969e-02 -1.952813863754272461e-01 -1.633552610874176025e-01
-8.627057075500488281e-02 -1.511859595775604248e-01 5.139571800827980042e-02 1.653905510902404785e-01 1.866862028837203979e-01 -1.597290486097335815e-01 -2.593800053000450134e-02 1.086553335189819336e-01 -2.203418686985969543e-02 -1.318423300981521606e-01 9.864608198404312134e-02 2.353010624647140503e-01 -3.290604054927825928e-01 -3.347770869731903076e-01 -3.281534910202026367e-01 -5.680477619171142578e-02 -9.276130795478820801e-02 4.126623570919036865e-01 2.516988813877105713e-01 -1.464896798133850098e-01 1.384878903627395630e-01 1.674746721982955933e-01 -8.467563986778259277e-02 -2.623460888862609863e-01 -7.503175735473632812e-02 1.684843748807907104e-01 -6.432021409273147583e-02 -9.671267122030258179e-02 -1.036096438765525818e-01 -8.380746468901634216e-03 -1.023035030812025070e-02 -8.533251285552978516e-02
8.370408415794372559e-02 -2.750035561621189117e-02 1.624268591403961182e-01 -1.377323865890502930e-01 4.103818791918456554e-04 1.369925681501626968e-03 6.361187994480133057e-02 9.741114825010299683e-02 -2.247811108827590942e-01 -2.782965004444122314e-01 -7.856785506010055542e-02 1.799762248992919922e-01 -6.687898933887481689e-02 -7.583710551261901855e-02 -7.449686527252197266e-02 2.056029252707958221e-02 2.675489783287048340e-01 1.873084157705307007e-01 -5.041452124714851379e-02 3.189350068569183350e-01 2.571531236171722412e-01 5.215966701507568359e-01 1.493742316961288452e-01 -2.428407818078994751e-01 7.587935775518417358e-02 2.171833366155624390e-01 1.538212299346923828e-01 -4.641754552721977234e-02 1.095239967107772827e-01 1.073742434382438660e-01 3.168714046478271484e-02 1.301423907279968262e-01
-7.380606979131698608e-02 9.767534211277961731e-03 -2.220162451267242432e-01 -7.379563152790069580e-02 1.047688871622085571e-01 1.086461637169122696e-02 -9.380263090133666992e-02 2.603198289871215820e-01 6.398379057645797729e-02 -1.068256516009569168e-02 2.723537087440490723e-01 5.055780522525310516e-03 4.963357467204332352e-03 -2.269176989793777466e-01 1.166075766086578369e-01 1.361872404813766479e-01 -6.728079915046691895e-02 1.794522404670715332e-01 -2.187971472740173340e-01 1.520702093839645386e-01 -1.704552769660949707e-01 2.989682555198669434e-01 1.848464012145996094e-01 -2.550301849842071533e-01 8.406569808721542358e-02 2.517922222614288330e-01 4.360745474696159363e-02 -4.111111462116241455e-01 2.993282675743103027e-01 6.046000123023986816e-02 -2.620288357138633728e-02 -1.711629480123519897e-01
-1.689811497926712036e-01 -2.350285798311233521e-01 -1.150636896491050720e-01 -1.016007512807846069e-01 3.189834952354431152e-02 -1.959708034992218018e-01 -6.848431378602981567e-02 -2.507084310054779053e-01 1.547343879938125610e-01 -9.367674589157104492e-02 -1.556411106139421463e-02 1.584173887968063354e-01 -1.988962888717651367e-01 -2.837080359458923340e-01 2.778911404311656952e-02 2.936725914478302002e-01 -8.202418684959411621e-02 2.580627501010894775e-01 -9.207334369421005249e-02 -1.731432788074016571e-02 8.517271280288696289e-02 1.447007060050964355e-01 2.120810449123382568e-01 -2.250885823741555214e-03 -2.651885151863098145e-01 8.557054400444030762e-02 1.732792556285858154e-01 2.565802037715911865e-01 3.069206476211547852e-01 1.772060245275497437e-01 -2.320535182952880859e-01 1.109964326024055481e-01
-3.898709639906883240e-02 -2.444331943988800049e-01 1.325768083333969116e-01 3.397635370492935181e-02 2.757399678230285645e-01 -2.906553149223327637e-01 1.131506413221359253e-01 2.368085086345672607e-01 -9.282264113426208496e-02 -8.339058607816696167e-02 2.067694067955017090e-01 1.328496634960174561e-01 -4.058791100978851318e-01 -5.210792645812034607e-02 2.514406340196728706e-03 1.760061532258987427e-01 -1.393959522247314453e-01 1.825876832008361816e-01 -1.044602505862712860e-02 -7.338484376668930054e-02 -1.179367750883102417e-01 2.233272939920425415e-01 3.634520173072814941e-01 -4.794349521398544312e-02 6.063694134354591370e-02 7.505095750093460083e-02 8.773071691393852234e-03 -2.436035871505737305e-01 -1.208124682307243347e-01 1.883942037820816040e-01 -1.369186639785766602e-01 1.489593982696533203e-01
5.542540177702903748e-02 -3.192087635397911072e-02 2.356007229536771774e-03 -1.008446738123893738e-01 -2.234811335802078247e-01 1.309848129749298096e-01 -4.640994593501091003e-02 -1.216815263032913208e-01 2.305724322795867920e-01 -1.782500743865966797e-01 2.137290313839912415e-02 3.313337564468383789e-01 -9.901456534862518311e-02 -1.500006765127182007e-01 1.941382586956024170e-01 1.221471205353736877e-01 2.133892662823200226e-02 2.591613233089447021e-01 4.191780090332031250e-02 -9.133157134056091309e-02 -4.252044111490249634e-02 4.295293092727661133e-01 1.750595867633819580e-01 -6.244300678372383118e-02 -1.447163429111242294e-02 4.320504888892173767e-02 4.348088800907135010e-01 -2.942122519016265869e-01 7.670334726572036743e-02 -6.444635242223739624e-02 -1.860950440168380737e-01 2.554914541542530060e-02
-3.150011599063873291e-02 -3.680402338504791260e-01 -9.181917458772659302e-02 -1.841724961996078491e-01 4.202788695693016052e-02 -2.068426162004470825e-01 -5.473458394408226013e-02 1.236800476908683777e-01 8.958470076322555542e-03 2.303192913532257080e-01 1.357940733432769775e-01 2.104136943817138672e-01 -1.038857027888298035e-01 -3.433371186256408691e-01 -6.978593766689300537e-02 -1.376318633556365967e-01 1.548947840929031372e-01 9.463133662939071655e-02 -1.588280946016311646e-01 2.554002106189727783e-01 -1.495886594057083130e-01 2.899650633335113525e-01 1.361794471740722656e-01 -1.939243078231811523e-01 1.546362936496734619e-01 1.521215140819549561e-01 -6.225154548883438110e-02 -1.837416142225265503e-01 5.391492508351802826e-03 1.228480339050292969e-01 -3.223977386951446533e-01 1.651963405311107635e-02
-3.380054840818047523e-03 3.991308156400918961e-03 2.480401284992694855e-02 1.316671967506408691e-01 3.496070578694343567e-02 -1.874078623950481415e-02 -1.963435411453247070e-01 -8.148700743913650513e-02 8.776777982711791992e-02 1.230890601873397827e-01 1.938199847936630249e-01 2.225652188062667847e-01 1.284583099186420441e-02 -3.132728338241577148e-01 1.096619106829166412e-02 1.368368864059448242e-01 -4.036761820316314697e-02 -4.117765650153160095e-02 -6.074468418955802917e-02 2.216716110706329346e-01 7.360588014125823975e-02 3.677353858947753906e-01 3.157675862312316895e-01 -3.885771036148071289e-01 6.624443084001541138e-02 2.428453862667083740e-01 1.175379101186990738e-02 -1.843333691358566284e-01 3.764259517192840576e-01 2.891260012984275818e-02 -1.116941422224044800e-01 9.034831821918487549e-02
4.907314479351043701e-02 7.975215464830398560e-02 2.728478051722049713e-02 -8.278057910501956940e-03 1.178042292594909668e-01 1.169107109308242798e-01 -2.497738599777221680e-02 2.188452482223510742e-01 -2.352540045976638794e-01 -8.035225421190261841e-02 2.486092746257781982e-01 2.424936592578887939e-01 -1.838217824697494507e-01 -1.747558861970901489e-01 1.481456011533737183e-01 -7.860256731510162354e-02 3.272179514169692993e-02 1.861441135406494141e-01 -1.203628629446029663e-01 1.716863065958023071e-01 -1.147821992635726929e-01 2.505348324775695801e-01 1.456176489591598511e-01 -2.246242612600326538e-01 5.019848234951496124e-03 -7.787480950355529785e-02 4.550677239894866943e-01 -1.988377980887889862e-02 -7.537519559264183044e-03 -1.609028428792953491e-01 -2.665548026561737061e-01 3.187983930110931396e-01
-3.188887238502502441e-01 -1.525778174400329590e-01 1.211087871342897415e-02 4.019297659397125244e-02 -1.840088218450546265e-01 8.063416928052902222e-02 -8.910328894853591919e-02 -2.700897119939327240e-02 2.871999442577362061e-01 -3.149558305740356445e-01 5.767361074686050415e-02 1.241484507918357849e-01 -1.375055611133575439e-01 -3.330351412296295166e-01 1.040064916014671326e-01 2.355297207832336426e-01 8.798073977231979370e-03 2.750025689601898193e-02 -5.622030235826969147e-03 1.989185996353626251e-02 7.553137093782424927e-02 3.161783814430236816e-01 2.331186980009078979e-01 -1.716994941234588623e-01 -2.440358251333236694e-01 1.008203327655792236e-01 3.344401121139526367e-01 -7.077749818563461304e-02 1.211609840393066406e-01 -1.064491569995880127e-01 -6.072616204619407654e-02 1.437682807445526123e-01
-1.615691781044006348e-01 -2.020973116159439087e-01 -1.028723665513098240e-03 1.192597150802612305e-01 7.502871006727218628e-02 3.982832655310630798e-03 -4.247563332319259644e-02 7.896386831998825073e-02 1.097393929958343506e-01 7.781567424535751343e-02 2.131918221712112427e-01 1.460580229759216309e-01 -1.963792294263839722e-01 -2.757925987243652344e-01 7.382331788539886475e-02 1.445868462324142456e-01 1.889989152550697327e-02 1.505144387483596802e-01 -4.181110486388206482e-02 4.293743520975112915e-02 -1.466513331979513168e-02 2.440305501222610474e-01 1.665131002664566040e-01 -3.291323184967041016e-01 -4.934638738632202148e-02 1.842907816171646118e-02 -2.469988539814949036e-03 -5.949155688285827637e-01 2.249123454093933105e-01 9.850906208157539368e-03 -7.316119968891143799e-02 -2.100369334220886230e-01
-5.179495364427566528e-02 -2.397203445434570312e-01 9.172897785902023315e-03 -1.747313188388943672e-03 -4.339237883687019348e-02 -5.071623250842094421e-02 8.533803746104240417e-03 -7.791578769683837891e-02 2.723616957664489746e-01 -1.857396811246871948e-01 6.108951196074485779e-02 3.677109777927398682e-01 3.147673979401588440e-02 -9.317964315414428711e-02 1.015144586563110352e-01 1.180617436766624451e-01 6.183098629117012024e-02 1.208270415663719177e-01 -7.754092663526535034e-02 3.421079367399215698e-02 1.301091760396957397e-01 4.333939552307128906e-01 6.362202763557434082e-02 -1.508587300777435303e-01 -3.550879061222076416e-01 -1.402114052325487137e-02 3.977036178112030029e-01 -6.159145385026931763e-02 1.789112240076065063e-01 -2.063642442226409912e-01 -1.577933430671691895e-01 5.210923030972480774e-02
-4.269446060061454773e-02 -2.241138517856597900e-01 4.309511557221412659e-02 -2.561938166618347168e-01 -6.723336130380630493e-02 -2.029635012149810791e-01 -4.031327739357948303e-02 2.304396480321884155e-01 -1.403383631259202957e-02 8.410185575485229492e-03 1.586983054876327515e-01 -4.960229620337486267e-02 -8.202297985553741455e-02 -2.929088473320007324e-01 2.668327093124389648e-01 -8.411238342523574829e-02 -2.670563161373138428e-01 3.687357902526855469e-01 -1.836865544319152832e-01 2.226981669664382935e-01 2.003397047519683838e-01 1.772829443216323853e-01 2.013249546289443970e-01 -1.503863036632537842e-01 -3.326051682233810425e-02 1.452065557241439819e-01 -1.196168288588523865e-01 -2.144063562154769897e-01 -1.324841678142547607e-01 -1.176089197397232056e-01 1.786309331655502319e-01 1.010383367538452148e-01
6.522732228040695190e-02 -5.786344781517982483e-02 -6.348322331905364990e-02 -1.418695896863937378e-01 1.922349929809570312e-01 -4.324579983949661255e-02 -3.530374541878700256e-02 1.948006600141525269e-01 -1.219175159931182861e-01 -9.310042113065719604e-02 -9.727177023887634277e-02 2.567541599273681641e-02 -2.110475748777389526e-01 -1.444454938173294067e-01 -9.950248897075653076e-02 -9.464666247367858887e-02 -3.307433426380157471e-02 4.754626154899597168e-01 1.834483146667480469e-01 -1.185667365789413452e-01 1.659506000578403473e-02 3.339305222034454346e-01 2.779173664748668671e-02 -3.792749643325805664e-01 -6.669174879789352417e-02 6.904662400484085083e-02 -2.689158730208873749e-02 -4.319649934768676758e-01 -1.751302331686019897e-01 1.023717001080513000e-01 -3.435958549380302429e-02 -4.652984440326690674e-02
-1.236011907458305359e-01 -1.400788277387619019e-01 9.762585163116455078e-02 7.679104339331388474e-03 7.693434506654739380e-02 3.657406941056251526e-02 -1.401770561933517456e-01 -1.550798714160919189e-01 -2.274042814970016479e-01 -2.105343788862228394e-01 1.493183672428131104e-01 2.547502815723419189e-01 -2.212178148329257965e-02 -9.708219021558761597e-02 5.667182803153991699e-01 -1.912855505943298340e-01 -1.031557098031044006e-01 1.634557247161865234e-01 -2.740181982517242432e-01 5.152006819844245911e-02 -2.401038855314254761e-01 2.707957923412322998e-01 1.554728895425796509e-01 -5.194059014320373535e-02 -1.030646413564682007e-01 -5.892099067568778992e-02 9.826140850782394409e-02 1.207348778843879700e-01 2.076841332018375397e-02 -7.358979433774948120e-02 -1.563055068254470825e-02 -1.904819160699844360e-01
-5.277013778686523438e-02 3.345807641744613647e-02 -1.145344376564025879e-01 -5.396199598908424377e-02 2.532460689544677734e-01 -9.724567085504531860e-02 7.215230911970138550e-02 4.376758635044097900e-02 -9.273341298103332520e-02 2.276425063610076904e-01 2.133771926164627075e-01 2.568094730377197266e-01 -9.827655553817749023e-02 -3.698323965072631836e-01 1.643386483192443848e-01 2.811742946505546570e-02 -8.266120404005050659e-02 1.020412594079971313e-01 -1.504770368337631226e-01 4.359249770641326904e-02 1.653799265623092651e-01 3.475535213947296143e-01 1.140760257840156555e-01 -2.333971410989761353e-01 6.885708123445510864e-02 1.293320953845977783e-01 -1.560480426996946335e-02 -4.273754954338073730e-01 2.783233821392059326e-01 -1.075946092605590820e-01 -3.312188759446144104e-02 -3.607000783085823059e-02
1.599596887826919556e-01 -3.199783563613891602e-01 2.337230741977691650e-02 -2.024382352828979492e-01 -2.244844101369380951e-02 -5.642945319414138794e-02 9.413846768438816071e-03 6.410807371139526367e-02 -1.980365067720413208e-01 -1.142475903034210205e-01 -4.407162219285964966e-02 1.503250151872634888e-01 -1.767053455114364624e-01 -3.988217562437057495e-02 2.962395250797271729e-01 -1.801125705242156982e-01 -3.064649701118469238e-01 1.716575175523757935e-01 -1.778195202350616455e-01 -1.580776274204254150e-01 3.202257752418518066e-01 2.261944264173507690e-01 3.239347934722900391e-01 -2.100907862186431885e-01 -8.962286263704299927e-02 1.269544959068298340e-01 -1.619853228330612183e-01 -7.382676005363464355e-02 -1.666141450405120850e-01 -1.195207238197326660e-02 1.150898262858390808e-01 -1.141230538487434387e-01
-1.075765043497085571e-01 -2.066952735185623169e-01 4.287156835198402405e-02 1.162648200988769531e-01 8.739445358514785767e-02 -1.645204052329063416e-02 -1.183209121227264404e-01 2.496758848428726196e-01 -6.897838413715362549e-02 -1.066631078720092773e-01 2.483172118663787842e-01 9.672111272811889648e-02 -1.359566450119018555e-01 -8.389595150947570801e-02 2.815392240881919861e-02 -3.680820465087890625e-01 1.306136790663003922e-02 1.878444850444793701e-01 2.530482038855552673e-02 2.031890451908111572e-01 1.730613559484481812e-01 1.891228109598159790e-01 3.816178143024444580e-01 -2.172403335571289062e-01 1.598234325647354126e-01 6.686563789844512939e-02 3.738782107830047607e-01 -2.612364590167999268e-01 3.452948760241270065e-03 7.448092103004455566e-02 -1.103087663650512695e-01 7.385469973087310791e-02
-1.451816111803054810e-01 2.042445540428161621e-02 -1.061297804117202759e-01 1.640355736017227173e-01 1.502017974853515625e-01 6.599555909633636475e-02 -1.407737880945205688e-01 2.036704570055007935e-01 2.111472934484481812e-01 1.810864061117172241e-01 -4.854527860879898071e-02 2.205329537391662598e-01 -1.091106534004211426e-01 -2.681326568126678467e-01 -6.616862118244171143e-02 8.625181019306182861e-02 -3.774179890751838684e-02 8.931403607130050659e-02 -1.335137039422988892e-01 7.884237915277481079e-02 6.559702754020690918e-02 4.628832042217254639e-01 6.428590416908264160e-02 -2.796841859817504883e-01 1.954038590192794800e-01 3.436948955059051514e-01 -1.350348144769668579e-01 2.709092572331428528e-02 8.742473274469375610e-02 -1.257847435772418976e-02 -3.240005671977996826e-01 -7.560457289218902588e-02
-2.805881015956401825e-02 -8.208549767732620239e-02 -1.988898366689682007e-01 1.502080410718917847e-01 2.055276632308959961e-01 -2.883056364953517914e-02 2.045628987252712250e-02 -2.100287079811096191e-01 2.478956431150436401e-01 -2.142852991819381714e-01 2.736507542431354523e-02 1.971988976001739502e-01 -2.288254201412200928e-01 -2.451527416706085205e-01 3.148232027888298035e-02 2.503990232944488525e-01 3.713360801339149475e-02 1.529390066862106323e-01 9.005628526210784912e-02 2.821556031703948975e-01 2.532032728195190430e-01 4.311794340610504150e-01 7.816039770841598511e-02 1.031511053442955017e-01 -1.519332826137542725e-01 1.641411334276199341e-01 1.426364481449127197e-01 7.205075025558471680e-02 -2.840203605592250824e-02 1.146286800503730774e-01 1.701486259698867798e-01 -1.478724926710128784e-01
-2.693995535373687744e-01 -4.896882921457290649e-02 -8.462354540824890137e-02 2.225335128605365753e-02 5.114295054227113724e-03 1.420295089483261108e-01 8.328051865100860596e-02 -1.183057874441146851e-01 3.213273584842681885e-01 -2.184295058250427246e-01 6.054788827896118164e-02 1.921473443508148193e-01 -2.259231656789779663e-01 -3.312084078788757324e-02 2.936307489871978760e-01 2.118862271308898926e-01 1.185349375009536743e-02 9.966904670000076294e-02 -1.023034155368804932e-01 -6.632879376411437988e-02 -3.738855570554733276e-02 4.531367421150207520e-01 6.022309418767690659e-03 -9.816858917474746704e-02 -9.783252328634262085e-02 -1.801721751689910889e-02 3.512532711029052734e-01 -1.194364279508590698e-01 1.527304500341415405e-01 -7.178601622581481934e-02 -2.510056197643280029e-01 -1.451524198055267334e-01
-2.887592911720275879e-01 -5.511666089296340942e-02 -1.094661802053451538e-01 1.424423158168792725e-01 2.418895214796066284e-01 -1.020665913820266724e-01 -2.502500712871551514e-01 2.514964044094085693e-01 1.480991691350936890e-01 -1.003066077828407288e-01 1.763516664505004883e-01 1.188736110925674438e-01 -1.944362185895442963e-02 -1.958989650011062622e-01 -7.253555580973625183e-03 3.117594867944717407e-02 -1.528946310281753540e-01 1.899232268333435059e-01 9.060100466012954712e-02 -1.229946129024028778e-02 1.889290101826190948e-02 4.033739864826202393e-01 -3.982046619057655334e-02 -4.506948888301849365e-01 -9.760290384292602539e-02 8.421624451875686646e-02 -1.199632734060287476e-01 -1.622884720563888550e-01 1.696437448263168335e-01 -2.086067646741867065e-01 3.944878652691841125e-02 5.208846554160118103e-02
-8.137129992246627808e-02 -1.337507069110870361e-01 3.329006433486938477e-01 -1.406883150339126587e-01 -1.087477505207061768e-01 -7.027742452919483185e-03 2.116879075765609741e-02 -7.813906669616699219e-02 -2.631736397743225098e-01 -1.848757453262805939e-02 -2.184685133397579193e-02 -5.596211925148963928e-02 -2.951855957508087158e-01 -4.069562628865242004e-02 1.676879674196243286e-01 -2.500392962247133255e-03 -6.704093515872955322e-02 -7.495836168527603149e-02 -3.599270284175872803e-01 6.167096644639968872e-02 -1.494525671005249023e-01 3.726300001144409180e-01 4.255341365933418274e-02 -2.776503860950469971e-01 -1.035456061363220215e-01 1.991385668516159058e-01 1.286402046680450439e-01 1.456676125526428223e-01 1.989122033119201660e-01 6.132370978593826294e-02 -3.098821341991424561e-01 -1.589466929435729980e-01
1.773373968899250031e-02 -7.951674610376358032e-02 1.712030768394470215e-01 2.181169539690017700e-01 2.457485534250736237e-02 1.554467231035232544e-01 -2.676798701286315918e-01 2.448750287294387817e-02 1.260432302951812744e-01 1.339757889509201050e-01 4.523266479372978210e-02 2.321311831474304199e-01 -1.514921188354492188e-01 -2.657332420349121094e-01 -1.050381176173686981e-02 -2.046850975602865219e-03 -6.463728845119476318e-02 4.237773641943931580e-02 -1.219234317541122437e-01 -4.197879135608673096e-02 1.060671508312225342e-01 4.248752593994140625e-01 1.426504105329513550e-01 -5.748937651515007019e-02 2.823694944381713867e-01 4.591613113880157471e-01 -1.270701736211776733e-01 -2.214496880769729614e-01 4.638739675283432007e-02 4.750346764922142029e-03 -1.875792294740676880e-01 -6.984228640794754028e-02
-4.911276977509260178e-03 -2.194319665431976318e-01 1.715886890888214111e-01 -1.459836065769195557e-01 8.511430770158767700e-02 -8.257691562175750732e-02 2.573869526386260986e-01 -1.021195426583290100e-01 -1.133218854665756226e-01 -2.182896584272384644e-01 2.863063104450702667e-02 1.027144491672515869e-01 -1.124130338430404663e-01 -2.146222293376922607e-01 3.157823681831359863e-01 9.267597645521163940e-02 -6.170071661472320557e-02 3.311946988105773926e-01 -1.197682693600654602e-02 2.307969182729721069e-01 2.209286093711853027e-01 1.292076259851455688e-01 6.717928498983383179e-02 -4.105370044708251953e-01 -1.827102452516555786e-01 1.505576074123382568e-01 -6.192374974489212036e-02 1.185039728879928589e-01 1.359715461730957031e-01 2.205323800444602966e-02 -2.133411616086959839e-01 -1.660728156566619873e-01
-1.908380687236785889e-01 -2.132136374711990356e-01 -6.964912265539169312e-02 2.420531064271926880e-01 1.510594934225082397e-01 -6.185220927000045776e-02 -9.533265978097915649e-02 2.833568155765533447e-01 -1.546656191349029541e-01 -1.244996041059494019e-01 2.078536748886108398e-01 3.673627674579620361e-01 1.830998212099075317e-01 -3.535803854465484619e-01 2.408451214432716370e-02 1.526047140359878540e-01 3.572428971529006958e-02 8.057894185185432434e-03 -5.263769254088401794e-02 1.340716481208801270e-01 -9.214961528778076172e-02 3.248317241668701172e-01 2.012214511632919312e-01 -2.954854071140289307e-01 1.210085302591323853e-01 2.228320762515068054e-02 -4.552575573325157166e-02 -5.151895806193351746e-02 1.263408362865447998e-01 -4.517898708581924438e-02 -1.056938245892524719e-01 -1.603938490152359009e-01
-1.650135070085525513e-01 -5.604706704616546631e-02 8.992864191532135010e-02 -1.321116983890533447e-01 5.597228184342384338e-02 -5.144826322793960571e-02 -4.587003216147422791e-02 -8.896692842245101929e-02 2.066658884286880493e-01 -5.451026558876037598e-02 2.193794399499893188e-02 6.666383892297744751e-02 -1.191145628690719604e-01 -4.214587211608886719e-01 5.729250237345695496e-02 2.041225731372833252e-01 2.266820706427097321e-02 2.289670556783676147e-01 -4.238693043589591980e-03 -1.478718370199203491e-01 1.773925125598907471e-01 4.292117357254028320e-01 1.846523284912109375e-01 1.328899413347244263e-01 -4.044142663478851318e-01 2.203621864318847656e-01 6.286791712045669556e-02 -4.720197245478630066e-02 2.548125945031642914e-02 5.141412094235420227e-02 -2.619190812110900879e-01 -9.199056029319763184e-02
-8.442763239145278931e-02 -3.428023755550384521e-01 -1.981642991304397583e-01 1.986981779336929321e-01 6.517507135868072510e-02 -3.309400379657745361e-02 -5.056070163846015930e-02 1.126230433583259583e-01 2.371173724532127380e-02 2.725324034690856934e-01 1.878312379121780396e-01 9.492224454879760742e-02 -1.909154467284679413e-02 -2.541935741901397705e-01 1.406565904617309570e-01 5.826753005385398865e-02 1.685932129621505737e-01 2.524845600128173828e-01 -6.656868755817413330e-02 -9.499970823526382446e-02 1.036677211523056030e-01 3.349848985671997070e-01 -6.355901807546615601e-02 -3.028382956981658936e-01 1.938387751579284668e-01 7.438609004020690918e-02 -7.116827368736267090e-02 -1.245722994208335876e-01 3.543474078178405762e-01 5.870657041668891907e-02 -1.746591180562973022e-01 -1.455829888582229614e-01
1.168604865670204163e-01 -2.257977873086929321e-01 1.222930625081062317e-01 -1.305650472640991211e-01 -4.453038796782493591e-02 -1.941199749708175659e-01 1.367069035768508911e-01 -5.475365743041038513e-02 -4.225479811429977417e-02 -7.977670431137084961e-02 1.205467060208320618e-01 1.067638248205184937e-01 -6.901313364505767822e-02 -1.358051151037216187e-01 2.000395208597183228e-01 1.215806379914283752e-01 -3.252315521240234375e-02 1.565907299518585205e-01 -1.419913861900568008e-02 -1.524605974555015564e-02 1.691829711198806763e-01 3.189929127693176270e-01 1.711180806159973145e-01 -5.340408086776733398e-01 -3.125334382057189941e-01 3.785156607627868652e-01 -3.997944586444646120e-04 2.332444116473197937e-02 -3.620561212301254272e-02 8.610786497592926025e-02 -9.170188009738922119e-02 2.043832652270793915e-02
-1.701522916555404663e-01 -2.708707749843597412e-01 -1.887032389640808105e-01 6.238049827516078949e-03 2.050917297601699829e-01 1.070203706622123718e-01 -1.899129152297973633e-01 -1.131636276841163635e-01 -2.632706761360168457e-01 1.739518940448760986e-01 3.357119262218475342e-01 1.376194655895233154e-01 4.709838703274726868e-02 -1.643346995115280151e-01 -1.148761995136737823e-02 -1.095440238714218140e-01 -1.274401694536209106e-01 4.980921000242233276e-02 1.921996660530567169e-02 1.348637491464614868e-01 9.785133600234985352e-02 3.939142525196075439e-01 1.391574591398239136e-01 -1.370857805013656616e-01 4.107402637600898743e-02 1.292135864496231079e-01 1.959875971078872681e-01 -1.658200621604919434e-01 2.133593261241912842e-01 3.153325021266937256e-01 1.154437288641929626e-01 -6.570453196763992310e-02
-1.167398784309625626e-02 -1.029578447341918945e-01 6.925759464502334595e-02 9.051735699176788330e-02 2.008515298366546631e-01 5.938478186726570129e-02 -3.269292712211608887e-01 -3.301768004894256592e-02 -6.050538271665573120e-02 -1.288448125123977661e-01 4.344268888235092163e-02 -7.913213968276977539e-02 -2.119579464197158813e-01 -2.231844663619995117e-01 1.772172302007675171e-01 -1.094383969902992249e-01 -2.612639963626861572e-01 2.868123948574066162e-01 -1.214292794466018677e-01 2.468358725309371948e-01 3.082410097122192383e-01 5.568113550543785095e-02 1.458559930324554443e-01 7.250540424138307571e-03 6.741205602884292603e-02 -1.487095002084970474e-02 3.805846869945526123e-01 -1.428482681512832642e-01 5.124235525727272034e-03 2.888209521770477295e-01 -1.795241534709930420e-01 -1.630340665578842163e-01
6.295231729745864868e-02 -2.269188910722732544e-01 1.277687847614288330e-01 1.774843186140060425e-01 1.423061937093734741e-01 -8.426399528980255127e-02 -7.873567193746566772e-02 1.456388384103775024e-01 2.594058774411678314e-02 9.368144720792770386e-02 -1.093140058219432831e-02 5.848890915513038635e-02 -9.709082543849945068e-02 -3.260181248188018799e-01 1.388539909385144711e-03 -1.781030446290969849e-01 6.501747295260429382e-03 3.609070777893066406e-01 -2.086006551980972290e-01 3.998989760875701904e-01 2.488125562667846680e-01 1.373875141143798828e-01 1.936222016811370850e-01 2.796759083867073059e-02 -8.967537432909011841e-03 1.510948091745376587e-01 -2.164014875888824463e-01 -7.931851595640182495e-02 2.857414782047271729e-01 1.373137068003416061e-02 -2.474670708179473877e-01 9.817855805158615112e-02
-3.417846048250794411e-03 -1.828008294105529785e-01 1.333908736705780029e-01 5.247073993086814880e-02 1.411762535572052002e-01 -1.213501244783401489e-01 3.487594425678253174e-02 -1.074506249278783798e-02 -4.444926232099533081e-02 -2.620341777801513672e-01 -6.996735185384750366e-02 -4.268766194581985474e-02 -1.627640426158905029e-01 -1.155886128544807434e-01 6.109393015503883362e-02 -1.756661076797172427e-04 -1.024359911680221558e-01 3.418519496917724609e-01 -2.181271016597747803e-01 -8.043254911899566650e-02 2.876067161560058594e-01 2.081620097160339355e-01 5.329964309930801392e-02 -3.522797226905822754e-01 -1.962820887565612793e-01 1.219402253627777100e-02 1.324523836374282837e-01 1.152173280715942383e-01 -1.089677363634109497e-01 -1.409442573785781860e-01 -4.985539317131042480e-01 7.008478790521621704e-02
-1.526076253503561020e-02 -1.535915285348892212e-01 4.247620236128568649e-03 2.061361819505691528e-02 1.544743627309799194e-01 -3.496977314352989197e-02 1.009080708026885986e-01 3.072872757911682129e-01 -2.242784500122070312e-01 -1.213530898094177246e-01 -2.193075418472290039e-02 2.507893443107604980e-01 -1.447988748550415039e-01 8.809520304203033447e-02 7.556327432394027710e-02 1.653338670730590820e-01 1.367596387863159180e-01 3.851319849491119385e-01 6.762415170669555664e-02 -5.144153255969285965e-03 1.543570607900619507e-01 3.737285733222961426e-01 1.522452980279922485e-01 -3.541736602783203125e-01 2.906932123005390167e-02 1.290469467639923096e-01 1.885551959276199341e-01 1.179267279803752899e-02 1.648746281862258911e-01 -9.636894613504409790e-02 3.502361103892326355e-02 2.850101888179779053e-01
2.434244938194751740e-02 -7.275004684925079346e-02 1.610485315322875977e-01 1.088013350963592529e-01 -2.930484712123870850e-02 5.198851227760314941e-02 -2.803747057914733887e-01 8.507447317242622375e-03 2.555871605873107910e-01 -1.768613047897815704e-02 -5.323439463973045349e-02 2.557358145713806152e-01 -1.006581857800483704e-01 -1.765786260366439819e-01 1.851281970739364624e-01 3.529163077473640442e-02 -1.975750084966421127e-03 9.419148787856101990e-03 -1.416540890932083130e-01 2.282650619745254517e-01 3.051577508449554443e-01 2.965703904628753662e-01 6.789448857307434082e-02 -4.372716844081878662e-01 2.000119239091873169e-01 5.682607367634773254e-02 -1.181523203849792480e-01 -9.381737560033798218e-02 2.192136347293853760e-01 7.422293722629547119e-02 -1.483081132173538208e-01 -2.696013748645782471e-01
-3.504905104637145996e-02 -2.935764193534851074e-01 -3.459852561354637146e-02 1.869881004095077515e-01 1.629188358783721924e-01 7.315423339605331421e-02 -1.081489920616149902e-01 2.379907816648483276e-01 3.543001040816307068e-02 -2.866571545600891113e-01 2.849846184253692627e-01 4.076762124896049500e-02 -1.631302535533905029e-01 -1.847050040960311890e-01 2.829048633575439453e-01 4.615859687328338623e-02 2.543552815914154053e-01 5.787416547536849976e-02 -9.915217012166976929e-02 1.192398667335510254e-01 1.223382055759429932e-01 1.139649823307991028e-01 2.022172510623931885e-01 -1.957672685384750366e-01 5.624302476644515991e-02 9.279595315456390381e-02 -2.249052226543426514e-01 -1.114094033837318420e-01 3.829116523265838623e-01 5.538387596607208252e-02 -7.130524516105651855e-02 -1.954107582569122314e-01
-2.932134456932544708e-02 8.544824086129665375e-03 2.777346968650817871e-01 1.356460899114608765e-01 1.920622400939464569e-02 1.329604685306549072e-01 -2.755931615829467773e-01 4.956219717860221863e-02 -4.646448418498039246e-02 1.599320918321609497e-01 1.785086840391159058e-01 2.337478250265121460e-01 -1.042174026370048523e-01 -4.088244736194610596e-01 1.490685194730758667e-01 -5.268897861242294312e-02 -1.999605000019073486e-01 -6.211560592055320740e-02 -4.991178214550018311e-02 1.443627774715423584e-01 1.262333989143371582e-01 3.269488811492919922e-01 1.877669617533683777e-02 -2.305314689874649048e-01 5.641360208392143250e-02 2.126688808202743530e-01 -7.152058184146881104e-02 -8.712916076183319092e-02 2.865336537361145020e-01 1.132202371954917908e-01 -2.504070103168487549e-01 -1.661183387041091919e-01
1.687708199024200439e-01 4.160812124609947205e-02 -7.093654014170169830e-03 8.193438500165939331e-02 6.703731417655944824e-02 2.893796563148498535e-01 -2.710826098918914795e-01 1.813653111457824707e-01 1.641530543565750122e-02 7.488105446100234985e-02 7.926201075315475464e-02 3.037999868392944336e-01 -9.933058172464370728e-02 -3.997955918312072754e-01 5.303411930799484253e-02 -2.290359139442443848e-02 -1.516442745923995972e-01 -1.180073618888854980e-01 -1.084346696734428406e-01 3.811924532055854797e-02 1.024335622787475586e-01 2.097631543874740601e-01 1.835272014141082764e-01 -3.944717347621917725e-01 3.144610300660133362e-02 3.127701580524444580e-01 1.487812306731939316e-02 -1.301659345626831055e-01 2.496337592601776123e-01 2.737276256084442139e-02 -1.335153877735137939e-01 1.124788634479045868e-02
-1.636516004800796509e-01 -4.059498310089111328e-01 6.458505243062973022e-02 -2.022654116153717041e-01 -6.350168585777282715e-02 -3.248993754386901855e-01 -5.973212420940399170e-02 1.644545495510101318e-01 -2.314773797988891602e-01 -3.517386689782142639e-02 4.716814309358596802e-02 1.334222257137298584e-01 -1.189229860901832581e-01 -2.046579569578170776e-01 7.436199486255645752e-02 -1.639922112226486206e-01 -6.615784764289855957e-02 1.726963967084884644e-01 -8.964527398347854614e-02 1.212740615010261536e-01 -1.976311057806015015e-01 3.553173840045928955e-01 -1.205500513315200806e-01 -3.158212304115295410e-01 -1.217756941914558411e-01 5.999458581209182739e-02 1.174689829349517822e-01 3.957921639084815979e-02 -2.524026632308959961e-01 4.035121574997901917e-02 -1.396921575069427490e-01 6.831742078065872192e-02
8.007696270942687988e-02 -1.044902503490447998e-01 2.390299886465072632e-01 3.730838373303413391e-02 -2.647512592375278473e-02 1.257221251726150513e-01 1.416266858577728271e-01 -9.152293205261230469e-02 -1.967840790748596191e-01 -5.130620300769805908e-02 -8.203239738941192627e-02 -2.047780714929103851e-02 -1.357925683259963989e-01 -2.209464758634567261e-01 2.221695333719253540e-01 2.026936262845993042e-01 -2.776363492012023926e-01 3.715490400791168213e-01 -6.272073090076446533e-02 9.138125181198120117e-02 1.032088771462440491e-01 2.525911927223205566e-01 3.010027408599853516e-01 -2.403118461370468140e-01 -1.437708586454391479e-01 3.088280558586120605e-01 -2.317265719175338745e-01 -5.791741982102394104e-02 6.031982228159904480e-02 4.944790527224540710e-02 -2.012529373168945312e-01 5.558957159519195557e-02
-1.636953502893447876e-01 -2.293466776609420776e-01 -8.359578996896743774e-02 1.201430559158325195e-01 1.972306072711944580e-01 -8.939445018768310547e-02 5.315187945961952209e-02 -8.769308775663375854e-02 -1.834947615861892700e-01 -1.374858915805816650e-01 -2.869542837142944336e-01 9.932965785264968872e-02 -8.881908655166625977e-02 -1.786289513111114502e-01 3.181622326374053955e-01 8.496439456939697266e-02 1.255463249981403351e-02 3.221758306026458740e-01 -2.412215620279312134e-01 -1.325288563966751099e-01 -1.120813637971878052e-01 1.002933755517005920e-01 3.541069924831390381e-01 -9.085687994956970215e-02 -1.894148886203765869e-01 5.642147362232208252e-02 4.172074794769287109e-02 -2.094093412160873413e-01 2.114885002374649048e-01 -8.689361810684204102e-02 -7.764020562171936035e-02 -2.642254531383514404e-01
-6.234417110681533813e-02 -2.148533314466476440e-01 -2.686267197132110596e-01 -8.226642012596130371e-02 1.473479568958282471e-01 1.316723823547363281e-01 -1.477866768836975098e-01 1.567646712064743042e-01 -2.858980186283588409e-02 2.312678694725036621e-01 -2.100981026887893677e-02 -1.153931394219398499e-01 -2.020156830549240112e-01 -2.877216637134552002e-01 3.308397829532623291e-01 -1.367191504687070847e-02 -9.373572468757629395e-02 3.901926577091217041e-01 2.309142239391803741e-02 1.706835627555847168e-01 7.655777037143707275e-02 2.176900207996368408e-01 2.138305604457855225e-01 -1.078236252069473267e-01 3.309566900134086609e-02 1.021548286080360413e-01 1.472582668066024780e-01 1.974565088748931885e-01 -2.622742056846618652e-01 -1.410784274339675903e-01 -1.087471619248390198e-01 -1.011863872408866882e-01
-3.543061017990112305e-01 -1.241480261087417603e-01 -1.069855540990829468e-01 -9.786115959286689758e-03 -1.703891754150390625e-01 1.652604490518569946e-01 -8.638510107994079590e-02 1.546259671449661255e-01 -7.499063760042190552e-02 -3.362922370433807373e-02 1.556428372859954834e-01 2.517292201519012451e-01 -4.204895347356796265e-02 -2.655987143516540527e-01 -8.125058561563491821e-02 -1.151758208870887756e-01 2.672920525074005127e-01 1.310137957334518433e-01 1.655464470386505127e-01 1.941954940557479858e-01 1.340715140104293823e-01 2.765470445156097412e-01 2.809648513793945312e-01 -1.365242004394531250e-01 -3.476697802543640137e-01 1.126534938812255859e-01 1.280875056982040405e-01 -9.928649663925170898e-02 8.773427456617355347e-02 1.587268263101577759e-01 -1.723247319459915161e-01 -7.138371467590332031e-02
-2.491430491209030151e-01 -3.399508893489837646e-01 -2.687967196106910706e-02 1.448742598295211792e-01 -1.158921793103218079e-01 5.168308503925800323e-03 -8.628913760185241699e-02 3.875769674777984619e-01 -3.862604126334190369e-02 2.637827955186367035e-02 -7.494219392538070679e-02 1.265406310558319092e-01 -1.671906411647796631e-01 -1.918221265077590942e-01 -2.390858903527259827e-02 1.200516968965530396e-01 -4.512345790863037109e-02 8.692851662635803223e-02 3.315445482730865479e-01 4.889163747429847717e-02 3.179963678121566772e-02 4.155908823013305664e-01 6.686654686927795410e-02 -3.899000883102416992e-01 9.918954968452453613e-02 3.489566594362258911e-02 8.194460719823837280e-02 -7.463191170245409012e-03 1.252425760030746460e-01 7.215078175067901611e-02 -1.676561683416366577e-01 -8.384296298027038574e-02
4.737437143921852112e-02 6.011065468192100525e-02 -1.079687029123306274e-01 2.191011309623718262e-01 2.129870951175689697e-01 8.865921199321746826e-02 -1.029543504118919373e-01 1.193524599075317383e-01 4.801847971975803375e-03 1.561967432498931885e-01 1.722198873758316040e-01 2.187057882547378540e-01 -1.007715612649917603e-02 -3.424020409584045410e-01 8.288570493459701538e-02 1.351885050535202026e-01 -1.107879653573036194e-01 7.448709011077880859e-02 -3.641179502010345459e-01 2.202251106500625610e-01 8.145810663700103760e-02 3.684432506561279297e-01 1.969601809978485107e-01 3.742905706167221069e-02 1.881950534880161285e-02 -5.041175708174705505e-02 1.901777237653732300e-01 -3.148644268512725830e-01 8.737870305776596069e-02 -1.292522251605987549e-02 -1.958366930484771729e-01 -2.148766666650772095e-01
-3.501280248165130615e-01 -3.093374967575073242e-01 -4.986188188195228577e-02 -5.728180706501007080e-02 4.913956858217716217e-03 5.021446850150823593e-03 -8.982232213020324707e-02 -1.454899739474058151e-02 2.605917453765869141e-01 -1.683298498392105103e-01 -1.722416132688522339e-01 2.029232978820800781e-01 -5.825240537524223328e-02 -3.210212886333465576e-01 8.319117873907089233e-02 2.655819058418273926e-01 -2.960912883281707764e-03 2.840905189514160156e-01 -1.345113366842269897e-01 5.354963615536689758e-02 -1.140484288334846497e-01 2.821491658687591553e-01 2.197849303483963013e-01 8.661500364542007446e-02 -1.553052961826324463e-01 7.554610073566436768e-02 2.292061746120452881e-01 -9.623051434755325317e-02 6.441481411457061768e-02 -9.818994253873825073e-02 -2.425476014614105225e-01 4.786593839526176453e-02
-1.357990130782127380e-02 -2.957631051540374756e-01 -8.099696785211563110e-02 -5.767783895134925842e-02 -2.247631847858428955e-01 -1.708073168992996216e-02 -1.048671752214431763e-01 3.671612218022346497e-02 -3.455659747123718262e-01 -1.839742511510848999e-01 2.054063044488430023e-02 -4.315129294991493225e-02 6.877827458083629608e-03 -1.935389041900634766e-01 -9.216552600264549255e-03 -3.308717608451843262e-01 -2.180262804031372070e-01 3.799748718738555908e-01 -6.508696079254150391e-02 4.988798499107360840e-02 -4.787075519561767578e-02 2.529771924018859863e-01 -2.011595517396926880e-01 -9.640263020992279053e-02 -1.392283737659454346e-01 8.625713735818862915e-02 2.205372601747512817e-02 3.611561655998229980e-02 9.191711992025375366e-02 6.559276580810546875e-02 -3.010143041610717773e-01 -3.000324964523315430e-01
1.841456890106201172e-01 -3.889530897140502930e-01 8.473826944828033447e-02 1.746948435902595520e-02 2.638969421386718750e-01 -3.665301203727722168e-02 -5.653096362948417664e-03 1.339479833841323853e-01 8.617395907640457153e-02 -1.548624187707901001e-01 1.750206351280212402e-01 8.869981765747070312e-02 -3.036468625068664551e-01 -6.514031440019607544e-02 5.909582227468490601e-02 3.787142336368560791e-01 1.660156995058059692e-02 3.072502911090850830e-01 2.085698693990707397e-01 5.033087730407714844e-02 -1.346639841794967651e-01 1.575853079557418823e-01 1.446190476417541504e-01 -2.601770460605621338e-01 3.188782138749957085e-03 1.165710315108299255e-01 1.549905091524124146e-01 1.446174923330545425e-03 2.278582900762557983e-01 -1.945171654224395752e-01 -3.306431323289871216e-02 -6.581354141235351562e-02
-3.795104920864105225e-01 -1.387259960174560547e-01 2.274400554597377777e-02 6.563650071620941162e-02 7.303387671709060669e-02 1.376939415931701660e-01 -1.681235502474009991e-03 -7.412796467542648315e-02 -1.467826813459396362e-01 7.149992138147354126e-02 -2.854133211076259613e-02 2.133807092905044556e-01 -4.285086691379547119e-02 -3.077092468738555908e-01 7.406061887741088867e-02 -2.891788184642791748e-01 -2.379062473773956299e-01 6.428922712802886963e-02 -1.449215319007635117e-02 1.113355308771133423e-01 -2.646549940109252930e-01 1.948893219232559204e-01 2.854098975658416748e-01 3.592929989099502563e-02 6.957206130027770996e-02 1.376629322767257690e-01 2.431761845946311951e-02 -8.396176248788833618e-02 4.084833860397338867e-01 5.111467465758323669e-02 -2.717508077621459961e-01 -6.791402399539947510e-02
2.034169137477874756e-01 -2.018563151359558105e-01 3.267112746834754944e-02 -2.254099100828170776e-01 -9.587200358510017395e-03 -9.038040041923522949e-02 -4.112471267580986023e-02 2.389672845602035522e-01 4.470274224877357483e-02 -4.632736742496490479e-02 2.158739268779754639e-01 2.762184739112854004e-01 4.544230550527572632e-02 -4.642617702484130859e-02 7.695615291595458984e-02 -9.105382114648818970e-02 -2.946779131889343262e-01 3.771341145038604736e-01 -2.569653987884521484e-01 1.340534090995788574e-01 1.427772194147109985e-01 2.919579446315765381e-01 2.890301346778869629e-01 -2.485682815313339233e-01 -8.262395858764648438e-02 3.958943858742713928e-02 -1.775887906551361084e-01 9.614969789981842041e-02 -7.736703753471374512e-02 -1.374220475554466248e-02 5.803357809782028198e-02 -1.753000766038894653e-01
-1.304966807365417480e-01 -2.316351234912872314e-01 -8.663664758205413818e-02 1.305647660046815872e-02 3.973658755421638489e-02 -1.784674078226089478e-01 -1.938802376389503479e-02 4.694943130016326904e-01 -1.201726049184799194e-01 1.876106602139770985e-03 -1.103545948863029480e-01 3.351281583309173584e-01 7.782731205224990845e-03 -2.186455428600311279e-01 1.499836295843124390e-01 2.013064324855804443e-01 2.024091631174087524e-01 1.731211692094802856e-01 -3.849581256508827209e-02 -6.405801326036453247e-02 1.580052673816680908e-01 1.656684279441833496e-01 -1.541676558554172516e-02 -3.101766705513000488e-01 1.048785746097564697e-01 2.278536260128021240e-01 8.852604031562805176e-02 -2.157302945852279663e-01 1.277060061693191528e-01 2.144700139760971069e-01 -1.103175058960914612e-01 -2.085789665579795837e-02
-6.062431726604700089e-03 -3.490161299705505371e-01 1.508144587278366089e-01 1.795770227909088135e-01 2.072793245315551758e-01 -8.321310393512248993e-03 -8.688168227672576904e-02 2.200425565242767334e-01 -7.214826345443725586e-02 2.255096286535263062e-01 -6.110557541251182556e-02 6.854875385761260986e-02 -9.736769646406173706e-02 -9.882859885692596436e-02 3.585209250450134277e-01 -2.109359055757522583e-01 9.416808187961578369e-02 2.811609208583831787e-01 -2.454400509595870972e-01 2.322990745306015015e-01 8.457374572753906250e-02 7.162504643201828003e-02 1.427820473909378052e-01 -1.492187976837158203e-01 8.734568208456039429e-02 3.027712702751159668e-01 -1.471787542104721069e-01 -1.493432670831680298e-01 1.454601287841796875e-01 7.230955362319946289e-02 1.348540000617504120e-02 -2.012289762496948242e-01
5.899871699512004852e-03 8.877218514680862427e-02 -4.932359978556632996e-02 1.697458624839782715e-01 -4.155490919947624207e-02 -2.584716863930225372e-02 -1.833580136299133301e-01 -1.003002002835273743e-01 2.462081760168075562e-01 -1.908301413059234619e-01 -4.816813021898269653e-02 2.210480123758316040e-01 -2.664190232753753662e-01 -1.322983503341674805e-01 1.703379899263381958e-01 2.953549027442932129e-01 -5.389533564448356628e-02 9.627205133438110352e-02 -4.479293152689933777e-02 2.396351471543312073e-02 -7.514058053493499756e-02 3.614200651645660400e-01 4.045786336064338684e-02 -3.637781366705894470e-02 -1.424358636140823364e-01 1.560993641614913940e-01 4.327204227447509766e-01 -5.740371346473693848e-02 8.436139672994613647e-02 -8.852500468492507935e-02 -3.932910859584808350e-01 5.478712171316146851e-02
4.069550335407257080e-02 5.254442244768142700e-02 2.737516351044178009e-02 9.355403599329292774e-04 -1.655173599720001221e-01 7.512266188859939575e-02 -1.783178746700286865e-01 6.394664943218231201e-02 -8.101052790880203247e-02 1.799870729446411133e-01 4.169384017586708069e-02 1.303453296422958374e-01 -2.465515434741973877e-01 -4.311972260475158691e-01 2.055370509624481201e-01 1.157180517911911011e-01 -5.895374342799186707e-02 -2.014565281569957733e-02 -1.632586270570755005e-01 5.408864840865135193e-02 2.739220559597015381e-01 4.792383611202239990e-01 1.559166237711906433e-02 -2.501002848148345947e-01 1.102349087595939636e-01 2.456033229827880859e-01 -5.918863415718078613e-02 -1.528813242912292480e-01 1.444108188152313232e-01 1.874064207077026367e-01 1.378442067652940750e-02 9.692696481943130493e-02
1.619825810194015503e-01 -1.438555717468261719e-01 2.165225744247436523e-01 -2.964276373386383057e-01 -1.088925823569297791e-01 -5.277480930089950562e-02 -1.200878694653511047e-01 1.823003590106964111e-01 1.297659799456596375e-02 -1.692721396684646606e-01 6.437944620847702026e-02 1.472113281488418579e-01 -1.344634294509887695e-01 -4.989742115139961243e-02 1.385942995548248291e-01 4.588159546256065369e-02 -3.415522873401641846e-01 3.084112107753753662e-01 -2.577882111072540283e-01 9.307084977626800537e-02 2.549661695957183838e-01 1.104505136609077454e-01 1.431181281805038452e-01 -3.236512839794158936e-01 -2.657112479209899902e-01 8.011640608310699463e-02 5.344973504543304443e-02 -2.495138496160507202e-01 2.483849972486495972e-02 7.053486257791519165e-02 1.437102258205413818e-01 4.225507006049156189e-02
-1.521867513656616211e-01 -2.305576056241989136e-01 1.830464452505111694e-01 2.476851642131805420e-01 1.522087156772613525e-01 -3.993325307965278625e-02 -2.096839845180511475e-01 3.819675743579864502e-01 -1.473368704319000244e-01 -2.021455764770507812e-01 -3.741283714771270752e-02 1.426823437213897705e-01 -1.969638764858245850e-01 -7.531642913818359375e-02 1.807390302419662476e-01 -1.595950573682785034e-01 -3.230614960193634033e-02 1.631730198860168457e-01 8.830723911523818970e-02 1.041742414236068726e-02 3.650799393653869629e-01 3.117389678955078125e-01 1.504047662019729614e-01 -1.433414667844772339e-01 1.692356467247009277e-01 3.253812203183770180e-03 1.567431390285491943e-01 -3.215555474162101746e-02 1.526377946138381958e-01 -7.782438397407531738e-02 6.166289746761322021e-02 1.750618219375610352e-01
-8.862417191267013550e-02 -5.349015817046165466e-02 -1.648941040039062500e-01 -9.200096130371093750e-02 -3.936681896448135376e-02 -7.317250221967697144e-02 9.396390616893768311e-02 5.988594889640808105e-02 -4.857973381876945496e-02 -1.475208401679992676e-01 2.165876775979995728e-01 4.350424706935882568e-01 -2.674654424190521240e-01 -1.382356435060501099e-01 1.985388100147247314e-01 -3.358079195022583008e-01 2.600354552268981934e-01 2.377679795026779175e-01 -1.253001987934112549e-01 1.232841387391090393e-01 -5.884087458252906799e-02 2.108341604471206665e-01 1.616026759147644043e-01 -2.280377000570297241e-01 -7.266665995121002197e-02 -1.062354817986488342e-01 2.040325403213500977e-01 -1.541130989789962769e-02 -1.712446101009845734e-02 -2.165960520505905151e-01 -1.866580694913864136e-01 9.809298068284988403e-02
-3.782697021961212158e-02 -1.638335883617401123e-01 1.739700287580490112e-01 1.691061109304428101e-01 1.951089203357696533e-01 -5.730128660798072815e-02 -2.135188430547714233e-01 4.006151854991912842e-01 -1.990445405244827271e-01 -2.273997515439987183e-01 -4.503149166703224182e-02 1.386381983757019043e-01 -4.721548780798912048e-02 -9.860616177320480347e-03 1.035579890012741089e-01 1.349107474088668823e-01 1.248573511838912964e-01 2.315912395715713501e-01 4.576123133301734924e-02 2.827423624694347382e-02 1.651492714881896973e-01 3.824775218963623047e-01 2.516773045063018799e-01 -2.417008131742477417e-01 1.365255713462829590e-01 3.229851648211479187e-02 2.780605852603912354e-01 -1.136008650064468384e-02 2.221129983663558960e-01 7.075829803943634033e-02 3.252448979765176773e-03 5.177026614546775818e-02
-1.300090700387954712e-01 -8.953535556793212891e-02 -8.081569522619247437e-02 1.576613336801528931e-01 7.709007710218429565e-02 9.199626743793487549e-02 -1.368048042058944702e-01 3.219770789146423340e-01 -1.985655725002288818e-01 -2.511391602456569672e-02 1.906282007694244385e-01 1.067933067679405212e-01 1.346796564757823944e-02 -2.277318984270095825e-01 4.484949260950088501e-02 -1.214347034692764282e-01 2.570043085142970085e-03 -1.452180743217468262e-01 -1.916480362415313721e-01 3.418907523155212402e-02 2.666222862899303436e-02 3.829007744789123535e-01 3.885329365730285645e-01 -3.254088759422302246e-01 3.472893685102462769e-02 4.054444655776023865e-02 2.251781672239303589e-01 -1.907288730144500732e-01 -1.041867509484291077e-01 3.631990402936935425e-02 -2.902305722236633301e-01 -2.813983522355556488e-02
5.247193202376365662e-02 4.140829294919967651e-02 2.575281448662281036e-02 1.097299680113792419e-01 1.666818857192993164e-01 -2.007880955934524536e-01 1.594050377607345581e-01 -9.931007772684097290e-02 9.942684322595596313e-03 2.173308730125427246e-01 2.477710321545600891e-02 2.000633329153060913e-01 -2.007096111774444580e-01 -1.967302411794662476e-01 2.676280438899993896e-01 -2.723040282726287842e-01 -3.234345233067870140e-03 1.405029743909835815e-01 -2.119851112365722656e-01 -2.443297654390335083e-01 2.625983059406280518e-01 3.490713834762573242e-01 -4.857030138373374939e-02 -8.545126020908355713e-02 -1.243645921349525452e-01 1.700099743902683258e-02 -5.677847564220428467e-02 -6.951483339071273804e-02 1.643195599317550659e-01 -7.249429076910018921e-02 -4.026513695716857910e-01 1.538588702678680420e-01
-9.894736856222152710e-02 -8.335134014487266541e-03 1.112585794180631638e-02 1.930807135067880154e-03 -1.293264925479888916e-01 1.217333748936653137e-01 -2.260891944169998169e-01 1.162435710430145264e-01 -2.140310555696487427e-01 -5.987718328833580017e-02 -2.568376362323760986e-01 2.011386603116989136e-01 -2.368892580270767212e-01 -1.688362360000610352e-01 -9.158670157194137573e-02 -1.099140383303165436e-02 -1.193495169281959534e-01 1.519600450992584229e-01 -1.355725973844528198e-01 -8.844265341758728027e-02 2.219355553388595581e-01 3.187375962734222412e-01 3.784474432468414307e-01 1.464728862047195435e-01 -1.818847954273223877e-01 2.600568830966949463e-01 2.234781235456466675e-01 9.133627265691757202e-02 2.743679285049438477e-01 -1.562023609876632690e-01 8.352641016244888306e-02 -1.330802869051694870e-02
-4.998689517378807068e-03 -1.055391505360603333e-01 9.267541021108627319e-02 1.785815805196762085e-01 -2.716076560318470001e-02 8.729031682014465332e-02 -2.627588212490081787e-01 1.445755362510681152e-02 -3.499883692711591721e-03 7.789390534162521362e-02 7.584597915410995483e-02 8.163584768772125244e-02 -1.314701437950134277e-01 -4.282815158367156982e-01 8.532356470823287964e-02 9.940309822559356689e-02 1.477413531392812729e-02 -4.936397820711135864e-02 -1.889028698205947876e-01 5.096125602722167969e-02 1.289746016263961792e-01 4.050801098346710205e-01 1.145941670984029770e-02 -2.603443264961242676e-01 1.411548703908920288e-01 2.138314843177795410e-01 8.904194086790084839e-02 -2.928059697151184082e-01 4.053811132907867432e-01 -1.025042235851287842e-01 -1.028193086385726929e-01 9.170430712401866913e-03
-9.767271578311920166e-02 -1.276795864105224609e-01 8.773383684456348419e-03 1.188887357711791992e-01 -5.935369431972503662e-02 9.199772030115127563e-02 -7.362028956413269043e-02 -1.445831358432769775e-01 9.954929351806640625e-02 -1.935166716575622559e-01 -7.755381986498832703e-03 6.931132078170776367e-02 -2.352427393198013306e-01 -1.879911124706268311e-01 8.473800122737884521e-02 -4.386758804321289062e-02 2.418867051601409912e-01 1.946350187063217163e-01 -8.668832480907440186e-02 1.631865650415420532e-01 -7.402215898036956787e-02 2.766925394535064697e-01 1.256243586540222168e-01 -1.323911845684051514e-01 -2.980654537677764893e-01 -1.777295023202896118e-02 4.553363621234893799e-01 -3.648632764816284180e-01 1.691550761461257935e-01 2.616953290998935699e-02 -2.374340742826461792e-01 9.195543825626373291e-02
-1.533015221357345581e-01 -1.548160314559936523e-01 -6.890451908111572266e-02 2.640081048011779785e-01 1.722374707460403442e-01 -6.142709869891405106e-03 -1.103895902633666992e-01 2.576925456523895264e-01 -1.390918344259262085e-01 -1.315978765487670898e-01 1.697910428047180176e-01 3.055471777915954590e-01 4.953886196017265320e-02 -2.507471442222595215e-01 2.849943935871124268e-01 9.550707042217254639e-02 2.120722979307174683e-01 -7.442205399274826050e-02 -8.285626769065856934e-03 -3.358106315135955811e-02 -4.518344998359680176e-02 1.707815229892730713e-01 1.692361384630203247e-01 -1.628183573484420776e-01 4.654341563582420349e-02 1.993579864501953125e-01 2.349866181612014771e-01 -2.876543998718261719e-01 1.411392688751220703e-01 -4.506105929613113403e-02 -1.957371830940246582e-01 -2.775926589965820312e-01
-1.939466148614883423e-01 -3.506335318088531494e-01 -9.178707376122474670e-03 -1.204705387353897095e-01 8.338104933500289917e-02 -5.722684785723686218e-02 3.336566388607025146e-01 -7.489022612571716309e-02 -4.690520465373992920e-02 -3.362114429473876953e-01 1.171800196170806885e-01 9.698558598756790161e-02 -2.367219477891921997e-01 -1.861797831952571869e-02 1.900482326745986938e-01 1.123948246240615845e-01 -1.673080623149871826e-01 2.102959901094436646e-01 1.163956820964813232e-01 1.445770114660263062e-01 -8.804595470428466797e-02 3.232577145099639893e-01 1.169547960162162781e-01 -2.939092218875885010e-01 -1.701236367225646973e-01 8.703030645847320557e-03 1.301176846027374268e-01 1.860096156597137451e-01 -1.073826104402542114e-01 1.758812963962554932e-01 -1.103400290012359619e-01 -2.557872561737895012e-03
-1.194085553288459778e-01 -6.580401957035064697e-02 -1.212799698114395142e-01 -9.827471524477005005e-02 -2.029361575841903687e-01 2.052972652018070221e-02 2.047857269644737244e-02 -1.292876899242401123e-01 1.962068229913711548e-01 -2.612956166267395020e-01 -5.480543524026870728e-02 3.402275145053863525e-01 -6.412360817193984985e-02 -1.634123474359512329e-01 2.238333672285079956e-01 6.230577826499938965e-02 2.827132493257522583e-02 2.244488708674907684e-02 -6.779929995536804199e-02 1.237858533859252930e-01 1.602877229452133179e-01 3.255534470081329346e-01 8.436252921819686890e-02 -4.980797320604324341e-02 -2.884460389614105225e-01 1.220353022217750549e-01 4.246266484260559082e-01 -2.100619375705718994e-01 1.807519197463989258e-01 -1.402153074741363525e-01 -1.773110777139663696e-01 1.384899616241455078e-01
-1.481762379407882690e-01 -2.232354432344436646e-01 4.916287492960691452e-03 -6.417511496692895889e-03 -9.305737167596817017e-02 7.416247576475143433e-02 9.611069411039352417e-02 -1.644491851329803467e-01 2.937053740024566650e-01 -2.597838044166564941e-01 -1.877940893173217773e-01 3.005925118923187256e-01 -2.426873743534088135e-01 -3.709402978420257568e-01 8.547433465719223022e-02 1.290820986032485962e-01 2.903793752193450928e-02 2.594942450523376465e-01 5.403537303209304810e-03 -8.830599253997206688e-04 2.095053195953369141e-01 2.506585419178009033e-01 1.047795489430427551e-01 -9.300631284713745117e-02 -2.363366782665252686e-01 -5.929399048909544945e-04 1.358334869146347046e-01 1.158984154462814331e-01 8.343575894832611084e-02 -9.815850853919982910e-02 -2.578325271606445312e-01 1.117798015475273132e-01
3.872878104448318481e-02 -2.577956020832061768e-01 1.014006659388542175e-01 -1.001509651541709900e-01 -1.601643413305282593e-01 -1.226339787244796753e-01 9.384334087371826172e-02 -1.476167440414428711e-01 -3.159083053469657898e-02 -1.901831179857254028e-01 -1.886551082134246826e-02 2.608993556350469589e-03 -2.477140873670578003e-01 -1.946007311344146729e-01 3.086555898189544678e-01 1.921887248754501343e-01 2.393373660743236542e-02 3.529396355152130127e-01 1.609566956758499146e-01 5.956130847334861755e-02 1.684889048337936401e-01 2.949777543544769287e-01 1.099925935268402100e-01 -3.333247601985931396e-01 -1.704524606466293335e-01 2.365893721580505371e-01 5.394496396183967590e-02 -3.842972591519355774e-02 -7.970448583364486694e-02 4.295493662357330322e-02 -2.735105454921722412e-01 7.651220262050628662e-02
-2.129479944705963135e-01 -2.837771475315093994e-01 -1.027811765670776367e-01 6.707659363746643066e-02 3.073951005935668945e-01 5.374437198042869568e-02 -3.097313344478607178e-01 1.695064604282379150e-01 -6.554112583398818970e-02 1.040540076792240143e-02 4.319490492343902588e-02 1.618743389844894409e-01 5.986056476831436157e-02 -4.412827491760253906e-01 2.396893315017223358e-02 -2.446213178336620331e-02 -9.326470643281936646e-02 1.320053786039352417e-01 2.026585340499877930e-01 7.990351319313049316e-02 2.421329356729984283e-02 2.864411473274230957e-01 1.508451066911220551e-02 -3.592955768108367920e-01 -8.582279831171035767e-02 1.098746284842491150e-01 3.548572212457656860e-02 -1.968937814235687256e-01 5.203384906053543091e-02 -1.929908394813537598e-01 1.206164881587028503e-01 -7.452803105115890503e-02
-2.738281190395355225e-01 -2.691730558872222900e-01 9.270779043436050415e-02 -9.697056561708450317e-02 -1.579168885946273804e-01 -2.420291006565093994e-01 -2.699169516563415527e-02 2.517142146825790405e-02 -2.623769342899322510e-01 -6.001361832022666931e-02 1.902676373720169067e-02 1.414617802947759628e-02 -2.968635559082031250e-01 -8.076331019401550293e-02 9.269489347934722900e-02 -9.478749334812164307e-02 -1.014283075928688049e-01 2.787795364856719971e-01 -1.108861416578292847e-01 1.517305523157119751e-01 -2.307499051094055176e-01 4.767545461654663086e-01 -5.217583104968070984e-02 -1.968045085668563843e-01 -1.383747905492782593e-02 1.647426933050155640e-02 1.538269817829132080e-01 -1.519297957420349121e-01 -2.482918351888656616e-01 4.632858186960220337e-02 -8.691120892763137817e-02 2.407318353652954102e-02
-2.191302478313446045e-01 -3.631590306758880615e-01 -3.307610005140304565e-02 1.565164923667907715e-01 4.405234754085540771e-02 -2.039688527584075928e-01 1.921513974666595459e-01 1.595276221632957458e-02 -7.413289695978164673e-02 -3.544721007347106934e-02 -1.641527377068996429e-02 1.323355883359909058e-01 -3.168053925037384033e-01 -2.729415595531463623e-01 2.922360897064208984e-01 -3.242817241698503494e-03 -3.161428496241569519e-02 1.448186188936233521e-01 -1.347603350877761841e-01 -2.353512942790985107e-01 -3.097866773605346680e-01 1.908901631832122803e-01 1.441766172647476196e-01 -9.167487733066082001e-03 -1.854034960269927979e-01 1.966250389814376831e-01 1.136978119611740112e-01 -7.512655109167098999e-02 6.454348564147949219e-02 -1.091733872890472412e-01 7.894987612962722778e-02 -2.573925852775573730e-01
-1.604420393705368042e-01 -1.743432134389877319e-01 -2.803714573383331299e-01 5.101225525140762329e-02 -6.370314210653305054e-02 -1.100730709731578827e-02 -3.519942983984947205e-02 -1.905919909477233887e-01 2.102971822023391724e-01 -1.345652341842651367e-01 -8.364088088274002075e-02 3.381529748439788818e-01 -2.642078399658203125e-01 6.500935554504394531e-02 1.550529301166534424e-01 2.265705913305282593e-01 5.223177000880241394e-02 1.505465358495712280e-01 -1.221614629030227661e-01 -1.128096431493759155e-01 4.565063491463661194e-02 2.399814575910568237e-01 1.356468796730041504e-01 -6.178804486989974976e-02 -2.730164825916290283e-01 1.884852647781372070e-01 3.848603367805480957e-01 -1.734527796506881714e-01 -2.198800258338451385e-02 -7.148350030183792114e-02 -2.375617474317550659e-01 -5.092750117182731628e-02
-7.688315212726593018e-02 -3.861148953437805176e-01 -3.468103706836700439e-01 -5.687477532774209976e-03 -7.118064910173416138e-02 -1.840185075998306274e-01 -1.613590419292449951e-01 5.779764056205749512e-02 -6.607225537300109863e-02 4.976584017276763916e-02 -1.320617198944091797e-01 2.037995755672454834e-01 -2.999220788478851318e-01 -8.092127740383148193e-02 1.330296248197555542e-01 -1.770968437194824219e-01 3.008944690227508545e-01 3.541086614131927490e-02 -2.036452144384384155e-01 -1.376817282289266586e-02 6.594721227884292603e-02 3.038712143898010254e-01 -3.850472718477249146e-02 2.058520354330539703e-02 5.150125920772552490e-02 1.916123330593109131e-01 -1.831719130277633667e-01 -1.747128367424011230e-01 1.647171378135681152e-01 8.481083810329437256e-02 -1.814002543687820435e-01 -2.056428194046020508e-01
9.658637642860412598e-02 -3.451718091964721680e-01 1.408880483359098434e-02 -1.945248572155833244e-03 -1.169647052884101868e-01 4.928169026970863342e-02 6.742215156555175781e-02 8.963984251022338867e-02 4.067763686180114746e-02 6.198661774396896362e-02 1.560722887516021729e-01 8.206713944673538208e-02 -4.945107176899909973e-02 8.851674199104309082e-02 3.289803266525268555e-01 3.565404564142227173e-02 -1.051279306411743164e-01 1.898730546236038208e-01 -2.302584052085876465e-01 -1.818952858448028564e-01 1.905252039432525635e-01 4.115225672721862793e-01 1.268868744373321533e-01 -2.216434478759765625e-01 -2.181983888149261475e-01 4.167813956737518311e-01 -1.153921484947204590e-01 1.826736330986022949e-01 -7.564444094896316528e-02 5.039980262517929077e-02 -5.172912403941154480e-02 5.691040679812431335e-02
-5.896523222327232361e-02 -1.458135098218917847e-01 -1.326913833618164062e-01 1.219462305307388306e-01 4.611656069755554199e-02 1.388891935348510742e-01 -9.041115408763289452e-04 1.767395138740539551e-01 8.764857798814773560e-02 1.444362550973892212e-01 1.227054968476295471e-01 6.280539091676473618e-03 -2.875033318996429443e-01 -3.337823152542114258e-01 3.631752729415893555e-01 1.649375408887863159e-01 3.915676847100257874e-02 1.778899282217025757e-01 -9.556593745946884155e-02 6.363854557275772095e-02 6.945195049047470093e-02 2.134228795766830444e-01 1.102587208151817322e-01 -1.339202076196670532e-01 -3.152438104152679443e-01 4.252408742904663086e-01 4.103457182645797729e-02 9.060951322317123413e-02 -2.436437308788299561e-01 7.614986598491668701e-02 4.929347708821296692e-02 9.381302446126937866e-02
1.017165482044219971e-01 -2.585024237632751465e-01 6.374049931764602661e-02 7.147715985774993896e-02 -3.024557419121265411e-02 1.876389607787132263e-02 2.763128839433193207e-02 2.686041891574859619e-01 -2.250728756189346313e-01 -3.624365851283073425e-02 1.727029830217361450e-01 -8.944103866815567017e-02 -2.037520110607147217e-01 -2.600277215242385864e-02 1.703850179910659790e-01 -1.612008549273014069e-02 -3.160358220338821411e-02 3.775381147861480713e-01 -2.589672803878784180e-01 -6.141592934727668762e-02 3.985258564352989197e-02 1.978534162044525146e-01 4.496116656810045242e-03 -3.137696683406829834e-01 -1.609954386949539185e-01 5.207411050796508789e-01 -9.548841975629329681e-03 8.951351046562194824e-02 -7.606483250856399536e-02 6.897858530282974243e-02 -6.803945451974868774e-02 6.524460017681121826e-02
-1.830755174160003662e-01 -1.092817336320877075e-01 -2.174674160778522491e-02 7.057898491621017456e-02 1.290574520826339722e-01 1.564300656318664551e-01 3.937959671020507812e-02 2.472881823778152466e-01 1.607615649700164795e-01 -2.272674348205327988e-03 1.490580290555953979e-01 2.986789941787719727e-01 2.140824645757675171e-01 -1.298206597566604614e-01 1.183115318417549133e-01 5.516891926527023315e-02 -1.012737378478050232e-01 9.063392132520675659e-02 1.771128550171852112e-02 1.875691115856170654e-01 2.053029388189315796e-01 4.238315522670745850e-01 3.899713456630706787e-01 -5.325612612068653107e-03 2.573007345199584961e-01 6.416220217943191528e-02 -1.381747890263795853e-02 -1.967297047376632690e-01 1.400420665740966797e-01 5.342718586325645447e-02 -2.386461347341537476e-01 1.084804981946945190e-01
6.422398984432220459e-02 -1.024807989597320557e-01 3.413458913564682007e-02 1.132045090198516846e-01 3.827233910560607910e-01 -2.633743584156036377e-01 -2.468482702970504761e-01 2.369089126586914062e-01 1.330080926418304443e-01 -4.053601622581481934e-02 3.855515271425247192e-02 7.638944778591394424e-03 -1.141619905829429626e-01 -3.922548294067382812e-01 8.560966700315475464e-02 -1.617109328508377075e-01 -1.012038215994834900e-01 1.844567209482192993e-01 1.190056726336479187e-01 -7.048226892948150635e-02 2.884154766798019409e-02 3.364391624927520752e-01 -5.517285689711570740e-02 -2.654691636562347412e-01 8.774777874350547791e-03 1.588900834321975708e-01 -7.025055587291717529e-02 -2.924196720123291016e-01 1.214795485138893127e-01 3.298347070813179016e-02 2.328136935830116272e-02 -1.847744733095169067e-01
-5.014456063508987427e-02 -6.182641163468360901e-02 2.118625491857528687e-01 7.977020740509033203e-02 9.679712355136871338e-02 -1.858973652124404907e-01 -1.158230453729629517e-01 2.183462530374526978e-01 -2.588329613208770752e-01 6.359022110700607300e-02 6.475967168807983398e-02 4.504685103893280029e-01 -1.589158363640308380e-02 1.386643350124359131e-01 3.092617392539978027e-01 -5.134170874953269958e-02 6.732074171304702759e-02 3.251428902149200439e-01 -1.363426893949508667e-01 2.242810651659965515e-02 8.176819235086441040e-02 3.941033482551574707e-01 -4.217438772320747375e-02 -1.090508252382278442e-01 2.192121297121047974e-01 6.990386545658111572e-02 1.019250899553298950e-01 8.110689930617809296e-03 1.307901442050933838e-01 6.152373552322387695e-02 -2.222971171140670776e-01 5.257924273610115051e-02
-1.982189416885375977e-01 -6.706407666206359863e-02 -1.976728588342666626e-01 -6.851451843976974487e-02 1.522952318191528320e-01 -2.321652173995971680e-01 2.253425493836402893e-02 2.943332493305206299e-01 6.068196520209312439e-02 2.920895814895629883e-01 1.391962170600891113e-01 2.050020247697830200e-01 -3.763744235038757324e-01 -4.879286140203475952e-02 6.108217686414718628e-02 1.429213881492614746e-01 -1.241416390985250473e-02 1.624284535646438599e-01 -1.465629190206527710e-01 2.781619876623153687e-02 7.308891415596008301e-02 4.245332479476928711e-01 2.970397844910621643e-02 -9.720909595489501953e-02 -4.137685522437095642e-02 1.323324441909790039e-01 -1.597023010253906250e-02 -1.700235605239868164e-01 2.660733461380004883e-01 -5.920796096324920654e-02 -1.403270512819290161e-01 -2.062505930662155151e-01
-1.190738156437873840e-01 -1.395212113857269287e-01 5.549936089664697647e-03 2.472309619188308716e-01 2.427996844053268433e-01 2.756991684436798096e-01 -1.232098564505577087e-01 3.462095558643341064e-01 -1.625209152698516846e-01 -1.138448901474475861e-02 -2.226936519145965576e-01 -1.331753581762313843e-01 -2.902819812297821045e-01 -1.244731321930885315e-01 8.336237072944641113e-02 -1.228063628077507019e-01 -6.010196730494499207e-02 6.426808983087539673e-02 -8.283453993499279022e-03 -2.783898413181304932e-01 1.269339174032211304e-01 2.707116007804870605e-01 1.278063207864761353e-01 -3.316088318824768066e-01 -5.809254944324493408e-02 1.463568806648254395e-01 4.734180122613906860e-02 -1.494271606206893921e-01 7.323060929775238037e-02 1.035782545804977417e-01 -1.567968428134918213e-01 1.687896996736526489e-01
9.436114877462387085e-02 -2.330669313669204712e-01 1.420451551675796509e-01 -8.481778204441070557e-02 1.590673252940177917e-02 -1.283258050680160522e-01 -1.894340813159942627e-01 -1.522219553589820862e-02 -1.736374497413635254e-01 -1.402651965618133545e-01 1.341553963720798492e-02 7.732243835926055908e-02 -5.946791172027587891e-02 -2.400827109813690186e-01 8.486358821392059326e-02 1.331989914178848267e-01 -3.333455026149749756e-01 1.135457009077072144e-01 -1.292388737201690674e-01 1.651689857244491577e-01 2.842905223369598389e-01 2.947987318038940430e-01 1.938255131244659424e-01 -3.650095164775848389e-01 -2.307599931955337524e-01 1.908183693885803223e-01 -2.100723534822463989e-01 1.154824420809745789e-01 -1.037993282079696655e-01 7.775401324033737183e-02 1.212305203080177307e-01 1.711611449718475342e-01
-8.467844128608703613e-02 -3.685033023357391357e-01 -8.212956786155700684e-02 7.130531966686248779e-02 -1.957578361034393311e-01 -1.776633039116859436e-02 1.364135295152664185e-01 -2.775315195322036743e-03 3.716911077499389648e-01 -1.652946621179580688e-01 -6.497231870889663696e-02 2.003030031919479370e-01 -2.267600744962692261e-01 -3.707855343818664551e-01 1.104188412427902222e-01 1.813412904739379883e-01 5.775481462478637695e-02 2.201204895973205566e-01 -6.604761630296707153e-02 7.398281246423721313e-02 -9.961550682783126831e-02 2.097330689430236816e-01 2.321733534336090088e-02 5.993216484785079956e-02 -2.251120060682296753e-01 -2.651609014719724655e-03 2.891579866409301758e-01 -1.697229295969009399e-01 9.943819791078567505e-02 9.406405501067638397e-03 -2.126451581716537476e-01 -7.869124412536621094e-02
6.282657384872436523e-02 -2.213251739740371704e-01 8.924848586320877075e-02 1.028564795851707458e-01 1.898318231105804443e-01 -1.655955463647842407e-01 3.807564452290534973e-02 5.195628404617309570e-01 -1.509687602519989014e-01 5.913785845041275024e-02 -8.633591234683990479e-02 2.418246120214462280e-01 8.651029318571090698e-02 -1.864638477563858032e-01 2.252712994813919067e-01 1.500426232814788818e-01 5.697996914386749268e-02 2.171269357204437256e-01 -6.095197796821594238e-02 3.239365667104721069e-02 7.876825332641601562e-02 1.976975798606872559e-01 5.286027491092681885e-02 -3.256831169128417969e-01 7.839283347129821777e-02 3.402367234230041504e-02 -1.144067943096160889e-02 -1.770599335432052612e-01 1.536989808082580566e-01 2.605923414230346680e-01 -1.975098997354507446e-01 8.544804155826568604e-02
1.235681921243667603e-01 -3.096792101860046387e-01 9.706195443868637085e-03 8.865747600793838501e-02 9.467975050210952759e-02 1.536138206720352173e-01 1.327050924301147461e-01 1.452936083078384399e-01 -1.188025102019309998e-01 -5.312016978859901428e-02 4.745755717158317566e-02 9.584183245897293091e-02 -1.297868937253952026e-01 8.535505086183547974e-02 8.702827244997024536e-02 7.684091478586196899e-02 6.131570041179656982e-02 3.167235553264617920e-01 -6.661301106214523315e-02 -7.684243377298116684e-03 1.353316456079483032e-01 4.050874412059783936e-01 1.429626047611236572e-01 -3.986628949642181396e-01 -1.860441118478775024e-01 4.399456679821014404e-01 3.471665317192673683e-03 1.411752700805664062e-01 -1.025404334068298340e-01 -3.606504946947097778e-02 -1.009369194507598877e-01 -5.611969158053398132e-02
-1.111228987574577332e-01 -3.038824498653411865e-01 3.750474750995635986e-01 1.177908405661582947e-01 2.097021937370300293e-01 -9.633782505989074707e-02 7.004353404045104980e-02 -7.624348998069763184e-02 -1.834278553724288940e-01 -2.593412697315216064e-01 6.630325317382812500e-02 1.636648029088973999e-01 -2.700257599353790283e-01 -6.111123412847518921e-02 2.971456944942474365e-01 2.291226983070373535e-01 -4.985061660408973694e-02 1.743575036525726318e-01 -4.793705046176910400e-02 -6.030061095952987671e-02 1.010834798216819763e-01 4.137040302157402039e-02 2.713971436023712158e-01 -1.710514277219772339e-01 -1.639849990606307983e-01 1.976749300956726074e-01 1.108024120330810547e-01 -3.902521356940269470e-02 1.353362649679183960e-01 4.463364556431770325e-02 -7.527811825275421143e-02 2.605066895484924316e-01
8.017447590827941895e-02 -1.514840219169855118e-02 -1.776376664638519287e-01 2.744507193565368652e-01 6.299129128456115723e-02 1.142027154564857483e-01 -4.000438451766967773e-01 3.195153549313545227e-02 4.148848354816436768e-02 9.135197103023529053e-02 -5.741109326481819153e-02 3.099134862422943115e-01 5.762178916484117508e-03 -3.382917046546936035e-01 1.001668199896812439e-01 -3.746583685278892517e-02 -8.314342051744461060e-02 1.974967122077941895e-01 -9.545665234327316284e-02 2.423132210969924927e-01 -7.227965444326400757e-02 3.826330900192260742e-01 9.682513773441314697e-02 -1.010762080550193787e-01 1.914059519767761230e-01 9.109744802117347717e-03 -1.582172214984893799e-01 -2.751829028129577637e-01 1.478813290596008301e-01 1.384535580873489380e-01 2.914369804784655571e-03 9.789843112230300903e-02
-7.558597624301910400e-02 -3.578804731369018555e-01 2.466218778863549232e-03 -4.845973849296569824e-02 2.773173153400421143e-01 7.468529045581817627e-02 -5.653752759099006653e-02 2.340153418481349945e-02 -6.125640869140625000e-02 -1.602282822132110596e-01 -2.346291206777095795e-02 2.058016508817672729e-01 -2.288602441549301147e-01 -1.627464592456817627e-01 1.488167196512222290e-01 2.748658359050750732e-01 6.158330012112855911e-03 2.575359642505645752e-01 1.173859834671020508e-01 -2.718693315982818604e-01 -1.677189171314239502e-01 3.011309802532196045e-01 8.544962853193283081e-02 -2.841520905494689941e-01 1.547520607709884644e-01 1.321363896131515503e-01 9.517448395490646362e-02 -5.351921916007995605e-02 -3.004669845104217529e-01 -1.497396379709243774e-01 4.123308137059211731e-02 9.675982408225536346e-03
-6.180904805660247803e-02 -2.392686605453491211e-01 -3.101406097412109375e-01 -1.039368510246276855e-01 -3.933263942599296570e-02 -1.294204741716384888e-01 8.506105840206146240e-02 9.331329911947250366e-02 -3.053044155240058899e-02 -6.282939761877059937e-02 -6.773127615451812744e-02 1.170281767845153809e-01 -2.202190272510051727e-02 3.532591462135314941e-02 1.950570940971374512e-01 -1.299569308757781982e-01 -4.934249818325042725e-02 3.404861986637115479e-01 -2.746228314936161041e-02 -3.377062454819679260e-02 -1.457960456609725952e-01 1.413190364837646484e-01 3.608942031860351562e-02 -3.675637543201446533e-01 1.985157132148742676e-01 5.131378173828125000e-01 -4.898201674222946167e-02 2.758881263434886932e-02 2.150847315788269043e-01 1.173637583851814270e-01 2.078477889299392700e-01 -1.042112037539482117e-01
-8.359748125076293945e-02 -3.585885465145111084e-01 -1.703921854496002197e-01 -2.425475865602493286e-01 -3.619065135717391968e-02 9.850879013538360596e-02 -1.742900162935256958e-02 -3.106587231159210205e-01 4.896353464573621750e-03 -1.189680173993110657e-01 -1.830903626978397369e-02 9.450632333755493164e-02 -2.215587198734283447e-01 -3.815041482448577881e-01 9.984135627746582031e-02 2.399032264947891235e-01 -6.163064017891883850e-02 3.194558322429656982e-01 -9.487582743167877197e-02 -5.971893295645713806e-02 1.127666383981704712e-01 2.798545956611633301e-01 2.377609759569168091e-01 6.139042600989341736e-02 -2.179108858108520508e-01 -7.154011726379394531e-02 1.762284189462661743e-01 1.121765375137329102e-02 9.486048668622970581e-02 1.394645571708679199e-01 -3.098011761903762817e-02 -1.380978431552648544e-02
-1.208554953336715698e-01 -2.147668004035949707e-01 2.296995520591735840e-01 -5.321038886904716492e-02 1.579620987176895142e-01 -9.089587628841400146e-02 1.193228811025619507e-01 6.420666724443435669e-02 2.215311825275421143e-01 -1.721013039350509644e-01 -3.352714702486991882e-02 1.629962027072906494e-01 -2.078921496868133545e-01 -3.931058198213577271e-02 2.376779913902282715e-01 -4.401162266731262207e-02 -2.096938043832778931e-01 3.730558753013610840e-01 2.001132071018218994e-02 -1.787806004285812378e-01 8.566153049468994141e-02 6.803406774997711182e-02 3.981646895408630371e-01 -3.916924297809600830e-01 -1.092514619231224060e-01 7.300790399312973022e-02 8.329796791076660156e-02 1.942569911479949951e-01 1.350287254899740219e-02 -9.452899917960166931e-03 -1.357162594795227051e-01 4.961423575878143311e-02
-1.270086616277694702e-01 -1.646862626075744629e-01 -1.400585174560546875e-01 1.297661960124969482e-01 -1.544939121231436729e-03 4.361061006784439087e-02 1.408463120460510254e-01 -1.389145255088806152e-01 8.739971369504928589e-02 4.864299297332763672e-02 1.551550626754760742e-01 3.335644900798797607e-01 -4.323760047554969788e-02 -2.977449297904968262e-01 -1.410173624753952026e-01 -2.885733544826507568e-01 -1.707424670457839966e-01 2.212278693914413452e-01 4.132159519940614700e-03 9.328522533178329468e-02 -2.179488092660903931e-01 2.323119491338729858e-01 2.941595613956451416e-01 7.910311967134475708e-02 3.586738556623458862e-02 1.171963885426521301e-01 -5.877048894762992859e-02 -2.356049120426177979e-01 3.642286360263824463e-01 1.057549193501472473e-02 -1.385756731033325195e-01 -1.821889579296112061e-01
2.682191878557205200e-02 1.265708357095718384e-03 1.118895262479782104e-01 1.581296138465404510e-02 -4.726859182119369507e-02 1.380426809191703796e-02 -8.540194481611251831e-02 3.225766718387603760e-01 -1.023641303181648254e-01 7.475753128528594971e-02 -1.887567192316055298e-01 1.215210258960723877e-01 3.824696689844131470e-02 -2.319625765085220337e-01 -1.593230813741683960e-01 -2.511203661561012268e-02 -1.753047667443752289e-02 3.043245077133178711e-01 3.610984608530998230e-02 1.611825972795486450e-01 1.885034958831965923e-03 4.220261871814727783e-01 -6.102174520492553711e-02 -2.193682789802551270e-01 1.095113307237625122e-01 3.431421518325805664e-01 1.413075774908065796e-01 -2.007210254669189453e-01 2.392857372760772705e-01 2.093804627656936646e-01 -2.622863054275512695e-01 1.222288757562637329e-01
-7.296562194824218750e-02 -4.826498329639434814e-01 1.740114688873291016e-01 1.170440092682838440e-01 3.220328390598297119e-01 1.760023981332778931e-01 -1.510211229324340820e-01 2.303488254547119141e-01 6.340453773736953735e-02 3.000247664749622345e-02 2.626937925815582275e-01 -4.763378202915191650e-02 1.485950127243995667e-02 -2.182215601205825806e-01 -6.440997123718261719e-02 1.937570720911026001e-01 -1.881473930552601814e-03 2.664375305175781250e-01 -2.712041512131690979e-02 3.645617887377738953e-02 3.950130566954612732e-02 2.364454865455627441e-01 1.849904507398605347e-01 -1.577697545289993286e-01 -1.937396228313446045e-01 -4.176388494670391083e-03 -5.170209333300590515e-02 -1.263196915388107300e-01 7.103476673364639282e-02 -1.312676221132278442e-01 -2.311460673809051514e-01 -1.412168741226196289e-01
1.350499875843524933e-02 -3.519879877567291260e-01 -1.016902253031730652e-01 -1.835334748029708862e-01 -5.597292259335517883e-02 -2.584416233003139496e-02 -1.292734444141387939e-01 1.420443356037139893e-01 -1.009154468774795532e-01 -1.501797288656234741e-01 1.685525923967361450e-01 -6.149818003177642822e-02 -1.776001900434494019e-01 -3.193210810422897339e-02 1.027740314602851868e-01 -1.095081679522991180e-02 -7.040531933307647705e-02 2.992903292179107666e-01 -2.850415706634521484e-01 2.058719992637634277e-01 1.811251491308212280e-01 2.566544413566589355e-01 3.403097093105316162e-01 -1.622237712144851685e-01 -9.528979659080505371e-02 3.508241474628448486e-01 -1.234437897801399231e-01 -7.850232720375061035e-02 -3.165672719478607178e-02 -8.510401844978332520e-02 2.168396860361099243e-01 1.234584078192710876e-01
-7.791103422641754150e-02 -1.319330632686614990e-01 -2.814691364765167236e-01 -1.100783422589302063e-01 -7.433881610631942749e-02 -8.986416459083557129e-02 -1.604994386434555054e-01 2.145312577486038208e-01 -1.171749904751777649e-01 4.806070402264595032e-02 9.537786990404129028e-02 3.621472418308258057e-01 -1.955099552869796753e-01 -1.827381737530231476e-02 -5.879966542124748230e-02 -9.714290499687194824e-02 3.470686078071594238e-02 3.790036737918853760e-01 -8.592447638511657715e-02 2.331869006156921387e-01 3.312641382217407227e-02 4.002775251865386963e-01 -3.299408406019210815e-02 -2.508068382740020752e-01 8.969226479530334473e-02 -7.385291159152984619e-02 -2.392595261335372925e-01 -2.073370665311813354e-01 9.091692417860031128e-02 -2.231171354651451111e-03 -1.816993206739425659e-01 -7.154393941164016724e-02
3.150038793683052063e-02 -9.920275956392288208e-02 1.639175862073898315e-01 1.528851408511400223e-02 1.665345132350921631e-01 -2.323655039072036743e-01 -5.664987117052078247e-02 2.442459911108016968e-01 -7.715478539466857910e-02 -1.659076847136020660e-02 -3.777725622057914734e-02 1.722565293312072754e-01 -2.338865995407104492e-01 -1.261558234691619873e-01 1.686793863773345947e-01 -4.734333977103233337e-02 1.712806820869445801e-01 3.022952079772949219e-01 6.923414766788482666e-02 2.433461844921112061e-01 -3.493906557559967041e-02 5.744741559028625488e-01 -1.890953443944454193e-02 1.518083456903696060e-02 2.490553110837936401e-01 9.951243549585342407e-02 1.623387932777404785e-01 -3.228786215186119080e-02 2.235559672117233276e-01 -8.222052454948425293e-02 -7.876564562320709229e-02 -1.557519892230629921e-03
-2.821515500545501709e-01 -2.413739562034606934e-01 4.362369328737258911e-02 -7.308064401149749756e-02 -4.890692979097366333e-02 2.486439049243927002e-01 -9.141441434621810913e-02 -8.320663869380950928e-02 9.141165763139724731e-02 -3.242719173431396484e-01 9.553383290767669678e-02 3.615071177482604980e-01 -1.799480617046356201e-01 -1.551633179187774658e-01 1.716488599777221680e-01 -1.426807641983032227e-01 -2.444836795330047607e-01 -5.190708115696907043e-02 -1.115729808807373047e-01 3.120418787002563477e-01 -8.021133020520210266e-03 8.505596220493316650e-02 2.051644474267959595e-01 1.319107878953218460e-02 8.504799008369445801e-02 -1.990262418985366821e-03 -1.726058572530746460e-01 -3.175093978643417358e-02 1.857402026653289795e-01 3.374391198158264160e-01 -7.406857609748840332e-02 4.527577757835388184e-02
7.080905139446258545e-02 -1.573214381933212280e-01 9.115842171013355255e-03 3.244923800230026245e-02 4.256462752819061279e-01 8.715603500604629517e-02 -1.415019035339355469e-01 1.269489377737045288e-01 3.516142815351486206e-02 1.425807774066925049e-01 1.622174680233001709e-01 8.909850567579269409e-02 -3.067300468683242798e-02 -1.694608181715011597e-01 -8.342791348695755005e-02 9.391622245311737061e-02 1.152662783861160278e-01 2.850224673748016357e-01 -1.723067611455917358e-01 -9.433331899344921112e-03 2.693419158458709717e-01 3.823257386684417725e-01 3.627366945147514343e-02 -3.195905685424804688e-01 -5.702734366059303284e-02 1.538717448711395264e-01 1.110441330820322037e-02 -1.688914746046066284e-01 -1.363746821880340576e-02 -1.144080534577369690e-01 -3.268428146839141846e-01 -1.441551148891448975e-01
-7.072617858648300171e-02 -2.059521526098251343e-01 -9.857700020074844360e-02 -7.607243023812770844e-04 -1.715930849313735962e-01 1.267026960849761963e-01 -9.054797887802124023e-02 -2.426938563585281372e-01 1.415878981351852417e-01 -1.898363530635833740e-01 -4.837160184979438782e-02 2.572803199291229248e-01 -2.243417799472808838e-01 -2.647607028484344482e-01 1.045016720890998840e-01 8.029668033123016357e-02 1.460542231798171997e-01 -3.316386044025421143e-02 -2.709024772047996521e-02 -1.265104115009307861e-01 3.094970621168613434e-02 4.395208358764648438e-01 1.040137261152267456e-01 -5.843779072165489197e-02 -2.763654887676239014e-01 1.000040695071220398e-01 3.719240427017211914e-01 -1.243305578827857971e-01 2.217215448617935181e-01 -1.307272017002105713e-01 -6.071133539080619812e-02 1.010540500283241272e-01
4.603722132742404938e-03 -3.136871457099914551e-01 -9.721907228231430054e-02 2.766688764095306396e-01 1.469610482454299927e-01 -4.215617850422859192e-02 -3.761351853609085083e-02 2.037790715694427490e-01 1.366997510194778442e-02 -1.431795954704284668e-01 -1.443310379981994629e-01 5.246544629335403442e-02 6.923772394657135010e-02 1.938012391328811646e-01 3.444937765598297119e-01 8.987964689731597900e-02 -1.746357828378677368e-01 3.797900676727294922e-02 -2.987657189369201660e-01 2.607000768184661865e-01 1.049573719501495361e-02 2.389801144599914551e-01 1.392223984003067017e-01 -8.620622009038925171e-02 -1.364810913801193237e-01 2.543002963066101074e-01 2.008365988731384277e-01 1.781198084354400635e-01 1.849831938743591309e-01 -1.623513400554656982e-01 -1.443451941013336182e-01 -1.609865874052047729e-01
-2.916661202907562256e-01 -3.258929252624511719e-01 1.652812361717224121e-01 -1.063400283455848694e-01 2.204458415508270264e-01 -2.225322872400283813e-01 1.404273509979248047e-01 -1.350147277116775513e-01 1.121688559651374817e-01 -1.560368537902832031e-01 -3.563143685460090637e-02 -4.968379065394401550e-02 -1.293788999319076538e-01 2.650251239538192749e-02 2.644748687744140625e-01 4.031396284699440002e-02 3.453249484300613403e-02 4.714499413967132568e-01 -1.101366728544235229e-01 1.661414951086044312e-01 1.451498921960592270e-02 1.567886322736740112e-01 2.155004888772964478e-01 -1.810120791196823120e-01 7.256283611059188843e-02 3.144410848617553711e-01 -4.325042665004730225e-02 -1.055588126182556152e-01 -1.177370268851518631e-02 -3.818799182772636414e-02 -1.239410191774368286e-01 5.524477362632751465e-02
3.564398363232612610e-02 -6.699081510305404663e-02 -2.129346430301666260e-01 7.462508976459503174e-02 -5.268900468945503235e-02 1.839956641197204590e-01 -2.607499957084655762e-01 1.703849136829376221e-01 -1.512699481099843979e-02 4.810103401541709900e-02 2.653321027755737305e-01 3.020823299884796143e-01 -1.127937063574790955e-01 -2.858926951885223389e-01 -7.206472568213939667e-03 2.170352488756179810e-01 8.554247207939624786e-03 6.363555043935775757e-02 -1.670443862676620483e-01 1.091731116175651550e-01 5.045882984995841980e-02 3.974663913249969482e-01 2.410635352134704590e-01 9.367340058088302612e-02 6.819797307252883911e-02 5.186926946043968201e-02 1.597159355878829956e-01 -2.715499401092529297e-01 1.875852495431900024e-01 1.304402202367782593e-01 -5.589451268315315247e-02 -2.656965851783752441e-01
-2.821407914161682129e-01 -3.322994709014892578e-01 -1.443731486797332764e-01 -7.120183110237121582e-02 3.489304706454277039e-02 -3.025959990918636322e-02 -2.989879343658685684e-03 1.375879198312759399e-01 3.496513366699218750e-01 -1.915037482976913452e-01 -2.484839111566543579e-01 1.361240744590759277e-01 -1.133704930543899536e-01 -3.039767146110534668e-01 3.145686164498329163e-02 1.780337840318679810e-01 -3.676785156130790710e-02 2.681146860122680664e-01 -1.452187448740005493e-01 2.357507124543190002e-03 -1.328865438699722290e-01 3.178052306175231934e-01 1.018472537398338318e-01 1.489037927240133286e-02 -1.961784809827804565e-01 1.004339456558227539e-01 2.844068408012390137e-01 -1.509613245725631714e-01 5.582073703408241272e-02 -7.690662890672683716e-02 -1.675362698733806610e-02 2.641407959163188934e-02
2.006107568740844727e-01 -1.533276289701461792e-01 -2.799377739429473877e-01 -5.305385217070579529e-03 6.000224500894546509e-02 2.700107097625732422e-01 -4.341605678200721741e-02 1.605765968561172485e-01 -9.683068096637725830e-02 -1.412612646818161011e-01 -1.257472485303878784e-01 6.030954793095588684e-02 -1.001381725072860718e-01 1.250050365924835205e-01 2.329619675874710083e-01 -2.446620725095272064e-03 -2.215354293584823608e-01 5.562170222401618958e-02 -2.013460993766784668e-01 -6.949719786643981934e-02 1.768397688865661621e-01 3.234589695930480957e-01 7.825923711061477661e-02 1.031734794378280640e-01 1.576126962900161743e-01 3.898980021476745605e-01 4.082264304161071777e-01 3.807638958096504211e-02 6.026003137230873108e-02 3.715471923351287842e-02 -1.486620306968688965e-01 5.179831013083457947e-02
-1.030391678214073181e-01 -2.253803461790084839e-01 -2.616468966007232666e-01 4.489263519644737244e-02 1.548175066709518433e-01 -1.068569198250770569e-01 -2.476686239242553711e-01 2.808565199375152588e-01 3.838171064853668213e-02 -2.955878525972366333e-02 -4.857505485415458679e-02 -6.587732583284378052e-02 -1.838332861661911011e-01 -3.320992290973663330e-01 -3.246780484914779663e-03 -1.526650935411453247e-01 -1.937700957059860229e-01 4.666352272033691406e-02 2.443595044314861298e-02 -1.410435885190963745e-01 1.447921097278594971e-01 2.823033630847930908e-01 -6.584652513265609741e-02 -4.667601287364959717e-01 8.506013453006744385e-02 2.837071754038333893e-02 -1.364856809377670288e-01 -2.553891837596893311e-01 -5.315878614783287048e-02 1.177322044968605042e-01 -1.487330198287963867e-01 4.776296392083168030e-02
-1.044437512755393982e-01 -3.363167047500610352e-01 -1.187805905938148499e-01 1.609040796756744385e-01 1.951079815626144409e-01 -3.473291546106338501e-02 -6.973994523286819458e-02 3.396834433078765869e-02 -7.852195948362350464e-02 -9.635814349167048931e-04 2.635699808597564697e-01 1.899304687976837158e-01 -1.548252850770950317e-01 -2.361541241407394409e-01 -8.110290020704269409e-02 4.158259183168411255e-02 7.283433526754379272e-02 1.633943915367126465e-01 -2.154010385274887085e-01 2.108667045831680298e-01 2.885763347148895264e-01 -6.738764047622680664e-02 2.723413519561290741e-02 -2.435774207115173340e-01 7.511059939861297607e-02 2.602257430553436279e-01 2.634087204933166504e-01 -9.950546175241470337e-02 -1.864102631807327271e-01 3.395105600357055664e-01 -1.185957491397857666e-01 5.879845097661018372e-02
1.154739409685134888e-01 -4.062285423278808594e-01 -6.740744411945343018e-02 6.381696462631225586e-02 1.029296666383743286e-01 -1.975020319223403931e-01 1.502967327833175659e-01 8.419028669595718384e-02 1.056526675820350647e-01 -2.759479880332946777e-01 2.058947831392288208e-01 1.205805242061614990e-01 -2.680187821388244629e-01 -5.758701637387275696e-02 -1.996563188731670380e-02 2.899775840342044830e-02 -5.018490925431251526e-02 2.292592376470565796e-01 -1.855066418647766113e-01 -6.838418543338775635e-02 1.655180938541889191e-02 3.079341351985931396e-01 1.088374387472867966e-02 -2.678741812705993652e-01 -1.274621784687042236e-01 2.283050864934921265e-01 2.574210986495018005e-02 2.656258344650268555e-01 -1.408495754003524780e-01 -1.396235194988548756e-03 -1.599368155002593994e-01 2.587809562683105469e-01
-9.021167457103729248e-02 -3.359756171703338623e-01 3.977691382169723511e-02 -1.045861840248107910e-01 2.176740318536758423e-01 1.354503631591796875e-01 -2.287290096282958984e-01 4.017593860626220703e-01 -1.700566709041595459e-01 -6.248091906309127808e-02 3.721000626683235168e-02 1.683994084596633911e-01 -2.961817383766174316e-01 -3.443505987524986267e-02 4.110949933528900146e-01 -2.526705898344516754e-02 5.278745666146278381e-03 -1.242988277226686478e-02 2.107416093349456787e-02 -1.521103233098983765e-01 4.726411774754524231e-02 2.303050756454467773e-01 2.396149188280105591e-01 -2.331631928682327271e-01 1.885620206594467163e-01 -1.258613914251327515e-01 1.056329905986785889e-01 4.230425506830215454e-02 5.779947340488433838e-02 -5.694943945854902267e-03 -6.389477103948593140e-02 -5.721275135874748230e-02
2.305164933204650879e-01 -1.874115020036697388e-01 -4.354619607329368591e-02 4.860776290297508240e-02 4.689622297883033752e-02 5.343105271458625793e-02 1.336698383092880249e-01 2.844561636447906494e-01 -2.133378386497497559e-01 -2.441433668136596680e-01 -2.272889576852321625e-02 1.487026512622833252e-01 -1.577961593866348267e-01 -2.603389620780944824e-01 4.403778165578842163e-02 -1.486549079418182373e-01 -1.733604669570922852e-01 3.392680883407592773e-01 -2.340996712446212769e-01 -5.311530455946922302e-02 -9.651503711938858032e-02 2.844513654708862305e-01 -3.706643879413604736e-01 -1.178992316126823425e-01 -1.814785413444042206e-02 6.472430378198623657e-02 1.305489093065261841e-01 5.049326270818710327e-02 1.155675500631332397e-01 1.383676528930664062e-01 1.114589814096689224e-02 -2.411303818225860596e-01
-7.342661172151565552e-02 -3.732690960168838501e-02 6.191777437925338745e-02 -1.018596589565277100e-01 -2.327186428010463715e-02 2.274153977632522583e-01 -1.194785460829734802e-01 1.948904395103454590e-01 1.803176403045654297e-01 1.378097236156463623e-01 -1.755519956350326538e-02 1.443136781454086304e-01 -8.774637430906295776e-02 -2.953591942787170410e-01 2.027523368597030640e-01 9.032205492258071899e-02 -4.689495638012886047e-02 4.506516456604003906e-02 -6.893651932477951050e-02 1.021962836384773254e-01 2.299513071775436401e-01 4.029026627540588379e-01 1.832567006349563599e-01 -2.049037218093872070e-01 1.777577847242355347e-01 2.429329901933670044e-01 -9.328498691320419312e-02 -1.586774438619613647e-01 2.293817251920700073e-01 -4.874939471483230591e-02 -4.088018536567687988e-01 2.891667746007442474e-02
-2.637704014778137207e-01 -2.999840676784515381e-01 2.688164636492729187e-02 2.986780367791652679e-02 1.349739450961351395e-02 4.159113392233848572e-03 -1.564235836267471313e-01 2.421214878559112549e-01 -2.611149251461029053e-01 7.059237360954284668e-02 1.220205146819353104e-02 2.225846648216247559e-01 -3.670477271080017090e-01 -1.842071861028671265e-02 7.129897177219390869e-02 -2.615480422973632812e-01 -1.818146109580993652e-01 2.680980563163757324e-01 -4.864715784788131714e-02 -2.773192524909973145e-01 -6.434938311576843262e-02 2.481819391250610352e-01 -4.750062897801399231e-02 -8.432864397764205933e-02 -5.005645379424095154e-02 -1.678669154644012451e-01 2.735326886177062988e-01 -2.030168920755386353e-01 -5.366058088839054108e-03 -5.639774352312088013e-02 -1.198420226573944092e-01 -2.273710258305072784e-02
1.710189739242196083e-03 -1.254642754793167114e-01 1.303984224796295166e-02 1.813755929470062256e-01 -2.502443492412567139e-01 7.197967916727066040e-02 -3.465285897254943848e-02 -4.481756314635276794e-02 2.488222122192382812e-01 -1.718786656856536865e-01 -9.303557872772216797e-02 1.258936524391174316e-01 -2.227955013513565063e-01 -5.198313295841217041e-02 5.269705876708030701e-02 3.505618497729301453e-02 -2.901027351617813110e-02 2.088628709316253662e-01 1.341270375996828079e-02 -3.548761084675788879e-02 3.911689296364784241e-02 4.400220811367034912e-01 2.304321378469467163e-01 -1.350015699863433838e-01 -1.939750164747238159e-01 8.099267631769180298e-02 5.444276332855224609e-01 -5.025230348110198975e-02 5.660151317715644836e-02 -1.577183306217193604e-01 -1.461009830236434937e-01 -5.435511469841003418e-02
1.180557534098625183e-02 -5.368182435631752014e-02 -1.017946749925613403e-01 -1.059391163289546967e-02 -2.619278430938720703e-02 -8.772005885839462280e-02 -1.140107288956642151e-01 1.586301475763320923e-01 -1.525786472484469414e-03 -1.551447808742523193e-01 2.114793807268142700e-01 1.924006938934326172e-01 -2.515651583671569824e-01 -1.666600108146667480e-01 7.560468465089797974e-02 -2.662189006805419922e-01 3.327370062470436096e-02 8.587137609720230103e-02 -5.692432448267936707e-02 2.618742287158966064e-01 -2.561586797237396240e-01 3.266561031341552734e-01 2.897539138793945312e-01 -6.879322230815887451e-02 -3.594132065773010254e-01 -4.267775919288396835e-03 3.506687879562377930e-01 -1.021901592612266541e-01 -7.810202240943908691e-02 -8.685312420129776001e-02 -2.200771719217300415e-01 -2.243145182728767395e-02
1.124045029282569885e-01 -7.004453241825103760e-02 2.449594624340534210e-02 -1.910226643085479736e-01 2.076948247849941254e-02 -1.284497231245040894e-01 1.201605796813964844e-01 -4.499250277876853943e-02 9.323794394731521606e-02 -8.304003626108169556e-02 -8.911257982254028320e-02 -9.507555514574050903e-02 -2.653027474880218506e-01 -2.166432887315750122e-01 2.141276895999908447e-01 1.512964069843292236e-01 -7.590734213590621948e-02 3.205102384090423584e-01 9.705167263746261597e-02 6.574844568967819214e-02 1.642195135354995728e-01 2.981383502483367920e-01 2.030828595161437988e-01 -4.765671789646148682e-01 -1.617089211940765381e-01 2.584707140922546387e-01 -5.275432020425796509e-02 -3.283628076314926147e-02 5.637716874480247498e-02 -5.891447141766548157e-02 -2.713594734668731689e-01 9.898332506418228149e-02
-1.654323041439056396e-01 -2.114736437797546387e-01 -4.188523814082145691e-02 1.523665785789489746e-01 5.214300751686096191e-02 1.195505857467651367e-01 3.840002417564392090e-02 -9.939158707857131958e-02 8.455059677362442017e-02 -1.511970162391662598e-01 1.402820199728012085e-01 3.484449088573455811e-01 1.692232787609100342e-01 -8.284958451986312866e-02 -6.630031019449234009e-02 -2.216723263263702393e-01 -5.851175263524055481e-02 3.764090836048126221e-01 -1.764639616012573242e-01 -9.740667045116424561e-02 3.200032413005828857e-01 1.940961480140686035e-01 1.668900847434997559e-01 -2.442817091941833496e-01 1.567976623773574829e-01 1.828366816043853760e-01 -9.299779310822486877e-03 -1.832107603549957275e-01 -1.978552937507629395e-01 1.980840042233467102e-02 2.040336430072784424e-01 1.681276857852935791e-01
-1.036001071333885193e-01 -3.243074715137481689e-01 -8.995537646114826202e-03 -5.917333066463470459e-02 -4.679754376411437988e-03 -3.482271218672394753e-03 3.471214557066559792e-03 -9.205996990203857422e-02 3.220047950744628906e-01 -1.932702809572219849e-01 -1.726009100675582886e-01 1.813996285200119019e-01 -2.013586610555648804e-01 -3.271447420120239258e-01 1.598835736513137817e-01 8.673424273729324341e-02 1.218772903084754944e-01 2.743775546550750732e-01 -1.469718366861343384e-01 5.575306713581085205e-03 -1.316835284233093262e-01 2.535335421562194824e-01 1.977333575487136841e-01 5.255315825343132019e-02 -1.959792375564575195e-01 8.736914396286010742e-02 3.353420495986938477e-01 -1.172696426510810852e-01 1.581396460533142090e-01 -1.080599278211593628e-01 -2.055735141038894653e-01 -3.396873176097869873e-02
1.054875627160072327e-01 -2.212906442582607269e-02 9.720591455698013306e-02 -1.902786791324615479e-01 5.227616801857948303e-02 -2.685926854610443115e-01 -8.387354016304016113e-02 -1.601347923278808594e-01 2.612284012138843536e-02 -9.550141543149948120e-02 -1.752614974975585938e-01 9.748091548681259155e-02 -2.355853468179702759e-01 -1.114327535033226013e-01 2.523553967475891113e-01 -3.511092066764831543e-01 9.683872759342193604e-02 3.290055394172668457e-01 -3.015883266925811768e-01 -6.373523920774459839e-02 2.517234161496162415e-02 2.345168143510818481e-01 4.133739322423934937e-02 -7.180077582597732544e-02 -1.982667744159698486e-01 1.348008811473846436e-01 -8.351663127541542053e-03 -4.612584039568901062e-02 -6.282102782279253006e-03 6.176435574889183044e-02 -3.782876729965209961e-01 -2.202363610267639160e-01
-2.114778906106948853e-01 -3.267638683319091797e-01 -1.054154783487319946e-01 1.215094886720180511e-02 2.065971307456493378e-02 -2.367850579321384430e-02 6.615592539310455322e-02 6.620109546929597855e-03 4.114324450492858887e-01 -1.671860069036483765e-01 -1.366123259067535400e-01 1.838140040636062622e-01 -1.362427920103073120e-01 -4.479961097240447998e-01 -1.308297365903854370e-02 1.580305695533752441e-01 4.957331717014312744e-02 2.746289372444152832e-01 -1.510044932365417480e-01 -3.108550049364566803e-02 -1.153283342719078064e-01 1.857098639011383057e-01 2.058644145727157593e-01 -2.644478529691696167e-02 -2.374407052993774414e-01 1.651272773742675781e-01 1.900896728038787842e-01 -8.203945308923721313e-02 7.087178528308868408e-02 -6.951772421598434448e-02 -7.850424945354461670e-02 -5.201229080557823181e-02
-4.584123566746711731e-02 -3.717247545719146729e-01 1.671712286770343781e-02 -4.781045485287904739e-03 7.872436195611953735e-02 4.583261907100677490e-02 -2.797209620475769043e-01 1.941201090812683105e-01 4.199565737508237362e-04 -7.309908047318458557e-03 7.279352098703384399e-02 8.771535754203796387e-02 2.808296978473663330e-01 -1.372569352388381958e-01 3.085580170154571533e-01 -2.701006531715393066e-01 -2.279604971408843994e-01 1.974771022796630859e-01 -1.347527205944061279e-01 1.207960546016693115e-01 -2.407356053590774536e-01 3.684033751487731934e-01 1.501256972551345825e-01 2.046891115605831146e-02 -1.194538474082946777e-01 2.310830950736999512e-01 8.770151995122432709e-03 5.743516981601715088e-02 1.187778729945421219e-02 9.380813688039779663e-02 1.575259119272232056e-01 1.055190712213516235e-01
1.257751137018203735e-01 -2.334990799427032471e-01 -4.780238028615713120e-03 -3.680885583162307739e-02 7.711933553218841553e-02 1.884823292493820190e-01 1.101767718791961670e-01 1.468251049518585205e-01 -2.696833908557891846e-01 -7.724808994680643082e-03 2.469590604305267334e-01 4.607416689395904541e-01 -1.431468427181243896e-01 -1.273715496063232422e-01 3.370836377143859863e-01 -7.399117201566696167e-02 7.378976792097091675e-02 8.201771229505538940e-02 -1.530810743570327759e-01 9.466852992773056030e-02 -6.915666908025741577e-02 3.551538586616516113e-01 -5.506025999784469604e-02 6.414692103862762451e-02 -7.081301510334014893e-02 1.933720335364341736e-02 -1.887131035327911377e-01 2.931374311447143555e-01 1.366739422082901001e-01 1.257966309785842896e-01 -6.959981471300125122e-02 4.822730273008346558e-02
1.670976579189300537e-01 -1.230635866522789001e-01 1.277659237384796143e-01 1.003577411174774170e-01 1.668864339590072632e-01 -1.578904241323471069e-01 -2.493558228015899658e-01 2.528350353240966797e-01 -2.496014982461929321e-01 -2.287783026695251465e-01 -2.029867842793464661e-03 1.841713190078735352e-01 -1.082731112837791443e-01 -6.367813795804977417e-02 9.410475939512252808e-02 -1.936731040477752686e-01 2.367323338985443115e-01 1.012082621455192566e-01 2.131597101688385010e-01 -3.509681671857833862e-02 6.158671528100967407e-02 4.742280244827270508e-01 1.965898573398590088e-01 -2.153990715742111206e-01 1.451393961906433105e-01 1.356112509965896606e-01 4.138355702161788940e-02 9.904430247843265533e-03 2.234425544738769531e-01 1.051220148801803589e-01 -8.166182786226272583e-02 -7.315029203891754150e-02
8.142382651567459106e-02 -4.632809162139892578e-01 -5.675525963306427002e-02 8.435820043087005615e-02 4.759225621819496155e-02 1.842275634407997131e-02 1.031632423400878906e-01 1.632759422063827515e-01 -8.549875929020345211e-04 -3.320524841547012329e-02 8.007845282554626465e-02 -2.451584115624427795e-02 -6.221648771315813065e-03 8.501502126455307007e-02 1.688109934329986572e-01 1.868429780006408691e-01 -2.709662914276123047e-01 1.320659816265106201e-01 -1.430704444646835327e-01 2.287216484546661377e-02 -6.440338492393493652e-02 4.865351617336273193e-01 5.388829857110977173e-02 1.049065217375755310e-01 8.898220211267471313e-02 3.468092083930969238e-01 9.458401240408420563e-03 2.474654316902160645e-01 -1.236464530229568481e-01 -5.752687156200408936e-02 -2.605787217617034912e-01 -8.399213105440139771e-02
9.740857779979705811e-02 -3.246130645275115967e-01 8.398219011723995209e-03 7.092446833848953247e-02 -1.837377063930034637e-02 5.047898367047309875e-02 -9.522069245576858521e-02 -2.856019325554370880e-02 -2.004570811986923218e-01 6.878570467233657837e-02 -4.897892102599143982e-02 1.304984539747238159e-01 -1.445520222187042236e-01 -1.714687049388885498e-01 -4.159705713391304016e-03 -2.059883922338485718e-01 2.156094834208488464e-02 3.958591222763061523e-01 -1.746707856655120850e-01 3.289318084716796875e-01 3.712308406829833984e-01 1.003580242395401001e-01 1.068173944950103760e-01 -2.131020128726959229e-01 -3.208303824067115784e-02 2.402790635824203491e-01 -3.772252053022384644e-02 5.947668850421905518e-02 3.109989464282989502e-01 8.082291483879089355e-02 -1.948990076780319214e-01 6.808953732252120972e-02
-4.320504143834114075e-02 -1.067631542682647705e-01 2.870217524468898773e-02 4.991346597671508789e-02 1.856296956539154053e-01 8.642136305570602417e-02 -3.108187019824981689e-02 3.314036503434181213e-02 -4.094177857041358948e-02 -2.418332733213901520e-02 -4.180659353733062744e-02 1.053472682833671570e-01 1.538551002740859985e-01 -3.264861702919006348e-01 1.086220294237136841e-01 -1.994662731885910034e-01 3.960116766393184662e-03 2.118834406137466431e-01 -5.318768620491027832e-01 1.009684503078460693e-01 3.983732685446739197e-02 1.275043934583663940e-01 1.340608894824981689e-01 -3.119326531887054443e-01 2.707730829715728760e-01 2.296432107686996460e-01 -1.786821931600570679e-01 -1.133248880505561829e-01 2.144927531480789185e-01 5.134094879031181335e-02 -1.815556585788726807e-01 1.375692784786224365e-01
-1.449169665575027466e-01 -1.461674571037292480e-01 5.815096944570541382e-02 1.089546382427215576e-01 -6.636106967926025391e-02 1.434602495282888412e-02 1.695121079683303833e-01 -5.241076461970806122e-03 4.114204645156860352e-02 -6.878447532653808594e-02 8.274058997631072998e-02 1.104924455285072327e-01 -2.925455868244171143e-01 -1.412069797515869141e-01 3.706701099872589111e-01 -1.812987625598907471e-01 -2.442264854907989502e-01 2.449392378330230713e-01 -2.097521126270294189e-01 1.580608449876308441e-02 -3.029319345951080322e-01 3.746167123317718506e-01 1.184218898415565491e-01 2.301308363676071167e-01 2.232484072446823120e-01 3.947049751877784729e-02 -1.057689040899276733e-01 5.908158794045448303e-02 2.762594223022460938e-01 1.886075176298618317e-02 2.631932683289051056e-02 -3.637836128473281860e-02
-3.288811445236206055e-01 -1.003528311848640442e-01 -4.423035681247711182e-01 -2.181424945592880249e-02 1.710119396448135376e-01 1.746886819601058960e-01 3.074292242527008057e-01 -4.045999795198440552e-02 2.100595645606517792e-02 -3.872419893741607666e-02 -9.286883287131786346e-03 2.226300686597824097e-01 -5.002446845173835754e-02 -3.450606167316436768e-01 1.556651294231414795e-01 -9.777527302503585815e-02 -1.633185893297195435e-01 9.835970401763916016e-02 -1.534420624375343323e-02 -1.185186281800270081e-01 9.403134882450103760e-02 1.481646746397018433e-01 5.614656955003738403e-02 -1.018018797039985657e-01 8.707723766565322876e-02 3.298882544040679932e-01 -1.567856408655643463e-02 -3.579463064670562744e-02 2.378083914518356323e-01 4.504152014851570129e-02 -5.498672276735305786e-02 2.198041379451751709e-01
-4.950717836618423462e-02 -2.256163507699966431e-01 -1.454674452543258667e-01 6.619812548160552979e-02 -6.860850751399993896e-02 5.686934664845466614e-02 -1.264289468526840210e-01 -5.534304305911064148e-02 1.897365003824234009e-01 -2.253490239381790161e-01 7.965084910392761230e-02 2.500671744346618652e-01 -7.551380991935729980e-02 -2.009706497192382812e-01 2.302300781011581421e-01 1.093288809061050415e-01 1.309462636709213257e-01 1.696420460939407349e-01 1.316686868667602539e-01 -9.148709475994110107e-02 -5.180130526423454285e-02 2.923857271671295166e-01 1.564110815525054932e-01 -3.187790513038635254e-02 -3.276498615741729736e-01 6.755861639976501465e-02 4.142879843711853027e-01 -1.382176131010055542e-01 2.473972737789154053e-01 -1.021095588803291321e-01 -2.275382280349731445e-01 1.267150491476058960e-01
-5.838289856910705566e-02 -1.643951982259750366e-01 -9.377668052911758423e-02 2.805408537387847900e-01 -9.326177090406417847e-02 1.432814151048660278e-01 -1.226285398006439209e-01 3.062823414802551270e-01 4.303796589374542236e-02 -1.675693988800048828e-01 1.586214601993560791e-01 2.629440724849700928e-01 -1.858392059803009033e-01 -1.252900063991546631e-01 -3.177445009350776672e-02 2.038159817457199097e-01 -6.903012841939926147e-02 -1.920550130307674408e-02 4.408926516771316528e-02 2.867652662098407745e-02 1.740600913763046265e-01 3.784767389297485352e-01 -2.802647463977336884e-02 -4.082784950733184814e-01 1.001088842749595642e-01 1.986084133386611938e-01 1.918950378894805908e-01 -1.591389179229736328e-01 1.122869402170181274e-01 -2.094595283269882202e-01 -3.404827322810888290e-03 -9.975011646747589111e-02
-4.201097413897514343e-02 -2.512663900852203369e-01 -1.782189821824431419e-03 1.839553751051425934e-02 1.086045727133750916e-01 -3.022128343582153320e-02 -4.925810545682907104e-02 -2.507075071334838867e-01 1.314713526517152786e-02 -1.135551035404205322e-01 1.338080316781997681e-01 2.592090070247650146e-01 -8.574999868869781494e-02 -7.865596562623977661e-02 1.663292199373245239e-01 1.888805180788040161e-01 -2.660787999629974365e-01 3.743977844715118408e-01 -1.427113860845565796e-01 4.121517017483711243e-02 9.069750458002090454e-02 1.174319628626108170e-02 2.934634983539581299e-01 -1.106016710400581360e-01 -3.310157954692840576e-01 -2.814075052738189697e-01 1.944539099931716919e-01 -1.217715069651603699e-01 2.465380169451236725e-02 2.104505598545074463e-01 -2.233013361692428589e-01 -7.622366398572921753e-02
-2.598176002502441406e-01 -2.062586992979049683e-01 1.820864826440811157e-01 1.377129703760147095e-01 -1.066080108284950256e-01 9.964437782764434814e-02 -8.587975054979324341e-02 2.114027887582778931e-01 2.844431251287460327e-02 -6.379190087318420410e-02 8.608315140008926392e-02 2.836072146892547607e-01 -1.492045670747756958e-01 -2.112735509872436523e-01 6.242737919092178345e-02 9.009879082441329956e-02 -1.020201742649078369e-01 -7.348842918872833252e-02 -1.172333955764770508e-02 -1.672051846981048584e-02 -6.229763105511665344e-02 2.022552490234375000e-01 2.804992720484733582e-02 -5.250515937805175781e-01 5.903053283691406250e-02 2.875765264034271240e-01 9.481684118509292603e-02 -3.358210623264312744e-01 1.076676994562149048e-01 -1.552539914846420288e-01 7.663021096959710121e-04 -1.082043945789337158e-01
7.372757047414779663e-02 1.021648496389389038e-01 -1.111411899328231812e-01 -6.863143295049667358e-02 5.292975157499313354e-02 -7.043903321027755737e-02 1.074450183659791946e-02 8.712555468082427979e-02 7.347032427787780762e-02 9.982126206159591675e-02 -1.763641536235809326e-01 4.279862642288208008e-01 -1.275497227907180786e-01 -3.985960781574249268e-02 2.771126925945281982e-01 -2.508957684040069580e-01 7.784778624773025513e-02 2.440623044967651367e-01 -2.756138145923614502e-01 7.331313192844390869e-02 1.715390831232070923e-01 9.834482520818710327e-02 8.542325347661972046e-02 -1.154713407158851624e-01 6.963267922401428223e-02 3.133480548858642578e-01 -1.358519196510314941e-01 -2.797561287879943848e-01 1.550772190093994141e-01 -1.007444113492965698e-01 -3.262232542037963867e-01 -1.314933001995086670e-01
-6.998917460441589355e-02 -1.388181000947952271e-01 1.362625062465667725e-01 2.504830434918403625e-02 -7.725857943296432495e-02 -2.067681103944778442e-01 -5.525657534599304199e-02 1.985335499048233032e-01 -3.572132289409637451e-01 9.402335621416568756e-03 6.967805325984954834e-02 2.211087197065353394e-01 -5.172078683972358704e-02 -5.472150817513465881e-02 6.569297611713409424e-02 -1.542807184159755707e-02 2.079636007547378540e-01 2.777672708034515381e-01 5.543154850602149963e-02 -1.909909397363662720e-02 4.834397137165069580e-02 4.856734871864318848e-01 1.554636657238006592e-01 1.517266500741243362e-02 1.301414817571640015e-01 3.459924757480621338e-01 2.041922956705093384e-01 -8.969147503376007080e-02 2.725291848182678223e-01 -5.506636574864387512e-02 4.313935339450836182e-02 1.475818902254104614e-01
1.848723441362380981e-01 1.621640287339687347e-03 -1.116499751806259155e-01 2.636552453041076660e-01 -2.351390272378921509e-01 -1.200860515236854553e-01 3.564810007810592651e-02 -8.383925259113311768e-02 -1.204644963145256042e-01 -1.605535596609115601e-01 8.821094781160354614e-02 2.593094408512115479e-01 -2.124475985765457153e-01 -3.180952370166778564e-01 2.817426621913909912e-01 6.581214815378189087e-02 -2.354932129383087158e-01 -5.278211086988449097e-02 -1.628128997981548309e-02 1.094270348548889160e-01 4.060655087232589722e-02 4.485757052898406982e-01 1.916665397584438324e-02 -1.085740327835083008e-01 -7.222874462604522705e-02 1.482367068529129028e-01 1.888408213853836060e-01 5.851114634424448013e-03 -3.112359344959259033e-01 -8.249572664499282837e-02 -1.016149390488862991e-02 -9.120649844408035278e-02
9.413398802280426025e-03 -2.615160942077636719e-01 -2.357360571622848511e-01 1.134484112262725830e-01 3.534193933010101318e-01 -1.552375704050064087e-01 -1.570487320423126221e-01 1.897251307964324951e-01 2.519960403442382812e-01 5.916420742869377136e-02 -4.270678758621215820e-02 9.650768339633941650e-02 -2.528313174843788147e-02 -1.810211092233657837e-01 1.009243875741958618e-01 -9.804350882768630981e-02 -1.125359348952770233e-02 1.417280733585357666e-01 1.524037569761276245e-01 1.669959872961044312e-01 2.243604511022567749e-01 1.122868284583091736e-01 5.139109492301940918e-02 -5.694397091865539551e-01 -9.158782660961151123e-02 1.692774444818496704e-01 -8.240491151809692383e-02 -4.313233494758605957e-02 9.534228593111038208e-02 8.082506246864795685e-03 -3.434714674949645996e-02 6.973446905612945557e-02
-2.456654608249664307e-01 -2.449357062578201294e-01 -3.509978204965591431e-02 -1.352505534887313843e-01 3.141858279705047607e-01 -7.633040100336074829e-02 -1.009002774953842163e-01 2.076416313648223877e-01 1.039511635899543762e-01 -1.652881056070327759e-01 1.082568615674972534e-01 -1.600600332021713257e-01 -1.318030208349227905e-01 -3.345766663551330566e-01 5.347600206732749939e-02 -2.029901891946792603e-01 -1.702575534582138062e-01 1.488938331604003906e-01 2.217466384172439575e-01 -6.052474305033683777e-02 1.130318194627761841e-01 3.586905300617218018e-01 -1.195899248123168945e-01 -2.697106003761291504e-01 6.408026814460754395e-02 1.653197109699249268e-01 6.732411682605743408e-02 -2.873539328575134277e-01 2.649819664657115936e-02 -2.315340377390384674e-02 1.571209542453289032e-02 -3.087093681097030640e-02
-1.233413442969322205e-01 -3.808192610740661621e-01 -1.035955473780632019e-01 1.863533854484558105e-01 1.682993620634078979e-01 8.611944504082202911e-03 1.976761668920516968e-01 -7.922108471393585205e-02 1.514198780059814453e-01 -5.566582083702087402e-02 -9.657508879899978638e-02 -2.449783310294151306e-02 -1.396500039845705032e-03 -2.273983210325241089e-01 2.532140314579010010e-01 2.195345461368560791e-01 -1.011987924575805664e-01 2.266914844512939453e-01 -5.018033459782600403e-02 5.870971828699111938e-02 -2.079270482063293457e-01 2.970730364322662354e-01 -1.049997285008430481e-01 -2.769171260297298431e-02 -3.259473145008087158e-01 2.835356257855892181e-02 2.174487859010696411e-01 -1.283681690692901611e-01 4.647509008646011353e-02 8.574102073907852173e-02 -3.175244629383087158e-01 1.689996421337127686e-01
1.111796274781227112e-01 -1.730355620384216309e-01 -2.978636883199214935e-02 -7.873912900686264038e-02 -2.730337344110012054e-02 1.259294152259826660e-01 -1.106515899300575256e-01 2.260580807924270630e-01 -4.662009701132774353e-02 -3.701407611370086670e-01 2.542863488197326660e-01 1.564363986253738403e-01 -1.690714657306671143e-01 -1.594731211662292480e-01 3.767935335636138916e-01 3.074674867093563080e-02 7.057918608188629150e-02 1.536654829978942871e-01 -2.007585391402244568e-02 -6.075351685285568237e-02 3.231715559959411621e-01 1.302809864282608032e-01 9.138028323650360107e-02 -7.324425131082534790e-02 2.052090615034103394e-01 -6.177534908056259155e-02 -9.494493715465068817e-03 -1.381363868713378906e-01 2.115964889526367188e-01 1.031458452343940735e-01 -2.914196252822875977e-01 -2.686280012130737305e-01
1.337517499923706055e-01 -1.158089041709899902e-01 5.471521988511085510e-02 -1.867938786745071411e-01 2.678560316562652588e-01 1.041132584214210510e-02 -2.190754115581512451e-01 1.861298531293869019e-01 -1.649461984634399414e-01 -1.964101493358612061e-01 2.763741314411163330e-01 1.389071047306060791e-01 -3.130378425121307373e-01 -2.555551230907440186e-01 1.722579002380371094e-01 6.519291549921035767e-02 -1.707654744386672974e-01 6.219103187322616577e-02 7.651878893375396729e-02 -7.478110492229461670e-02 2.303580641746520996e-01 1.438801288604736328e-01 2.423372566699981689e-01 3.618461638689041138e-02 1.329104751348495483e-01 1.589149832725524902e-01 -1.404450181871652603e-02 -4.250004887580871582e-02 2.037752717733383179e-01 2.677870988845825195e-01 -1.670124828815460205e-01 -2.308772653341293335e-01
-1.627970784902572632e-01 -2.310863137245178223e-01 1.210498437285423279e-01 8.227935433387756348e-02 1.176252737641334534e-01 -1.530827283859252930e-01 1.749734133481979370e-01 -6.606554239988327026e-02 6.937839090824127197e-03 -1.344159543514251709e-01 -2.699872553348541260e-01 1.051273792982101440e-01 -3.328878283500671387e-01 -2.149270623922348022e-01 2.950637936592102051e-01 3.799548447132110596e-01 -9.964790195226669312e-02 1.916275322437286377e-01 -1.296034753322601318e-01 -9.948483854532241821e-02 7.083763927221298218e-02 1.829957067966461182e-01 2.226032018661499023e-01 -1.989234834909439087e-01 -6.290588527917861938e-02 2.163952961564064026e-02 2.314745783805847168e-01 -3.476114198565483093e-02 2.365927994251251221e-01 1.115350425243377686e-01 8.539934456348419189e-02 -5.403965245932340622e-03
-2.677391171455383301e-01 -9.486471535637974739e-04 1.040536761283874512e-01 -1.474641710519790649e-01 6.567023694515228271e-02 -1.157260779291391373e-02 3.512290865182876587e-02 2.920075953006744385e-01 -1.842124760150909424e-02 -7.368954271078109741e-02 1.129883062094449997e-02 2.825226485729217529e-01 -1.854880750179290771e-01 -3.307027518749237061e-01 -2.179592698812484741e-01 -1.425647139549255371e-01 -7.585920393466949463e-02 -6.680489983409643173e-03 -5.626124516129493713e-02 1.795833259820938110e-01 1.577438861131668091e-01 3.461946845054626465e-01 2.142102271318435669e-02 -1.582138985395431519e-01 -1.636482179164886475e-01 -1.877984255552291870e-01 7.456914335489273071e-02 7.051920890808105469e-02 1.270868331193923950e-01 -1.594201922416687012e-01 -4.122561812400817871e-01 1.092404127120971680e-01
2.290453558089211583e-04 -2.881811261177062988e-01 -8.300077170133590698e-02 1.297178417444229126e-01 1.090801879763603210e-01 -7.624971680343151093e-03 -4.246327653527259827e-02 3.188675343990325928e-01 -4.020344614982604980e-01 -1.804359108209609985e-01 9.241634607315063477e-02 -1.748792082071304321e-01 -3.125618696212768555e-01 1.111153746023774147e-03 -3.612428158521652222e-02 -1.172506958246231079e-01 -8.448539301753044128e-03 3.217826485633850098e-01 -6.143818795680999756e-02 2.477498948574066162e-01 -3.291024267673492432e-02 3.736715912818908691e-01 5.883859004825353622e-03 -9.019450843334197998e-02 4.175385460257530212e-02 1.096506193280220032e-01 1.734652072191238403e-01 -8.851628005504608154e-02 1.893226504325866699e-01 8.408733457326889038e-02 1.360567808151245117e-01 3.110966272652149200e-02
1.082954481244087219e-01 -8.172501623630523682e-02 1.531591862440109253e-01 1.745248958468437195e-02 -9.975765645503997803e-02 -2.534912526607513428e-01 -1.091573461890220642e-01 1.516930013895034790e-01 -1.807794570922851562e-01 -1.256975084543228149e-01 -6.725657731294631958e-02 3.758099079132080078e-01 -1.053314059972763062e-01 5.704912915825843811e-02 3.808701783418655396e-02 6.699223816394805908e-02 1.501885987818241119e-02 4.740436077117919922e-01 9.172182530164718628e-03 3.396776318550109863e-01 1.874956786632537842e-01 2.150902748107910156e-01 1.163537651300430298e-01 -1.854936331510543823e-01 2.198364436626434326e-01 3.420501202344894409e-02 1.307301968336105347e-01 -1.335685402154922485e-01 1.489873528480529785e-01 -5.194692872464656830e-03 -2.256733030080795288e-01 -8.255731314420700073e-02
3.956109751015901566e-03 -2.781468629837036133e-01 -7.110893726348876953e-02 9.779561311006546021e-02 2.001180201768875122e-01 6.118189170956611633e-02 -6.959056854248046875e-02 1.711679995059967041e-01 -2.244863510131835938e-01 -1.965417563915252686e-01 4.542836174368858337e-02 1.286468505859375000e-01 2.638059854507446289e-01 1.149333547800779343e-03 2.426122874021530151e-01 2.322640120983123779e-01 -2.417499572038650513e-01 1.847457140684127808e-01 -4.224402308464050293e-01 3.201526030898094177e-02 2.656808122992515564e-02 4.383978545665740967e-01 -8.550007641315460205e-02 -1.104738712310791016e-01 3.051265142858028412e-02 -2.211360819637775421e-02 -7.883625477552413940e-02 1.553312689065933228e-01 8.257225900888442993e-02 -6.455911695957183838e-02 -1.111513525247573853e-01 2.135403081774711609e-02
-1.509592682123184204e-02 -7.987812161445617676e-02 -1.364408135414123535e-01 -7.609426230192184448e-02 2.401392906904220581e-01 5.586665123701095581e-02 -2.221418172121047974e-01 1.159554272890090942e-01 -1.407476663589477539e-01 -1.246316730976104736e-01 1.093734800815582275e-01 7.563346624374389648e-02 -5.272606611251831055e-01 -2.401589155197143555e-01 1.305042058229446411e-01 4.156295582652091980e-02 -8.615254610776901245e-02 4.445674363523721695e-03 -6.519469618797302246e-02 -1.054989397525787354e-01 2.287489026784896851e-01 1.133774593472480774e-01 2.026147246360778809e-01 -6.917214486747980118e-03 1.258625537157058716e-01 6.335989385843276978e-02 5.472107604146003723e-02 6.568399816751480103e-02 2.212640345096588135e-01 2.437558025121688843e-01 -2.453200817108154297e-01 -3.363257646560668945e-01
-6.367661058902740479e-03 5.467929691076278687e-02 3.449315205216407776e-02 1.375527493655681610e-02 -6.331007182598114014e-02 6.548810750246047974e-02 -1.338438242673873901e-01 -6.994171999394893646e-03 1.425600647926330566e-01 9.928303956985473633e-02 5.112760700285434723e-03 2.785544395446777344e-01 -1.408121436834335327e-01 -3.697231709957122803e-01 9.743003547191619873e-02 1.972968280315399170e-01 -9.460019879043102264e-03 7.586744427680969238e-02 3.997842222452163696e-02 1.534247100353240967e-01 1.896573603153228760e-02 4.863371253013610840e-01 -1.450670361518859863e-01 -4.174014031887054443e-01 1.706295013427734375e-01 3.097527921199798584e-01 3.750052303075790405e-02 -8.316264301538467407e-02 2.261709868907928467e-01 4.701533168554306030e-02 -7.499893754720687866e-02 3.290447965264320374e-02
2.538973689079284668e-01 -1.182947978377342224e-01 -4.108767583966255188e-02 9.197429567575454712e-02 1.344977617263793945e-01 -7.248087972402572632e-02 2.040803581476211548e-01 -5.691485479474067688e-02 -1.859627366065979004e-01 5.130510777235031128e-02 -2.170674270018935204e-03 1.465399265289306641e-01 -2.146781235933303833e-01 2.026747912168502808e-02 3.429663777351379395e-01 3.132157027721405029e-02 -2.674568295478820801e-01 1.324292737990617752e-02 1.047602966427803040e-01 1.171449720859527588e-01 -3.475155681371688843e-02 3.817820250988006592e-01 1.656034588813781738e-01 -1.014355346560478210e-01 -3.274252638220787048e-02 2.096569538116455078e-01 2.624649405479431152e-01 2.821747362613677979e-01 9.445510059595108032e-02 -3.630154952406883240e-02 -3.490007817745208740e-01 -1.127024739980697632e-01
-1.176588330417871475e-02 -1.262443698942661285e-02 -7.906832545995712280e-02 2.823266386985778809e-01 1.232560500502586365e-01 2.935887277126312256e-01 -9.030738472938537598e-02 2.176431268453598022e-01 -1.648031324148178101e-01 -1.012733057141304016e-01 2.681683897972106934e-01 7.434183359146118164e-02 -8.742921054363250732e-02 -2.120120227336883545e-01 1.595551706850528717e-02 -6.633164733648300171e-02 4.710650816559791565e-02 9.589283168315887451e-02 -7.477887719869613647e-02 6.394261866807937622e-02 8.021153509616851807e-02 4.269285798072814941e-01 3.705647885799407959e-01 -1.434518247842788696e-01 9.112802147865295410e-02 1.609133034944534302e-01 1.027159839868545532e-01 -2.931771278381347656e-01 3.400790691375732422e-02 -9.766492992639541626e-02 -1.263013333082199097e-01 -2.443061172962188721e-01
-1.048262044787406921e-01 -7.314274460077285767e-02 -1.828650236129760742e-01 -9.287235140800476074e-02 2.695749104022979736e-01 -8.066610246896743774e-02 6.787849962711334229e-02 4.198373556137084961e-01 4.622675850987434387e-02 -9.720274806022644043e-02 1.166470199823379517e-01 3.672688603401184082e-01 -2.088064104318618774e-01 -2.595137953758239746e-01 -2.025681883096694946e-01 -3.522483706474304199e-01 -5.491165444254875183e-02 7.818777859210968018e-02 3.579304320737719536e-03 -7.860990613698959351e-02 1.829310879111289978e-02 3.575203716754913330e-01 -2.856107242405414581e-02 -1.324368119239807129e-01 7.900881767272949219e-02 9.662844985723495483e-02 -7.566731423139572144e-03 -4.855771362781524658e-02 1.513897180557250977e-01 3.263542801141738892e-02 -1.635051518678665161e-01 1.219254434108734131e-01
2.369960024952888489e-02 -3.024200201034545898e-01 1.758136153221130371e-01 -1.046022698283195496e-01 8.784777671098709106e-02 -2.211947590112686157e-01 -1.930194199085235596e-01 1.068730503320693970e-01 4.757602140307426453e-02 -2.610684633255004883e-01 -8.028291165828704834e-02 2.580194771289825439e-01 6.888335943222045898e-02 -7.482439279556274414e-02 6.773791462182998657e-02 -2.276152670383453369e-01 -8.876056969165802002e-02 4.316148534417152405e-02 1.202337294816970825e-01 2.298930287361145020e-01 1.539897918701171875e-02 1.643375009298324585e-01 1.294434517621994019e-01 -1.734936982393264771e-01 -5.172170326113700867e-02 3.861347734928131104e-01 -2.609849870204925537e-01 -2.399934232234954834e-01 2.788341045379638672e-01 1.885273456573486328e-01 -9.247773885726928711e-02 -1.219848077744245529e-02
2.324671149253845215e-01 -2.614442408084869385e-01 1.926968544721603394e-01 3.320552781224250793e-02 -1.294262986630201340e-02 -3.572311252355575562e-02 2.648576162755489349e-02 2.842353582382202148e-01 4.631068184971809387e-02 -5.520149320363998413e-02 -2.668529450893402100e-01 2.861806154251098633e-01 -8.737272024154663086e-02 1.172732338309288025e-01 9.189094603061676025e-02 9.525149315595626831e-02 -2.047629505395889282e-01 8.719720691442489624e-02 -1.753312200307846069e-01 1.399518400430679321e-01 8.360304683446884155e-02 4.058999121189117432e-01 3.610268533229827881e-01 -2.760837040841579437e-02 1.661411672830581665e-01 -3.110038116574287415e-02 4.432038962841033936e-02 -1.978110373020172119e-01 2.705635726451873779e-01 -1.973449066281318665e-02 -9.681487828493118286e-02 6.240494176745414734e-02
-1.750602871179580688e-01 -3.202995955944061279e-01 -2.004448473453521729e-01 -3.559290170669555664e-01 2.880919352173805237e-02 4.602945223450660706e-02 1.094679459929466248e-01 -2.770832180976867676e-01 4.621142148971557617e-02 -1.806308478116989136e-01 -8.962694555521011353e-02 2.520787417888641357e-01 -1.978746354579925537e-01 -1.065027937293052673e-01 -1.048769336193799973e-02 1.943245530128479004e-01 -1.446329057216644287e-01 2.781177759170532227e-01 -7.455645501613616943e-02 -1.483686384744942188e-03 1.613838672637939453e-01 2.080294042825698853e-01 3.167268335819244385e-01 1.380997300148010254e-01 -2.190728038549423218e-01 1.992113888263702393e-02 2.864141389727592468e-02 -1.114019155502319336e-01 4.119570925831794739e-02 1.142500191926956177e-01 -2.104866504669189453e-01 1.643039099872112274e-02
-1.353384256362915039e-01 -1.170130893588066101e-01 5.585049837827682495e-02 8.027230948209762573e-02 -5.206917226314544678e-02 -2.150135189294815063e-01 9.824144840240478516e-02 1.490721851587295532e-01 8.082634955644607544e-02 -7.784024626016616821e-02 2.519964575767517090e-01 5.928074941039085388e-03 -1.657091677188873291e-01 -5.196908712387084961e-01 -1.515816599130630493e-01 -2.347175329923629761e-01 -7.727281749248504639e-02 2.683412134647369385e-01 6.230409070849418640e-02 -2.878281287848949432e-02 1.230369061231613159e-01 2.469684928655624390e-01 -8.811350166797637939e-02 -7.823809236288070679e-02 -2.027654498815536499e-01 1.769937723875045776e-01 -4.380037263035774231e-02 2.628258466720581055e-01 9.258016943931579590e-03 -1.140127032995223999e-01 -2.344328463077545166e-01 -2.041831016540527344e-01
-3.291467726230621338e-01 -1.038037240505218506e-01 -1.563192903995513916e-01 -1.478859037160873413e-01 -1.687676645815372467e-02 2.771151959896087646e-01 -2.004000246524810791e-01 2.065293788909912109e-01 -5.237846449017524719e-02 -1.168228983879089355e-01 -1.549184769392013550e-01 1.912938803434371948e-01 -3.159954771399497986e-02 3.459042683243751526e-02 6.138176470994949341e-02 -1.957682222127914429e-01 9.369207918643951416e-02 2.555192112922668457e-01 -5.560365319252014160e-02 5.770532041788101196e-02 6.048407405614852905e-02 4.131762385368347168e-01 1.682412922382354736e-01 -2.041692137718200684e-01 2.533202469348907471e-01 1.439709961414337158e-01 2.057360112667083740e-01 -7.133617252111434937e-02 -2.951108291745185852e-02 -1.071147397160530090e-01 -2.683555483818054199e-01 -1.090396419167518616e-01
4.639797657728195190e-02 -2.185587584972381592e-01 1.554105430841445923e-01 -7.032729685306549072e-02 5.510879680514335632e-03 -1.539557427167892456e-01 1.664865911006927490e-01 5.130872130393981934e-02 -2.168874889612197876e-01 -6.962379813194274902e-02 8.474809676408767700e-02 9.745562076568603516e-02 -3.898835480213165283e-01 7.075423002243041992e-02 2.139074355363845825e-01 -2.718359790742397308e-02 -4.851118102669715881e-02 1.275256723165512085e-01 -2.035257965326309204e-01 1.374985873699188232e-01 -1.369334291666746140e-02 4.058098196983337402e-01 -8.221086114645004272e-02 -2.651917934417724609e-01 -1.127910986542701721e-01 2.398883849382400513e-01 2.270758152008056641e-01 2.616851031780242920e-01 1.220586989074945450e-02 8.299962617456912994e-03 -2.753571867942810059e-01 8.700788021087646484e-02
3.074736893177032471e-01 -4.573866724967956543e-01 -1.986784785985946655e-01 1.723397523164749146e-02 -3.402608633041381836e-02 3.783256560564041138e-02 -1.893401741981506348e-01 5.906714871525764465e-02 -3.170877695083618164e-02 8.699108660221099854e-02 -4.075314104557037354e-02 1.307935416698455811e-01 1.189551278948783875e-01 -1.768939197063446045e-01 1.573647409677505493e-01 -2.270881831645965576e-01 -7.499667350202798843e-03 2.031832039356231689e-01 -8.808217942714691162e-02 2.370227277278900146e-01 4.569457378238439560e-03 6.380780786275863647e-02 2.028503715991973877e-01 -2.257178723812103271e-01 7.346273958683013916e-02 2.431436628103256226e-01 -2.769490890204906464e-02 2.527443766593933105e-01 2.134824842214584351e-01 5.161134526133537292e-02 -2.656025290489196777e-01 1.266167312860488892e-01
8.570253849029541016e-02 -3.484687954187393188e-02 -7.093904167413711548e-02 2.798529267311096191e-01 -1.971486061811447144e-01 8.041656762361526489e-02 -2.271165996789932251e-01 -2.509912550449371338e-01 -8.780315518379211426e-02 -2.464180588722229004e-01 -1.562091987580060959e-02 1.952458024024963379e-01 -3.397381603717803955e-01 7.652991265058517456e-02 2.021958231925964355e-01 1.244791373610496521e-01 -2.550146169960498810e-02 -2.876437967643141747e-03 -4.407289624214172363e-02 1.349281221628189087e-01 -1.439818292856216431e-01 3.043377697467803955e-01 1.592501103878021240e-01 -2.058932483196258545e-01 -2.464882582426071167e-01 2.435081750154495239e-01 1.240433678030967712e-01 -1.486661732196807861e-01 -5.301756784319877625e-02 3.040131926536560059e-01 4.164514690637588501e-02 -8.545681834220886230e-02
5.805662646889686584e-02 -2.703167498111724854e-01 1.358915567398071289e-01 2.284136973321437836e-02 1.064179390668869019e-01 -7.824037969112396240e-02 -1.313844230026006699e-02 9.587224572896957397e-02 -2.391259968280792236e-01 -1.091126799583435059e-01 4.043783619999885559e-02 5.934915319085121155e-02 -3.460633754730224609e-01 -7.508905231952667236e-02 1.915922015905380249e-01 2.151073366403579712e-01 -6.344114243984222412e-02 3.873921334743499756e-01 -6.979586184024810791e-02 -6.289138644933700562e-02 6.839574128389358521e-02 2.761076688766479492e-01 6.030673906207084656e-02 -4.434479773044586182e-01 -2.166014909744262695e-01 1.902988404035568237e-01 -2.163862995803356171e-02 1.259959489107131958e-01 -1.027303412556648254e-01 -9.548440575599670410e-03 -6.998425722122192383e-02 1.897423863410949707e-01
-8.238999545574188232e-02 -1.847408562898635864e-01 -1.438065171241760254e-01 4.414919763803482056e-02 -2.382656484842300415e-01 -5.813478492200374603e-03 1.238205432891845703e-01 2.283590845763683319e-02 2.022611722350120544e-02 -1.445139646530151367e-01 1.675862967967987061e-01 2.555135488510131836e-01 -2.623302638530731201e-01 -2.731790840625762939e-01 6.526409834623336792e-02 -9.699758142232894897e-02 -3.209451436996459961e-01 8.611826598644256592e-02 1.676140874624252319e-01 -1.050273030996322632e-01 -2.681374251842498779e-01 2.698717415332794189e-01 -6.071518640965223312e-03 -7.993052899837493896e-02 7.640958577394485474e-02 7.483396679162979126e-02 -4.972304403781890869e-02 -1.162282899022102356e-01 4.706933200359344482e-01 -6.677034497261047363e-02 -1.945069581270217896e-01 7.294415030628442764e-03
2.117777615785598755e-01 -2.780435085296630859e-01 1.539506614208221436e-01 -1.809967458248138428e-01 -2.003808319568634033e-01 -4.440562054514884949e-02 5.933205410838127136e-02 4.872201476246118546e-03 -1.779873855412006378e-02 -1.151878163218498230e-01 1.526946276426315308e-01 2.375644445419311523e-01 -1.406780779361724854e-01 2.389382943511009216e-02 1.861767470836639404e-01 -5.000304058194160461e-02 -2.374177724123001099e-01 2.198141515254974365e-01 -1.137994900345802307e-01 8.630449324846267700e-02 3.130271732807159424e-01 3.896768987178802490e-01 1.216491982340812683e-01 -2.262277752161026001e-01 -9.464036673307418823e-02 3.293302655220031738e-01 -5.886832252144813538e-02 -3.678115457296371460e-02 2.265353500843048096e-02 -5.024423822760581970e-03 2.415357083082199097e-01 5.333573371171951294e-02
-1.999607682228088379e-01 -8.411724120378494263e-02 -3.029290400445461273e-02 1.934741623699665070e-02 7.493901252746582031e-02 -2.326413989067077637e-01 4.406133666634559631e-02 3.059831559658050537e-01 4.571795463562011719e-03 -2.135106921195983887e-01 2.796730399131774902e-01 2.530567049980163574e-01 -4.630686342716217041e-02 -2.080167829990386963e-01 -1.541749481111764908e-02 -4.762545526027679443e-01 -8.987835049629211426e-02 9.775555133819580078e-02 -1.132663562893867493e-01 6.937636435031890869e-02 2.495106309652328491e-01 2.409078180789947510e-01 -3.580941632390022278e-02 -1.530329436063766479e-01 3.587778657674789429e-02 -6.068829447031021118e-02 2.172285616397857666e-01 -9.981656819581985474e-02 2.204369455575942993e-01 2.372069098055362701e-02 -2.033405005931854248e-01 5.581027269363403320e-02
2.093648016452789307e-01 -1.691398173570632935e-01 -5.921807140111923218e-02 1.367679387331008911e-01 -2.178272977471351624e-02 -2.168738655745983124e-02 -2.348098456859588623e-01 1.761870384216308594e-01 -1.810238063335418701e-01 -1.328923404216766357e-01 -3.368489071726799011e-02 1.990680396556854248e-02 -1.025022044777870178e-01 -2.365250289440155029e-01 -4.972771555185317993e-02 -1.705678701400756836e-01 -1.165649145841598511e-01 4.826930165290832520e-01 -2.677051424980163574e-01 -4.780877009034156799e-02 -1.168173849582672119e-01 1.016571670770645142e-01 -1.953572183847427368e-01 -6.285050511360168457e-02 -2.966466546058654785e-01 2.387533634901046753e-01 1.109607890248298645e-01 -1.922137662768363953e-02 8.541197329759597778e-02 2.716711722314357758e-02 -1.532902568578720093e-01 -3.039791285991668701e-01
-1.001762673258781433e-01 -3.260573446750640869e-01 7.581902295351028442e-02 1.001872196793556213e-01 -7.292987406253814697e-02 -1.308609992265701294e-01 4.282038286328315735e-02 1.545864194631576538e-01 -1.263732761144638062e-01 -1.705973297357559204e-01 4.047704488039016724e-02 2.568290233612060547e-01 -5.018061399459838867e-02 -2.137026190757751465e-01 -1.825322061777114868e-01 -1.915607601404190063e-01 7.837373763322830200e-02 -4.134221002459526062e-02 -2.427367568016052246e-01 1.574952751398086548e-01 1.043562069535255432e-01 1.996060460805892944e-01 -3.009102493524551392e-02 -2.852858304977416992e-01 -1.785220205783843994e-01 3.835343420505523682e-01 -2.216859161853790283e-01 -1.378874946385622025e-02 7.082828134298324585e-02 -3.236297285184264183e-03 -3.430313467979431152e-01 -1.149471700191497803e-01
-1.808564066886901855e-01 -2.884974479675292969e-01 -2.587221860885620117e-01 -3.190980106592178345e-02 -9.240357577800750732e-02 -2.391564846038818359e-01 -5.780389532446861267e-02 2.274835705757141113e-01 -2.075431048870086670e-01 4.248129948973655701e-02 1.002934351563453674e-01 3.175818026065826416e-01 -1.823220551013946533e-01 -1.383017748594284058e-01 7.579980790615081787e-02 1.101806387305259705e-02 9.016370028257369995e-02 1.610556989908218384e-01 -1.922114342451095581e-01 -1.273998022079467773e-01 1.553719341754913330e-01 2.201658487319946289e-01 2.200748026371002197e-02 -7.062108069658279419e-02 1.342557817697525024e-01 1.808953881263732910e-01 -3.295857310295104980e-01 -1.528504937887191772e-01 7.810511440038681030e-02 -2.185553126037120819e-02 -3.435164391994476318e-01 -9.273724257946014404e-02
-1.148870289325714111e-01 -1.212204396724700928e-01 2.778419554233551025e-01 3.642064752057194710e-03 4.299442470073699951e-02 6.323048472404479980e-02 -1.496472582221031189e-02 -6.571224331855773926e-02 -4.155075252056121826e-01 -5.457824096083641052e-02 9.053580462932586670e-02 2.010698914527893066e-01 -2.889671623706817627e-01 -3.767555654048919678e-01 -4.398412629961967468e-02 -1.114768907427787781e-01 -1.225123554468154907e-01 2.171630710363388062e-01 -2.201235890388488770e-01 1.841087341308593750e-01 3.009876310825347900e-01 2.189737111330032349e-01 1.489017009735107422e-01 -3.554873168468475342e-02 1.334609836339950562e-01 1.477263122797012329e-01 4.057790711522102356e-02 1.673571169376373291e-01 -8.410879224538803101e-02 -6.854651868343353271e-02 -6.869944185018539429e-02 1.678342819213867188e-01
1.621442586183547974e-01 -3.536384701728820801e-01 1.502168178558349609e-01 2.762740850448608398e-01 -4.149651527404785156e-02 1.452612429857254028e-01 -1.766328811645507812e-01 1.894250810146331787e-01 2.537560164928436279e-01 -4.007987305521965027e-02 1.224642246961593628e-01 1.735541373491287231e-01 -6.797938141971826553e-03 -1.642773300409317017e-02 3.759992122650146484e-01 -2.151139378547668457e-01 -1.125039085745811462e-01 2.167462557554244995e-01 -1.681191921234130859e-01 -5.856763944029808044e-02 -1.213564798235893250e-01 2.631446123123168945e-01 4.819913208484649658e-02 9.162529557943344116e-02 -9.633857756853103638e-02 1.636308431625366211e-01 1.876621395349502563e-01 -1.669062227010726929e-01 1.695964485406875610e-01 8.996281772851943970e-02 1.952877640724182129e-01 2.498959004878997803e-02
-1.165018901228904724e-01 -2.065008729696273804e-01 3.497076332569122314e-01 -2.218809723854064941e-01 -1.232446059584617615e-01 1.258875429630279541e-01 -6.155277043581008911e-02 3.638578653335571289e-01 8.792503178119659424e-02 -9.458776563405990601e-02 -1.116385012865066528e-01 1.991595327854156494e-01 -2.714759111404418945e-01 -1.151636168360710144e-01 6.320030242204666138e-02 5.928280949592590332e-02 -6.934129446744918823e-02 1.321662813425064087e-01 3.871234506368637085e-02 -4.309925809502601624e-02 8.487835526466369629e-02 3.966944217681884766e-01 1.251247227191925049e-01 7.763963192701339722e-02 -3.042974472045898438e-01 2.241123467683792114e-01 1.125775873661041260e-01 9.696834534406661987e-02 2.291859686374664307e-01 2.583680674433708191e-02 9.465150535106658936e-02 -5.314387753605842590e-02
1.987724453210830688e-01 -3.097717463970184326e-01 3.753118589520454407e-02 -8.872412145137786865e-02 1.204419061541557312e-01 2.748017758131027222e-02 1.401302069425582886e-01 2.122969776391983032e-01 -8.294291794300079346e-02 -1.532357484102249146e-01 2.504687309265136719e-01 1.111273989081382751e-01 -1.476663798093795776e-01 -1.338240951299667358e-01 6.565646827220916748e-02 7.251383364200592041e-02 -2.214438468217849731e-01 1.748948544263839722e-01 -1.631466895341873169e-01 4.508351907134056091e-02 1.785344183444976807e-01 3.797724246978759766e-01 2.575633227825164795e-01 -2.874058485031127930e-01 -2.298378348350524902e-01 2.479628771543502808e-01 -1.571657210588455200e-01 -2.494458481669425964e-02 -1.288659274578094482e-01 -8.615875989198684692e-02 1.530590951442718506e-01 1.208039652556180954e-02
-2.784276306629180908e-01 -1.096532568335533142e-01 8.963021449744701385e-03 4.233016446232795715e-02 -6.630190648138523102e-03 -1.805178821086883545e-01 -1.130892485380172729e-01 2.573494315147399902e-01 -1.213011741638183594e-01 1.826489716768264771e-01 9.240665286779403687e-02 2.168496102094650269e-01 -2.974173724651336670e-01 -1.253294795751571655e-01 -7.223892956972122192e-02 8.371742069721221924e-02 -1.542116105556488037e-01 1.467013955116271973e-01 -3.150120377540588379e-01 5.763258412480354309e-02 9.938538819551467896e-02 3.779096901416778564e-01 -4.534886684268712997e-03 -5.785235762596130371e-02 1.200764626264572144e-01 5.022833123803138733e-02 -6.740184873342514038e-02 -2.978591024875640869e-01 3.527753353118896484e-01 -1.217928081750869751e-01 -1.529877632856369019e-01 -9.673489257693290710e-03
-5.014878138899803162e-02 4.834057390689849854e-02 8.281593769788742065e-02 9.677952527999877930e-02 -1.467583794146776199e-02 -7.310907542705535889e-02 -2.512450814247131348e-01 1.002060323953628540e-01 -1.267182081937789917e-02 1.899955868721008301e-01 2.302149496972560883e-02 2.404170185327529907e-01 -1.593210995197296143e-01 -2.250029593706130981e-01 2.286052703857421875e-01 1.337908953428268433e-01 -1.421246677637100220e-01 1.994263231754302979e-01 1.278206240385770798e-02 -4.536142572760581970e-03 1.765639334917068481e-02 3.299152553081512451e-01 -8.692284673452377319e-02 -2.852227091789245605e-01 8.832754194736480713e-02 2.676667571067810059e-01 3.249916946515440941e-03 -2.760434746742248535e-01 3.255508840084075928e-01 -1.662989407777786255e-01 -2.746218740940093994e-01 1.910690069198608398e-01
-1.668662130832672119e-01 -1.964512616395950317e-01 1.512072235345840454e-01 9.170816093683242798e-02 1.822926402091979980e-01 -1.946815252304077148e-01 -3.545334562659263611e-02 -1.927271038293838501e-01 -1.473944932222366333e-01 -5.370284616947174072e-02 3.514661686494946480e-03 2.777532041072845459e-01 -3.472003340721130371e-01 -1.338533759117126465e-01 1.724826693534851074e-01 -3.573396056890487671e-02 -4.578621592372655869e-03 1.588725596666336060e-01 -1.790551394224166870e-01 6.247428804636001587e-02 -2.538021504878997803e-01 4.329847097396850586e-01 1.782393455505371094e-01 -5.395618453621864319e-02 -1.427435874938964844e-01 1.522644311189651489e-01 1.960738152265548706e-01 -8.407303690910339355e-02 -1.859819144010543823e-01 -9.135545045137405396e-02 8.410848677158355713e-02 1.860546022653579712e-01
-4.962064325809478760e-02 -1.559118628501892090e-01 2.129185944795608521e-01 -1.088027656078338623e-01 3.336352705955505371e-01 -1.301422268152236938e-01 -1.618780642747879028e-01 2.299541085958480835e-01 3.102334402501583099e-02 -1.151049286127090454e-01 -1.539244037121534348e-02 7.718452066183090210e-02 -1.733241826295852661e-01 -2.523021101951599121e-01 -1.004986241459846497e-01 -5.242972820997238159e-02 -1.795467585325241089e-01 3.519067168235778809e-01 3.046036362648010254e-01 2.976435422897338867e-02 2.321299724280834198e-02 4.032059907913208008e-01 -4.641208797693252563e-02 -1.670302450656890869e-01 -7.347501814365386963e-02 1.017867699265480042e-01 -2.663230698090046644e-04 -3.121785223484039307e-01 -4.462641850113868713e-02 -7.933701574802398682e-02 -9.799189120531082153e-02 -8.807442337274551392e-02
-8.858510851860046387e-02 -1.661271750926971436e-01 4.034845829010009766e-01 -1.664630323648452759e-01 5.563611537218093872e-02 -2.713414132595062256e-01 -1.884031295776367188e-01 6.693868432193994522e-03 -9.827717393636703491e-02 2.596813067793846130e-02 -1.692536771297454834e-01 3.041815459728240967e-01 -1.749205291271209717e-01 -1.297302395105361938e-01 -8.781587332487106323e-02 6.730838865041732788e-02 -1.176109760999679565e-01 1.123421043157577515e-01 -2.464139759540557861e-01 -4.623999819159507751e-02 -1.350679546594619751e-01 4.904021024703979492e-01 1.683136261999607086e-02 -1.314910203218460083e-01 1.981719024479389191e-02 1.408048719167709351e-01 1.574391275644302368e-01 2.034165337681770325e-02 -3.798343986272811890e-02 2.080310434103012085e-01 -6.904536485671997070e-02 -1.003946810960769653e-01
-1.011907309293746948e-01 -3.115808963775634766e-01 1.851128190755844116e-01 -2.717399299144744873e-01 1.156637910753488541e-02 -1.899399235844612122e-02 3.234166502952575684e-01 -4.520278424024581909e-02 -7.126074284315109253e-02 -1.221227273344993591e-01 1.020725443959236145e-01 3.147586807608604431e-02 -2.193096280097961426e-01 -2.799815535545349121e-01 5.070398747920989990e-02 2.297876924276351929e-01 -1.947837918996810913e-01 2.910873293876647949e-01 -4.170554876327514648e-02 4.288803413510322571e-02 2.329757362604141235e-01 2.508126497268676758e-01 2.847157120704650879e-01 -9.875107556581497192e-02 -5.150846019387245178e-02 -8.024148643016815186e-02 6.792779266834259033e-02 1.274205893278121948e-01 8.574027568101882935e-02 8.543250709772109985e-02 -2.909834682941436768e-01 2.562790736556053162e-02
-1.883140951395034790e-01 -2.198068201541900635e-01 9.982068836688995361e-02 8.089201897382736206e-02 2.369846701622009277e-01 -2.376973181962966919e-01 2.274566292762756348e-01 -6.292206794023513794e-02 -9.274274110794067383e-02 -1.468354165554046631e-01 -1.526516228914260864e-01 2.184569686651229858e-01 -1.883815675973892212e-01 -2.124066948890686035e-01 2.973793148994445801e-01 1.302386820316314697e-01 -1.116399541497230530e-01 1.931354105472564697e-01 -2.641518227756023407e-02 -1.886930763721466064e-01 -1.937050670385360718e-01 1.704985052347183228e-01 2.013002187013626099e-01 -4.768623039126396179e-02 -1.628933548927307129e-01 2.201810628175735474e-01 7.061072438955307007e-02 -2.525143027305603027e-01 1.032109484076499939e-01 8.434669673442840576e-02 -6.733170896768569946e-02 -2.874899506568908691e-01
5.878042057156562805e-02 -1.537030935287475586e-01 -5.175766535103321075e-03 1.464129984378814697e-01 -2.084374986588954926e-02 -1.757726073265075684e-02 1.055129617452621460e-01 -2.253104299306869507e-01 -8.722312003374099731e-02 -1.169114559888839722e-01 5.609174817800521851e-02 3.337681293487548828e-01 -3.376431763172149658e-01 -2.660304307937622070e-01 1.590638756752014160e-01 -2.064683884382247925e-01 -3.143377900123596191e-01 1.708022356033325195e-01 -7.685276865959167480e-02 1.471936404705047607e-01 -2.193735837936401367e-01 1.664731949567794800e-01 1.299349069595336914e-01 1.622756384313106537e-02 2.393522113561630249e-02 -3.642503172159194946e-02 -1.315014362335205078e-01 -1.123111844062805176e-01 4.320273399353027344e-01 -1.731810122728347778e-01 -5.651910603046417236e-02 -1.038568280637264252e-02
-8.870687335729598999e-02 -3.654019832611083984e-01 1.129870861768722534e-01 -3.331823647022247314e-02 2.117636241018772125e-02 -2.349801510572433472e-01 2.678516507148742676e-01 -8.283132314682006836e-02 -6.338641047477722168e-02 -2.204636186361312866e-01 -6.596784293651580811e-02 1.511812657117843628e-01 -1.417313516139984131e-01 3.113471157848834991e-02 1.085510104894638062e-01 -7.476816326379776001e-02 4.029013216495513916e-02 4.701663553714752197e-01 -1.458075363188982010e-02 1.615775227546691895e-01 1.456145048141479492e-01 7.026917487382888794e-02 1.915081590414047241e-01 -2.269482463598251343e-01 -1.036305055022239685e-01 2.569269835948944092e-01 1.946864277124404907e-02 -2.206775099039077759e-01 -5.097023025155067444e-02 -1.565648764371871948e-01 -2.059257626533508301e-01 -1.831398308277130127e-01
-1.397739648818969727e-01 -2.729242146015167236e-01 -1.260105520486831665e-01 -1.192582398653030396e-01 -5.471666343510150909e-03 -1.092065870761871338e-02 -2.697463519871234894e-02 1.058634091168642044e-02 3.713542819023132324e-01 -3.320788145065307617e-01 -1.058748587965965271e-01 2.243007421493530273e-01 -9.846153855323791504e-02 -3.232492208480834961e-01 1.718703657388687134e-01 1.733613163232803345e-01 6.552195549011230469e-02 2.186071127653121948e-01 -6.954744458198547363e-02 4.918799549341201782e-02 -1.243591532111167908e-01 2.794781923294067383e-01 2.066416740417480469e-01 4.355791211128234863e-02 -1.506763845682144165e-01 1.778245717287063599e-02 3.180882334709167480e-01 -6.376803666353225708e-02 1.759201288223266602e-01 -1.036790534853935242e-01 -1.309902220964431763e-01 -8.231000602245330811e-02
-2.369561940431594849e-01 -5.388472974300384521e-02 6.348583847284317017e-03 -5.373021587729454041e-02 -3.102039694786071777e-01 7.726485282182693481e-02 -1.163618341088294983e-01 -7.971316576004028320e-02 1.360994577407836914e-01 -2.211413532495498657e-01 -1.297259330749511719e-01 2.998880147933959961e-01 -1.142210736870765686e-01 -3.012339174747467041e-01 1.484688967466354370e-01 1.840637177228927612e-01 8.646516501903533936e-02 2.819162607192993164e-01 -7.158710062503814697e-02 1.051468551158905029e-01 -2.986851893365383148e-02 3.977264463901519775e-01 7.040157914161682129e-02 2.760907076299190521e-02 -3.096651136875152588e-01 5.284889787435531616e-02 2.172616422176361084e-01 6.966066360473632812e-02 1.237973943352699280e-01 2.179384045302867889e-02 -2.014485746622085571e-01 -8.353258669376373291e-02
2.404438406229019165e-01 -1.621228158473968506e-01 5.766617599874734879e-03 -1.135790050029754639e-01 6.488544400781393051e-03 -2.443476319313049316e-01 1.690264642238616943e-01 1.185893416404724121e-01 6.079511344432830811e-02 -2.534924745559692383e-01 -3.981104493141174316e-02 1.378733105957508087e-02 -2.939641177654266357e-01 -2.412420213222503662e-01 -1.964685693383216858e-02 -2.941761612892150879e-01 -2.084784358739852905e-01 2.521521747112274170e-01 1.853002905845642090e-01 6.550889462232589722e-02 7.128592114895582199e-03 3.120172917842864990e-01 -1.769586354494094849e-01 -1.658581644296646118e-01 -6.168211996555328369e-02 2.170377969741821289e-01 -5.322901159524917603e-02 -1.420580744743347168e-01 2.790286839008331299e-01 1.563350707292556763e-01 5.647311359643936157e-02 1.341982781887054443e-01
-4.637162014842033386e-02 -7.265416532754898071e-02 3.922987729310989380e-02 1.307025998830795288e-01 -7.845530658960342407e-02 -6.593412905931472778e-02 1.159261316061019897e-01 -1.627332121133804321e-01 -7.239060848951339722e-02 -9.957311302423477173e-02 1.627215147018432617e-01 2.422598004341125488e-01 -2.013488411903381348e-01 -1.368653327226638794e-01 4.101228713989257812e-01 3.683089092373847961e-02 6.959113478660583496e-02 1.380738317966461182e-01 -5.905615538358688354e-02 -2.293403446674346924e-01 -2.401891946792602539e-01 4.181863367557525635e-01 2.800633907318115234e-01 -1.602765917778015137e-02 -3.266799449920654297e-01 2.329559177160263062e-01 1.316763162612915039e-01 1.262948364019393921e-01 -1.748195663094520569e-02 6.863500177860260010e-02 -5.648390203714370728e-02 -2.514582499861717224e-02
2.438485473394393921e-01 -1.985546797513961792e-01 -7.476689293980598450e-03 8.080054819583892822e-02 3.370362520217895508e-02 -1.765629947185516357e-01 1.016404256224632263e-01 -1.300982832908630371e-01 2.172957509756088257e-01 2.575683593750000000e-01 1.214783340692520142e-01 2.502896487712860107e-01 -8.684711903333663940e-02 -2.572548687458038330e-01 3.115031123161315918e-01 -3.066605627536773682e-01 9.327002614736557007e-02 1.951483339071273804e-01 -1.574945449829101562e-01 6.251478940248489380e-02 1.211953014135360718e-01 1.391196548938751221e-01 3.114294447004795074e-02 -2.697139084339141846e-01 -7.240332663059234619e-02 2.425535768270492554e-01 -1.059373319149017334e-01 -1.285759806632995605e-01 1.981223560869693756e-02 -1.304891854524612427e-01 -2.935280203819274902e-01 -2.332124672830104828e-02
1.058181449770927429e-01 -2.747227549552917480e-01 -2.213801294565200806e-01 -1.248554792255163193e-02 2.522749602794647217e-01 -1.108875200152397156e-01 -3.116279244422912598e-01 3.551316633820533752e-02 -4.543643444776535034e-02 1.030018851161003113e-01 1.009369939565658569e-01 4.829859733581542969e-02 1.357948780059814453e-01 -3.812226653099060059e-01 3.568463027477264404e-01 -3.815590217709541321e-02 -6.142909452319145203e-02 1.741208434104919434e-01 -8.826103992760181427e-03 1.830801665782928467e-01 1.918175667524337769e-01 2.018659263849258423e-01 6.214809045195579529e-02 1.047351732850074768e-01 1.494958102703094482e-01 2.057990245521068573e-02 2.967707514762878418e-01 -1.310219168663024902e-01 -9.142687916755676270e-02 1.822436153888702393e-01 -2.060128450393676758e-01 -1.826887950301170349e-03
8.120180666446685791e-02 -3.695365786552429199e-01 1.193076744675636292e-01 -3.749837726354598999e-02 2.129253745079040527e-02 -1.787048391997814178e-02 -1.347756087779998779e-01 6.547262519598007202e-02 1.459453105926513672e-01 -1.910164654254913330e-01 1.600114703178405762e-01 -1.131775602698326111e-01 -4.661506712436676025e-01 3.702671453356742859e-02 8.368483930826187134e-02 1.857216283679008484e-02 -5.730392783880233765e-02 2.132976800203323364e-01 -1.438229680061340332e-01 -7.004904747009277344e-02 -3.051728941500186920e-02 3.397457897663116455e-01 1.289230734109878540e-01 -2.666197121143341064e-01 2.529886551201343536e-02 9.153938293457031250e-02 1.909920871257781982e-01 1.230703145265579224e-01 -1.133191362023353577e-01 -2.620917372405529022e-02 -1.450645923614501953e-01 3.494512140750885010e-01
2.137396484613418579e-01 -1.365063935518264771e-01 6.888883560895919800e-02 -1.362506579607725143e-02 1.166832819581031799e-01 -7.323680818080902100e-02 8.496618270874023438e-02 -1.031445860862731934e-01 -3.612814843654632568e-02 -3.279955089092254639e-01 -1.162443757057189941e-01 2.713789939880371094e-01 -1.235278025269508362e-01 -1.304246038198471069e-01 1.344833374023437500e-01 -1.916313767433166504e-01 -3.525775969028472900e-01 3.039988875389099121e-01 3.815724328160285950e-02 2.736315727233886719e-01 -5.468450114130973816e-02 1.232108399271965027e-01 1.037267316132783890e-02 -2.774690389633178711e-01 6.335917860269546509e-02 2.020576894283294678e-01 7.552176713943481445e-03 8.371696621179580688e-02 2.323820441961288452e-01 1.953534632921218872e-01 2.082254141569137573e-01 1.871787905693054199e-01
-1.615821570158004761e-01 -6.875350605696439743e-03 8.376114815473556519e-02 -1.538460329174995422e-02 1.690343171358108521e-01 3.423766419291496277e-02 8.321377448737621307e-03 2.796139419078826904e-01 1.667589396238327026e-01 -3.405955061316490173e-02 1.098183169960975647e-01 2.807738184928894043e-01 2.345804572105407715e-01 -3.251286149024963379e-01 1.970577090978622437e-01 -5.097636580467224121e-02 -4.053851589560508728e-02 1.496054232120513916e-01 3.986225929111242294e-03 3.724344819784164429e-02 -1.960352761670947075e-03 3.720707893371582031e-01 3.133681118488311768e-01 4.917334020137786865e-02 2.556855678558349609e-01 2.581301927566528320e-01 1.216986328363418579e-01 -3.124035298824310303e-01 -8.678802847862243652e-02 -6.814638525247573853e-02 -1.226432099938392639e-01 -2.114675939083099365e-02
-3.351752460002899170e-02 -1.824239194393157959e-01 -6.228901818394660950e-02 2.404949963092803955e-01 1.735009104013442993e-01 -3.105666339397430420e-01 2.228198647499084473e-01 -1.235131397843360901e-01 -2.871923148632049561e-01 -3.002544045448303223e-01 -6.602358072996139526e-02 2.304268032312393188e-01 -1.151108294725418091e-01 -2.279206812381744385e-01 1.616311222314834595e-01 2.061110138893127441e-01 5.564080923795700073e-02 1.673398166894912720e-01 -6.016855686902999878e-02 -9.093439579010009766e-02 1.945469528436660767e-01 1.670789718627929688e-01 1.401144415140151978e-01 2.197564020752906799e-02 -2.045710831880569458e-01 2.937939465045928955e-01 -1.450631767511367798e-01 -9.232434630393981934e-02 1.825840026140213013e-01 -3.354981169104576111e-02 -4.408114030957221985e-02 1.597679555416107178e-01
-1.664142906665802002e-01 -2.860288321971893311e-01 1.742205321788787842e-01 -7.293988019227981567e-03 1.563145071268081665e-01 -1.803793460130691528e-01 -1.873399019241333008e-01 9.890443086624145508e-02 -2.514533996582031250e-01 -9.570589661598205566e-02 2.048861831426620483e-01 9.142060577869415283e-02 -1.005221083760261536e-01 -2.971425652503967285e-01 -4.910276830196380615e-02 -2.411039173603057861e-01 -1.636396050453186035e-01 8.258076012134552002e-02 -1.466577053070068359e-01 -8.829684928059577942e-03 3.386521935462951660e-01 2.416049540042877197e-01 -1.533928960561752319e-01 -1.309529244899749756e-01 -2.779211401939392090e-01 1.237156763672828674e-01 -1.492667198181152344e-01 1.697335839271545410e-01 7.569357752799987793e-02 -7.098098844289779663e-02 -2.225056588649749756e-01 -6.116211414337158203e-02
1.321558505296707153e-01 -9.210418164730072021e-02 1.502889487892389297e-02 -8.900362998247146606e-02 -9.010631591081619263e-02 -2.854278683662414551e-01 1.656680703163146973e-01 3.129858523607254028e-02 1.146472766995429993e-01 -3.373162150382995605e-01 8.319277316331863403e-02 1.558721065521240234e-01 -1.151597574353218079e-01 -9.415905922651290894e-02 3.558605611324310303e-01 9.916152060031890869e-02 -7.331819087266921997e-02 3.143492937088012695e-01 -8.562986552715301514e-02 3.907071426510810852e-02 2.130682319402694702e-01 3.327262401580810547e-01 2.471475899219512939e-01 -1.552650332450866699e-01 -2.826882302761077881e-01 1.787622720003128052e-01 -1.834238320589065552e-01 1.450472474098205566e-01 -4.017556086182594299e-02 6.098188087344169617e-02 -3.357125073671340942e-02 -6.159580126404762268e-02
1.915873028337955475e-03 -1.040119156241416931e-01 -8.814815431833267212e-02 7.721598725765943527e-03 4.945397004485130310e-02 -1.715345382690429688e-01 8.497118949890136719e-02 3.020958602428436279e-01 -1.528588235378265381e-01 -1.824380010366439819e-01 2.942341864109039307e-01 1.633014231920242310e-01 9.504981338977813721e-02 -2.124845683574676514e-01 7.641980797052383423e-02 -4.838961660861968994e-01 -6.127001717686653137e-02 -3.289482265245169401e-04 -5.122257769107818604e-02 -1.151832491159439087e-01 1.598193943500518799e-01 3.066387474536895752e-01 1.034718751907348633e-01 -2.101813852787017822e-01 8.732286840677261353e-02 -5.399110168218612671e-02 2.968410849571228027e-01 -1.758394241333007812e-01 1.013578474521636963e-01 6.694793701171875000e-02 -2.159946113824844360e-01 4.295995458960533142e-02
4.417620226740837097e-02 -3.091250061988830566e-01 3.577049076557159424e-02 -2.369212955236434937e-01 -3.199034929275512695e-02 7.360017299652099609e-02 -7.593524456024169922e-02 -2.052365690469741821e-01 -4.582307860255241394e-02 -5.305771902203559875e-02 -3.665815107524394989e-03 6.056803464889526367e-02 -2.216531429439783096e-04 -1.459985822439193726e-01 3.854547441005706787e-01 -9.005245566368103027e-02 -1.037436947226524353e-01 1.777347028255462646e-01 2.450931668281555176e-01 -2.215559482574462891e-01 1.428173631429672241e-01 3.527896106243133545e-01 1.516741514205932617e-01 -2.930910587310791016e-01 -2.449193447828292847e-01 1.534028351306915283e-01 -3.874455019831657410e-02 9.591609984636306763e-02 1.715948730707168579e-01 1.881657633930444717e-03 -2.620196044445037842e-01 8.097346872091293335e-02
-7.650805264711380005e-02 -3.322633802890777588e-01 -3.039727210998535156e-01 2.285149246454238892e-01 2.353530749678611755e-02 -4.235538467764854431e-02 -1.995341107249259949e-02 1.700032502412796021e-01 -2.606899738311767578e-01 -1.481638252735137939e-01 5.737586691975593567e-02 -9.582408517599105835e-02 -2.324190139770507812e-01 -1.289755403995513916e-01 -1.749336533248424530e-02 -3.031547069549560547e-01 -4.632918164134025574e-02 1.362047344446182251e-01 -3.159956634044647217e-01 2.372070401906967163e-02 5.076203122735023499e-02 3.180921077728271484e-01 -1.683378666639328003e-01 6.322008371353149414e-02 7.299288362264633179e-02 2.803062498569488525e-01 1.825875490903854370e-01 -1.489909365773200989e-02 6.535658240318298340e-02 6.083840876817703247e-02 -7.138898968696594238e-02 2.334465533494949341e-01
1.205457746982574463e-01 -4.753005132079124451e-02 -1.827358603477478027e-01 -1.038817837834358215e-01 2.025546282529830933e-01 -1.154167577624320984e-01 -2.158892154693603516e-01 6.166728585958480835e-02 -4.057053476572036743e-02 -2.809274883475154638e-04 1.725082844495773315e-01 1.239555478096008301e-01 -4.550773501396179199e-01 5.994297936558723450e-02 2.904650568962097168e-01 -9.158263355493545532e-02 -3.435339033603668213e-01 3.275640010833740234e-01 -1.166359260678291321e-01 1.782918721437454224e-01 -4.199517518281936646e-02 2.584908604621887207e-01 7.342484593391418457e-02 -8.790351450443267822e-02 -1.228611096739768982e-01 -1.910572201013565063e-01 2.565467953681945801e-01 -2.503123879432678223e-02 -9.538424201309680939e-03 -1.230253838002681732e-02 -7.557962834835052490e-02 8.746009320020675659e-02
4.592592269182205200e-02 -2.661917209625244141e-01 2.195287793874740601e-01 -1.213660687208175659e-01 9.817515499889850616e-03 -1.542330980300903320e-01 1.118591353297233582e-01 -2.564025223255157471e-01 6.585386581718921661e-03 -3.112778961658477783e-01 9.841271489858627319e-02 1.891926974058151245e-01 -1.892971694469451904e-01 -2.788081765174865723e-01 1.733803153038024902e-01 1.304220259189605713e-01 -8.277412503957748413e-02 3.626177906990051270e-01 7.194475829601287842e-02 6.759541481733322144e-02 1.552992314100265503e-01 1.861358582973480225e-01 2.394244074821472168e-01 -2.771312594413757324e-01 -2.149364799261093140e-01 1.577628999948501587e-01 -2.622022666037082672e-02 -2.976129762828350067e-02 -8.386744558811187744e-02 3.179416060447692871e-02 -1.919242441654205322e-01 1.996844075620174408e-02
-1.482819318771362305e-01 -1.448816657066345215e-01 -1.632296890020370483e-01 2.310305088758468628e-01 8.641893416643142700e-02 4.206716548651456833e-03 -1.478094160556793213e-01 3.499358594417572021e-01 -2.311138808727264404e-01 -1.225980669260025024e-01 1.952183097600936890e-01 3.338578641414642334e-01 -7.957219332456588745e-02 -1.810407936573028564e-01 1.525710970163345337e-01 2.260406874120235443e-02 6.331550329923629761e-02 -1.410188376903533936e-01 5.829543620347976685e-02 6.982240080833435059e-02 9.053542464971542358e-02 2.326239198446273804e-01 3.188550174236297607e-01 -2.999658286571502686e-01 3.466299176216125488e-02 1.255929619073867798e-01 1.956824809312820435e-01 -1.301033943891525269e-01 1.100301891565322876e-01 -1.079322621226310730e-01 -2.264968156814575195e-01 -1.045217588543891907e-01
1.677188873291015625e-01 -2.650874555110931396e-01 -9.373441338539123535e-02 2.225573509931564331e-01 1.121549829840660095e-01 6.076186895370483398e-02 -1.079845353960990906e-01 3.384354710578918457e-01 8.612961322069168091e-02 1.451377272605895996e-01 -5.850144475698471069e-02 1.422785818576812744e-01 -1.452405899763107300e-01 -1.287234276533126831e-01 1.933002173900604248e-01 -7.902556657791137695e-02 5.230903159826993942e-03 3.599010109901428223e-01 -2.192401438951492310e-01 2.684184908866882324e-01 1.049157232046127319e-01 8.463890105485916138e-02 2.427249029278755188e-02 -3.514171838760375977e-01 1.806997507810592651e-01 2.535205483436584473e-01 -2.046673297882080078e-01 8.220033720135688782e-03 9.753281623125076294e-02 5.037760362029075623e-02 -1.263325065374374390e-01 -9.257915616035461426e-02
-7.180730253458023071e-02 2.120358645915985107e-01 1.332768499851226807e-01 1.454590708017349243e-01 -1.928196474909782410e-02 8.173379302024841309e-02 -1.402955204248428345e-01 5.851955339312553406e-02 -1.754851453006267548e-02 1.032989248633384705e-01 -4.055093042552471161e-03 -8.292917162179946899e-03 -2.820128500461578369e-01 -2.476776242256164551e-01 7.622058689594268799e-02 6.858936697244644165e-02 -3.322564810514450073e-02 1.170427054166793823e-01 -8.869720250368118286e-02 1.052768006920814514e-01 1.009817495942115784e-01 5.506073832511901855e-01 7.326434552669525146e-02 -2.367305606603622437e-01 -5.730502307415008545e-02 4.033545255661010742e-01 -4.668038338422775269e-02 -2.876862883567810059e-01 1.861831694841384888e-01 1.031483560800552368e-01 -1.162298768758773804e-01 -9.369018487632274628e-03
-1.723536550998687744e-01 -6.872220337390899658e-02 2.253948599100112915e-01 2.143694460391998291e-01 -9.573372453451156616e-02 2.169039696455001831e-01 -1.573116183280944824e-01 4.790300130844116211e-01 -3.097668290138244629e-02 -1.344677209854125977e-01 -8.052583038806915283e-02 3.008717596530914307e-01 -1.942972987890243530e-01 -2.181375920772552490e-01 5.545450001955032349e-02 2.983836084604263306e-02 4.791524726897478104e-03 2.345608025789260864e-01 8.208940923213958740e-02 2.570039033889770508e-01 5.174844712018966675e-02 3.216732442378997803e-01 4.854627698659896851e-02 -8.812322467565536499e-02 -1.412214934825897217e-01 1.400755345821380615e-01 1.455736011266708374e-01 8.696616441011428833e-02 1.415651142597198486e-01 -7.950149476528167725e-02 1.156710088253021240e-01 2.948466502130031586e-02
6.082818284630775452e-02 -4.408094584941864014e-01 -8.584105223417282104e-02 2.397621721029281616e-01 -1.164731085300445557e-01 -3.353797495365142822e-01 -7.850435376167297363e-02 2.556214332580566406e-01 -3.653926253318786621e-01 -7.937129586935043335e-02 -1.582639664411544800e-02 3.297254443168640137e-01 -1.452641040086746216e-01 -6.852869689464569092e-02 2.836371958255767822e-02 7.700762897729873657e-02 4.056748375296592712e-02 1.785098314285278320e-01 1.178572624921798706e-01 -1.200058683753013611e-01 5.624837800860404968e-02 1.682246774435043335e-01 -9.676586836576461792e-02 -1.300582736730575562e-01 -6.595756858587265015e-02 1.408169269561767578e-01 1.058414801955223083e-01 -5.204290896654129028e-02 -1.077969744801521301e-01 2.797925174236297607e-01 -1.021694913506507874e-01 -1.700706966221332550e-02
-3.310388326644897461e-01 -2.027447670698165894e-01 -1.389080882072448730e-01 -9.109304100275039673e-02 4.051037877798080444e-02 -9.219072759151458740e-02 -2.384411543607711792e-02 -6.391850113868713379e-02 3.235828578472137451e-01 -1.675044000148773193e-01 -1.707932949066162109e-01 1.805667430162429810e-01 -1.183992251753807068e-01 -3.806540369987487793e-01 1.697449535131454468e-01 2.462932020425796509e-01 1.737028919160366058e-02 3.085418045520782471e-01 -1.387514770030975342e-01 6.855843216180801392e-02 -5.642543733119964600e-02 2.708818018436431885e-01 8.874017745256423950e-02 -7.547886669635772705e-02 -2.663413882255554199e-01 1.548079550266265869e-01 2.085000425577163696e-01 3.165436908602714539e-02 7.420069724321365356e-02 -4.527891799807548523e-02 -7.495690882205963135e-02 -4.307593405246734619e-02
-4.641137272119522095e-02 -1.875302642583847046e-01 1.502435207366943359e-01 -8.081625401973724365e-02 -3.473589196801185608e-02 -9.572555124759674072e-02 1.287454366683959961e-01 -1.250897441059350967e-02 -1.180515289306640625e-01 -3.259747922420501709e-01 1.272799819707870483e-01 8.690653368830680847e-03 -1.097893789410591125e-01 -1.005668267607688904e-01 2.694439888000488281e-01 1.524897515773773193e-01 -1.101791486144065857e-01 2.684574425220489502e-01 1.546023786067962646e-01 1.072266548871994019e-01 2.571819424629211426e-01 2.196322083473205566e-01 3.104766905307769775e-01 -2.672903239727020264e-01 -2.515441179275512695e-01 1.941566318273544312e-01 7.424457371234893799e-02 4.283100739121437073e-02 1.611511781811714172e-02 1.236245855689048767e-01 -3.278511762619018555e-01 1.371276378631591797e-01
7.211523503065109253e-02 -1.916746795177459717e-01 -3.858863711357116699e-01 4.021772742271423340e-02 9.213286451995372772e-03 2.488490492105484009e-01 3.145672008395195007e-02 1.307455636560916901e-02 2.300272695720195770e-02 -2.301495820283889771e-01 -1.568753123283386230e-01 2.800335586071014404e-01 2.446281462907791138e-01 -1.951794624328613281e-01 -1.554438751190900803e-02 9.018763154745101929e-02 -2.058129757642745972e-01 2.035016119480133057e-01 -1.590770632028579712e-01 2.786946594715118408e-01 1.863308101892471313e-01 2.385408878326416016e-01 -6.157832220196723938e-03 -2.444919794797897339e-01 4.553480446338653564e-02 7.384712249040603638e-02 -1.851887553930282593e-01 -1.151444539427757263e-01 4.183579608798027039e-02 -5.987457465380430222e-03 -2.472947537899017334e-01 -1.591201275587081909e-01
-5.660771578550338745e-02 -2.672334313392639160e-01 -8.928786963224411011e-02 8.794543892145156860e-02 4.714469313621520996e-01 1.973422244191169739e-02 -1.004992127418518066e-01 2.115508615970611572e-01 1.429115682840347290e-01 -1.661661267280578613e-01 8.996257185935974121e-02 -2.496598288416862488e-02 -1.820714622735977173e-01 -1.986327916383743286e-01 -7.608319818973541260e-02 -3.984529990702867508e-03 -1.986505240201950073e-01 2.381587624549865723e-01 1.325658112764358521e-01 1.822338998317718506e-01 1.655002385377883911e-01 1.329269260168075562e-01 -1.199451833963394165e-01 -3.281463086605072021e-01 -1.188664883375167847e-01 2.450516670942306519e-01 -1.847901381552219391e-02 -2.559780776500701904e-01 -1.226662695407867432e-01 -1.009196341037750244e-01 9.241496771574020386e-02 -9.538977593183517456e-02
1.221344694495201111e-01 -1.481086760759353638e-01 -4.628874361515045166e-02 -1.053158659487962723e-02 1.368915885686874390e-01 -1.009284704923629761e-01 -2.519111037254333496e-01 1.819938421249389648e-01 -1.313690841197967529e-01 -1.996145248413085938e-01 2.478432059288024902e-01 -1.430673711001873016e-02 -2.600477039813995361e-01 -4.688828289508819580e-01 2.264540046453475952e-01 1.413674652576446533e-01 -5.073588714003562927e-02 -1.700808852910995483e-01 -7.635650783777236938e-02 -8.419357240200042725e-02 2.863842546939849854e-01 1.497829854488372803e-01 1.950606703758239746e-01 -1.277476102113723755e-01 2.782244049012660980e-02 9.247993677854537964e-02 1.176025420427322388e-01 4.530853033065795898e-02 1.307529360055923462e-01 2.031946927309036255e-01 -2.086748480796813965e-01 -1.659242361783981323e-01
-2.815896272659301758e-01 -1.563557684421539307e-01 -1.193813309073448181e-01 3.144609555602073669e-02 -1.081466972827911377e-01 6.094353646039962769e-02 -1.351017951965332031e-01 -6.690356135368347168e-02 8.748070150613784790e-02 -2.317910492420196533e-01 -1.707127392292022705e-01 1.557325273752212524e-01 -2.430693060159683228e-02 -2.570983767509460449e-01 3.047699481248855591e-02 3.500670194625854492e-01 -9.716252982616424561e-02 2.992774546146392822e-01 -1.400871723890304565e-01 -6.119097769260406494e-02 1.414764374494552612e-01 4.498308897018432617e-01 1.191372871398925781e-01 9.691929817199707031e-02 -1.625623255968093872e-01 4.226811602711677551e-02 2.311160862445831299e-01 1.458596885204315186e-01 1.144924163818359375e-01 2.312665618956089020e-02 -7.267902046442031860e-02 -2.185966521501541138e-01
4.425525665283203125e-02 -2.508672177791595459e-01 -4.071550965309143066e-01 3.790383040904998779e-02 1.293758302927017212e-01 2.547632455825805664e-01 6.676236167550086975e-03 2.577523291110992432e-01 8.565223962068557739e-02 -1.045537739992141724e-01 -7.925315946340560913e-02 5.008727894164621830e-04 -3.931908905506134033e-01 -1.140941157937049866e-01 1.545376181602478027e-01 1.620267182588577271e-01 -6.556646525859832764e-02 2.446988224983215332e-01 8.500445634126663208e-02 2.120110243558883667e-01 9.409053623676300049e-02 1.539874076843261719e-01 1.243819668889045715e-01 -4.661802202463150024e-02 -1.444637179374694824e-01 3.476071059703826904e-01 3.774990793317556381e-03 -5.535269528627395630e-02 -1.837008744478225708e-01 -1.520796567201614380e-01 -1.356451306492090225e-02 -9.526082128286361694e-02
1.178400404751300812e-02 -1.765999943017959595e-02 -1.437270492315292358e-01 -5.402451753616333008e-02 1.872090548276901245e-01 2.120946049690246582e-01 -1.284581571817398071e-01 1.685500591993331909e-01 -5.734286457300186157e-02 8.572474122047424316e-02 2.480430901050567627e-01 2.414574176073074341e-01 4.095332324504852295e-02 -3.950201272964477539e-01 1.194528564810752869e-01 1.661160737276077271e-01 -1.111868768930435181e-01 8.397276699542999268e-02 -1.934853941202163696e-01 5.033131316304206848e-02 6.969762593507766724e-02 2.893553972244262695e-01 1.597846895456314087e-01 -9.834600239992141724e-02 1.001171953976154327e-02 8.113601803779602051e-02 1.142632663249969482e-01 -4.675675928592681885e-01 9.716317802667617798e-02 1.055343374609947205e-01 -1.939741671085357666e-01 -2.031039744615554810e-01
1.546537876129150391e-01 -3.515309095382690430e-01 1.132938414812088013e-01 -2.018107324838638306e-01 -9.668505936861038208e-02 -1.507401019334793091e-01 -6.422249227762222290e-02 1.367019414901733398e-01 -7.625937461853027344e-02 -1.851039566099643707e-02 1.593260914087295532e-01 -2.586307376623153687e-02 -9.473950415849685669e-02 -3.291502594947814941e-02 1.629567742347717285e-01 2.621036395430564880e-02 -2.950015068054199219e-01 2.023329138755798340e-01 -1.796231716871261597e-01 -1.180588733404874802e-02 2.820166051387786865e-01 4.318049550056457520e-01 1.680114269256591797e-01 -2.441531121730804443e-01 -2.372411340475082397e-01 2.175242453813552856e-01 -1.140914037823677063e-01 -1.552091389894485474e-01 -1.086631044745445251e-01 4.545113444328308105e-02 7.406515628099441528e-02 -1.697360165417194366e-02
1.173272430896759033e-01 -4.305588901042938232e-01 2.187552163377404213e-03 1.066036224365234375e-01 6.926938891410827637e-02 2.129002958536148071e-01 1.855641901493072510e-01 -5.125598516315221786e-03 1.069018840789794922e-01 -2.060739248991012573e-01 -2.712152712047100067e-02 6.515617668628692627e-02 4.014423489570617676e-02 1.108184307813644409e-01 1.990301311016082764e-01 -1.300464868545532227e-01 -2.277616858482360840e-01 2.571447491645812988e-01 -1.931708455085754395e-01 6.315196305513381958e-02 1.712463200092315674e-01 2.723612785339355469e-01 3.418567180633544922e-01 -2.187412083148956299e-01 1.428754478693008423e-01 1.214354261755943298e-01 -1.965581029653549194e-01 -1.234376057982444763e-01 -3.412393853068351746e-02 -1.913251876831054688e-01 7.830920815467834473e-02 -1.230882778763771057e-01
2.350259013473987579e-02 -2.034834772348403931e-01 -1.033940687775611877e-01 2.541308104991912842e-01 6.630361080169677734e-02 2.766833826899528503e-02 -9.042395651340484619e-02 2.042416781187057495e-01 -1.776259206235408783e-02 -1.110971346497535706e-01 3.352724313735961914e-01 2.003742754459381104e-01 3.431971417739987373e-03 -3.768197298049926758e-01 3.263759911060333252e-01 1.279151998460292816e-02 1.876147091388702393e-01 1.985173821449279785e-01 7.626915723085403442e-02 -3.955560550093650818e-02 3.010039217770099640e-02 1.732055991888046265e-01 1.097795888781547546e-01 -2.659600675106048584e-01 1.189808622002601624e-01 5.191702768206596375e-02 1.027995869517326355e-01 -1.048033386468887329e-01 1.463187932968139648e-01 -1.356336940079927444e-02 -1.472092717885971069e-01 -3.694070875644683838e-01
-7.587350439280271530e-03 -2.840066552162170410e-01 9.330105036497116089e-02 -1.294706910848617554e-01 8.323632180690765381e-03 -1.293215341866016388e-02 -1.868758648633956909e-01 3.237642943859100342e-01 1.158340796828269958e-01 -3.683225810527801514e-01 6.583385914564132690e-02 -5.171132460236549377e-02 -3.482952946797013283e-03 2.551329508423805237e-02 2.699690461158752441e-01 -1.959147751331329346e-01 -9.353339672088623047e-02 1.063596084713935852e-01 1.496968884021043777e-02 1.189485639333724976e-01 -2.992484867572784424e-01 2.038003504276275635e-01 2.630374394357204437e-02 5.831332411617040634e-03 -1.811822652816772461e-01 3.849408626556396484e-01 1.189183164387941360e-02 -2.891606390476226807e-01 2.206635773181915283e-01 4.377727210521697998e-02 2.798363752663135529e-02 5.846928432583808899e-02
-6.225800514221191406e-02 -1.550052165985107422e-01 -3.039360344409942627e-01 -2.372229658067226410e-02 1.271491497755050659e-01 -1.817117184400558472e-01 -1.889762431383132935e-01 1.998910456895828247e-01 -1.726985126733779907e-01 -1.709291711449623108e-02 5.311851855367422104e-03 3.888680338859558105e-01 -2.475760728120803833e-01 -2.276950888335704803e-02 -4.235574509948492050e-03 4.951949231326580048e-03 6.677327305078506470e-02 1.168623268604278564e-01 -2.776927947998046875e-01 6.312412023544311523e-02 -5.506672896444797516e-03 2.404506653547286987e-01 -5.264108628034591675e-02 -5.956796929240226746e-02 1.053610742092132568e-01 2.267248034477233887e-01 -2.673392295837402344e-01 -1.244593411684036255e-01 2.202930599451065063e-01 4.656641394831240177e-04 -3.592799305915832520e-01 -1.436250656843185425e-01
-4.580621421337127686e-02 -9.829632937908172607e-03 4.873355850577354431e-02 -7.501920312643051147e-02 -1.190899908542633057e-01 2.263570129871368408e-01 -2.035140991210937500e-01 9.603279829025268555e-02 1.383044123649597168e-01 4.354093596339225769e-02 6.662013381719589233e-02 2.266031801700592041e-01 -1.787063628435134888e-01 -2.317432910203933716e-01 8.139890432357788086e-02 1.675362586975097656e-01 -1.733045578002929688e-01 2.278275936841964722e-01 2.078103832900524139e-02 6.060076877474784851e-02 1.242542639374732971e-02 3.100450336933135986e-01 -4.531687870621681213e-02 -3.493627309799194336e-01 1.982601881027221680e-01 2.436200529336929321e-01 -1.894007995724678040e-02 -3.240759074687957764e-01 3.600535094738006592e-01 -6.839686632156372070e-02 -7.399403303861618042e-02 1.622588932514190674e-01
-1.732509434223175049e-01 -2.874841988086700439e-01 -1.137633025646209717e-01 8.461023122072219849e-02 8.476020395755767822e-02 -3.235866129398345947e-02 2.244527041912078857e-01 2.446266412734985352e-01 1.647050976753234863e-01 -3.669774234294891357e-01 -1.841685473918914795e-01 4.186127707362174988e-02 5.040402337908744812e-02 -4.246163070201873779e-01 4.862331971526145935e-02 1.534650921821594238e-01 -8.592206984758377075e-02 2.559816241264343262e-01 -3.385259211063385010e-02 -1.162905618548393250e-01 2.088548243045806885e-02 2.883307933807373047e-01 9.847159683704376221e-02 -1.034069955348968506e-01 -1.247333511710166931e-01 7.767417281866073608e-02 2.510271072387695312e-01 -1.997952908277511597e-01 -7.581063359975814819e-02 -1.747328788042068481e-02 -1.417136043310165405e-01 1.893698796629905701e-02
-3.309733793139457703e-02 -2.054888606071472168e-01 -3.923412784934043884e-02 -1.237003877758979797e-01 -1.294973641633987427e-01 1.973646879196166992e-01 -1.168531626462936401e-01 3.595290482044219971e-01 1.378882229328155518e-01 6.256891041994094849e-02 7.511206716299057007e-02 1.155643165111541748e-02 5.110827274620532990e-03 -5.841372907161712646e-02 2.263644039630889893e-01 -2.365059405565261841e-01 -8.064634352922439575e-02 3.595758602023124695e-02 -7.798255234956741333e-02 3.985384479165077209e-02 -5.219514667987823486e-02 4.308311045169830322e-01 2.691742777824401855e-02 -3.103689551353454590e-01 2.435929328203201294e-02 4.221956729888916016e-01 4.097237437963485718e-02 1.893871575593948364e-01 2.049311995506286621e-01 -4.869641736149787903e-02 1.873690187931060791e-01 -7.182138413190841675e-02
-1.799935698509216309e-01 -3.226182460784912109e-01 -6.402889732271432877e-03 3.201375529170036316e-02 -1.394317597150802612e-01 1.717874109745025635e-01 4.839213192462921143e-02 -2.762782853096723557e-03 7.807244360446929932e-02 -2.291264235973358154e-01 1.348244845867156982e-01 1.495133042335510254e-01 -2.843771874904632568e-01 -8.924359083175659180e-02 9.621648490428924561e-02 1.597407311201095581e-01 3.539792820811271667e-02 8.206053636968135834e-03 8.852860331535339355e-02 -1.481603831052780151e-01 3.453153073787689209e-01 3.467509150505065918e-01 2.036933749914169312e-01 -8.165642619132995605e-02 -3.782312273979187012e-01 2.332037985324859619e-01 -7.365497946739196777e-02 1.901780068874359131e-01 1.461690962314605713e-01 -4.187067970633506775e-02 8.489072322845458984e-02 -1.759276539087295532e-02
-9.886603802442550659e-02 -2.562425136566162109e-01 9.362838417291641235e-02 4.867935925722122192e-02 -7.416345924139022827e-02 2.819778621196746826e-01 -5.147927254438400269e-02 5.515636876225471497e-02 1.381292492151260376e-01 -1.216627308167517185e-03 -1.616934239864349365e-01 2.072353065013885498e-01 -1.269341111183166504e-01 -3.918429091572761536e-02 2.509253919124603271e-01 -1.475887894630432129e-01 9.649747610092163086e-02 2.238628119230270386e-01 -3.421393036842346191e-02 1.336737573146820068e-01 2.601316571235656738e-01 3.465131223201751709e-01 4.022598639130592346e-02 -8.084739744663238525e-02 3.837541937828063965e-01 2.976849079132080078e-01 -9.509586542844772339e-02 -1.059179976582527161e-01 -9.870333969593048096e-02 -1.466440223157405853e-02 -3.025134205818176270e-01 1.350002177059650421e-02
-1.775819361209869385e-01 -4.180281162261962891e-01 -2.447303533554077148e-01 1.211834177374839783e-01 1.153287105262279510e-02 9.843276441097259521e-02 -1.896791607141494751e-01 5.701189115643501282e-02 -8.739131689071655273e-02 -9.798214584589004517e-02 6.509755551815032959e-02 3.641266822814941406e-01 -1.260928511619567871e-01 3.244473040103912354e-02 2.260456383228302002e-01 6.427141278982162476e-02 -3.924261629581451416e-01 -1.095142811536788940e-01 -1.648581027984619141e-01 2.789018154144287109e-01 -9.178416803479194641e-03 7.923076301813125610e-02 5.999735370278358459e-02 -1.856011897325515747e-02 -2.252633869647979736e-01 7.079372555017471313e-02 -5.130448937416076660e-02 2.070341818034648895e-02 -1.300966143608093262e-01 2.306175827980041504e-01 1.452188566327095032e-02 1.828837841749191284e-01
1.351390630006790161e-01 -3.775956630706787109e-01 -4.916868358850479126e-02 2.466542832553386688e-02 -2.944190800189971924e-02 5.754223465919494629e-02 2.668738737702369690e-02 6.919177621603012085e-02 -9.769660979509353638e-02 -3.336718678474426270e-02 -2.949861437082290649e-02 7.716884464025497437e-02 7.404734939336776733e-02 1.349369734525680542e-01 3.290218710899353027e-01 5.225657299160957336e-02 -2.042059451341629028e-01 1.863937675952911377e-01 -4.140578508377075195e-01 2.253698930144309998e-02 7.468259334564208984e-02 4.194740951061248779e-01 1.319596022367477417e-01 4.328453913331031799e-02 -5.988152697682380676e-02 3.352105021476745605e-01 1.160731539130210876e-01 1.873530149459838867e-01 -1.352211236953735352e-01 9.762869775295257568e-02 -9.964982420206069946e-02 -1.510143429040908813e-01
-1.902707219123840332e-01 -3.061971366405487061e-01 1.152276471257209778e-01 9.422159940004348755e-02 7.823876291513442993e-02 1.488051414489746094e-01 8.694947510957717896e-02 -1.834010891616344452e-02 -8.495099842548370361e-03 -7.322194427251815796e-02 2.345145195722579956e-01 8.944424986839294434e-02 -2.466162890195846558e-01 9.221160411834716797e-02 1.627582497894763947e-02 1.578329950571060181e-01 4.636129736900329590e-02 3.720578253269195557e-01 -3.840161859989166260e-02 4.365324229001998901e-02 2.473751306533813477e-01 2.097177356481552124e-01 4.346607625484466553e-01 -7.664678245782852173e-02 2.348110079765319824e-02 4.238772988319396973e-01 3.129104152321815491e-02 8.822572976350784302e-02 -4.531048610806465149e-02 3.290949016809463501e-02 -1.110507175326347351e-01 -2.006578445434570312e-02
-2.631358504295349121e-01 -3.050390481948852539e-01 -2.682018652558326721e-02 -1.053366586565971375e-01 1.397216040641069412e-02 4.596257954835891724e-02 -1.815718226134777069e-02 -6.203584372997283936e-02 2.502062022686004639e-01 -1.667841821908950806e-01 -2.333860248327255249e-01 2.187100499868392944e-01 -4.604658856987953186e-02 -3.062950670719146729e-01 9.450105577707290649e-02 2.206788659095764160e-01 8.891376852989196777e-02 2.200527787208557129e-01 -1.492023915052413940e-01 -1.699835434556007385e-02 -7.894145697355270386e-02 3.512378334999084473e-01 2.653360068798065186e-01 -4.827905818819999695e-02 -2.463624626398086548e-01 1.547842621803283691e-01 2.515917420387268066e-01 -3.949568420648574829e-02 1.335039436817169189e-01 9.018292278051376343e-02 -1.233500093221664429e-01 3.499103337526321411e-02
-4.376343637704849243e-02 -3.946221172809600830e-01 -2.004521153867244720e-02 -4.229515790939331055e-02 2.869466505944728851e-02 -7.000126689672470093e-02 -6.449356675148010254e-02 1.668688952922821045e-01 -2.061754465103149414e-01 -1.686188019812107086e-02 3.521479964256286621e-01 3.051213920116424561e-01 -2.829531133174896240e-01 -9.997859597206115723e-02 3.799223154783248901e-02 1.115567013621330261e-01 2.941016107797622681e-02 1.152415648102760315e-01 -1.028025336563587189e-02 -3.418085351586341858e-02 4.567134380340576172e-02 2.835460305213928223e-01 3.121417760848999023e-01 -2.746423184871673584e-01 8.513587713241577148e-02 -7.710551470518112183e-02 2.742989361286163330e-01 -1.973170936107635498e-01 -1.684500724077224731e-01 8.070262521505355835e-02 5.212194472551345825e-02 -5.344050005078315735e-02
-7.685495167970657349e-02 -4.534086585044860840e-02 -3.966979980468750000e-01 -1.014015451073646545e-01 -1.062818914651870728e-01 -1.762116402387619019e-01 2.412600517272949219e-01 -7.741551101207733154e-02 1.802409440279006958e-01 -1.474750190973281860e-01 -6.230797618627548218e-02 2.305349856615066528e-01 -1.575440466403961182e-01 -1.707381606101989746e-01 2.104533165693283081e-01 -4.176414385437965393e-02 -1.568147242069244385e-01 -3.810233622789382935e-02 -3.729215590283274651e-03 4.273096844553947449e-02 7.860568910837173462e-02 2.075784951448440552e-01 2.052572816610336304e-01 -2.260057032108306885e-01 1.545306295156478882e-01 3.074158728122711182e-01 -1.660686582326889038e-01 -4.108778759837150574e-02 2.757212221622467041e-01 3.240476548671722412e-01 -7.778925448656082153e-02 3.844977915287017822e-02
1.868031471967697144e-01 -2.988167405128479004e-01 -2.998860776424407959e-01 1.533422321081161499e-01 1.545733809471130371e-01 1.867272853851318359e-01 -1.345877945423126221e-01 2.131299972534179688e-01 1.724571436643600464e-01 -2.321923896670341492e-02 -1.236049085855484009e-02 1.921269111335277557e-02 -3.390372097492218018e-01 -3.079018890857696533e-01 1.707292795181274414e-01 -8.353779464960098267e-02 -6.720174103975296021e-02 2.084897458553314209e-01 -5.696012824773788452e-02 1.969824135303497314e-01 9.214106202125549316e-02 -2.319951914250850677e-02 2.565786540508270264e-01 -2.346039563417434692e-01 -2.536199688911437988e-01 1.906214207410812378e-01 1.355062052607536316e-02 1.018710881471633911e-01 -8.082992583513259888e-02 -1.492245793342590332e-01 -5.191497877240180969e-02 2.723760902881622314e-02
5.557975545525550842e-02 -2.648735642433166504e-01 -1.726719439029693604e-01 1.943413317203521729e-01 -1.491657346487045288e-01 -1.926659978926181793e-02 -2.874391973018646240e-01 3.622861802577972412e-01 3.447059541940689087e-02 -3.679063916206359863e-02 3.807706758379936218e-02 9.094730764627456665e-02 1.168733611702919006e-01 -3.650834038853645325e-02 3.491534292697906494e-01 2.208766341209411621e-01 -3.945360705256462097e-02 -6.585017591714859009e-02 -3.452661633491516113e-01 2.601858675479888916e-01 -9.748178720474243164e-02 3.349891304969787598e-01 1.065212301909923553e-02 -5.598014220595359802e-02 -1.988648809492588043e-02 2.211979627609252930e-01 1.171680912375450134e-01 7.855542004108428955e-02 4.651376977562904358e-02 8.629528433084487915e-02 -1.663804203271865845e-01 2.103939279913902283e-02
-2.914880588650703430e-02 -1.067453697323799133e-01 8.947634696960449219e-02 7.490704208612442017e-02 1.443910747766494751e-01 5.253492854535579681e-03 -1.507883369922637939e-01 4.717876017093658447e-01 -1.594158858060836792e-01 -1.557975113391876221e-01 -6.370402872562408447e-02 1.808961182832717896e-01 -1.612394452095031738e-01 -1.686579175293445587e-02 -2.394747175276279449e-02 -1.949105560779571533e-01 1.849895268678665161e-01 4.509346932172775269e-02 -2.814046740531921387e-01 1.767334043979644775e-01 -6.929689645767211914e-02 4.213050305843353271e-01 2.511008083820343018e-01 -1.518744081258773804e-01 -4.816586524248123169e-02 6.324882060289382935e-02 -4.545024037361145020e-02 -1.870698779821395874e-01 7.039743941277265549e-03 6.979196518659591675e-02 -2.359523177146911621e-01 1.937962919473648071e-01
-2.029251307249069214e-01 -2.215900868177413940e-01 2.017697393894195557e-01 4.295355081558227539e-02 -6.985305994749069214e-02 -2.301462143659591675e-01 2.815365195274353027e-01 -9.543573111295700073e-02 -4.440200328826904297e-02 -1.840312331914901733e-01 1.096383109688758850e-01 2.256117612123489380e-01 -2.993463575839996338e-01 -2.394741028547286987e-01 -4.062167927622795105e-02 -4.605217278003692627e-02 9.763205796480178833e-02 9.818064421415328979e-02 -1.819708943367004395e-02 2.942742705345153809e-01 9.602197259664535522e-02 2.794458270072937012e-01 1.921957582235336304e-01 -2.511830031871795654e-01 2.993286773562431335e-02 2.440694719552993774e-01 -1.387369930744171143e-01 2.703375816345214844e-01 9.018213301897048950e-02 -1.036666217260062695e-03 -1.194668710231781006e-01 5.304291471838951111e-02
-6.765529513359069824e-02 -2.661269307136535645e-01 -1.825342923402786255e-01 2.096268534660339355e-01 7.456275075674057007e-02 1.816329360008239746e-01 -6.362949311733245850e-02 4.885431006550788879e-02 1.070313751697540283e-01 1.194318383932113647e-01 2.571024000644683838e-01 2.757306993007659912e-01 1.047915965318679810e-01 1.082018017768859863e-02 3.914014697074890137e-01 -4.182543456554412842e-01 8.585727959871292114e-02 5.850903689861297607e-02 -1.096961200237274170e-01 8.847212791442871094e-02 3.217120468616485596e-02 2.529415190219879150e-01 -5.244224146008491516e-02 -8.744271099567413330e-02 -2.560485005378723145e-01 1.191235482692718506e-01 7.313557714223861694e-02 -2.576800286769866943e-01 1.675602644681930542e-01 6.171077862381935120e-02 -7.557161897420883179e-02 1.056941039860248566e-02
-3.687672317028045654e-02 -1.230465546250343323e-01 -1.964566111564636230e-01 2.380957640707492828e-02 2.413662821054458618e-01 2.126163244247436523e-01 -2.555433511734008789e-01 -8.883551508188247681e-02 -1.670504957437515259e-01 1.527113467454910278e-01 1.939602047204971313e-01 7.449910789728164673e-02 -6.494429428130388260e-03 -3.040408790111541748e-01 4.514114558696746826e-02 1.455393880605697632e-01 -1.428984403610229492e-01 1.388510912656784058e-01 -2.986670136451721191e-01 1.447800314053893089e-03 2.673281170427799225e-02 1.860969811677932739e-01 1.482400149106979370e-01 -1.125677451491355896e-01 1.551458239555358887e-01 1.326136291027069092e-01 3.787969648838043213e-01 -2.850484848022460938e-01 1.207891269586980343e-03 1.332493126392364502e-01 -2.459753751754760742e-01 -1.184326484799385071e-01
-8.845305442810058594e-02 -2.929534316062927246e-01 1.231936812400817871e-01 3.049804568290710449e-01 1.177682913839817047e-02 -2.361900210380554199e-01 -1.622607260942459106e-01 2.873694598674774170e-01 -4.927446246147155762e-01 -2.147325575351715088e-01 -2.169243544340133667e-01 2.138960361480712891e-01 -6.931748241186141968e-02 -1.385385692119598389e-01 3.052751533687114716e-02 5.565835535526275635e-02 -7.025895267724990845e-02 2.607665657997131348e-01 -5.439089983701705933e-02 -6.127164512872695923e-02 6.701978296041488647e-02 7.982526719570159912e-02 -4.886965826153755188e-02 -1.395436674356460571e-01 -1.289897784590721130e-02 2.427236288785934448e-01 -7.525061070919036865e-02 -6.743857264518737793e-02 -7.140718400478363037e-02 6.152544915676116943e-02 -1.786687672138214111e-01 -3.341653943061828613e-02
3.979607671499252319e-02 -2.487075477838516235e-01 8.414763212203979492e-02 1.086560189723968506e-01 8.792373351752758026e-03 -8.077480643987655640e-02 -2.846293449401855469e-01 3.383447602391242981e-02 -2.883984707295894623e-02 -2.071772366762161255e-01 3.415694534778594971e-01 2.142316550016403198e-01 -2.003638446331024170e-02 -9.986004233360290527e-02 3.562641739845275879e-01 -1.699427962303161621e-01 -1.196298748254776001e-01 1.305650919675827026e-01 -1.332481801509857178e-01 -6.072485819458961487e-02 -2.924556136131286621e-01 3.748017251491546631e-01 1.573013961315155029e-01 1.460531949996948242e-01 7.614347618073225021e-03 2.037452161312103271e-01 1.171456277370452881e-01 1.130421981215476990e-01 1.772090978920459747e-02 -1.105740964412689209e-01 3.315626829862594604e-02 2.232065349817276001e-01
1.108001768589019775e-01 -2.576553225517272949e-01 -1.991696655750274658e-02 3.035948611795902252e-02 3.064653575420379639e-01 1.602276712656021118e-01 -2.673447132110595703e-01 9.798014163970947266e-02 7.539217174053192139e-02 1.216454207897186279e-01 1.844590455293655396e-01 5.092688649892807007e-02 -7.175527047365903854e-03 -2.755545973777770996e-01 -1.051687523722648621e-01 6.001837551593780518e-02 6.785093247890472412e-02 2.380249351263046265e-01 -8.057218790054321289e-02 4.349059239029884338e-02 2.614900171756744385e-01 2.984598875045776367e-01 1.578716337680816650e-01 -2.828039526939392090e-01 -3.582029417157173157e-02 1.301825195550918579e-01 -3.335624560713768005e-02 -2.522111833095550537e-01 1.942852884531021118e-01 -2.088100090622901917e-02 -3.184398114681243896e-01 -1.306387931108474731e-01
-4.638820141553878784e-02 -4.416797161102294922e-01 -5.073166638612747192e-02 7.228592783212661743e-02 -3.545193374156951904e-02 5.033628642559051514e-02 3.704601526260375977e-02 -4.974805563688278198e-02 -7.715082168579101562e-02 -6.492735445499420166e-02 1.108137518167495728e-02 1.051636189222335815e-01 2.344119846820831299e-01 -1.793524026870727539e-01 1.037183254957199097e-01 7.611823733896017075e-03 -3.670122623443603516e-01 1.060598567128181458e-01 -3.078346252441406250e-01 1.109322011470794678e-01 1.473019123077392578e-01 3.947886824607849121e-01 2.151408940553665161e-01 -2.453263700008392334e-01 1.396381556987762451e-01 -8.801328390836715698e-02 -3.117476701736450195e-01 -2.070098742842674255e-02 1.622382551431655884e-02 5.007418617606163025e-02 -5.513130500912666321e-02 1.835092343389987946e-02
-1.609061956405639648e-01 -1.267079114913940430e-01 -1.427155584096908569e-01 2.177809178829193115e-01 5.169932171702384949e-02 3.352368995547294617e-02 -1.381009519100189209e-01 4.934280812740325928e-01 -1.163450405001640320e-01 -1.981492340564727783e-01 1.736996620893478394e-01 2.150940001010894775e-01 -8.578478544950485229e-02 -1.750972867012023926e-01 1.594239324331283569e-01 9.572015702724456787e-02 4.041742067784070969e-03 -2.860277146100997925e-02 5.596549436450004578e-02 1.001826301217079163e-01 2.835232205688953400e-02 2.272207587957382202e-01 2.553179562091827393e-01 -3.012661933898925781e-01 5.831706896424293518e-02 1.433727443218231201e-01 1.960763186216354370e-01 -1.963019818067550659e-01 2.007477730512619019e-01 1.138581242412328720e-02 -1.374468654394149780e-01 -1.986019909381866455e-01
-2.366018295288085938e-01 -5.087754502892494202e-02 -2.353198826313018799e-01 -8.488562889397144318e-03 1.223775669932365417e-01 2.916560173034667969e-01 -4.092091694474220276e-02 4.290181770920753479e-02 -4.138654842972755432e-02 -3.215886056423187256e-01 -1.645240485668182373e-01 1.340528428554534912e-01 4.444693773984909058e-02 -9.589540958404541016e-02 2.456755638122558594e-01 -2.227177470922470093e-01 -4.061445295810699463e-01 1.822543889284133911e-02 -1.720560491085052490e-01 8.666080236434936523e-02 1.258638501167297363e-01 7.415053434669971466e-03 2.102043665945529938e-02 -3.359275460243225098e-01 1.580153107643127441e-01 8.285762369632720947e-02 1.413325667381286621e-01 -1.007408648729324341e-01 2.837855219841003418e-01 6.681252270936965942e-02 -1.805157512426376343e-01 -8.842585375532507896e-04
-1.073630410246551037e-03 -2.970508635044097900e-01 5.071040708571672440e-03 2.443597316741943359e-01 1.070217322558164597e-02 1.904490441083908081e-01 9.164958447217941284e-02 9.126341342926025391e-02 2.007364332675933838e-01 -1.475369483232498169e-01 9.524971246719360352e-02 4.303462207317352295e-01 3.056113794445991516e-02 -4.787847399711608887e-02 3.320374190807342529e-01 -2.798754572868347168e-01 -5.239855498075485229e-02 2.456171512603759766e-01 -2.293738722801208496e-01 -9.904664009809494019e-02 -8.609163016080856323e-02 7.117108255624771118e-02 1.784502714872360229e-02 -2.784385979175567627e-01 1.602973937988281250e-01 3.885558247566223145e-02 -5.817089974880218506e-02 -1.202756687998771667e-01 7.845097035169601440e-02 1.029184162616729736e-01 1.186246275901794434e-01 2.430571168661117554e-01
8.788729459047317505e-02 -4.658346772193908691e-01 5.130751803517341614e-02 -4.396362602710723877e-02 7.743481546640396118e-02 -3.458369150757789612e-02 -9.136553853750228882e-02 -1.294118762016296387e-01 -1.774640232324600220e-01 -5.171677330508828163e-04 -2.208257094025611877e-02 5.316535383462905884e-02 -2.128053754568099976e-01 -2.154672294855117798e-01 -8.618042618036270142e-02 -2.678773105144500732e-01 1.218602061271667480e-03 1.034375503659248352e-01 -1.604644954204559326e-01 3.621675372123718262e-01 3.078026473522186279e-01 1.482645273208618164e-01 1.774479895830154419e-01 -2.098064124584197998e-01 -5.912359431385993958e-02 9.586585313081741333e-02 -2.313972264528274536e-02 -1.002971902489662170e-01 2.073110938072204590e-01 3.056608140468597412e-01 2.865586243569850922e-02 1.111806258559226990e-01
-1.777525246143341064e-01 -2.164361476898193359e-01 5.118180066347122192e-02 8.213857561349868774e-02 5.011256784200668335e-03 -1.787996590137481689e-01 1.045975983142852783e-01 -1.304636001586914062e-01 -1.610901504755020142e-01 3.627374768257141113e-02 1.017647832632064819e-01 2.198704034090042114e-01 -3.068863153457641602e-01 5.239931866526603699e-02 -6.784283556044101715e-03 -8.922759443521499634e-02 -5.450744554400444031e-02 1.481672674417495728e-01 -2.105387300252914429e-01 1.399105787277221680e-01 4.112569093704223633e-01 3.653121590614318848e-01 -1.095625571906566620e-03 -2.546668946743011475e-01 -9.850129485130310059e-02 9.548009186983108521e-02 -1.609699130058288574e-01 1.166214644908905029e-01 -4.967420920729637146e-02 1.030341833829879761e-01 -3.341950774192810059e-01 -1.482273936271667480e-01
-3.340190351009368896e-01 -1.468325257301330566e-01 1.667387783527374268e-03 -1.667169779539108276e-01 7.779739797115325928e-02 -1.233746930956840515e-01 -2.996224462985992432e-01 3.279123082756996155e-02 -1.152049079537391663e-01 1.063884869217872620e-01 -1.386385709047317505e-01 3.542774915695190430e-01 -1.294354200363159180e-01 4.889367893338203430e-02 -1.495069358497858047e-02 -4.426798969507217407e-02 -1.155238822102546692e-01 1.197610273957252502e-01 -8.004314452409744263e-02 1.590935438871383667e-01 1.517321467399597168e-01 4.872623682022094727e-01 7.754799723625183105e-02 -1.983981728553771973e-01 1.880722492933273315e-01 1.545816659927368164e-01 -1.075808405876159668e-01 -1.180811747908592224e-01 3.172784298658370972e-02 -1.849510967731475830e-01 -1.657974123954772949e-01 -1.535761654376983643e-01
-6.539397407323122025e-03 -1.085506081581115723e-01 1.908329874277114868e-01 1.399448812007904053e-01 6.276192516088485718e-02 -1.748717129230499268e-01 1.845866292715072632e-01 -2.331804782152175903e-01 -1.547415852546691895e-01 -3.740537762641906738e-01 8.355470001697540283e-02 1.459183096885681152e-01 -1.258908510208129883e-01 -1.498850733041763306e-01 2.009022831916809082e-01 2.439949512481689453e-01 -2.868598140776157379e-02 1.611068993806838989e-01 -2.390009723603725433e-02 -8.190640062093734741e-02 2.028553038835525513e-01 2.304448038339614868e-01 1.913025081157684326e-01 -3.522749841213226318e-01 -1.757748574018478394e-01 2.819949686527252197e-01 8.860946446657180786e-02 -1.072686463594436646e-01 1.409592777490615845e-01 -1.494426727294921875e-01 -7.367174141108989716e-03 1.335027515888214111e-01
-1.111289560794830322e-01 1.876009814441204071e-02 4.406512249261140823e-03 1.835718154907226562e-01 8.250740170478820801e-02 -5.723456293344497681e-02 -3.340467512607574463e-01 1.103272009640932083e-02 2.299353654962033033e-04 -2.298943400382995605e-01 2.406930476427078247e-01 1.596438288688659668e-01 -2.173170745372772217e-01 -1.653898209333419800e-01 1.351475268602371216e-01 -2.550936676561832428e-02 -3.491375446319580078e-01 -1.090042591094970703e-01 -1.520301997661590576e-01 1.877020895481109619e-01 -2.103241235017776489e-01 2.721078991889953613e-01 1.798048019409179688e-01 -1.852477937936782837e-01 -2.839664816856384277e-01 1.289555579423904419e-01 -1.719891577959060669e-01 1.565510481595993042e-01 1.777535378932952881e-01 1.125512793660163879e-01 9.772998839616775513e-02 1.407174170017242432e-01
-1.795957796275615692e-02 -8.213926851749420166e-02 -2.379300147294998169e-01 -5.973163247108459473e-02 1.546077728271484375e-01 -1.224980317056179047e-02 -3.244435414671897888e-02 -1.684390753507614136e-01 -7.827042788267135620e-02 -6.783310323953628540e-02 7.644883543252944946e-02 9.291300177574157715e-02 -1.975209712982177734e-01 -1.607022136449813843e-01 2.783851511776447296e-02 2.958556711673736572e-01 -3.933338820934295654e-01 3.553317785263061523e-01 -1.883248835802078247e-01 -1.861618906259536743e-01 -5.691061913967132568e-02 2.736855447292327881e-01 3.003218770027160645e-01 -4.295302182435989380e-02 -2.816880643367767334e-01 -1.736500859260559082e-01 9.317593276500701904e-02 7.534130709245800972e-04 -2.538070827722549438e-02 1.342851519584655762e-01 -2.065128535032272339e-01 -1.179270725697278976e-02
1.503624171018600464e-01 -1.435727477073669434e-01 -1.138929724693298340e-01 -2.059861272573471069e-01 5.130523443222045898e-02 4.363440722227096558e-02 2.048451155424118042e-01 1.845455467700958252e-01 -1.304324902594089508e-02 -1.174927316606044769e-02 5.886622890830039978e-02 2.395318076014518738e-02 -2.711645066738128662e-01 -2.713992893695831299e-01 8.096610754728317261e-02 -4.228847622871398926e-01 -8.143961429595947266e-02 2.251426279544830322e-01 -1.615684181451797485e-01 -8.469201624393463135e-02 3.001382760703563690e-02 3.804609477519989014e-01 -1.835746318101882935e-01 9.597921371459960938e-02 -2.675392925739288330e-01 4.233390092849731445e-02 1.519411653280258179e-01 3.910470381379127502e-02 9.276527911424636841e-02 2.700673639774322510e-01 -1.435153633356094360e-01 -6.793045252561569214e-02
1.395337190479040146e-02 -4.397195875644683838e-01 1.885933987796306610e-02 1.266272366046905518e-01 -3.385704010725021362e-02 -5.523521453142166138e-03 8.534389734268188477e-02 -7.676392793655395508e-02 1.720141768455505371e-01 -1.622889488935470581e-01 3.479040041565895081e-02 9.946344653144478798e-04 2.236731201410293579e-01 -2.216902524232864380e-01 2.355996221303939819e-01 -1.944183856248855591e-01 -2.494954615831375122e-01 5.497496202588081360e-02 -3.837019503116607666e-01 -3.228119760751724243e-02 6.335102021694183350e-02 2.314745634794235229e-01 2.712205648422241211e-01 -2.771719396114349365e-01 2.203197479248046875e-01 6.904181092977523804e-02 -1.804254800081253052e-01 -4.318103194236755371e-02 6.063716486096382141e-02 1.008725464344024658e-01 -1.836365088820457458e-02 -5.153426900506019592e-02
-1.225394457578659058e-01 -3.126289546489715576e-01 8.544520288705825806e-02 9.981443732976913452e-02 5.772808194160461426e-02 1.077817827463150024e-01 -6.919321417808532715e-02 1.830933094024658203e-01 -1.813581436872482300e-01 2.604563236236572266e-01 -4.064929857850074768e-02 7.115674018859863281e-02 -8.989699929952621460e-02 -8.162002265453338623e-02 2.280179411172866821e-01 -9.200762957334518433e-02 -4.301907494664192200e-03 2.711862325668334961e-01 -1.594530940055847168e-01 2.397936582565307617e-01 1.003702059388160706e-01 1.558757871389389038e-01 -1.568445265293121338e-01 -4.150265455245971680e-01 -6.216501817107200623e-02 3.098832070827484131e-01 -1.547344215214252472e-02 2.189231812953948975e-01 8.841455727815628052e-02 1.190851032733917236e-01 -2.713614106178283691e-01 5.175364762544631958e-02
-1.946558356285095215e-01 -5.788216367363929749e-02 -1.028440296649932861e-01 1.266609430313110352e-01 9.845834225416183472e-02 3.112714365124702454e-02 1.069114729762077332e-02 1.243303567171096802e-01 1.116321161389350891e-01 -2.879056148231029510e-02 8.182746917009353638e-02 1.180074140429496765e-01 2.281792461872100830e-02 5.711911618709564209e-02 1.627894490957260132e-01 -2.312661409378051758e-01 -1.958547085523605347e-01 1.035334467887878418e-01 -2.723074331879615784e-02 3.580677881836891174e-02 6.658707559108734131e-02 3.790408074855804443e-01 2.688044607639312744e-01 -9.424711577594280243e-03 3.087987005710601807e-01 1.152834147214889526e-01 1.227413639426231384e-01 -4.841222465038299561e-01 -8.658167719841003418e-02 2.362696528434753418e-01 -3.035670220851898193e-01 5.578695610165596008e-02
8.683890104293823242e-02 -3.088511824607849121e-01 1.317161619663238525e-01 -3.177549690008163452e-02 2.989483177661895752e-01 2.109396457672119141e-01 -2.616906166076660156e-01 2.446702718734741211e-01 7.787975668907165527e-02 -2.558061107993125916e-02 9.844376146793365479e-02 -4.817536566406488419e-03 -1.852058805525302887e-02 -2.049637585878372192e-01 -5.948031693696975708e-02 -9.674250334501266479e-02 4.781342670321464539e-02 2.511469125747680664e-01 8.706633746623992920e-02 1.032292544841766357e-01 1.483183205127716064e-01 3.101788163185119629e-01 1.598398089408874512e-01 -3.056944310665130615e-01 5.869653075933456421e-02 1.306637935340404510e-02 4.323101043701171875e-02 -3.548381328582763672e-01 1.281398385763168335e-01 5.590473115444183350e-02 -2.603518962860107422e-01 -7.271637022495269775e-02
-2.717902660369873047e-01 -3.784818649291992188e-01 -1.544935405254364014e-01 -8.382651954889297485e-02 6.712362170219421387e-02 -3.772069886326789856e-02 -1.118530184030532837e-01 4.059458151459693909e-02 3.085174560546875000e-01 -2.368870675563812256e-01 -1.604863554239273071e-01 1.628008931875228882e-01 -1.418543905019760132e-01 -3.253810107707977295e-01 4.586722701787948608e-02 1.784432679414749146e-01 1.148160267621278763e-02 2.864380478858947754e-01 -9.125643968582153320e-02 -2.531670965254306793e-02 -2.447837963700294495e-02 2.648733854293823242e-01 5.879846587777137756e-02 8.315248787403106689e-02 -3.706414997577667236e-01 5.746669694781303406e-02 1.859421581029891968e-01 -6.793687492609024048e-02 1.009664963930845261e-02 -7.991282641887664795e-02 -6.422736495733261108e-02 -7.511850446462631226e-02
9.744086116552352905e-02 -2.090564370155334473e-01 1.626669913530349731e-01 -1.559128016233444214e-01 1.244809478521347046e-01 -5.706845782697200775e-03 9.365513175725936890e-02 -1.096548512578010559e-01 9.527225792407989502e-02 -1.711825132369995117e-01 -1.755364984273910522e-01 1.813771277666091919e-01 -3.636416196823120117e-01 -2.155368924140930176e-01 2.956442236900329590e-01 9.917758405208587646e-02 -2.841674489900469780e-03 3.486658930778503418e-01 2.319402247667312622e-01 1.266373042017221451e-02 6.867114454507827759e-02 2.810480594635009766e-01 2.015320211648941040e-02 -3.263921141624450684e-01 -2.068712264299392700e-01 7.795353233814239502e-02 -1.183160617947578430e-01 -7.783553749322891235e-02 -2.744171535596251488e-03 -1.939253956079483032e-01 -5.275749042630195618e-02 7.862639427185058594e-02
-4.421317204833030701e-02 -2.199686318635940552e-01 1.966485530138015747e-01 5.448052659630775452e-02 9.363321214914321899e-02 -1.347578130662441254e-02 2.797914110124111176e-02 -5.479596182703971863e-02 -1.160696968436241150e-01 -4.304956272244453430e-02 4.214085638523101807e-02 2.261021360754966736e-02 7.098302990198135376e-02 -3.139824271202087402e-01 -8.348447084426879883e-02 -9.429924190044403076e-02 -1.531897578388452530e-03 3.288688361644744873e-01 -9.747575968503952026e-02 2.415993213653564453e-01 1.324401348829269409e-01 1.930051892995834351e-01 3.997335433959960938e-01 -2.651376426219940186e-01 -1.350924521684646606e-01 2.490750849246978760e-01 -1.589616686105728149e-01 1.883733570575714111e-01 5.757010355591773987e-02 2.809635996818542480e-01 -2.715366184711456299e-01 1.594548113644123077e-02
3.008838891983032227e-01 -2.346391528844833374e-01 5.856297910213470459e-02 -1.974693685770034790e-01 1.093070581555366516e-01 -1.633999985642731190e-03 2.403886616230010986e-02 -2.806038968265056610e-02 -2.497022002935409546e-01 -8.672595769166946411e-02 1.709682494401931763e-01 -1.706894487142562866e-02 -1.185109540820121765e-01 -2.726405560970306396e-01 2.816116213798522949e-01 7.747122645378112793e-02 -1.484333425760269165e-01 1.846855133771896362e-01 4.869650676846504211e-02 6.664081662893295288e-02 8.456937968730926514e-02 4.586993753910064697e-01 2.449590563774108887e-01 -2.429952621459960938e-01 -1.641382575035095215e-01 1.782990396022796631e-01 -1.605070680379867554e-01 -1.018381118774414062e-01 -8.005975931882858276e-02 -1.529458165168762207e-01 3.694342449307441711e-02 -6.100989412516355515e-04
-2.058654129505157471e-01 -1.434213668107986450e-01 -2.950025200843811035e-01 2.239293307065963745e-01 1.474405527114868164e-01 -4.236658662557601929e-02 -1.558104902505874634e-01 1.057482883334159851e-01 -1.663404703140258789e-01 -3.664466366171836853e-02 1.337446570396423340e-01 7.215474732220172882e-03 -3.205039501190185547e-01 -2.233293056488037109e-01 -3.822674974799156189e-03 -1.606088131666183472e-02 -1.369008570909500122e-01 -2.220330946147441864e-02 -2.256289720535278320e-01 1.802127622067928314e-02 6.750828772783279419e-02 2.784537672996520996e-01 2.762803575024008751e-03 -1.277475059032440186e-02 2.701906263828277588e-01 2.105445414781570435e-01 3.273451924324035645e-01 -1.997300684452056885e-01 1.842108070850372314e-01 2.909962236881256104e-01 -2.632036060094833374e-02 6.815994530916213989e-02
-2.564359903335571289e-01 -2.418388873338699341e-01 2.251214981079101562e-01 6.613410264253616333e-02 -1.177036017179489136e-01 1.728020757436752319e-01 -1.741874068975448608e-01 3.263350427150726318e-01 -1.591996103525161743e-01 -1.003012433648109436e-01 -1.896262019872665405e-01 2.993915677070617676e-01 -1.192335858941078186e-01 3.252438828349113464e-02 -8.963440358638763428e-02 -3.073690086603164673e-02 -1.784826219081878662e-01 -3.324862942099571228e-02 2.103936374187469482e-01 1.093188002705574036e-01 9.381867200136184692e-02 3.022302091121673584e-01 2.999455928802490234e-01 -2.263037860393524170e-01 -9.412582963705062866e-02 1.556267887353897095e-01 2.021201103925704956e-01 -1.067995131015777588e-01 1.008341461420059204e-01 1.108548492193222046e-01 4.527360200881958008e-02 1.206287667155265808e-01
-1.980542019009590149e-02 -2.988165020942687988e-01 -1.439512670040130615e-01 -1.132136434316635132e-01 1.405694484710693359e-01 2.175677120685577393e-01 -2.470256239175796509e-01 7.476252317428588867e-02 1.685477495193481445e-01 1.903318800032138824e-02 1.273137032985687256e-01 7.780398428440093994e-02 -4.159715473651885986e-01 -3.497746884822845459e-01 2.125087976455688477e-01 9.273549914360046387e-02 -2.029749602079391479e-01 8.501058071851730347e-02 1.213791370391845703e-01 2.829528748989105225e-01 -5.245086923241615295e-02 3.201615065336227417e-02 2.510569691658020020e-01 -4.342721775174140930e-02 -1.454719752073287964e-01 9.969844669103622437e-02 -7.989919185638427734e-02 1.382208019495010376e-01 -4.676847904920578003e-02 -1.379293948411941528e-01 -1.547711491584777832e-01 1.709797680377960205e-01
5.427708476781845093e-02 -2.743778228759765625e-01 1.310761570930480957e-01 -1.792667061090469360e-01 1.284058839082717896e-01 1.708003580570220947e-01 4.490367323160171509e-02 -2.316559404134750366e-01 7.514321804046630859e-02 4.393080994486808777e-02 2.101047933101654053e-01 1.022047847509384155e-01 2.497636247426271439e-03 5.545678362250328064e-02 2.267233431339263916e-01 7.344087958335876465e-02 -6.389416754245758057e-02 2.962460815906524658e-01 4.066370427608489990e-03 -2.612690627574920654e-01 1.286457180976867676e-01 4.599938392639160156e-01 1.576226018369197845e-02 -2.538313567638397217e-01 -2.684773206710815430e-01 1.300970464944839478e-01 7.793322205543518066e-02 5.200355313718318939e-03 2.076670378446578979e-01 1.657160073518753052e-01 -1.744123846292495728e-01 -2.919052960351109505e-03
4.229904152452945709e-03 -8.692299574613571167e-02 -1.410096436738967896e-01 4.096388351172208786e-03 1.596623659133911133e-01 2.208127230405807495e-01 -2.806401252746582031e-02 1.195234507322311401e-01 -1.500712335109710693e-01 -8.393606543540954590e-02 2.531884014606475830e-01 1.533019542694091797e-01 -1.990707516670227051e-01 -1.428511142730712891e-01 3.385073840618133545e-01 -2.818795107305049896e-02 1.974076926708221436e-01 2.690593898296356201e-01 -2.559202611446380615e-01 1.891140788793563843e-01 -2.681625187397003174e-01 2.847216129302978516e-01 -1.358870044350624084e-02 -2.340239845216274261e-02 6.115655228495597839e-02 -8.414988988079130650e-04 -1.160326749086380005e-01 4.183392599225044250e-02 2.118593007326126099e-01 3.886814415454864502e-01 -8.046601712703704834e-02 5.379072949290275574e-02
-4.709083959460258484e-02 -9.389676153659820557e-03 4.505660035647451878e-04 -3.278577327728271484e-02 -1.185119599103927612e-01 -1.995629444718360901e-02 -3.353635966777801514e-01 1.833906769752502441e-01 -9.440272301435470581e-02 8.072628080844879150e-02 4.638090729713439941e-03 2.698670029640197754e-01 -4.636817798018455505e-02 -2.310265004634857178e-01 1.938244700431823730e-01 -2.005933523178100586e-01 -4.892150685191154480e-02 4.408210515975952148e-03 -1.213333308696746826e-01 1.177489906549453735e-01 2.278960682451725006e-02 4.613691270351409912e-01 -1.537782140076160431e-02 -3.829554319381713867e-01 1.345506459474563599e-01 3.260785043239593506e-01 -1.073584854602813721e-01 -1.069345548748970032e-01 2.020206749439239502e-01 -1.192498579621315002e-01 -1.241914033889770508e-01 7.312909513711929321e-02
-4.925089702010154724e-02 -2.412715703248977661e-01 -2.345331460237503052e-01 1.661177724599838257e-02 -2.928890287876129150e-01 1.540938615798950195e-01 -8.904841542243957520e-02 1.010740548372268677e-01 9.176614135503768921e-02 -1.852474063634872437e-01 7.115998864173889160e-02 6.815086305141448975e-02 5.560477823019027710e-02 -3.329301178455352783e-01 2.494387179613113403e-01 -1.860388666391372681e-01 -1.239484995603561401e-01 2.063380777835845947e-01 -1.628745496273040771e-01 -1.942553967237472534e-01 2.614367008209228516e-01 3.541108071804046631e-01 1.238095238804817200e-01 -1.506323814392089844e-01 2.726603150367736816e-01 -6.383349746465682983e-02 -1.078726574778556824e-01 -1.021000370383262634e-02 5.306768417358398438e-02 2.682804316282272339e-02 1.120994240045547485e-01 1.815766096115112305e-01
1.956682801246643066e-01 -1.055288091301918030e-01 -1.211869418621063232e-01 2.204060703516006470e-01 2.763644158840179443e-01 2.100264132022857666e-01 -3.076269626617431641e-01 1.775241196155548096e-01 1.682605147361755371e-01 7.048507779836654663e-02 2.602012753486633301e-01 5.464575812220573425e-02 -1.814004033803939819e-01 -2.421065419912338257e-01 7.263141125440597534e-02 7.770559191703796387e-02 -2.398507297039031982e-01 9.945294260978698730e-02 -8.319312334060668945e-02 -5.396055057644844055e-02 1.381163150072097778e-01 1.720557808876037598e-01 1.188388094305992126e-01 -1.729948371648788452e-01 -1.006165966391563416e-01 -5.241805687546730042e-02 -2.259411104023456573e-02 -3.549655079841613770e-01 1.570104360580444336e-01 1.679934561252593994e-02 -3.080021440982818604e-01 -6.859876960515975952e-02
4.544757306575775146e-02 -4.134564399719238281e-01 -2.006872743368148804e-01 1.351447892375290394e-03 2.944566011428833008e-01 -6.772687286138534546e-02 1.663028746843338013e-01 1.355455517768859863e-01 -9.588149935007095337e-02 5.093743279576301575e-02 6.637415289878845215e-02 -1.779060959815979004e-01 -1.761231720447540283e-01 -1.319492608308792114e-01 2.370907925069332123e-02 -1.290480792522430420e-01 -2.901039421558380127e-01 -3.853892162442207336e-02 -1.339528709650039673e-01 2.776799499988555908e-01 6.519491970539093018e-02 1.986673623323440552e-01 2.313657104969024658e-01 3.697317093610763550e-02 2.885214053094387054e-02 9.323199093341827393e-02 1.849448680877685547e-01 -1.621774137020111084e-01 1.820453852415084839e-01 3.188647329807281494e-01 -2.224803566932678223e-01 4.739189147949218750e-02
7.790104020386934280e-03 -1.682301014661788940e-01 -1.330462694168090820e-01 2.502710558474063873e-02 2.495405972003936768e-01 2.834820151329040527e-01 -1.202424466609954834e-01 5.919632036238908768e-03 5.654550343751907349e-02 -1.369105428457260132e-01 -2.090526223182678223e-01 1.058957073837518692e-02 -4.638504236936569214e-02 -9.834475070238113403e-02 2.154398858547210693e-01 -2.328271865844726562e-01 -3.405776023864746094e-01 5.653706938028335571e-02 -2.744025588035583496e-01 -1.124484986066818237e-01 2.610500454902648926e-01 1.923237554728984833e-02 1.067355573177337646e-01 -1.063632071018218994e-01 1.823885291814804077e-01 2.130532413721084595e-01 4.235802963376045227e-02 -2.257608175277709961e-01 5.765076726675033569e-02 3.368847668170928955e-01 -2.608688175678253174e-01 5.780024826526641846e-02
-2.476675212383270264e-01 -2.982488870620727539e-01 -8.168743550777435303e-02 -1.715569198131561279e-01 -8.466692268848419189e-02 -1.118029728531837463e-01 8.887396752834320068e-02 -5.545033141970634460e-02 3.150869011878967285e-01 -2.195512354373931885e-01 -1.069904537871479988e-03 1.864563375711441040e-01 -6.064623966813087463e-02 -3.443453013896942139e-01 5.202464386820793152e-02 2.694041430950164795e-01 -1.156837269663810730e-01 1.613149046897888184e-01 -1.641773581504821777e-01 6.199950724840164185e-02 5.421435832977294922e-02 2.996332645416259766e-01 2.597466111183166504e-01 9.050668776035308838e-02 -2.839332222938537598e-01 -4.765353631228208542e-03 1.372082382440567017e-01 3.703407943248748779e-02 2.732088603079319000e-02 1.884529925882816315e-02 -2.063177078962326050e-01 -1.417264640331268311e-01
-5.426290258765220642e-02 -4.356102943420410156e-01 5.624055862426757812e-02 -3.225093334913253784e-02 -1.462571090087294579e-03 2.622895836830139160e-01 1.215810403227806091e-01 4.812324047088623047e-02 9.457442909479141235e-02 -5.660394206643104553e-02 4.915686696767807007e-02 1.928098052740097046e-01 3.614198043942451477e-02 2.569461762905120850e-01 1.709746867418289185e-01 2.139004915952682495e-01 -1.626701503992080688e-01 1.809410452842712402e-01 -3.248994350433349609e-01 2.168467044830322266e-01 5.456224828958511353e-02 2.269434034824371338e-01 1.322738677263259888e-01 3.825750574469566345e-02 -1.242927834391593933e-01 3.742533922195434570e-01 -1.246218569576740265e-03 1.303949952125549316e-01 7.906283438205718994e-02 1.182414665818214417e-01 -1.992532759904861450e-01 -7.396278530359268188e-02
-1.880131214857101440e-01 -7.992047071456909180e-02 6.354925036430358887e-02 2.090483717620372772e-02 -5.818588286638259888e-02 6.980155408382415771e-02 -2.084972858428955078e-01 1.544901821762323380e-02 2.865098603069782257e-02 1.263181120157241821e-01 1.059400662779808044e-01 2.756597399711608887e-01 -4.266808927059173584e-02 -2.213350236415863037e-01 1.434787176549434662e-02 8.514416217803955078e-02 -1.669925600290298462e-01 1.808984279632568359e-01 3.976197540760040283e-02 4.790609702467918396e-02 8.177229762077331543e-02 5.457847118377685547e-01 -2.745037153363227844e-02 -2.566325068473815918e-01 2.272182554006576538e-01 2.769325375556945801e-01 -1.006565541028976440e-01 -9.681615233421325684e-02 1.080618351697921753e-01 -2.920342683792114258e-01 -2.347359210252761841e-01 6.333518773317337036e-02
-8.439136669039726257e-03 -8.064739406108856201e-02 -4.151180837652646005e-05 2.756530791521072388e-02 -1.308680027723312378e-01 3.599801063537597656e-01 -2.469604313373565674e-01 2.892574667930603027e-01 -1.368210762739181519e-01 -3.481401875615119934e-02 -1.814220249652862549e-01 1.877828091382980347e-01 -2.582547664642333984e-01 -2.528324909508228302e-02 1.520574688911437988e-01 -1.254937946796417236e-01 -4.871810600161552429e-02 2.718106806278228760e-01 2.213614434003829956e-01 1.283815652132034302e-01 2.329705655574798584e-01 2.427643686532974243e-01 2.089752852916717529e-01 5.118194222450256348e-02 -3.405902385711669922e-01 1.115048006176948547e-01 2.357840836048126221e-01 5.613201763480901718e-03 1.080578640103340149e-01 -3.805680572986602783e-02 -6.839238107204437256e-02 -6.228972971439361572e-02
-2.468478679656982422e-01 -7.237262278795242310e-02 -4.799748957157135010e-02 -4.569746181368827820e-02 -8.224825561046600342e-02 1.756218820810317993e-01 -1.774035543203353882e-01 2.295104712247848511e-01 -6.674280017614364624e-02 -1.679901480674743652e-01 7.722042500972747803e-02 1.467719078063964844e-01 -5.634157732129096985e-02 -2.637762203812599182e-02 -5.282851681113243103e-02 -3.595824837684631348e-01 1.251812130212783813e-01 -5.740073509514331818e-03 -2.694686949253082275e-01 -4.524281620979309082e-02 1.818970218300819397e-02 3.943506479263305664e-01 1.815947592258453369e-01 -2.070223391056060791e-01 -1.363064795732498169e-01 2.659472823143005371e-01 4.115084707736968994e-01 -2.482686378061771393e-02 1.331128776073455811e-01 -1.018277928233146667e-01 -2.256580255925655365e-02 -4.047971591353416443e-02
-2.175542861223220825e-01 -8.568042516708374023e-02 -1.025471687316894531e-01 1.716912984848022461e-01 -3.424362745136022568e-03 9.696435183286666870e-02 -7.358759641647338867e-02 1.742304414510726929e-01 1.839374154806137085e-01 4.274209961295127869e-02 8.683528751134872437e-02 1.464460045099258423e-01 1.258508954197168350e-02 -1.178199276328086853e-01 -9.562680870294570923e-02 -1.818589121103286743e-01 -7.043875753879547119e-02 2.881515622138977051e-01 -5.892129987478256226e-02 1.689765155315399170e-01 1.863798201084136963e-01 4.885450005531311035e-01 1.876150667667388916e-01 1.865442395210266113e-01 1.733008325099945068e-01 1.788673698902130127e-01 6.449754536151885986e-02 -2.460445314645767212e-01 -5.289819836616516113e-02 -2.050725966691970825e-01 -3.166453838348388672e-01 6.304537504911422729e-02
3.491670265793800354e-02 -3.228426873683929443e-01 1.099095866084098816e-01 2.077725976705551147e-01 -2.119530737400054932e-02 -1.071320101618766785e-01 -2.571192979812622070e-01 1.938087344169616699e-01 6.117381155490875244e-02 9.158394485712051392e-02 1.811056137084960938e-01 1.602687388658523560e-01 8.109972812235355377e-03 -2.293476462364196777e-02 4.782241880893707275e-01 -1.088899224996566772e-01 -1.698706299066543579e-01 8.894806355237960815e-02 -2.062911093235015869e-01 2.126059532165527344e-01 -1.861780583858489990e-01 4.024559259414672852e-01 -2.760289236903190613e-02 1.447902619838714600e-01 1.189964786171913147e-01 1.112414821982383728e-01 6.894250214099884033e-02 -1.087497770786285400e-01 1.722474209964275360e-02 1.429645568132400513e-01 5.740600824356079102e-02 4.373964294791221619e-02
9.705416113138198853e-02 -2.091550529003143311e-01 -8.266120404005050659e-02 2.077306807041168213e-01 4.938020836561918259e-03 1.188428513705730438e-02 6.117496639490127563e-02 2.988924086093902588e-01 -3.215796872973442078e-02 -3.546288013458251953e-01 3.476753532886505127e-01 1.625826507806777954e-01 -2.917883992195129395e-01 -2.575145065784454346e-01 1.127978414297103882e-01 1.378858834505081177e-01 -4.590433835983276367e-02 1.023620590567588806e-01 -5.675671994686126709e-02 -9.862551838159561157e-02 2.447569221258163452e-01 1.592756062746047974e-01 -1.519948896020650864e-02 1.835349760949611664e-02 2.141668498516082764e-01 2.853731811046600342e-02 1.030247360467910767e-01 2.671480737626552582e-02 1.976191997528076172e-01 -9.326782822608947754e-02 -6.385626643896102905e-02 -3.536840975284576416e-01
1.013482138514518738e-01 -1.436256021261215210e-01 -1.019677296280860901e-01 5.874769389629364014e-02 -5.963860079646110535e-02 -8.703566342592239380e-02 2.445824891328811646e-01 1.977756619453430176e-01 1.004601716995239258e-01 -2.857219241559505463e-02 -2.772514224052429199e-01 3.771811425685882568e-01 1.212094649672508240e-01 2.232841774821281433e-02 1.412836760282516479e-01 -1.946384608745574951e-01 -4.561202600598335266e-02 3.104901909828186035e-01 -9.875839948654174805e-02 1.020503640174865723e-01 1.740960329771041870e-01 3.528014719486236572e-01 2.517877817153930664e-01 -2.412503212690353394e-01 2.060902714729309082e-01 -2.861871384084224701e-02 6.999190663918852806e-04 -2.813031375408172607e-01 1.340149994939565659e-02 -3.183709830045700073e-02 -9.337157756090164185e-02 1.214112937450408936e-01
8.630097657442092896e-02 -1.788726896047592163e-01 6.024413555860519409e-02 1.621587723493576050e-01 3.307058289647102356e-02 1.225306913256645203e-01 2.497260421514511108e-01 -1.178171020001173019e-02 9.629498422145843506e-02 -5.404278635978698730e-02 -6.740593910217285156e-02 6.940066069364547729e-02 2.915544621646404266e-02 -2.943619489669799805e-01 3.424742519855499268e-01 2.081524133682250977e-01 -2.809004783630371094e-01 2.391818314790725708e-01 8.733767271041870117e-02 -1.429758412996307015e-04 8.561321347951889038e-02 2.986041009426116943e-01 -8.211602270603179932e-02 -6.424753367900848389e-02 -3.803877234458923340e-01 -4.869811609387397766e-02 1.514976322650909424e-01 1.248866170644760132e-01 6.083109974861145020e-02 1.775762289762496948e-01 -3.108268380165100098e-01 1.174169480800628662e-01
-1.111602559685707092e-01 -1.496094763278961182e-01 -1.849128305912017822e-02 -1.752886474132537842e-01 7.178737968206405640e-02 -2.578060626983642578e-01 -1.263251602649688721e-01 1.335413157939910889e-01 8.060742169618606567e-02 -3.230417072772979736e-01 -2.331377565860748291e-02 2.316945195198059082e-01 -1.978950574994087219e-02 -2.130121141672134399e-01 2.849446535110473633e-01 -1.667939424514770508e-01 -3.598560392856597900e-02 6.007620692253112793e-02 7.496974617242813110e-02 1.296679079532623291e-01 8.754742890596389771e-02 2.851029038429260254e-01 -1.292223632335662842e-01 -5.673810839653015137e-02 1.515781432390213013e-01 3.126333653926849365e-01 -2.927329242229461670e-01 -1.583798825740814209e-01 2.728683054447174072e-01 2.030124515295028687e-01 -4.081615246832370758e-03 1.598140299320220947e-01
4.594284668564796448e-02 -9.199234098196029663e-02 -2.560642361640930176e-01 -2.314640954136848450e-02 5.149090886116027832e-01 3.383259102702140808e-02 -5.507908016443252563e-02 2.097655087709426880e-01 9.635086357593536377e-02 -1.203528493642807007e-01 5.430494621396064758e-02 -5.916679650545120239e-02 -1.642905175685882568e-02 -1.898593008518218994e-01 5.041773989796638489e-02 -1.459234058856964111e-01 -1.840752363204956055e-01 3.112617135047912598e-01 2.233641743659973145e-01 -6.640295684337615967e-02 2.672847211360931396e-01 3.203319013118743896e-01 -4.291083663702011108e-02 -2.748835384845733643e-01 -2.869697846472263336e-02 1.113924309611320496e-01 5.096527561545372009e-02 -1.697133183479309082e-01 1.613185852766036987e-01 -1.718482701107859612e-03 4.825090989470481873e-02 -1.006468832492828369e-01
-6.267103552818298340e-02 5.770299583673477173e-02 -7.584439963102340698e-02 1.063364148139953613e-01 1.236913204193115234e-01 1.872690021991729736e-01 1.663596928119659424e-02 -1.956982165575027466e-02 7.502178102731704712e-02 -6.689494848251342773e-02 -5.529814213514328003e-02 2.714189291000366211e-01 -1.929969489574432373e-01 -2.035369127988815308e-01 3.570380806922912598e-01 1.329724043607711792e-01 5.479545146226882935e-02 5.228229761123657227e-01 -1.365028917789459229e-01 7.038069516420364380e-02 3.658680245280265808e-02 3.080189526081085205e-01 -8.280125260353088379e-02 6.558974832296371460e-02 -2.270220518112182617e-01 1.975337564945220947e-01 2.136899381875991821e-01 7.896333932876586914e-02 -1.119219362735748291e-01 1.571276485919952393e-01 1.489480137825012207e-01 -6.948435306549072266e-02
1.329245865345001221e-01 -2.921677529811859131e-01 -2.010934054851531982e-01 2.036738395690917969e-01 2.365520596504211426e-01 -1.282988116145133972e-02 1.811634562909603119e-02 -1.338311564177274704e-02 -4.456032440066337585e-02 -2.054275944828987122e-02 1.206678003072738647e-01 -1.818333715200424194e-01 -1.441305875778198242e-01 -5.349362269043922424e-02 -2.608572132885456085e-02 2.659256383776664734e-02 -2.496014982461929321e-01 -6.149447057396173477e-03 -1.539856493473052979e-01 4.225273728370666504e-01 5.412338674068450928e-02 3.321107327938079834e-01 2.250232249498367310e-01 -9.928292036056518555e-02 1.954372674226760864e-01 1.110994070768356323e-01 1.099887192249298096e-01 -1.313644945621490479e-01 1.671805530786514282e-01 2.764863073825836182e-01 -2.147010415792465210e-01 1.211672797799110413e-01
-3.409908115863800049e-01 -2.051599770784378052e-01 1.646950244903564453e-01 2.565225362777709961e-01 2.495612949132919312e-01 1.702755838632583618e-01 -2.174910902976989746e-02 2.954404354095458984e-01 -1.877664029598236084e-02 -1.530051529407501221e-01 -2.803043425083160400e-01 1.659246236085891724e-01 -2.308634221553802490e-01 -5.086562782526016235e-02 1.762638241052627563e-01 -2.102340906858444214e-01 -1.271468307822942734e-02 6.019400805234909058e-02 -4.473221302032470703e-02 -1.368297636508941650e-01 9.256178140640258789e-02 3.686684370040893555e-01 2.361742258071899414e-01 -1.478133797645568848e-01 1.248781606554985046e-01 -4.146648943424224854e-02 1.161716878414154053e-01 -1.199459582567214966e-01 -1.553210802376270294e-02 5.183232575654983521e-02 9.889528155326843262e-02 6.428036838769912720e-02
-2.177662253379821777e-01 1.298268139362335205e-01 -1.621821522712707520e-01 -1.843591183423995972e-01 2.596541047096252441e-01 1.171679720282554626e-01 1.842399835586547852e-01 7.359044998884201050e-02 1.497527211904525757e-01 -2.104025632143020630e-01 9.609390050172805786e-02 1.246809810400009155e-01 -1.792647317051887512e-02 -2.005554139614105225e-01 -1.424121018499135971e-02 -3.089951574802398682e-01 -1.547265350818634033e-01 3.413756787776947021e-01 -2.171344906091690063e-01 1.351619604974985123e-02 2.104874514043331146e-02 1.761081367731094360e-01 2.770504355430603027e-01 -1.429549306631088257e-01 9.387509524822235107e-02 2.522169947624206543e-01 -7.652661204338073730e-02 -7.432547211647033691e-02 1.205889433622360229e-01 1.630636155605316162e-01 -2.483649700880050659e-01 1.553804576396942139e-01
-2.498415112495422363e-01 -1.335865259170532227e-01 -2.423474378883838654e-02 -4.524922370910644531e-02 -1.077636703848838806e-02 -6.340571492910385132e-02 -5.770989134907722473e-02 -1.096042171120643616e-01 2.141969501972198486e-01 -2.668609321117401123e-01 -6.272460520267486572e-02 2.405284494161605835e-01 -2.463941574096679688e-01 -2.045883685350418091e-01 1.376887410879135132e-01 -3.009289875626564026e-02 -6.775157060474157333e-03 2.135428786277770996e-01 1.037415862083435059e-01 -3.998225554823875427e-02 -5.248819664120674133e-02 3.330430388450622559e-01 7.025764137506484985e-02 -1.299487054347991943e-01 -2.828598618507385254e-01 4.183659330010414124e-02 4.249077737331390381e-01 -2.352520972490310669e-01 1.847059875726699829e-01 -1.462296396493911743e-01 2.834042347967624664e-02 1.698523759841918945e-01
5.666536465287208557e-02 -1.843746900558471680e-01 2.142366468906402588e-01 2.505544945597648621e-02 -1.005665585398674011e-01 4.934554174542427063e-02 1.881900429725646973e-01 -3.850802034139633179e-02 -1.909022182226181030e-01 -2.741086781024932861e-01 2.019933983683586121e-02 -6.122836098074913025e-02 -1.857802122831344604e-01 -2.571087479591369629e-01 2.717410922050476074e-01 1.690589785575866699e-01 -2.093956172466278076e-01 3.634931445121765137e-01 8.381846547126770020e-02 1.698990911245346069e-01 5.717482417821884155e-02 2.304963171482086182e-01 1.669607460498809814e-01 -3.308794498443603516e-01 -1.067101657390594482e-01 1.546015590429306030e-01 -8.770243078470230103e-02 2.352349087595939636e-02 3.627857938408851624e-02 1.383352428674697876e-01 -2.240937054157257080e-01 1.679857969284057617e-01
-2.499048262834548950e-01 -3.680744394659996033e-02 -2.577740848064422607e-01 -7.226309180259704590e-02 -1.484610736370086670e-01 2.046663127839565277e-02 1.252820044755935669e-01 1.336125284433364868e-01 -1.323353052139282227e-01 -1.179685443639755249e-01 -1.830842345952987671e-01 3.980997204780578613e-01 4.429740831255912781e-02 -4.110200107097625732e-01 3.397699072957038879e-02 -6.823197007179260254e-02 -2.717226743698120117e-01 9.868720918893814087e-02 -8.056047558784484863e-02 -1.827541738748550415e-01 5.277526378631591797e-02 1.238260865211486816e-01 2.262995243072509766e-01 -2.085374593734741211e-01 1.533930450677871704e-01 1.602612882852554321e-01 -7.684426009654998779e-02 -8.291321992874145508e-02 2.070134133100509644e-01 1.325253099203109741e-01 -2.018523961305618286e-01 9.455170482397079468e-02
-1.152179017663002014e-01 -2.698462605476379395e-01 3.445519134402275085e-02 1.498072594404220581e-01 2.026158273220062256e-01 -1.603922247886657715e-01 2.655445337295532227e-01 1.563909463584423065e-02 -4.250052571296691895e-02 -1.983606517314910889e-01 -2.012211829423904419e-01 1.492090821266174316e-01 -3.848581016063690186e-01 -2.311103492975234985e-01 2.472029030323028564e-01 3.488885611295700073e-02 -1.184206306934356689e-01 1.191210597753524780e-01 -5.432985350489616394e-02 -1.285733729600906372e-01 -1.877507567405700684e-01 2.275806963443756104e-01 2.683618962764739990e-01 5.592825263738632202e-02 -1.661069691181182861e-01 7.085480540990829468e-02 2.273802645504474640e-02 -1.746566295623779297e-01 1.308198720216751099e-01 -1.103252917528152466e-01 3.730003908276557922e-02 -2.842255234718322754e-01
1.379542797803878784e-01 -2.533387839794158936e-01 2.962773293256759644e-02 4.327951371669769287e-02 -4.199481569230556488e-03 5.826721340417861938e-02 -1.202638726681470871e-02 7.821916043758392334e-02 -2.770045101642608643e-01 -1.592358052730560303e-01 9.510940313339233398e-02 -8.588409982621669769e-03 -2.011303007602691650e-01 -3.045283555984497070e-01 -4.719156771898269653e-02 -2.030417472124099731e-01 -1.428155750036239624e-01 3.379440009593963623e-01 -8.637394011020660400e-02 6.639676541090011597e-02 -1.861168593168258667e-01 4.012300968170166016e-01 -2.165701687335968018e-01 1.459850519895553589e-01 -1.442863196134567261e-01 2.317467629909515381e-01 1.682021319866180420e-01 -1.096233054995536804e-01 3.134370967745780945e-02 5.251737311482429504e-02 -3.602894023060798645e-02 -2.938146293163299561e-01
-1.883207857608795166e-01 -3.775007128715515137e-01 -3.771474957466125488e-01 1.660057604312896729e-01 -1.507058888673782349e-01 -1.658331900835037231e-01 -8.804182708263397217e-02 1.133772879838943481e-01 1.302700489759445190e-01 -2.145426124334335327e-01 4.222036339342594147e-03 -1.393067240715026855e-01 -1.386266946792602539e-01 -2.605588547885417938e-02 3.714758157730102539e-02 -2.289528101682662964e-01 -1.719412505626678467e-01 1.525914669036865234e-01 -6.554996967315673828e-02 -3.055110946297645569e-02 -7.030808925628662109e-02 2.797113358974456787e-01 4.934097081422805786e-02 -4.191206097602844238e-01 4.537243768572807312e-02 1.297648847103118896e-01 -1.841588020324707031e-01 -7.207402586936950684e-02 1.177222803235054016e-01 1.224864348769187927e-01 4.936124011874198914e-02 1.289642751216888428e-01
-6.489023566246032715e-02 -1.351374536752700806e-01 -2.213392872363328934e-03 -6.229055300354957581e-02 -5.286572873592376709e-02 -1.268336474895477295e-01 2.221213132143020630e-01 -1.991758309304714203e-02 -1.571147441864013672e-01 -2.690935432910919189e-01 1.516295075416564941e-01 1.031712591648101807e-01 -5.195570364594459534e-02 -2.044659256935119629e-01 2.774563729763031006e-01 1.710607707500457764e-01 -1.185102835297584534e-01 4.482224583625793457e-01 1.277289390563964844e-01 1.242150440812110901e-01 2.592562735080718994e-01 1.206709165126085281e-02 1.908909827470779419e-01 -2.928426265716552734e-01 -8.598970621824264526e-02 2.743515670299530029e-01 -6.101122498512268066e-02 -1.058714613318443298e-01 3.368899226188659668e-02 -1.289459597319364548e-02 -2.647671699523925781e-01 1.352760791778564453e-01
2.436200976371765137e-01 -3.539339303970336914e-01 1.119017228484153748e-01 2.641946971416473389e-01 1.496372520923614502e-01 -8.123849332332611084e-02 -1.340078413486480713e-01 9.561031125485897064e-03 -6.218609213829040527e-02 3.382878378033638000e-02 3.069704771041870117e-02 1.139062866568565369e-01 -1.651643365621566772e-01 -1.403110176324844360e-01 3.669188171625137329e-02 -1.307713687419891357e-01 9.177312999963760376e-02 3.173365890979766846e-01 -1.182926148176193237e-01 2.393962144851684570e-01 3.422616720199584961e-01 7.884835451841354370e-02 1.792951822280883789e-01 -1.920023709535598755e-01 5.762428417801856995e-02 2.206192910671234131e-01 -9.502851963043212891e-02 -2.397196143865585327e-01 2.055772393941879272e-01 1.418623477220535278e-01 -2.172477096319198608e-01 2.834275551140308380e-02
-1.626473218202590942e-01 -2.881990075111389160e-01 1.935164183378219604e-01 5.842811614274978638e-02 -2.328364737331867218e-02 -1.547320038080215454e-01 2.076659947633743286e-01 -3.481131792068481445e-02 -1.042499169707298279e-01 4.306257143616676331e-02 1.265928894281387329e-01 9.613792598247528076e-02 -2.976770401000976562e-01 -2.615040242671966553e-01 2.679249048233032227e-01 -9.222295135259628296e-02 2.042875587940216064e-01 3.599473237991333008e-01 -9.884577989578247070e-02 1.065366491675376892e-01 5.622353777289390564e-02 1.272117346525192261e-01 7.953014224767684937e-02 -2.701662778854370117e-01 -6.554984301328659058e-02 2.042456865310668945e-01 -5.733740702271461487e-02 1.005977839231491089e-01 2.341787889599800110e-02 1.531504690647125244e-01 -3.599191904067993164e-01 -3.856891393661499023e-02
7.267739623785018921e-02 -3.414711654186248779e-01 -3.099413216114044189e-02 -1.739525049924850464e-01 1.708472967147827148e-01 1.438208520412445068e-01 1.231995671987533569e-01 -3.302381634712219238e-01 7.272975891828536987e-02 -1.546354293823242188e-01 1.110578030347824097e-01 1.329830661416053772e-02 -9.846529364585876465e-02 1.667202115058898926e-01 1.908832192420959473e-01 8.205708861351013184e-02 -9.341068565845489502e-02 2.920748889446258545e-01 -1.438722759485244751e-02 -2.239195406436920166e-01 1.624411940574645996e-01 3.411483764648437500e-01 1.424278914928436279e-01 -2.039758414030075073e-01 -2.729212343692779541e-01 1.167367324233055115e-01 2.637699432671070099e-02 -4.334366321563720703e-02 2.193136811256408691e-01 4.549707844853401184e-02 -2.250658571720123291e-01 9.930221736431121826e-02
-1.131978706325753592e-06 -1.493518203496932983e-01 4.708250612020492554e-02 -3.961339294910430908e-01 1.785318702459335327e-01 -6.709248572587966919e-02 2.403794974088668823e-02 2.841249108314514160e-01 -1.351514011621475220e-01 -3.218431472778320312e-01 -4.322940856218338013e-02 2.432032227516174316e-01 -4.628094732761383057e-01 -1.564635038375854492e-01 1.833499222993850708e-02 1.635006070137023926e-01 -1.340249180793762207e-02 1.500472277402877808e-01 -1.059331968426704407e-01 -3.429964557290077209e-02 -2.318235635757446289e-01 -3.620167449116706848e-02 1.421643942594528198e-01 -3.144677579402923584e-01 3.877853229641914368e-02 4.943450167775154114e-02 6.058528274297714233e-02 -1.933105476200580597e-02 7.628777623176574707e-02 -8.977042883634567261e-02 -1.245711371302604675e-01 -7.505895942449569702e-02
-6.577789038419723511e-02 -1.631488204002380371e-01 -3.049890697002410889e-01 -4.895697906613349915e-02 1.095281392335891724e-01 -1.228421553969383240e-01 -2.900655567646026611e-01 2.556348219513893127e-02 -1.895708739757537842e-01 -3.418665006756782532e-02 -3.649714589118957520e-02 3.750497400760650635e-01 -1.325946897268295288e-01 -1.767352372407913208e-01 1.485889256000518799e-01 -2.482857406139373779e-01 5.929725617170333862e-02 2.225869596004486084e-01 -3.029929399490356445e-01 1.114963516592979431e-01 8.883663266897201538e-02 1.768506169319152832e-01 -4.235437139868736267e-02 -5.726826190948486328e-02 4.509586095809936523e-02 2.698462828993797302e-02 -3.165517449378967285e-01 -1.995757967233657837e-01 1.617819666862487793e-01 -1.994966901838779449e-02 -2.788780331611633301e-01 -3.795587271451950073e-02
5.460185930132865906e-02 -1.926940828561782837e-01 -2.511472702026367188e-01 -8.640974760055541992e-02 1.096795499324798584e-01 1.284037381410598755e-01 -1.829156279563903809e-01 3.420757949352264404e-01 -2.227462828159332275e-01 -2.466300874948501587e-01 2.064723670482635498e-01 1.676654070615768433e-02 -2.422903478145599365e-01 -2.815903425216674805e-01 1.714585721492767334e-01 -1.369638592004776001e-01 5.102688446640968323e-03 1.213888227939605713e-01 2.436683885753154755e-02 -8.286128193140029907e-02 1.850558370351791382e-01 9.830031543970108032e-02 2.693223357200622559e-01 -9.206843376159667969e-02 1.673039048910140991e-01 -9.958928450942039490e-03 9.656646847724914551e-02 -4.932940378785133362e-02 1.676876544952392578e-01 2.133288830518722534e-01 -2.712694704532623291e-01 -1.914194524288177490e-01
-6.815726310014724731e-02 -1.548523306846618652e-01 -8.291152119636535645e-02 -1.654333472251892090e-01 3.087888062000274658e-01 1.034137681126594543e-01 -1.824193894863128662e-01 2.030385732650756836e-01 -1.112540904432535172e-02 -2.419522553682327271e-01 1.367757022380828857e-01 -7.247099652886390686e-03 -2.454583793878555298e-01 -4.052427709102630615e-01 1.034536585211753845e-01 1.252160966396331787e-01 -2.238615229725837708e-02 -1.501940842717885971e-02 7.731400430202484131e-03 -7.604439556598663330e-02 2.177214026451110840e-01 2.798940241336822510e-01 2.708292007446289062e-01 -3.283890709280967712e-02 2.204975187778472900e-01 9.442726522684097290e-02 5.779929086565971375e-02 1.222786158323287964e-01 1.344538927078247070e-01 1.735896766185760498e-01 -2.147989869117736816e-01 -2.266952991485595703e-01
-6.725961714982986450e-02 -1.097131371498107910e-01 -1.914624124765396118e-01 6.365156173706054688e-02 -1.045431569218635559e-02 -5.005316436290740967e-02 -3.011158108711242676e-01 2.764275670051574707e-01 1.761871874332427979e-01 5.116127431392669678e-02 -8.767846040427684784e-03 2.442163825035095215e-01 4.183638468384742737e-02 -1.582111567258834839e-01 2.059652805328369141e-01 -4.866418987512588501e-02 6.678568199276924133e-03 1.993972621858119965e-02 2.710663378238677979e-01 8.792298287153244019e-02 2.799175381660461426e-01 4.506285190582275391e-01 4.413632676005363464e-02 -2.790705561637878418e-01 -1.189497038722038269e-01 1.427464634180068970e-01 -2.236997149884700775e-02 -2.285792380571365356e-01 1.092583462595939636e-01 -2.668467536568641663e-02 1.272971089929342270e-02 -2.551460564136505127e-01
-1.819703131914138794e-01 -1.006677895784378052e-01 -1.317430287599563599e-01 2.004460245370864868e-01 -2.092464268207550049e-02 3.723975419998168945e-01 -5.918133258819580078e-02 6.754961609840393066e-02 -1.033977419137954712e-01 -1.284982264041900635e-01 4.594437777996063232e-02 3.741522505879402161e-02 -4.521045088768005371e-02 -9.581686556339263916e-02 2.372215539216995239e-01 -9.176482260227203369e-02 -1.101346313953399658e-01 1.501204818487167358e-02 -4.483998715877532959e-01 2.071594744920730591e-01 -2.675788402557373047e-01 3.237623870372772217e-01 -1.128993034362792969e-01 -1.457144916057586670e-01 -3.046379089355468750e-01 6.574609130620956421e-02 -9.944553673267364502e-02 -9.284091740846633911e-02 1.638804525136947632e-01 5.992381647229194641e-02 -1.805127114057540894e-01 -1.149877789430320263e-03
1.218642592430114746e-01 -4.508751928806304932e-01 -1.150476410984992981e-01 1.686192750930786133e-01 1.863480731844902039e-02 4.643288627266883850e-02 1.085848882794380188e-01 1.194193363189697266e-01 -5.727746989578008652e-03 1.600844226777553558e-02 1.675842553377151489e-01 -4.599602147936820984e-02 -1.088451370596885681e-01 5.468622967600822449e-02 2.291826158761978149e-01 -1.969748735427856445e-02 -2.098971605300903320e-02 2.652124762535095215e-01 -2.117566764354705811e-01 1.527026109397411346e-02 4.893073067069053650e-02 4.573781490325927734e-01 1.839921027421951294e-01 -1.436256915330886841e-01 -1.127547919750213623e-01 3.517883419990539551e-01 -3.319938108325004578e-02 1.854092776775360107e-01 -3.106583096086978912e-02 -1.276430934667587280e-01 1.334857940673828125e-01 -1.563690304756164551e-01
1.314105391502380371e-01 -1.731593310832977295e-01 -8.648454211652278900e-03 -1.805945932865142822e-01 -9.453084319829940796e-02 -4.006024822592735291e-02 -1.060067117214202881e-01 2.366447299718856812e-01 -1.925085633993148804e-01 -1.008601263165473938e-01 -9.320027381181716919e-02 3.370695114135742188e-01 -1.276827901601791382e-01 -9.707998484373092651e-02 2.565417587757110596e-01 -6.693203747272491455e-02 -1.708608865737915039e-01 -3.615611046552658081e-02 -5.495343357324600220e-02 -3.004119396209716797e-01 -2.477640360593795776e-01 1.002616360783576965e-01 4.647162929177284241e-02 -1.776109784841537476e-01 -2.572967708110809326e-01 3.156848847866058350e-01 7.351316511631011963e-02 -1.960787475109100342e-01 2.636374235153198242e-01 -7.466556038707494736e-03 -1.033880412578582764e-01 2.405240386724472046e-01
-6.567724049091339111e-02 -2.462621778249740601e-01 -1.898648291826248169e-01 7.486489415168762207e-02 -7.944028824567794800e-02 1.852095574140548706e-01 -2.903712391853332520e-01 1.751780360937118530e-01 8.142795413732528687e-02 -1.642905473709106445e-01 5.173498019576072693e-02 1.640777289867401123e-01 -1.105205938220024109e-01 1.554906368255615234e-01 5.123597383499145508e-02 1.901336610317230225e-01 -3.924205005168914795e-01 2.598994970321655273e-01 -1.979818493127822876e-01 1.202046647667884827e-01 -2.101514190435409546e-01 2.832673788070678711e-01 5.386225134134292603e-02 -2.126192115247249603e-02 -3.519981801509857178e-01 -3.612582385540008545e-02 -2.120202332735061646e-01 -4.151916597038507462e-03 -6.097538862377405167e-03 1.042036339640617371e-01 -1.592314988374710083e-02 1.229323670268058777e-01
3.219560906291007996e-02 -1.795648783445358276e-01 -1.844054758548736572e-01 -5.679716542363166809e-02 -4.824310541152954102e-02 -1.831127516925334930e-02 -1.703160107135772705e-01 3.155612349510192871e-01 1.321434825658798218e-01 -3.003749251365661621e-01 -1.710870536044239998e-03 -1.655433885753154755e-02 -2.128441073000431061e-02 2.282973080873489380e-01 2.456369847059249878e-01 6.957381218671798706e-02 2.742220275104045868e-02 2.998334169387817383e-01 -3.328149914741516113e-01 2.762540578842163086e-01 -2.065612673759460449e-01 3.385622799396514893e-01 -1.231070011854171753e-01 -1.120165809988975525e-01 3.210555016994476318e-02 2.136570960283279419e-01 3.433887660503387451e-02 5.388755723834037781e-02 3.932072594761848450e-02 6.789897382259368896e-02 -2.299465388059616089e-01 8.294052677229046822e-04
9.124187380075454712e-02 -2.447811812162399292e-01 2.000749260187149048e-01 -1.397827565670013428e-01 -3.971983119845390320e-02 -2.116453051567077637e-01 -2.558558247983455658e-02 2.326499074697494507e-01 1.990998685359954834e-01 -1.890516132116317749e-01 8.080690354108810425e-02 1.771282851696014404e-01 -2.118526212871074677e-02 -5.756337195634841919e-02 1.526045799255371094e-01 3.363095596432685852e-02 -1.906384080648422241e-01 3.427259325981140137e-01 -1.907768547534942627e-01 3.352334722876548767e-02 3.797740936279296875e-01 3.524291217327117920e-01 1.641721427440643311e-01 -5.588269606232643127e-02 -2.007332891225814819e-01 9.935796260833740234e-02 -1.111184284090995789e-01 1.727307680994272232e-03 -1.680235713720321655e-01 1.321473270654678345e-01 1.202862709760665894e-01 1.305965334177017212e-01
1.408283561468124390e-01 -1.938385814428329468e-01 -2.935790121555328369e-01 -2.462304197251796722e-02 4.911589995026588440e-02 -2.148587442934513092e-02 9.518407285213470459e-02 1.760755032300949097e-01 3.963252902030944824e-02 6.270158290863037109e-02 7.144200056791305542e-02 1.046037152409553528e-01 -2.000952064990997314e-01 -3.393830358982086182e-01 1.725023984909057617e-01 -2.025305293500423431e-03 -3.826214000582695007e-02 2.805706262588500977e-01 1.974728330969810486e-02 1.091637387871742249e-01 1.175894513726234436e-01 1.246689781546592712e-01 1.172547936439514160e-01 -1.949106007814407349e-01 -4.407023787498474121e-01 3.496651053428649902e-01 -9.514510631561279297e-02 -6.545016914606094360e-02 -2.723639905452728271e-01 1.889250800013542175e-02 -1.560229342430830002e-02 1.677261441946029663e-01
6.654939055442810059e-02 -2.103427946567535400e-01 -2.146007716655731201e-01 -5.530010536313056946e-02 1.389114111661911011e-01 1.654430031776428223e-01 4.340349137783050537e-02 -3.500320762395858765e-02 -3.428417742252349854e-01 8.558890223503112793e-02 1.337683945894241333e-01 4.481463134288787842e-01 -1.485652327537536621e-01 -2.185058593750000000e-01 1.265994906425476074e-01 -3.169227391481399536e-02 2.796804904937744141e-02 1.804763227701187134e-01 -1.288480758666992188e-01 2.141031920909881592e-01 9.616065025329589844e-02 3.134330213069915771e-01 -3.319310843944549561e-01 8.626935631036758423e-02 -1.690546572208404541e-01 1.986410319805145264e-01 -1.097720935940742493e-01 1.172322556376457214e-01 -2.111097797751426697e-02 5.329965427517890930e-02 -5.807694047689437866e-02 -2.451701462268829346e-02
1.343077868223190308e-01 -4.550763666629791260e-01 3.028596043586730957e-01 2.833297662436962128e-02 -1.176092699170112610e-01 -1.386625021696090698e-01 -4.785936325788497925e-03 8.863585442304611206e-02 -2.037525773048400879e-01 -6.580014526844024658e-02 -4.825850203633308411e-02 1.262039039283990860e-02 -3.274832963943481445e-01 -2.251422703266143799e-01 1.638827472925186157e-02 -1.799427568912506104e-01 -2.560100853443145752e-01 -1.842947117984294891e-02 -8.807037770748138428e-02 -1.886251568794250488e-02 3.563910722732543945e-02 2.244134247303009033e-01 -6.757531315088272095e-02 2.865422330796718597e-02 -3.326651155948638916e-01 1.789171099662780762e-01 2.672223374247550964e-02 -8.185949921607971191e-02 8.647835254669189453e-02 2.207230329513549805e-01 -2.193806916475296021e-01 -1.306030005216598511e-01
3.324240148067474365e-01 -1.290761381387710571e-01 -3.633860498666763306e-03 -2.627457082271575928e-01 5.808930099010467529e-02 -8.234404027462005615e-02 1.660621017217636108e-01 2.008834332227706909e-01 1.350824683904647827e-01 -1.943988651037216187e-01 -8.444088697433471680e-02 1.046173423528671265e-01 -1.540234535932540894e-01 -2.996197640895843506e-01 1.564816087484359741e-01 -1.104409992694854736e-01 -7.596570253372192383e-02 1.283666342496871948e-01 -1.720236837863922119e-01 8.756867796182632446e-02 1.635756045579910278e-01 2.135248333215713501e-01 3.094099164009094238e-01 -1.872065216302871704e-01 -2.453568279743194580e-01 3.293733596801757812e-01 -1.330462992191314697e-01 -7.603427767753601074e-02 -1.317790895700454712e-01 -1.484326273202896118e-01 7.924468070268630981e-02 -3.034096769988536835e-02
-1.920879632234573364e-01 -7.407218962907791138e-02 -3.444436192512512207e-01 2.988868393003940582e-02 -1.802626810967922211e-02 -1.226968765258789062e-01 -6.669595092535018921e-02 2.366941720247268677e-01 1.392797529697418213e-01 1.644332557916641235e-01 -6.410212256014347076e-03 2.301020175218582153e-01 -2.369561605155467987e-02 -2.737973630428314209e-01 2.252163887023925781e-01 -1.579142510890960693e-01 3.334914520382881165e-02 -6.629648059606552124e-02 6.701782345771789551e-02 -1.059601083397865295e-01 2.436524629592895508e-01 3.016495108604431152e-01 -4.379070922732353210e-02 -3.489377200603485107e-01 -2.646147906780242920e-01 1.057864427566528320e-01 7.347062975168228149e-02 -2.144589871168136597e-01 8.142173290252685547e-02 -9.243769943714141846e-02 -9.067853912711143494e-03 -2.617226541042327881e-01
1.269909888505935669e-01 -1.328482478857040405e-01 -8.351433277130126953e-02 3.118474036455154419e-02 6.959034502506256104e-02 2.552590966224670410e-01 -2.592287063598632812e-01 3.282926976680755615e-01 1.084870091290213168e-04 -9.368395060300827026e-02 1.107870340347290039e-01 -1.557286381721496582e-01 -1.732837557792663574e-01 -3.585590720176696777e-01 1.912663877010345459e-01 6.138170138001441956e-02 -7.496615499258041382e-02 1.244892477989196777e-01 -2.261544466018676758e-01 -7.419747859239578247e-02 2.033655941486358643e-01 1.803175806999206543e-01 1.917454600334167480e-01 3.048612736165523529e-02 -1.073922887444496155e-01 -1.937451064586639404e-01 1.031804233789443970e-01 -3.039166033267974854e-01 2.657740116119384766e-01 7.894246280193328857e-02 -2.230762541294097900e-01 -3.176490962505340576e-02
1.468715351074934006e-02 -2.245441079139709473e-01 -3.077236711978912354e-01 -5.834171548485755920e-03 8.875755220651626587e-02 3.244024217128753662e-01 -8.407706022262573242e-02 -1.442377269268035889e-02 -5.181395262479782104e-02 1.095143705606460571e-01 4.728046804666519165e-02 7.374059408903121948e-02 -2.891573905944824219e-01 -3.019884824752807617e-01 3.034238517284393311e-01 1.037275269627571106e-01 -5.320224445313215256e-03 3.028765916824340820e-01 -4.684441536664962769e-02 2.133956700563430786e-01 5.957610160112380981e-02 9.603295475244522095e-02 2.530919015407562256e-01 -1.324684917926788330e-01 -2.137317359447479248e-01 2.969162464141845703e-01 8.201331645250320435e-02 1.058331181411631405e-04 -1.510593444108963013e-01 -1.430583298206329346e-01 2.980204857885837555e-02 1.250988245010375977e-01
3.859864547848701477e-02 -3.779846727848052979e-01 3.055533207952976227e-02 -1.403613090515136719e-01 -2.377175353467464447e-02 -7.209105789661407471e-02 -3.731158748269081116e-02 7.097268011420965195e-03 -2.286885678768157959e-01 -6.706713140010833740e-02 8.879838883876800537e-02 -1.286573112010955811e-01 -1.475410163402557373e-01 -2.577213943004608154e-01 1.710335761308670044e-01 6.293924152851104736e-02 -8.827141672372817993e-02 1.017675474286079407e-01 7.203618437051773071e-02 -4.533526673913002014e-02 4.481290280818939209e-02 4.412076473236083984e-01 2.702320814132690430e-01 -3.100393116474151611e-01 -2.559187412261962891e-01 2.607111334800720215e-01 -2.206676155328750610e-01 -3.198219463229179382e-02 -1.127748712897300720e-01 -1.789934039115905762e-01 -3.643044829368591309e-02 6.841250509023666382e-02
-1.518604457378387451e-01 -2.459418326616287231e-01 -1.696905195713043213e-01 7.996944338083267212e-02 2.399208694696426392e-01 2.033379860222339630e-02 3.168379068374633789e-01 2.669495530426502228e-02 1.444350033998489380e-01 -1.173429340124130249e-01 -3.111988604068756104e-01 3.203285858035087585e-02 2.684440091252326965e-02 -3.069404065608978271e-01 9.659874439239501953e-02 2.129303216934204102e-01 3.729063272476196289e-02 2.370467185974121094e-01 -1.323447972536087036e-01 2.913403138518333435e-02 -3.858158364892005920e-02 3.803012967109680176e-01 1.718793213367462158e-01 -1.431700289249420166e-01 -1.002696156501770020e-01 1.128303110599517822e-01 2.432753890752792358e-01 -1.523405462503433228e-01 3.650414571166038513e-02 7.100386172533035278e-02 -2.070848494768142700e-01 -1.163810938596725464e-01
1.744631677865982056e-01 -2.700171470642089844e-01 1.174634546041488647e-01 -8.183357119560241699e-02 -9.633426368236541748e-02 3.247146308422088623e-02 -1.155932992696762085e-01 -1.351575553417205811e-01 5.057108402252197266e-02 -2.712561190128326416e-02 2.197389900684356689e-01 2.058039978146553040e-02 -7.202348113059997559e-02 5.526396259665489197e-02 3.082093000411987305e-01 -1.003584787249565125e-01 -7.309754937887191772e-02 8.075858652591705322e-02 6.199056655168533325e-02 -2.349761277437210083e-01 1.968299299478530884e-01 5.817744135856628418e-01 1.342242360115051270e-01 -1.285382509231567383e-01 -2.665401101112365723e-01 2.541489601135253906e-01 -1.831872947514057159e-02 7.673496007919311523e-02 9.074611216783523560e-02 1.163516938686370850e-02 -1.587707549333572388e-01 1.038536950945854187e-01
-1.218524277210235596e-01 -2.608090341091156006e-01 -2.321170866489410400e-01 5.547080934047698975e-02 1.467829197645187378e-01 -2.659961283206939697e-01 1.440549045801162720e-01 3.598662838339805603e-02 1.636787056922912598e-01 -1.588138788938522339e-01 -2.880196273326873779e-01 1.425654143095016479e-01 2.367882244288921356e-02 -3.126776516437530518e-01 2.219838351011276245e-01 1.977820098400115967e-01 1.802012510597705841e-02 1.817252784967422485e-01 -2.588777244091033936e-02 -9.883337467908859253e-02 4.877271130681037903e-02 2.764459252357482910e-01 2.553366124629974365e-01 -1.995569169521331787e-01 -1.562439501285552979e-01 -5.679839849472045898e-02 2.947360277175903320e-01 -1.282729059457778931e-01 6.695392727851867676e-02 6.638890504837036133e-02 -1.872240155935287476e-01 3.607698529958724976e-02
-1.421115696430206299e-01 -1.706485748291015625e-01 1.239707097411155701e-01 6.732825189828872681e-02 4.076289013028144836e-02 -1.312604844570159912e-01 2.771612107753753662e-01 -1.914020031690597534e-01 7.122172415256500244e-02 -2.628385722637176514e-01 -1.568677127361297607e-01 2.168011814355850220e-01 -8.686584979295730591e-02 -4.461248219013214111e-01 1.459123194217681885e-01 1.151940524578094482e-01 2.290606498718261719e-02 2.808286249637603760e-01 -7.921575754880905151e-02 -1.207040026783943176e-01 1.015626266598701477e-01 2.320381700992584229e-01 1.096609830856323242e-01 -2.782080769538879395e-01 -1.294788122177124023e-01 -4.131621867418289185e-02 2.593257427215576172e-01 -1.633006781339645386e-01 -1.410901779308915138e-03 4.710416495800018311e-02 -2.014393359422683716e-01 -5.034209415316581726e-02
-7.974705100059509277e-02 1.062782332301139832e-01 7.969063520431518555e-02 -8.166322857141494751e-02 -1.438661217689514160e-01 7.453189790248870850e-02 -2.220647186040878296e-01 2.490865252912044525e-02 9.490028023719787598e-03 -3.336023390293121338e-01 -6.966742873191833496e-02 1.861864626407623291e-01 -2.268395870923995972e-01 -2.108301371335983276e-01 1.094285249710083008e-01 -1.308367997407913208e-01 3.987193480134010315e-02 2.471749633550643921e-01 -1.681455993093550205e-03 1.913292706012725830e-01 9.560005366802215576e-02 2.935879528522491455e-01 1.332961171865463257e-01 -6.737390998750925064e-03 -4.837144315242767334e-01 1.271934509277343750e-01 -4.248932376503944397e-02 -6.253478676080703735e-02 2.845574021339416504e-01 -1.464764028787612915e-01 1.600082367658615112e-01 1.445557475090026855e-01
2.153868377208709717e-01 -3.759788870811462402e-01 1.917049884796142578e-01 -2.385424971580505371e-01 -2.360690236091613770e-01 -4.533923789858818054e-02 -4.157502576708793640e-02 1.007523760199546814e-01 -9.708992391824722290e-02 -1.416589170694351196e-01 1.852421760559082031e-01 1.753415465354919434e-01 -2.823897302150726318e-01 -2.807619571685791016e-01 3.792478516697883606e-02 9.065588563680648804e-02 -1.021438762545585632e-01 1.225063800811767578e-01 -6.500788778066635132e-02 -3.002146817743778229e-02 1.307635605335235596e-01 3.204043507575988770e-01 2.326509654521942139e-01 -1.604258418083190918e-01 -8.170348405838012695e-02 1.126901283860206604e-01 5.061252415180206299e-02 -1.306749582290649414e-01 -6.024054810404777527e-02 1.323883384466171265e-01 3.006612956523895264e-01 7.345756143331527710e-02
1.897201985120773315e-01 -1.727708578109741211e-01 2.414532937109470367e-03 2.232781648635864258e-01 -1.732153445482254028e-01 1.030465513467788696e-01 -1.730484813451766968e-01 5.051345378160476685e-02 7.158041000366210938e-02 -1.651493161916732788e-01 1.098572313785552979e-01 -5.087134614586830139e-02 -4.319987818598747253e-02 3.331707045435905457e-02 4.159584045410156250e-01 6.001542136073112488e-02 -1.501585394144058228e-01 3.477089107036590576e-01 -6.167175713926553726e-03 1.341044008731842041e-01 1.548826247453689575e-01 2.056375592947006226e-01 1.056742370128631592e-01 -1.238868385553359985e-01 2.770948782563209534e-02 1.871836036443710327e-01 1.273543834686279297e-01 -1.748107373714447021e-02 -2.647751569747924805e-01 3.410858213901519775e-01 -3.019632995128631592e-01 1.746206358075141907e-02
-7.802760601043701172e-02 -3.261877298355102539e-01 1.599549502134323120e-01 -1.348731517791748047e-01 2.194055020809173584e-01 -2.921137213706970215e-01 2.503141462802886963e-01 -1.902491897344589233e-01 -3.630968928337097168e-02 -2.020552158355712891e-01 -2.245997637510299683e-01 1.298269778490066528e-01 -7.312417030334472656e-02 -3.271238505840301514e-01 1.304749250411987305e-01 1.225185170769691467e-01 4.677768796682357788e-03 1.789200603961944580e-01 -1.223258599638938904e-01 -1.848578602075576782e-01 8.732975460588932037e-03 3.412640392780303955e-01 1.529065668582916260e-01 -1.306536346673965454e-01 -7.261375337839126587e-02 -2.558016916736960411e-03 1.656003594398498535e-01 -6.326194852590560913e-02 1.032822057604789734e-01 2.014870643615722656e-01 -1.766902506351470947e-01 -1.523523032665252686e-02
-5.182712897658348083e-02 -2.132113724946975708e-01 4.400980472564697266e-02 -4.429933056235313416e-02 -1.328283101320266724e-01 -8.807965368032455444e-02 2.222190648317337036e-01 -9.948176890611648560e-02 -1.674334108829498291e-01 -1.757489144802093506e-01 9.371411055326461792e-02 -2.512652985751628876e-02 -1.016851291060447693e-01 -1.831617057323455811e-01 3.006440997123718262e-01 1.469405889511108398e-01 -2.131098806858062744e-01 2.158827334642410278e-01 1.003338545560836792e-01 1.021427288651466370e-01 2.153982967138290405e-01 1.350207030773162842e-01 3.444384932518005371e-01 -3.831424713134765625e-01 -8.706303685903549194e-02 1.917477995157241821e-01 3.233765438199043274e-02 -1.802380234003067017e-01 7.819830626249313354e-02 -1.276745200157165527e-01 -2.947780191898345947e-01 9.644532948732376099e-02
-2.790339663624763489e-02 -1.534538567066192627e-01 -1.453860104084014893e-01 -5.251127481460571289e-02 1.809989809989929199e-01 -2.114216685295104980e-01 -1.417954415082931519e-01 2.320012599229812622e-01 3.184933960437774658e-02 2.209060490131378174e-01 7.003241777420043945e-02 1.312329769134521484e-01 -2.071144729852676392e-01 5.656722187995910645e-02 2.681948803365230560e-02 3.034128434956073761e-02 -3.859351202845573425e-02 1.733133494853973389e-01 -1.822111308574676514e-01 1.324107125401496887e-02 -6.230667605996131897e-02 4.461285173892974854e-01 -2.441370487213134766e-02 -1.814422160387039185e-01 -1.229681819677352905e-01 6.850763224065303802e-03 8.273531496524810791e-02 -2.376747578382492065e-01 3.619531393051147461e-01 1.294077634811401367e-01 -2.054185569286346436e-01 -3.330505490303039551e-01
-2.908689677715301514e-01 -4.256349429488182068e-02 -1.260505318641662598e-01 -2.486155033111572266e-01 1.448927223682403564e-01 1.406054496765136719e-01 -8.953169733285903931e-02 1.906813234090805054e-01 1.546234041452407837e-01 -9.477107226848602295e-02 2.630070447921752930e-01 3.692256808280944824e-01 -1.818670928478240967e-01 6.210954487323760986e-02 6.186804175376892090e-02 -3.068244755268096924e-01 -2.149845473468303680e-02 2.322929203510284424e-01 -2.508780956268310547e-01 2.439108639955520630e-01 -1.614393740892410278e-01 2.227987498044967651e-01 1.898487359285354614e-01 -7.181808352470397949e-02 -8.884888142347335815e-02 1.338742971420288086e-01 5.888219177722930908e-02 -8.145530521869659424e-02 5.536408722400665283e-02 -1.848503351211547852e-01 -9.228164702653884888e-02 -4.502817243337631226e-02
9.787085652351379395e-02 4.043851420283317566e-02 1.957875341176986694e-01 2.084054984152317047e-02 2.108085602521896362e-01 -4.828603193163871765e-02 2.196991890668869019e-01 1.070822705514729023e-03 5.264356732368469238e-02 -2.053231298923492432e-01 3.276627138257026672e-02 -1.331230998039245605e-01 -2.679406106472015381e-01 -3.298925459384918213e-01 -1.098725125193595886e-01 4.693238809704780579e-02 -3.920730054378509521e-01 3.615177273750305176e-01 -1.402986347675323486e-01 7.382180076092481613e-03 -1.595186889171600342e-01 2.374560087919235229e-01 8.541137725114822388e-02 -2.426283657550811768e-01 -1.105089932680130005e-01 9.315862506628036499e-02 6.869494169950485229e-02 3.781065810471773148e-03 3.215895593166351318e-01 7.828368246555328369e-02 -4.896294698119163513e-02 -8.147882670164108276e-02
-2.003112584352493286e-01 -1.079539209604263306e-01 -2.593986392021179199e-01 1.716621071100234985e-01 2.394097745418548584e-01 -4.533833265304565430e-02 -1.838858723640441895e-01 4.417217150330543518e-02 -8.602391183376312256e-02 -1.171311438083648682e-01 1.356531977653503418e-01 3.253355622291564941e-02 -1.824461221694946289e-01 -7.747413218021392822e-02 1.999744176864624023e-01 -2.895347476005554199e-01 -6.278349459171295166e-02 1.371668577194213867e-01 -3.337458893656730652e-02 -3.792949765920639038e-02 6.759766489267349243e-02 4.190092384815216064e-01 -1.406847499310970306e-02 -2.386771440505981445e-01 3.680535852909088135e-01 -1.093918234109878540e-01 1.846516281366348267e-01 -2.174926698207855225e-01 1.245498284697532654e-01 1.984166949987411499e-01 7.652551867067813873e-03 7.910361886024475098e-02
-9.458755142986774445e-03 -1.304879933595657349e-01 -1.531703583896160126e-02 1.682176440954208374e-02 -5.140934139490127563e-02 6.840483844280242920e-02 -3.595237135887145996e-01 3.510062396526336670e-01 1.176869682967662811e-02 1.107288524508476257e-01 -1.785266250371932983e-01 1.370556503534317017e-01 -8.840988390147686005e-03 -1.223304420709609985e-01 2.584148645401000977e-01 -2.949734032154083252e-01 3.303303197026252747e-02 1.506828665733337402e-01 -5.900353565812110901e-02 -1.593061387538909912e-01 2.057629078626632690e-01 3.677787780761718750e-01 1.279141455888748169e-01 -2.820199131965637207e-01 -4.491941537708044052e-03 3.033936321735382080e-01 -1.183551847934722900e-01 5.265070497989654541e-02 3.826136887073516846e-02 -9.394382685422897339e-02 -6.219780072569847107e-02 -2.038041651248931885e-01
7.243730872869491577e-02 -1.747768223285675049e-01 -2.851586043834686279e-01 1.301448494195938110e-01 -4.105367884039878845e-02 -1.530292332172393799e-01 1.259791944175958633e-02 2.865852713584899902e-01 -4.563397914171218872e-02 -3.226356506347656250e-01 3.884857892990112305e-02 1.440976411104202271e-01 1.527754962444305420e-01 3.398627042770385742e-02 2.671159207820892334e-01 2.111966535449028015e-02 -1.528148800134658813e-01 -1.116458550095558167e-01 -1.147768124938011169e-01 1.870289295911788940e-01 2.750747837126255035e-02 2.572810649871826172e-01 1.174359843134880066e-01 -8.112830668687820435e-02 -1.285016387701034546e-01 3.664752244949340820e-01 1.489139497280120850e-01 1.149794235825538635e-01 -1.368977278470993042e-01 2.741996049880981445e-01 -2.489446699619293213e-01 -1.428687721490859985e-01
-1.291415542364120483e-01 -3.692399263381958008e-01 -4.919813573360443115e-02 3.063236474990844727e-01 1.373820900917053223e-01 3.139184787869453430e-02 1.981633305549621582e-01 1.017369404435157776e-01 -3.443851470947265625e-01 1.082857884466648102e-02 1.920421570539474487e-01 -9.883981198072433472e-02 -3.613049685955047607e-01 -1.455732285976409912e-01 1.213554441928863525e-01 -1.916818618774414062e-01 -1.219327449798583984e-01 2.834233045578002930e-01 -2.017748504877090454e-01 2.761569917201995850e-01 -6.488917022943496704e-02 1.739857196807861328e-01 7.870363444089889526e-02 -2.467013150453567505e-02 -1.458442807197570801e-01 5.994343385100364685e-02 4.137562215328216553e-02 -1.040519922971725464e-01 8.275874890387058258e-03 1.332540065050125122e-01 -5.447452887892723083e-02 3.208854049444198608e-02
-4.141713082790374756e-01 -3.546382784843444824e-01 7.837349176406860352e-02 5.334604904055595398e-02 -2.161990404129028320e-01 4.515854641795158386e-02 -1.671463400125503540e-01 -4.101972654461860657e-02 -6.453467905521392822e-02 3.029648400843143463e-02 -5.977105721831321716e-02 2.134014815092086792e-01 -2.539910078048706055e-01 1.131523028016090393e-02 -1.806794293224811554e-02 -4.369715973734855652e-02 -1.868425868451595306e-03 1.532975286245346069e-01 -1.726575195789337158e-01 2.161007970571517944e-01 3.233325779438018799e-01 2.316341400146484375e-01 -2.072601020336151123e-02 -2.993594408035278320e-01 1.894214898347854614e-01 1.681804507970809937e-01 8.973590284585952759e-02 -1.881845481693744659e-02 5.396690592169761658e-02 -5.569300055503845215e-02 -2.508316636085510254e-01 6.688027828931808472e-02
1.745252162218093872e-01 -3.319037556648254395e-01 2.080841064453125000e-01 -2.317062169313430786e-01 -3.969546034932136536e-02 -1.816209703683853149e-01 1.784665137529373169e-01 -6.434550881385803223e-02 -7.486674189567565918e-02 -8.327377587556838989e-02 -9.305387735366821289e-03 7.080958038568496704e-02 -9.689294546842575073e-02 -1.608564704656600952e-01 2.613413631916046143e-01 6.909735500812530518e-02 -1.668073087930679321e-01 3.217715322971343994e-01 1.601398736238479614e-01 2.275412529706954956e-01 8.630898594856262207e-02 2.303822785615921021e-01 1.658299565315246582e-01 -2.740791141986846924e-01 -1.633536964654922485e-01 2.200796604156494141e-01 -1.096274852752685547e-01 4.471278563141822815e-02 7.278466969728469849e-02 -1.083047781139612198e-02 -2.876720428466796875e-01 -1.289661377668380737e-01
-1.362967044115066528e-01 -1.906700432300567627e-01 -1.936239749193191528e-01 1.133126839995384216e-01 -2.098941802978515625e-02 3.408998250961303711e-01 3.727623447775840759e-02 -1.031433790922164917e-01 1.469630165956914425e-03 -3.639999032020568848e-02 1.515136659145355225e-01 2.281970679759979248e-01 -2.446087002754211426e-01 -3.895381987094879150e-01 2.150841057300567627e-01 -2.027395647019147873e-03 1.834011077880859375e-01 7.039206475019454956e-02 -2.395626306533813477e-01 9.541122615337371826e-02 -7.854094728827476501e-04 1.464864015579223633e-01 -3.075491189956665039e-01 -3.055452108383178711e-01 -1.511886417865753174e-01 2.120434790849685669e-01 -1.830168002925347537e-05 1.544897109270095825e-01 -6.753548979759216309e-03 1.451167762279510498e-01 6.457825005054473877e-02 2.026150189340114594e-02
-2.475476861000061035e-01 -1.162469014525413513e-01 4.231024533510208130e-03 -3.326762840151786804e-02 2.860119640827178955e-01 -7.719600200653076172e-02 6.418839097023010254e-02 -1.459870189428329468e-01 -3.276376798748970032e-02 -1.606837660074234009e-01 -1.706077754497528076e-01 9.400677867233753204e-03 -2.505391538143157959e-01 -2.987895309925079346e-01 4.067112803459167480e-01 7.773819565773010254e-02 -1.759774684906005859e-01 2.759351432323455811e-01 -1.007017772644758224e-02 -6.693623214960098267e-02 -2.258440945297479630e-03 1.675271987915039062e-01 2.651348412036895752e-01 3.822426497936248779e-02 -1.763123124837875366e-01 -2.168959006667137146e-02 1.607585400342941284e-01 -3.451063632965087891e-01 9.713613986968994141e-02 -6.540694087743759155e-02 -8.530833572149276733e-02 -1.492983549833297729e-01
-4.909154400229454041e-02 -2.724130153656005859e-01 -1.294638961553573608e-01 -1.086947172880172729e-01 9.615942835807800293e-02 1.512763798236846924e-01 -7.646548748016357422e-02 -7.462744135409593582e-03 -1.586353033781051636e-01 -2.324779704213142395e-02 5.242830514907836914e-02 5.648804828524589539e-02 -1.024914607405662537e-01 -2.417227476835250854e-01 2.681978642940521240e-01 2.338861227035522461e-01 -1.042722724378108978e-02 3.414469957351684570e-01 3.215105086565017700e-02 9.858679771423339844e-02 7.835607230663299561e-02 2.593383491039276123e-01 9.115168452262878418e-02 -2.209181636571884155e-01 -2.631545066833496094e-01 4.518308937549591064e-01 1.153314299881458282e-02 1.295726597309112549e-01 -2.742817699909210205e-01 -5.887806415557861328e-02 -1.915078610181808472e-02 -4.705993086099624634e-02
6.506478041410446167e-02 2.034562975168228149e-01 1.155753154307603836e-02 1.405626833438873291e-01 -5.208738148212432861e-02 -1.471718102693557739e-01 -2.386444061994552612e-01 -1.026393547654151917e-01 1.629036106169223785e-02 -3.333960771560668945e-01 2.894986867904663086e-01 1.071351915597915649e-01 -2.020396292209625244e-01 -1.527876555919647217e-01 2.676635086536407471e-01 6.614625919610261917e-03 -3.582456111907958984e-01 2.154782414436340332e-01 -1.123875379562377930e-01 2.611601948738098145e-01 -8.721411973237991333e-02 2.372411638498306274e-01 1.093201339244842529e-01 2.514357306063175201e-02 -2.212936729192733765e-01 2.732023596763610840e-01 -9.930314868688583374e-02 -8.956830948591232300e-02 7.532973587512969971e-02 9.251730889081954956e-02 8.091925829648971558e-02 -7.556178420782089233e-02
6.696669757366180420e-02 -1.337491869926452637e-01 2.247924208641052246e-01 3.579140454530715942e-02 -5.056003481149673462e-02 -2.395169585943222046e-01 9.003245085477828979e-02 -2.098095715045928955e-01 -8.046708069741725922e-03 -8.458236232399940491e-03 -1.714505441486835480e-02 2.884654104709625244e-01 -2.492070794105529785e-01 -1.885658353567123413e-01 3.993848860263824463e-01 -2.033588737249374390e-01 3.634178638458251953e-02 2.063518613576889038e-01 1.069202926009893417e-02 8.679081499576568604e-02 -1.299557238817214966e-01 3.965918123722076416e-01 -1.321197599172592163e-01 -3.232855498790740967e-01 -7.850302755832672119e-02 3.232484310865402222e-02 2.197607010602951050e-01 6.512200087308883667e-02 1.208264194428920746e-02 -8.138754963874816895e-02 -4.983888939023017883e-02 -1.220981553196907043e-01
-1.691650301218032837e-01 -8.429080247879028320e-02 -2.767069451510906219e-02 4.429422784596681595e-03 -2.915847897529602051e-01 2.404092848300933838e-01 -3.024387359619140625e-01 1.380418986082077026e-01 6.275246292352676392e-02 -1.001803874969482422e-01 1.414324790239334106e-01 5.569730326533317566e-02 -2.316018939018249512e-01 -6.002926453948020935e-02 -1.501492690294981003e-02 -7.031276822090148926e-02 -3.559544682502746582e-03 2.695525884628295898e-01 2.837377414107322693e-02 -2.500929534435272217e-01 2.733335196971893311e-01 2.056889832019805908e-01 2.290689349174499512e-01 -8.318546414375305176e-02 -3.952425718307495117e-01 3.146300911903381348e-01 -5.229925364255905151e-02 -4.386854171752929688e-02 1.273836493492126465e-01 -2.135817892849445343e-02 -1.410266160964965820e-01 -4.223896935582160950e-02
4.773091152310371399e-02 -3.079558312892913818e-01 -2.148745059967041016e-01 1.176509559154510498e-01 2.848133677616715431e-03 -1.740183681249618530e-02 2.157816588878631592e-01 2.552414536476135254e-01 -2.722707986831665039e-01 1.509297937154769897e-01 -1.499126106500625610e-01 3.147887289524078369e-01 -2.014726400375366211e-01 9.522756189107894897e-02 -9.841044992208480835e-02 2.591649070382118225e-02 -8.236753940582275391e-02 1.227020565420389175e-02 -8.174178004264831543e-02 -7.805459946393966675e-02 7.657098025083541870e-02 3.212987482547760010e-01 2.651391625404357910e-01 -1.689876466989517212e-01 4.743018746376037598e-02 1.338675618171691895e-01 -2.562859058380126953e-01 -7.634628564119338989e-02 2.105568796396255493e-01 3.306563198566436768e-02 -2.843782007694244385e-01 8.196284621953964233e-02
-2.854281850159168243e-02 -2.183455377817153931e-01 -1.362791955471038818e-01 -2.771512269973754883e-01 1.343777626752853394e-01 -9.709227830171585083e-02 -1.590230315923690796e-01 2.250359356403350830e-01 -1.571585685014724731e-01 2.265048921108245850e-01 -5.414702929556369781e-03 4.984751939773559570e-01 -1.739850342273712158e-01 -2.556456029415130615e-01 -8.280174434185028076e-02 -1.772450506687164307e-01 1.332344487309455872e-02 9.456290304660797119e-02 -1.912893354892730713e-01 -3.663985431194305420e-02 5.143750458955764771e-02 2.387329638004302979e-01 2.791515737771987915e-02 -1.232312321662902832e-01 5.324323475360870361e-02 1.395290195941925049e-01 -3.318678960204124451e-02 -1.813498139381408691e-01 1.610478013753890991e-01 -8.390127122402191162e-02 -2.768371701240539551e-01 7.575769722461700439e-02
-1.075622066855430603e-01 -2.540857158601284027e-02 8.679761551320552826e-03 -1.674076542258262634e-02 1.280118897557258606e-02 -3.333448618650436401e-02 -1.566113382577896118e-01 8.889842033386230469e-02 1.911883242428302765e-03 4.548786208033561707e-02 6.739734858274459839e-02 2.817028164863586426e-01 -1.127553135156631470e-01 -2.415667176246643066e-01 4.150912910699844360e-02 2.274179458618164062e-02 -6.948867440223693848e-02 1.576812565326690674e-01 3.832244127988815308e-02 1.882579475641250610e-01 4.997843131422996521e-02 5.275556445121765137e-01 -1.186402365565299988e-01 -2.746956646442413330e-01 2.435835152864456177e-01 2.787386775016784668e-01 -1.127099916338920593e-01 -2.008565217256546021e-01 3.363361656665802002e-01 -2.202121019363403320e-01 -7.406837493181228638e-02 1.788175664842128754e-02
1.689197570085525513e-01 -1.482399702072143555e-01 1.099488325417041779e-02 -1.812794804573059082e-01 2.889673411846160889e-02 6.732004880905151367e-02 1.382278203964233398e-01 2.968521416187286377e-01 -3.930468857288360596e-02 -8.896127343177795410e-02 1.317895390093326569e-02 2.526543438434600830e-01 -4.400729387998580933e-02 -3.572847843170166016e-01 5.452031269669532776e-02 1.993623562157154083e-02 -3.115518689155578613e-01 1.952455043792724609e-01 -1.135666966438293457e-01 6.152860075235366821e-02 1.057910844683647156e-01 1.819640249013900757e-01 1.770355701446533203e-01 -1.771738827228546143e-01 -3.654490113258361816e-01 2.739367485046386719e-01 -1.365795582532882690e-01 -1.625515520572662354e-01 -2.319930940866470337e-01 -1.021929606795310974e-01 1.430899351835250854e-01 -1.316657476127147675e-02
-1.017407327890396118e-01 -3.541593551635742188e-01 8.797252923250198364e-02 -1.761863529682159424e-01 2.533125281333923340e-01 -1.077453047037124634e-01 1.091468557715415955e-01 5.035696178674697876e-02 -2.311583310365676880e-01 -1.710902750492095947e-01 -3.298633992671966553e-01 -6.068408861756324768e-02 -8.898938447237014771e-02 -2.082159519195556641e-01 2.012097686529159546e-01 2.040706723928451538e-01 1.342728734016418457e-01 1.467348486185073853e-01 1.190827861428260803e-01 1.133971065282821655e-01 -1.217538341879844666e-01 2.346554249525070190e-01 1.982407867908477783e-01 -2.324060797691345215e-01 -1.190797388553619385e-01 2.267141789197921753e-01 1.558976024389266968e-01 -8.445648849010467529e-02 2.640447318553924561e-01 5.140223354101181030e-02 -7.971537113189697266e-02 3.287103027105331421e-02
-2.234984040260314941e-01 -2.544061541557312012e-01 -9.970933943986892700e-02 4.427767172455787659e-02 2.023115158081054688e-01 -2.390551120042800903e-01 -2.226702272891998291e-01 2.227892428636550903e-01 1.081365942955017090e-01 1.884312033653259277e-01 2.021122276782989502e-01 2.204060107469558716e-01 -2.738260626792907715e-01 3.362764604389667511e-03 1.266281604766845703e-01 2.645711004734039307e-01 -2.804989553987979889e-02 6.710042804479598999e-02 -2.335892319679260254e-01 -2.847411110997200012e-02 1.031474545598030090e-01 3.017190694808959961e-01 -7.177282124757766724e-02 -5.743601918220520020e-02 -4.691240563988685608e-02 9.670151770114898682e-02 6.097880750894546509e-02 -2.323190718889236450e-01 1.763511747121810913e-01 4.720086604356765747e-02 -1.408591121435165405e-01 -2.920225858688354492e-01
-6.306648254394531250e-03 -3.632441461086273193e-01 -6.808731704950332642e-02 4.368154332041740417e-02 -2.957348525524139404e-01 1.401520818471908569e-01 -2.395889461040496826e-01 1.307126879692077637e-01 2.340169697999954224e-01 -2.874531149864196777e-01 5.249664559960365295e-02 1.150312945246696472e-01 1.486247181892395020e-01 -9.963775426149368286e-02 7.924693077802658081e-02 3.898888081312179565e-02 -2.787224203348159790e-02 4.258423745632171631e-01 -1.270780265331268311e-01 -1.867235079407691956e-02 1.475925743579864502e-01 2.701576948165893555e-01 2.181471139192581177e-01 -1.206020936369895935e-01 -3.241953998804092407e-02 -5.229974631220102310e-03 -1.710201799869537354e-01 -1.033799350261688232e-01 5.108114331960678101e-02 1.814338266849517822e-01 2.096662223339080811e-01 1.032572761178016663e-01
-1.312943100929260254e-01 -6.516746431589126587e-02 2.030410170555114746e-01 -1.036462374031543732e-02 2.262707799673080444e-01 -1.598244309425354004e-01 6.609238684177398682e-02 1.496117282658815384e-02 -1.788077950477600098e-01 -3.799353837966918945e-01 -7.285076379776000977e-02 1.590601056814193726e-01 -1.880046278238296509e-01 -3.409239649772644043e-02 1.876586526632308960e-01 2.004712969064712524e-01 -2.466320432722568512e-02 3.038177788257598877e-01 5.270077660679817200e-02 -1.607603877782821655e-01 1.481649279594421387e-01 1.886868327856063843e-01 3.280525207519531250e-01 -1.096726432442665100e-01 -1.733311712741851807e-01 2.171596139669418335e-01 3.028534054756164551e-01 -6.085609644651412964e-02 2.640430442988872528e-02 1.381716411560773849e-02 -1.238444596529006958e-01 2.222979813814163208e-01
4.458521679043769836e-02 -3.281490504741668701e-01 -1.216645464301109314e-01 1.343355178833007812e-01 -5.313844978809356689e-02 9.138259291648864746e-02 -3.027609735727310181e-02 1.741184741258621216e-01 -4.900006204843521118e-02 1.174586787819862366e-01 -1.892729997634887695e-01 4.339233040809631348e-01 -1.180789545178413391e-01 -3.815477490425109863e-01 1.260209232568740845e-01 -1.069961264729499817e-01 3.736853599548339844e-02 1.449789404869079590e-01 -3.570024669170379639e-01 3.647150844335556030e-02 1.364884823560714722e-01 4.946523904800415039e-02 1.072642859071493149e-03 -3.460836708545684814e-01 3.028997592628002167e-02 -3.370702639222145081e-02 -1.444907784461975098e-01 -1.454916894435882568e-01 2.018636167049407959e-01 6.255571544170379639e-02 -7.932253926992416382e-02 2.848267555236816406e-02
1.220091655850410461e-01 1.028442904353141785e-01 7.430599629878997803e-02 2.466876953840255737e-01 2.265671640634536743e-02 -1.241248026490211487e-01 -5.864866077899932861e-02 -5.829425528645515442e-02 6.700741499662399292e-02 -4.039417505264282227e-01 6.328238546848297119e-02 3.122369945049285889e-01 -2.438443303108215332e-01 -1.213657632470130920e-01 1.583776473999023438e-01 1.078535318374633789e-01 -3.065311312675476074e-01 -2.084667794406414032e-02 -5.694350600242614746e-02 1.512822210788726807e-01 -9.225360304117202759e-02 4.113924205303192139e-01 4.240985959768295288e-03 7.753404323011636734e-03 -2.160445451736450195e-01 1.375220268964767456e-01 2.925836853682994843e-02 -7.881563156843185425e-02 -2.468004971742630005e-01 7.098644971847534180e-02 -1.978817582130432129e-01 -1.709435433149337769e-01
-1.464401632547378540e-01 -1.258301734924316406e-01 -1.740738749504089355e-02 -1.092138215899467468e-01 1.296892464160919189e-01 -1.258053481578826904e-01 -1.395014077425003052e-01 2.024237811565399170e-01 -6.364312767982482910e-02 2.115700840950012207e-01 2.062445729970932007e-01 2.616501748561859131e-01 -3.451452553272247314e-01 -1.231974810361862183e-01 -3.299917734693735838e-04 1.237864047288894653e-01 -1.133551746606826782e-01 2.113890200853347778e-01 -2.363708615303039551e-01 -2.024252861738204956e-01 4.229288920760154724e-02 1.452067047357559204e-01 -1.304009258747100830e-01 -1.982732713222503662e-01 -7.518298923969268799e-02 1.597050428390502930e-01 1.502277255058288574e-01 -3.515940606594085693e-01 3.031736314296722412e-01 9.912838041782379150e-02 -1.512652486562728882e-01 -1.115073263645172119e-01
5.548657849431037903e-02 -2.843121588230133057e-01 6.443319469690322876e-02 1.003945916891098022e-01 1.337285935878753662e-01 -2.806932665407657623e-02 -1.300771683454513550e-01 5.276752114295959473e-01 -2.097539752721786499e-01 -8.247919380664825439e-02 -1.725059598684310913e-01 1.420928984880447388e-01 -4.871585965156555176e-02 -1.721230447292327881e-01 1.852570474147796631e-01 2.747022807598114014e-01 6.054925546050071716e-02 9.445039182901382446e-02 9.089782834053039551e-03 -1.174283400177955627e-01 8.686118572950363159e-02 2.489875555038452148e-01 2.626627683639526367e-01 -2.892954945564270020e-01 4.261876270174980164e-02 1.467241197824478149e-01 3.661510720849037170e-02 -1.462505012750625610e-01 1.011628955602645874e-01 1.646440923213958740e-01 3.151907771825790405e-02 1.104709133505821228e-01
-1.836014091968536377e-01 -3.105588555335998535e-01 1.460304707288742065e-01 -8.248442411422729492e-02 -3.415949642658233643e-01 -1.024332195520401001e-01 2.338885329663753510e-02 3.620933275669813156e-03 -2.090337574481964111e-01 4.146297648549079895e-02 -4.166304599493741989e-03 5.870446562767028809e-03 -2.666551172733306885e-01 -3.303270936012268066e-01 1.170669272541999817e-01 -1.762336194515228271e-01 -1.981722563505172729e-01 1.556019783020019531e-01 -3.366757631301879883e-01 -1.362124681472778320e-01 2.362274192273616791e-02 1.379193216562271118e-01 -1.237117722630500793e-01 -1.141691133379936218e-01 -2.084435075521469116e-01 1.924857199192047119e-01 8.356974273920059204e-02 -3.797904029488563538e-02 2.705394476652145386e-02 1.127656474709510803e-01 -3.114431798458099365e-01 -2.910013310611248016e-02
-1.197154447436332703e-01 6.043098494410514832e-02 -3.534758985042572021e-01 1.269459575414657593e-01 1.294117867946624756e-01 9.191241860389709473e-02 -4.385332390666007996e-02 -1.569274999201297760e-02 -2.592071592807769775e-01 1.167140379548072815e-01 3.637095391750335693e-01 1.422699093818664551e-01 -1.054805591702461243e-01 -1.316168755292892456e-01 2.873679101467132568e-01 -2.919262051582336426e-01 -6.813441962003707886e-02 1.573817580938339233e-01 -1.276483088731765747e-01 -1.075027510523796082e-01 -2.526726201176643372e-02 3.425245881080627441e-01 1.705290377140045166e-01 -1.076845228672027588e-01 7.432743161916732788e-02 2.299664169549942017e-01 2.017745561897754669e-02 -2.960505187511444092e-01 6.253017485141754150e-02 1.071948111057281494e-01 2.228905260562896729e-02 -7.579726725816726685e-02
-1.018235608935356140e-01 -2.901268601417541504e-01 6.781721115112304688e-02 -1.770223677158355713e-01 -1.412605941295623779e-01 -2.882621809840202332e-02 1.861177086830139160e-01 -1.217259913682937622e-01 -1.048226431012153625e-01 -8.831054717302322388e-02 5.840834975242614746e-02 1.359414607286453247e-01 -1.044600531458854675e-01 -1.609870791435241699e-01 2.382253259420394897e-01 9.849180281162261963e-02 -3.960935771465301514e-02 1.710236519575119019e-01 2.088593393564224243e-01 2.289209812879562378e-01 1.626960188150405884e-01 2.145292609930038452e-01 1.810848563909530640e-01 -4.726365208625793457e-01 -2.076228111982345581e-01 1.783641576766967773e-01 -1.325021386146545410e-01 -1.073055416345596313e-01 -2.988929860293865204e-02 -5.051864311099052429e-02 -3.036217093467712402e-01 1.349673978984355927e-02
-1.061671450734138489e-01 -2.345367670059204102e-01 -4.539252817630767822e-02 -1.116534918546676636e-01 -1.514215171337127686e-01 -4.883278533816337585e-02 -1.585766673088073730e-01 1.888100951910018921e-01 7.938655093312263489e-03 -2.876079380512237549e-01 7.633998990058898926e-02 2.505943477153778076e-01 -3.783121332526206970e-02 1.939417677931487560e-03 4.988192021846771240e-02 -2.756365239620208740e-01 -2.492739558219909668e-01 2.301154658198356628e-03 -1.187241300940513611e-01 2.072594463825225830e-01 -8.582726120948791504e-02 1.262311637401580811e-01 4.769522547721862793e-01 -3.105826489627361298e-02 -5.967727676033973694e-02 3.856332004070281982e-01 8.828014880418777466e-02 -1.388078369200229645e-02 -1.206581592559814453e-01 9.562846273183822632e-02 4.654391109943389893e-02 2.114388346672058105e-01
-8.378735929727554321e-02 -2.006739825010299683e-01 -1.093854978680610657e-01 1.258028298616409302e-01 1.019934639334678650e-01 2.922518737614154816e-02 9.697362035512924194e-02 2.371214628219604492e-01 1.507444530725479126e-01 -6.104800105094909668e-02 1.519022434949874878e-01 4.064389765262603760e-01 1.949921548366546631e-01 -1.648854762315750122e-01 1.376061737537384033e-01 7.843977212905883789e-02 -5.091117322444915771e-02 1.136536672711372375e-01 1.145029738545417786e-01 -7.249348610639572144e-02 3.028273284435272217e-01 3.210844099521636963e-01 2.169964015483856201e-01 2.948484383523464203e-02 2.737499177455902100e-01 1.377175003290176392e-01 1.912399828433990479e-01 -2.804454565048217773e-01 7.455219980329275131e-03 -1.864100992679595947e-01 -7.954637706279754639e-02 -1.269832849502563477e-01
-2.286902815103530884e-01 -1.329210549592971802e-01 -2.662525177001953125e-01 -2.855988219380378723e-02 -1.296992320567369461e-02 -4.384504631161689758e-02 3.164967056363821030e-03 -1.197416633367538452e-01 5.134277418255805969e-02 9.378640912473201752e-03 -7.903581857681274414e-02 3.856530785560607910e-01 1.574026793241500854e-02 -3.508785367012023926e-01 7.778578996658325195e-02 -2.425940036773681641e-01 -2.219404131174087524e-01 2.102800458669662476e-01 -1.149728670716285706e-01 -8.787689357995986938e-02 -1.625313013792037964e-01 2.142987549304962158e-01 2.290295958518981934e-01 1.500179618597030640e-01 2.127742022275924683e-01 2.960918247699737549e-01 -2.672885917127132416e-02 -1.508697718381881714e-01 1.791697740554809570e-01 3.633594885468482971e-02 -1.674240380525588989e-01 1.278051584959030151e-01
-9.849191457033157349e-02 -1.534923464059829712e-01 -2.019237913191318512e-02 1.665890961885452271e-01 -7.114847749471664429e-02 8.269817382097244263e-02 -5.236093699932098389e-02 3.713084384799003601e-02 2.142529748380184174e-02 1.135226488113403320e-01 3.793644532561302185e-02 2.660394012928009033e-01 -2.352037727832794189e-01 -8.914259076118469238e-02 2.102918028831481934e-01 1.304932236671447754e-01 -2.506193220615386963e-01 2.708182632923126221e-01 -2.682978846132755280e-02 1.129394769668579102e-01 5.296865478157997131e-02 4.173292815685272217e-01 5.017808452248573303e-02 2.023034729063510895e-02 -5.120267271995544434e-01 -7.620880752801895142e-02 2.006583660840988159e-01 1.146106645464897156e-01 -5.500421673059463501e-02 -1.715805195271968842e-02 6.065788120031356812e-02 2.336140275001525879e-01
8.995568007230758667e-02 -2.925024628639221191e-01 -1.767575927078723907e-02 1.259976178407669067e-01 2.886202931404113770e-01 1.769434101879596710e-02 -1.100449264049530029e-01 1.863478869199752808e-01 -4.307537525892257690e-02 -8.247846364974975586e-02 -5.931757017970085144e-02 3.112340867519378662e-01 -3.954415917396545410e-01 -4.301742091774940491e-02 1.300148218870162964e-01 1.210458278656005859e-01 -4.178391827736049891e-04 2.414004132151603699e-02 2.063392847776412964e-01 -1.735066622495651245e-01 -1.025204211473464966e-01 8.408780395984649658e-02 7.970973849296569824e-02 -4.184155464172363281e-01 -1.559053063392639160e-01 8.581271767616271973e-02 2.283441871404647827e-01 -9.704352170228958130e-02 -2.006571143865585327e-01 1.698608994483947754e-01 -8.707797527313232422e-02 -1.367158740758895874e-01
-1.936989873647689819e-01 -7.195788621902465820e-02 4.357645288109779358e-02 4.025901854038238525e-02 1.818365603685379028e-01 1.092493534088134766e-03 -5.732537433505058289e-02 3.655059337615966797e-01 -1.610266715288162231e-01 -1.799852401018142700e-01 1.285392194986343384e-01 3.445411026477813721e-01 -1.861402839422225952e-01 -2.868074178695678711e-01 4.740542173385620117e-02 -1.674010157585144043e-01 -2.377873808145523071e-01 1.467421352863311768e-01 9.515462070703506470e-02 1.422987878322601318e-01 1.569074839353561401e-01 -9.611485525965690613e-03 -1.613152027130126953e-01 3.668509423732757568e-02 -1.966648548841476440e-01 1.679186150431632996e-02 -2.889530062675476074e-01 9.174045920372009277e-02 7.296608388423919678e-02 2.056196480989456177e-01 -3.086847662925720215e-01 -9.942498803138732910e-02
-2.121304869651794434e-01 -1.003150269389152527e-01 1.707979291677474976e-01 5.820619873702526093e-03 2.543846964836120605e-01 -5.524498224258422852e-02 1.426361054182052612e-01 1.100937053561210632e-01 1.182662621140480042e-01 -4.022322893142700195e-01 1.524432655423879623e-02 1.186009030789136887e-02 -1.530644446611404419e-01 -3.469708375632762909e-03 7.685699965804815292e-03 4.503926262259483337e-02 -7.643860578536987305e-02 3.231605887413024902e-01 -1.279814541339874268e-01 -7.651396095752716064e-02 5.274544283747673035e-02 3.135111629962921143e-01 3.126172348856925964e-03 -3.309014439582824707e-01 -1.984509676694869995e-01 1.833626627922058105e-01 -1.203550025820732117e-01 3.782352060079574585e-02 1.335933059453964233e-02 -8.368241786956787109e-02 -3.365615904331207275e-01 2.477129697799682617e-01
1.164810061454772949e-01 -1.654703617095947266e-01 1.387014389038085938e-01 -3.415762484073638916e-01 5.121781677007675171e-02 1.320409178733825684e-01 1.775079220533370972e-01 1.295844614505767822e-01 1.236851438879966736e-01 -1.199776977300643921e-01 2.869645692408084869e-02 9.592039138078689575e-02 -2.812372148036956787e-01 -2.513902187347412109e-01 1.869399659335613251e-02 -1.591626107692718506e-01 -3.007787168025970459e-01 1.393678933382034302e-01 -2.316270619630813599e-01 2.426616996526718140e-01 6.991696078330278397e-03 2.157688140869140625e-01 -1.181760355830192566e-01 -9.210119396448135376e-02 -2.058068662881851196e-01 -1.075075566768646240e-02 1.068279668688774109e-01 -2.037962377071380615e-01 1.232496052980422974e-01 2.605836391448974609e-01 1.903920024633407593e-01 -2.021100372076034546e-01
-1.195925474166870117e-01 -2.400451153516769409e-01 3.114970624446868896e-01 -1.923567429184913635e-02 1.414378173649311066e-02 -8.398811519145965576e-02 -1.612241752445697784e-02 1.874825805425643921e-01 -2.427976578474044800e-01 -2.315514683723449707e-01 -1.195623725652694702e-01 2.259383499622344971e-01 -1.506342738866806030e-01 1.131877116858959198e-02 6.674618273973464966e-02 1.750466376543045044e-01 -4.570688679814338684e-02 4.013470411300659180e-01 1.158934161067008972e-01 -1.361973490566015244e-02 9.132372587919235229e-02 4.132876098155975342e-01 1.891036033630371094e-01 -2.338472008705139160e-01 -8.864972740411758423e-02 1.111906114965677261e-02 8.904482424259185791e-02 2.509171329438686371e-02 -3.930277749896049500e-02 1.081060096621513367e-01 2.878659777343273163e-02 2.742420732975006104e-01
-1.821131072938442230e-02 -2.206051498651504517e-01 1.981612890958786011e-01 -1.212538182735443115e-01 3.030608892440795898e-01 -2.044895589351654053e-01 7.364336401224136353e-02 6.617156416177749634e-02 -8.541477471590042114e-02 -2.599540650844573975e-01 -7.228112220764160156e-02 1.014711409807205200e-01 -1.986105442047119141e-01 5.621149763464927673e-02 2.367610782384872437e-01 -2.140290103852748871e-02 -3.815506398677825928e-02 3.799359798431396484e-01 -6.792307645082473755e-02 -1.870261728763580322e-01 1.775398403406143188e-01 1.834886670112609863e-01 3.149674236774444580e-01 -1.237842589616775513e-01 -1.325517296791076660e-01 1.585074067115783691e-01 8.728761970996856689e-02 -2.546060271561145782e-02 6.587877869606018066e-02 5.422150343656539917e-02 -2.873514890670776367e-01 2.410959601402282715e-01
-4.600262269377708435e-02 -2.892440259456634521e-01 -2.410375922918319702e-01 -1.416581124067306519e-01 -2.094906568527221680e-02 8.450804278254508972e-03 -3.064873218536376953e-01 -5.460964515805244446e-02 -2.113650888204574585e-01 1.394163072109222412e-01 8.904428221285343170e-03 5.257773995399475098e-01 -1.453396379947662354e-01 -2.000351101160049438e-01 1.169165074825286865e-01 -1.430193036794662476e-01 2.183370478451251984e-02 2.998407930135726929e-02 -2.106847912073135376e-01 1.309373527765274048e-01 1.622024625539779663e-01 1.277015656232833862e-01 7.252237945795059204e-02 -2.009297311305999756e-01 1.336844824254512787e-02 4.472220689058303833e-02 -1.892517954111099243e-01 -1.477770507335662842e-01 1.991418749094009399e-01 -8.393052965402603149e-02 -2.105008065700531006e-01 -2.702176570892333984e-02
7.724089175462722778e-02 -3.089092671871185303e-01 -9.304099529981613159e-02 -1.177751272916793823e-01 1.034899577498435974e-01 8.928049355745315552e-02 1.523897498846054077e-01 -3.395188152790069580e-01 -6.811105459928512573e-02 -5.829367786645889282e-02 5.741593241691589355e-02 1.564480215311050415e-01 -7.641397416591644287e-02 2.932657115161418915e-02 1.764493584632873535e-01 7.652912288904190063e-02 -1.534335166215896606e-01 2.505338191986083984e-01 -5.583577975630760193e-02 -3.179963231086730957e-01 1.577949672937393188e-01 3.502379357814788818e-01 1.350566297769546509e-01 -2.438614666461944580e-01 -3.273946046829223633e-01 1.021404564380645752e-02 1.094761267304420471e-01 -6.242559850215911865e-02 1.769513785839080811e-01 1.202725246548652649e-01 -2.334120422601699829e-01 1.222964841872453690e-02
8.842631429433822632e-02 -1.132965162396430969e-01 2.855121158063411713e-02 -1.326783448457717896e-01 -8.067429065704345703e-03 -1.391903311014175415e-01 3.186176419258117676e-01 -2.105140388011932373e-01 1.827919855713844299e-02 -2.501328289508819580e-01 -2.104846015572547913e-02 1.206909194588661194e-01 -2.291110605001449585e-01 -1.814877390861511230e-01 2.448125928640365601e-01 3.242306411266326904e-02 -3.644616529345512390e-02 4.431818723678588867e-01 1.231282651424407959e-01 2.313817888498306274e-01 1.230575218796730042e-01 1.459069848060607910e-01 1.772553920745849609e-01 -3.320105075836181641e-01 -1.686401516199111938e-01 1.513208299875259399e-01 -5.056552961468696594e-02 -7.087783515453338623e-02 7.796947658061981201e-02 5.192847922444343567e-02 -2.254821509122848511e-01 9.096496552228927612e-02
-2.334860712289810181e-02 -1.605208516120910645e-01 1.487257629632949829e-01 9.394822269678115845e-02 2.196422219276428223e-01 -1.636134535074234009e-01 1.960014551877975464e-02 -1.193420067429542542e-01 -8.780603855848312378e-02 -3.745279908180236816e-01 -2.179802395403385162e-02 9.214931726455688477e-02 -1.454085707664489746e-01 -4.302280768752098083e-02 1.071381419897079468e-01 1.618950068950653076e-01 -2.397005818784236908e-02 1.911978572607040405e-01 1.518900096416473389e-01 -1.567598134279251099e-01 2.225059270858764648e-01 2.618442177772521973e-01 3.603119850158691406e-01 -2.214101552963256836e-01 -1.960713565349578857e-01 1.911731213331222534e-01 2.895192205905914307e-01 3.255996108055114746e-02 6.276990473270416260e-02 1.082749739289283752e-01 -8.819203823804855347e-02 2.654524147510528564e-01
2.285568416118621826e-02 -8.627503365278244019e-02 -2.779007256031036377e-01 -6.229546666145324707e-02 -7.231030613183975220e-02 1.302552875131368637e-02 -3.929563239216804504e-02 5.280012637376785278e-02 -3.349213600158691406e-01 2.843132801353931427e-02 -1.088869664818048477e-02 4.475249350070953369e-01 -5.736266076564788818e-02 -2.123512774705886841e-01 5.780253931879997253e-02 -1.418550610542297363e-01 1.306857466697692871e-01 6.716912239789962769e-02 -2.541325390338897705e-01 -1.932569593191146851e-02 6.418764125555753708e-03 1.879251301288604736e-01 -8.663718588650226593e-03 -6.800360977649688721e-02 5.546107888221740723e-02 3.527581691741943359e-01 -1.353444457054138184e-01 -3.192581832408905029e-01 4.626451432704925537e-02 -1.160361319780349731e-01 -3.264012932777404785e-01 -1.395152807235717773e-01
4.670878872275352478e-02 -1.923918873071670532e-01 -1.136886104941368103e-01 8.675692975521087646e-02 1.323614269495010376e-01 -2.836307510733604431e-03 -2.120137810707092285e-01 1.286934763193130493e-01 -1.131904944777488708e-01 1.978986710309982300e-01 2.576059103012084961e-01 1.323701739311218262e-01 1.490389369428157806e-02 -2.069923877716064453e-01 3.843512013554573059e-02 1.943433433771133423e-01 -2.277052551507949829e-01 1.840235292911529541e-01 -9.921611100435256958e-02 8.670482784509658813e-02 1.192272007465362549e-01 2.743978798389434814e-01 1.156598702073097229e-01 -2.496724128723144531e-01 -1.352229714393615723e-01 2.079539895057678223e-01 -1.411441415548324585e-01 -4.364847838878631592e-01 2.060129940509796143e-01 -6.136038340628147125e-03 -1.390720158815383911e-01 -2.026073932647705078e-01
-4.042145609855651855e-01 -1.994401216506958008e-01 -1.067423261702060699e-02 2.226493805646896362e-01 -1.645980477333068848e-01 1.580461114645004272e-01 -9.168848395347595215e-02 4.328902959823608398e-01 -1.189606562256813049e-01 -9.721481800079345703e-02 9.037224203348159790e-02 2.963370680809020996e-01 -2.681684494018554688e-01 -5.904584750533103943e-02 -1.213178783655166626e-01 1.176500022411346436e-01 -3.742721676826477051e-02 9.285245835781097412e-02 1.032337546348571777e-01 7.339181005954742432e-02 2.071684971451759338e-02 2.428788244724273682e-01 2.676310837268829346e-01 -5.537995323538780212e-02 -1.757097542285919189e-01 -4.372372850775718689e-02 -8.838858047965914011e-05 -2.220438718795776367e-01 4.504520446062088013e-02 -1.396048930473625660e-03 -1.480677425861358643e-01 -9.750612080097198486e-02
1.688424870371818542e-02 -2.456302195787429810e-01 -8.434714376926422119e-02 1.216404885053634644e-01 2.419182658195495605e-01 -7.958118617534637451e-02 -1.562923491001129150e-01 1.665592491626739502e-01 -1.535216271877288818e-01 -2.549228966236114502e-01 -9.964456409215927124e-02 1.433915346860885620e-01 2.937363684177398682e-01 7.749380916357040405e-02 2.300961911678314209e-01 8.217755705118179321e-02 4.464905709028244019e-02 8.031056821346282959e-02 -1.944460868835449219e-01 8.951097726821899414e-02 1.896919906139373779e-01 5.634722113609313965e-01 -1.136393472552299500e-01 -2.048876881599426270e-01 5.624982714653015137e-02 1.517282128334045410e-01 -1.225726902484893799e-01 5.107905715703964233e-02 3.291931748390197754e-02 9.114711731672286987e-02 -3.193495422601699829e-02 1.119954735040664673e-01
-5.558677017688751221e-02 -2.746628820896148682e-01 -2.340641021728515625e-01 1.940386556088924408e-02 1.019665077328681946e-01 -2.683442831039428711e-01 -6.441636383533477783e-02 7.444304414093494415e-03 -1.561656445264816284e-01 -4.227237775921821594e-02 1.131535768508911133e-01 4.080229438841342926e-03 -2.790117859840393066e-01 9.971197694540023804e-02 -5.957939475774765015e-02 -5.127251893281936646e-02 -3.481790721416473389e-01 2.269741147756576538e-01 -1.514791790395975113e-02 1.630163639783859253e-01 3.386163711547851562e-01 3.005914390087127686e-01 1.566853672266006470e-01 -3.530036285519599915e-02 1.258152276277542114e-01 1.984868943691253662e-02 3.349618911743164062e-01 -1.306419670581817627e-01 1.998661756515502930e-01 1.596833616495132446e-01 -3.057003766298294067e-02 -6.709092855453491211e-02
-1.150295138359069824e-01 -1.932074576616287231e-01 3.890508040785789490e-02 7.789938151836395264e-02 2.624098956584930420e-01 -1.856239885091781616e-01 1.279253959655761719e-01 -1.437334567308425903e-01 -2.452843338251113892e-01 -1.857197880744934082e-01 1.404625028371810913e-01 8.745612204074859619e-02 1.918538846075534821e-02 -3.391461074352264404e-01 2.731209695339202881e-01 1.833857446908950806e-01 -1.464226245880126953e-01 2.351311892271041870e-01 -1.197834163904190063e-01 -2.123555094003677368e-01 1.541809290647506714e-01 3.184100091457366943e-01 1.728755533695220947e-01 7.706951349973678589e-02 -3.877879679203033447e-02 2.559717893600463867e-01 -7.155691087245941162e-02 -9.344017505645751953e-02 7.267803698778152466e-02 -2.394257485866546631e-01 9.429925680160522461e-02 7.963746786117553711e-02
-5.120324715971946716e-02 -1.331566274166107178e-01 -1.623227447271347046e-01 -1.536958217620849609e-01 -3.628574311733245850e-02 -7.765719294548034668e-02 1.918467432260513306e-01 1.932343542575836182e-01 -1.675351560115814209e-01 -9.441212750971317291e-03 1.432127505540847778e-01 1.745813041925430298e-01 -2.327561527490615845e-01 -3.142332136631011963e-01 1.481971889734268188e-01 -1.040350720286369324e-01 -4.931992590427398682e-01 2.975495457649230957e-01 1.056951582431793213e-01 1.043589226901531219e-02 -3.849049285054206848e-02 9.795383363962173462e-02 -6.033222004771232605e-02 1.608027666807174683e-01 -4.323965311050415039e-02 1.079015433788299561e-01 2.638808824121952057e-02 -6.429304927587509155e-02 4.040378928184509277e-01 7.672221958637237549e-02 -6.973405927419662476e-02 8.579950034618377686e-02
-1.045519858598709106e-01 -2.972393035888671875e-01 2.433117032051086426e-01 -8.259535580873489380e-02 2.472921758890151978e-01 -1.966396123170852661e-01 -1.066469848155975342e-01 3.239069879055023193e-02 9.546194970607757568e-02 -2.684750556945800781e-01 9.699068963527679443e-02 2.691566050052642822e-01 -4.408298432826995850e-02 -1.304290443658828735e-01 7.231625914573669434e-02 -2.029181867837905884e-01 3.057600744068622589e-02 -1.847251318395137787e-02 -4.488164931535720825e-02 -8.099504560232162476e-02 1.016263365745544434e-01 2.842664718627929688e-01 -7.078012824058532715e-02 -1.123223379254341125e-01 -2.027460783720016479e-01 2.591891288757324219e-01 -2.761825919151306152e-01 -2.762154638767242432e-01 3.150422275066375732e-01 4.947086796164512634e-02 1.021009087562561035e-01 4.954476654529571533e-02
-1.648896038532257080e-01 -1.263966113328933716e-01 2.678180038928985596e-01 -5.323597416281700134e-02 -5.085055530071258545e-02 2.951545715332031250e-01 -9.298269450664520264e-02 1.276257187128067017e-01 -9.532442688941955566e-02 -1.570776104927062988e-02 -1.370164752006530762e-01 2.938720583915710449e-01 -2.808024287223815918e-01 -1.223856136202812195e-01 3.019756823778152466e-02 -4.332592652644962072e-04 -1.977633684873580933e-02 2.468893676996231079e-01 -5.197313148528337479e-03 1.932032853364944458e-01 -1.243331376463174820e-02 2.432761490345001221e-01 3.681638240814208984e-01 -2.781215868890285492e-02 -3.068306744098663330e-01 1.689030975103378296e-01 -6.420166790485382080e-02 6.170896068215370178e-02 2.516523897647857666e-01 -1.891745030879974365e-01 1.341330111026763916e-01 -1.279204785823822021e-01
-2.788850069046020508e-01 -2.555406093597412109e-02 1.821647882461547852e-01 2.587927505373954773e-02 1.659656465053558350e-01 -1.052204370498657227e-01 -6.823638081550598145e-02 2.238481864333152771e-02 -2.004014700651168823e-01 3.341999650001525879e-02 -4.362216219305992126e-02 5.337913036346435547e-01 -3.015860319137573242e-01 -2.010229229927062988e-01 -2.086856588721275330e-02 -3.524780273437500000e-02 4.698910750448703766e-03 2.768654823303222656e-01 -1.152704283595085144e-01 1.260629147291183472e-01 7.290067523717880249e-02 2.114339917898178101e-01 -2.993470989167690277e-02 -9.181168675422668457e-02 -8.716409094631671906e-03 2.372659444808959961e-01 9.669370949268341064e-03 1.735919266939163208e-01 -4.035173356533050537e-02 2.653803229331970215e-01 -6.476338952779769897e-02 -2.339639216661453247e-01
-2.053146064281463623e-01 -8.694490790367126465e-02 -1.832510977983474731e-01 -1.509672254323959351e-01 1.294465065002441406e-01 -9.712188690900802612e-02 -1.767242550849914551e-01 2.372845113277435303e-01 -3.388199955224990845e-03 2.176293432712554932e-01 1.521021500229835510e-02 3.747712373733520508e-01 -2.500185072422027588e-01 -9.326018393039703369e-02 -2.595362067222595215e-02 2.357818372547626495e-02 -5.080426856875419617e-02 2.136174142360687256e-01 -5.051780119538307190e-02 4.958428442478179932e-02 -3.872822970151901245e-02 3.819876909255981445e-01 -8.144332095980644226e-03 -2.914209365844726562e-01 4.319433867931365967e-02 1.693047881126403809e-01 -1.151463240385055542e-01 -1.211962401866912842e-01 3.111665546894073486e-01 -2.569222152233123779e-01 -9.253414720296859741e-02 6.473440676927566528e-02
2.689372561872005463e-02 -2.298317402601242065e-01 1.415029317140579224e-01 -1.002317443490028381e-01 5.809934809803962708e-02 1.074089854955673218e-01 -4.673783481121063232e-02 9.787019342184066772e-02 -1.042628884315490723e-01 -2.838222309947013855e-02 -1.628246158361434937e-01 2.320439219474792480e-01 -2.297003567218780518e-01 2.357332222163677216e-02 3.515944480895996094e-01 -1.045846566557884216e-01 -2.225366979837417603e-01 -1.395808309316635132e-01 -5.636044777929782867e-03 -1.153867617249488831e-01 -2.119315564632415771e-01 1.936353594064712524e-01 5.530161410570144653e-02 -1.623695194721221924e-01 -2.638799548149108887e-01 2.694169878959655762e-01 -2.673245966434478760e-02 -3.340254426002502441e-01 3.242363333702087402e-01 2.323679476976394653e-01 -2.842164365574717522e-03 4.451299458742141724e-02
1.343658268451690674e-01 -3.079247772693634033e-01 8.082243800163269043e-02 -5.937334150075912476e-03 2.886891067028045654e-01 5.954267084598541260e-02 -6.010131537914276123e-02 1.733003258705139160e-01 5.284808203577995300e-02 -9.203927218914031982e-02 -2.235815078020095825e-01 2.216276079416275024e-01 -3.218075335025787354e-01 -2.209773808717727661e-01 2.481040544807910919e-02 2.730692625045776367e-01 -9.772702306509017944e-02 -4.681175947189331055e-02 3.880228102207183838e-02 -2.528729736804962158e-01 -2.557883858680725098e-01 1.984250843524932861e-01 1.503615081310272217e-01 -3.381642103195190430e-01 -1.365136057138442993e-01 7.257896661758422852e-02 9.859741479158401489e-02 -5.654048919677734375e-02 -1.169238463044166565e-01 1.167823448777198792e-01 -1.974713355302810669e-01 1.177778700366616249e-03
-6.691312789916992188e-02 -1.964074075222015381e-01 -6.519890576601028442e-02 1.209249645471572876e-01 -1.957662105560302734e-01 -4.525302350521087646e-02 -4.354102537035942078e-02 -1.264324784278869629e-01 2.911086678504943848e-01 -3.463936150074005127e-01 -1.440912485122680664e-02 2.785262167453765869e-01 -2.450204044580459595e-01 -1.271038055419921875e-01 5.428913235664367676e-02 5.159942805767059326e-02 8.143658936023712158e-02 1.128640100359916687e-01 -1.410528123378753662e-01 -1.596838086843490601e-01 -1.210585013031959534e-01 3.091642856597900391e-01 2.099005877971649170e-01 -8.967335522174835205e-02 -1.234444379806518555e-01 -2.624497003853321075e-02 3.314437866210937500e-01 -1.700373739004135132e-01 3.340258449316024780e-02 2.506403066217899323e-02 -3.631266057491302490e-01 -1.000621169805526733e-02
-1.482502818107604980e-01 -1.943503469228744507e-01 -3.751460835337638855e-02 7.186989486217498779e-02 2.918558418750762939e-01 4.118757545948028564e-01 -6.512351334095001221e-02 -1.701994240283966064e-02 -5.477536097168922424e-02 -1.512460112571716309e-01 1.304989457130432129e-01 3.101094067096710205e-01 -1.066170334815979004e-01 -2.280049026012420654e-01 -4.452713951468467712e-02 -1.741826981306076050e-01 -8.376276493072509766e-02 -9.956464171409606934e-02 -3.757539689540863037e-01 6.604286283254623413e-02 -1.944535672664642334e-01 2.948682308197021484e-01 -1.684708744287490845e-01 -3.425924852490425110e-02 -1.057755202054977417e-01 1.993097066879272461e-01 -1.066514402627944946e-01 -1.392456591129302979e-01 1.117256507277488708e-01 -4.727929085493087769e-02 -1.319996416568756104e-01 9.465485811233520508e-02
-3.229473531246185303e-01 -8.582039922475814819e-02 -6.576906889677047729e-02 -1.696056425571441650e-01 -3.103692531585693359e-01 1.641087532043457031e-01 -9.807340055704116821e-02 2.940412461757659912e-01 -8.511611074209213257e-02 -1.458118259906768799e-01 5.681698396801948547e-02 3.236525952816009521e-01 2.357721701264381409e-02 -1.561960577964782715e-01 1.517621725797653198e-01 -1.851502060890197754e-01 1.495524197816848755e-01 -2.451892197132110596e-02 7.433345913887023926e-02 2.418280541896820068e-01 2.271386981010437012e-01 3.748781681060791016e-01 1.013988479971885681e-01 -1.384096145629882812e-01 -8.886274695396423340e-02 1.843098253011703491e-01 2.108184695243835449e-01 6.344394385814666748e-02 2.822209708392620087e-02 -1.090634092688560486e-01 -2.154827816411852837e-03 -7.475332915782928467e-02
1.314429193735122681e-01 -3.440831303596496582e-01 -5.246426165103912354e-02 2.280852496623992920e-01 2.445630580186843872e-01 2.065030336380004883e-01 9.633251279592514038e-02 1.317372322082519531e-01 5.195619910955429077e-02 -4.940718784928321838e-02 1.423281729221343994e-01 3.035145998001098633e-02 -1.192431747913360596e-01 -1.512148231267929077e-01 -1.547390036284923553e-02 1.020040586590766907e-01 5.631105229258537292e-02 1.654554456472396851e-01 1.355079282075166702e-02 1.856617927551269531e-01 3.092869818210601807e-01 2.894307076930999756e-01 4.230092763900756836e-01 -2.684379518032073975e-01 -1.236802637577056885e-01 1.081857606768608093e-01 -5.051766335964202881e-02 -4.323917254805564880e-02 -7.131155580282211304e-03 -1.974397450685501099e-01 -1.615609228610992432e-01 -1.193065047264099121e-01
-1.087873354554176331e-01 -3.415126204490661621e-01 2.205275185406208038e-02 1.507092565298080444e-01 -5.547543987631797791e-03 1.300101876258850098e-01 -1.064009815454483032e-01 -9.324911236763000488e-02 -5.741725862026214600e-02 -7.868038117885589600e-02 6.061297655105590820e-02 2.799198925495147705e-01 -1.383779644966125488e-01 -8.414669334888458252e-02 5.608461499214172363e-01 3.343691676855087280e-02 -1.158257275819778442e-01 2.350870817899703979e-01 6.410724669694900513e-02 -4.616753011941909790e-02 2.294109575450420380e-02 3.220559656620025635e-01 1.050657853484153748e-01 2.173966318368911743e-01 -2.011330425739288330e-01 -9.001550823450088501e-02 1.934397779405117035e-02 1.628431677818298340e-01 -1.314745545387268066e-01 1.400690060108900070e-03 -1.383160427212715149e-02 2.181181758642196655e-01
1.581397056579589844e-01 -6.483819335699081421e-02 -3.382059931755065918e-02 -2.002129144966602325e-02 8.969444036483764648e-02 4.224725067615509033e-02 -2.516513466835021973e-01 3.937989100813865662e-02 -2.719307243824005127e-01 -7.147666066884994507e-02 -1.734404116868972778e-01 9.552346169948577881e-02 -1.863857358694076538e-02 -1.857774257659912109e-01 5.134041979908943176e-02 -3.096575140953063965e-01 -1.199758499860763550e-01 1.977672278881072998e-01 -9.650190174579620361e-02 2.261891961097717285e-01 3.499293029308319092e-01 1.459130793809890747e-01 3.211950957775115967e-01 -1.340806484222412109e-01 3.053945302963256836e-02 2.461751550436019897e-01 2.580472230911254883e-01 2.235132157802581787e-01 2.092149853706359863e-01 9.759131073951721191e-02 -1.294314116239547729e-01 1.260714977979660034e-01
-1.738741993904113770e-01 -4.529175460338592529e-01 2.118604257702827454e-03 -4.183077067136764526e-02 3.625027462840080261e-02 -3.102470934391021729e-01 -5.690065026283264160e-02 6.602671742439270020e-02 -2.270126640796661377e-01 5.610023066401481628e-02 1.153616830706596375e-01 3.831361532211303711e-01 -2.685897052288055420e-01 -8.540580421686172485e-02 -6.039658561348915100e-02 -6.094644963741302490e-02 -2.061974555253982544e-01 2.665651738643646240e-01 -4.836027696728706360e-02 2.999623306095600128e-02 -9.241564571857452393e-02 3.160399496555328369e-01 -1.227065101265907288e-01 -1.006419882178306580e-01 -6.282766163349151611e-02 4.532114136964082718e-03 2.059017270803451538e-01 -1.127660870552062988e-01 -9.010875225067138672e-02 7.165823131799697876e-02 -2.315395697951316833e-02 1.812279522418975830e-01
-3.620722293853759766e-01 5.357537791132926941e-02 6.256615277379751205e-03 1.787494719028472900e-01 2.244579605758190155e-02 1.381265223026275635e-01 8.438339829444885254e-02 6.342431157827377319e-02 -9.410510212182998657e-02 -9.542863070964813232e-02 5.696766823530197144e-02 3.230926096439361572e-01 1.422996371984481812e-01 -3.079682886600494385e-01 7.418670505285263062e-02 -2.190549224615097046e-01 -2.548374235630035400e-01 1.940876841545104980e-01 -1.523496806621551514e-01 -7.490788400173187256e-02 1.223529875278472900e-01 3.559002876281738281e-01 3.200486004352569580e-01 2.014285512268543243e-02 2.154817581176757812e-01 4.128988087177276611e-02 -2.210385719081386924e-04 -1.973568797111511230e-01 -3.444439498707652092e-04 2.561149001121520996e-02 -1.058514937758445740e-01 1.851606518030166626e-01
-2.305909544229507446e-01 -7.001182436943054199e-02 -6.866206228733062744e-02 -4.522863402962684631e-02 9.132329374551773071e-02 8.141569048166275024e-02 -2.041068077087402344e-01 1.611561775207519531e-01 -4.581326246261596680e-02 1.260643750429153442e-01 -1.041698679327964783e-01 2.818022370338439941e-01 -2.985245585441589355e-01 -1.713162958621978760e-01 6.598310172557830811e-02 1.836578398942947388e-01 -5.208115279674530029e-02 3.800978064537048340e-01 1.216020435094833374e-02 1.183569710701704025e-02 -1.592172980308532715e-01 2.992278635501861572e-01 -2.745897509157657623e-02 -3.194974362850189209e-01 1.724755316972732544e-01 1.801458448171615601e-01 -1.657068133354187012e-01 -1.565371304750442505e-01 1.420184224843978882e-01 -2.567316591739654541e-01 -1.382666379213333130e-01 5.661887302994728088e-02
-1.098569706082344055e-01 -2.829001843929290771e-01 -5.729408189654350281e-02 5.703528970479965210e-02 -3.766315057873725891e-02 -2.432856895029544830e-02 -8.891926705837249756e-02 6.771829724311828613e-02 1.191628128290176392e-01 -8.032438158988952637e-02 1.144277527928352356e-01 3.579554259777069092e-01 2.828048355877399445e-02 -2.674777805805206299e-02 3.640596270561218262e-01 -1.220462992787361145e-01 6.361967325210571289e-02 2.114145159721374512e-01 -1.396079063415527344e-01 -2.059114426374435425e-01 -2.163240760564804077e-01 8.383514732122421265e-02 1.333754956722259521e-01 -1.390965431928634644e-01 -1.418139189481735229e-01 7.791458815336227417e-02 7.335297763347625732e-02 -1.072394475340843201e-01 2.888644635677337646e-01 4.666678011417388916e-01 1.732804924249649048e-01 1.130769774317741394e-02
-1.569332331418991089e-01 -7.952146232128143311e-02 -1.143543124198913574e-01 -1.458323150873184204e-01 2.083892673254013062e-01 3.257270157337188721e-02 1.162877306342124939e-01 2.341551184654235840e-01 3.309676051139831543e-02 -2.599605023860931396e-01 1.172640174627304077e-01 3.504179716110229492e-01 9.372319281101226807e-02 -1.899328678846359253e-01 -1.277179121971130371e-01 -3.798848390579223633e-01 3.211509808897972107e-02 2.516547143459320068e-01 7.003448158502578735e-02 6.801234930753707886e-02 9.219568222761154175e-02 3.790481984615325928e-01 1.847599446773529053e-02 -1.235557347536087036e-01 1.405055075883865356e-01 1.471871733665466309e-01 -5.123824626207351685e-02 -1.838617622852325439e-01 2.474498152732849121e-01 -2.051201649010181427e-02 -1.486172080039978027e-01 8.894964307546615601e-02
-3.674145787954330444e-02 -2.445737719535827637e-01 -1.518872082233428955e-01 -1.835452467203140259e-01 7.394676655530929565e-02 -9.175451844930648804e-02 -1.769783645868301392e-01 3.991146385669708252e-02 -9.008122980594635010e-02 -2.797120511531829834e-01 1.712543219327926636e-01 1.165123283863067627e-01 -2.039780467748641968e-01 -1.150657534599304199e-01 8.128640055656433105e-02 1.351631581783294678e-01 -1.211855635046958923e-01 -2.841691672801971436e-02 -2.387398779392242432e-01 2.257971018552780151e-01 3.078424632549285889e-01 2.050595358014106750e-02 9.498745948076248169e-02 -2.665551304817199707e-01 -1.145882382988929749e-01 1.656264066696166992e-01 3.108491599559783936e-01 -5.879427120089530945e-02 3.388130292296409607e-02 -1.129871681332588196e-01 9.904224425554275513e-02 -4.039642810821533203e-01
-2.812256217002868652e-01 -2.056205421686172485e-01 2.175910472869873047e-01 8.424478583037853241e-03 -1.386465504765510559e-03 -1.570700258016586304e-01 6.090158969163894653e-02 2.679737508296966553e-01 -7.897259294986724854e-02 -1.621882021427154541e-01 1.053671166300773621e-01 2.022290527820587158e-01 -3.676146268844604492e-01 1.426842808723449707e-02 6.362708657979965210e-02 -3.690219521522521973e-01 -3.186379000544548035e-02 2.849655039608478546e-02 5.379243940114974976e-02 1.515397876501083374e-01 1.047252491116523743e-01 3.385947942733764648e-01 8.070231229066848755e-02 -6.173667311668395996e-02 1.707619577646255493e-01 1.043973267078399658e-01 2.080749534070491791e-02 3.873667493462562561e-02 1.923786848783493042e-01 9.218981117010116577e-02 -1.118733361363410950e-01 -3.275271058082580566e-01
1.858051568269729614e-01 -3.204841613769531250e-01 1.862909346818923950e-01 1.058175507932901382e-02 -1.762374937534332275e-01 -8.650217205286026001e-02 2.082845121622085571e-01 -1.650288850069046021e-01 -9.506124071776866913e-03 -1.846562772989273071e-01 1.041152030229568481e-01 1.732864044606685638e-02 -1.126991137862205505e-01 -2.448111325502395630e-01 2.617425620555877686e-01 1.364039182662963867e-01 -1.344861090183258057e-01 3.062629997730255127e-01 4.659079760313034058e-02 7.820311933755874634e-03 1.463778316974639893e-01 1.046384125947952271e-01 2.823444008827209473e-01 -2.118973582983016968e-01 6.000540684908628464e-03 3.549434244632720947e-01 -6.619552522897720337e-02 8.548792451620101929e-03 1.775793582201004028e-01 1.846577674150466919e-01 -1.721381992101669312e-01 -1.298587918281555176e-01
-1.999498307704925537e-01 -1.894085556268692017e-01 -1.268675029277801514e-01 -2.013397589325904846e-02 -1.399377882480621338e-01 8.678991347551345825e-02 -3.888058662414550781e-02 -2.074299752712249756e-01 7.119233906269073486e-02 -1.357321143150329590e-01 1.119874864816665649e-01 8.361808955669403076e-02 -5.693681165575981140e-02 -3.845246434211730957e-01 3.064624667167663574e-01 -2.889069318771362305e-01 -2.542624771595001221e-01 2.545386254787445068e-01 -8.981120586395263672e-02 1.683288067579269409e-01 -3.568525612354278564e-01 1.074695289134979248e-01 1.557568907737731934e-01 1.589159481227397919e-02 3.258155286312103271e-02 4.044025763869285583e-02 4.906252026557922363e-02 -2.313595265150070190e-02 2.315246611833572388e-01 -6.931754946708679199e-02 -2.581524550914764404e-01 6.738535314798355103e-02
-4.364848881959915161e-02 -1.373747289180755615e-01 9.198928624391555786e-02 1.181030571460723877e-01 -1.164259463548660278e-01 -5.978919938206672668e-02 2.669660747051239014e-01 8.579532802104949951e-02 -1.220047101378440857e-01 -1.305733621120452881e-01 1.058564558625221252e-01 2.598552107810974121e-01 -5.076828002929687500e-01 -1.029121205210685730e-01 1.020220890641212463e-01 -1.130712479352951050e-01 9.395744651556015015e-02 8.666469156742095947e-02 -1.544046401977539062e-01 3.908594846725463867e-01 2.201664745807647705e-01 1.879268735647201538e-01 -2.938824519515037537e-02 -1.189800426363945007e-01 -5.585488304495811462e-02 2.861199667677283287e-03 -1.785229891538619995e-01 3.341130539774894714e-02 2.104939967393875122e-01 6.817702203989028931e-02 -2.863685488700866699e-01 4.679549951106309891e-03
-2.018014192581176758e-01 -2.175150364637374878e-01 -2.025626972317695618e-02 -1.807792298495769501e-02 7.840634137392044067e-02 -1.183048821985721588e-02 3.655850514769554138e-02 -2.691594325006008148e-02 4.082099795341491699e-01 -2.292260378599166870e-01 -1.880363672971725464e-01 2.686682939529418945e-01 -6.157010421156883240e-02 -2.588372528553009033e-01 2.338231950998306274e-01 1.316597759723663330e-01 8.998807519674301147e-02 2.121858000755310059e-01 -1.267168819904327393e-01 -2.833900786936283112e-02 -1.448958665132522583e-01 2.788439095020294189e-01 1.709538996219635010e-01 -5.341256409883499146e-02 -2.762489318847656250e-01 2.169681936502456665e-01 2.741834223270416260e-01 -7.021678984165191650e-02 1.166624948382377625e-01 -4.545365273952484131e-02 -9.565987437963485718e-02 6.505396962165832520e-02
-1.097185760736465454e-01 -1.737424433231353760e-01 -2.407072931528091431e-01 1.150571703910827637e-01 2.258527129888534546e-01 2.033398672938346863e-02 -2.111929953098297119e-01 -2.192942239344120026e-02 -1.189342960715293884e-01 -2.834344804286956787e-01 -3.725080192089080811e-02 2.905861139297485352e-01 1.199832111597061157e-01 5.154411867260932922e-02 2.201700210571289062e-01 -1.340807974338531494e-01 -1.730957329273223877e-01 9.760101884603500366e-02 -2.753459513187408447e-01 1.334912627935409546e-01 2.860056161880493164e-01 3.426028490066528320e-01 -8.775404840707778931e-02 -1.541668176651000977e-01 1.851453930139541626e-01 -9.923351556062698364e-02 -2.458957433700561523e-01 -3.371698409318923950e-02 2.165395319461822510e-01 9.284637123346328735e-02 7.176633458584547043e-03 3.494221717119216919e-02
2.414153516292572021e-02 -2.717246711254119873e-01 -3.032497689127922058e-02 2.310337275266647339e-01 1.370702534914016724e-01 3.036135733127593994e-01 -1.411433368921279907e-01 3.393346071243286133e-01 1.151718422770500183e-01 -1.855905801057815552e-01 -5.248798429965972900e-02 3.519490361213684082e-01 2.858642488718032837e-02 -1.303008049726486206e-01 -2.661997377872467041e-01 -1.130456104874610901e-01 -4.250824451446533203e-03 1.779394596815109253e-01 -1.081179827451705933e-02 1.958260387182235718e-01 1.675038225948810577e-02 2.764164209365844727e-01 5.800634156912565231e-03 -2.239750325679779053e-01 4.034262523055076599e-02 6.717042624950408936e-02 -8.999200910329818726e-02 -1.604004949331283569e-01 -1.041187793016433716e-01 7.538960129022598267e-02 -3.032189309597015381e-01 6.337735801935195923e-02
-1.534139830619096756e-02 -3.478655815124511719e-01 3.953298926353454590e-02 2.263302356004714966e-01 9.706667810678482056e-02 -1.937277466058731079e-01 1.504006236791610718e-01 -1.173821687698364258e-01 -1.115640997886657715e-01 -1.367661803960800171e-01 2.283187583088874817e-02 1.632232517004013062e-01 -3.124752044677734375e-01 -1.813653409481048584e-01 3.589475154876708984e-01 -1.532416343688964844e-01 -7.158800959587097168e-02 2.044390588998794556e-01 -1.865699142217636108e-01 3.317017108201980591e-02 -1.437309831380844116e-01 2.156494855880737305e-01 2.111660391092300415e-01 1.442615389823913574e-01 -1.895516067743301392e-01 1.248225793242454529e-01 6.132023781538009644e-02 1.281923651695251465e-01 1.659949570894241333e-01 -1.745345443487167358e-01 1.037638187408447266e-01 -2.134419381618499756e-01
-2.446787059307098389e-01 -3.470581173896789551e-01 6.513730436563491821e-02 -8.158424496650695801e-02 7.856426388025283813e-02 -2.505631446838378906e-01 1.701457053422927856e-01 -1.824760586023330688e-01 -5.895840749144554138e-02 6.337374448776245117e-02 4.889828618615865707e-03 1.749621182680130005e-01 -2.213551551103591919e-01 -6.299734115600585938e-02 1.820213645696640015e-01 1.374447494745254517e-01 1.650457084178924561e-01 2.509670853614807129e-01 -8.579745888710021973e-02 1.645337417721748352e-02 6.721577793359756470e-02 2.987414300441741943e-01 2.239648550748825073e-01 -4.517495632171630859e-01 -1.184159740805625916e-01 4.055192694067955017e-02 3.721765428781509399e-02 -1.356804277747869492e-02 5.145537108182907104e-02 -9.364082664251327515e-02 -1.351318210363388062e-01 2.041900604963302612e-01
-3.032323531806468964e-02 -1.309938877820968628e-01 7.031235843896865845e-02 1.021853461861610413e-01 3.048005700111389160e-02 2.720752730965614319e-03 3.272956982254981995e-02 3.820069730281829834e-01 -5.460740253329277039e-02 -4.266139119863510132e-02 -4.495943430811166763e-03 2.715781033039093018e-01 5.238875746726989746e-02 -3.334095776081085205e-01 1.882740706205368042e-01 -9.878368675708770752e-02 -2.467892318964004517e-02 3.279008865356445312e-01 -3.965443372726440430e-01 9.097134321928024292e-02 2.753345668315887451e-01 2.920684590935707092e-02 8.335945010185241699e-02 -3.043677806854248047e-01 -7.919761352241039276e-03 -1.093963831663131714e-01 -2.403602898120880127e-01 -1.344824433326721191e-01 1.331936717033386230e-01 9.874414652585983276e-02 -1.058509424328804016e-01 -6.650925427675247192e-02
2.976964116096496582e-01 -1.042040437459945679e-01 -8.185862004756927490e-02 1.504131406545639038e-02 -5.978011712431907654e-02 3.106510266661643982e-02 -1.452177483588457108e-02 7.213698327541351318e-02 -3.482288420200347900e-01 -1.127253472805023193e-01 1.158723831176757812e-01 6.391360610723495483e-02 -1.694220155477523804e-01 -1.351336985826492310e-01 5.224191024899482727e-02 -1.326202005147933960e-01 -1.385608464479446411e-01 4.154102206230163574e-01 -3.321918845176696777e-01 -3.299799188971519470e-02 1.526727825403213501e-01 2.840866446495056152e-01 -1.860280632972717285e-01 1.356151551008224487e-01 -1.996788531541824341e-01 1.049411743879318237e-01 1.787090301513671875e-01 -2.427675016224384308e-02 3.201736509799957275e-01 -1.797795854508876801e-02 -9.989387542009353638e-02 -9.183251112699508667e-02
-3.576914593577384949e-02 -1.056305766105651855e-01 8.238572627305984497e-02 -1.908767968416213989e-01 1.788178533315658569e-01 -3.520197793841362000e-02 -8.837173134088516235e-02 -1.998113095760345459e-02 -2.879911065101623535e-01 -2.796750068664550781e-01 1.254543513059616089e-01 7.033770531415939331e-02 -3.558790385723114014e-01 -4.008181989192962646e-01 3.023848533630371094e-01 7.974822074174880981e-02 8.468533307313919067e-02 5.713625624775886536e-02 -6.624773144721984863e-02 -1.764076799154281616e-01 -5.980217456817626953e-02 6.822910904884338379e-02 1.484725624322891235e-01 -2.803648710250854492e-01 -1.223757192492485046e-01 7.706723362207412720e-02 -4.115386679768562317e-02 9.349487721920013428e-02 1.111330166459083557e-01 -8.116763830184936523e-02 -3.584716320037841797e-01 4.855338111519813538e-02
1.701076924800872803e-01 -4.801741838455200195e-01 -1.264520548284053802e-02 -5.633029341697692871e-02 5.900600180029869080e-02 3.639058768749237061e-02 -6.894109537824988365e-04 5.567891895771026611e-02 -1.391821503639221191e-01 -3.906513005495071411e-02 2.739171981811523438e-01 1.228806562721729279e-03 -1.574805974960327148e-01 6.545738130807876587e-02 9.469110518693923950e-02 7.623276859521865845e-02 -5.797556415200233459e-02 1.358361691236495972e-01 -1.890188008546829224e-01 8.413967490196228027e-02 1.362195760011672974e-01 4.363937079906463623e-01 1.702833324670791626e-01 -3.059487640857696533e-01 -2.159339934587478638e-01 3.463841974735260010e-01 -6.118359044194221497e-02 -9.107399731874465942e-03 -1.416728496551513672e-01 -6.477088900282979012e-04 6.582200061529874802e-03 -5.192895606160163879e-02
-3.771378472447395325e-02 -3.546718358993530273e-01 -1.909300535917282104e-01 -1.594691537320613861e-02 6.603383272886276245e-02 -5.601006001234054565e-02 5.091289803385734558e-02 -1.232005730271339417e-01 -2.031843066215515137e-01 -2.749091088771820068e-01 3.613943979144096375e-02 1.343902498483657837e-01 1.021826043725013733e-01 5.113820359110832214e-02 1.576529741287231445e-01 -4.335005581378936768e-02 -3.082203306257724762e-02 2.195501774549484253e-01 -1.956543326377868652e-01 1.118814498186111450e-01 1.336541026830673218e-01 5.033043622970581055e-01 1.377650648355484009e-01 -2.075399458408355713e-01 2.404838800430297852e-01 -6.374476850032806396e-02 -2.854970097541809082e-01 -3.807820752263069153e-02 -1.422460675239562988e-01 3.909425344318151474e-03 1.526206545531749725e-02 1.904608905315399170e-01
-1.544517129659652710e-01 -3.539461195468902588e-01 2.904035337269306183e-02 -8.366344869136810303e-02 -8.329027146100997925e-02 -2.118313908576965332e-01 -2.679015696048736572e-01 7.070022076368331909e-02 -2.935900986194610596e-01 1.038747355341911316e-01 -1.024265401065349579e-02 1.994473040103912354e-01 -4.261125922203063965e-01 -4.442479833960533142e-02 1.974982917308807373e-01 -2.327163964509963989e-01 -1.081027016043663025e-01 3.855604678392410278e-02 -8.660724014043807983e-02 2.417530119419097900e-02 -9.108815342187881470e-02 4.222099483013153076e-01 -1.260004341602325439e-01 -1.685199886560440063e-02 -9.991562925279140472e-03 1.120885740965604782e-02 1.967614442110061646e-01 -1.279174536466598511e-01 -1.584200561046600342e-02 -9.516594558954238892e-02 -6.853333115577697754e-02 8.708127588033676147e-02
-9.275293350219726562e-02 3.196849301457405090e-02 1.243868246674537659e-01 1.392359286546707153e-01 -6.720579415559768677e-02 1.964233666658401489e-01 -2.222786843776702881e-01 -8.327171206474304199e-02 3.994961082935333252e-02 -3.625266551971435547e-01 2.479654364287853241e-02 3.410574793815612793e-01 -2.404577285051345825e-01 5.015622824430465698e-03 1.401564776897430420e-01 -8.296288549900054932e-02 1.676129847764968872e-01 1.204867064952850342e-01 -7.245332002639770508e-02 7.153237611055374146e-02 -8.158240467309951782e-02 4.244114160537719727e-01 1.711760014295578003e-01 -1.173831075429916382e-01 -1.869436055421829224e-01 1.861464977264404297e-02 2.991051375865936279e-01 -1.259319186210632324e-01 -2.420168071985244751e-01 9.436661750078201294e-02 -1.755319684743881226e-01 1.737740589305758476e-03
-7.260637730360031128e-02 -3.442114591598510742e-01 -8.981475234031677246e-02 9.819349274039268494e-03 1.580364853143692017e-01 -8.448985964059829712e-02 -2.171466350555419922e-01 1.750147342681884766e-01 4.360435158014297485e-02 -1.994083635509014130e-02 1.599430143833160400e-01 -1.059100627899169922e-01 -2.970373928546905518e-01 -2.122056633234024048e-01 7.293872535228729248e-02 -3.224200382828712463e-02 -1.059278845787048340e-01 6.171213090419769287e-02 -7.757816463708877563e-02 1.195322647690773010e-01 1.720530092716217041e-01 1.888549476861953735e-01 9.300442039966583252e-02 4.607182368636131287e-02 1.971644461154937744e-01 9.169325977563858032e-02 4.725883305072784424e-01 8.092624694108963013e-02 1.662449687719345093e-01 3.578064143657684326e-01 -1.841145753860473633e-01 3.686863183975219727e-02
-8.767396211624145508e-03 4.727163910865783691e-02 5.237375944852828979e-02 1.090083718299865723e-01 -8.661825209856033325e-02 -3.829698264598846436e-02 -1.001590415835380554e-01 -1.618716716766357422e-01 -6.894584745168685913e-02 -1.173898577690124512e-01 4.266821146011352539e-01 4.896131902933120728e-02 -1.406968832015991211e-01 -8.827969431877136230e-02 3.581624925136566162e-01 -1.847372949123382568e-01 -2.693014144897460938e-01 2.193999588489532471e-01 -2.455624192953109741e-02 8.132354915142059326e-02 -2.227474190294742584e-02 3.938524127006530762e-01 8.239348232746124268e-02 1.178891807794570923e-01 -3.030537068843841553e-01 2.982225120067596436e-01 1.580386608839035034e-02 2.032354176044464111e-01 1.302115619182586670e-01 -5.185120739042758942e-03 -3.511294722557067871e-02 -1.213373523205518723e-02
2.576924860477447510e-02 -2.535137832164764404e-01 -1.587163060903549194e-01 -1.321566253900527954e-01 2.940204367041587830e-02 -1.441238820552825928e-01 -1.762021183967590332e-01 2.095553874969482422e-01 -5.138815939426422119e-02 -1.995461136102676392e-01 1.243137493729591370e-01 1.405370831489562988e-01 -2.954404652118682861e-01 -1.101222708821296692e-01 1.468520313501358032e-01 -3.096420690417289734e-02 -1.682655513286590576e-01 5.506562814116477966e-02 -1.098947376012802124e-01 5.807218700647354126e-02 2.853893041610717773e-01 -1.001489087939262390e-01 1.832328140735626221e-01 -3.223668336868286133e-01 -2.820428460836410522e-02 1.807742565870285034e-01 2.405059039592742920e-01 8.789473026990890503e-02 2.048506774008274078e-02 -1.708664000034332275e-01 1.178323253989219666e-01 -4.217870831489562988e-01
-1.174293532967567444e-01 -7.820098102092742920e-02 -4.176115989685058594e-01 1.193294525146484375e-01 2.409661114215850830e-01 1.624143868684768677e-01 -5.950406938791275024e-02 4.913700744509696960e-02 -5.341444164514541626e-02 6.904555857181549072e-02 1.913633197546005249e-01 2.706530392169952393e-01 -5.605427431873977184e-04 -3.045705258846282959e-01 5.408897250890731812e-02 -8.051237463951110840e-02 5.841056257486343384e-02 1.925494223833084106e-01 -2.720327675342559814e-01 1.420565694570541382e-01 -1.369732022285461426e-01 2.031773030757904053e-01 1.207557879388332367e-02 -1.731881350278854370e-01 3.079182095825672150e-02 1.318018883466720581e-01 1.469351649284362793e-01 -3.952408730983734131e-01 2.095793634653091431e-01 1.088815927505493164e-01 2.415306307375431061e-02 6.367172300815582275e-02
1.060324162244796753e-01 -1.699376404285430908e-01 -6.490903347730636597e-02 1.706641167402267456e-01 1.730646640062332153e-01 1.875714063644409180e-01 -2.208470553159713745e-01 -9.258253499865531921e-03 2.174680382013320923e-01 -2.025175392627716064e-01 -2.476803213357925415e-01 1.300952732563018799e-01 3.599700704216957092e-02 -9.464269876480102539e-02 3.581147193908691406e-01 -2.602099478244781494e-01 -2.052885293960571289e-01 -6.992308795452117920e-02 -2.836649715900421143e-01 -5.854312330484390259e-02 1.016423851251602173e-01 1.991640627384185791e-01 2.473815381526947021e-01 -3.034346997737884521e-01 6.887096166610717773e-02 8.355531841516494751e-02 1.417575180530548096e-01 -4.949215054512023926e-02 -6.930896639823913574e-02 2.397414892911911011e-01 -3.320334106683731079e-02 8.897226303815841675e-02
-3.529123589396476746e-02 -1.806694567203521729e-01 -4.386280104517936707e-02 2.134657651185989380e-01 2.692527472972869873e-01 1.345888376235961914e-01 1.437532007694244385e-01 2.427437156438827515e-01 2.420105636119842529e-01 -4.675771296024322510e-02 -2.299508312717080116e-03 3.073006570339202881e-01 2.437703125178813934e-02 -9.409137070178985596e-02 3.865538835525512695e-01 3.184520825743675232e-02 -7.775224000215530396e-02 3.336830139160156250e-01 -1.804561465978622437e-01 7.717811316251754761e-02 3.794554388150572777e-03 3.522573411464691162e-01 1.515162140130996704e-01 3.593399748206138611e-02 -5.913102999329566956e-02 4.104544222354888916e-02 -1.460871696472167969e-01 1.590782105922698975e-01 -1.179042905569076538e-01 1.710798293352127075e-01 1.824517697095870972e-01 2.820029482245445251e-02
2.770186029374599457e-02 -2.063907086849212646e-01 9.272935986518859863e-02 1.615770906209945679e-01 3.310897052288055420e-01 -1.057175844907760620e-01 -3.159250691533088684e-02 -1.187155768275260925e-01 1.006965860724449158e-01 -1.894604116678237915e-01 -9.072529152035713196e-03 -8.901225030422210693e-02 -3.242814242839813232e-01 -1.661121398210525513e-01 8.719978854060173035e-03 1.394303292036056519e-01 -1.928982585668563843e-01 4.095781743526458740e-01 8.251650631427764893e-02 8.145902305841445923e-03 -5.930596962571144104e-03 1.984266489744186401e-01 -1.869978383183479309e-02 -3.224123716354370117e-01 -1.788925975561141968e-01 2.662178128957748413e-02 4.612924903631210327e-02 9.321523457765579224e-02 -3.545324504375457764e-02 -4.475538805127143860e-02 -4.204058349132537842e-01 2.561501041054725647e-02
-2.528245002031326294e-02 -1.176615804433822632e-01 1.442263182252645493e-02 8.527798950672149658e-02 3.497784957289695740e-02 -6.498365849256515503e-02 -2.259383909404277802e-03 -2.722541242837905884e-02 -1.267526447772979736e-01 -1.416303962469100952e-01 2.743354141712188721e-01 -8.185427635908126831e-02 -1.267100125551223755e-01 -1.692951619625091553e-01 4.753368720412254333e-02 -1.484928131103515625e-01 -2.798279523849487305e-01 -8.320556581020355225e-02 -1.935123205184936523e-01 1.622754335403442383e-01 4.368869066238403320e-01 2.639759480953216553e-01 -1.095749884843826294e-01 -1.326495856046676636e-01 -3.083894848823547363e-01 2.232092469930648804e-01 8.768890053033828735e-02 -2.074744552373886108e-01 1.570468842983245850e-01 3.153617680072784424e-01 9.915522485971450806e-02 -1.263285577297210693e-01
8.417157083749771118e-02 -8.074117451906204224e-02 -6.741000711917877197e-02 2.371367216110229492e-01 4.126865789294242859e-02 1.687886752188205719e-02 -1.793111264705657959e-01 1.444958895444869995e-01 7.652566581964492798e-02 -1.643804162740707397e-01 4.310408607125282288e-02 2.450571954250335693e-01 -1.079412177205085754e-01 -8.760067075490951538e-02 8.712472021579742432e-02 2.568360269069671631e-01 -2.371223270893096924e-01 9.457591921091079712e-02 5.169213190674781799e-02 7.903528213500976562e-02 4.926876127719879150e-01 2.194470912218093872e-01 1.895385682582855225e-01 -4.680628329515457153e-02 -1.552962064743041992e-01 -1.954209953546524048e-01 1.099592372775077820e-01 -3.351721465587615967e-01 2.926403284072875977e-01 6.378332525491714478e-02 -5.814917385578155518e-02 3.813735092990100384e-04
6.360301375389099121e-02 -4.022844433784484863e-01 7.301454246044158936e-02 -6.400245428085327148e-02 1.898834556341171265e-01 -2.515591494739055634e-02 -4.386975243687629700e-02 3.319595754146575928e-02 4.258193075656890869e-02 -2.878921031951904297e-01 1.988910585641860962e-01 3.746028617024421692e-02 -3.710533678531646729e-01 -2.485114336013793945e-02 -6.420671194791793823e-02 4.783512279391288757e-02 -4.850806668400764465e-02 2.489410191774368286e-01 -3.039971888065338135e-01 -7.470929622650146484e-02 -1.011242941021919250e-01 3.202301263809204102e-01 4.951676353812217712e-02 -2.955074608325958252e-01 -5.027419328689575195e-02 1.255849748849868774e-01 6.673406064510345459e-02 1.183676421642303467e-01 -1.924474835395812988e-01 2.456177957355976105e-02 -4.750214144587516785e-02 2.703422904014587402e-01
2.182973083108663559e-03 -2.207239866256713867e-01 -1.620645076036453247e-01 8.520851284265518188e-02 8.797027915716171265e-02 7.775152474641799927e-02 -2.398769408464431763e-01 2.794930338859558105e-01 2.951171100139617920e-01 9.117353707551956177e-02 -1.585594564676284790e-01 1.287476420402526855e-01 2.417325042188167572e-02 -1.118416190147399902e-01 1.783306002616882324e-01 -1.756965517997741699e-01 -1.150961071252822876e-01 1.452299058437347412e-01 -1.061387732625007629e-01 -5.678290873765945435e-02 1.561903953552246094e-01 2.400868237018585205e-01 2.085587978363037109e-01 -4.206940829753875732e-01 2.839974462985992432e-01 2.811276018619537354e-01 -1.522116065025329590e-01 4.654040187597274780e-02 8.146316558122634888e-02 -3.971103206276893616e-02 -7.406295835971832275e-02 -7.318159937858581543e-02
1.049892678856849670e-01 -2.660828828811645508e-01 1.445607990026473999e-01 -1.000938713550567627e-01 4.451794549822807312e-02 -5.258779972791671753e-02 1.540450751781463623e-01 1.228034868836402893e-01 -8.816990256309509277e-02 4.156416654586791992e-02 7.826085388660430908e-02 2.442811578512191772e-01 -1.828483492136001587e-01 3.051381930708885193e-02 1.991420090198516846e-01 -1.097169816493988037e-01 -3.116466104984283447e-01 -1.342675685882568359e-01 -2.648360133171081543e-01 7.172946631908416748e-02 1.211984604597091675e-01 3.350657522678375244e-01 1.331707388162612915e-01 -4.494543373584747314e-02 -2.254157215356826782e-01 2.931816279888153076e-01 2.097172141075134277e-01 2.648862302303314209e-01 -1.023896634578704834e-01 5.355285480618476868e-02 -1.806019693613052368e-01 -2.198033183813095093e-01
2.196913510560989380e-01 -3.668860197067260742e-01 5.211105197668075562e-02 7.092926651239395142e-02 1.143349111080169678e-01 1.463579237461090088e-01 -2.432220876216888428e-01 2.210569381713867188e-01 2.874728105962276459e-02 -1.327870935201644897e-01 9.259973466396331787e-02 2.486995458602905273e-01 -1.663481146097183228e-01 -1.878371536731719971e-01 -8.063507080078125000e-02 2.349634617567062378e-01 -1.037290543317794800e-01 1.415190994739532471e-01 -7.617225497961044312e-02 9.380649030208587646e-02 3.341242372989654541e-01 2.686750888824462891e-01 -1.433077603578567505e-01 -7.228695601224899292e-02 -4.215347766876220703e-02 -2.338469922542572021e-01 3.320416808128356934e-02 -2.691493928432464600e-01 1.910095661878585815e-01 1.655757874250411987e-01 -6.621047109365463257e-02 7.214961573481559753e-03
-6.524714082479476929e-02 -1.089118048548698425e-01 3.566614119336009026e-03 2.892228662967681885e-01 -3.703428059816360474e-02 2.078169733285903931e-01 -2.017475478351116180e-02 -1.974870115518569946e-01 -2.493230700492858887e-01 -1.600444465875625610e-01 -9.856436401605606079e-02 1.832773387432098389e-01 -1.845343410968780518e-01 -2.412497401237487793e-01 1.767145097255706787e-01 -1.255074050277471542e-02 -2.083083987236022949e-01 -1.672966629266738892e-01 -1.751000583171844482e-01 6.688486784696578979e-02 -6.926034390926361084e-02 4.427777230739593506e-01 -1.065441444516181946e-01 1.339059025049209595e-01 1.093761716037988663e-02 3.089037835597991943e-01 6.263890117406845093e-02 -2.168585807085037231e-01 -1.392715126276016235e-01 -7.872769236564636230e-02 -2.012985348701477051e-01 -1.107938066124916077e-01
4.280696436762809753e-02 8.660846203565597534e-02 1.203373074531555176e-01 -2.187543176114559174e-02 -1.159758493304252625e-01 1.941391229629516602e-01 -1.597043573856353760e-01 1.632705181837081909e-01 1.515003293752670288e-01 -1.988112479448318481e-01 -2.289033383131027222e-01 1.892902255058288574e-01 -1.712308228015899658e-01 -2.963781654834747314e-01 -1.008057296276092529e-01 -2.130798846483230591e-01 -6.390091031789779663e-02 1.366724073886871338e-01 -1.085953414440155029e-01 2.306508868932723999e-01 1.203678324818611145e-01 3.040567040443420410e-01 1.998706161975860596e-01 5.090845003724098206e-02 -4.561991095542907715e-01 2.528496980667114258e-01 7.776434067636728287e-04 -5.250487849116325378e-02 1.067020669579505920e-01 -1.025930121541023254e-01 -4.859481751918792725e-02 1.125124618411064148e-01
9.230392426252365112e-02 -3.719308376312255859e-01 8.068821579217910767e-02 5.239000916481018066e-02 2.253706902265548706e-01 -1.060365587472915649e-01 -5.155545473098754883e-02 -8.416596800088882446e-03 -1.791234500706195831e-02 -4.027625322341918945e-01 3.589501976966857910e-02 1.261142343282699585e-01 -2.674665749073028564e-01 9.364094585180282593e-02 7.500712573528289795e-02 1.083447486162185669e-01 6.338860839605331421e-02 3.121221661567687988e-01 7.994683086872100830e-02 -1.632663235068321228e-02 2.176866866648197174e-02 1.440739333629608154e-01 2.545746564865112305e-01 -1.663927882909774780e-01 -7.769057154655456543e-02 -9.416748583316802979e-02 -1.407410949468612671e-01 -6.084365770220756531e-02 5.055478960275650024e-02 -4.513476788997650146e-02 -4.510854780673980713e-01 -1.828040629625320435e-01
-7.335916161537170410e-02 1.491525471210479736e-01 -1.657353192567825317e-01 1.136088222265243530e-01 -6.295298039913177490e-02 -1.839592605829238892e-01 -2.097472697496414185e-01 -1.135630831122398376e-01 -1.256282348185777664e-02 -2.332549244165420532e-01 6.883612275123596191e-02 2.368490844964981079e-01 -3.596543371677398682e-01 -1.524380594491958618e-01 1.924331486225128174e-01 4.953176528215408325e-02 6.879579275846481323e-02 4.310397505760192871e-01 5.903940275311470032e-02 -3.858338808640837669e-03 -2.997542321681976318e-01 2.909020781517028809e-01 1.043973192572593689e-01 -1.830296218395233154e-01 -2.925431132316589355e-01 1.169369667768478394e-01 2.617502026259899139e-02 9.394902735948562622e-03 2.821973897516727448e-02 1.187185198068618774e-01 4.091226961463689804e-03 -4.458449780941009521e-02
2.404777109622955322e-01 -2.624720633029937744e-01 1.527454257011413574e-01 8.052597939968109131e-02 7.821018248796463013e-02 -2.684388868510723114e-02 1.300130635499954224e-01 4.362690150737762451e-01 1.634670421481132507e-02 -4.273906722664833069e-02 -9.553080052137374878e-02 4.375538825988769531e-01 1.326683014631271362e-01 -5.084996297955513000e-02 1.519775390625000000e-01 2.246160209178924561e-01 -5.874359980225563049e-02 2.289710193872451782e-01 1.320297596976161003e-03 3.281293064355850220e-02 1.608565896749496460e-01 1.491159200668334961e-01 1.301687061786651611e-01 -1.999188214540481567e-01 7.579796016216278076e-02 4.121210798621177673e-02 -2.902008965611457825e-02 -9.022431820631027222e-02 9.051911532878875732e-02 1.574806571006774902e-01 -3.259900510311126709e-01 1.237496957182884216e-01
-1.898918859660625458e-02 -1.003778055310249329e-01 -1.633003167808055878e-02 1.097218319773674011e-01 6.209502369165420532e-02 2.928233742713928223e-01 -2.594784796237945557e-01 1.357036828994750977e-01 1.441914290189743042e-01 -1.338510811328887939e-01 -3.417968377470970154e-02 3.677129745483398438e-01 6.746911443769931793e-03 -3.444056808948516846e-01 -1.110880225896835327e-01 -4.196998849511146545e-02 -1.277159452438354492e-01 -5.000004544854164124e-02 -2.260421663522720337e-01 2.439960539340972900e-01 1.215983927249908447e-02 3.099651634693145752e-01 1.708153039216995239e-01 -1.305105984210968018e-01 7.600170373916625977e-02 3.852508962154388428e-02 -3.773975744843482971e-02 -3.555983006954193115e-01 1.673530638217926025e-01 -3.117095492780208588e-02 -1.439806222915649414e-01 1.932340711355209351e-01
-3.409850001335144043e-01 -8.705059438943862915e-02 -5.064507573843002319e-02 -9.262491017580032349e-02 -3.152834018692374229e-03 -1.869023591279983521e-01 -1.612562984228134155e-01 3.047810792922973633e-01 -1.201939806342124939e-01 1.585638383403420448e-03 9.223963320255279541e-02 3.761254251003265381e-01 -4.515891894698143005e-02 -2.390514016151428223e-01 1.009767800569534302e-01 -1.641261875629425049e-01 -1.429697573184967041e-01 8.522248268127441406e-02 -1.074904724955558777e-01 1.000040546059608459e-01 1.570834368467330933e-01 2.717719078063964844e-01 -4.997073486447334290e-02 -2.926625907421112061e-01 1.967026889324188232e-01 8.717788755893707275e-02 -2.025071531534194946e-02 -1.973136067390441895e-01 2.492164671421051025e-01 -2.226116657257080078e-01 -1.095753461122512817e-01 -7.193969190120697021e-02
-1.379069387912750244e-01 -3.622070848941802979e-01 -2.367078140377998352e-02 2.321934551000595093e-01 -8.538904367014765739e-04 -7.425421476364135742e-02 -2.277514711022377014e-02 -1.659550145268440247e-02 -3.674185574054718018e-01 2.206959389150142670e-02 8.614599704742431641e-02 -1.084296628832817078e-01 -2.590963840484619141e-01 -2.734213471412658691e-01 6.368858367204666138e-02 -1.930414438247680664e-01 -2.203146964311599731e-01 2.944766283035278320e-01 -3.184769153594970703e-01 9.101743251085281372e-02 -8.831112086772918701e-02 -3.033181838691234589e-02 -7.144858688116073608e-02 -2.110643684864044189e-01 -1.769735664129257202e-01 2.393690347671508789e-01 2.158974111080169678e-01 3.495680575724691153e-04 -1.110624056309461594e-02 -6.095417588949203491e-02 -9.178519994020462036e-02 1.734566129744052887e-02
-2.483941912651062012e-01 -3.347282707691192627e-01 -3.573388457298278809e-01 4.849873948842287064e-03 3.710591048002243042e-02 -9.869710355997085571e-02 -4.375208541750907898e-02 2.155146375298500061e-02 -9.659964591264724731e-02 3.328489139676094055e-02 -5.923624709248542786e-02 4.833864867687225342e-01 -2.782281935214996338e-01 4.426870867609977722e-02 -2.274361671879887581e-03 -2.604710496962070465e-02 5.052947252988815308e-02 5.432510003447532654e-02 -1.537308692932128906e-01 1.003299355506896973e-01 1.128149554133415222e-01 2.266172319650650024e-01 7.934128493070602417e-02 1.105916127562522888e-02 5.805033724755048752e-03 1.967901289463043213e-01 -2.891331315040588379e-01 -1.535406857728958130e-01 1.697828322649002075e-01 -2.922591008245944977e-02 -2.427294254302978516e-01 -1.146586611866950989e-01
-1.431742757558822632e-01 -2.934838831424713135e-01 -1.759667396545410156e-01 1.798387467861175537e-01 -5.148293823003768921e-02 -1.403606589883565903e-02 1.249544322490692139e-01 -6.090591475367546082e-02 2.144122123718261719e-01 -1.589010357856750488e-01 -7.218085974454879761e-02 1.971701979637145996e-01 4.811685904860496521e-02 -2.150521129369735718e-01 -2.112637311220169067e-01 -2.337834089994430542e-01 -8.606345206499099731e-02 5.336277559399604797e-02 5.230927467346191406e-02 3.190496191382408142e-02 -1.705641150474548340e-01 3.758889734745025635e-01 1.343349218368530273e-01 -2.731905579566955566e-01 1.295818835496902466e-01 2.217387706041336060e-01 4.798362962901592255e-03 -2.807963639497756958e-02 2.281630970537662506e-02 4.348584115505218506e-01 -1.017388701438903809e-01 3.027843311429023743e-02
-4.668841138482093811e-02 -3.066082596778869629e-01 -5.713998153805732727e-02 -2.309059798717498779e-01 1.331932842731475830e-01 -6.615581363439559937e-02 -1.339062154293060303e-01 7.168953120708465576e-02 -2.390609867870807648e-02 3.349214196205139160e-01 6.678181886672973633e-02 3.182165026664733887e-01 -1.662689447402954102e-01 -2.278499305248260498e-01 7.850617170333862305e-02 -2.661405205726623535e-01 1.225543487817049026e-02 2.947479784488677979e-01 -1.772559881210327148e-01 5.715429410338401794e-02 3.245905935764312744e-01 1.898442804813385010e-01 7.660110294818878174e-02 -2.070647925138473511e-01 8.718931674957275391e-02 -6.406538933515548706e-02 1.784281134605407715e-01 6.400949787348508835e-03 1.867105811834335327e-01 7.208488415926694870e-03 -1.854714751243591309e-01 4.762962460517883301e-02
1.728867441415786743e-01 -1.904437839984893799e-01 -1.006722971796989441e-01 2.998322248458862305e-01 -1.094565019011497498e-01 1.591774076223373413e-01 -1.604200154542922974e-01 2.010943591594696045e-01 -5.628493428230285645e-02 -1.696231514215469360e-01 -7.094514369964599609e-02 6.792648881673812866e-02 -1.053049042820930481e-01 -4.073122143745422363e-01 2.492038905620574951e-01 1.366475969552993774e-01 -2.816424667835235596e-01 -3.595195338129997253e-02 -2.029070705175399780e-01 3.748071193695068359e-02 2.720463089644908905e-02 1.564038544893264771e-01 3.475407883524894714e-02 6.366993486881256104e-02 -2.120331376791000366e-01 1.739513128995895386e-01 -4.186616837978363037e-02 -2.217903286218643188e-01 -3.709522783756256104e-01 7.027088850736618042e-02 -9.065252542495727539e-02 1.957312412559986115e-02
7.951889932155609131e-02 -3.427933454513549805e-01 -1.266768127679824829e-01 1.091999933123588562e-01 8.022537082433700562e-02 4.884487390518188477e-02 -3.991834446787834167e-02 1.088766157627105713e-01 2.256496110931038857e-03 1.672253198921680450e-02 -1.635128706693649292e-01 3.011808395385742188e-01 1.564426273107528687e-01 -3.122688531875610352e-01 1.524161249399185181e-01 -3.445393219590187073e-02 6.541593372821807861e-02 2.498220205307006836e-01 -2.224905937910079956e-01 2.856234312057495117e-01 7.428415119647979736e-02 -5.710490792989730835e-02 -1.169864833354949951e-01 -1.814184784889221191e-01 -5.150210112333297729e-02 2.170880138874053955e-01 -1.009412184357643127e-01 1.716996878385543823e-01 2.789082825183868408e-01 8.489721268415451050e-02 -3.654300570487976074e-01 2.562342211604118347e-02
-1.219026073813438416e-01 -2.356510609388351440e-01 -4.994907602667808533e-02 6.314736790955066681e-03 7.909673266112804413e-03 -2.601467072963714600e-01 2.063813656568527222e-01 1.541146822273731232e-02 7.603659480810165405e-02 -2.896682322025299072e-01 -2.477474659681320190e-01 5.890092253684997559e-02 -4.246563464403152466e-02 -3.219663202762603760e-01 3.801604807376861572e-01 2.270355522632598877e-01 3.875204175710678101e-02 1.347354501485824585e-01 -1.925513744354248047e-01 7.313082367181777954e-02 -4.211585223674774170e-02 2.431166172027587891e-01 2.493476718664169312e-01 -7.238080352544784546e-02 -2.327621579170227051e-01 6.316316127777099609e-02 2.080368399620056152e-01 -1.186397001147270203e-01 5.679812282323837280e-02 1.196482703089714050e-01 -1.643264591693878174e-01 -9.997092932462692261e-02
-1.636642962694168091e-02 1.269780192524194717e-02 -1.432222425937652588e-01 6.953655928373336792e-02 2.062198221683502197e-01 -3.800521492958068848e-01 -2.180120497941970825e-01 -3.946430608630180359e-02 -2.720348536968231201e-02 -2.901339232921600342e-01 1.760457009077072144e-01 1.260627210140228271e-01 -2.620950937271118164e-01 6.965748220682144165e-02 -1.873243153095245361e-01 -9.277311712503433228e-02 -4.081174731254577637e-01 6.508786231279373169e-02 -1.837946623563766479e-01 1.366993486881256104e-01 1.162788271903991699e-01 3.395428061485290527e-01 5.903616920113563538e-02 -5.299508944153785706e-02 -4.904761537909507751e-02 2.187179028987884521e-01 1.393439024686813354e-01 -1.317934393882751465e-01 1.715002804994583130e-01 8.541861921548843384e-02 8.347955346107482910e-02 7.122525945305824280e-03
6.657010316848754883e-02 -2.941526286303997040e-02 1.275633126497268677e-01 1.100392043590545654e-01 1.083144247531890869e-01 -1.144538223743438721e-01 2.450940757989883423e-01 -9.137581288814544678e-02 -9.050831198692321777e-03 -3.015189170837402344e-01 -9.432922233827412128e-04 1.229017507284879684e-02 -2.389605641365051270e-01 -3.581504225730895996e-01 -1.321535259485244751e-01 1.045312881469726562e-01 -3.605449199676513672e-01 4.006688594818115234e-01 -1.789577156305313110e-01 -2.015399746596813202e-02 3.439869731664657593e-02 2.785839736461639404e-01 4.920484125614166260e-02 -2.335312813520431519e-01 -5.331598967313766479e-02 -1.327615696936845779e-02 5.746496468782424927e-02 -1.682808250188827515e-02 3.166758716106414795e-01 -4.532845318317413330e-02 2.222007326781749725e-02 3.219212405383586884e-03
-8.813700638711452484e-03 -4.785843193531036377e-02 -4.010767936706542969e-01 1.955434978008270264e-01 -8.448018878698348999e-02 1.396060883998870850e-01 3.002966567873954773e-02 1.527428161352872849e-02 4.460270702838897705e-02 -3.818228840827941895e-01 -6.535318493843078613e-02 1.613662391901016235e-01 -1.337627619504928589e-01 -2.141121923923492432e-01 1.923766881227493286e-01 -2.347182780504226685e-01 -3.191158175468444824e-01 -5.276826024055480957e-02 1.718682795763015747e-01 1.328630894422531128e-01 9.363859146833419800e-02 1.399456262588500977e-01 -8.908845484256744385e-02 -1.009035408496856689e-01 1.487530320882797241e-01 3.305025696754455566e-01 2.323219478130340576e-01 -9.123670868575572968e-03 -6.577298510819673538e-03 9.757106006145477295e-02 -1.707001328468322754e-01 -1.201833263039588928e-01
-3.118539452552795410e-01 -2.757572531700134277e-01 -6.516023725271224976e-02 -2.978622913360595703e-01 1.409064978361129761e-02 3.601484373211860657e-02 1.931937783956527710e-01 -5.100914463400840759e-02 -4.264222830533981323e-02 -1.904907524585723877e-01 -1.591903716325759888e-01 4.577443178277462721e-04 -1.976169049739837646e-01 -1.964256763458251953e-01 -8.390118926763534546e-02 -2.971198856830596924e-01 -3.013446033000946045e-01 4.026393964886665344e-02 -3.699638321995735168e-02 -4.373704642057418823e-02 1.092295944690704346e-01 2.724903523921966553e-01 1.536200344562530518e-01 4.222235828638076782e-02 -6.181738153100013733e-02 3.698639273643493652e-01 -1.446254849433898926e-01 -1.869323998689651489e-01 -2.220542356371879578e-02 1.889187097549438477e-01 1.375744864344596863e-02 -1.256377249956130981e-01
-9.968277066946029663e-02 -3.335883021354675293e-01 5.152357369661331177e-02 -6.159769371151924133e-03 -2.120471745729446411e-01 9.152762591838836670e-03 6.973061710596084595e-02 6.546766310930252075e-02 -6.062421947717666626e-02 -1.139025092124938965e-01 2.111075967550277710e-01 -4.093612078577280045e-04 -3.805944323539733887e-01 -2.119780331850051880e-01 1.558765619993209839e-01 -1.625432521104812622e-01 -4.411856532096862793e-01 2.075971364974975586e-01 3.708684444427490234e-02 9.008543193340301514e-02 -1.151853352785110474e-01 -5.209853872656822205e-02 7.621759921312332153e-02 -4.546802863478660583e-02 -3.496640920639038086e-02 1.132125183939933777e-01 1.791751235723495483e-01 -1.659423261880874634e-01 3.880858123302459717e-01 1.178225427865982056e-01 -7.127185165882110596e-02 -7.635406404733657837e-02
-1.580938100814819336e-01 -1.955882161855697632e-01 -9.936749190092086792e-02 8.919610828161239624e-02 1.630247682332992554e-01 -1.322665512561798096e-01 -1.853526234626770020e-01 1.835533529520034790e-01 -2.213692851364612579e-02 1.365378350019454956e-01 1.402918696403503418e-01 2.090429663658142090e-01 -2.030982375144958496e-01 1.105005107820034027e-02 -7.075915485620498657e-02 2.762915790081024170e-01 4.002975672483444214e-02 2.449715286493301392e-01 -6.916381418704986572e-02 -9.813497960567474365e-02 -6.011201441287994385e-02 4.156241714954376221e-01 6.370883900672197342e-03 -2.333891838788986206e-01 -2.051812410354614258e-02 9.059879928827285767e-02 1.295952349901199341e-01 -3.433461785316467285e-01 2.881206274032592773e-01 -1.214326471090316772e-01 -1.264920383691787720e-01 -1.939294040203094482e-01
-6.335984170436859131e-02 -2.461970448493957520e-01 9.297042153775691986e-03 2.249791175127029419e-01 1.384819298982620239e-01 -2.181357592344284058e-01 -1.943393796682357788e-02 -1.659378558397293091e-01 8.913407474756240845e-02 -7.392449676990509033e-02 -2.332639843225479126e-01 5.295974761247634888e-02 -4.261146485805511475e-01 -3.728690743446350098e-01 3.276353180408477783e-01 1.490414291620254517e-01 -8.324348926544189453e-02 1.178895905613899231e-01 6.378923426382243633e-04 -3.279392793774604797e-02 -9.571666270494461060e-02 7.008142303675413132e-03 2.054651975631713867e-01 2.609758079051971436e-02 -2.202872037887573242e-01 7.392556965351104736e-02 5.427772179245948792e-02 -1.762082278728485107e-01 2.711021602153778076e-01 1.011325418949127197e-01 -1.385050565004348755e-01 -6.558617204427719116e-02
-4.419998079538345337e-02 -1.153196319937705994e-01 1.142972335219383240e-01 2.953710258007049561e-01 5.839255452156066895e-02 -1.540533304214477539e-01 1.022536978125572205e-01 9.759829938411712646e-02 -9.494860470294952393e-02 -1.871815472841262817e-01 -5.310127511620521545e-02 1.156546398997306824e-01 -2.084362208843231201e-01 -2.143018841743469238e-01 3.767477869987487793e-01 -4.910600557923316956e-02 -4.703518003225326538e-02 6.586670130491256714e-02 4.232029989361763000e-02 -2.139275968074798584e-01 -3.850731253623962402e-01 2.603395581245422363e-01 3.743685185909271240e-01 -6.444776058197021484e-02 -1.046179682016372681e-01 1.534811258316040039e-01 1.049567610025405884e-01 4.315030947327613831e-02 1.502456218004226685e-01 -4.256293550133705139e-02 -1.443881355226039886e-02 -2.385461479425430298e-01
-2.813762426376342773e-01 -2.014392316341400146e-01 8.424051105976104736e-02 -1.127345710992813110e-01 -1.361877564340829849e-02 -9.002123773097991943e-02 -3.934799432754516602e-01 2.365465462207794189e-01 -1.298813521862030029e-01 1.045550331473350525e-01 -4.817249998450279236e-02 3.664067685604095459e-01 -6.841994076967239380e-02 -9.500116854906082153e-02 -3.497166186571121216e-02 -1.713313534855842590e-02 -1.629108935594558716e-01 2.243471890687942505e-01 -8.784158527851104736e-02 7.799927890300750732e-02 1.504590809345245361e-01 2.807402610778808594e-01 -1.276016235351562500e-01 -6.768464297056198120e-02 1.644549816846847534e-01 3.540812432765960693e-01 -5.807814002037048340e-02 -1.314885318279266357e-01 1.313563883304595947e-01 4.263531416654586792e-03 -1.837687939405441284e-01 -1.570430546998977661e-01
-7.357104867696762085e-02 -3.063832223415374756e-01 -7.876078039407730103e-02 -8.296722173690795898e-02 -1.322462111711502075e-01 -9.987229108810424805e-02 4.731705784797668457e-02 4.392936080694198608e-02 -3.596923053264617920e-01 -4.931619018316268921e-02 3.086599521338939667e-02 -3.951527550816535950e-02 -1.212021410465240479e-01 -4.175913929939270020e-01 4.395778104662895203e-02 -4.394722729921340942e-02 -6.964254379272460938e-02 3.012686669826507568e-01 -3.992276489734649658e-01 1.534522324800491333e-01 -6.930028647184371948e-02 1.472971588373184204e-01 -1.977936774492263794e-01 -1.259938776493072510e-01 -2.586417198181152344e-01 9.978978335857391357e-02 9.488753974437713623e-03 -2.281472645699977875e-02 1.025469377636909485e-01 1.402814090251922607e-01 -2.367761135101318359e-01 -7.053966820240020752e-02
-3.151268362998962402e-01 1.145624089986085892e-02 -2.639036774635314941e-01 -6.183273345232009888e-02 -2.917588688433170319e-03 -1.216925960034132004e-02 5.587246641516685486e-02 -1.216354444622993469e-01 5.967336241155862808e-03 -5.456264317035675049e-02 -1.229761317372322083e-01 3.346460461616516113e-01 6.710513681173324585e-02 -2.599069178104400635e-01 1.461741328239440918e-01 -1.985257565975189209e-01 -1.327693760395050049e-01 3.205696642398834229e-01 -1.674121767282485962e-01 -1.625693738460540771e-01 4.959563538432121277e-02 2.297919541597366333e-01 2.314906567335128784e-01 6.584218889474868774e-02 2.150888592004776001e-01 3.164659440517425537e-01 -9.568855911493301392e-02 -2.003023922443389893e-01 1.741721183061599731e-01 8.548576384782791138e-02 -1.537917107343673706e-01 -3.227495774626731873e-02
7.205840945243835449e-02 -1.018252819776535034e-01 -1.870457231998443604e-01 -7.567020505666732788e-02 2.500737551599740982e-03 2.581076323986053467e-01 -1.413449943065643311e-01 3.022198081016540527e-01 -9.516195952892303467e-02 4.337328672409057617e-02 2.076040804386138916e-01 1.512571983039379120e-02 -3.345767781138420105e-02 -3.935525119304656982e-01 7.321437448263168335e-02 1.897276788949966431e-01 -1.671638786792755127e-01 1.789384782314300537e-01 2.673568204045295715e-02 1.127154901623725891e-01 5.015469714999198914e-02 3.146929740905761719e-01 1.990503668785095215e-01 -6.738487631082534790e-02 -6.246926262974739075e-02 -8.567605167627334595e-02 -3.984062001109123230e-02 -2.694922983646392822e-01 2.199331521987915039e-01 1.540925651788711548e-01 -3.294467031955718994e-01 -1.701857149600982666e-01
-6.593257188796997070e-02 -5.067515969276428223e-01 -2.608043253421783447e-01 2.251816242933273315e-01 3.440256416797637939e-02 -4.116635769605636597e-02 -1.037342548370361328e-01 -4.096748307347297668e-02 -3.140665590763092041e-01 -1.413223147392272949e-01 1.134865656495094299e-01 -1.527190115302801132e-02 -1.151743978261947632e-01 -1.811837404966354370e-01 1.411030441522598267e-02 -1.735713332891464233e-01 -1.417952328920364380e-01 1.529270559549331665e-01 -1.453795284032821655e-01 6.762191653251647949e-02 1.727022081613540649e-01 1.460675895214080811e-01 -6.116148084402084351e-02 5.680822301656007767e-03 1.108234524726867676e-01 1.740054339170455933e-01 4.230354726314544678e-01 9.916361421346664429e-02 1.654620021581649780e-01 2.159422636032104492e-02 1.117280051112174988e-01 2.927310019731521606e-02
2.138272225856781006e-01 -1.183707043528556824e-01 -2.032118886709213257e-01 1.055790632963180542e-01 3.059000074863433838e-01 3.851177394390106201e-01 -1.366342008113861084e-01 1.548735797405242920e-01 2.040181905031204224e-01 2.523127198219299316e-02 5.905191972851753235e-02 1.382987350225448608e-01 -8.019411563873291016e-02 -3.027230799198150635e-01 2.244956195354461670e-01 7.571634650230407715e-02 -5.420435220003128052e-02 1.156691387295722961e-01 -1.290079951286315918e-01 1.157991066575050354e-01 1.820354312658309937e-01 3.816366195678710938e-01 8.860445022583007812e-02 -7.723513990640640259e-02 -1.515800505876541138e-01 -1.780258566141128540e-01 9.306661784648895264e-02 3.091510199010372162e-02 2.447248995304107666e-01 1.419864743947982788e-01 -2.475498430430889130e-02 1.680157333612442017e-02
-8.240977674722671509e-02 -9.031577408313751221e-02 -6.241512671113014221e-02 3.771189600229263306e-02 1.039683353155851364e-02 2.907198071479797363e-01 -4.680502042174339294e-02 1.717954277992248535e-01 1.330542713403701782e-01 -5.415248125791549683e-02 -3.645875677466392517e-02 5.285884141921997070e-01 6.500416994094848633e-02 -2.397634088993072510e-01 -4.062030091881752014e-02 -2.583046853542327881e-01 8.435402065515518188e-03 4.021403938531875610e-02 -2.210725396871566772e-01 1.265499591827392578e-01 1.752783358097076416e-01 2.883677780628204346e-01 2.370043545961380005e-01 -1.570705175399780273e-01 -1.227463223040103912e-02 5.034323409199714661e-02 -1.301290281116962433e-02 -2.928006052970886230e-01 6.213524565100669861e-02 3.561079269275069237e-03 -1.812608987092971802e-01 2.129243612289428711e-01
-3.131418824195861816e-01 -2.320867776870727539e-01 -1.518191397190093994e-01 -1.054155826568603516e-01 -2.069954387843608856e-02 -1.338025331497192383e-01 8.621755242347717285e-02 3.668859004974365234e-01 2.074387222528457642e-01 -1.020061671733856201e-01 -2.286194637417793274e-02 6.747453659772872925e-02 5.789720639586448669e-02 -4.785339534282684326e-02 5.028503015637397766e-03 -3.089012801647186279e-01 1.587704569101333618e-02 3.622651398181915283e-01 -1.663523763418197632e-01 1.742908954620361328e-01 1.947849392890930176e-01 4.142818748950958252e-01 -1.846895180642604828e-02 -7.927697896957397461e-02 2.514896914362907410e-02 -1.752761453390121460e-01 5.967599339783191681e-03 -1.287243962287902832e-01 1.141327172517776489e-01 1.630793958902359009e-01 -1.431269571185112000e-02 -2.064422331750392914e-02
-2.594883739948272705e-01 -3.294743597507476807e-01 -1.867735534906387329e-01 1.058949232101440430e-01 6.466597318649291992e-02 -1.956143230199813843e-01 1.546264588832855225e-01 1.704444885253906250e-01 2.014875411987304688e-01 -3.276056647300720215e-01 -1.128140464425086975e-01 -4.950597509741783142e-02 1.437338292598724365e-01 -3.348501920700073242e-01 7.260858267545700073e-02 1.503515243530273438e-01 5.079026520252227783e-02 9.417832642793655396e-02 -1.563397347927093506e-01 -1.264861971139907837e-01 -3.683381155133247375e-02 3.005445599555969238e-01 1.262960731983184814e-01 -1.178336888551712036e-01 -1.389907151460647583e-01 1.684410870075225830e-01 2.364626079797744751e-01 -1.371478736400604248e-01 2.665642835199832916e-02 4.963787645101547241e-02 -2.438070923089981079e-01 2.010376937687397003e-02
2.256721556186676025e-01 -3.783196508884429932e-01 -1.400005519390106201e-01 1.148913130164146423e-01 1.428379565477371216e-01 -7.072605192661285400e-03 1.686790138483047485e-01 2.651402950286865234e-01 4.172376170754432678e-02 -8.295327425003051758e-02 -5.190131068229675293e-02 7.343469560146331787e-02 6.733096390962600708e-02 -1.792561262845993042e-01 2.280855774879455566e-01 1.125777978450059891e-02 -2.467081546783447266e-01 2.261651605367660522e-01 -3.075116872787475586e-01 1.828248202800750732e-01 5.823247507214546204e-02 1.872907876968383789e-01 -1.041037142276763916e-01 -2.360425889492034912e-01 2.520740330219268799e-01 2.419990748167037964e-01 -1.471334230154752731e-02 1.151614412665367126e-01 1.564472764730453491e-01 -4.801780730485916138e-02 6.544373184442520142e-02 1.916839629411697388e-01
-1.173588782548904419e-01 -6.457631289958953857e-02 -1.160860806703567505e-01 8.633960783481597900e-02 8.213232457637786865e-02 2.977197468280792236e-01 4.996861889958381653e-02 -1.696742326021194458e-01 5.176093801856040955e-02 -2.718920707702636719e-01 -2.682253159582614899e-02 2.206118404865264893e-01 1.664870214881375432e-04 -2.388718575239181519e-01 1.903806328773498535e-01 -2.879365980625152588e-01 -4.050725996494293213e-01 5.310920998454093933e-02 8.504711091518402100e-02 1.399151980876922607e-01 1.633917391300201416e-01 1.147581264376640320e-01 -1.891536824405193329e-02 -9.707055985927581787e-03 7.473909109830856323e-02 2.329758405685424805e-01 1.977880746126174927e-01 -2.680142223834991455e-01 1.945432275533676147e-01 2.773535847663879395e-01 1.118063703179359436e-01 1.146742794662714005e-02
1.378386616706848145e-01 -2.639827728271484375e-01 -7.021179795265197754e-02 1.646410375833511353e-01 -1.406355053186416626e-01 2.855270728468894958e-02 1.545387655496597290e-01 -3.854365274310112000e-02 1.097907423973083496e-01 -1.084256619215011597e-01 1.546767652034759521e-01 2.043483853340148926e-01 -2.363141924142837524e-01 -1.751559525728225708e-01 1.474834382534027100e-01 -3.423088788986206055e-01 -3.047271966934204102e-01 7.306064665317535400e-02 -3.472501412034034729e-02 7.848284393548965454e-02 -1.511540263891220093e-01 1.867248117923736572e-01 2.051270455121994019e-01 6.075406819581985474e-02 6.915953010320663452e-02 3.699045777320861816e-01 -9.683565236628055573e-03 1.132667437195777893e-01 3.396346867084503174e-01 -4.559732601046562195e-02 1.718626618385314941e-01 -8.845773339271545410e-02
-6.872021406888961792e-02 -3.499205112457275391e-01 1.928787976503372192e-01 -2.728652209043502808e-02 1.234379038214683533e-01 -2.208728343248367310e-01 -1.663502454757690430e-01 9.377702325582504272e-02 -3.096514940261840820e-02 -1.273537278175354004e-01 1.383817046880722046e-01 2.022951841354370117e-01 -5.859899520874023438e-02 -2.232672125101089478e-01 1.441510766744613647e-02 -1.572667211294174194e-01 4.081011749804019928e-03 1.481186319142580032e-02 1.375093460083007812e-01 3.963873907923698425e-02 1.482240259647369385e-01 5.132547393441200256e-02 -1.446058899164199829e-01 -1.662733405828475952e-01 -2.862058877944946289e-01 4.557996392250061035e-01 -1.112847998738288879e-01 -1.694460958242416382e-01 2.363958060741424561e-01 2.723204195499420166e-01 -5.614259466528892517e-02 1.452218145132064819e-01
-7.208355516195297241e-02 -1.350455731153488159e-01 1.349980980157852173e-01 3.182488307356834412e-02 -1.587260514497756958e-01 6.347775459289550781e-02 -3.008722364902496338e-01 3.151858747005462646e-01 -1.018152162432670593e-01 -4.611575230956077576e-02 -2.025490701198577881e-01 1.813458651304244995e-01 -1.604431420564651489e-01 -1.208712905645370483e-01 -6.667289882898330688e-02 -4.937561228871345520e-02 3.683932358399033546e-03 1.938788294792175293e-01 1.599474102258682251e-01 1.163728833198547363e-01 1.438301708549261093e-02 4.537127614021301270e-01 9.322699904441833496e-02 1.165789365768432617e-01 -2.241645604372024536e-01 1.452506184577941895e-01 1.732629239559173584e-01 1.504931449890136719e-01 4.008879363536834717e-01 1.100245565176010132e-01 -4.907267913222312927e-02 -1.692419126629829407e-02
7.830373942852020264e-02 1.404090505093336105e-02 -2.224882990121841431e-01 4.583745822310447693e-02 -6.279774755239486694e-02 1.486212015151977539e-01 -2.380135282874107361e-02 1.045158207416534424e-01 3.519997373223304749e-02 9.329056367278099060e-03 -6.758305430412292480e-02 1.408629119396209717e-01 -4.058350324630737305e-01 -3.095098733901977539e-01 1.586326509714126587e-01 -8.904033899307250977e-02 -1.438051611185073853e-01 1.348711103200912476e-01 -2.462064474821090698e-02 1.260426640510559082e-01 1.180944666266441345e-01 1.066914573311805725e-01 2.193639576435089111e-01 -3.007413260638713837e-02 -2.439993619918823242e-01 2.287778556346893311e-01 -1.189199462532997131e-01 -4.018895328044891357e-02 -1.891290992498397827e-01 -1.324384361505508423e-01 -3.293527662754058838e-01 4.075390994548797607e-01
-2.542898952960968018e-01 -9.472344070672988892e-02 -9.786149859428405762e-02 8.786298334598541260e-02 -1.151721850037574768e-01 -3.603731468319892883e-02 -1.840828359127044678e-01 3.036088645458221436e-01 6.310327909886837006e-03 9.316518157720565796e-02 5.183679610490798950e-02 3.174213469028472900e-01 3.039656206965446472e-02 -2.028064131736755371e-01 1.482209414243698120e-01 -1.568374782800674438e-01 -1.108568906784057617e-01 2.184283733367919922e-02 -1.746298372745513916e-02 1.162464097142219543e-01 -6.555116921663284302e-02 4.513325691223144531e-01 -8.625523187220096588e-03 -3.242211043834686279e-01 2.268056422472000122e-01 2.539778351783752441e-01 2.810866804793477058e-03 -6.676432490348815918e-02 1.003720685839653015e-01 -2.612083256244659424e-01 1.252863556146621704e-02 -1.703112721443176270e-01
1.002306118607521057e-01 -2.389480173587799072e-01 3.687214851379394531e-02 1.551102697849273682e-01 2.482437156140804291e-02 1.318220794200897217e-01 -1.392903029918670654e-01 7.599030435085296631e-02 -1.165283396840095520e-01 1.074558198451995850e-01 -1.781735122203826904e-01 -1.121024542953819036e-04 -2.336895763874053955e-01 -2.153148353099822998e-01 9.044663608074188232e-02 -2.904406189918518066e-01 5.649954080581665039e-02 2.915964126586914062e-01 -2.507348954677581787e-01 2.903967797756195068e-01 2.135619074106216431e-01 1.138019636273384094e-01 1.754617989063262939e-01 -1.777591109275817871e-01 -2.889279462397098541e-02 1.385065764188766479e-01 -4.503266513347625732e-02 2.374190092086791992e-02 3.196747899055480957e-01 2.233383059501647949e-01 -2.878201901912689209e-01 -1.908704172819852829e-03
9.301143884658813477e-02 -3.775863349437713623e-01 7.676603645086288452e-02 4.986601322889328003e-02 1.689431965351104736e-01 -7.482371758669614792e-03 -4.980039224028587341e-02 1.851257085800170898e-01 2.219484746456146240e-02 -2.865076661109924316e-01 6.526315212249755859e-02 1.458835136145353317e-02 -3.266859948635101318e-01 6.308911740779876709e-02 -1.861141994595527649e-02 1.837075799703598022e-01 -1.241239011287689209e-01 3.208976387977600098e-01 -2.433540970087051392e-01 -9.941572695970535278e-02 -1.482633035629987717e-02 2.531166672706604004e-01 9.174700826406478882e-03 -3.557368814945220947e-01 -9.808054566383361816e-02 1.691706925630569458e-01 9.777414798736572266e-02 2.003008127212524414e-01 -1.681796163320541382e-01 -1.056636497378349304e-02 -1.398521959781646729e-01 1.700511574745178223e-01
4.010825604200363159e-02 -2.805318534374237061e-01 -1.060567721724510193e-01 5.011231079697608948e-02 -1.983992308378219604e-01 4.992758110165596008e-02 -2.647549510002136230e-01 4.446301236748695374e-02 1.200836747884750366e-01 -2.229939997196197510e-01 2.269812226295471191e-01 1.089275106787681580e-01 -4.982285797595977783e-01 -3.428582474589347839e-02 6.518481671810150146e-02 -1.915355920791625977e-01 -2.795122563838958740e-01 8.578718453645706177e-02 -4.605493322014808655e-02 3.774637877941131592e-01 -8.021051436662673950e-02 1.837563216686248779e-01 4.552901536226272583e-02 -5.536711961030960083e-02 -9.728971868753433228e-03 -4.246488958597183228e-02 -1.339586079120635986e-01 1.174349896609783173e-02 -1.244090944528579712e-01 -4.681916534900665283e-02 -1.997551172971725464e-01 1.454472243785858154e-01
1.545353606343269348e-02 -3.070216476917266846e-01 -6.260829418897628784e-02 2.452530562877655029e-01 -7.421354949474334717e-02 3.324661552906036377e-01 8.176148682832717896e-02 5.359743908047676086e-02 -9.557458758354187012e-02 -4.541058093309402466e-02 5.066862702369689941e-02 2.633294165134429932e-01 -1.860663443803787231e-01 -3.395034074783325195e-01 1.200338080525398254e-01 1.370278447866439819e-01 2.263646721839904785e-01 9.158015996217727661e-02 -1.535507589578628540e-01 2.047777175903320312e-01 9.954398870468139648e-02 4.064826965332031250e-01 -2.570158243179321289e-01 5.177146289497613907e-03 3.862683102488517761e-02 1.298281997442245483e-01 2.645196393132209778e-02 1.162765100598335266e-01 1.163945794105529785e-01 1.271229833364486694e-01 1.429589241743087769e-01 -2.415337227284908295e-02
-1.079591885209083557e-01 -7.651965320110321045e-02 -1.906543597579002380e-02 1.324200034141540527e-01 6.905745714902877808e-02 -2.356524951756000519e-02 -3.744157031178474426e-02 -1.258091330528259277e-01 -1.402270495891571045e-01 -4.186609387397766113e-01 9.687028825283050537e-02 2.682209312915802002e-01 -2.014968544244766235e-01 -1.742618381977081299e-01 1.454833745956420898e-01 -2.274738103151321411e-01 3.131847977638244629e-01 9.242368489503860474e-02 9.543864428997039795e-02 1.134103629738092422e-02 -1.579532027244567871e-01 2.491050511598587036e-01 1.714906543493270874e-01 -1.335077285766601562e-01 -3.703325688838958740e-01 4.457265138626098633e-02 2.541944682598114014e-01 -1.393404752016067505e-01 1.671085804700851440e-01 1.201570704579353333e-01 -7.739263027906417847e-02 1.661520078778266907e-02
-2.335893735289573669e-02 -1.668707281351089478e-01 -9.408053755760192871e-02 -7.230377197265625000e-02 1.302230954170227051e-01 -3.742073774337768555e-01 -5.174717679619789124e-02 1.808347553014755249e-02 -4.851585254073143005e-02 -1.864070147275924683e-01 1.078805699944496155e-01 7.511898875236511230e-02 -2.345015555620193481e-01 6.973484158515930176e-02 -3.182847425341606140e-02 -6.964936852455139160e-02 -2.692745625972747803e-01 4.639114812016487122e-02 -3.075201250612735748e-02 5.518372729420661926e-02 2.270071655511856079e-01 4.356772303581237793e-01 8.374977111816406250e-02 -3.053423576056957245e-02 2.067166566848754883e-01 2.103295177221298218e-01 3.115048110485076904e-01 -1.374066621065139771e-01 3.114906847476959229e-01 2.195975482463836670e-01 2.321993373334407806e-02 -2.855335921049118042e-02
-1.852460205554962158e-01 -2.105651348829269409e-01 -9.655053913593292236e-02 -3.203611075878143311e-01 -4.551497101783752441e-02 -2.117965370416641235e-02 3.783297166228294373e-02 -2.064482867717742920e-01 -4.067390784621238708e-02 -3.022626638412475586e-01 1.512889866717159748e-03 1.208684593439102173e-01 -2.645194232463836670e-01 -3.074492812156677246e-01 -9.937851130962371826e-02 2.651321589946746826e-01 -1.388893127441406250e-01 3.264192938804626465e-01 -8.716000616550445557e-02 5.430907476693391800e-03 1.077399626374244690e-01 2.750238776206970215e-01 1.740193516016006470e-01 -5.209075286984443665e-03 -1.662147641181945801e-01 4.112475737929344177e-02 1.055155918002128601e-01 7.125085592269897461e-02 -2.418378135189414024e-03 1.674189716577529907e-01 -2.353408932685852051e-01 -1.747972667217254639e-01
-4.917762428522109985e-02 -2.702775895595550537e-01 -1.287080943584442139e-01 2.370766550302505493e-01 -8.698569238185882568e-02 -1.021661609411239624e-01 -2.557528316974639893e-01 3.399439156055450439e-01 -3.353329598903656006e-01 -1.046259105205535889e-01 -2.223046720027923584e-01 1.819174736738204956e-01 -2.277603596448898315e-01 5.897333845496177673e-02 2.719613611698150635e-01 1.204299628734588623e-01 -1.376139698550105095e-03 2.324644327163696289e-01 1.041965559124946594e-01 -9.603264182806015015e-02 -1.210673712193965912e-02 1.733022779226303101e-01 -7.978682219982147217e-02 -1.253148466348648071e-01 7.923045754432678223e-02 -1.360050588846206665e-02 1.091022267937660217e-01 1.574162207543849945e-02 1.507721841335296631e-01 1.259660273790359497e-01 -3.355213999748229980e-01 -8.305921405553817749e-02
-1.338638365268707275e-01 -3.165764808654785156e-01 1.601002179086208344e-02 -2.882377505302429199e-01 1.510651409626007080e-01 -2.633006274700164795e-01 3.182994425296783447e-01 -1.686365306377410889e-01 -9.634974598884582520e-02 -1.797473132610321045e-01 -7.542614638805389404e-02 2.724076211452484131e-01 -2.317914068698883057e-01 -1.869592815637588501e-01 6.837549060583114624e-02 -3.814497962594032288e-02 3.067389875650405884e-02 3.915795087814331055e-01 -2.122404798865318298e-02 -8.933173120021820068e-02 1.292693316936492920e-01 2.444072961807250977e-01 2.083754539489746094e-01 -1.206097826361656189e-01 -2.095815725624561310e-02 2.831580676138401031e-02 1.090629473328590393e-01 8.141980320215225220e-02 5.000572651624679565e-03 5.555075034499168396e-02 -1.920464634895324707e-01 5.871029943227767944e-02
-9.239441156387329102e-02 -1.800465732812881470e-01 1.005141064524650574e-01 -1.309278011322021484e-01 4.603464156389236450e-02 -8.300214260816574097e-02 2.481926977634429932e-01 1.338450312614440918e-01 1.533679217100143433e-01 -3.714154958724975586e-01 8.878291398286819458e-02 1.154612377285957336e-01 -1.544979810714721680e-01 -5.359999835491180420e-02 2.646986544132232666e-01 -1.476509310305118561e-02 -1.788223087787628174e-01 3.408224582672119141e-01 1.157750412821769714e-01 -4.372219368815422058e-02 1.741576343774795532e-01 2.173359394073486328e-01 2.447415590286254883e-01 -2.488816380500793457e-01 -1.732559353113174438e-01 1.449003666639328003e-01 -1.707636862993240356e-01 1.118936687707901001e-01 -1.017758324742317200e-01 1.062352433800697327e-01 -2.934126555919647217e-01 1.671351119875907898e-02
3.113877475261688232e-01 -2.251504957675933838e-01 -7.381232827901840210e-02 2.823074534535408020e-02 -9.815105795860290527e-02 -2.579870820045471191e-02 -8.504810184240341187e-02 1.807965785264968872e-01 9.124807268381118774e-02 1.292944848537445068e-01 -3.795729875564575195e-01 6.546662747859954834e-02 1.020951010286808014e-02 -5.028231814503669739e-02 1.708412766456604004e-01 -3.909370675683021545e-02 -9.429415315389633179e-02 1.386369168758392334e-01 -1.779378354549407959e-01 1.512404680252075195e-01 2.234872728586196899e-01 3.203092515468597412e-01 2.708376646041870117e-01 -3.407763317227363586e-02 2.866343222558498383e-02 1.858307868242263794e-01 9.640007466077804565e-02 -9.943330287933349609e-02 3.092092573642730713e-01 -1.238706782460212708e-01 -2.983211576938629150e-01 1.579147875308990479e-01
1.278355866670608521e-01 -2.026705536991357803e-03 -4.196720421314239502e-01 -1.192678697407245636e-02 2.528101392090320587e-02 -1.236317232251167297e-01 -1.045701652765274048e-02 2.179569602012634277e-01 -2.029263675212860107e-01 -1.977456212043762207e-01 -1.179232727736234665e-02 1.421995759010314941e-01 4.943657293915748596e-02 -1.607369072735309601e-02 8.346142619848251343e-02 -2.732859924435615540e-02 -3.146597146987915039e-01 4.695015028119087219e-02 2.246725931763648987e-02 -4.940611310303211212e-03 1.377564370632171631e-01 3.143806457519531250e-01 -1.043435707688331604e-01 -1.885591633617877960e-02 -1.450678259134292603e-01 3.905884027481079102e-01 2.124031186103820801e-01 1.826213598251342773e-01 -1.933521963655948639e-02 1.228313669562339783e-01 -3.294611275196075439e-01 1.609861254692077637e-01
-3.967494145035743713e-02 -1.933763027191162109e-01 1.924761235713958740e-01 1.646868735551834106e-01 2.878251373767852783e-01 -3.112634830176830292e-02 6.937545537948608398e-02 -6.234158575534820557e-02 3.646510420367121696e-03 -3.797472119331359863e-01 6.289719045162200928e-02 -3.504930064082145691e-03 -1.172829270362854004e-01 -2.069428376853466034e-02 1.203785464167594910e-01 1.017975807189941406e-01 -1.465143263339996338e-01 3.427300155162811279e-01 -1.317177861928939819e-01 -9.058693796396255493e-02 1.141689196228981018e-01 1.958003044128417969e-01 1.124443262815475464e-01 -2.680298388004302979e-01 -8.277458697557449341e-02 2.000057250261306763e-01 9.006782621145248413e-02 4.394153505563735962e-02 1.799503341317176819e-02 3.061274811625480652e-02 -4.234322309494018555e-01 2.816547155380249023e-01
1.480586528778076172e-01 -1.369832903146743774e-01 1.274506933987140656e-02 -4.548542574048042297e-02 -5.143553717061877251e-04 -5.059276707470417023e-03 6.885636597871780396e-02 -5.116175115108489990e-02 -1.621974110603332520e-01 -7.405687123537063599e-02 1.349421590566635132e-01 8.498976379632949829e-02 -1.165065318346023560e-01 -2.565654814243316650e-01 2.816013991832733154e-01 1.952425092458724976e-01 -2.328052222728729248e-01 1.711032986640930176e-01 -1.264465153217315674e-01 1.183288469910621643e-01 2.676438689231872559e-01 3.404181897640228271e-01 3.237927258014678955e-01 -2.454902082681655884e-01 -1.864128261804580688e-01 2.896187901496887207e-01 -2.390708625316619873e-01 4.111280664801597595e-02 -5.009333789348602295e-02 3.547076135873794556e-02 1.780817359685897827e-01 1.288796365261077881e-01
[truncated: 3,271,884 more chars]
