# Supplementary material for: The Language of Innovation
Source: PLoS One. 2020 Apr 30;15(4):e0230107. doi: 10.1371/journal.pone.0230107 (PMC7194493; doi:10.1371/journal.pone.0230107)
Supplement: S13 File — (GZ) [file pone.0230107.s013.tar.gz › 1991-1995/V2Run_11_VS_4500_embeddings1991-1995ED32.txt]

8.170790970325469971e-04 5.213252454996109009e-02 1.650563627481460571e-02 3.088809549808502197e-01 -5.657555907964706421e-02 -2.584395110607147217e-01 -5.143969506025314331e-02 1.810791203752160072e-03 -1.258257925510406494e-01 2.903353981673717499e-02 -1.110504120588302612e-01 -3.510764837265014648e-01 1.223382875323295593e-01 3.662410676479339600e-01 7.217491418123245239e-02 -3.617534339427947998e-01 7.593126595020294189e-02 5.474368110299110413e-02 -1.121797487139701843e-01 -7.603020220994949341e-02 -1.489427536725997925e-01 -1.442894637584686279e-01 1.168299652636051178e-02 1.197721362113952637e-01 5.554943904280662537e-02 1.697355136275291443e-02 -4.649348556995391846e-01 7.254421710968017578e-02 -2.331619113683700562e-01 1.313627809286117554e-01 -5.895177274942398071e-02 8.375740796327590942e-02
1.662951558828353882e-01 -2.411340177059173584e-01 1.012471169233322144e-01 2.488707453012466431e-01 2.521976828575134277e-01 -4.885774850845336914e-02 -1.216269880533218384e-01 9.975616633892059326e-02 2.735392563045024872e-02 2.127548158168792725e-01 -9.743155911564826965e-03 -2.624782919883728027e-01 3.053949475288391113e-01 1.134924367070198059e-01 2.624954581260681152e-01 -1.158911138772964478e-01 1.210451424121856689e-01 -1.948103457689285278e-01 -9.903894364833831787e-02 4.588447883725166321e-02 -1.297517269849777222e-01 -3.022750606760382652e-04 -2.483453452587127686e-01 1.764768809080123901e-01 5.780437588691711426e-02 8.639784902334213257e-02 -2.329540103673934937e-01 1.808745265007019043e-01 -9.743736684322357178e-02 -2.214042395353317261e-01 1.854325532913208008e-01 2.879808247089385986e-01
2.328313291072845459e-01 -1.451094448566436768e-01 -2.098259702324867249e-02 1.665249317884445190e-01 2.266746461391448975e-01 -8.639795705676078796e-04 -3.500394523143768311e-03 -1.864978522062301636e-01 -5.996914207935333252e-02 3.892588913440704346e-01 -1.660304665565490723e-01 -2.442938387393951416e-01 1.695419102907180786e-01 2.085609734058380127e-01 1.182238683104515076e-01 -5.324892401695251465e-01 9.044998884201049805e-02 1.791184693574905396e-01 -9.892823547124862671e-02 -1.771830767393112183e-01 -4.440221935510635376e-02 -3.826212137937545776e-02 -4.586490616202354431e-02 1.297363266348838806e-02 6.479025632143020630e-02 2.428350970149040222e-02 9.619165211915969849e-02 1.687247753143310547e-01 4.052723199129104614e-02 4.143275693058967590e-02 2.239287346601486206e-01 -1.228569969534873962e-01
2.485097348690032959e-01 -3.349961945787072182e-03 -8.979868143796920776e-02 3.989080712199211121e-02 2.299278676509857178e-01 -4.363257884979248047e-01 -1.429775655269622803e-01 1.409328132867813110e-01 3.203877247869968414e-03 1.651915311813354492e-01 -1.879353374242782593e-01 -2.604735493659973145e-01 1.498296409845352173e-01 2.082042098045349121e-01 1.948976367712020874e-01 -3.340058326721191406e-01 2.810331434011459351e-02 6.322011351585388184e-02 2.023906111717224121e-01 7.132317870855331421e-02 -5.612941831350326538e-02 -5.521230027079582214e-02 -1.001270040869712830e-01 -2.869200706481933594e-02 1.353279948234558105e-01 1.585428714752197266e-01 -2.709024958312511444e-02 3.201123476028442383e-01 -1.723235696554183960e-01 -8.220230042934417725e-02 1.175309717655181885e-01 1.855065673589706421e-01
3.808268904685974121e-01 -1.048772037029266357e-01 -2.926381230354309082e-01 2.464053332805633545e-01 1.004266142845153809e-01 -3.863782584667205811e-01 -9.125979244709014893e-02 -2.227815240621566772e-02 -1.091762185096740723e-01 1.564607769250869751e-01 -1.239065453410148621e-01 -3.430426418781280518e-01 3.389396071434020996e-01 1.980105936527252197e-01 6.741226464509963989e-02 1.366932541131973267e-01 -8.480793237686157227e-02 -8.186774700880050659e-02 9.877491742372512817e-02 6.352324038743972778e-02 -8.904339373111724854e-02 -2.641375362873077393e-02 1.289310604333877563e-01 1.718616783618927002e-01 1.331885755062103271e-01 3.057083673775196075e-02 4.629997536540031433e-02 -1.126215234398841858e-01 4.937748610973358154e-02 1.708886623382568359e-01 1.612567529082298279e-02 1.865420043468475342e-01
7.106127589941024780e-02 -9.554442018270492554e-02 -1.864729374647140503e-01 1.950659900903701782e-01 -1.065314486622810364e-01 -2.023142129182815552e-01 3.332723677158355713e-01 1.413294672966003418e-01 -2.173332730308175087e-03 1.266107559204101562e-01 3.906084969639778137e-02 -2.985026128590106964e-02 1.759670861065387726e-02 4.205224215984344482e-01 2.213279306888580322e-01 -1.741428971290588379e-01 1.139206141233444214e-01 -2.028311342000961304e-01 -5.365961790084838867e-02 -1.950019896030426025e-01 6.877475231885910034e-02 -3.354791402816772461e-01 -1.306394785642623901e-01 -7.596243172883987427e-02 2.334410101175308228e-01 1.805744022130966187e-01 -1.417118012905120850e-01 1.995922625064849854e-01 -4.187010228633880615e-02 -1.017110645771026611e-01 -7.352682948112487793e-02 -2.347332984209060669e-01
-4.634261503815650940e-02 -2.128475606441497803e-01 -6.413100752979516983e-03 1.107554137706756592e-01 1.515459120273590088e-01 6.070277094841003418e-02 2.199960947036743164e-01 2.351823598146438599e-01 8.707505464553833008e-02 2.422685623168945312e-01 -2.577168047428131104e-01 -3.941407799720764160e-01 3.439661860466003418e-01 1.501819193363189697e-01 8.057652413845062256e-02 -3.127737641334533691e-01 -8.108448982238769531e-02 1.298969238996505737e-01 -4.507893323898315430e-02 1.276492178440093994e-01 -7.118771225214004517e-02 -5.894532427191734314e-02 -8.904454112052917480e-02 -6.384366750717163086e-02 9.370069950819015503e-02 2.242152541875839233e-01 -1.283301115036010742e-01 2.877481281757354736e-01 2.339290082454681396e-02 -1.740868687629699707e-01 -1.245319321751594543e-01 -9.822776913642883301e-02
2.207067906856536865e-01 -2.642233967781066895e-01 -1.216400042176246643e-01 4.871512204408645630e-02 4.058144092559814453e-01 -2.365680634975433350e-01 -2.037617117166519165e-01 -1.027191504836082458e-01 -3.230507718399167061e-04 -2.923400513827800751e-02 -3.151297867298126221e-01 -2.103692740201950073e-01 2.124910801649093628e-01 1.340185105800628662e-01 2.635901570320129395e-01 -3.559038937091827393e-01 -2.995957434177398682e-02 -7.046076655387878418e-02 -5.366720631718635559e-02 2.370175905525684357e-02 1.304180473089218140e-01 -6.034611538052558899e-02 1.576262414455413818e-01 -1.689518690109252930e-01 1.819237172603607178e-01 -1.873889937996864319e-03 -9.549091756343841553e-02 1.787342578172683716e-01 1.543648689985275269e-01 2.716702036559581757e-02 6.832855939865112305e-02 3.409917280077934265e-02
1.255169045180082321e-02 -2.537828981876373291e-01 -4.044229537248611450e-02 1.769768148660659790e-01 2.122054994106292725e-01 -1.630776375532150269e-02 1.784973740577697754e-01 -1.154044345021247864e-01 -3.863480314612388611e-02 1.189353838562965393e-01 -2.793323993682861328e-01 -1.306373625993728638e-01 2.719382643699645996e-01 3.800056874752044678e-01 2.327267974615097046e-01 -1.785591840744018555e-01 -6.848415732383728027e-02 -1.894488744437694550e-02 -3.506017327308654785e-01 2.612744867801666260e-01 -1.163013502955436707e-01 -2.341767996549606323e-01 -6.520985066890716553e-02 1.593811213970184326e-01 -1.633553765714168549e-02 1.187286153435707092e-01 -2.495463192462921143e-01 4.595121368765830994e-02 -1.090973317623138428e-01 -9.582945704460144043e-02 3.302526846528053284e-02 -4.115897417068481445e-02
2.984809875488281250e-01 -5.902535840868949890e-02 -1.791542917490005493e-01 1.545431017875671387e-01 1.160308122634887695e-01 1.247359886765480042e-01 1.574837788939476013e-02 6.937407702207565308e-02 -2.441207617521286011e-01 2.649376094341278076e-01 -1.917212307453155518e-01 -7.727620005607604980e-02 3.064674735069274902e-01 -1.136273844167590141e-03 7.515624165534973145e-02 -2.215514928102493286e-01 2.301478981971740723e-01 -6.476836279034614563e-03 -1.114235892891883850e-01 3.849229961633682251e-02 -2.189649194478988647e-01 -3.441492021083831787e-01 -3.442844450473785400e-01 9.682248532772064209e-02 -6.215766817331314087e-02 3.151372075080871582e-02 -1.920609474182128906e-01 1.784354448318481445e-01 1.723355501890182495e-01 -5.704952031373977661e-02 9.154140949249267578e-02 1.416859924793243408e-01
3.605731725692749023e-01 -2.247867882251739502e-01 -2.838796935975551605e-02 3.272459805011749268e-01 1.009120121598243713e-01 1.658314019441604614e-01 1.809677779674530029e-01 2.306664735078811646e-01 -1.574000120162963867e-01 3.043912053108215332e-01 -2.129760980606079102e-01 -5.957406759262084961e-02 3.730227351188659668e-01 9.909330308437347412e-02 -7.105448842048645020e-02 -4.978466778993606567e-02 1.279552131891250610e-01 -1.575718671083450317e-01 -1.679102778434753418e-01 2.664529383182525635e-01 -3.591698035597801208e-02 -1.024673730134963989e-01 3.171616047620773315e-02 7.753232866525650024e-02 1.734720021486282349e-01 7.422471791505813599e-02 -2.027799040079116821e-01 -2.615047805011272430e-02 1.168071553111076355e-01 -1.019445359706878662e-01 4.681452736258506775e-02 4.754244163632392883e-02
2.924546599388122559e-01 -6.456460058689117432e-02 2.428855560719966888e-02 3.807046115398406982e-01 2.989777028560638428e-01 1.814567148685455322e-01 2.033112943172454834e-01 -1.386551302857697010e-03 1.243500635027885437e-01 1.917967200279235840e-01 -9.111779928207397461e-02 -1.018392890691757202e-01 1.995156705379486084e-01 4.209693670272827148e-01 2.684695124626159668e-01 -3.548179194331169128e-02 -3.243247792124748230e-02 -4.332767054438591003e-02 -3.726020753383636475e-01 1.141573414206504822e-01 7.742165029048919678e-02 -9.760189801454544067e-02 -4.937643185257911682e-03 -8.787408471107482910e-03 6.210049614310264587e-02 -3.143113106489181519e-02 -2.013452351093292236e-01 7.301958650350570679e-02 8.650604635477066040e-02 6.809380650520324707e-02 -5.688100308179855347e-02 5.794926732778549194e-02
3.208521902561187744e-01 -1.538056582212448120e-01 -3.561547258868813515e-03 2.044637650251388550e-01 1.944504231214523315e-01 -8.044664561748504639e-02 -7.353501766920089722e-02 -2.450611814856529236e-02 1.298675686120986938e-01 7.705163210630416870e-02 -1.965174525976181030e-01 -1.264355480670928955e-01 3.750375807285308838e-01 1.837486624717712402e-01 6.651227921247482300e-02 -3.915329277515411377e-01 3.233471140265464783e-02 5.158786103129386902e-02 -1.219908613711595535e-02 7.770904898643493652e-02 -9.914400428533554077e-02 -1.376242190599441528e-01 2.738822102546691895e-01 -3.049781620502471924e-01 -1.452127546072006226e-01 1.384230852127075195e-01 -1.111259907484054565e-01 1.250649541616439819e-01 -7.402916997671127319e-02 -3.971893712878227234e-02 -2.244229018688201904e-01 1.984786391258239746e-01
1.690497696399688721e-01 -3.428498981520533562e-03 -1.441386789083480835e-01 1.208939254283905029e-01 2.454897165298461914e-01 1.657595485448837280e-02 -1.454476714134216309e-01 -2.291329018771648407e-02 -9.851188212633132935e-02 -1.286394987255334854e-02 -7.817827910184860229e-02 -1.368454992771148682e-01 8.806463330984115601e-02 2.440455108880996704e-01 2.789989411830902100e-01 -5.506760478019714355e-01 -7.433414459228515625e-02 2.252059578895568848e-01 -1.593711227178573608e-01 2.145372778177261353e-01 -9.595868736505508423e-02 -1.327006518840789795e-01 -2.140657790005207062e-02 -1.143839508295059204e-01 3.620006144046783447e-02 3.536647856235504150e-01 -7.632485777139663696e-02 8.833715319633483887e-02 -9.172897785902023315e-02 1.432733684778213501e-01 1.702430844306945801e-01 -6.871700286865234375e-02
2.264854758977890015e-01 -1.474404484033584595e-01 -1.968101859092712402e-01 3.001158237457275391e-01 1.273318976163864136e-01 -2.637368738651275635e-01 3.009135425090789795e-01 1.527430713176727295e-01 -1.387436538934707642e-01 -3.070924617350101471e-02 -3.958911895751953125e-01 -8.381627500057220459e-02 2.175485044717788696e-01 1.803321391344070435e-01 7.089484483003616333e-02 -1.240140721201896667e-01 4.259774833917617798e-02 1.341979205608367920e-02 5.902190878987312317e-02 4.513519629836082458e-02 -2.144547253847122192e-01 -2.470794022083282471e-01 -4.881991818547248840e-02 -3.104116022586822510e-02 8.221398293972015381e-02 5.281709879636764526e-02 7.943584024906158447e-02 2.877736389636993408e-01 1.468853950500488281e-01 8.960470557212829590e-02 1.940193772315979004e-02 2.603011727333068848e-01
-1.007338538765907288e-01 -2.294612675905227661e-02 -1.126819103956222534e-01 1.934553384780883789e-01 1.442725490778684616e-02 -2.493991516530513763e-02 5.345362052321434021e-02 -8.523795008659362793e-02 -1.058403123170137405e-02 4.337284341454505920e-02 3.869483992457389832e-02 -2.918263375759124756e-01 2.861780226230621338e-01 1.625498831272125244e-01 3.018274009227752686e-01 -2.631621062755584717e-01 3.990097641944885254e-01 -1.167553365230560303e-01 -6.222463212907314301e-03 2.032324820756912231e-01 1.275399029254913330e-01 -7.732043415307998657e-02 -9.039209783077239990e-02 -1.436050832271575928e-01 1.398931294679641724e-01 3.631060123443603516e-01 7.231260836124420166e-02 -2.822560630738735199e-02 2.028740346431732178e-01 4.664881154894828796e-03 -3.110327422618865967e-01 1.016845703125000000e-01
3.159793615341186523e-01 -3.513875976204872131e-02 -2.904751896858215332e-01 1.175974458456039429e-01 3.255705237388610840e-01 -6.019705906510353088e-03 1.174309551715850830e-01 -1.669043600559234619e-01 -2.070485949516296387e-01 -4.625493288040161133e-02 -1.778252571821212769e-01 -2.625850141048431396e-01 2.432339340448379517e-01 2.034216821193695068e-01 1.538815796375274658e-01 -3.661615848541259766e-01 5.643951520323753357e-02 9.872047603130340576e-02 -3.061403520405292511e-02 1.243475750088691711e-01 -1.894780993461608887e-01 -3.343036770820617676e-02 5.887669697403907776e-02 -1.996680498123168945e-01 -9.758998453617095947e-02 2.315013110637664795e-01 -6.962218135595321655e-02 5.293811857700347900e-02 -1.439766865223646164e-02 -6.286262720823287964e-02 1.259475350379943848e-01 2.206522375345230103e-01
3.884351551532745361e-01 -1.222382560372352600e-01 -8.511020243167877197e-02 8.623612672090530396e-02 1.093774884939193726e-01 6.328161060810089111e-02 -1.085586175322532654e-01 1.613242477178573608e-01 -5.111489072442054749e-02 1.161293610930442810e-01 -3.199198544025421143e-01 -1.829410046339035034e-01 4.281567335128784180e-01 2.940830402076244354e-02 -2.222386375069618225e-02 -1.411324739456176758e-01 1.964583545923233032e-01 2.287802286446094513e-02 -5.742643028497695923e-03 2.959762513637542725e-01 -2.174238562583923340e-01 -7.757847011089324951e-02 1.190672907978296280e-02 2.341237105429172516e-02 1.725606322288513184e-01 -2.129395157098770142e-01 -3.251366615295410156e-01 1.320679932832717896e-01 3.590206429362297058e-02 1.085167899727821350e-01 -1.229239776730537415e-01 4.494111239910125732e-02
3.082760870456695557e-01 -1.891784518957138062e-01 -1.934522539377212524e-01 1.042342409491539001e-01 6.801094114780426025e-02 -4.623351395130157471e-01 6.861800700426101685e-02 4.121875017881393433e-02 -1.990344822406768799e-01 3.104856610298156738e-01 -1.572095751762390137e-01 -2.574765980243682861e-01 2.282671481370925903e-01 1.754391044378280640e-01 2.146673500537872314e-01 -1.702165603637695312e-02 4.250556230545043945e-02 -2.267299592494964600e-02 2.112888395786285400e-01 6.964104622602462769e-02 -9.885818511247634888e-02 5.037505645304918289e-03 1.595886982977390289e-02 1.304360479116439819e-01 -1.311506330966949463e-01 1.371402293443679810e-01 2.015447989106178284e-02 2.086993306875228882e-01 2.636212110519409180e-01 -2.040703780949115753e-02 5.162653326988220215e-02 -9.161195158958435059e-02
3.724053204059600830e-01 -3.348712623119354248e-01 -6.449490785598754883e-02 2.950829267501831055e-01 7.277324050664901733e-02 -3.009501099586486816e-01 -4.378430172801017761e-02 -7.706788182258605957e-02 1.255008019506931305e-02 4.378746077418327332e-02 -1.886481344699859619e-01 5.555631592869758606e-02 2.382003962993621826e-01 5.235388502478599548e-02 6.965675950050354004e-02 -4.162721037864685059e-01 -7.607626728713512421e-03 1.298742741346359253e-01 -3.526001423597335815e-02 8.912866562604904175e-02 -1.487713889218866825e-04 -7.588046044111251831e-02 2.825131267309188843e-02 -1.663239449262619019e-01 5.929367244243621826e-02 2.032398581504821777e-01 -2.454425096511840820e-01 3.035763204097747803e-01 5.181014421395957470e-04 -1.038750540465116501e-02 -4.741873219609260559e-02 -1.262641400098800659e-01
1.372139602899551392e-01 -4.989739507436752319e-02 -1.993653178215026855e-01 -2.242211811244487762e-02 1.376588195562362671e-01 -1.397282630205154419e-01 4.077625274658203125e-02 1.773390620946884155e-01 -5.805375427007675171e-02 1.200038641691207886e-01 3.846410289406776428e-02 -2.738055586814880371e-01 2.188349664211273193e-01 2.932786243036389351e-03 1.943888217210769653e-01 -3.312153220176696777e-01 -4.335396457463502884e-03 1.740684658288955688e-01 -2.711621113121509552e-02 -1.079611107707023621e-01 -1.399949342012405396e-01 -3.218215703964233398e-01 1.565450131893157959e-01 2.777141332626342773e-01 -6.378494948148727417e-02 -1.051029488444328308e-01 -5.135201215744018555e-01 -1.613892912864685059e-01 5.794529616832733154e-02 3.425771743059158325e-02 1.766263321042060852e-02 4.804665688425302505e-03
3.070404529571533203e-01 -2.411333322525024414e-01 -3.596137836575508118e-02 8.338072150945663452e-02 4.013170599937438965e-01 -1.458331644535064697e-01 -1.618358194828033447e-01 -1.661651879549026489e-01 -1.241651698946952820e-01 2.938585579395294189e-01 -1.683073341846466064e-01 -1.071277782320976257e-01 2.026948034763336182e-01 2.223383188247680664e-01 1.399428844451904297e-01 -2.068769335746765137e-01 9.670289605855941772e-02 -4.860195890069007874e-02 1.855821721255779266e-02 8.153521455824375153e-03 -1.141358516179025173e-03 -5.303873866796493530e-02 1.207195743918418884e-01 -2.467768043279647827e-01 -7.346536964178085327e-03 2.907147407531738281e-01 -1.523021757602691650e-01 2.722960114479064941e-01 -6.456743925809860229e-02 5.615986511111259460e-02 -1.633611619472503662e-01 -4.904167354106903076e-02
2.796970494091510773e-02 -1.094690486788749695e-01 1.326074004173278809e-01 1.074678599834442139e-01 1.014248877763748169e-01 -1.587718278169631958e-01 2.208130359649658203e-01 1.182585582137107849e-01 -5.798939615488052368e-02 -1.277991235256195068e-01 1.731605827808380127e-01 -1.141661182045936584e-01 2.811105251312255859e-01 4.568523466587066650e-01 1.511893570423126221e-01 1.182801648974418640e-01 3.270082175731658936e-01 1.584765762090682983e-01 -3.905956447124481201e-02 -1.179477423429489136e-01 -2.506935037672519684e-02 -1.939716041088104248e-01 -1.924462765455245972e-01 2.850114367902278900e-02 -1.046693176031112671e-01 3.161893039941787720e-02 -2.112225145101547241e-01 1.567354351282119751e-01 3.654188215732574463e-01 -7.294405996799468994e-02 8.163762837648391724e-02 -1.494026333093643188e-01
8.120580762624740601e-02 -1.688808389008045197e-02 -2.279429286718368530e-01 1.833876669406890869e-01 1.581912934780120850e-01 3.390612453222274780e-02 1.287560909986495972e-01 2.468851953744888306e-01 -1.173662617802619934e-01 -1.255724132061004639e-01 -1.328902542591094971e-01 -3.699113428592681885e-01 1.320056617259979248e-01 2.519112825393676758e-01 3.738147616386413574e-01 -6.187580525875091553e-02 1.056630909442901611e-01 -7.479469478130340576e-02 -1.338450014591217041e-01 1.535482257604598999e-01 -8.015008270740509033e-02 -1.765708923339843750e-01 9.522601962089538574e-02 2.832477390766143799e-01 1.517372429370880127e-01 -1.227061524987220764e-01 -2.382984608411788940e-01 -1.704545505344867706e-02 1.648904383182525635e-01 -7.279747724533081055e-02 -2.273254245519638062e-01 -1.756887435913085938e-01
-4.947481676936149597e-02 5.755678936839103699e-02 -1.656912416219711304e-01 -8.831771463155746460e-02 1.045771390199661255e-01 1.284058392047882080e-01 -2.126106768846511841e-01 1.218801923096179962e-02 -1.885319352149963379e-01 2.370291054248809814e-01 2.504750788211822510e-01 -1.271038204431533813e-01 3.790464997291564941e-01 1.642038971185684204e-01 -1.887354999780654907e-01 -9.046512097120285034e-02 1.084212958812713623e-01 2.815720438957214355e-02 -1.069742590188980103e-01 -2.127627432346343994e-01 6.208731327205896378e-03 -2.800178527832031250e-01 2.023444026708602905e-01 -2.624273113906383514e-02 2.680576741695404053e-01 4.380128160119056702e-02 -4.480960071086883545e-01 3.981629759073257446e-02 1.692806780338287354e-01 4.519661888480186462e-02 -6.750297546386718750e-02 2.002456225454807281e-02
-1.165721565485000610e-01 -1.528025716543197632e-01 -2.149432003498077393e-01 3.192008733749389648e-01 3.411523997783660889e-01 -9.001561999320983887e-02 1.007981002330780029e-01 2.771927118301391602e-01 -1.263603474944829941e-02 3.684611292555928230e-03 -8.750049769878387451e-02 -1.116268411278724670e-01 5.308288615196943283e-03 9.018836170434951782e-02 -1.237579956650733948e-01 -3.873859941959381104e-01 1.746016591787338257e-01 -1.734543889760971069e-01 -9.398693218827247620e-03 2.772077918052673340e-01 -3.100387752056121826e-01 -2.451377734541893005e-02 3.429388999938964844e-02 5.217421054840087891e-02 5.470146238803863525e-02 -8.916977792978286743e-02 -1.943380534648895264e-01 1.218909248709678650e-01 1.074348613619804382e-01 -6.560469046235084534e-03 3.099172413349151611e-01 -1.795781031250953674e-02
2.755703032016754150e-01 8.924203366041183472e-02 1.833379268646240234e-01 2.749456278979778290e-02 4.807982221245765686e-02 -8.508009463548660278e-02 1.220933645963668823e-01 1.646630167961120605e-01 -2.938805520534515381e-02 1.314309686422348022e-01 -4.236799478530883789e-02 -3.193279206752777100e-01 1.684879511594772339e-01 8.491499722003936768e-02 1.075437739491462708e-01 -3.099862039089202881e-01 -1.394711583852767944e-01 1.574902683496475220e-01 -2.412172555923461914e-01 1.442512571811676025e-01 -8.386984467506408691e-02 -2.075952291488647461e-01 -2.147885560989379883e-01 1.939985714852809906e-02 3.913356959819793701e-01 7.882864773273468018e-02 -9.141760319471359253e-02 1.969274878501892090e-01 2.535709738731384277e-01 3.333497047424316406e-02 -2.117449641227722168e-01 1.684264540672302246e-01
2.781788110733032227e-01 -4.115081131458282471e-01 -1.497851163148880005e-01 2.276024967432022095e-01 2.998971939086914062e-01 -2.512834668159484863e-01 -1.838426105678081512e-02 -3.767877351492643356e-03 -5.132418498396873474e-02 1.799407601356506348e-02 -1.320293843746185303e-01 -6.419853866100311279e-02 6.284510344266891479e-02 1.942406743764877319e-01 1.636342555284500122e-01 -2.648379206657409668e-01 1.692838966846466064e-02 -1.218609288334846497e-01 6.481892615556716919e-02 1.864757984876632690e-01 1.749974861741065979e-02 8.903107047080993652e-02 1.694522202014923096e-01 -1.817426830530166626e-01 -9.773693978786468506e-02 1.562317758798599243e-01 -2.547201514244079590e-01 2.491446882486343384e-01 -3.117188438773155212e-02 -2.522648274898529053e-01 -9.662007540464401245e-02 5.958304926753044128e-02
2.148771136999130249e-01 -1.496511399745941162e-01 -1.120841726660728455e-01 2.134247571229934692e-01 3.743078559637069702e-02 -9.900681674480438232e-02 3.573804497718811035e-01 3.104928731918334961e-01 -2.635675482451915741e-03 -2.062233351171016693e-02 1.486142128705978394e-01 -2.807952165603637695e-01 -2.861868962645530701e-02 1.452995389699935913e-01 3.443487584590911865e-01 -1.711493879556655884e-01 3.042122423648834229e-01 -1.588377207517623901e-01 6.820586323738098145e-02 5.920945852994918823e-02 -1.511597037315368652e-01 3.834808617830276489e-02 6.616716086864471436e-02 -1.554025411605834961e-01 1.274695247411727905e-01 1.583931297063827515e-01 -1.477045416831970215e-01 -9.664630889892578125e-02 8.759447932243347168e-02 -5.012125521898269653e-02 -4.550457745790481567e-02 -3.213964402675628662e-01
1.150869801640510559e-01 3.818969801068305969e-02 -1.247638091444969177e-01 2.175726592540740967e-01 1.875315606594085693e-01 -3.931858576834201813e-03 6.932435929775238037e-02 1.393512785434722900e-01 1.042942702770233154e-01 1.729320734739303589e-01 -2.947920560836791992e-01 -4.185698032379150391e-01 3.314496874809265137e-01 1.025581732392311096e-01 2.325548976659774780e-02 4.517852142453193665e-02 1.895222961902618408e-01 -1.094615608453750610e-01 -1.968459486961364746e-01 -2.000254839658737183e-01 -5.726672336459159851e-02 -2.629484236240386963e-01 1.064833700656890869e-01 -9.198667854070663452e-02 -1.003096695058047771e-03 -1.424618624150753021e-02 1.889432407915592194e-02 2.592127621173858643e-01 1.755318194627761841e-01 -3.313382863998413086e-01 -5.262558907270431519e-02 8.450359851121902466e-02
1.358336955308914185e-01 2.229488193988800049e-01 -2.154644876718521118e-01 3.241516351699829102e-01 -1.465682685375213623e-01 -3.899122774600982666e-02 2.144834250211715698e-01 -1.235997825860977173e-01 -2.600053548812866211e-01 1.109639033675193787e-01 -4.684100300073623657e-02 -2.388634383678436279e-01 1.007542759180068970e-01 4.521677792072296143e-01 1.847231686115264893e-01 -1.911515146493911743e-01 2.308681309223175049e-01 -3.675914369523525238e-03 -5.443498119711875916e-02 1.312481313943862915e-01 1.233433336019515991e-01 -1.449855566024780273e-01 -1.225972399115562439e-01 -1.582995653152465820e-01 1.015767827630043030e-01 1.924606859683990479e-01 -7.906294614076614380e-02 -5.052886158227920532e-02 1.029169633984565735e-01 1.718872934579849243e-01 -1.457364112138748169e-01 -6.528131663799285889e-02
1.834062635898590088e-01 2.482171356678009033e-02 1.620755046606063843e-01 2.439204007387161255e-01 2.556958198547363281e-01 -5.163972824811935425e-02 -1.138799488544464111e-01 -1.847653388977050781e-01 5.443089175969362259e-03 2.873978912830352783e-01 -2.921893000602722168e-01 -2.892255142796784639e-04 2.913772761821746826e-01 1.912398040294647217e-01 3.651728630065917969e-01 -1.666799783706665039e-01 7.382731139659881592e-02 -1.097732572816312313e-03 -2.440671026706695557e-01 1.622758507728576660e-01 1.530750840902328491e-01 1.626918651163578033e-02 5.685720965266227722e-02 -1.433298736810684204e-01 1.581788957118988037e-01 7.381627708673477173e-02 -1.729526668787002563e-01 6.504220515489578247e-02 3.024739921092987061e-01 -1.068658977746963501e-01 -8.860622346401214600e-02 -4.105416592210531235e-03
2.135361284017562866e-01 -4.875928461551666260e-01 -2.202274948358535767e-01 4.041855037212371826e-02 3.519499301910400391e-02 -3.011378645896911621e-01 -1.395481526851654053e-01 -1.000853627920150757e-01 -2.286207526922225952e-01 1.396222251059953123e-05 -7.260958850383758545e-02 3.441369906067848206e-02 7.403031736612319946e-02 2.247647792100906372e-01 2.542342543601989746e-01 -3.467509746551513672e-01 -1.301314234733581543e-01 1.668139845132827759e-01 -2.264860570430755615e-01 2.367522120475769043e-01 -5.745644215494394302e-03 -1.129915639758110046e-01 -8.622903376817703247e-02 -1.570454239845275879e-01 9.283857047557830811e-02 4.586075991392135620e-02 -1.288624405860900879e-01 8.547285199165344238e-02 -6.710571795701980591e-02 -3.041551448404788971e-02 -9.090662747621536255e-02 -1.343026570975780487e-02
1.360642611980438232e-01 1.354026794433593750e-01 -5.372751876711845398e-02 1.134816482663154602e-01 -3.533797571435570717e-03 -2.681302130222320557e-01 7.218650728464126587e-02 -1.342209726572036743e-01 1.211065128445625305e-01 1.197662651538848877e-01 -2.994272671639919281e-02 -4.305706322193145752e-01 1.867267638444900513e-01 9.832680225372314453e-02 7.334633171558380127e-02 -3.743509352207183838e-01 2.178633958101272583e-01 2.244240939617156982e-01 -2.260581403970718384e-01 1.754593104124069214e-01 -1.428648233413696289e-01 3.939008712768554688e-02 -1.065432056784629822e-01 -8.665022253990173340e-02 -1.085118204355239868e-01 1.654302924871444702e-01 -1.511543542146682739e-01 -3.616387397050857544e-02 1.809505522251129150e-01 -2.161940336227416992e-01 -1.033443585038185120e-01 2.700048685073852539e-01
7.062046974897384644e-02 4.515427350997924805e-02 -7.704790681600570679e-02 1.247449070215225220e-01 -1.779123842716217041e-01 3.407986089587211609e-02 2.833093702793121338e-01 -1.662880554795265198e-02 -9.725461155176162720e-02 2.745162844657897949e-01 1.148844063282012939e-01 -2.600027918815612793e-01 1.923563033342361450e-01 2.064406871795654297e-01 1.381070017814636230e-01 -2.264487594366073608e-01 1.713230162858963013e-01 -2.046959102153778076e-01 -1.118935421109199524e-01 -7.279234379529953003e-02 -4.009139165282249451e-02 -2.984076142311096191e-01 -1.033036261796951294e-01 -1.368950158357620239e-01 2.149773985147476196e-01 3.180367946624755859e-01 -2.934138774871826172e-01 -4.085285589098930359e-02 -2.606159634888172150e-02 1.543721854686737061e-01 -2.103578001260757446e-01 -1.717889904975891113e-01
1.996273398399353027e-01 -2.778013646602630615e-01 -1.794377565383911133e-01 1.139231249690055847e-01 2.578863501548767090e-01 -3.191362321376800537e-01 -1.360324323177337646e-01 1.176013052463531494e-02 1.038102060556411743e-01 2.306740134954452515e-01 -1.253838986158370972e-01 1.123109012842178345e-01 2.616781890392303467e-01 1.279206871986389160e-01 1.636900007724761963e-01 -3.924773931503295898e-01 -6.135625019669532776e-02 -1.231472045183181763e-01 -1.020839065313339233e-01 5.850376561284065247e-02 -5.411236733198165894e-02 -1.274075359106063843e-01 1.242657452821731567e-01 9.224351495504379272e-03 -1.366098225116729736e-01 2.829966247081756592e-01 -3.016299009323120117e-01 1.099171340465545654e-01 7.472833991050720215e-02 8.436820656061172485e-02 -4.099222831428050995e-03 -1.040008738636970520e-01
-1.022224128246307373e-02 1.426486819982528687e-01 -8.694160729646682739e-02 2.109546214342117310e-01 -5.730772763490676880e-02 1.076135132461786270e-02 2.867158353328704834e-01 -1.076603531837463379e-01 -1.063777431845664978e-01 -1.125789880752563477e-01 1.414496898651123047e-01 -1.941912621259689331e-01 3.033707477152347565e-02 3.552951812744140625e-01 3.314171135425567627e-01 -2.679754495620727539e-01 1.489845812320709229e-01 -5.671677365899085999e-02 -2.119239568710327148e-01 5.075507238507270813e-02 3.288147971034049988e-02 -1.672112494707107544e-01 1.465228619053959846e-03 -1.519927531480789185e-01 2.625497579574584961e-01 2.819397747516632080e-01 -2.868265509605407715e-01 -8.570561558008193970e-02 4.855844751000404358e-02 -3.249120712280273438e-02 -1.462647765874862671e-01 -2.277887016534805298e-01
1.429549455642700195e-01 -1.923894435167312622e-01 -6.801862269639968872e-02 3.125579655170440674e-01 1.078529432415962219e-01 1.868231594562530518e-02 -1.017023772001266479e-01 2.847793400287628174e-01 4.675904288887977600e-03 -1.896491460502147675e-02 -8.633466809988021851e-02 -2.504091858863830566e-01 1.902142912149429321e-01 2.509579062461853027e-01 6.564879417419433594e-02 -1.211717799305915833e-01 -6.899086385965347290e-02 -3.676253557205200195e-02 -3.195354342460632324e-01 1.714895069599151611e-01 -1.139494553208351135e-01 -2.617329657077789307e-01 3.615533113479614258e-01 4.620808362960815430e-02 -8.582636713981628418e-02 -1.583022773265838623e-01 -4.117735847830772400e-02 -1.356081962585449219e-01 1.779185384511947632e-01 1.544367969036102295e-01 -1.557867825031280518e-01 2.527055442333221436e-01
2.520894110202789307e-01 -4.018851369619369507e-02 -1.803126484155654907e-01 1.281357407569885254e-01 1.894215643405914307e-01 -1.187366247177124023e-01 2.178373038768768311e-01 3.194404840469360352e-01 8.978798240423202515e-02 7.500049471855163574e-02 -3.186528757214546204e-02 -1.607602834701538086e-01 7.024727016687393188e-02 9.963484108448028564e-02 -1.489939074963331223e-02 -5.632429122924804688e-01 -1.698256656527519226e-02 -1.688342243432998657e-01 -1.921955496072769165e-01 5.330787599086761475e-02 -1.302963644266128540e-01 -1.070871055126190186e-01 7.839836925268173218e-02 1.591781973838806152e-01 6.912576965987682343e-03 -1.127110198140144348e-01 -1.395914107561111450e-01 3.038862049579620361e-01 -2.236563898622989655e-02 -2.379294931888580322e-01 5.373935028910636902e-02 2.172074653208255768e-02
7.545308768749237061e-02 -2.262930870056152344e-01 1.975336968898773193e-01 1.356530785560607910e-01 5.074393376708030701e-02 -2.669924199581146240e-01 -4.249272495508193970e-02 -1.098616607487201691e-02 1.728765517473220825e-01 -1.676870286464691162e-01 8.933832496404647827e-02 -3.221120536327362061e-01 9.216154366731643677e-02 3.558007776737213135e-01 2.149245236068964005e-03 2.179259061813354492e-02 2.505984902381896973e-01 1.114711016416549683e-01 3.375177830457687378e-02 1.817035526037216187e-01 -1.168757304549217224e-01 -1.510310918092727661e-01 5.505938455462455750e-02 -1.927839517593383789e-01 -4.990360513329505920e-02 -1.950732618570327759e-01 -4.383457005023956299e-01 -1.032620295882225037e-01 1.642361879348754883e-01 -5.443708971142768860e-02 -2.112626433372497559e-01 2.468529529869556427e-02
4.067122042179107666e-01 -2.845499813556671143e-01 -8.698473870754241943e-02 8.692336082458496094e-02 8.916494250297546387e-02 -1.581654250621795654e-01 -8.051313459873199463e-03 -4.336719214916229248e-02 1.616808027029037476e-01 2.087228447198867798e-01 -1.469939202070236206e-01 4.215691983699798584e-02 1.254017502069473267e-01 1.668676584959030151e-01 2.526668608188629150e-01 -3.038649857044219971e-01 -8.978796750307083130e-02 -9.486602991819381714e-02 -1.484277099370956421e-01 4.160952940583229065e-02 -1.979067325592041016e-01 -8.344697952270507812e-02 1.252508759498596191e-01 -3.446724414825439453e-01 5.049017071723937988e-02 6.862036138772964478e-02 -3.171117603778839111e-01 1.914903968572616577e-01 -1.391269266605377197e-01 -7.621235400438308716e-02 1.391847729682922363e-01 1.681446097791194916e-02
1.681372076272964478e-01 -8.880139887332916260e-02 2.051825635135173798e-02 1.427749842405319214e-01 4.813653975725173950e-02 -4.369759932160377502e-02 -1.079024896025657654e-01 4.315915107727050781e-01 -2.964932620525360107e-01 8.641897141933441162e-02 -2.039100229740142822e-02 -3.498498797416687012e-01 1.806650161743164062e-01 -7.550338283181190491e-03 2.004599273204803467e-01 -3.835222721099853516e-01 -2.621688321232795715e-02 -3.221002873033285141e-03 9.278019517660140991e-02 1.558712422847747803e-01 5.018275603652000427e-02 -2.686275243759155273e-01 2.950928211212158203e-01 -1.547937281429767609e-03 -2.124339528381824493e-02 -7.319076359272003174e-02 -1.668720245361328125e-01 1.097035780549049377e-01 7.056759297847747803e-02 6.849076598882675171e-02 -2.258189320564270020e-01 3.198765963315963745e-02
2.446723133325576782e-01 1.247153058648109436e-01 8.422834426164627075e-02 1.891404241323471069e-01 2.854627072811126709e-01 2.625698409974575043e-02 -6.330709904432296753e-02 -6.208688765764236450e-02 -2.270113378763198853e-01 2.287056893110275269e-01 2.853044494986534119e-02 -4.508502483367919922e-01 1.114856898784637451e-01 1.937616802752017975e-02 7.920864224433898926e-02 -2.479761838912963867e-01 7.314875721931457520e-02 5.998848006129264832e-02 -2.238273471593856812e-01 1.046543046832084656e-01 -3.486372530460357666e-01 3.046865947544574738e-02 1.140476688742637634e-01 -2.021439969539642334e-01 -1.548815052956342697e-02 2.483263462781906128e-01 1.385201420634984970e-02 2.112989723682403564e-01 1.510130017995834351e-01 5.144213512539863586e-02 -5.882497876882553101e-02 1.455285251140594482e-01
1.597978919744491577e-01 -2.427550554275512695e-01 -8.843642473220825195e-02 2.445377111434936523e-01 2.197363078594207764e-01 -1.293145027011632919e-02 4.700310528278350830e-02 1.557474434375762939e-01 -1.807703226804733276e-01 1.138429492712020874e-01 -7.451137155294418335e-02 2.080398797988891602e-01 6.820930540561676025e-02 4.332178831100463867e-01 7.879225909709930420e-02 -4.626504182815551758e-01 1.118607819080352783e-01 3.079487085342407227e-01 -2.037730813026428223e-02 2.494766861200332642e-01 -9.871692210435867310e-02 -7.209160923957824707e-02 -7.130429893732070923e-02 -1.277320683002471924e-01 1.248102113604545593e-01 -9.360959753394126892e-03 4.652592819184064865e-03 1.096662133932113647e-01 1.308041214942932129e-01 3.838860616087913513e-02 -4.159539565443992615e-02 -1.075832396745681763e-01
1.579182147979736328e-01 -1.605890840291976929e-01 1.151035912334918976e-02 3.228325247764587402e-01 -8.973530493676662445e-04 -4.154458269476890564e-02 -1.398961842060089111e-01 -1.515626162290573120e-01 -2.747965455055236816e-01 3.451156429946422577e-03 -1.589369401335716248e-02 -3.791549801826477051e-01 -5.106603726744651794e-02 2.551528513431549072e-01 3.122158646583557129e-01 -1.733243167400360107e-01 1.057961210608482361e-01 -2.095153033733367920e-01 1.041273698210716248e-01 -8.020969480276107788e-02 1.412398219108581543e-01 -1.749934107065200806e-01 -2.720590531826019287e-01 -1.137524545192718506e-01 -1.472194958478212357e-02 2.025187946856021881e-02 -1.670588701963424683e-01 -1.499601304531097412e-01 -5.347549915313720703e-03 -4.449515417218208313e-02 -1.597541500814259052e-03 -3.506516814231872559e-01
1.840886473655700684e-01 2.203751951456069946e-01 1.163830701261758804e-02 3.638562560081481934e-01 -6.583622097969055176e-02 1.239548344165086746e-02 -1.485408563166856766e-02 -3.841072320938110352e-02 3.507025167346000671e-02 6.906986236572265625e-02 1.517644226551055908e-01 -3.586139380931854248e-01 -3.273696452379226685e-02 4.766290187835693359e-01 1.308970898389816284e-01 -8.192797750234603882e-02 1.990796625614166260e-01 -3.538436023518443108e-03 -2.675255239009857178e-01 -9.417533129453659058e-02 2.219166792929172516e-02 -2.725650370121002197e-01 3.959156572818756104e-02 -1.002139076590538025e-01 1.405933350324630737e-01 1.678427308797836304e-01 -3.065340407192707062e-02 -9.026702493429183960e-02 1.149034574627876282e-01 9.999284148216247559e-02 -2.015481591224670410e-01 -2.043960839509963989e-01
9.600137174129486084e-02 -1.264092922210693359e-01 -2.123836874961853027e-01 2.000966817140579224e-01 2.103697359561920166e-01 -2.438226789236068726e-01 -1.151779145002365112e-01 1.267104968428611755e-02 1.120099052786827087e-01 1.742267608642578125e-01 -2.553013265132904053e-01 -5.880378186702728271e-02 -1.125494167208671570e-01 2.894214391708374023e-01 -1.709327846765518188e-02 -5.092060565948486328e-01 4.114978015422821045e-01 4.055399447679519653e-02 -1.447757184505462646e-01 1.429164856672286987e-01 -1.017748340964317322e-01 1.008652895689010620e-02 3.823025152087211609e-02 -1.155505627393722534e-01 -2.511610090732574463e-02 3.698224201798439026e-02 -9.837985038757324219e-02 1.057606190443038940e-02 -1.024160757660865784e-01 -2.149071730673313141e-02 -1.697352826595306396e-01 -1.256627440452575684e-01
-1.464148312807083130e-01 -1.024276092648506165e-01 1.474548131227493286e-01 3.354755342006683350e-01 6.717615574598312378e-02 -9.869202971458435059e-02 1.840563714504241943e-01 -7.263873517513275146e-02 -4.807808250188827515e-02 1.293493062257766724e-01 4.398407414555549622e-02 -6.614737212657928467e-02 1.989647448062896729e-01 -6.791098415851593018e-02 3.966621756553649902e-01 -2.848528921604156494e-01 2.512187361717224121e-01 9.849364310503005981e-02 -5.664520431309938431e-03 3.212043344974517822e-01 1.404665559530258179e-01 -1.633703708648681641e-01 1.570300906896591187e-01 7.291753590106964111e-02 2.102090716361999512e-01 -2.327167838811874390e-01 -3.227190375328063965e-01 -2.929472737014293671e-02 6.568273901939392090e-02 -1.099605783820152283e-01 -1.071114465594291687e-02 -7.853075861930847168e-03
2.467091679573059082e-01 -7.674939930438995361e-02 -1.148044168949127197e-01 1.667488366365432739e-01 1.727981269359588623e-01 -7.650309056043624878e-02 -9.581571817398071289e-02 -8.457361161708831787e-02 -2.183415740728378296e-01 1.800484769046306610e-02 -1.302753388881683350e-01 1.808721125125885010e-01 1.725388318300247192e-02 3.753595650196075439e-01 1.264645755290985107e-01 -3.141076564788818359e-01 -1.058743428438901901e-02 5.915159359574317932e-02 1.254898612387478352e-03 1.824226826429367065e-01 -2.190159261226654053e-01 -2.556629180908203125e-01 -4.410926997661590576e-02 -3.074181675910949707e-01 3.476946949958801270e-01 -1.748774796724319458e-01 -1.133950799703598022e-01 2.029742300510406494e-01 -1.228868067264556885e-01 1.050168424844741821e-01 -7.696755230426788330e-02 -4.922033101320266724e-02
2.325762361288070679e-01 9.930208325386047363e-02 -2.119068354368209839e-01 1.854193806648254395e-01 1.321875751018524170e-01 -7.342872768640518188e-02 1.181679032742977142e-02 3.615725636482238770e-01 5.759421363472938538e-02 -2.639381028711795807e-02 3.412415832281112671e-02 -2.994506657123565674e-01 1.707501113414764404e-01 1.355557888746261597e-01 2.512588202953338623e-01 -2.869758009910583496e-01 6.862620264291763306e-02 6.183944642543792725e-03 -2.633745409548282623e-02 2.058669030666351318e-01 2.647484838962554932e-02 -6.066916882991790771e-02 -4.858439043164253235e-02 2.318409979343414307e-01 9.393181651830673218e-02 -2.282614111900329590e-01 -4.030904471874237061e-01 -4.993240535259246826e-02 2.814749777317047119e-01 1.675423979759216309e-02 6.730454042553901672e-03 -3.723245486617088318e-02
2.427926808595657349e-01 -1.435693800449371338e-01 -2.490192204713821411e-01 2.709925770759582520e-01 1.496938914060592651e-01 -7.409636676311492920e-02 -7.482727617025375366e-02 -5.892558023333549500e-02 1.552299410104751587e-01 1.777219921350479126e-01 -2.807202041149139404e-01 -2.570641636848449707e-01 1.506595611572265625e-01 1.223006621003150940e-01 3.342009186744689941e-01 -4.257639944553375244e-01 -5.899427086114883423e-02 3.844086825847625732e-02 -4.312320053577423096e-02 -1.041803285479545593e-01 -1.539362519979476929e-01 1.658502034842967987e-02 8.902878314256668091e-02 -2.236733138561248779e-01 1.278953999280929565e-01 1.858365535736083984e-01 2.715740911662578583e-02 1.080202758312225342e-01 -5.861662430106662214e-05 -1.311698555946350098e-02 -2.262950241565704346e-01 5.055207014083862305e-02
8.361568301916122437e-02 -9.713316708803176880e-02 -2.849642932415008545e-01 1.795341074466705322e-01 -4.396145418286323547e-02 -1.495835036039352417e-01 1.572678238153457642e-01 1.527050882577896118e-01 -9.367673844099044800e-02 -4.007244855165481567e-02 1.400328874588012695e-01 -3.521620929241180420e-01 1.781580448150634766e-01 2.109188959002494812e-02 2.615968585014343262e-01 -8.826050162315368652e-02 2.707493901252746582e-01 -2.100540846586227417e-01 -8.917535096406936646e-02 -2.574426829814910889e-01 1.808503568172454834e-01 -1.766228377819061279e-01 -9.823334962129592896e-02 -3.150590956211090088e-01 2.942702472209930420e-01 1.296172291040420532e-01 -1.206714808940887451e-01 -1.105701923370361328e-01 4.567762836813926697e-02 3.643932193517684937e-02 -1.823352575302124023e-01 -6.360142678022384644e-02
3.891878724098205566e-01 -2.012429088354110718e-01 -1.071009263396263123e-01 9.622237831354141235e-02 2.154503464698791504e-01 -1.472453624010086060e-01 -1.039616297930479050e-02 8.290114998817443848e-02 2.616436406970024109e-02 2.385085672140121460e-01 -3.256600499153137207e-01 1.931279301643371582e-01 2.969292104244232178e-01 3.108243048191070557e-01 1.700206845998764038e-01 -3.396088480949401855e-01 2.764746546745300293e-02 9.910556674003601074e-02 -9.992752224206924438e-02 7.984482496976852417e-02 -2.754017710685729980e-03 8.827645331621170044e-02 1.856271326541900635e-01 -5.307473614811897278e-02 1.297396123409271240e-01 7.058066129684448242e-02 -2.374666631221771240e-01 -1.136283800005912781e-01 9.601136669516563416e-03 4.295180737972259521e-02 -1.306123882532119751e-01 1.209544017910957336e-02
1.469094678759574890e-02 -8.206318318843841553e-02 -2.041908502578735352e-01 2.792661488056182861e-01 2.106268107891082764e-01 1.201574727892875671e-01 6.375218182802200317e-02 3.452738225460052490e-01 -1.838483512401580811e-01 -3.116318397223949432e-02 -1.091157793998718262e-01 -3.277394771575927734e-01 6.484185904264450073e-02 2.174473833292722702e-03 2.498704046010971069e-01 -2.727289199829101562e-01 1.272867619991302490e-01 1.816495209932327271e-01 -1.142307519912719727e-01 8.109407126903533936e-02 1.460866928100585938e-01 -3.008010685443878174e-01 1.763211190700531006e-02 1.601849347352981567e-01 5.431915819644927979e-02 -5.572220310568809509e-02 -3.161107897758483887e-01 -6.161353364586830139e-02 2.540149986743927002e-01 1.161986514925956726e-01 -1.271604653447866440e-02 -3.986287117004394531e-02
7.205833494663238525e-02 -2.446605414152145386e-01 1.146952062845230103e-01 1.665154546499252319e-01 9.463717043399810791e-02 -2.242527604103088379e-01 -1.189232915639877319e-01 -6.375868618488311768e-02 -2.076129168272018433e-01 1.024585738778114319e-01 -1.430143117904663086e-01 -4.212884232401847839e-02 1.758121550083160400e-01 1.164017245173454285e-03 6.189942732453346252e-02 -2.529504895210266113e-01 -3.418255224823951721e-02 -2.626791130751371384e-03 -3.272488415241241455e-01 -1.178147122263908386e-01 -1.503133121877908707e-02 -1.772247254848480225e-01 1.705224961042404175e-01 -4.353439211845397949e-01 -1.379786282777786255e-01 2.143377363681793213e-01 -2.246617972850799561e-01 3.416457176208496094e-01 -2.479961887001991272e-02 -4.375465214252471924e-02 5.807347223162651062e-02 1.777576804161071777e-01
2.642306983470916748e-01 -7.598959491588175297e-04 2.973082959651947021e-01 2.025986015796661377e-01 2.216560840606689453e-01 -2.869589626789093018e-01 -1.593929231166839600e-01 5.344064161181449890e-02 -3.388385474681854248e-01 -5.378791247494518757e-04 8.305285871028900146e-02 -6.312134861946105957e-02 -9.072868153452873230e-03 1.028334349393844604e-01 2.856561541557312012e-01 -4.192825034260749817e-02 1.788861900568008423e-01 1.485749036073684692e-01 -3.726963698863983154e-01 -2.651077136397361755e-02 -1.236227229237556458e-01 -2.394339442253112793e-01 1.464475393295288086e-01 8.449726551771163940e-02 -9.586542099714279175e-02 2.502482235431671143e-01 -1.166278272867202759e-01 -3.816390782594680786e-02 1.494798511266708374e-01 -6.720743328332901001e-02 6.108851730823516846e-02 9.461563825607299805e-02
1.587153822183609009e-01 -2.237038910388946533e-01 -1.424770057201385498e-01 -9.654681384563446045e-02 3.510802285745739937e-03 -1.916380077600479126e-01 -1.435050964355468750e-01 -1.146994531154632568e-02 -1.472663730382919312e-01 3.041405081748962402e-01 -3.167309165000915527e-01 5.282458662986755371e-02 3.057067692279815674e-01 1.181834712624549866e-01 1.033255308866500854e-01 -5.815529078245162964e-02 1.482233703136444092e-01 1.903629153966903687e-01 -1.298537254333496094e-01 2.200860232114791870e-01 -1.667869091033935547e-01 -1.263422220945358276e-01 1.589429974555969238e-01 1.470547169446945190e-01 2.521525621414184570e-01 2.644167095422744751e-02 -3.599465191364288330e-01 2.539711892604827881e-01 -6.971662398427724838e-03 -3.523276973282918334e-06 -1.270299404859542847e-01 1.009858176112174988e-01
7.960370182991027832e-02 4.203169047832489014e-02 -1.905878335237503052e-01 1.592109799385070801e-01 1.067714244127273560e-01 -1.426256000995635986e-01 7.742930948734283447e-02 2.761291265487670898e-01 -5.448813363909721375e-02 7.418087869882583618e-02 5.494109913706779480e-02 -2.667172551155090332e-01 3.166019916534423828e-01 -2.741091512143611908e-02 9.715145081281661987e-02 -2.030833214521408081e-01 3.227446079254150391e-01 1.688889712095260620e-01 -1.374445855617523193e-01 4.871062934398651123e-02 7.980629801750183105e-02 -1.839644312858581543e-01 1.967497020959854126e-01 1.913051903247833252e-01 3.228891193866729736e-01 -1.869451105594635010e-01 -1.176286786794662476e-01 -1.857454329729080200e-02 3.397561609745025635e-02 -1.176468580961227417e-01 3.271151483058929443e-01 -1.925722211599349976e-01
2.081509232521057129e-01 -8.307902514934539795e-02 -1.089739501476287842e-01 8.217152208089828491e-02 3.677117526531219482e-01 -7.295629009604454041e-03 1.134694144129753113e-01 7.984751462936401367e-02 -7.091769576072692871e-02 5.164013430476188660e-02 1.945578865706920624e-02 -5.437947511672973633e-01 2.139101177453994751e-01 1.117473840713500977e-01 3.457624465227127075e-02 -2.497625946998596191e-01 -1.078768745064735413e-01 1.495150476694107056e-01 -3.053691983222961426e-01 3.516323119401931763e-02 -2.454718947410583496e-01 -1.427526623010635376e-01 -9.509136527776718140e-02 1.923125088214874268e-01 2.223601192235946655e-01 -6.309486925601959229e-03 -5.338233709335327148e-02 1.139556691050529480e-01 -6.211099401116371155e-02 1.139582917094230652e-01 -9.705001860857009888e-02 -6.554177403450012207e-02
4.068633615970611572e-01 -2.878546118736267090e-01 -1.069600805640220642e-01 8.766084164381027222e-02 1.507432460784912109e-01 -8.621450513601303101e-02 -2.271577864885330200e-01 1.802497506141662598e-01 -1.048455610871315002e-01 1.500632017850875854e-01 -2.055734544992446899e-01 3.554534539580345154e-02 8.327426761388778687e-02 3.275506496429443359e-01 6.102339178323745728e-02 -9.555479884147644043e-02 -6.749846041202545166e-02 2.297697961330413818e-01 -1.084821522235870361e-01 1.891483366489410400e-01 -7.026316970586776733e-02 -4.166653156280517578e-01 2.344031445682048798e-02 -1.494856178760528564e-01 2.601286470890045166e-01 1.373090893030166626e-01 3.891024738550186157e-02 5.007120594382286072e-02 6.168462708592414856e-02 -1.215443201363086700e-02 7.907751202583312988e-02 -8.384619653224945068e-02
3.911111056804656982e-01 -1.050702929496765137e-01 -2.739517986774444580e-01 2.822500839829444885e-02 2.710405550897121429e-02 -2.771619558334350586e-01 -3.408523276448249817e-02 2.131387740373611450e-01 -9.870782494544982910e-02 1.174679622054100037e-01 -3.936779797077178955e-01 -2.104582190513610840e-01 2.405489683151245117e-01 2.465540766716003418e-01 9.590521454811096191e-02 -1.108993291854858398e-01 -1.252207159996032715e-02 -1.603947728872299194e-01 5.420691892504692078e-02 6.475432962179183960e-02 -2.636935114860534668e-01 -2.414990589022636414e-02 1.453771442174911499e-01 -1.555915772914886475e-01 1.019731760025024414e-01 2.293089330196380615e-01 -8.631934225559234619e-02 7.268276065587997437e-02 -1.118059009313583374e-01 1.207036375999450684e-01 1.446792334318161011e-01 2.905795909464359283e-02
2.296309620141983032e-01 -2.870240509510040283e-01 -4.276249185204505920e-02 1.776258796453475952e-01 1.064117476344108582e-01 -2.513336539268493652e-01 -1.169403344392776489e-01 -3.966348990797996521e-02 -1.643469631671905518e-01 2.008138597011566162e-01 -7.026672363281250000e-02 -2.207368053495883942e-02 1.456854213029146194e-02 2.696666419506072998e-01 2.263518273830413818e-01 -1.851695477962493896e-01 -1.401037424802780151e-01 2.675501704216003418e-01 1.780559569597244263e-01 2.408679872751235962e-01 -1.439262181520462036e-01 -3.353726565837860107e-01 1.196654364466667175e-01 -2.122828662395477295e-01 5.060628429055213928e-02 1.358845233917236328e-01 -8.249299228191375732e-02 2.295764386653900146e-01 -4.074379429221153259e-02 -1.912820339202880859e-01 -1.326766610145568848e-01 -2.561223320662975311e-02
2.570667564868927002e-01 -1.184003353118896484e-01 -1.043585911393165588e-01 1.657974272966384888e-01 1.890400238335132599e-02 -1.879156976938247681e-01 -1.081416532397270203e-01 -1.248970031738281250e-01 -2.141173779964447021e-01 -2.293934300541877747e-02 -8.156090229749679565e-02 4.189209640026092529e-02 1.715331673622131348e-01 3.668833374977111816e-01 2.875779867172241211e-01 -4.724499285221099854e-01 -2.387897670269012451e-01 1.394656002521514893e-01 1.353575289249420166e-02 2.393251210451126099e-01 -1.119245439767837524e-01 -1.094756647944450378e-01 1.063453927636146545e-01 -2.049042284488677979e-01 6.822600960731506348e-02 -3.806966124102473259e-03 -2.857654169201850891e-02 6.864044815301895142e-02 1.238635629415512085e-01 -1.314548701047897339e-01 -7.365802675485610962e-02 -1.839971840381622314e-01
6.697660684585571289e-02 -2.644501067698001862e-02 1.273057460784912109e-01 1.206807121634483337e-01 3.038196861743927002e-01 -5.648730322718620300e-02 1.357221156358718872e-01 -1.457003653049468994e-01 -1.186319044791162014e-03 1.378028541803359985e-01 -6.448875367641448975e-02 -3.245611488819122314e-01 1.789334714412689209e-01 2.598744630813598633e-02 2.390379607677459717e-01 -1.379451453685760498e-01 1.480762809514999390e-01 -2.394788265228271484e-01 -1.890481710433959961e-01 1.487759202718734741e-01 -2.066179215908050537e-01 -3.740988373756408691e-01 2.191542685031890869e-01 -3.768820688128471375e-02 1.221440434455871582e-01 -2.848213016986846924e-01 -2.874907553195953369e-01 1.048258394002914429e-01 -1.327126920223236084e-01 -2.620014548301696777e-02 1.088864654302597046e-01 -4.970213770866394043e-02
1.447682082653045654e-01 8.589085936546325684e-02 -3.525727987289428711e-01 1.507652848958969116e-01 1.647571623325347900e-01 -2.912626229226589203e-02 -2.942405343055725098e-01 2.814438641071319580e-01 -1.305598914623260498e-01 -1.035799309611320496e-01 2.184615656733512878e-02 -1.890997886657714844e-01 2.119934707880020142e-01 8.552483469247817993e-02 2.816716730594635010e-01 -1.636922955513000488e-01 -1.588490977883338928e-02 -7.606338709592819214e-02 -5.573369562625885010e-02 1.093151941895484924e-01 2.218832373619079590e-01 -3.558508455753326416e-01 9.958257898688316345e-03 9.400045126676559448e-02 1.843835562467575073e-01 -3.847922757267951965e-02 -3.494974672794342041e-01 2.064045704901218414e-02 1.296936273574829102e-01 -1.070581674575805664e-01 1.192375924438238144e-02 -1.267965286970138550e-01
1.392518728971481323e-01 -1.426629424095153809e-01 -9.258188307285308838e-02 2.462269514799118042e-01 -3.654129803180694580e-02 3.117781132459640503e-02 -3.269278630614280701e-02 1.423354446887969971e-01 9.693360328674316406e-02 -1.178050711750984192e-01 -1.039874777197837830e-01 -3.452867269515991211e-01 -1.354001369327306747e-02 4.394111335277557373e-01 2.538646459579467773e-01 1.272585093975067139e-01 1.288696080446243286e-01 3.043138654902577400e-03 1.502510458230972290e-01 1.657064110040664673e-01 5.260221194475889206e-03 -1.665643304586410522e-01 2.982948347926139832e-02 -2.185023725032806396e-01 2.431204468011856079e-01 1.366011053323745728e-02 -2.427674978971481323e-01 2.676675021648406982e-01 -1.079257056117057800e-01 -2.601063549518585205e-01 -1.636302471160888672e-01 -3.455869480967521667e-02
4.184491038322448730e-01 1.102560833096504211e-01 1.110065579414367676e-01 -4.799995571374893188e-03 1.920942515134811401e-01 1.198781132698059082e-01 6.166459619998931885e-02 9.424625337123870850e-02 -1.101233661174774170e-01 1.614638604223728180e-02 -1.568966656923294067e-01 -1.852554678916931152e-01 1.074922308325767517e-01 2.244263142347335815e-01 1.750650554895401001e-01 -3.421885371208190918e-01 2.276329696178436279e-01 -6.140953395515680313e-03 -1.210574880242347717e-01 -2.187333106994628906e-01 -6.511230021715164185e-02 -1.255083829164505005e-01 1.856905817985534668e-01 -4.398004338145256042e-02 -8.214867115020751953e-02 -5.318309739232063293e-02 -2.986703813076019287e-01 -3.615500628948211670e-01 1.607848852872848511e-01 7.547363638877868652e-02 1.435293555259704590e-01 -5.520096048712730408e-02
1.525555700063705444e-01 -4.242049530148506165e-02 -2.663027346134185791e-01 -7.398654520511627197e-02 -1.349563244730234146e-02 -1.751115918159484863e-01 -2.821402158588171005e-03 -1.471353471279144287e-01 8.802067488431930542e-02 -1.217620298266410828e-01 1.464128643274307251e-01 -1.801657229661941528e-01 3.106716275215148926e-01 2.555413842201232910e-01 1.137589756399393082e-02 -3.674792647361755371e-01 -1.142918989062309265e-01 -3.084870874881744385e-01 -1.481347382068634033e-01 2.493383437395095825e-01 -1.707811504602432251e-01 -3.472901284694671631e-01 3.492643311619758606e-02 -2.197220027446746826e-01 1.370984464883804321e-01 1.712198108434677124e-01 8.559750393033027649e-03 1.321162283420562744e-01 6.370262056589126587e-02 9.156356006860733032e-02 4.164103418588638306e-03 5.348224565386772156e-02
7.539033889770507812e-02 7.882971316576004028e-02 -1.165123730897903442e-01 2.725494205951690674e-01 1.459662914276123047e-01 -8.225990831851959229e-02 6.361726205796003342e-03 -1.673743315041065216e-02 2.812534868717193604e-01 9.459979087114334106e-02 -1.921401321887969971e-01 -2.567333579063415527e-01 1.807197630405426025e-01 3.177606761455535889e-01 2.394702434539794922e-01 -5.630015134811401367e-01 -8.465249091386795044e-02 1.397409886121749878e-01 -1.291608512401580811e-01 -8.896266669034957886e-02 -1.662336289882659912e-01 -5.813886970281600952e-02 -6.980881839990615845e-02 -1.196193024516105652e-01 7.738603651523590088e-02 -8.874174952507019043e-02 -2.591168507933616638e-02 2.085205465555191040e-01 9.360610856674611568e-04 8.847014605998992920e-02 5.247795209288597107e-02 -5.418347567319869995e-02
3.440126776695251465e-01 -2.027535736560821533e-01 5.740529298782348633e-02 7.492975890636444092e-02 2.544358372688293457e-01 -2.738986611366271973e-01 7.231698930263519287e-02 -4.823121055960655212e-02 -1.800362169742584229e-01 1.385075300931930542e-01 3.436560509726405144e-03 1.276092231273651123e-01 2.763432264328002930e-01 1.590588837862014771e-01 6.383321434259414673e-02 -4.220012128353118896e-01 8.606701344251632690e-02 -5.766295641660690308e-02 -1.100420430302619934e-01 -2.308827340602874756e-01 -7.727177441120147705e-02 -5.638745427131652832e-02 2.619006484746932983e-02 -3.595689237117767334e-01 1.033289209008216858e-01 6.468679010868072510e-02 -3.911553882062435150e-03 8.795525878667831421e-02 2.321559786796569824e-01 -1.484636515378952026e-01 -1.368076354265213013e-01 7.889582775533199310e-03
2.836801707744598389e-01 -9.624069929122924805e-02 -1.865600794553756714e-01 1.094970256090164185e-01 -1.688404977321624756e-01 -7.445604354143142700e-02 1.772464662790298462e-01 1.450298875570297241e-01 7.177261263132095337e-02 5.597489699721336365e-02 -4.756401851773262024e-02 -2.180089801549911499e-01 3.844504058361053467e-02 3.964425623416900635e-01 2.117497473955154419e-01 -2.029302418231964111e-01 2.721592187881469727e-01 -1.148493066430091858e-01 -1.236117035150527954e-01 -9.964497387409210205e-02 6.342302262783050537e-02 -2.210306078195571899e-01 -5.314448103308677673e-02 -1.636422425508499146e-01 2.691656053066253662e-01 2.924534678459167480e-01 -1.630473583936691284e-01 4.271325096487998962e-02 -9.554714895784854889e-03 6.903511285781860352e-02 -2.156272679567337036e-01 -2.038128226995468140e-01
1.059039086103439331e-01 8.280737698078155518e-02 -3.863228484988212585e-02 2.155368179082870483e-01 -1.500007659196853638e-01 -1.353347674012184143e-02 1.123245060443878174e-02 -2.003519535064697266e-01 -1.457644253969192505e-01 6.696904450654983521e-02 6.853064149618148804e-02 -2.519067525863647461e-01 1.204538792371749878e-01 -1.273138821125030518e-01 1.677861213684082031e-01 -2.856785655021667480e-01 1.705278605222702026e-01 -9.713167697191238403e-02 -2.435138672590255737e-01 1.224977150559425354e-01 -2.032693624496459961e-01 -1.390720307826995850e-01 1.675262153148651123e-01 -1.580683737993240356e-01 1.407249271869659424e-01 -1.610814481973648071e-01 -3.493462502956390381e-01 1.291330605745315552e-01 1.612742245197296143e-02 3.606529533863067627e-01 2.528805136680603027e-01 -1.771529912948608398e-01
1.822063326835632324e-01 -2.782833874225616455e-01 2.168218977749347687e-02 1.930234283208847046e-01 1.452760845422744751e-01 -1.998518705368041992e-01 -1.959448680281639099e-02 1.215702146291732788e-01 -6.195735931396484375e-02 -2.227601706981658936e-01 -4.043842554092407227e-01 -4.754804968833923340e-01 2.020970284938812256e-01 3.553913906216621399e-02 -4.090977087616920471e-02 -1.406486630439758301e-01 1.918560415506362915e-01 -3.703855723142623901e-02 -5.922966077923774719e-02 -7.060188800096511841e-03 -3.148085251450538635e-02 -2.706802487373352051e-01 3.786535188555717468e-02 1.007540374994277954e-01 2.166618406772613525e-01 4.528924764599651098e-04 -4.668314009904861450e-03 1.128464192152023315e-01 -9.898346662521362305e-02 7.882692664861679077e-02 6.617732346057891846e-02 -2.472220361232757568e-01
9.937310218811035156e-02 -1.246854010969400406e-02 -2.499414682388305664e-01 2.256927937269210815e-01 -3.730332246050238609e-03 -2.136104553937911987e-01 -3.206985294818878174e-01 -1.053956747055053711e-01 1.148312613368034363e-01 9.168501943349838257e-03 4.200310632586479187e-02 -1.849645525217056274e-01 3.190193772315979004e-01 2.427385151386260986e-01 3.013826608657836914e-01 -5.363174155354499817e-02 1.985645592212677002e-01 -2.606146223843097687e-02 -1.191700398921966553e-01 2.735301107168197632e-02 -2.987903729081153870e-02 3.809303343296051025e-01 5.307469144463539124e-02 -1.457435488700866699e-01 4.737674817442893982e-02 3.790844976902008057e-02 -2.473468929529190063e-01 7.628615945577621460e-02 8.540218695998191833e-03 2.160909175872802734e-01 -1.730911880731582642e-01 2.019573450088500977e-01
7.237298786640167236e-02 -4.252428188920021057e-02 1.315777096897363663e-02 1.863677501678466797e-01 -1.177581399679183960e-02 4.624124988913536072e-02 -9.081208705902099609e-02 3.628144264221191406e-01 -1.408068537712097168e-01 1.646495759487152100e-01 -2.066582739353179932e-01 -3.460487425327301025e-01 1.174370944499969482e-02 1.109999567270278931e-01 1.708523184061050415e-01 -2.018894553184509277e-01 -2.209898233413696289e-01 1.322033256292343140e-01 -1.706142276525497437e-01 4.052138328552246094e-02 -1.947129070758819580e-01 -2.542741596698760986e-01 3.915601968765258789e-01 -7.062505185604095459e-02 -1.255056262016296387e-01 -1.484917998313903809e-01 -3.063614070415496826e-01 2.210080390796065331e-03 1.306291669607162476e-01 -2.365524321794509888e-02 -9.686613082885742188e-02 8.646432310342788696e-02
5.361545085906982422e-02 -2.124829590320587158e-01 9.242384135723114014e-02 2.266215533018112183e-01 2.500476539134979248e-01 -1.561593711376190186e-01 2.031412273645401001e-01 -1.832408308982849121e-01 -3.639822534751147032e-05 2.304683206602931023e-03 -3.448662459850311279e-01 -6.151721253991127014e-02 1.388729065656661987e-01 2.422411143779754639e-01 2.496005296707153320e-01 -2.654499411582946777e-01 9.874671697616577148e-03 2.479141205549240112e-01 -1.871386319398880005e-01 -2.006179839372634888e-01 -2.440948188304901123e-01 -1.083668321371078491e-01 -4.666813835501670837e-02 5.792541429400444031e-02 2.503843307495117188e-01 1.721197664737701416e-01 -1.199962124228477478e-01 2.236020416021347046e-01 -1.012695729732513428e-01 3.370128199458122253e-02 -5.020594596862792969e-02 1.120619475841522217e-01
1.354953646659851074e-01 -2.728809714317321777e-01 5.148665606975555420e-02 -1.156047824770212173e-02 3.671904802322387695e-01 7.149511575698852539e-02 -2.710303068161010742e-01 -1.019842922687530518e-02 -2.305169254541397095e-01 3.933818042278289795e-01 -1.872550696134567261e-01 -1.922970712184906006e-01 2.009147554636001587e-01 1.754019707441329956e-01 2.356353700160980225e-01 -7.622253894805908203e-02 8.909146487712860107e-02 1.855768412351608276e-01 -2.780265174806118011e-02 1.573709547519683838e-01 -2.435077875852584839e-01 4.860858991742134094e-02 6.972464174032211304e-02 9.914100915193557739e-02 7.425856590270996094e-02 1.250111847184598446e-03 -2.894921302795410156e-01 4.629703238606452942e-02 1.807949841022491455e-01 5.256845802068710327e-02 7.091770321130752563e-02 -4.780783131718635559e-02
7.309769093990325928e-02 1.788819879293441772e-01 -7.551141828298568726e-02 3.657805621623992920e-01 3.162004798650741577e-02 8.026810362935066223e-03 6.259847898036241531e-03 -1.530495434999465942e-01 -9.547045081853866577e-02 9.092564135789871216e-02 2.562775611877441406e-01 -2.315264344215393066e-01 1.034316271543502808e-01 3.586522042751312256e-01 2.317941188812255859e-01 -3.893057107925415039e-01 3.472714126110076904e-01 -3.507816698402166367e-03 -7.169572263956069946e-02 -1.267135888338088989e-01 2.010993361473083496e-01 -8.850292861461639404e-02 -1.711726784706115723e-01 5.030993372201919556e-02 8.994432538747787476e-02 1.672210991382598877e-01 -1.032316088676452637e-01 -1.842769421637058258e-02 8.492881059646606445e-02 3.304230421781539917e-02 -1.405544281005859375e-01 -1.425852626562118530e-01
4.490026831626892090e-01 -2.276826947927474976e-01 4.501340538263320923e-02 2.291884124279022217e-01 3.143048658967018127e-02 -1.103240400552749634e-01 -1.341877728700637817e-01 -1.208693385124206543e-01 -1.966491192579269409e-01 4.505635797977447510e-02 -1.033326759934425354e-01 -4.789496585726737976e-02 4.967164620757102966e-02 1.262376308441162109e-01 2.354764044284820557e-01 -3.299929499626159668e-01 -2.180130928754806519e-01 3.480932861566543579e-02 9.297116845846176147e-02 2.385302931070327759e-01 6.809129565954208374e-02 -2.998708486557006836e-01 3.418419510126113892e-02 -7.338902354240417480e-02 3.358382582664489746e-01 1.111053675413131714e-01 -1.921182572841644287e-01 1.632025539875030518e-01 -6.913480907678604126e-02 1.302803494036197662e-02 1.505760475993156433e-03 2.802503667771816254e-02
8.906503766775131226e-02 -2.185752838850021362e-01 -1.198512539267539978e-01 2.819252610206604004e-01 1.301582753658294678e-01 1.388614326715469360e-01 4.745763167738914490e-02 4.178201258182525635e-01 -2.720967233180999756e-01 5.219789594411849976e-02 -5.056739971041679382e-02 -2.577525377273559570e-01 -1.684038192033767700e-01 1.371401995420455933e-01 1.465469896793365479e-01 -2.274522036314010620e-01 3.184623643755912781e-02 -5.868060141801834106e-02 -1.691984683275222778e-01 1.246870085597038269e-01 -1.091305091977119446e-01 -3.075283467769622803e-01 1.211782246828079224e-01 -2.047886997461318970e-01 -2.434469759464263916e-02 -2.795009016990661621e-01 -1.082387268543243408e-01 3.968605771660804749e-02 -5.741646513342857361e-03 -1.759459823369979858e-01 -8.965266495943069458e-02 1.688017696142196655e-01
1.197781786322593689e-02 1.583526283502578735e-01 -2.009091824293136597e-01 1.997418552637100220e-01 2.382449507713317871e-01 -7.575863972306251526e-03 8.165145665407180786e-02 2.166316658258438110e-01 -2.106329947710037231e-01 2.485569566488265991e-01 -2.383790016174316406e-01 -4.161615967750549316e-01 1.023530438542366028e-01 2.821998596191406250e-01 -1.247560903429985046e-01 -2.813820540904998779e-01 3.328616917133331299e-02 1.174633577466011047e-01 -3.156048059463500977e-01 1.543207764625549316e-01 -2.588120289146900177e-02 8.889058232307434082e-02 -7.739380747079849243e-02 -6.995346397161483765e-02 1.830491721630096436e-01 1.998702436685562134e-01 5.966790765523910522e-02 9.387527406215667725e-02 9.481309354305267334e-02 9.005236625671386719e-02 -3.206394985318183899e-02 -3.680196031928062439e-02
-5.896357074379920959e-02 2.044254690408706665e-01 -5.801926925778388977e-02 1.119888871908187866e-01 -3.349420055747032166e-02 -9.116680920124053955e-02 1.336717009544372559e-01 -8.807401359081268311e-02 1.415341049432754517e-01 2.011313736438751221e-01 -3.147722780704498291e-02 -1.846518367528915405e-01 3.046939373016357422e-01 2.622348368167877197e-01 2.530015408992767334e-01 -2.728637456893920898e-01 2.267420887947082520e-01 2.511766366660594940e-02 6.362199783325195312e-02 2.866576910018920898e-01 -2.077404111623764038e-01 -1.771812587976455688e-01 2.419142983853816986e-02 -1.430426090955734253e-01 -8.791012316942214966e-02 1.977621465921401978e-01 -1.768908351659774780e-01 2.165086269378662109e-01 3.255860209465026855e-01 -1.151792854070663452e-01 -4.226705431938171387e-02 1.679351329803466797e-01
4.274185374379158020e-02 -5.425275769084692001e-03 5.925374478101730347e-02 2.103132307529449463e-01 4.731749296188354492e-01 -2.296516299247741699e-02 1.756508052349090576e-01 5.797779187560081482e-02 -2.578307688236236572e-01 6.641779839992523193e-02 -1.526400744915008545e-01 -4.453237056732177734e-01 5.687403678894042969e-02 1.583775430917739868e-01 7.821394503116607666e-02 -3.291521370410919189e-01 -1.018778905272483826e-01 2.686783075332641602e-01 -1.663266718387603760e-01 -3.435613214969635010e-02 4.359355196356773376e-03 -9.285224974155426025e-02 -3.284337744116783142e-02 -1.093693822622299194e-01 2.239907830953598022e-01 1.363801062107086182e-01 9.634123742580413818e-02 2.014618515968322754e-01 4.526732116937637329e-02 2.723767235875129700e-02 3.913120180368423462e-02 2.079629339277744293e-02
1.077175140380859375e-01 5.754064023494720459e-02 -1.701344549655914307e-01 2.978996634483337402e-01 3.548206388950347900e-01 -2.069685906171798706e-01 -5.798796657472848892e-03 -9.405013173818588257e-02 -1.205318868160247803e-01 1.255732029676437378e-01 4.082947596907615662e-02 -1.431081444025039673e-01 2.980274856090545654e-01 2.965056896209716797e-02 2.723537385463714600e-01 -3.130382001399993896e-01 -4.267289489507675171e-02 2.286633551120758057e-01 -1.001240983605384827e-01 1.032690629363059998e-01 -2.326935380697250366e-01 -2.794936485588550568e-02 1.584488153457641602e-01 -1.356539726257324219e-01 -1.028525531291961670e-01 3.500616550445556641e-01 -3.340650349855422974e-02 5.007337778806686401e-02 1.335260421037673950e-01 -7.440930604934692383e-02 1.358595639467239380e-01 1.538482159376144409e-01
2.291550189256668091e-01 -8.451276272535324097e-02 1.430317759513854980e-01 3.079824745655059814e-01 6.212107092142105103e-02 -1.841802597045898438e-01 -2.128212898969650269e-01 2.077301442623138428e-01 2.934465110301971436e-01 1.726205348968505859e-01 -3.781676664948463440e-02 1.081461980938911438e-01 1.160989105701446533e-01 7.150481641292572021e-02 2.978354506194591522e-02 -5.173071846365928650e-02 3.275438444688916206e-03 5.866674706339836121e-02 -2.640568651258945465e-02 -1.038514375686645508e-01 -9.718286991119384766e-02 -2.463333606719970703e-01 -1.910626739263534546e-01 -1.150997281074523926e-01 3.713782727718353271e-01 4.819783568382263184e-02 -3.675799071788787842e-01 2.102069556713104248e-01 2.667291462421417236e-01 1.106184199452400208e-01 6.682252045720815659e-03 9.916590154170989990e-02
2.540919780731201172e-01 -1.227757856249809265e-01 -1.766218803822994232e-02 1.105410046875476837e-02 -4.918885976076126099e-02 -1.195520535111427307e-01 2.631610035896301270e-01 -7.491276599466800690e-03 -1.169958617538213730e-02 3.754449263215065002e-02 1.918735653162002563e-01 -3.217897713184356689e-01 1.517166048288345337e-01 7.914382964372634888e-02 4.240726679563522339e-02 -3.529232442378997803e-01 -1.666989177465438843e-01 3.782986477017402649e-02 -3.352702558040618896e-01 -2.816660515964031219e-02 1.693537384271621704e-01 -3.687508106231689453e-01 2.484235167503356934e-01 -2.474430352449417114e-01 1.418135017156600952e-01 1.807061582803726196e-01 -1.156003028154373169e-01 -8.829440921545028687e-02 6.540888547897338867e-02 1.524967700242996216e-01 3.110218234360218048e-02 6.258284300565719604e-02
3.899142146110534668e-01 -2.128150910139083862e-01 -9.968806803226470947e-02 1.435372978448867798e-01 2.062525302171707153e-01 -2.580112516880035400e-01 -6.420169770717620850e-02 -1.119633093476295471e-01 -2.320195138454437256e-01 1.362065225839614868e-01 -1.220225393772125244e-01 -3.823214443400502205e-03 -5.825570225715637207e-02 2.024446576833724976e-01 1.311022490262985229e-01 -3.488986790180206299e-01 -1.649426966905593872e-01 1.362354457378387451e-01 -4.773656651377677917e-02 2.408019453287124634e-01 -6.137017160654067993e-02 -1.300964206457138062e-01 2.885331399738788605e-02 -2.935091257095336914e-01 5.105669051408767700e-02 1.655432432889938354e-01 -3.117484748363494873e-01 5.629115924239158630e-02 -4.394175484776496887e-02 1.476381570100784302e-01 2.696363069117069244e-02 -8.520174026489257812e-02
2.024977505207061768e-01 2.222258895635604858e-01 -7.785787805914878845e-03 7.821463793516159058e-02 2.316480968147516251e-03 -9.368820488452911377e-02 1.907860189676284790e-01 -7.659582048654556274e-02 -1.551097165793180466e-02 2.339099347591400146e-02 1.886520236730575562e-01 -2.980734407901763916e-01 3.089020252227783203e-01 4.570541381835937500e-01 1.335846483707427979e-01 -2.504251599311828613e-01 2.393979430198669434e-01 -2.765624821186065674e-01 -5.557962879538536072e-02 1.581643894314765930e-02 -2.077663317322731018e-02 -6.036363542079925537e-02 -6.766584515571594238e-02 -4.487269744277000427e-02 1.824014186859130859e-01 1.468379795551300049e-01 -7.407335191965103149e-02 -9.946576319634914398e-03 1.254004091024398804e-01 -2.840121276676654816e-02 -3.375344574451446533e-01 5.997773632407188416e-02
2.586062252521514893e-01 -1.784101724624633789e-01 -1.058086976408958435e-01 1.273470073938369751e-01 2.987222075462341309e-01 -1.387369483709335327e-01 5.541446059942245483e-02 2.839518152177333832e-02 1.022678837180137634e-01 4.307331517338752747e-02 -1.145696714520454407e-01 -2.684070467948913574e-01 1.459081321954727173e-01 2.600827217102050781e-01 2.895307838916778564e-01 -3.359022736549377441e-01 -1.051226854324340820e-01 3.446018323302268982e-02 -7.824721187353134155e-02 -1.278491765260696411e-01 -1.441303342580795288e-01 -1.477190405130386353e-01 2.329405397176742554e-01 -1.944547593593597412e-01 1.978727802634239197e-02 3.815334737300872803e-01 4.378859326243400574e-02 1.019205339252948761e-02 6.014510616660118103e-02 8.182137459516525269e-02 5.189612507820129395e-02 2.192854285240173340e-01
-2.663084864616394043e-01 -1.918030530214309692e-01 -9.889524430036544800e-02 6.497052311897277832e-02 1.124921143054962158e-01 -2.077785432338714600e-01 1.636466383934020996e-01 3.689376711845397949e-01 -2.517004683613777161e-02 8.035452663898468018e-02 1.194500625133514404e-01 -4.393823146820068359e-01 1.094208136200904846e-01 1.434132605791091919e-01 2.073618024587631226e-01 -1.081429272890090942e-01 2.822486162185668945e-01 9.026018902659416199e-03 -5.956538021564483643e-02 1.075872778892517090e-02 -3.363844379782676697e-02 -2.102271020412445068e-01 -8.320228755474090576e-02 1.804466545581817627e-01 1.295272409915924072e-01 -1.765658557415008545e-01 -2.143906950950622559e-01 1.206402629613876343e-01 1.769917458295822144e-01 -1.717855781316757202e-01 -1.303916722536087036e-01 -5.822428315877914429e-02
2.490847930312156677e-02 1.672274321317672729e-01 -4.889642447233200073e-02 2.326637804508209229e-01 -2.454910874366760254e-01 1.537108141928911209e-02 2.586028277873992920e-01 -4.035731777548789978e-02 -1.214330717921257019e-01 1.644995957612991333e-01 2.115349918603897095e-01 -1.471605449914932251e-01 1.577874273061752319e-01 3.780095279216766357e-01 3.520089685916900635e-01 -3.282472193241119385e-01 1.657754182815551758e-01 -4.907840862870216370e-02 -1.539720892906188965e-01 2.807619422674179077e-02 6.196381058543920517e-03 -1.265560239553451538e-01 -1.826263591647148132e-02 -1.677255481481552124e-01 2.735570669174194336e-01 1.690255701541900635e-01 -1.407400667667388916e-01 -4.565344005823135376e-02 -5.966464802622795105e-02 1.004699543118476868e-01 -1.845498681068420410e-01 -7.947987318038940430e-02
1.395874470472335815e-01 5.798064544796943665e-02 -1.903121769428253174e-01 3.615681827068328857e-02 -1.788375526666641235e-02 -2.712263166904449463e-01 2.348089814186096191e-01 1.209147125482559204e-01 -7.657381147146224976e-02 5.793381482362747192e-02 1.001190617680549622e-01 -3.372198343276977539e-01 7.560171186923980713e-02 1.217390298843383789e-01 3.632644414901733398e-01 -1.532276868820190430e-01 2.518551945686340332e-01 -2.391714751720428467e-01 -1.165412440896034241e-01 1.216507982462644577e-02 2.065985500812530518e-01 -1.800186187028884888e-01 -8.075112476944923401e-03 4.260343313217163086e-02 1.432562172412872314e-01 2.761223614215850830e-01 -3.504225909709930420e-01 -4.863019287586212158e-02 3.307384625077247620e-02 7.291986793279647827e-02 -8.333814889192581177e-02 -2.010834813117980957e-01
2.362956479191780090e-02 4.979193210601806641e-02 -2.385974824428558350e-01 2.431025058031082153e-01 5.209996923804283142e-02 -1.083323061466217041e-01 6.014314293861389160e-02 2.868717312812805176e-01 -5.837067216634750366e-02 5.344362556934356689e-02 -8.218724280595779419e-02 -4.181479513645172119e-01 1.859756857156753540e-01 1.795067340135574341e-01 2.503982186317443848e-01 -1.296656727790832520e-01 6.650553643703460693e-02 1.268269717693328857e-01 -2.940328978002071381e-02 1.220362111926078796e-01 7.020531594753265381e-02 -2.879342734813690186e-01 -4.772851616144180298e-02 2.455064952373504639e-01 1.237265691161155701e-01 -5.525454878807067871e-02 -2.467533349990844727e-01 -1.685647517442703247e-01 2.959386408329010010e-01 -1.124871373176574707e-01 -1.109814271330833435e-01 -1.987958997488021851e-01
1.390736699104309082e-01 -2.025283724069595337e-01 -1.605049818754196167e-01 2.725029587745666504e-01 3.027592897415161133e-01 -5.732008442282676697e-02 -1.578162312507629395e-01 5.775252729654312134e-02 9.005650132894515991e-02 1.151789166033267975e-02 -1.489520519971847534e-01 -1.768293380737304688e-01 -1.148690208792686462e-01 1.827357113361358643e-01 1.124947518110275269e-01 -5.442956089973449707e-01 1.554303020238876343e-01 4.608192015439271927e-03 -2.373199164867401123e-01 7.820669561624526978e-03 -1.491992026567459106e-01 7.224203646183013916e-02 1.665735840797424316e-01 -1.110351309180259705e-01 1.114029884338378906e-01 1.258788108825683594e-01 -8.507940918207168579e-02 1.033022403717041016e-01 6.967130303382873535e-02 -1.407522410154342651e-01 2.215899899601936340e-02 -2.824783027172088623e-01
8.068307489156723022e-02 -1.097064167261123657e-01 1.552365422248840332e-01 2.094690203666687012e-01 3.013183474540710449e-01 -5.757336691021919250e-02 2.750113308429718018e-01 -1.460273750126361847e-02 7.668884005397558212e-03 2.681095004081726074e-01 1.525245159864425659e-01 -1.556948572397232056e-01 2.083451747894287109e-01 1.598908752202987671e-01 2.588276863098144531e-01 3.901489451527595520e-02 7.470867037773132324e-02 3.619197756052017212e-02 -1.719825863838195801e-01 5.267388001084327698e-02 -1.296587735414505005e-01 -4.488356411457061768e-01 8.024026453495025635e-02 -5.559429153800010681e-02 4.708574339747428894e-02 -1.757534891366958618e-01 -2.825859487056732178e-01 1.469966024160385132e-01 -1.870441436767578125e-01 -2.028337121009826660e-01 8.408667892217636108e-02 4.230398312211036682e-02
1.743698716163635254e-01 -1.231684461236000061e-01 -1.201958805322647095e-01 3.264275491237640381e-01 -1.360667943954467773e-01 -1.071064323186874390e-01 -3.070564381778240204e-02 9.694693610072135925e-03 2.185422480106353760e-01 6.068034470081329346e-02 1.959613114595413208e-01 -2.504936158657073975e-01 1.848422586917877197e-01 1.610050201416015625e-01 -2.822011150419712067e-02 2.896560542285442352e-02 1.506610214710235596e-01 1.777927018702030182e-02 2.680339515209197998e-01 -4.844103474169969559e-03 -9.639903903007507324e-03 -8.222828060388565063e-02 4.642175976186990738e-03 -1.683098226785659790e-01 3.914306759834289551e-01 4.611130338162183762e-03 -3.467048108577728271e-01 3.603443801403045654e-01 -4.465636238455772400e-02 -1.157085150480270386e-01 -6.888207048177719116e-02 -1.859595775604248047e-01
-6.217659264802932739e-02 9.546023607254028320e-02 -2.790525555610656738e-02 3.267688155174255371e-01 -1.569760292768478394e-01 -5.709166824817657471e-02 1.280260086059570312e-01 -8.687171339988708496e-02 -1.149164959788322449e-01 5.337974056601524353e-02 1.480319947004318237e-01 -3.218258321285247803e-01 -9.345274418592453003e-02 3.817586302757263184e-01 2.012056410312652588e-01 -3.159652352333068848e-01 3.208665549755096436e-01 1.584610436111688614e-03 -1.525081545114517212e-01 9.637628495693206787e-02 -7.300864160060882568e-02 -1.599430441856384277e-01 -1.083625759929418564e-02 -3.113860823214054108e-02 1.007964387536048889e-01 5.272868275642395020e-02 -1.123573407530784607e-01 -1.028660451993346214e-03 -6.719537824392318726e-02 1.060088649392127991e-01 -3.826773166656494141e-01 -1.898175179958343506e-01
-3.491460531949996948e-02 -2.346038222312927246e-01 9.648790210485458374e-02 1.410053670406341553e-01 2.023659199476242065e-01 -1.190177351236343384e-01 1.809460073709487915e-01 4.361955076456069946e-02 -5.573346093297004700e-02 1.440054029226303101e-01 -2.560183405876159668e-01 -7.258910220116376877e-03 2.683942914009094238e-01 4.395212233066558838e-01 2.472847998142242432e-01 -2.936093509197235107e-02 -6.352599710226058960e-02 1.063037663698196411e-01 2.383881062269210815e-02 1.332415789365768433e-01 -6.569360196590423584e-02 6.064578145742416382e-02 -4.283366352319717407e-02 -2.914806902408599854e-01 1.836829036474227905e-01 -3.585192188620567322e-02 -2.612707316875457764e-01 9.645892307162284851e-03 1.432827562093734741e-01 3.323813080787658691e-01 4.954787716269493103e-02 2.069557756185531616e-01
2.680331701412796974e-03 -3.000463247299194336e-01 -1.516022533178329468e-01 5.152564495801925659e-02 9.202975034713745117e-02 2.110063470900058746e-02 1.868561282753944397e-02 3.889469802379608154e-01 -1.492932140827178955e-01 1.529536396265029907e-01 7.285577710717916489e-03 -1.634347885847091675e-01 1.403876543045043945e-01 3.211696445941925049e-02 3.167345747351646423e-02 -2.585076093673706055e-01 5.761301610618829727e-03 1.816412508487701416e-01 -1.412256807088851929e-02 -1.257966309785842896e-01 -2.777289412915706635e-02 -3.910067975521087646e-01 2.248886227607727051e-01 -2.629263885319232941e-02 1.730698794126510620e-01 -5.539610981941223145e-02 -3.886925280094146729e-01 -1.609125137329101562e-01 2.624157667160034180e-01 1.080895811319351196e-01 -1.339851468801498413e-01 -1.724813319742679596e-02
1.020867750048637390e-01 -8.544056117534637451e-02 5.994841083884239197e-02 1.562873274087905884e-01 3.866940736770629883e-02 4.999665543437004089e-02 -4.973623435944318771e-03 1.155071891844272614e-03 -1.236411035060882568e-01 -1.337354350835084915e-02 -1.202125102281570435e-01 -2.978181838989257812e-01 1.722235232591629028e-01 3.371850848197937012e-01 2.290023416280746460e-01 -2.031219154596328735e-01 1.057886704802513123e-01 -2.243413180112838745e-01 1.528755277395248413e-01 -1.943876892328262329e-01 -2.549756169319152832e-01 -4.533869922161102295e-01 2.027773708105087280e-01 1.611746549606323242e-01 1.099825929850339890e-02 -2.273209020495414734e-02 -2.360521554946899414e-01 -1.902158111333847046e-01 1.839256584644317627e-01 4.231219366192817688e-02 7.675134390592575073e-02 -1.317324023693799973e-02
-2.891551144421100616e-02 -1.973002254962921143e-01 -1.977105885744094849e-01 5.113955214619636536e-02 1.944864839315414429e-01 1.001301705837249756e-01 9.319157898426055908e-02 2.645578086376190186e-01 -5.091884732246398926e-02 2.181225568056106567e-01 -5.318779149092733860e-04 -3.006271123886108398e-01 2.552720904350280762e-01 -9.090861678123474121e-02 2.196937054395675659e-01 -2.567171351984143257e-03 1.085334792733192444e-01 5.883126705884933472e-02 -1.529323905706405640e-01 -5.384584516286849976e-02 -2.903514206409454346e-01 -3.427423536777496338e-01 1.505566239356994629e-01 9.274359047412872314e-02 1.922577172517776489e-01 1.744390465319156647e-03 -3.039205670356750488e-01 -1.507976055145263672e-01 1.943465918302536011e-01 1.775403618812561035e-01 1.663333177566528320e-01 7.844036817550659180e-02
1.745295673608779907e-01 -5.719251185655593872e-02 -7.611551135778427124e-02 1.394228488206863403e-01 3.301847577095031738e-01 -1.339974701404571533e-01 -1.683381199836730957e-01 2.172239571809768677e-01 5.610287562012672424e-02 -8.820510655641555786e-02 1.696686297655105591e-01 -9.723936766386032104e-02 3.015834391117095947e-01 2.219858467578887939e-01 5.452823638916015625e-02 -3.641604781150817871e-01 -7.026968896389007568e-02 1.896523088216781616e-01 -1.252064555883407593e-01 -9.995346516370773315e-02 -1.031539738178253174e-01 1.622807830572128296e-01 -8.979991823434829712e-02 -2.216186970472335815e-01 2.774627804756164551e-01 1.499588042497634888e-01 -1.030825823545455933e-01 2.492398619651794434e-01 1.851546019315719604e-02 -2.583820745348930359e-02 7.415897399187088013e-02 2.721952199935913086e-01
5.335288494825363159e-02 -2.235831916332244873e-01 -1.753244698047637939e-01 2.413534373044967651e-01 4.448689222335815430e-01 -2.509477734565734863e-01 1.022944152355194092e-01 2.130793035030364990e-01 -2.187387458980083466e-02 2.685249447822570801e-01 -1.798770427703857422e-01 4.662531241774559021e-02 -3.934397548437118530e-02 2.778045833110809326e-01 8.368708193302154541e-02 -2.898013889789581299e-01 1.691227555274963379e-01 3.835109621286392212e-02 -1.671106666326522827e-01 9.423973038792610168e-03 -6.341238319873809814e-02 -1.854677870869636536e-02 4.127102196216583252e-01 -7.387716323137283325e-02 5.463647097349166870e-02 -1.047454923391342163e-01 6.126609072089195251e-02 -2.585751377046108246e-02 -3.825298976153135300e-03 -2.945424057543277740e-03 -8.918359130620956421e-02 1.339304726570844650e-03
2.515905201435089111e-01 4.120326600968837738e-03 2.030559331178665161e-01 3.003035485744476318e-01 2.483393847942352295e-01 1.385685205459594727e-01 9.548549354076385498e-02 1.104526873677968979e-02 6.676358170807361603e-03 1.660947501659393311e-01 -1.285233795642852783e-01 -3.761556148529052734e-01 1.729661822319030762e-01 2.587693631649017334e-01 -9.280548430979251862e-03 -9.271735697984695435e-02 -2.830751836299896240e-01 -1.498191338032484055e-02 -9.946954995393753052e-02 2.654033899307250977e-01 -2.893234491348266602e-01 1.370936259627342224e-02 1.217201352119445801e-01 5.059382878243923187e-03 3.158581256866455078e-01 2.143350429832935333e-02 -2.265662252902984619e-01 -5.169255658984184265e-02 -1.581289805471897125e-02 3.485098853707313538e-02 -1.620344072580337524e-02 -9.257036447525024414e-02
2.217067033052444458e-01 -2.695378661155700684e-01 9.191837161779403687e-02 1.864537000656127930e-01 1.910097897052764893e-01 -1.538854986429214478e-01 1.867913156747817993e-01 -1.170020401477813721e-01 1.255964040756225586e-01 1.468510180711746216e-01 -1.880960613489151001e-01 -6.736530456691980362e-03 3.157214522361755371e-01 3.616726100444793701e-01 2.281628549098968506e-01 -2.383625656366348267e-01 1.944151967763900757e-01 -1.652146726846694946e-01 -8.562700450420379639e-02 1.714982539415359497e-01 -4.108789190649986267e-02 -1.134349107742309570e-01 4.568900540471076965e-02 -1.282949000597000122e-01 -8.180794864892959595e-02 2.609267598018050194e-03 -2.209661602973937988e-01 2.776517570018768311e-01 -1.182975471019744873e-01 1.187890693545341492e-01 7.331310212612152100e-02 -1.143364384770393372e-01
1.308578252792358398e-01 2.938937544822692871e-01 -3.208014369010925293e-01 1.303014904260635376e-01 3.321689069271087646e-01 -5.636481195688247681e-02 -9.929530322551727295e-02 -5.243190750479698181e-02 -5.276864022016525269e-02 3.756484985351562500e-01 -1.521618366241455078e-01 -1.345981508493423462e-01 2.737461216747760773e-02 2.441844344139099121e-01 8.561648428440093994e-02 -2.386569827795028687e-01 -1.949595287442207336e-02 5.412440374493598938e-02 -2.297178059816360474e-01 -1.720053106546401978e-01 -1.531832814216613770e-01 -1.137198507785797119e-01 1.168686971068382263e-01 1.785719394683837891e-01 3.101637400686740875e-02 1.914523839950561523e-01 -1.785982847213745117e-01 2.137293368577957153e-01 5.943622440099716187e-02 1.068651955574750900e-02 8.411643654108047485e-02 -2.171049416065216064e-01
-9.325806051492691040e-02 -4.457770660519599915e-02 -1.192755252122879028e-01 1.568917036056518555e-01 2.042766660451889038e-01 -1.052985861897468567e-01 -2.740854620933532715e-01 3.466026186943054199e-01 -3.083210885524749756e-01 9.604013711214065552e-02 1.587155312299728394e-01 -3.164944648742675781e-01 1.690051704645156860e-01 7.103877514600753784e-02 2.042057961225509644e-01 -3.228152692317962646e-01 -1.627169549465179443e-02 -9.936820715665817261e-03 -1.015372350811958313e-01 1.084804460406303406e-01 -1.756755113601684570e-01 -2.716144919395446777e-01 -8.942606300115585327e-02 2.038616314530372620e-02 -1.436720490455627441e-01 -1.746496260166168213e-01 -2.196617573499679565e-01 -3.176691010594367981e-02 3.943149372935295105e-02 1.415607519447803497e-02 -2.122465968132019043e-01 1.026578098535537720e-01
2.221695929765701294e-01 4.206290096044540405e-02 -1.129728853702545166e-01 1.356210112571716309e-01 -3.204847872257232666e-01 -1.211513876914978027e-01 2.474171817302703857e-01 8.724976330995559692e-02 6.735934317111968994e-02 1.904064863920211792e-01 -2.384513057768344879e-02 -2.678239643573760986e-01 -5.779864639043807983e-02 3.015833199024200439e-01 8.867546170949935913e-02 -3.691400885581970215e-01 2.636437118053436279e-01 -2.486980706453323364e-02 -1.919884830713272095e-01 -7.293552905321121216e-02 1.559563428163528442e-01 -1.286160349845886230e-01 1.109045371413230896e-01 -7.964648306369781494e-02 1.706118732690811157e-01 6.037002429366111755e-02 -2.160000205039978027e-01 3.131688386201858521e-02 1.130815446376800537e-01 -8.956044167280197144e-02 -2.170090824365615845e-01 -2.447113096714019775e-01
8.416321873664855957e-02 -2.605621516704559326e-01 -6.518733501434326172e-02 1.226950809359550476e-01 3.005684614181518555e-01 -4.071974754333496094e-02 2.577715218067169189e-01 -6.305831670761108398e-02 -1.413436420261859894e-02 1.963806897401809692e-01 -2.761477231979370117e-01 -1.813604086637496948e-01 2.656790018081665039e-01 2.018596231937408447e-01 1.374833732843399048e-01 -2.205553352832794189e-01 -5.824638530611991882e-02 3.155405223369598389e-01 -4.907415062189102173e-02 -1.925518959760665894e-01 -3.307600319385528564e-01 -4.544755071401596069e-02 1.035946980118751526e-02 1.255656182765960693e-01 2.057665884494781494e-01 1.315309479832649231e-02 -1.551682054996490479e-01 1.762815266847610474e-01 -6.188782677054405212e-02 -1.403030902147293091e-01 -9.070701152086257935e-02 1.315768957138061523e-01
8.489912748336791992e-02 -1.895617544651031494e-01 -1.507791578769683838e-01 -3.991255164146423340e-02 2.251603454351425171e-01 2.837360836565494537e-02 4.216136410832405090e-03 2.317492663860321045e-01 -2.040902525186538696e-01 2.753377892076969147e-02 -6.833371520042419434e-02 -3.402808904647827148e-01 2.908602058887481689e-01 -7.144894450902938843e-02 1.511266827583312988e-01 -3.364183902740478516e-01 1.161336079239845276e-01 5.191005393862724304e-02 -2.435200661420822144e-02 -1.497892737388610840e-01 -6.401398032903671265e-02 -2.993485927581787109e-01 7.286761701107025146e-02 2.157077044248580933e-01 2.324571758508682251e-01 -8.239382505416870117e-02 -3.883233070373535156e-01 -1.049552708864212036e-01 1.380589157342910767e-01 9.762369096279144287e-02 -3.764070197939872742e-02 3.618113696575164795e-02
6.399054080247879028e-02 8.591794967651367188e-02 -3.208022713661193848e-01 3.078955709934234619e-01 1.235618591308593750e-01 -1.490514427423477173e-01 1.186076998710632324e-01 2.880823910236358643e-01 -9.233319759368896484e-02 -5.753268301486968994e-02 4.521562904119491577e-02 -3.333690464496612549e-01 5.036275386810302734e-01 1.077539995312690735e-01 1.526496857404708862e-01 -2.376443520188331604e-02 1.262475997209548950e-01 1.377500146627426147e-01 -7.673600316047668457e-02 6.771142035722732544e-02 -1.731091737747192383e-02 -1.353047341108322144e-01 4.882302164332941175e-05 3.335935529321432114e-03 -6.723729521036148071e-02 -6.316364277154207230e-03 -2.155507355928421021e-01 -6.896867882460355759e-03 -3.020427227020263672e-01 -8.140642195940017700e-02 -1.698123365640640259e-01 -1.910523697733879089e-02
-2.400742471218109131e-02 -2.394701689481735229e-01 1.102155223488807678e-01 1.068401113152503967e-01 8.957768976688385010e-02 -8.176726847887039185e-02 -1.820115596055984497e-01 -7.774023711681365967e-02 -8.403736352920532227e-02 1.551410742104053497e-02 -9.647434204816818237e-02 -9.735013544559478760e-02 -4.986483603715896606e-03 2.625505030155181885e-01 5.888496711850166321e-02 -4.579080045223236084e-01 -1.343996822834014893e-01 2.748624980449676514e-01 -1.855778396129608154e-01 1.742814630270004272e-01 -1.840199530124664307e-01 1.127086058259010315e-01 6.265787780284881592e-02 -2.875758707523345947e-01 3.526636213064193726e-02 2.529982924461364746e-01 -3.064294457435607910e-01 2.260309606790542603e-01 1.136984378099441528e-01 3.267562761902809143e-02 -2.305365167558193207e-02 -2.001394480466842651e-01
-3.863225877285003662e-02 7.496566511690616608e-03 -2.611100859940052032e-02 3.054807782173156738e-01 2.620396614074707031e-01 5.750554427504539490e-02 1.138797849416732788e-01 7.189650088548660278e-02 1.399573534727096558e-01 -4.933172836899757385e-02 -2.602480053901672363e-01 -5.567719936370849609e-01 1.134275123476982117e-01 1.350259929895401001e-01 -1.566202193498611450e-02 -1.872097998857498169e-01 1.586307138204574585e-01 -1.793963909149169922e-01 9.428464807569980621e-03 -1.486053317785263062e-01 -2.108834683895111084e-01 -2.701540589332580566e-01 1.312727034091949463e-01 1.309534162282943726e-01 6.633914262056350708e-02 2.007984519004821777e-01 -1.623188406229019165e-01 1.144471615552902222e-01 1.155750751495361328e-01 6.735840439796447754e-02 5.951739102602005005e-02 -1.060483306646347046e-01
2.312456369400024414e-01 -1.803590655326843262e-01 -3.500039875507354736e-01 -6.943931430578231812e-02 1.752556860446929932e-01 -6.916077435016632080e-02 -5.416736751794815063e-02 1.234011724591255188e-01 -4.824155196547508240e-02 4.068088158965110779e-02 1.578602790832519531e-01 1.016020774841308594e-02 1.004396378993988037e-01 3.070186674594879150e-01 9.287647157907485962e-02 4.088145215064287186e-04 -1.920900493860244751e-01 -2.492468953132629395e-01 -1.984663009643554688e-01 -1.581876724958419800e-02 -1.721218973398208618e-01 -1.274264305830001831e-01 3.233840167522430420e-01 1.232395693659782410e-01 9.212392568588256836e-02 -2.944892644882202148e-01 -3.464415371417999268e-01 2.208493202924728394e-01 -4.621019959449768066e-02 -1.590816304087638855e-02 -6.162837892770767212e-02 1.286382973194122314e-01
1.403537094593048096e-01 -2.002773284912109375e-01 -2.209785580635070801e-01 1.126033142209053040e-01 -9.118892252445220947e-02 -2.410477995872497559e-01 1.582202017307281494e-01 1.929141879081726074e-01 -2.752707004547119141e-01 -2.425127290189266205e-02 1.446808874607086182e-01 -3.615181744098663330e-01 -6.751910597085952759e-02 1.665300130844116211e-01 2.303253263235092163e-01 -2.907404303550720215e-02 3.371289968490600586e-01 -6.718063354492187500e-02 -9.890085458755493164e-02 1.006017997860908508e-01 -5.618651211261749268e-02 -2.392187118530273438e-01 2.611155807971954346e-02 -9.631337970495223999e-02 1.194441393017768860e-01 1.350106149911880493e-01 -2.713326551020145416e-02 9.891649708151817322e-03 -8.054871112108230591e-03 -2.039239108562469482e-01 -1.426729559898376465e-01 -3.634386062622070312e-01
8.703653514385223389e-02 -7.037534564733505249e-02 -2.352401167154312134e-01 2.927044332027435303e-01 -7.477460801601409912e-02 -9.166105836629867554e-02 2.388508617877960205e-01 4.887200295925140381e-01 -9.611060470342636108e-02 6.482831388711929321e-02 -1.230500862002372742e-01 -3.269631266593933105e-01 1.630578935146331787e-01 5.394024308770895004e-03 2.173883914947509766e-01 -4.229521751403808594e-02 4.683868959546089172e-03 2.460287660360336304e-01 9.203891456127166748e-02 -1.001453120261430740e-02 4.372655972838401794e-02 -7.943295687437057495e-02 2.209638655185699463e-01 5.103392153978347778e-02 5.693018436431884766e-02 -9.466695785522460938e-02 -3.324655890464782715e-01 7.875151932239532471e-02 -1.357712298631668091e-01 -7.336530834436416626e-02 -4.928937181830406189e-03 -2.094401121139526367e-01
1.491495519876480103e-01 -5.088313482701778412e-03 -1.810727417469024658e-01 2.273271530866622925e-01 2.626266777515411377e-01 -9.873645752668380737e-02 -2.898052930831909180e-01 -2.176427394151687622e-01 1.432653814554214478e-01 5.100140813738107681e-03 1.227169334888458252e-01 2.455739676952362061e-02 1.790190786123275757e-01 4.148438572883605957e-01 3.128186464309692383e-01 4.752470552921295166e-02 2.170858830213546753e-01 -1.213067919015884399e-01 -2.010941505432128906e-01 8.884691447019577026e-02 -2.332425303757190704e-02 1.191214695572853088e-01 1.060938984155654907e-01 -9.527507424354553223e-02 2.790158428251743317e-02 2.881455793976783752e-02 -3.074732720851898193e-01 2.228380590677261353e-01 1.404647082090377808e-01 1.240796670317649841e-01 -1.039609313011169434e-01 7.572865486145019531e-02
2.669779062271118164e-01 -1.333602219820022583e-01 4.793400317430496216e-02 -4.146685823798179626e-02 1.456589698791503906e-01 -1.544279605150222778e-01 1.552324742078781128e-01 -5.193290114402770996e-02 -2.023566216230392456e-01 2.511760890483856201e-01 -1.350038200616836548e-01 -1.571688503026962280e-01 2.549015916883945465e-03 4.218410551548004150e-01 -1.004518792033195496e-01 -3.448087573051452637e-01 -6.471604853868484497e-02 1.579699814319610596e-01 -2.020371705293655396e-01 1.381765455007553101e-01 9.708076249808073044e-04 -9.860455989837646484e-02 -2.217217385768890381e-01 -1.185166612267494202e-01 1.912692636251449585e-01 -6.630496680736541748e-02 -1.957719475030899048e-01 2.570077180862426758e-01 -2.112752199172973633e-01 -1.666525155305862427e-01 -1.648086495697498322e-02 3.360744193196296692e-02
1.959365904331207275e-01 -1.587754860520362854e-02 -2.479528263211250305e-02 7.030270248651504517e-02 2.300051301717758179e-01 -3.671896159648895264e-01 -9.839367121458053589e-02 1.469353735446929932e-01 1.082178503274917603e-01 1.374006085097789764e-02 -2.263568788766860962e-01 -2.883187122642993927e-02 3.654277324676513672e-01 5.998528748750686646e-02 6.508815288543701172e-02 -4.066971838474273682e-01 6.100618839263916016e-02 -1.147537231445312500e-01 -7.661072164773941040e-02 -1.158710196614265442e-01 -4.344356656074523926e-01 -3.025887906551361084e-01 4.439679533243179321e-02 -1.031523756682872772e-02 1.285372823476791382e-01 -3.150267899036407471e-02 -1.319040656089782715e-01 -5.773643776774406433e-02 -3.366430103778839111e-02 7.950340397655963898e-03 -2.039135247468948364e-02 -8.739643543958663940e-02
9.499121457338333130e-02 -1.571872383356094360e-01 -1.899664849042892456e-01 -1.966514997184276581e-02 8.722639828920364380e-02 -3.064521661144681275e-05 2.293239533901214600e-02 2.118910104036331177e-01 -4.250549077987670898e-01 1.082902401685714722e-01 -3.827228769659996033e-02 -3.733287751674652100e-01 1.982896178960800171e-01 4.127557575702667236e-02 2.097423225641250610e-01 -3.383649289608001709e-01 8.920847624540328979e-02 3.804678842425346375e-02 -3.354133665561676025e-02 4.682284593582153320e-02 -1.281306147575378418e-01 -9.157786518335342407e-02 1.293455958366394043e-01 1.831774972379207611e-02 -6.224400177597999573e-02 -1.279047727584838867e-01 -1.929713785648345947e-01 -2.110278755426406860e-01 4.487112164497375488e-02 2.077381461858749390e-01 -1.807890981435775757e-01 3.310124576091766357e-01
9.987603873014450073e-02 -2.376660108566284180e-01 1.697911694645881653e-02 1.928313225507736206e-01 1.309889107942581177e-01 -1.618023216724395752e-01 -3.514890745282173157e-02 -2.667960897088050842e-02 8.928930014371871948e-02 2.519506812095642090e-01 -1.899438053369522095e-01 -9.513340890407562256e-02 4.795941710472106934e-01 4.298876523971557617e-01 1.867096498608589172e-02 -1.448059082031250000e-01 -9.292853996157646179e-03 1.569353193044662476e-01 -3.090503513813018799e-01 2.439088970422744751e-01 1.907530054450035095e-02 1.542995870113372803e-01 7.582926005125045776e-02 -4.434425756335258484e-02 9.239830821752548218e-02 7.713893055915832520e-02 -1.630376279354095459e-01 1.516869068145751953e-01 -1.265338659286499023e-01 5.944535136222839355e-02 3.820542618632316589e-02 -3.714931011199951172e-02
2.005718350410461426e-01 -1.405011862516403198e-01 2.645541727542877197e-01 3.534616529941558838e-02 2.233946025371551514e-01 -1.244809925556182861e-01 2.321934551000595093e-01 1.154555603861808777e-01 -9.526220709085464478e-02 2.847084403038024902e-01 -1.162033602595329285e-01 -4.369346797466278076e-01 2.127118222415447235e-02 2.862862646579742432e-01 1.008211225271224976e-01 -1.172043606638908386e-01 -7.890360802412033081e-02 1.085306182503700256e-01 -2.190268635749816895e-01 2.608847618103027344e-01 -2.117151916027069092e-01 -2.052167654037475586e-01 -1.067395806312561035e-01 -2.979823760688304901e-02 1.921852529048919678e-01 1.587154716253280640e-01 -6.315809488296508789e-02 5.654478073120117188e-02 -8.926448225975036621e-02 1.559015214443206787e-01 5.445317365229129791e-03 -2.031615190207958221e-02
-4.228131473064422607e-02 -3.294061124324798584e-01 -2.054684609174728394e-01 1.765203289687633514e-02 -9.217476844787597656e-02 1.402476057410240173e-02 -1.413598749786615372e-02 -1.080857217311859131e-02 -9.256522357463836670e-02 -1.233357638120651245e-01 -4.853695258498191833e-02 -2.560884058475494385e-01 4.685332179069519043e-01 3.934197723865509033e-01 1.556689143180847168e-01 -1.782936789095401764e-02 1.938738971948623657e-01 5.123004689812660217e-02 -1.075605228543281555e-01 4.677072912454605103e-02 1.378159672021865845e-01 1.907869726419448853e-01 3.498058617115020752e-01 -1.109840348362922668e-01 -1.432748734951019287e-01 2.606964483857154846e-02 -1.830089092254638672e-01 1.286090165376663208e-01 3.551188483834266663e-02 1.074191331863403320e-01 9.406068921089172363e-02 1.032720655202865601e-01
2.240735441446304321e-01 -2.998221814632415771e-01 -8.558787405490875244e-02 4.092653095722198486e-02 4.222261011600494385e-01 -2.072153538465499878e-01 1.280888635665178299e-02 2.235902249813079834e-01 -5.458518490195274353e-02 -1.070039346814155579e-01 -1.610557585954666138e-01 4.375583305954933167e-02 2.312656044960021973e-01 1.359950304031372070e-01 1.492013931274414062e-01 -2.808652222156524658e-01 2.789737582206726074e-01 1.658407896757125854e-01 -1.292461752891540527e-01 9.369362145662307739e-02 -3.913726508617401123e-01 -1.679998636245727539e-01 -7.956289686262607574e-03 5.503508821129798889e-02 -4.450962692499160767e-02 -3.808216750621795654e-02 -1.544445306062698364e-01 1.139220222830772400e-01 -7.623548805713653564e-02 -2.949282154440879822e-02 3.317889198660850525e-02 -2.781661041080951691e-02
7.956095039844512939e-02 1.557730436325073242e-01 2.584531903266906738e-02 2.254197299480438232e-01 -1.956035941839218140e-01 -1.931996643543243408e-01 2.096361070871353149e-01 -5.019619315862655640e-02 7.452192250639200211e-03 8.455841243267059326e-02 6.521039456129074097e-02 -2.378019988536834717e-01 1.312328502535820007e-02 3.311451971530914307e-01 1.992076486349105835e-01 -2.971245944499969482e-01 1.893121153116226196e-01 -1.984168738126754761e-01 -1.100134253501892090e-01 1.564484462141990662e-02 -1.576745696365833282e-02 -1.520688831806182861e-01 -2.255463898181915283e-01 -1.956889033317565918e-01 2.737912833690643311e-01 1.936301290988922119e-01 -3.023417592048645020e-01 -2.644880115985870361e-02 1.512542366981506348e-01 1.988477408885955811e-01 -1.430491358041763306e-01 -5.024362355470657349e-02
-2.160062491893768311e-01 -1.178568303585052490e-01 -1.669561564922332764e-01 -9.604476392269134521e-02 1.177921295166015625e-01 -7.117836922407150269e-02 -2.835524380207061768e-01 -2.784291282296180725e-02 -2.241692692041397095e-01 1.256816536188125610e-01 1.413265615701675415e-01 -8.084428310394287109e-02 2.428131848573684692e-01 2.577335536479949951e-01 -7.592653483152389526e-02 -1.980889290571212769e-01 1.724168509244918823e-01 6.298040598630905151e-02 -2.156473696231842041e-01 2.902192994952201843e-02 -9.211568534374237061e-02 -2.619771957397460938e-01 1.194440498948097229e-01 1.235605627298355103e-01 3.063457608222961426e-01 2.069996446371078491e-01 -2.957324385643005371e-01 -2.631275653839111328e-01 -4.592564702033996582e-02 -6.543696671724319458e-02 -2.142955809831619263e-01 7.676023989915847778e-02
1.378229707479476929e-01 -4.110912978649139404e-02 -2.258261293172836304e-01 2.279837280511856079e-01 -4.158479347825050354e-02 2.952794171869754791e-02 6.352705508470535278e-02 3.926103115081787109e-01 -8.267820626497268677e-02 1.230282410979270935e-01 -1.557278037071228027e-01 -1.873974353075027466e-01 3.899991810321807861e-01 3.198940157890319824e-01 3.305035531520843506e-01 3.878473863005638123e-02 1.176558583974838257e-01 1.652561277151107788e-01 1.859294623136520386e-02 3.342029824852943420e-02 -1.104023382067680359e-01 -2.648811042308807373e-01 -1.253584325313568115e-01 1.200615763664245605e-01 4.355056583881378174e-02 -2.711345553398132324e-01 -8.941146731376647949e-02 9.461915493011474609e-02 -9.146575629711151123e-02 -6.376601010560989380e-02 -1.698763854801654816e-02 -9.422506392002105713e-02
1.551517248153686523e-01 -4.939767718315124512e-02 2.655160846188664436e-03 1.562412083148956299e-01 3.746892213821411133e-01 -2.565111517906188965e-01 -9.752090089023113251e-03 -1.510843187570571899e-01 -1.325511932373046875e-01 8.985916525125503540e-02 -1.851935237646102905e-01 2.313711680471897125e-02 1.162735000252723694e-01 2.087261378765106201e-01 1.291319727897644043e-01 -3.753844499588012695e-01 -5.036210641264915466e-02 -9.082312881946563721e-02 1.425223611295223236e-02 -1.308997124433517456e-01 -1.681627482175827026e-01 -2.294658869504928589e-01 5.684165656566619873e-02 -3.109951317310333252e-01 1.270005945116281509e-02 3.127395808696746826e-01 -2.091237455606460571e-01 4.407070949673652649e-02 6.852671504020690918e-02 -1.240848749876022339e-01 -2.207962572574615479e-01 1.526931077241897583e-01
1.478988677263259888e-01 -2.201390117406845093e-01 -2.046865522861480713e-01 1.036601737141609192e-01 -2.568469345569610596e-01 -3.070314414799213409e-02 1.895943582057952881e-01 1.625661924481391907e-02 -4.403786733746528625e-02 6.473257392644882202e-02 -1.438455581665039062e-01 -1.568458527326583862e-01 8.015606552362442017e-02 3.736944198608398438e-01 1.292793452739715576e-01 -1.882615983486175537e-01 4.037287235260009766e-01 -1.072753518819808960e-01 -1.414155960083007812e-01 -8.667836338281631470e-02 1.076519340276718140e-01 -2.743298411369323730e-01 3.124121949076652527e-02 -1.140049174427986145e-01 1.600060611963272095e-01 2.041854411363601685e-01 -1.768078356981277466e-01 1.087523326277732849e-01 -9.868797659873962402e-02 1.283405721187591553e-02 -2.585224807262420654e-01 -1.851875931024551392e-01
1.862852871417999268e-01 -1.532477792352437973e-02 -2.192630022764205933e-01 7.608692348003387451e-02 -3.591128811240196228e-02 -4.779691249132156372e-02 1.622824929654598236e-02 -2.053942158818244934e-02 -3.514854609966278076e-01 -5.194388702511787415e-02 -1.785881584510207176e-03 -5.631974339485168457e-02 1.780921220779418945e-01 1.199637129902839661e-01 -1.331281512975692749e-01 1.322058960795402527e-02 1.212550401687622070e-01 7.007233798503875732e-02 -2.476607710123062134e-01 -3.766923770308494568e-02 -1.217758432030677795e-01 -2.565382607281208038e-02 3.552422523498535156e-01 -1.442703753709793091e-01 3.011015951633453369e-01 1.428391784429550171e-01 -3.620010316371917725e-01 -1.892230212688446045e-01 6.408340483903884888e-02 -3.526932895183563232e-01 -1.991959810256958008e-01 1.501902788877487183e-01
-4.684768989682197571e-02 -5.791455134749412537e-02 -1.974454969167709351e-01 1.544039398431777954e-01 2.679612636566162109e-01 -3.702131211757659912e-01 -1.620599478483200073e-01 7.305932044982910156e-02 1.029771286994218826e-02 1.386402249336242676e-01 -2.396770417690277100e-01 7.802367955446243286e-02 -8.856927603483200073e-02 2.861408591270446777e-01 1.633004397153854370e-01 -3.681446015834808350e-01 1.195325851440429688e-01 2.004014551639556885e-01 -4.152069091796875000e-01 -5.019712075591087341e-02 -4.045918583869934082e-02 -6.507316231727600098e-02 2.664932012557983398e-01 9.856892377138137817e-02 2.788535505533218384e-02 3.198933228850364685e-02 -8.881659060716629028e-02 1.241724565625190735e-01 -5.801124870777130127e-02 -2.204918116331100464e-02 1.000596061348915100e-01 3.798200935125350952e-02
2.884201407432556152e-01 -1.403637826442718506e-01 1.091221719980239868e-01 6.107032299041748047e-02 1.365296393632888794e-01 -1.316897720098495483e-01 -3.575201034545898438e-01 8.177713491022586823e-03 -1.881597191095352173e-01 2.582196593284606934e-01 -7.880478352308273315e-02 -2.291907519102096558e-01 1.272458881139755249e-01 -2.987904660403728485e-02 5.588681250810623169e-02 -5.650866031646728516e-02 1.977402865886688232e-01 -1.111840680241584778e-01 -2.832584679126739502e-01 5.935196951031684875e-02 -3.330644369125366211e-01 -2.225862741470336914e-01 1.991561986505985260e-02 8.949583023786544800e-02 8.697140961885452271e-02 9.602316468954086304e-02 -9.071569889783859253e-02 8.763521909713745117e-02 3.144416809082031250e-01 -2.765513360500335693e-01 6.369445007294416428e-03 1.455721557140350342e-01
6.921634078025817871e-02 -1.881605982780456543e-01 -2.766498923301696777e-01 1.513293981552124023e-01 3.733514994382858276e-02 8.508463203907012939e-02 1.060839965939521790e-01 8.321129530668258667e-02 -3.043449521064758301e-01 -6.248490512371063232e-02 -2.436109818518161774e-03 -4.262466132640838623e-01 2.653975188732147217e-01 -5.935372039675712585e-02 -4.318197444081306458e-02 -1.391295790672302246e-01 1.457960605621337891e-01 1.629317924380302429e-02 -2.201859466731548309e-02 2.657684683799743652e-02 -3.105281889438629150e-01 -2.442465126514434814e-01 1.993359029293060303e-01 8.619263023138046265e-02 1.007966697216033936e-01 -2.671475410461425781e-01 -2.470499575138092041e-01 1.391435563564300537e-01 2.924593538045883179e-02 -1.594344675540924072e-01 2.133622914552688599e-01 -2.175434678792953491e-02
1.528139710426330566e-01 1.132704764604568481e-01 -1.496978700160980225e-01 1.268837004899978638e-01 3.444226384162902832e-01 -3.337604403495788574e-01 1.078998744487762451e-01 -2.412929385900497437e-02 -2.228418737649917603e-01 7.280460000038146973e-02 -2.996484935283660889e-01 -4.510369598865509033e-01 7.807224988937377930e-02 1.899761259555816650e-01 5.643832311034202576e-02 -7.470673322677612305e-02 -8.272045105695724487e-02 1.980295926332473755e-01 -1.968499422073364258e-01 4.027808550745248795e-03 -1.527319252490997314e-01 -1.714737154543399811e-02 2.284902520477771759e-02 9.446428716182708740e-02 -1.360955387353897095e-01 1.735091656446456909e-01 -2.008641362190246582e-01 9.471499174833297729e-02 1.088645756244659424e-01 1.855509430170059204e-01 1.465323120355606079e-01 1.837529800832271576e-02
1.241580992937088013e-01 -1.571304514072835445e-03 -1.648751199245452881e-01 2.637436687946319580e-01 4.682955518364906311e-02 -1.625149995088577271e-01 -1.953802630305290222e-02 -1.137047559022903442e-01 -3.383166193962097168e-01 2.755224406719207764e-01 2.290074378252029419e-01 -2.369448840618133545e-01 1.783180236816406250e-01 -1.122105717658996582e-01 1.815102696418762207e-01 6.812660396099090576e-02 3.218104243278503418e-01 1.254891604185104370e-01 -1.469290405511856079e-01 6.497228145599365234e-02 -8.633447438478469849e-02 -1.309027969837188721e-01 -7.684479933232069016e-04 -1.436893939971923828e-01 2.635194659233093262e-01 -4.470955580472946167e-03 -3.390629589557647705e-02 4.726351238787174225e-03 -1.123113557696342468e-01 3.077853620052337646e-01 2.961212992668151855e-01 9.468915313482284546e-02
1.704447269439697266e-01 -2.553624510765075684e-01 -5.162253230810165405e-02 1.607613861560821533e-01 1.838287115097045898e-01 -1.220204457640647888e-01 -5.960757285356521606e-02 1.049723010510206223e-03 -2.367645055055618286e-01 2.326524108648300171e-01 -1.901246048510074615e-02 1.345846056938171387e-01 2.081366926431655884e-01 2.749466300010681152e-01 1.732088923454284668e-01 -3.605703413486480713e-01 4.941617138683795929e-03 3.202294111251831055e-01 2.189173921942710876e-02 1.305255889892578125e-01 -6.326615810394287109e-02 -1.178068518638610840e-01 3.213969990611076355e-02 -2.154084146022796631e-01 4.042870700359344482e-01 2.252939194440841675e-01 -6.946035660803318024e-03 -3.993859514594078064e-02 -4.703389480710029602e-02 -9.198857843875885010e-02 -2.582484111189842224e-02 -6.937829405069351196e-02
-1.651817113161087036e-01 -6.857785582542419434e-02 -9.835299849510192871e-02 4.987233281135559082e-01 1.909684240818023682e-01 -2.257879674434661865e-01 7.369272410869598389e-02 -1.011859700083732605e-01 3.518399596214294434e-02 3.055422008037567139e-01 1.721065491437911987e-02 -2.365748733282089233e-01 1.407923996448516846e-01 2.462303787469863892e-01 6.316351890563964844e-02 2.190691791474819183e-02 6.348011642694473267e-02 -2.107544094324111938e-01 -2.819910347461700439e-01 1.808251291513442993e-01 -2.234368473291397095e-01 -1.539734750986099243e-01 -1.592331938445568085e-02 -1.893209107220172882e-02 2.744464762508869171e-02 1.121942326426506042e-01 2.150282822549343109e-02 3.234576806426048279e-02 1.618402004241943359e-01 -2.268473058938980103e-01 2.072293758392333984e-01 -1.905626989901065826e-02
2.485812604427337646e-01 3.243763744831085205e-01 -1.438672095537185669e-01 2.568784952163696289e-01 -1.207664459943771362e-01 -6.502302736043930054e-02 1.529426723718643188e-01 -2.027823925018310547e-01 -1.490561217069625854e-01 4.669429734349250793e-02 2.815590500831604004e-01 -3.118309974670410156e-01 7.912450283765792847e-02 2.012656629085540771e-01 1.285564005374908447e-01 -3.066155612468719482e-01 1.016366332769393921e-01 -1.006333231925964355e-01 -6.978104263544082642e-02 3.253998607397079468e-02 1.676111668348312378e-01 -2.424368262290954590e-01 4.266449064016342163e-02 -3.582303971052169800e-02 1.929947882890701294e-01 1.393416970968246460e-01 -2.205436378717422485e-01 9.818442910909652710e-02 9.739571064710617065e-02 1.237860023975372314e-01 -1.898129880428314209e-01 -1.123350262641906738e-01
7.170471549034118652e-02 2.295039594173431396e-01 -1.371942274272441864e-02 2.079212963581085205e-01 1.118231043219566345e-01 -5.035534501075744629e-02 1.461957991123199463e-01 -1.471556872129440308e-01 -1.435673981904983521e-01 1.601783633232116699e-01 1.227925270795822144e-01 -3.473187088966369629e-01 2.240410000085830688e-01 2.913695871829986572e-01 2.940493524074554443e-01 -1.292275041341781616e-01 1.811732947826385498e-01 -1.276934593915939331e-01 -8.955346420407295227e-03 9.657244384288787842e-02 -2.343282289803028107e-02 -8.826456964015960693e-02 -7.892218232154846191e-02 -2.831061780452728271e-01 -1.205539554357528687e-01 1.465865522623062134e-01 -2.204928696155548096e-01 2.577533572912216187e-02 2.708814144134521484e-01 -1.637884527444839478e-01 -6.291188299655914307e-02 2.788358032703399658e-01
-6.532195210456848145e-02 -7.537534087896347046e-02 -3.997466266155242920e-01 2.655796110630035400e-01 1.749066114425659180e-01 -1.342983394861221313e-01 -8.033208549022674561e-02 2.841475903987884521e-01 6.155884638428688049e-02 1.138171106576919556e-01 -9.387706220149993896e-02 -2.591471374034881592e-01 1.303032934665679932e-01 1.832001805305480957e-01 2.516676187515258789e-01 -2.236241102218627930e-01 8.980607241392135620e-02 1.289671659469604492e-01 -8.881457895040512085e-02 2.982973679900169373e-02 1.255514174699783325e-01 -3.548342585563659668e-01 7.834697514772415161e-02 2.234786599874496460e-01 4.891548678278923035e-02 -1.993043869733810425e-01 -1.389541774988174438e-01 -1.096282303333282471e-01 2.190499156713485718e-01 -2.780323103070259094e-02 -1.085381284356117249e-01 -4.578031972050666809e-02
4.581792056560516357e-01 2.167528867721557617e-02 -3.261607140302658081e-02 2.207551747560501099e-01 9.523443877696990967e-02 6.663943082094192505e-02 -2.536403238773345947e-01 2.326383292675018311e-01 -1.465307325124740601e-01 1.516671199351549149e-02 3.390241786837577820e-02 -2.070746719837188721e-01 -8.008063584566116333e-02 2.249269932508468628e-01 2.943545393645763397e-02 -8.795628696680068970e-02 1.074733287096023560e-01 2.888939976692199707e-01 -9.784208983182907104e-02 4.865363240242004395e-02 -1.681533604860305786e-01 -6.583821773529052734e-02 7.153011113405227661e-02 6.592901051044464111e-02 1.475439518690109253e-01 -2.123331092298030853e-02 7.588761299848556519e-02 2.450071126222610474e-01 3.311088979244232178e-01 2.626706659793853760e-01 -1.359352767467498779e-01 2.058252692222595215e-01
1.390724480152130127e-01 -6.637238711118698120e-02 -2.807878553867340088e-01 1.225785017013549805e-01 -1.636845618486404419e-01 -7.625143975019454956e-02 2.038749009370803833e-01 -3.787502646446228027e-02 9.500313550233840942e-02 2.431199513375759125e-02 1.478316634893417358e-02 -3.165737092494964600e-01 2.850364521145820618e-02 4.410048127174377441e-01 9.201411157846450806e-02 -3.257068395614624023e-01 2.728396356105804443e-01 -1.076637282967567444e-01 -8.171389251947402954e-02 -7.659311592578887939e-02 1.382682770490646362e-01 -2.136210054159164429e-01 3.250648453831672668e-02 -5.451076105237007141e-02 2.800599038600921631e-01 1.898501515388488770e-01 -1.338929980993270874e-01 1.054839864373207092e-01 2.050273120403289795e-02 -1.644594594836235046e-02 -2.468569129705429077e-01 -1.198333352804183960e-01
9.158180654048919678e-02 -8.022890985012054443e-02 -2.066115476191043854e-02 1.881884187459945679e-01 1.016055122017860413e-01 -1.780918091535568237e-01 6.052849069237709045e-02 3.342144936323165894e-02 -8.518804609775543213e-02 -4.542822018265724182e-02 -1.838776320219039917e-01 9.234678000211715698e-02 4.725899547338485718e-02 2.978768013417720795e-02 1.536860764026641846e-01 -5.915559828281402588e-02 2.355703711509704590e-01 4.550314322113990784e-02 -1.423935033380985260e-02 -1.758897118270397186e-02 6.353911012411117554e-02 -3.843568861484527588e-01 -1.477692425251007080e-01 -2.961483895778656006e-01 1.733696609735488892e-01 -2.400323599576950073e-01 -4.102092385292053223e-01 3.652217686176300049e-01 2.120057940483093262e-01 -1.349269747734069824e-01 9.323865920305252075e-02 -2.001368999481201172e-01
1.808079630136489868e-01 -2.471858263015747070e-01 -1.938966065645217896e-01 1.506764143705368042e-01 -2.710370123386383057e-01 -8.732371777296066284e-02 2.431764900684356689e-01 -1.946294866502285004e-02 1.313882227987051010e-02 7.698175613768398762e-05 -9.462419152259826660e-02 -2.099327445030212402e-01 9.301766008138656616e-02 3.094981014728546143e-01 7.135279476642608643e-02 -2.550801336765289307e-01 3.303895890712738037e-01 -2.322377115488052368e-01 6.180559750646352768e-03 -5.040668696165084839e-02 6.798993051052093506e-02 -2.371340394020080566e-01 1.057541444897651672e-01 1.459842082113027573e-03 2.898260056972503662e-01 1.993695050477981567e-01 -2.249548286199569702e-01 8.011098951101303101e-02 -2.072901837527751923e-02 7.107544690370559692e-02 -1.679182350635528564e-01 -1.592235714197158813e-01
-1.727798879146575928e-01 -2.082488834857940674e-01 -7.699258625507354736e-02 -1.588943600654602051e-02 1.329149007797241211e-01 8.716116100549697876e-02 -2.730122804641723633e-01 -3.575827926397323608e-02 -2.323490381240844727e-01 2.951462864875793457e-01 1.628816425800323486e-01 -3.445883989334106445e-01 -2.991898171603679657e-02 3.123937249183654785e-01 -4.528242349624633789e-02 -1.439188420772552490e-01 5.403775721788406372e-02 1.067447382956743240e-02 7.791978120803833008e-02 -1.200167741626501083e-02 -3.517301678657531738e-01 -8.675919380038976669e-04 4.291526228189468384e-02 -2.863196134567260742e-01 8.204698562622070312e-02 -5.833541601896286011e-02 -3.734330534934997559e-01 8.978427387773990631e-03 1.856726109981536865e-01 -1.973348297178745270e-02 4.609171301126480103e-04 1.028968021273612976e-01
-2.959991395473480225e-01 -2.392900884151458740e-01 5.723910406231880188e-02 5.115068331360816956e-02 -4.078796599060297012e-03 -2.443050742149353027e-01 1.432407051324844360e-01 -5.674568936228752136e-02 -2.366478592157363892e-01 6.130702048540115356e-02 -3.006160259246826172e-01 -3.873698115348815918e-01 1.117734611034393311e-01 1.693655401468276978e-01 1.475619226694107056e-01 -4.378604143857955933e-02 5.152776464819908142e-02 2.734608352184295654e-01 1.377431452274322510e-01 2.486679255962371826e-01 -1.511279642581939697e-01 -2.064523249864578247e-01 9.394494444131851196e-02 -7.316114753484725952e-02 1.525359600782394409e-02 -8.300348371267318726e-02 -2.154016047716140747e-01 1.161313578486442566e-01 2.114338278770446777e-01 -6.063538044691085815e-02 1.382995396852493286e-01 1.683361232280731201e-01
1.403736416250467300e-02 -9.982040524482727051e-02 -1.658278852701187134e-01 8.252586238086223602e-03 2.698274254798889160e-01 -2.011408060789108276e-01 2.072147130966186523e-01 7.208049297332763672e-02 -2.509462833404541016e-01 1.466373801231384277e-01 -2.911743819713592529e-01 -4.322174787521362305e-01 7.465490698814392090e-02 1.886652559041976929e-01 2.514029741287231445e-01 -1.841590106487274170e-01 -1.054150909185409546e-01 5.857678502798080444e-02 -3.581787645816802979e-01 1.435454040765762329e-01 -3.444071859121322632e-02 -9.057836234569549561e-02 6.870635598897933960e-02 -8.433134853839874268e-02 1.387562900781631470e-01 1.808689348399639130e-02 1.243510395288467407e-01 2.418541014194488525e-01 8.364037610590457916e-03 1.204981133341789246e-01 1.171254366636276245e-01 -2.828493248671293259e-03
-2.441288903355598450e-02 -1.764706671237945557e-01 -1.066757291555404663e-01 2.592950128018856049e-02 7.899375259876251221e-02 -5.123776569962501526e-02 -2.976048551499843597e-02 1.791979819536209106e-01 -3.039685487747192383e-01 6.173899397253990173e-02 4.873369261622428894e-02 8.949889801442623138e-03 3.227597177028656006e-01 6.431280821561813354e-02 -1.423903256654739380e-01 -1.174703165888786316e-01 -1.070243306457996368e-02 -2.716157585382461548e-02 8.689425885677337646e-03 -9.954108297824859619e-02 -3.284522593021392822e-01 -3.277800679206848145e-01 1.120423451066017151e-01 1.103073507547378540e-01 2.841313481330871582e-01 -3.021615371108055115e-02 -5.159245133399963379e-01 5.962465424090623856e-03 -1.764654666185379028e-01 -2.069217264652252197e-01 -1.827540923841297626e-03 2.456883899867534637e-02
1.948637515306472778e-01 -3.412675112485885620e-02 -1.447550356388092041e-01 -1.535407602787017822e-01 -3.231540322303771973e-02 -1.362369512207806110e-03 -1.956470161676406860e-01 -1.468468829989433289e-02 -1.282117515802383423e-01 3.762380182743072510e-01 -2.984791100025177002e-01 -9.320856630802154541e-02 3.128706514835357666e-01 5.038649588823318481e-02 1.691295355558395386e-01 -1.080134660005569458e-01 1.985757052898406982e-01 1.765991896390914917e-01 -2.595295310020446777e-01 1.621899753808975220e-01 -7.265221327543258667e-02 -1.694699823856353760e-01 -4.424600861966609955e-03 -1.071660295128822327e-01 2.625465393066406250e-01 -9.967382065951824188e-03 -3.672957122325897217e-01 6.674644351005554199e-02 2.160195261240005493e-01 5.669213831424713135e-02 -1.082069501280784607e-01 -2.374994009733200073e-02
4.105771780014038086e-01 -1.462485268712043762e-02 4.164090752601623535e-02 7.391659170389175415e-02 9.196162223815917969e-02 3.850392624735832214e-02 -3.213879168033599854e-01 7.962646335363388062e-02 -1.262427568435668945e-01 1.806858628988265991e-01 -1.104514300823211670e-01 3.513402491807937622e-02 1.056298837065696716e-01 2.607766389846801758e-01 1.994478404521942139e-01 -1.146524250507354736e-01 -4.875078052282333374e-02 3.311057686805725098e-01 -5.314138531684875488e-02 3.702117502689361572e-02 -1.465153247117996216e-01 1.404973119497299194e-01 2.588206231594085693e-01 -1.139324624091386795e-02 4.896900802850723267e-02 -3.339336439967155457e-02 -3.775018751621246338e-01 3.498494029045104980e-01 4.393343999981880188e-02 4.096433520317077637e-02 -1.031064465641975403e-01 5.620374903082847595e-02
1.980900019407272339e-01 -5.566559731960296631e-02 -2.993847131729125977e-01 1.900383383035659790e-01 -9.853918105363845825e-03 -1.565577238798141479e-01 -7.078327238559722900e-02 -2.804819047451019287e-01 1.004391387104988098e-01 8.844796568155288696e-02 2.132238298654556274e-01 -4.186226427555084229e-02 2.366037815809249878e-01 1.119972541928291321e-01 2.721824645996093750e-01 -4.614097997546195984e-02 1.930545568466186523e-01 2.163173258304595947e-01 2.042662352323532104e-01 3.237856179475784302e-02 -2.259297966957092285e-01 -3.324886038899421692e-02 -1.269693393260240555e-02 3.170483931899070740e-02 6.706897914409637451e-02 -1.405541598796844482e-01 -4.639038145542144775e-01 1.305377036333084106e-01 2.187277525663375854e-01 1.941871456801891327e-02 -6.558881700038909912e-02 1.568096280097961426e-01
2.044761478900909424e-01 1.296385526657104492e-01 -2.885091304779052734e-01 2.395900487899780273e-01 7.102449238300323486e-02 -1.739333197474479675e-02 -2.318286448717117310e-01 1.270588603802025318e-03 -1.381347179412841797e-01 1.977626085281372070e-01 1.183298304677009583e-01 -1.106371358036994934e-01 1.360494196414947510e-01 2.977194190025329590e-01 2.425845116376876831e-01 -7.517064362764358521e-02 1.264849901199340820e-01 -1.553743779659271240e-01 1.388255208730697632e-01 -2.015239894390106201e-01 -1.146749407052993774e-01 1.429174691438674927e-01 1.564245074987411499e-01 -1.260158121585845947e-01 1.180444508790969849e-01 -5.632853507995605469e-02 -1.042745858430862427e-01 4.097079932689666748e-01 1.008524745702743530e-01 8.201508224010467529e-02 3.138683438301086426e-01 -1.925343461334705353e-02
3.974991291761398315e-02 1.475529968738555908e-01 -1.250596046447753906e-01 1.005392745137214661e-01 -1.186835393309593201e-01 -7.710499223321676254e-03 2.466616183519363403e-01 -1.258090138435363770e-01 -7.367987185716629028e-02 1.218087077140808105e-01 7.706834375858306885e-02 -2.226836383342742920e-01 5.820615589618682861e-02 4.786891043186187744e-01 1.689030826091766357e-01 -3.524978160858154297e-01 2.880659699440002441e-01 -6.069013848900794983e-02 -2.398102432489395142e-01 4.389668628573417664e-02 1.030702143907546997e-01 -2.335862815380096436e-01 -1.813110262155532837e-01 -1.748301535844802856e-01 2.189752757549285889e-01 8.765737712383270264e-02 -1.863384991884231567e-01 -2.859590761363506317e-02 1.169016435742378235e-01 -8.426344394683837891e-02 -1.017950698733329773e-01 -4.414258152246475220e-02
3.769944906234741211e-01 -1.353258639574050903e-01 -3.256643712520599365e-01 3.393911719322204590e-01 1.344303637742996216e-01 -1.052174419164657593e-01 -9.505236148834228516e-02 -1.718237251043319702e-01 8.641802519559860229e-02 -8.285947144031524658e-02 -1.059594284743070602e-02 -1.814465373754501343e-01 7.706933468580245972e-02 2.133789956569671631e-01 2.533641159534454346e-01 -5.306516289710998535e-01 5.395687371492385864e-02 1.593837291002273560e-01 -1.661927625536918640e-02 7.903710007667541504e-02 -1.329797953367233276e-01 -1.547284126281738281e-01 -7.846999913454055786e-02 -3.015542216598987579e-02 -5.665517225861549377e-02 7.752133905887603760e-02 -3.339327638968825340e-03 5.454964563250541687e-02 -3.335373103618621826e-02 5.409049242734909058e-02 4.282983765006065369e-02 6.622786819934844971e-02
1.096598878502845764e-01 8.342897891998291016e-02 -6.339591741561889648e-02 1.696590334177017212e-01 -3.277423605322837830e-02 -3.671118617057800293e-02 1.012040153145790100e-01 3.177738785743713379e-01 -1.396121531724929810e-01 -8.206938393414020538e-03 5.892960727214813232e-02 -3.452562391757965088e-01 6.745693832635879517e-02 1.368261128664016724e-01 9.300892055034637451e-02 -2.107639610767364502e-01 3.490772247314453125e-01 1.195062100887298584e-01 1.694154739379882812e-02 1.412509232759475708e-01 -2.969906628131866455e-01 -2.074106037616729736e-01 -1.946609914302825928e-01 -2.184037715196609497e-01 -1.624886505305767059e-02 2.437632977962493896e-01 -1.306366175413131714e-01 8.875785022974014282e-02 2.305657230317592621e-02 -9.921927750110626221e-02 2.863800525665283203e-02 -3.833710849285125732e-01
1.729618459939956665e-01 -1.781232804059982300e-01 -1.933245956897735596e-01 4.347130954265594482e-01 2.177125066518783569e-01 -1.462669819593429565e-01 -2.896700203418731689e-01 -1.521255522966384888e-01 -2.046035230159759521e-02 1.665904819965362549e-01 -6.744933873414993286e-02 -1.785293817520141602e-01 4.506065323948860168e-02 3.795702457427978516e-01 1.905068755149841309e-01 -3.781871795654296875e-01 -7.480755448341369629e-02 3.685965761542320251e-02 -5.715637654066085815e-02 7.615279406309127808e-02 4.401987884193658829e-03 -8.611602336168289185e-02 -6.365748494863510132e-02 -1.551161408424377441e-01 -1.680641770362854004e-01 6.460395455360412598e-02 -4.817323014140129089e-02 -3.535283356904983521e-02 -4.574242979288101196e-02 4.367499426007270813e-02 2.089719176292419434e-01 -1.044934839010238647e-01
-7.682402431964874268e-02 -1.803423315286636353e-01 8.636593073606491089e-02 1.923925727605819702e-01 8.475358784198760986e-02 -3.051322400569915771e-01 3.495246917009353638e-02 1.470389962196350098e-01 3.120790794491767883e-02 2.162029743194580078e-01 -1.203986182808876038e-01 2.137629240751266479e-01 1.495937108993530273e-01 3.240173459053039551e-01 1.032759696245193481e-01 -2.258473485708236694e-01 -1.910862326622009277e-01 1.777375489473342896e-01 -9.152973070740699768e-03 -5.919946357607841492e-02 -2.101283520460128784e-01 7.391859591007232666e-02 -1.413757950067520142e-01 -1.633395701646804810e-01 1.623415201902389526e-01 -7.430313527584075928e-02 -4.466217458248138428e-01 2.605114877223968506e-01 1.064634844660758972e-01 -9.482801705598831177e-02 9.668201208114624023e-02 1.257582847028970718e-02
1.633851528167724609e-01 -1.311323791742324829e-01 2.573879435658454895e-02 1.288918405771255493e-01 3.053403794765472412e-01 -1.337251216173171997e-01 9.885085374116897583e-02 -9.747231751680374146e-02 -6.536044925451278687e-02 1.068419888615608215e-01 -9.860736876726150513e-02 -4.859453141689300537e-01 1.850426644086837769e-01 1.586322933435440063e-01 -1.377311348915100098e-02 -5.634829029440879822e-02 -7.950163632631301880e-02 4.023632034659385681e-02 -3.809880912303924561e-01 2.192549407482147217e-01 1.374581754207611084e-01 -2.393359541893005371e-01 -2.122652083635330200e-01 -8.785223215818405151e-02 3.151566982269287109e-01 -7.581327110528945923e-02 -7.475642114877700806e-02 1.542029678821563721e-01 -1.874974346719682217e-03 6.130424886941909790e-02 -4.045477509498596191e-02 1.190430223941802979e-01
-1.776451468467712402e-01 8.919051289558410645e-02 1.141412854194641113e-01 3.540360331535339355e-01 2.235892415046691895e-01 -2.168568521738052368e-01 -1.469250023365020752e-01 7.381857186555862427e-02 -1.407436877489089966e-01 -9.129521995782852173e-02 1.654154807329177856e-01 -4.119763672351837158e-01 -9.699774533510208130e-02 2.489604055881500244e-01 -8.411305397748947144e-02 -1.810498386621475220e-01 1.338055878877639771e-01 1.787979751825332642e-01 1.236235871911048889e-01 -3.857883065938949585e-02 1.275712549686431885e-01 -2.153692096471786499e-01 -2.159217372536659241e-03 -1.065877750515937805e-01 4.356175661087036133e-02 1.660612225532531738e-02 -3.502740561962127686e-01 -3.594434820115566254e-03 2.313185185194015503e-01 -1.074257940053939819e-01 -7.638990134000778198e-02 1.586131751537322998e-01
8.971357345581054688e-02 -2.226335406303405762e-01 -2.437267303466796875e-01 5.645326897501945496e-02 3.464902341365814209e-01 -2.125038020312786102e-02 -2.490072399377822876e-01 5.022307485342025757e-02 3.005747497081756592e-02 2.335596978664398193e-01 -2.750028073787689209e-01 -7.456746697425842285e-02 6.514871027320623398e-03 2.371084988117218018e-01 1.277957111597061157e-01 -3.831030130386352539e-01 2.670796513557434082e-01 -5.672471225261688232e-02 -2.361393272876739502e-01 -3.128067776560783386e-02 -1.853355169296264648e-01 5.510972440242767334e-02 1.974564939737319946e-01 7.635878026485443115e-02 1.796615272760391235e-01 -1.187973544001579285e-01 -5.757429078221321106e-02 -7.614002376794815063e-02 2.256083935499191284e-01 -6.678589433431625366e-02 9.159645996987819672e-03 -1.196532398462295532e-01
-1.845888607203960419e-02 -1.843961477279663086e-01 -2.405722253024578094e-02 1.440419703722000122e-01 2.838857769966125488e-01 -3.052403628826141357e-01 -4.680017009377479553e-02 2.277871519327163696e-01 9.261251240968704224e-02 2.259861975908279419e-01 -9.348011761903762817e-02 -1.630193442106246948e-01 -9.746066480875015259e-02 1.755419373512268066e-01 2.766883000731468201e-02 -3.132685422897338867e-01 3.187434673309326172e-01 -3.374640271067619324e-02 -4.668965339660644531e-01 1.036399602890014648e-01 8.926273323595523834e-03 -8.309797383844852448e-03 3.080600798130035400e-01 -7.437656074762344360e-02 1.165586113929748535e-01 6.652456521987915039e-02 -4.242233408149331808e-04 1.421734988689422607e-01 -7.635373622179031372e-02 6.036581844091415405e-02 4.963153973221778870e-02 -9.979235008358955383e-03
1.482080519199371338e-01 1.657838001847267151e-02 -1.755663305521011353e-01 2.350131869316101074e-01 -2.440132349729537964e-01 -8.382502198219299316e-02 1.535534206777811050e-02 2.034528106451034546e-01 5.929819773882627487e-03 7.490351796150207520e-02 -3.096928261220455170e-02 -1.888424158096313477e-01 3.319028392434120178e-02 3.942317068576812744e-01 7.212360948324203491e-02 -2.098115384578704834e-01 3.672352433204650879e-01 1.363429129123687744e-01 6.782064586877822876e-02 -1.337502449750900269e-01 -1.126546040177345276e-01 -2.152879685163497925e-01 -4.554722458124160767e-02 1.747379004955291748e-01 3.112290799617767334e-01 1.426142007112503052e-01 2.010457683354616165e-03 -1.323600765317678452e-02 2.958833277225494385e-01 -1.931594312191009521e-01 -1.569098383188247681e-01 -3.240773081779479980e-02
3.503202199935913086e-01 2.182642230764031410e-03 -9.963084757328033447e-02 2.263730764389038086e-01 7.614455372095108032e-02 -5.109570622444152832e-01 4.380820319056510925e-02 1.329637020826339722e-01 -2.617916762828826904e-01 2.695142989978194237e-03 -3.062911033630371094e-01 -8.440303057432174683e-02 9.263265877962112427e-02 1.454136967658996582e-01 3.232345879077911377e-01 -2.450085990130901337e-02 -5.563665647059679031e-03 -1.167311444878578186e-01 5.038318410515785217e-02 -2.341554127633571625e-02 -1.838333457708358765e-01 6.251387298107147217e-02 2.104489505290985107e-01 -2.077614143490791321e-02 1.669894158840179443e-01 2.978116273880004883e-01 -7.776939123868942261e-02 5.083222314715385437e-02 -2.295597456395626068e-02 1.150869857519865036e-02 1.438761409372091293e-02 9.837714955210685730e-03
2.570637166500091553e-01 -5.444213282316923141e-03 -1.143788024783134460e-01 2.094546556472778320e-01 2.702970802783966064e-01 -4.770806729793548584e-01 -6.571818888187408447e-02 2.869149148464202881e-01 -4.222222566604614258e-01 9.407053887844085693e-02 -1.855923384428024292e-01 -2.420951277017593384e-01 1.100292876362800598e-01 2.006927877664566040e-01 9.357406944036483765e-02 1.032283976674079895e-01 -1.472315844148397446e-02 4.604097828269004822e-02 -1.206825971603393555e-01 1.730875968933105469e-01 -1.487142294645309448e-01 3.192380815744400024e-02 6.791756302118301392e-02 -4.677739739418029785e-02 -9.808273613452911377e-02 8.089663833379745483e-02 -6.679957360029220581e-02 -1.860013417899608612e-02 1.423749327659606934e-01 -9.045971930027008057e-02 9.941541403532028198e-02 -3.939065337181091309e-02
2.254469990730285645e-01 8.691053092479705811e-02 -1.331938803195953369e-01 -2.141270553693175316e-03 1.275647617876529694e-02 -5.899415910243988037e-02 1.563980802893638611e-02 1.389434784650802612e-01 1.024551838636398315e-01 -4.371430724859237671e-02 -2.581172157078981400e-03 -4.796777665615081787e-01 5.182636901736259460e-02 3.317453861236572266e-01 2.129299938678741455e-01 -5.825163796544075012e-02 3.012221157550811768e-01 7.107873260974884033e-02 -2.154741436243057251e-01 -1.864755302667617798e-01 -2.655582502484321594e-02 -3.012674115598201752e-02 -2.111195027828216553e-01 -3.190394118428230286e-02 1.692953258752822876e-01 -9.943349659442901611e-02 -3.246672749519348145e-01 1.717422306537628174e-01 -1.598998755216598511e-01 -1.628834903240203857e-01 -6.985598802566528320e-02 -2.051361054182052612e-01
-8.196534216403961182e-02 8.030009269714355469e-02 3.055950440466403961e-02 -1.726872473955154419e-02 2.117079943418502808e-01 -2.831177711486816406e-01 1.986005157232284546e-02 -2.223400771617889404e-01 3.737410902976989746e-02 2.764911949634552002e-01 6.053686141967773438e-02 -1.296287775039672852e-01 2.010842114686965942e-01 2.312717884778976440e-01 1.190730184316635132e-01 -3.767429888248443604e-01 2.643553912639617920e-01 -1.594928801059722900e-01 -2.803910970687866211e-01 2.258903235197067261e-01 -1.644773036241531372e-01 -9.737291187047958374e-02 5.745281279087066650e-02 4.210565239191055298e-02 1.328129470348358154e-01 1.050129979848861694e-01 -1.448707282543182373e-01 -1.658773571252822876e-01 -6.527038663625717163e-02 1.909262239933013916e-01 -2.325756847858428955e-02 2.782969176769256592e-01
2.882293164730072021e-01 -1.685975939035415649e-01 9.247060865163803101e-02 2.930950000882148743e-02 3.425972303375601768e-03 -2.568132579326629639e-01 1.783669441938400269e-01 -7.623649202287197113e-03 -6.201847270131111145e-02 1.301457434892654419e-01 -3.830424696207046509e-02 -5.583091378211975098e-01 2.284455448389053345e-01 -1.399719119071960449e-01 2.264109067618846893e-02 -1.662121564149856567e-01 -3.532395511865615845e-02 -6.057309918105602264e-03 -3.086625039577484131e-01 8.160369843244552612e-02 -5.737757682800292969e-02 -6.295952945947647095e-02 -1.450801920145750046e-02 -4.839053004980087280e-02 5.797830224037170410e-02 -1.478637158870697021e-01 -2.415131032466888428e-01 2.475615441799163818e-01 2.066037207841873169e-01 1.060362309217453003e-01 1.964277774095535278e-02 1.875970959663391113e-01
2.005238234996795654e-01 -8.939646184444427490e-02 1.343152970075607300e-01 4.475499689579010010e-02 1.072079166769981384e-01 -9.227726608514785767e-02 2.234641164541244507e-01 1.522418111562728882e-01 -6.261876225471496582e-02 1.348562538623809814e-01 -1.632619202136993408e-01 -2.750117480754852295e-01 4.019777476787567139e-01 2.376444488763809204e-01 2.957324981689453125e-01 -1.200371831655502319e-01 -2.526603043079376221e-01 -2.082498045638203621e-03 -1.897563934326171875e-01 2.436998933553695679e-01 -5.272356327623128891e-03 -3.459359705448150635e-02 1.602652221918106079e-01 -2.225875668227672577e-02 3.239993155002593994e-01 -1.219425350427627563e-01 -3.363298624753952026e-02 1.474445611238479614e-01 -1.192044652998447418e-02 -1.815094500780105591e-01 7.866630912758409977e-04 -1.785018444061279297e-01
-8.401530981063842773e-02 -2.505762279033660889e-01 -7.239546626806259155e-02 5.200371146202087402e-02 -5.910885706543922424e-02 -1.175627261400222778e-01 -2.081263363361358643e-01 2.736715078353881836e-01 -3.406075835227966309e-01 2.283917218446731567e-01 4.101768508553504944e-02 -1.946848779916763306e-01 3.386344611644744873e-01 2.486854791641235352e-01 -1.357938051223754883e-01 -5.563435703516006470e-02 -1.691737771034240723e-01 2.949663810431957245e-02 -1.905245333909988403e-01 -1.504915654659271240e-01 -1.734246760606765747e-01 -5.396907776594161987e-02 -1.006118655204772949e-01 -7.131871581077575684e-02 1.826020181179046631e-01 -1.358232498168945312e-01 -3.489124178886413574e-01 -8.227874338626861572e-02 -1.822423189878463745e-01 -3.791870176792144775e-02 -1.575575768947601318e-01 -6.674804538488388062e-02
2.980301380157470703e-01 3.162130340933799744e-02 -6.275370717048645020e-02 1.208258196711540222e-01 1.714394688606262207e-01 -3.601396679878234863e-01 -3.629247844219207764e-02 1.211527585983276367e-01 -4.374691247940063477e-01 -4.016658663749694824e-02 -3.008966445922851562e-01 -3.068588376045227051e-01 -7.397510856389999390e-02 3.401768505573272705e-01 3.728342056274414062e-02 8.555998653173446655e-02 -8.198074996471405029e-02 -1.473238021135330200e-01 -2.190869301557540894e-01 1.041106283664703369e-01 -8.917324244976043701e-02 5.917329713702201843e-02 4.232338443398475647e-02 2.369911968708038330e-02 -6.995588541030883789e-02 1.523375213146209717e-01 -2.050485908985137939e-01 -3.207718208432197571e-02 1.182557865977287292e-01 -1.174313575029373169e-01 9.534996002912521362e-03 -9.406149387359619141e-02
1.944978237152099609e-01 -2.851073145866394043e-01 -1.309563312679529190e-02 3.675315976142883301e-01 9.599000215530395508e-02 -2.421974241733551025e-01 -6.179400905966758728e-02 3.916327655315399170e-02 -1.602462679147720337e-01 2.469664365053176880e-01 4.318893700838088989e-02 8.477761596441268921e-02 -5.988106131553649902e-03 2.958018481731414795e-01 1.306079030036926270e-01 -3.876687586307525635e-01 -1.919067800045013428e-01 1.823196709156036377e-01 -9.732513129711151123e-02 1.513560414314270020e-01 1.057616919279098511e-01 -2.250358462333679199e-01 -1.839381307363510132e-01 -1.226526051759719849e-01 6.875370442867279053e-02 1.280228644609451294e-01 -1.389305740594863892e-01 1.795742660760879517e-01 -9.454479068517684937e-02 1.597975641489028931e-01 -3.812372684478759766e-02 7.590741384774446487e-03
1.033675596117973328e-01 3.378368541598320007e-02 -4.309705272316932678e-02 1.425579339265823364e-01 3.931765854358673096e-01 -9.692693501710891724e-02 2.030500471591949463e-01 4.909229278564453125e-02 -2.631120085716247559e-01 -8.022504299879074097e-02 2.014682292938232422e-01 -3.463064506649971008e-02 1.111230105161666870e-01 1.535685807466506958e-01 -6.387982517480850220e-02 -1.619785279035568237e-01 2.516330480575561523e-01 8.040337264537811279e-02 1.509382016956806183e-02 1.828101277351379395e-01 -1.872522830963134766e-01 -2.279556989669799805e-01 3.194645643234252930e-01 1.309654116630554199e-01 1.836535781621932983e-01 -1.051807701587677002e-01 -3.759501576423645020e-01 6.100659817457199097e-02 1.370248496532440186e-01 -1.723715364933013916e-01 -1.599316000938415527e-01 3.292157873511314392e-02
3.524610400199890137e-01 -1.259724348783493042e-01 -3.284904062747955322e-01 1.075573414564132690e-01 4.191233813762664795e-01 -2.214519977569580078e-01 7.342931348830461502e-03 9.294246323406696320e-03 -1.261908560991287231e-01 1.039840355515480042e-01 -4.569090902805328369e-02 -1.275949031114578247e-01 1.711313873529434204e-01 2.417344599962234497e-01 -6.834391970187425613e-03 -2.612981200218200684e-01 1.207099780440330505e-01 5.067436397075653076e-02 -1.562951505184173584e-01 8.829063177108764648e-02 -1.826723963022232056e-01 -7.131255418062210083e-02 5.241986736655235291e-02 -1.592052727937698364e-01 4.780681803822517395e-03 4.254635572433471680e-01 5.735524743795394897e-02 -5.627664178609848022e-02 7.740712910890579224e-02 -1.161485631018877029e-02 3.647946566343307495e-02 5.970437452197074890e-02
3.982971981167793274e-02 -8.779569715261459351e-02 -2.856121361255645752e-01 1.109634712338447571e-01 3.970351070165634155e-02 -5.699498951435089111e-02 1.255930662155151367e-01 -7.894794642925262451e-02 -9.004788845777511597e-02 1.586401611566543579e-01 -1.775109320878982544e-01 -1.525567620992660522e-01 1.811700612306594849e-01 3.067932426929473877e-01 1.531274765729904175e-01 -2.459209859371185303e-01 2.154518663883209229e-01 -7.683353126049041748e-02 -4.416115880012512207e-01 3.010101020336151123e-01 -5.664793029427528381e-02 1.567911803722381592e-01 1.624693274497985840e-01 -3.768649697303771973e-02 7.611158490180969238e-02 1.256890743970870972e-01 -3.266721591353416443e-02 1.709270328283309937e-01 8.817856013774871826e-02 3.157255426049232483e-02 2.535243034362792969e-01 2.292984277009963989e-01
5.683030933141708374e-02 -8.896456658840179443e-02 -5.054740235209465027e-02 -1.074516698718070984e-01 1.162324994802474976e-01 -8.912710845470428467e-02 8.913218975067138672e-02 1.999063193798065186e-01 -1.317815929651260376e-01 4.958449304103851318e-01 1.003120243549346924e-01 -5.865817144513130188e-02 1.216620951890945435e-01 2.775757610797882080e-01 2.421721369028091431e-01 -3.045062720775604248e-01 6.760431826114654541e-02 -4.637662693858146667e-02 -1.866042912006378174e-01 3.271033987402915955e-02 -5.775249004364013672e-02 2.618817612528800964e-02 2.184281647205352783e-01 -1.405757814645767212e-01 -6.332070380449295044e-02 -1.363655775785446167e-01 -8.468968421220779419e-02 2.632611095905303955e-01 3.242964446544647217e-01 2.018297165632247925e-01 -1.129726618528366089e-01 -1.165538057684898376e-01
-1.006864104419946671e-02 -1.411003023386001587e-01 -1.939243376255035400e-01 -9.414052963256835938e-02 1.976532489061355591e-01 -2.283629179000854492e-01 2.129446119070053101e-01 6.857997924089431763e-02 -6.572295725345611572e-02 2.070176452398300171e-01 1.346740219742059708e-02 -2.195165306329727173e-01 1.060926467180252075e-01 2.105457931756973267e-01 2.594542801380157471e-01 4.155849106609821320e-03 -1.522680819034576416e-01 2.902813553810119629e-01 -1.134937554597854614e-01 -1.036089565604925156e-02 -1.965020149946212769e-01 -3.566912934184074402e-02 4.029320180416107178e-02 -1.339523345232009888e-01 5.087124705314636230e-01 1.096641272306442261e-02 -2.047149240970611572e-01 1.976271532475948334e-02 1.138085201382637024e-01 -1.151763945817947388e-01 2.556437551975250244e-01 -3.351605683565139771e-02
3.209617137908935547e-01 -1.824008822441101074e-01 -2.753842473030090332e-01 -2.470228588208556175e-03 8.932887762784957886e-02 -1.555909365415573120e-01 1.062515303492546082e-01 1.999690085649490356e-01 -9.813829511404037476e-02 -2.051716856658458710e-02 1.844626367092132568e-01 -3.875353932380676270e-01 -9.623467922210693359e-02 3.004135489463806152e-01 1.256911009550094604e-01 -6.167310848832130432e-02 2.901810407638549805e-01 -1.283280700445175171e-01 -7.034526765346527100e-02 6.614400446414947510e-02 -1.909835040569305420e-01 -2.467644512653350830e-01 -1.243724003434181213e-01 -6.348274648189544678e-02 1.567017585039138794e-01 5.549486726522445679e-02 -9.847730398178100586e-02 7.504799216985702515e-02 -1.862312108278274536e-02 3.872119635343551636e-02 -1.506156921386718750e-01 -3.109236061573028564e-01
-1.310963332653045654e-01 -1.774577423930168152e-02 -3.052278794348239899e-02 8.608203381299972534e-02 1.303481459617614746e-01 -2.518226802349090576e-01 8.597437292337417603e-02 1.000033617019653320e-01 -7.957116514444351196e-02 -6.855901330709457397e-02 5.967097729444503784e-02 -2.448571920394897461e-01 2.585598826408386230e-01 1.806936264038085938e-01 1.200926676392555237e-02 -9.170795977115631104e-02 3.067172467708587646e-01 1.873805187642574310e-02 -1.467011570930480957e-01 3.370904028415679932e-01 -1.980217397212982178e-01 -1.383535563945770264e-01 5.542484670877456665e-02 5.246958136558532715e-02 1.609278768301010132e-01 -1.891017407178878784e-01 -1.620503515005111694e-01 1.986037790775299072e-01 -6.938243657350540161e-02 4.626353085041046143e-01 2.319080531597137451e-01 3.026732942089438438e-03
2.579001784324645996e-01 2.076187171041965485e-03 -3.404766321182250977e-01 1.237717047333717346e-01 7.641942799091339111e-02 -3.415981680154800415e-02 -9.670881181955337524e-02 -6.408736854791641235e-02 -6.838235259056091309e-02 1.529746353626251221e-01 2.109413444995880127e-01 -2.216787487268447876e-01 2.033738195896148682e-01 3.421122431755065918e-01 -2.242482006549835205e-01 -3.233442008495330811e-01 1.772680729627609253e-01 -3.334600105881690979e-02 -1.212144270539283752e-01 1.994576454162597656e-01 -1.170911118388175964e-01 5.871398746967315674e-02 3.135313838720321655e-02 -1.057219132781028748e-01 3.910980522632598877e-01 -1.990071870386600494e-02 9.307277202606201172e-02 1.208899617195129395e-01 -1.513914912939071655e-01 -7.549166912212967873e-04 8.617480844259262085e-02 1.533318608999252319e-01
-7.669656723737716675e-02 -1.617181450128555298e-01 -1.779801957309246063e-02 3.065160214900970459e-01 2.350250333547592163e-01 -7.292237877845764160e-02 2.221345454454421997e-01 6.414681673049926758e-02 -1.159684211015701294e-01 2.559340000152587891e-01 1.234550997614860535e-01 -1.347763985395431519e-01 2.750565707683563232e-01 -1.304464694112539291e-02 3.858375176787376404e-02 -4.805495217442512512e-02 3.158031404018402100e-01 7.149447500705718994e-02 -8.778506517410278320e-02 2.333497107028961182e-01 -1.282217204570770264e-01 -3.093167543411254883e-01 1.354543268680572510e-01 1.313511878252029419e-01 2.191762328147888184e-01 -1.543672531843185425e-01 -3.694082498550415039e-01 -4.615209996700286865e-02 2.569869905710220337e-02 -1.540668904781341553e-01 1.784145645797252655e-02 1.334416866302490234e-01
-6.231430917978286743e-02 -1.239185184240341187e-01 -1.759560555219650269e-01 -2.247666120529174805e-01 1.012817621231079102e-01 1.263750642538070679e-01 -2.500902712345123291e-01 1.251534074544906616e-01 -3.849668502807617188e-01 1.043866574764251709e-01 -3.175335526466369629e-01 -6.666522473096847534e-02 8.262053877115249634e-02 3.234437704086303711e-01 8.504217118024826050e-02 -7.462748885154724121e-02 1.082205474376678467e-01 1.467918753623962402e-01 -4.611010476946830750e-02 1.217343658208847046e-01 -5.549741536378860474e-02 -9.196288883686065674e-02 -2.130553685128688812e-02 -1.322849392890930176e-01 2.023307979106903076e-01 5.987481679767370224e-03 -4.252586066722869873e-01 1.602693200111389160e-01 1.608789414167404175e-01 -1.789651513099670410e-01 -5.263917148113250732e-02 1.354642659425735474e-01
-5.547791346907615662e-02 -6.267619784921407700e-03 -1.316142734140157700e-02 1.142137050628662109e-01 6.118020787835121155e-02 -1.559441536664962769e-01 -9.053958952426910400e-02 4.771923646330833435e-02 -1.495205760002136230e-01 -1.134531348943710327e-01 4.197133183479309082e-01 -3.877690732479095459e-01 3.573501706123352051e-01 3.681828081607818604e-01 -8.996216952800750732e-02 -1.006100699305534363e-01 3.914177119731903076e-01 8.555026352405548096e-02 -1.156138814985752106e-02 -4.874072223901748657e-02 6.764843314886093140e-02 -3.656575456261634827e-02 7.559688389301300049e-02 4.353199526667594910e-02 -6.558533757925033569e-02 5.855446308851242065e-02 -5.800315365195274353e-02 1.198668405413627625e-01 1.811448633670806885e-01 1.752363443374633789e-01 -1.665954589843750000e-01 -9.277061372995376587e-02
-2.949840947985649109e-02 -8.366298861801624298e-04 -2.250041812658309937e-01 2.301181703805923462e-01 3.384873569011688232e-01 -2.374871075153350830e-02 8.696987479925155640e-02 3.382873237133026123e-01 1.367068011313676834e-02 1.356607228517532349e-01 4.263077676296234131e-02 -4.728953540325164795e-01 3.128116726875305176e-01 -3.603456169366836548e-02 1.559948027133941650e-01 -2.468216717243194580e-01 9.032879769802093506e-02 -3.921002522110939026e-02 -2.692306414246559143e-02 -5.879639089107513428e-02 -1.818251162767410278e-01 -2.897420227527618408e-01 4.027890413999557495e-02 1.127850040793418884e-01 1.063812896609306335e-01 -1.023012176156044006e-01 -2.019220888614654541e-01 -4.260462522506713867e-02 1.176795884966850281e-01 5.841746926307678223e-02 3.290580585598945618e-02 -4.493138194084167480e-02
7.080527395009994507e-02 -1.860391050577163696e-01 -2.984002530574798584e-01 2.353753149509429932e-01 5.526207759976387024e-02 -3.015780150890350342e-01 8.247592300176620483e-02 -8.621586859226226807e-02 1.061078682541847229e-01 -2.975567802786827087e-02 2.224417924880981445e-01 4.381342791020870209e-03 -1.368170082569122314e-01 1.432680934667587280e-01 5.279737710952758789e-01 -1.779922842979431152e-01 3.665681183338165283e-02 4.420011863112449646e-02 -2.129871398210525513e-01 5.980140343308448792e-02 -1.390628814697265625e-01 9.142655134201049805e-02 9.732156991958618164e-02 -7.289958000183105469e-02 3.770511224865913391e-02 -4.674923792481422424e-02 -3.680921494960784912e-01 1.068314835429191589e-01 6.977298110723495483e-02 1.368651092052459717e-01 -1.622740924358367920e-01 -3.466968983411788940e-02
1.788857728242874146e-01 -2.728944830596446991e-02 -1.915656775236129761e-01 2.266599088907241821e-01 5.635111406445503235e-02 3.748159110546112061e-02 -9.692125022411346436e-02 3.747553229331970215e-01 -2.207561284303665161e-01 3.630945980548858643e-01 2.963162213563919067e-02 -2.328997701406478882e-01 9.100352227687835693e-02 3.442246094346046448e-02 8.825559169054031372e-02 -2.433590739965438843e-01 -1.399695277214050293e-01 -6.241526454687118530e-03 2.249074727296829224e-02 4.565307497978210449e-02 -7.144877314567565918e-02 -3.420457839965820312e-01 2.097480744123458862e-01 -3.051398321986198425e-02 6.821571290493011475e-02 -3.082719817757606506e-02 -3.309255838394165039e-01 -6.525731086730957031e-02 8.320034481585025787e-03 1.134416162967681885e-01 -2.259859591722488403e-01 1.999226957559585571e-01
1.148621514439582825e-01 5.534399673342704773e-02 -6.439591944217681885e-02 2.577041387557983398e-01 7.949691265821456909e-02 -4.640211537480354309e-02 2.090751230716705322e-01 -7.192593812942504883e-02 -1.755504608154296875e-01 1.370443254709243774e-01 -1.051190346479415894e-01 -9.141541272401809692e-02 2.515692077577114105e-02 2.219182550907135010e-01 2.950771749019622803e-01 -2.635299563407897949e-01 2.289118766784667969e-01 -2.569501698017120361e-01 -1.909822076559066772e-01 3.236581683158874512e-01 -2.145494669675827026e-01 2.552545666694641113e-01 2.619279623031616211e-01 -1.406296342611312866e-01 9.323375672101974487e-02 7.883699983358383179e-02 -8.406139165163040161e-02 2.165682464838027954e-01 9.051411598920822144e-02 -8.655295707285404205e-03 7.875065505504608154e-02 1.945622116327285767e-01
7.145801186561584473e-02 -4.055364057421684265e-02 -1.140186414122581482e-01 3.495748341083526611e-01 -2.114454209804534912e-01 -1.012586280703544617e-01 2.438879944384098053e-02 -3.573463112115859985e-02 -1.879652887582778931e-01 1.905405074357986450e-01 1.301169693470001221e-01 -2.303660511970520020e-01 1.231720373034477234e-01 5.345021188259124756e-02 1.662983745336532593e-01 -1.253041438758373260e-02 1.253791898488998413e-01 -1.428466290235519409e-01 -2.093055844306945801e-01 1.331644207239151001e-01 -1.479512006044387817e-01 8.173725567758083344e-03 -1.143236011266708374e-01 -2.969146668910980225e-01 2.781431376934051514e-01 -2.114686220884323120e-01 -2.490198463201522827e-01 -7.648821175098419189e-02 -2.311343513429164886e-02 2.124208658933639526e-01 3.918330669403076172e-01 -6.124409288167953491e-02
9.410627186298370361e-02 5.396552011370658875e-02 4.892965778708457947e-02 -5.118904262781143188e-02 -7.775476574897766113e-02 -1.258838474750518799e-01 2.347076125442981720e-02 1.102240160107612610e-01 -1.719565093517303467e-01 1.454902589321136475e-01 -2.143049240112304688e-01 -5.656524002552032471e-02 1.958027929067611694e-01 3.304907679557800293e-01 5.667974427342414856e-02 -2.984224259853363037e-01 1.412402391433715820e-01 1.033022478222846985e-01 -1.618434786796569824e-01 3.512565493583679199e-01 -1.827648729085922241e-01 -1.152206063270568848e-01 -7.871542870998382568e-02 6.459561735391616821e-02 -1.479206420481204987e-02 -1.198255047202110291e-01 -4.132093191146850586e-01 1.338773220777511597e-01 -9.411898441612720490e-03 3.584885597229003906e-01 1.990980207920074463e-01 1.427940744906663895e-02
8.743651211261749268e-02 -1.645180433988571167e-01 -9.852571412920951843e-03 3.245748877525329590e-01 2.394670695066452026e-01 -1.772339642047882080e-01 8.164780586957931519e-02 1.640573609620332718e-03 6.656724959611892700e-02 2.336476929485797882e-02 -4.373455047607421875e-01 -5.032144859433174133e-02 1.822197586297988892e-01 4.567855894565582275e-01 5.325956270098686218e-02 -1.946554519236087799e-02 -3.027692995965480804e-02 -4.172703996300697327e-02 -1.580674648284912109e-01 1.382620334625244141e-01 -6.330671161413192749e-02 1.353585720062255859e-01 -6.356813013553619385e-02 -4.355129599571228027e-02 1.561137139797210693e-01 -6.283199787139892578e-02 -3.704049289226531982e-01 3.330863639712333679e-02 1.215902939438819885e-01 2.526469230651855469e-01 -1.614385098218917847e-02 -5.795679055154323578e-03
-6.293249875307083130e-02 2.754121124744415283e-01 6.507401913404464722e-02 1.990655213594436646e-01 4.798639565706253052e-02 -1.319150440394878387e-02 -3.030678927898406982e-01 4.560054093599319458e-02 -1.605051159858703613e-01 2.341991811990737915e-01 -3.293468058109283447e-02 -1.531249582767486572e-01 3.919714987277984619e-01 -1.514824330806732178e-01 2.169433832168579102e-01 -1.161299422383308411e-01 6.967248022556304932e-02 -1.048453748226165771e-01 -2.158904373645782471e-01 1.279275268316268921e-01 -9.028762578964233398e-02 -2.637398242950439453e-01 -7.519139349460601807e-02 9.933889657258987427e-02 3.130290508270263672e-01 1.704992353916168213e-01 -2.987582087516784668e-01 1.359472721815109253e-01 -3.006847575306892395e-02 8.326589316129684448e-02 -4.961101710796356201e-02 1.431440412998199463e-01
9.732778370380401611e-02 -2.775713801383972168e-01 -2.677046060562133789e-01 -7.973811589181423187e-03 -1.361418962478637695e-01 -7.184378057718276978e-02 -6.307591497898101807e-02 -1.986386030912399292e-01 -1.848347932100296021e-01 3.524757027626037598e-01 1.619537919759750366e-01 -2.369172722101211548e-01 1.465267837047576904e-01 3.080636262893676758e-01 -1.530664861202239990e-01 -4.849726334214210510e-02 5.727744475007057190e-02 -3.296499699354171753e-02 1.126779168844223022e-01 -4.316050559282302856e-02 -3.185981810092926025e-01 2.008821349591016769e-03 7.716298848390579224e-02 2.924641035497188568e-02 1.385379582643508911e-01 -5.296885967254638672e-02 -2.513594925403594971e-01 -1.152664572000503540e-01 3.962489962577819824e-01 -1.576069928705692291e-02 -6.526636332273483276e-02 -6.686547398567199707e-02
9.251917153596878052e-02 -1.301810890436172485e-01 -2.793085873126983643e-01 2.105081677436828613e-01 7.202350348234176636e-02 -2.541247010231018066e-01 2.474048435688018799e-01 1.090043410658836365e-01 -3.775342181324958801e-02 1.827091127634048462e-01 2.376005500555038452e-01 -2.244316190481185913e-01 1.878536194562911987e-01 5.158057436347007751e-02 6.387729942798614502e-02 -2.185496985912322998e-01 -3.183976560831069946e-02 -9.461352229118347168e-02 -2.016113996505737305e-01 1.193686109036207199e-02 2.281644642353057861e-01 -2.231193184852600098e-01 -6.770253647118806839e-03 -2.118865847587585449e-01 2.137453407049179077e-01 -2.981069125235080719e-02 -1.831455826759338379e-01 -2.811481952667236328e-01 -1.232073903083801270e-01 1.339909434318542480e-01 -1.522347480058670044e-01 2.547023594379425049e-01
5.019604042172431946e-02 -1.091949418187141418e-01 -1.446702629327774048e-01 1.831165105104446411e-01 1.325167268514633179e-01 5.722789838910102844e-02 -7.392546534538269043e-02 3.846090137958526611e-01 -2.528730928897857666e-01 1.383839547634124756e-02 -5.689024552702903748e-02 -3.580397367477416992e-01 1.123075187206268311e-01 -8.676535449922084808e-03 2.475116997957229614e-01 -3.212782144546508789e-01 -1.129832193255424500e-01 8.045691251754760742e-02 -5.020038038492202759e-02 -4.522090777754783630e-02 -1.107396334409713745e-01 -3.807346224784851074e-01 2.390559464693069458e-01 1.226082369685173035e-01 1.274911500513553619e-02 3.189123794436454773e-02 -2.849541902542114258e-01 -6.317880004644393921e-03 1.115975528955459595e-02 1.230675056576728821e-01 8.777204900979995728e-03 1.821096241474151611e-01
2.433209121227264404e-01 -4.347150921821594238e-01 1.086251959204673767e-01 3.444382846355438232e-01 2.437586337327957153e-01 -7.838703691959381104e-02 1.074019446969032288e-01 -1.435062885284423828e-01 3.070484101772308350e-02 2.574031352996826172e-01 -6.621114164590835571e-02 -8.282542228698730469e-02 1.362294256687164307e-01 3.727023303508758545e-01 5.527319014072418213e-02 -1.967346221208572388e-01 3.186451271176338196e-02 -1.687444597482681274e-01 -2.162586450576782227e-01 2.344195991754531860e-01 -1.601637899875640869e-01 -1.200396940112113953e-02 -4.350513964891433716e-02 -9.830290824174880981e-02 2.761338371783494949e-03 6.341841816902160645e-02 -2.052554637193679810e-01 2.578246407210826874e-02 -8.064955472946166992e-02 1.328256130218505859e-01 3.342860564589500427e-02 -7.327146828174591064e-02
1.486719101667404175e-01 -3.904762864112854004e-01 -3.323153033852577209e-02 3.196571767330169678e-01 1.251003593206405640e-01 -1.689035743474960327e-01 -1.002213135361671448e-01 -8.061259984970092773e-02 -1.419931650161743164e-01 2.098236232995986938e-01 1.162172947078943253e-02 -5.593032389879226685e-02 9.888806194067001343e-02 1.502986252307891846e-01 5.720665678381919861e-02 -4.719578027725219727e-01 -1.202320754528045654e-01 9.985559433698654175e-02 3.722555562853813171e-02 2.806176543235778809e-01 -8.121149241924285889e-02 -4.049330577254295349e-02 -1.407942026853561401e-01 -1.893527954816818237e-01 8.371505141258239746e-02 -4.833252355456352234e-02 -2.636081278324127197e-01 4.353667423129081726e-02 -2.026545107364654541e-01 1.182669326663017273e-01 1.883978769183158875e-02 -1.759854108095169067e-01
-8.107456564903259277e-02 4.384845867753028870e-02 1.324108093976974487e-01 3.201033473014831543e-01 9.693422168493270874e-02 -5.099077150225639343e-02 9.303102642297744751e-02 -1.251415312290191650e-01 1.963616460561752319e-01 1.135334447026252747e-01 1.291222721338272095e-01 -4.780540466308593750e-01 4.275167286396026611e-01 1.966174542903900146e-01 1.089342311024665833e-01 -2.290536276996135712e-02 1.326011121273040771e-01 -8.282398432493209839e-02 6.938230991363525391e-02 4.023413732647895813e-02 -6.693749874830245972e-02 -2.545025646686553955e-01 4.345307871699333191e-02 -9.327937662601470947e-02 -2.660571224987506866e-02 -7.496429979801177979e-02 -3.176615536212921143e-01 1.145121678709983826e-01 1.560978870838880539e-02 -2.696658372879028320e-01 -2.622385136783123016e-02 5.501006380654871464e-04
4.788318648934364319e-02 -1.336785703897476196e-01 1.218999829143285751e-02 2.701926529407501221e-01 2.474618107080459595e-01 -3.037879168987274170e-01 1.682418137788772583e-01 2.970364689826965332e-01 2.262716740369796753e-01 1.523818075656890869e-01 -7.744713872671127319e-02 -2.536219954490661621e-01 -1.209666207432746887e-01 1.417000442743301392e-01 -7.820603996515274048e-02 -4.118881821632385254e-01 1.561117470264434814e-01 -1.319219544529914856e-02 -3.101872801780700684e-01 7.076391577720642090e-02 -1.117502823472023010e-01 -1.299105435609817505e-01 1.060419753193855286e-01 4.189496103208512068e-04 2.422722429037094116e-01 -5.321230739355087280e-02 -3.447920083999633789e-02 4.091175273060798645e-03 5.472620576620101929e-02 -3.631652332842350006e-03 2.189400047063827515e-01 3.672468662261962891e-02
1.604245603084564209e-01 2.311770245432853699e-02 2.862457334995269775e-01 4.275453388690948486e-01 1.821379661560058594e-01 -1.397300790995359421e-02 1.525496393442153931e-01 -3.781365230679512024e-02 -7.645811885595321655e-02 1.452438384294509888e-01 3.526423126459121704e-02 -7.807018607854843140e-02 1.362842135131359100e-02 2.763675525784492493e-02 2.613589763641357422e-01 -1.944593638181686401e-01 1.019622907042503357e-01 -1.071558222174644470e-01 -2.501185238361358643e-01 2.821173369884490967e-01 -8.071790635585784912e-02 -3.133928775787353516e-01 -8.294320851564407349e-02 4.022837057709693909e-02 2.846327126026153564e-01 8.022879250347614288e-03 -2.675363123416900635e-01 1.147371977567672729e-01 -9.242700040340423584e-02 -1.443025618791580200e-01 -3.262702375650405884e-02 -1.899129450321197510e-01
8.547395467758178711e-02 -1.675572246313095093e-01 -3.133181035518646240e-01 2.291261106729507446e-01 3.309287503361701965e-02 -2.673702836036682129e-01 2.586294524371623993e-02 2.784290313720703125e-01 -1.150779053568840027e-02 1.514061838388442993e-01 -1.087435614317655563e-02 -2.803590893745422363e-01 1.957039907574653625e-02 5.826225131750106812e-02 3.414197266101837158e-01 -1.693666540086269379e-02 1.026768162846565247e-01 -1.403370797634124756e-01 -1.063584163784980774e-01 1.808327734470367432e-01 -1.467571258544921875e-01 -2.105922102928161621e-01 -1.666994988918304443e-01 7.317464798688888550e-02 1.190142333507537842e-01 -2.099370807409286499e-01 -2.424564659595489502e-01 -1.639767587184906006e-01 -2.906802482903003693e-02 -2.704063653945922852e-01 -1.062527820467948914e-01 -1.957684755325317383e-01
2.367884665727615356e-01 -8.274637162685394287e-02 -2.379203140735626221e-01 2.976868450641632080e-01 -2.924248576164245605e-02 -1.123361056670546532e-03 -2.224511839449405670e-02 1.307163387537002563e-01 2.300844192504882812e-01 -9.093120694160461426e-02 2.624909020960330963e-02 -2.469852715730667114e-01 1.697610914707183838e-01 4.085929393768310547e-01 -3.090487979352474213e-02 -6.153936684131622314e-02 1.872276216745376587e-01 1.113654151558876038e-01 6.093405559659004211e-02 9.599975310266017914e-03 -1.395551208406686783e-02 -2.379390895366668701e-01 -6.840209010988473892e-03 -3.639686107635498047e-02 2.389163970947265625e-01 -3.592507913708686829e-02 -3.215335011482238770e-01 6.382974237203598022e-02 -2.829645872116088867e-01 -2.192226499319076538e-01 -1.775059700012207031e-01 -1.229109019041061401e-01
4.764427989721298218e-02 -5.448553338646888733e-02 -2.377762496471405029e-01 3.224059939384460449e-01 -2.379444427788257599e-02 -1.787103563547134399e-01 -1.637122929096221924e-01 -6.311418861150741577e-02 8.935856074094772339e-02 -3.608594834804534912e-02 2.632980644702911377e-01 -2.476072460412979126e-01 3.749020397663116455e-02 1.294825375080108643e-01 2.991348206996917725e-01 1.181520894169807434e-01 1.879379004240036011e-01 8.701505511999130249e-02 -1.059925369918346405e-02 2.399891018867492676e-01 -1.249682828783988953e-01 1.243006810545921326e-01 1.722303479909896851e-01 -1.820532828569412231e-01 2.577850408852100372e-02 4.319446906447410583e-02 -4.275298416614532471e-01 2.052228748798370361e-01 1.420817673206329346e-01 2.031713426113128662e-01 -1.614769995212554932e-01 3.359710332006216049e-03
1.654445379972457886e-01 1.048487052321434021e-02 -1.992413699626922607e-01 1.878045052289962769e-01 -4.021332133561372757e-03 2.003992944955825806e-01 -2.751209028065204620e-02 2.953932583332061768e-01 -8.751156926155090332e-02 3.467455878853797913e-02 -1.717461496591567993e-01 -3.559679090976715088e-01 3.172160387039184570e-01 1.751829236745834351e-01 4.829169809818267822e-01 2.104039490222930908e-02 1.330057382583618164e-01 6.945752352476119995e-02 1.912760920822620392e-02 1.654383242130279541e-01 -5.539809912443161011e-02 -1.633892804384231567e-01 -1.382486149668693542e-02 1.074217110872268677e-01 2.123088985681533813e-01 -8.499883115291595459e-02 -1.987600773572921753e-01 2.592262811958789825e-02 2.037221938371658325e-01 -1.080760806798934937e-01 4.318482056260108948e-02 7.203059736639261246e-03
1.887208223342895508e-01 -3.784028068184852600e-02 -1.742416322231292725e-01 1.025431379675865173e-01 -1.252953410148620605e-01 -9.655088931322097778e-02 2.634573280811309814e-01 -9.048306941986083984e-02 -2.515975618734955788e-03 1.255884617567062378e-01 -4.012121818959712982e-03 -3.203457295894622803e-01 2.262783609330654144e-02 3.557477891445159912e-01 1.961406618356704712e-01 -1.381817460060119629e-01 3.533416688442230225e-01 -1.832577437162399292e-01 -1.129569634795188904e-01 -1.888740658760070801e-01 7.686059921979904175e-02 -2.266208380460739136e-01 8.456701040267944336e-02 -1.223454475402832031e-01 3.158590495586395264e-01 1.629759371280670166e-01 -1.114354208111763000e-01 9.654605388641357422e-02 2.808956615626811981e-02 -1.025970559567213058e-02 -2.199931442737579346e-01 -1.811075657606124878e-01
1.403833776712417603e-01 -1.901956461369991302e-02 -1.164917349815368652e-01 8.455976843833923340e-02 -9.591503441333770752e-02 -2.842562794685363770e-01 3.076493442058563232e-01 -1.413559541106224060e-02 -1.127143576741218567e-01 1.216467097401618958e-01 3.169527351856231689e-01 -2.175983488559722900e-01 6.371266394853591919e-02 3.176041245460510254e-01 2.277793884277343750e-01 -1.580970883369445801e-01 2.450629025697708130e-01 -1.295871683396399021e-03 -1.071684509515762329e-01 -6.239944696426391602e-02 2.683916091918945312e-01 -2.269131690263748169e-01 -2.550201863050460815e-02 -1.843893080949783325e-01 1.343235075473785400e-01 2.839955985546112061e-01 -1.788371056318283081e-01 -4.296508058905601501e-02 -7.209511846303939819e-02 1.402355432510375977e-01 -7.929070293903350830e-02 -1.412623971700668335e-01
-7.026409357786178589e-02 -2.028211206197738647e-01 -3.121804594993591309e-01 1.632880270481109619e-01 -6.131812115199863911e-04 -1.145578026771545410e-01 -9.824140369892120361e-02 2.711390331387519836e-02 -2.258845418691635132e-01 2.138729095458984375e-01 1.169737279415130615e-01 -2.545350790023803711e-01 -1.616428941488265991e-01 2.335951626300811768e-01 1.517226640135049820e-02 -3.218917921185493469e-02 9.198786318302154541e-02 -2.783067524433135986e-01 -2.755450606346130371e-01 1.462135165929794312e-01 -1.983320116996765137e-01 -2.595904171466827393e-01 -4.811825230717658997e-03 1.129060611128807068e-01 1.541682332754135132e-02 -3.237863183021545410e-01 -8.288539201021194458e-02 3.050290048122406006e-01 8.009728789329528809e-02 1.557258218526840210e-01 8.052901178598403931e-02 -6.516256928443908691e-02
-8.676533401012420654e-02 8.360724896192550659e-02 -4.761783406138420105e-02 1.116270497441291809e-01 1.326768547296524048e-01 -9.227327257394790649e-02 5.886247754096984863e-02 1.198872774839401245e-01 1.552752852439880371e-01 -6.901364028453826904e-02 2.003136277198791504e-01 -3.094736635684967041e-01 2.058956623077392578e-01 1.311050355434417725e-01 9.729336947202682495e-02 -2.077237367630004883e-01 2.836378812789916992e-01 -9.399127215147018433e-02 2.543405592441558838e-01 9.290405362844467163e-02 3.852700069546699524e-02 -1.487891227006912231e-01 1.522917766124010086e-02 -1.890264749526977539e-01 9.450593590736389160e-02 1.978534013032913208e-01 -5.028904676437377930e-01 -1.319996640086174011e-02 3.090184926986694336e-01 -4.475714266300201416e-02 -1.502116918563842773e-01 -8.017787337303161621e-02
-3.283832222223281860e-02 -2.554083168506622314e-01 6.260024011135101318e-02 2.715892791748046875e-01 4.448161274194717407e-02 -2.770050056278705597e-02 -6.383199244737625122e-02 2.120604515075683594e-01 -5.672989785671234131e-02 1.673685610294342041e-01 -2.572433650493621826e-01 1.929577142000198364e-01 1.526662260293960571e-01 -7.031397521495819092e-02 1.561917066574096680e-01 -2.941254675388336182e-01 -1.299920375458896160e-03 2.069060355424880981e-01 1.135272979736328125e-01 -1.451533883810043335e-01 1.657137088477611542e-02 -7.429683953523635864e-02 -6.927395612001419067e-02 -1.629228144884109497e-01 2.138813585042953491e-01 4.744198545813560486e-02 -5.214179754257202148e-01 1.671025753021240234e-01 1.949796527624130249e-01 5.351673346012830734e-03 1.749399006366729736e-01 -8.488063700497150421e-03
2.122250795364379883e-01 -8.425561338663101196e-02 5.356077477335929871e-02 1.493577472865581512e-02 2.262170612812042236e-01 -1.999507844448089600e-01 -1.869933307170867920e-01 -1.560138016939163208e-01 -3.645069599151611328e-01 -1.969511061906814575e-01 -4.507551714777946472e-02 -1.319348067045211792e-01 2.097264081239700317e-01 2.616382241249084473e-01 -1.819906942546367645e-02 -1.647296845912933350e-01 3.900187090039253235e-02 -8.199744671583175659e-02 -4.578008353710174561e-01 -8.132582157850265503e-02 -3.725635353475809097e-03 -2.949237590655684471e-03 1.306242346763610840e-01 -3.149384632706642151e-02 -2.854559011757373810e-02 -3.872041776776313782e-02 -2.486237883567810059e-01 -8.354783058166503906e-02 2.351759374141693115e-01 -2.622863948345184326e-01 9.094473719596862793e-02 -1.315660774707794189e-01
1.607485860586166382e-01 -6.798315793275833130e-03 -2.647086083889007568e-01 3.115639090538024902e-01 -2.921443991363048553e-02 -9.616427123546600342e-02 6.276617199182510376e-02 3.184340894222259521e-02 -8.362908661365509033e-02 1.805907189846038818e-01 4.684410989284515381e-02 -4.298110008239746094e-01 3.173138499259948730e-01 -9.163265675306320190e-02 -1.296476423740386963e-01 -3.750123083591461182e-02 1.688806712627410889e-01 1.312343217432498932e-02 -1.214048936963081360e-01 -1.792877912521362305e-01 -3.186750411987304688e-01 -1.405375897884368896e-01 2.237289845943450928e-01 9.440483897924423218e-02 -4.244833067059516907e-02 -2.293587923049926758e-01 -2.615711688995361328e-01 -3.063849359750747681e-02 -8.772563189268112183e-02 -2.102185338735580444e-01 7.951615750789642334e-02 1.595499552786350250e-02
-4.217386990785598755e-02 -3.040063083171844482e-01 -2.166528254747390747e-01 1.204637694172561169e-03 3.203924372792243958e-02 9.912388771772384644e-02 -8.679559081792831421e-02 -3.716616332530975342e-02 -4.003581404685974121e-01 3.711982816457748413e-02 1.184209287166595459e-01 -2.937905788421630859e-01 1.448339074850082397e-01 1.716953366994857788e-01 2.443137019872665405e-01 -7.730118185281753540e-02 1.817162483930587769e-01 -6.102649495005607605e-03 -2.050675153732299805e-01 1.344505399465560913e-01 -1.133910790085792542e-01 -2.272406779229640961e-02 2.069119513034820557e-01 2.781075835227966309e-01 -2.130437046289443970e-01 -2.257137298583984375e-01 -2.482044994831085205e-01 2.120079547166824341e-01 2.882913500070571899e-02 8.643914014101028442e-02 -1.175037696957588196e-01 -9.621828049421310425e-02
2.672524154186248779e-01 -1.025279685854911804e-01 -3.492107391357421875e-01 1.182133778929710388e-01 3.827641904354095459e-01 -9.205675870180130005e-02 7.855892926454544067e-02 1.478279829025268555e-01 5.379026755690574646e-03 2.791010588407516479e-02 1.271671652793884277e-01 1.129179671406745911e-01 1.266051679849624634e-01 3.643665611743927002e-01 -1.664880812168121338e-01 -1.494030207395553589e-01 -4.717253893613815308e-02 1.745302826166152954e-01 -1.198094263672828674e-01 -2.951504662632942200e-02 -9.874052368104457855e-03 -1.563940644264221191e-01 -1.490275189280509949e-02 -1.214602142572402954e-01 1.622726768255233765e-01 2.533915936946868896e-01 -1.142114624381065369e-01 2.739292681217193604e-01 2.231344580650329590e-01 6.345075368881225586e-02 4.459660127758979797e-02 2.206923067569732666e-01
-9.389048814773559570e-02 1.112439483404159546e-01 -2.740682959556579590e-01 3.772423267364501953e-01 1.596289724111557007e-01 1.152448132634162903e-01 -5.020008236169815063e-02 1.737080067396163940e-01 -2.205114439129829407e-02 -2.011013217270374298e-02 -5.397075414657592773e-02 -7.004415243864059448e-02 3.651149570941925049e-01 2.125343829393386841e-01 2.512297332286834717e-01 -1.379919201135635376e-01 9.037829190492630005e-02 4.404547065496444702e-02 4.292540252208709717e-02 -6.085386127233505249e-02 -6.910984218120574951e-02 -9.309970587491989136e-02 -5.603943765163421631e-02 -3.871526569128036499e-02 -6.219373270869255066e-02 1.087157055735588074e-01 -3.969488739967346191e-01 -2.390223927795886993e-02 -2.702536582946777344e-01 -2.729919552803039551e-01 -2.373567819595336914e-01 -9.547554701566696167e-02
4.861747380346059799e-03 1.552788615226745605e-01 -6.165463849902153015e-02 7.418231666088104248e-02 2.380130253732204437e-02 -4.259773790836334229e-01 1.865731738507747650e-02 7.973057776689529419e-02 1.688483916223049164e-02 2.686666250228881836e-01 2.298074588179588318e-02 -4.530172049999237061e-02 3.555526733398437500e-01 6.901703774929046631e-02 3.578324243426322937e-02 -2.621871531009674072e-01 2.354315817356109619e-01 -3.511573374271392822e-02 -2.381911575794219971e-01 1.241543963551521301e-01 -2.402618378400802612e-01 -1.064955741167068481e-01 9.103173390030860901e-03 1.091521531343460083e-01 4.072254151105880737e-02 -1.885841339826583862e-01 -3.028544187545776367e-01 4.618880152702331543e-02 6.469827890396118164e-02 2.485987991094589233e-01 2.588572204113006592e-01 1.662411093711853027e-01
2.296050079166889191e-02 1.157821267843246460e-01 -1.326899975538253784e-01 1.153509542346000671e-01 9.506227076053619385e-02 5.706452578306198120e-02 8.787848800420761108e-02 4.047775566577911377e-01 -1.684680283069610596e-01 4.288410767912864685e-02 -3.191408142447471619e-02 -4.620073437690734863e-01 1.239552721381187439e-01 1.736812293529510498e-01 1.486560255289077759e-01 -1.366613805294036865e-01 2.068867906928062439e-02 2.227721922099590302e-02 8.250036090612411499e-02 4.496685042977333069e-02 2.064553499221801758e-01 -1.637893170118331909e-01 1.626658439636230469e-01 -1.438616663217544556e-01 -1.083313114941120148e-02 -2.376301437616348267e-01 -4.608549177646636963e-01 -4.610943421721458435e-02 1.625723540782928467e-01 5.737546086311340332e-02 -8.569401502609252930e-02 -7.599506527185440063e-02
2.004157751798629761e-01 3.447304666042327881e-02 -2.020099461078643799e-01 2.542457580566406250e-01 2.472082376480102539e-01 4.278839007019996643e-02 1.361119300127029419e-01 -1.360838860273361206e-01 -2.824658751487731934e-01 1.188926622271537781e-01 -1.319542974233627319e-01 -1.903356462717056274e-01 -7.916587591171264648e-02 4.773121699690818787e-02 1.340393722057342529e-01 -2.254707813262939453e-01 3.042298555374145508e-01 -1.826750338077545166e-01 -1.726749241352081299e-01 1.574262082576751709e-01 -2.439755350351333618e-01 1.554631143808364868e-01 2.151984274387359619e-01 -1.927595138549804688e-01 1.640707999467849731e-01 1.433889567852020264e-01 -1.136808022856712341e-01 1.465645432472229004e-01 7.256089895963668823e-02 -1.397857218980789185e-01 1.108272746205329895e-01 2.482744455337524414e-01
1.289770156145095825e-01 1.663966625928878784e-01 -3.996256291866302490e-01 2.831054031848907471e-01 1.301379501819610596e-01 -3.350654989480972290e-02 5.242798849940299988e-02 3.025580644607543945e-01 -1.846203813329339027e-03 8.468370884656906128e-02 -4.537343233823776245e-02 -7.600520551204681396e-02 9.290192276239395142e-02 1.727622598409652710e-01 -6.155291106551885605e-03 -1.194422096014022827e-01 4.603379964828491211e-02 1.575888991355895996e-01 1.289980858564376831e-01 2.256884425878524780e-01 -1.304894536733627319e-01 -2.127466499805450439e-01 1.540367305278778076e-01 -5.506204252014867961e-05 7.254557311534881592e-02 2.126045376062393188e-01 -3.340038359165191650e-01 -2.095578163862228394e-01 7.000427693128585815e-02 3.233807086944580078e-01 -1.860488653182983398e-01 -7.152212411165237427e-02
2.609067261219024658e-01 -1.879957765340805054e-01 -2.442895434796810150e-02 2.208095788955688477e-02 2.485713176429271698e-02 -1.465759426355361938e-01 -8.401690423488616943e-02 -1.414201408624649048e-01 -9.628202021121978760e-02 5.791505333036184311e-03 1.635183244943618774e-01 -2.777040898799896240e-01 1.727955788373947144e-01 -5.217982083559036255e-02 3.826035186648368835e-03 -6.718719750642776489e-02 -5.758078396320343018e-02 -5.381282535381615162e-04 -4.129669070243835449e-01 1.633428037166595459e-01 8.910669386386871338e-02 -4.993204027414321899e-02 2.157144434750080109e-02 -1.629017591476440430e-01 1.755009442567825317e-01 -1.051657497882843018e-01 -4.621193110942840576e-01 1.134515181183815002e-01 3.224099576473236084e-01 5.346851795911788940e-02 2.048081457614898682e-01 2.026211023330688477e-01
2.322641313076019287e-01 2.020367048680782318e-02 3.361032810062170029e-03 2.843890786170959473e-01 4.880138114094734192e-02 -9.199009090662002563e-02 9.714613854885101318e-02 1.758886873722076416e-01 -9.856363385915756226e-02 3.098017275333404541e-01 1.592424511909484863e-01 -3.725713193416595459e-01 1.901366859674453735e-01 1.431714743375778198e-01 -1.468933820724487305e-01 2.803177013993263245e-02 2.505641579627990723e-01 2.331159263849258423e-01 -1.990793049335479736e-01 -5.468702688813209534e-02 -2.681695818901062012e-01 -1.343309581279754639e-01 6.561521440744400024e-02 -1.700510978698730469e-01 -2.890864014625549316e-01 7.918862253427505493e-02 -1.727827340364456177e-01 -9.063193202018737793e-02 7.722549606114625931e-03 -1.763781756162643433e-01 1.339541524648666382e-01 6.864845007658004761e-02
2.076190896332263947e-02 7.833231985569000244e-02 -3.162465989589691162e-01 3.526627719402313232e-01 1.105051115155220032e-01 -1.677572876214981079e-01 8.252841234207153320e-02 3.642630875110626221e-01 -9.384510666131973267e-02 2.510160021483898163e-02 1.031397730112075806e-01 -4.263666570186614990e-01 2.212044000625610352e-01 7.232206314802169800e-02 2.979404032230377197e-01 -1.482187360525131226e-01 9.301976859569549561e-02 -3.552449867129325867e-02 2.536253444850444794e-02 1.685809940099716187e-01 -1.059956382960081100e-02 -1.826290637254714966e-01 -5.381307378411293030e-02 8.491291105747222900e-02 2.359760738909244537e-02 -9.683978557586669922e-02 -2.425367534160614014e-01 -1.033375561237335205e-01 1.345596760511398315e-01 -3.911714628338813782e-02 -1.729863584041595459e-01 -1.043440774083137512e-01
2.796231210231781006e-01 1.461383886635303497e-02 -2.740052640438079834e-01 5.854665488004684448e-02 2.335616052150726318e-01 -1.412049382925033569e-01 -5.167843401432037354e-02 -1.175729110836982727e-01 6.425680220127105713e-02 -1.953887566924095154e-02 -9.223151952028274536e-02 -4.187162816524505615e-01 2.924774289131164551e-01 3.106757402420043945e-01 2.830956876277923584e-01 -3.467897772789001465e-01 -1.490519847720861435e-02 1.232167482376098633e-01 -6.591532379388809204e-02 8.222519606351852417e-02 -1.443759948015213013e-01 -7.164694368839263916e-02 1.247583031654357910e-01 -7.264322042465209961e-02 -1.351663619279861450e-01 2.409557700157165527e-01 1.464448031038045883e-02 1.163326948881149292e-01 -9.932945482432842255e-03 1.054114773869514465e-01 2.557651512324810028e-02 7.762595266103744507e-02
1.921592056751251221e-01 -3.083220124244689941e-01 -1.469644606113433838e-01 2.256229147315025330e-02 2.487488090991973877e-01 1.022413000464439392e-02 -3.690083026885986328e-01 1.618807613849639893e-01 -2.269170135259628296e-01 1.870255470275878906e-01 -3.228218555450439453e-01 -7.239084690809249878e-02 2.480805963277816772e-01 3.077832460403442383e-01 8.765556849539279938e-03 -1.646288931369781494e-01 2.646515145897865295e-03 5.593775585293769836e-02 -4.494599625468254089e-02 2.036915123462677002e-01 -2.456552237272262573e-01 1.236521080136299133e-02 1.132259890437126160e-01 6.575459986925125122e-02 1.889133900403976440e-01 -8.328460901975631714e-02 -1.934779882431030273e-01 -8.189436630345880985e-04 1.691192388534545898e-01 2.327943593263626099e-02 8.988363295793533325e-02 -2.454598620533943176e-02
3.166879415512084961e-01 -2.322007417678833008e-01 -5.616015940904617310e-02 2.580392062664031982e-01 1.961652375757694244e-02 -8.393615484237670898e-02 -4.357585683465003967e-02 2.467544749379158020e-02 -2.148354500532150269e-01 2.614333629608154297e-01 -3.957124054431915283e-02 -1.736551672220230103e-01 -3.178475424647331238e-02 1.258767694234848022e-01 1.439351737499237061e-01 -3.750150799751281738e-01 -7.345133274793624878e-02 1.163518652319908142e-01 1.120362151414155960e-02 3.124598264694213867e-01 9.298782795667648315e-02 -8.397701382637023926e-02 -1.000538188964128494e-02 -2.790966629981994629e-01 2.130872905254364014e-01 1.989521533250808716e-01 -1.025634557008743286e-01 2.147747427225112915e-01 -2.051558494567871094e-01 -9.106077998876571655e-02 4.115373268723487854e-02 -1.938796639442443848e-01
-3.776199370622634888e-02 -5.394936352968215942e-02 -3.027750551700592041e-01 2.416751235723495483e-01 1.221619918942451477e-01 -1.364044696092605591e-01 1.794920414686203003e-01 -1.451814621686935425e-01 -6.390012055635452271e-02 1.136831566691398621e-01 -2.574425935745239258e-02 -3.625037074089050293e-01 -4.954381287097930908e-02 2.091674804687500000e-01 -1.837403886020183563e-02 -4.707094132900238037e-01 -1.833537220954895020e-01 1.472844332456588745e-01 -8.340261876583099365e-02 1.269133388996124268e-01 2.213828414678573608e-01 -6.336844712495803833e-02 -1.993187516927719116e-01 -2.183386236429214478e-01 2.682617306709289551e-02 1.943570561707019806e-02 -2.373162955045700073e-01 -4.785612598061561584e-02 9.989905357360839844e-02 -7.629185169935226440e-02 6.196765229105949402e-02 2.083815336227416992e-01
-1.632705479860305786e-01 -1.209838017821311951e-01 -5.563664063811302185e-02 3.638440668582916260e-01 1.731943041086196899e-01 -1.229605600237846375e-01 2.532459199428558350e-01 -9.291362017393112183e-02 -1.822926104068756104e-01 1.376720070838928223e-01 -4.049424454569816589e-02 -1.866394430398941040e-01 3.793739080429077148e-01 -2.532305661588907242e-03 2.673333287239074707e-01 -2.497696727514266968e-01 1.393396854400634766e-01 -2.722103893756866455e-02 -1.019725054502487183e-01 -3.797339042648673058e-03 -3.566116690635681152e-01 8.424222469329833984e-02 -3.311251401901245117e-01 -1.088987141847610474e-01 8.890007436275482178e-02 -7.538457214832305908e-02 -1.124123781919479370e-01 1.249718293547630310e-01 -7.189229130744934082e-02 4.180515930056571960e-02 4.636476282030344009e-03 6.152616813778877258e-02
2.462789267301559448e-01 -1.615772396326065063e-01 -1.931972354650497437e-01 1.794255077838897705e-01 -6.430986523628234863e-02 -3.537409752607345581e-02 2.337673604488372803e-01 8.295781910419464111e-02 2.575163170695304871e-02 2.783620357513427734e-02 5.671392753720283508e-02 -1.982719004154205322e-01 -1.138929743319749832e-02 3.850963115692138672e-01 2.460067570209503174e-01 -2.397740930318832397e-01 3.383967578411102295e-01 -1.730604469776153564e-01 -3.944742307066917419e-02 -1.938740760087966919e-01 8.182097226381301880e-02 -2.079240232706069946e-01 1.015534847974777222e-01 -3.706085681915283203e-02 1.818812042474746704e-01 1.308183968067169189e-01 -2.058820873498916626e-01 -1.582239009439945221e-02 -1.709831655025482178e-01 5.737656727433204651e-02 -2.703523635864257812e-01 -1.507634967565536499e-01
-1.998448371887207031e-02 1.196362525224685669e-01 -3.382645845413208008e-01 1.147675886750221252e-01 1.770748198032379150e-01 -1.836185604333877563e-01 1.646951287984848022e-01 3.673745393753051758e-01 -1.108215302228927612e-01 4.205087199807167053e-02 1.238311920315027237e-02 -3.190936446189880371e-01 2.468666583299636841e-01 1.811838001012802124e-01 2.873379290103912354e-01 -1.497855931520462036e-01 1.016303822398185730e-01 -2.992070838809013367e-02 -9.906315803527832031e-02 -1.547780004329979420e-03 -4.434880614280700684e-02 -1.974341273307800293e-01 -1.158516556024551392e-01 1.204136610031127930e-01 1.304447203874588013e-01 -1.598535329103469849e-01 -2.678210735321044922e-01 -4.713150858879089355e-02 1.686804592609405518e-01 -1.730476468801498413e-01 -4.344398155808448792e-03 -2.256017327308654785e-01
9.302860498428344727e-02 -2.976533770561218262e-01 -6.690294295549392700e-02 1.675470024347305298e-01 -4.551925230771303177e-03 4.703582450747489929e-02 -2.765890955924987793e-01 5.071908980607986450e-02 -3.997896015644073486e-01 1.019163355231285095e-01 -3.909385576844215393e-02 4.500057548284530640e-02 5.878435447812080383e-02 1.965830475091934204e-01 1.676484383642673492e-02 -2.477291077375411987e-01 1.567835956811904907e-01 6.191650871187448502e-03 -1.312423199415206909e-01 -3.082269728183746338e-01 -3.137249648571014404e-01 1.189691200852394104e-02 9.535674005746841431e-02 -1.198486909270286560e-01 2.511005103588104248e-01 -1.102942693978548050e-02 -8.070287853479385376e-02 2.685328125953674316e-01 9.990758448839187622e-02 2.557835541665554047e-02 2.652210928499698639e-02 -3.152225315570831299e-01
-1.038748994469642639e-01 -1.232535690069198608e-01 1.405631750822067261e-02 1.613204479217529297e-01 3.037350475788116455e-01 -1.485853195190429688e-01 -1.370660066604614258e-01 2.182451039552688599e-01 -1.029668971896171570e-01 1.070373281836509705e-01 -2.227481007575988770e-01 -2.069643139839172363e-01 -5.824414081871509552e-03 4.376411437988281250e-03 1.958849877119064331e-01 -5.393255352973937988e-01 2.524822950363159180e-01 -2.657479643821716309e-01 -4.714253544807434082e-02 2.453528530895709991e-02 -1.945524513721466064e-01 6.205579638481140137e-02 2.750721871852874756e-01 5.849361419677734375e-02 1.034794151782989502e-01 4.014266654849052429e-02 -8.971700817346572876e-02 -1.211977303028106689e-01 7.915306091308593750e-02 -8.056011050939559937e-02 2.294466085731983185e-02 -1.300745755434036255e-01
3.411162495613098145e-01 3.225101530551910400e-02 -1.250976324081420898e-01 8.662445843219757080e-02 -2.603573352098464966e-02 -5.254375934600830078e-01 -5.538163334131240845e-02 1.638809889554977417e-01 -4.128936529159545898e-01 9.172366000711917877e-03 -2.660131454467773438e-01 -2.704421579837799072e-01 8.769520372152328491e-02 2.456069737672805786e-01 -3.019367158412933350e-02 -7.803714275360107422e-02 -2.261141128838062286e-02 6.970293074846267700e-02 -1.469442397356033325e-01 -5.376612767577171326e-02 -2.142269164323806763e-01 -5.997310578823089600e-02 -4.621479287743568420e-02 2.272155397804453969e-04 -6.865486502647399902e-02 1.811119914054870605e-01 -1.175527721643447876e-01 -1.109106931835412979e-03 1.705265976488590240e-02 -1.262599080801010132e-01 -1.177942156791687012e-01 1.887098141014575958e-02
3.079526722431182861e-01 -1.246156543493270874e-01 -4.066746681928634644e-02 1.051043421030044556e-01 -6.733744591474533081e-02 -2.466803044080734253e-01 2.537626326084136963e-01 1.551043838262557983e-01 -1.874575763940811157e-01 -1.170763839036226273e-02 2.258667945861816406e-01 -3.097669184207916260e-01 -3.655734471976757050e-03 3.421199023723602295e-01 2.638045549392700195e-01 -8.841485530138015747e-02 1.247752159833908081e-01 -1.649793535470962524e-01 -2.592488937079906464e-02 -2.227718532085418701e-01 1.744968257844448090e-02 -1.036282256245613098e-01 -1.852136403322219849e-01 -1.339060515165328979e-01 1.308226585388183594e-01 1.845736503601074219e-01 -2.114846110343933105e-01 2.367833815515041351e-02 -1.489038318395614624e-01 8.694192767143249512e-02 -1.072785705327987671e-01 -2.287044078111648560e-01
1.022400483489036560e-01 -8.963464945554733276e-02 -1.505246572196483612e-02 1.709049344062805176e-01 1.780375838279724121e-01 -1.062776073813438416e-01 -1.899542510509490967e-01 1.416587233543395996e-01 -1.573439836502075195e-01 -1.422600299119949341e-01 -1.150151118636131287e-01 -1.355647742748260498e-01 9.896963089704513550e-02 1.869406253099441528e-01 1.618722379207611084e-01 -3.531912565231323242e-01 1.946858912706375122e-01 -2.436094284057617188e-01 1.311778724193572998e-01 -2.229240387678146362e-01 -1.764905154705047607e-01 -1.354866772890090942e-01 2.826058678328990936e-02 3.498248383402824402e-02 1.941385418176651001e-01 6.458908319473266602e-02 -3.684773445129394531e-01 -3.074668049812316895e-01 -2.867821417748928070e-02 6.206121668219566345e-02 2.676708698272705078e-01 1.283439099788665771e-01
2.864489555358886719e-01 -2.527831792831420898e-01 -4.918818920850753784e-02 1.401266157627105713e-01 2.055084705352783203e-01 -2.416275143623352051e-01 2.058140747249126434e-02 -9.944909811019897461e-02 -2.103607356548309326e-01 -1.468740217387676239e-02 2.049983665347099304e-02 3.409463912248611450e-02 3.187400996685028076e-01 1.384660899639129639e-01 1.220543906092643738e-01 -4.178586304187774658e-01 -8.143253624439239502e-02 -1.454899907112121582e-01 -2.993810921907424927e-03 -1.041128486394882202e-01 -2.074864953756332397e-01 -1.722946390509605408e-02 1.415122002363204956e-01 -2.839443385601043701e-01 2.346664667129516602e-02 2.588259577751159668e-01 -1.297203004360198975e-01 1.865175962448120117e-01 3.303982689976692200e-02 -2.274173349142074585e-01 -8.928354829549789429e-02 -4.643158242106437683e-02
1.225023344159126282e-01 -9.800092875957489014e-02 -5.217068642377853394e-02 3.012848496437072754e-01 1.091810688376426697e-01 -9.302871674299240112e-02 -1.146828569471836090e-02 3.731507360935211182e-01 -2.630453109741210938e-01 3.992616012692451477e-02 -7.101990282535552979e-02 -2.519828081130981445e-01 1.159142106771469116e-01 8.653859794139862061e-02 8.927083015441894531e-02 -1.856779158115386963e-01 4.431339725852012634e-02 -3.085509315133094788e-02 -1.283835619688034058e-01 5.814708024263381958e-02 -6.583948433399200439e-02 -3.684382140636444092e-01 2.534608542919158936e-01 8.254791796207427979e-02 -7.268682238645851612e-04 -2.082275301218032837e-01 -2.404916286468505859e-01 -3.084612265229225159e-02 7.888250052928924561e-02 1.280474960803985596e-01 -2.769180238246917725e-01 2.896271049976348877e-01
2.111935019493103027e-01 -2.379034012556076050e-01 -1.032491251826286316e-01 1.424191594123840332e-01 1.294011063873767853e-02 -5.520640686154365540e-02 -1.892939805984497070e-01 2.036716341972351074e-01 -2.511870563030242920e-01 1.127357129007577896e-02 -3.437286987900733948e-02 -2.613602280616760254e-01 1.746859252452850342e-01 5.916889384388923645e-02 1.075963899493217468e-01 -3.427436053752899170e-01 -2.097509354352951050e-01 1.923009008169174194e-01 2.146504120901226997e-03 -1.276050955057144165e-01 -1.565271615982055664e-01 2.210923284292221069e-02 2.797083556652069092e-01 2.129450887441635132e-01 2.088307738304138184e-01 -2.895540595054626465e-01 -2.899309992790222168e-01 1.960443565621972084e-03 2.735985815525054932e-02 4.651683568954467773e-02 -1.301757097244262695e-01 1.197440475225448608e-01
2.096322923898696899e-01 -3.117711842060089111e-01 -1.993328034877777100e-01 1.021968349814414978e-01 1.077115759253501892e-01 -3.001101613044738770e-01 -1.179044544696807861e-01 1.397951841354370117e-01 -2.291976846754550934e-02 -7.716747373342514038e-02 -2.813691198825836182e-01 -1.743140667676925659e-01 3.285313546657562256e-01 2.334625273942947388e-01 2.917551696300506592e-01 -3.148505687713623047e-01 3.720693662762641907e-02 -9.373953938484191895e-02 -2.627827599644660950e-02 -1.731254346668720245e-02 -7.683044672012329102e-02 -1.954863034188747406e-02 1.915322542190551758e-01 2.638981677591800690e-03 4.470786079764366150e-02 3.244749903678894043e-01 4.121486470103263855e-02 9.157505631446838379e-02 5.149027705192565918e-02 9.878747165203094482e-02 -1.438162177801132202e-01 7.899469137191772461e-02
-1.359574496746063232e-01 -3.218896090984344482e-01 1.318399421870708466e-02 9.249690175056457520e-02 2.758248150348663330e-01 -5.454040691256523132e-02 5.119284987449645996e-02 9.103527292609214783e-03 -9.046759456396102905e-02 3.592975437641143799e-01 1.657488346099853516e-01 -2.452173531055450439e-01 -1.613280028104782104e-01 3.896058797836303711e-01 2.580376863479614258e-01 1.091417819261550903e-01 -6.454735994338989258e-02 6.620334088802337646e-02 -1.530465781688690186e-01 3.780491650104522705e-02 -1.383036822080612183e-01 -2.127818912267684937e-01 2.431633770465850830e-01 -5.924467928707599640e-03 -1.883080005645751953e-01 -1.534378342330455780e-02 -2.492857128381729126e-01 -4.230415076017379761e-02 1.560990363359451294e-01 1.541143953800201416e-01 2.931236289441585541e-02 -2.534474246203899384e-02
-2.108775952365249395e-04 -1.954210847616195679e-01 1.653143316507339478e-01 2.063359171152114868e-01 2.662498056888580322e-01 -3.638743460178375244e-01 1.083995774388313293e-02 -5.010100454092025757e-02 8.459165692329406738e-02 2.155701220035552979e-01 -2.969412803649902344e-01 -6.863008439540863037e-02 1.510563194751739502e-01 5.299246907234191895e-01 1.842442899942398071e-01 4.739640653133392334e-02 -9.792940318584442139e-02 3.109004534780979156e-02 -5.433832481503486633e-02 1.123823076486587524e-01 -1.315628886222839355e-01 -4.781060665845870972e-02 2.587062865495681763e-02 -5.985510721802711487e-02 7.684512436389923096e-02 -9.750083088874816895e-03 -2.715732157230377197e-01 1.713241785764694214e-01 5.799973756074905396e-02 1.577832996845245361e-01 1.107250228524208069e-01 5.963260773569345474e-03
3.020644187927246094e-01 -2.893017828464508057e-01 -1.592271476984024048e-01 2.848436236381530762e-01 1.191049516201019287e-01 -9.601206332445144653e-02 -2.968865036964416504e-01 -4.386266693472862244e-02 2.521605230867862701e-02 1.233666464686393738e-01 6.489115953445434570e-02 -2.166182175278663635e-02 1.678696870803833008e-01 3.362481594085693359e-01 5.838119983673095703e-02 -3.834397792816162109e-01 -9.539029002189636230e-02 1.528322398662567139e-01 -8.940937370061874390e-02 2.603518962860107422e-01 1.437342017889022827e-01 -6.906232237815856934e-02 -1.008216291666030884e-01 -1.789395213127136230e-01 4.443621635437011719e-02 -3.022672841325402260e-03 -2.392335832118988037e-01 5.683543905615806580e-02 -1.221422031521797180e-01 8.503735065460205078e-02 -1.092368066310882568e-01 -1.432229727506637573e-01
2.444073706865310669e-01 -1.842858791351318359e-01 -2.476320415735244751e-01 2.978679239749908447e-01 -2.186703532934188843e-01 8.208674192428588867e-02 1.639205068349838257e-01 1.231270581483840942e-01 1.092166230082511902e-01 -4.743076860904693604e-02 -4.063596576452255249e-02 -2.318573892116546631e-01 7.327190041542053223e-02 2.221850454807281494e-01 1.829218864440917969e-01 -9.778243303298950195e-02 2.240080535411834717e-01 8.055310696363449097e-02 -1.463831961154937744e-01 -1.854951083660125732e-01 2.425021491944789886e-02 -2.911411523818969727e-01 -1.383626759052276611e-01 1.524944007396697998e-01 2.239590883255004883e-01 3.674207329750061035e-01 -2.052839696407318115e-01 8.591073006391525269e-02 4.297192767262458801e-02 7.562337815761566162e-02 -6.183702498674392700e-02 7.749810814857482910e-02
-1.513982075266540051e-03 -2.243886291980743408e-01 -2.224189192056655884e-01 -2.793766744434833527e-02 -5.875258147716522217e-02 -1.564176529645919800e-01 -1.721396744251251221e-01 -1.211957447230815887e-02 6.247120909392833710e-03 9.425138123333454132e-04 1.548897027969360352e-01 -8.723093569278717041e-02 -1.324240267276763916e-01 3.455514311790466309e-01 -1.674729734659194946e-01 -3.772490024566650391e-01 -2.421931549906730652e-02 7.293347269296646118e-02 -9.178021550178527832e-02 2.868186533451080322e-01 -3.349198698997497559e-01 -2.573272287845611572e-01 2.038246244192123413e-01 9.550512582063674927e-02 1.662184447050094604e-01 -1.982202827930450439e-01 -1.576175689697265625e-01 3.231715410947799683e-02 1.574469208717346191e-01 5.997289903461933136e-03 -7.535988092422485352e-02 2.319326102733612061e-01
1.427513957023620605e-01 -1.425119936466217041e-01 -2.599649131298065186e-01 1.254799365997314453e-01 -1.521182358264923096e-01 -3.469092845916748047e-01 2.506662905216217041e-01 1.199390739202499390e-01 -1.819856315851211548e-01 7.309877779334783554e-03 -6.052185222506523132e-02 -1.139096543192863464e-01 2.343808710575103760e-01 5.352893099188804626e-02 7.326395064592361450e-02 -1.397939622402191162e-01 -5.930017679929733276e-02 -2.396445162594318390e-02 2.344243228435516357e-02 -6.386934965848922729e-02 -1.111452504992485046e-01 -3.543618023395538330e-01 -9.322660416364669800e-02 -4.004476219415664673e-02 1.546150296926498413e-01 9.232024848461151123e-02 -2.969383001327514648e-01 -3.287850320339202881e-01 1.563147753477096558e-01 2.323957383632659912e-01 -2.418263107538223267e-01 -1.405230257660150528e-02
2.542238496243953705e-02 -6.407450884580612183e-02 -2.237033545970916748e-01 1.377998143434524536e-01 2.433708310127258301e-01 6.562878191471099854e-02 -1.638338416814804077e-01 -3.346360474824905396e-02 -4.227481484413146973e-01 7.490976154804229736e-02 -6.831881403923034668e-02 7.222583889961242676e-02 2.753247320652008057e-01 3.156717419624328613e-01 -2.013431396335363388e-03 -1.709688752889633179e-01 -4.535062238574028015e-02 1.662481129169464111e-01 -8.774139732122421265e-02 1.425944119691848755e-01 -2.002290040254592896e-01 -2.034346759319305420e-01 -1.576193720102310181e-01 -1.625432372093200684e-01 4.239948689937591553e-01 -1.034773588180541992e-01 -8.518453687429428101e-02 6.767568737268447876e-02 1.182022038847208023e-02 -3.024686686694622040e-02 1.879309713840484619e-01 8.163055032491683960e-02
-5.902284756302833557e-02 -2.486610114574432373e-01 7.433552760630846024e-03 7.987914979457855225e-02 -6.243128329515457153e-02 1.896261870861053467e-01 1.337858848273754120e-02 3.109878301620483398e-01 -2.235133200883865356e-01 4.260417446494102478e-02 1.928445100784301758e-01 -3.256015107035636902e-02 3.326165080070495605e-01 3.130004107952117920e-01 -7.331296056509017944e-02 -3.893351927399635315e-02 1.079854741692543030e-01 2.696431875228881836e-01 -2.416785620152950287e-02 -2.999395318329334259e-02 -1.169677749276161194e-01 -2.497284114360809326e-01 1.892971098423004150e-01 -3.457980453968048096e-01 2.471681311726570129e-02 2.553795874118804932e-01 -8.307009190320968628e-02 -4.341841116547584534e-02 2.613232433795928955e-01 4.122179001569747925e-03 1.457638889551162720e-01 6.713397055864334106e-02
-3.886481747031211853e-02 -1.308739185333251953e-01 7.838308811187744141e-02 7.644181139767169952e-03 -3.486267104744911194e-02 -8.862768299877643585e-03 -1.631202101707458496e-01 2.437891997396945953e-02 -1.930477917194366455e-01 4.811108857393264771e-02 4.577629640698432922e-02 -1.534131169319152832e-01 2.724107205867767334e-01 1.224968433380126953e-01 -8.961246162652969360e-02 -8.869438618421554565e-02 5.714309588074684143e-02 4.952521994709968567e-02 -1.458905935287475586e-01 -1.706864535808563232e-01 -1.179232448339462280e-01 -3.631508648395538330e-01 2.415899336338043213e-01 9.846132993698120117e-02 2.234957069158554077e-01 -1.188625916838645935e-01 -5.896130800247192383e-01 1.666751503944396973e-02 6.625638902187347412e-02 -1.306020766496658325e-01 -2.700159847736358643e-01 1.723490422591567039e-03
1.776318848133087158e-01 -1.142881587147712708e-01 -2.668677866458892822e-01 2.151979506015777588e-02 -6.979927420616149902e-02 6.152873113751411438e-02 1.018735840916633606e-01 1.373881548643112183e-01 -1.382637023925781250e-01 -5.068201944231987000e-02 -2.805331945419311523e-01 -1.913245469331741333e-01 4.420464634895324707e-01 -3.160643205046653748e-02 1.202585771679878235e-01 -3.448541760444641113e-01 2.209586501121520996e-01 9.609125554561614990e-02 -1.584614813327789307e-01 -1.052821800112724304e-01 -1.309830248355865479e-01 -1.923839598894119263e-01 4.781087487936019897e-02 -1.191092357039451599e-01 7.803120464086532593e-02 -2.047575712203979492e-01 -3.028092086315155029e-01 -1.624529510736465454e-01 1.588179320096969604e-01 -4.770208522677421570e-02 -1.240856274962425232e-01 -7.159458845853805542e-02
2.584301829338073730e-01 -2.056455612182617188e-01 -1.078444570302963257e-01 6.732675433158874512e-02 -1.898517161607742310e-01 -1.227397248148918152e-01 1.796208918094635010e-01 1.175309568643569946e-01 -7.890252023935317993e-02 8.964311331510543823e-03 -4.504695534706115723e-02 -1.897756904363632202e-01 9.487245976924896240e-02 3.375198245048522949e-01 2.155395299196243286e-01 -2.307371199131011963e-01 2.820405960083007812e-01 -1.866767555475234985e-01 -1.045187711715698242e-01 -7.861764170229434967e-03 1.198451668024063110e-01 -2.276579588651657104e-01 -1.223876178264617920e-01 -6.019943580031394958e-02 1.592657119035720825e-01 2.804269194602966309e-01 -2.419689446687698364e-01 9.739553183317184448e-02 1.058963779360055923e-02 -3.707062080502510071e-02 -3.040945827960968018e-01 -1.855611056089401245e-01
2.023430019617080688e-01 -5.931086093187332153e-02 -1.270575970411300659e-01 2.668808996677398682e-01 3.733288645744323730e-01 -1.917303772643208504e-03 3.320699557662010193e-02 6.197808310389518738e-02 -5.071370303630828857e-02 -2.671189792454242706e-02 -2.500301897525787354e-01 -3.963496088981628418e-01 4.083006680011749268e-01 6.962157785892486572e-02 1.339779049158096313e-02 -8.429318666458129883e-02 4.443733766674995422e-02 -1.783737838268280029e-01 -2.039304226636886597e-01 5.994769744575023651e-03 -1.744980961084365845e-01 -2.626943886280059814e-01 -4.056505486369132996e-02 -6.795687973499298096e-02 -9.585630893707275391e-02 2.252946645021438599e-01 -9.674648940563201904e-02 1.643728464841842651e-01 9.290225058794021606e-02 -1.163425371050834656e-01 1.458928734064102173e-01 -3.465254232287406921e-02
3.104948438704013824e-02 8.030936121940612793e-02 -2.892426252365112305e-01 1.386550515890121460e-01 -1.398658659309148788e-02 -6.001612171530723572e-02 -1.182831078767776489e-01 1.551084965467453003e-01 -2.208043634891510010e-01 1.664287745952606201e-01 1.918305158615112305e-01 -1.696773469448089600e-01 -5.338177084922790527e-02 3.917146027088165283e-01 2.435539960861206055e-01 -1.103848889470100403e-01 -1.495861113071441650e-01 -7.974855601787567139e-02 -5.786716938018798828e-03 -2.516199648380279541e-01 7.587768882513046265e-02 7.879375666379928589e-02 -6.316541880369186401e-02 -5.396747961640357971e-02 1.181228756904602051e-01 -8.931598626077175140e-03 -2.554245591163635254e-01 3.508126735687255859e-01 1.751110851764678955e-01 3.230401575565338135e-01 1.083091869950294495e-01 1.340640485286712646e-01
1.330558955669403076e-01 -1.403721421957015991e-01 -1.277982592582702637e-01 7.205458730459213257e-02 4.228384792804718018e-02 2.310262352693825960e-04 -6.791754066944122314e-02 5.690978094935417175e-02 -1.765442043542861938e-01 -9.125339984893798828e-02 -1.205482110381126404e-01 -1.772558987140655518e-01 1.900660544633865356e-01 2.016032934188842773e-01 2.620455622673034668e-01 -3.879031538963317871e-01 2.396192252635955811e-01 -6.293395906686782837e-02 4.368968680500984192e-02 -2.506509721279144287e-01 -1.687485277652740479e-01 -2.448662519454956055e-01 2.231536358594894409e-01 7.345762103796005249e-03 -3.219341486692428589e-02 5.596340820193290710e-02 -1.537633538246154785e-01 -2.534005045890808105e-01 2.890177667140960693e-01 -7.997447997331619263e-02 3.193615376949310303e-01 4.163687676191329956e-02
-3.167218863964080811e-01 -2.174991369247436523e-01 -1.247575059533119202e-01 -7.406093925237655640e-02 -6.301481276750564575e-02 -1.521062403917312622e-01 -1.830630749464035034e-01 6.433042883872985840e-02 -1.422438211739063263e-02 -7.068281620740890503e-02 1.550758033990859985e-01 -7.792551815509796143e-02 2.398499995470046997e-01 3.787617087364196777e-01 -1.333418786525726318e-01 -2.004028558731079102e-01 -1.297317445278167725e-01 3.689677268266677856e-02 -1.597610563039779663e-01 -9.495101869106292725e-02 -2.843620777130126953e-01 -2.158757746219635010e-01 -1.328301616013050079e-02 1.862506195902824402e-02 2.629288733005523682e-01 2.228906303644180298e-01 -3.485606610774993896e-01 -4.770555719733238220e-02 1.013737544417381287e-01 -1.961168199777603149e-01 -1.534870266914367676e-02 7.112172432243824005e-03
1.368011832237243652e-01 6.568326801061630249e-02 3.788662701845169067e-02 2.535825669765472412e-01 6.288295984268188477e-02 -1.134606078267097473e-01 1.412224918603897095e-01 -1.485277861356735229e-01 1.024129837751388550e-01 1.177669987082481384e-01 8.119841106235980988e-03 -3.718355596065521240e-01 2.440513819456100464e-01 3.479539453983306885e-01 3.218767046928405762e-02 -1.447973698377609253e-01 -1.099561452865600586e-01 2.260315865278244019e-01 -1.254228651523590088e-01 2.103211730718612671e-01 -4.357547760009765625e-01 -4.278323799371719360e-02 -1.761574484407901764e-02 2.507270872592926025e-02 2.367865145206451416e-01 2.766189277172088623e-01 -1.621789881028234959e-03 1.254231780767440796e-01 7.092410326004028320e-02 -4.952260851860046387e-02 1.110874637961387634e-01 5.602411925792694092e-02
2.024439908564090729e-02 1.945450901985168457e-01 -1.417812556028366089e-01 2.351584881544113159e-01 5.070440843701362610e-02 1.100907772779464722e-01 -1.471223235130310059e-01 7.222923636436462402e-02 -1.361744552850723267e-01 1.172958984971046448e-01 -2.040521502494812012e-01 -2.652753889560699463e-01 2.626285851001739502e-01 2.438424527645111084e-01 -2.702202089130878448e-02 -7.431136071681976318e-02 1.999811083078384399e-01 -2.841116860508918762e-02 -1.063642948865890503e-01 3.762750029563903809e-01 -1.110267564654350281e-01 -2.203365415334701538e-01 -7.129087299108505249e-02 2.574807703495025635e-01 1.849406957626342773e-01 -2.066434472799301147e-01 -3.810269236564636230e-01 8.857976645231246948e-02 6.083592772483825684e-02 8.297900669276714325e-03 -7.408497482538223267e-02 -2.553545124828815460e-02
1.047762036323547363e-01 -3.097652196884155273e-01 4.393656179308891296e-02 -8.065551519393920898e-02 -5.799657851457595825e-02 -2.243831604719161987e-01 -8.090844750404357910e-02 -2.977674901485443115e-01 -7.167603820562362671e-02 2.604081332683563232e-01 -2.878837101161479950e-02 -3.102776408195495605e-01 -4.423391539603471756e-03 5.200794339179992676e-01 7.428973913192749023e-03 -4.221184551715850830e-02 1.430025547742843628e-01 1.790777742862701416e-01 1.141728553920984268e-02 -6.781374663114547729e-02 -1.182553544640541077e-01 6.076921150088310242e-02 -3.988327458500862122e-02 -2.818380892276763916e-01 1.575307548046112061e-01 -8.703345060348510742e-02 -1.885194480419158936e-01 -4.709443077445030212e-02 1.709390580654144287e-01 2.141982875764369965e-02 -3.422724828124046326e-02 1.907134503126144409e-01
3.525659441947937012e-01 -2.841964364051818848e-01 5.254616215825080872e-02 1.171461418271064758e-01 2.701038420200347900e-01 -2.678062915802001953e-01 -5.961963161826133728e-02 -5.897985398769378662e-02 -2.520680427551269531e-01 -1.175084710121154785e-01 -3.586089611053466797e-02 3.510890156030654907e-02 1.152667999267578125e-01 1.222612112760543823e-01 1.518519818782806396e-01 -2.203012704849243164e-01 1.413328293710947037e-02 3.430680558085441589e-02 -3.085200488567352295e-01 -2.003921270370483398e-01 -1.510290801525115967e-01 -1.078490316867828369e-01 1.006556227803230286e-01 -2.382518798112869263e-01 -1.360500697046518326e-02 7.174127548933029175e-02 -1.902692914009094238e-01 6.280696392059326172e-02 1.260412633419036865e-01 -3.105469644069671631e-01 -2.150416374206542969e-01 7.029964029788970947e-02
-2.561524808406829834e-01 -1.839197129011154175e-01 -2.078904211521148682e-01 4.000662267208099365e-01 2.638347148895263672e-01 -3.048489801585674286e-02 2.047478407621383667e-01 -1.229733154177665710e-01 -1.362102180719375610e-01 1.456241160631179810e-01 -1.262541562318801880e-01 -1.444630920886993408e-01 2.265815138816833496e-01 -3.903094306588172913e-02 2.306861877441406250e-01 -3.074501752853393555e-01 2.120860069990158081e-01 1.147484872490167618e-03 -6.020699813961982727e-02 1.538193821907043457e-01 -1.804972887039184570e-01 8.411541581153869629e-02 -2.065463513135910034e-01 1.213040426373481750e-01 1.877152621746063232e-01 -1.126675587147474289e-02 -7.713122665882110596e-02 1.888391673564910889e-01 1.041558384895324707e-01 1.375845521688461304e-01 -1.262928694486618042e-01 2.308688126504421234e-02
4.216927289962768555e-02 -2.994025349617004395e-01 -1.766496896743774414e-01 1.373480707406997681e-01 1.527323275804519653e-01 -1.977743506431579590e-01 -1.429952979087829590e-01 -1.167212426662445068e-01 -1.643892079591751099e-01 -5.730433017015457153e-02 1.115935966372489929e-01 -2.448566854000091553e-01 9.886796772480010986e-02 3.263363838195800781e-01 -1.551564335823059082e-01 1.140757575631141663e-01 1.155072674155235291e-01 -1.002674102783203125e-01 5.813810974359512329e-02 1.226365119218826294e-01 -1.967476308345794678e-01 -6.778205931186676025e-02 -8.340023458003997803e-02 -7.066612690687179565e-02 -2.003151774406433105e-01 -8.406791090965270996e-02 -4.293299615383148193e-01 5.845721065998077393e-02 3.368234932422637939e-01 8.900008350610733032e-02 -2.204961478710174561e-01 6.269862502813339233e-02
2.150374203920364380e-01 -1.887802928686141968e-01 -9.827299043536186218e-03 6.414724141359329224e-02 4.222548305988311768e-01 -2.748408019542694092e-01 -1.159258931875228882e-01 1.355969309806823730e-01 -1.556752622127532959e-01 1.937732798978686333e-03 -1.712616384029388428e-01 9.063209593296051025e-02 2.336464971303939819e-01 4.823077470064163208e-02 -3.374563902616500854e-02 -4.035502970218658447e-01 2.899305820465087891e-01 7.970889657735824585e-02 -1.431946903467178345e-01 5.701620504260063171e-02 -2.843323349952697754e-01 -2.171130105853080750e-02 -6.965705659240484238e-03 -1.783109456300735474e-01 1.121723651885986328e-01 1.884182542562484741e-01 -2.002689093351364136e-01 1.102790683507919312e-01 -1.060559414327144623e-02 6.273547559976577759e-02 -2.749172272160649300e-03 -1.175512000918388367e-01
1.199913844466209412e-01 -3.623537719249725342e-01 -1.283677369356155396e-01 2.251687645912170410e-01 -4.358135908842086792e-02 -1.119472905993461609e-01 -4.336861371994018555e-01 3.272413313388824463e-01 -1.645963639020919800e-01 2.758368663489818573e-02 4.766691476106643677e-02 -2.118685394525527954e-01 1.079448685050010681e-01 1.158690080046653748e-01 -8.626612275838851929e-02 -2.019970268011093140e-01 -7.378938794136047363e-02 1.194787621498107910e-01 -3.112982809543609619e-01 -7.066410034894943237e-02 -1.893401890993118286e-01 1.079775914549827576e-01 8.368550799787044525e-03 2.920401468873023987e-02 1.774349957704544067e-01 -5.627635493874549866e-02 -1.811367124319076538e-01 3.126675263047218323e-02 5.078356713056564331e-02 2.916999161243438721e-01 2.951640449464321136e-02 4.642692953348159790e-02
1.918277293443679810e-01 -8.760629594326019287e-02 -2.044275104999542236e-01 2.745443880558013916e-01 2.455602139234542847e-01 -1.728994101285934448e-01 -3.958117216825485229e-02 -7.763590663671493530e-02 4.090126603841781616e-02 -8.881499618291854858e-02 -1.208880692720413208e-01 -3.683727979660034180e-01 2.657687664031982422e-01 2.878348231315612793e-01 1.939349323511123657e-01 -3.911513984203338623e-01 -5.336619913578033447e-02 1.918790396302938461e-03 -4.380695521831512451e-02 -9.789851494133472443e-03 -2.089822888374328613e-01 -6.495048850774765015e-02 1.026301831007003784e-01 -1.149896830320358276e-01 -9.934175014495849609e-02 2.671774029731750488e-01 9.857557713985443115e-03 1.749538481235504150e-01 -2.799451351165771484e-02 1.888456195592880249e-01 8.334302902221679688e-02 6.887205690145492554e-02
1.723738610744476318e-01 2.371638640761375427e-02 -2.601949572563171387e-01 2.837521135807037354e-01 -1.989933550357818604e-01 -9.935178793966770172e-03 -7.413098216056823730e-02 6.243062019348144531e-02 -2.129011899232864380e-01 2.079397737979888916e-01 1.137249842286109924e-01 -1.602808386087417603e-02 9.468452632427215576e-02 3.213681578636169434e-01 -1.400286853313446045e-01 -1.849617511034011841e-01 1.989320218563079834e-01 2.035692334175109863e-01 -3.116177022457122803e-01 -1.631958484649658203e-01 -1.184826120734214783e-01 2.498985528945922852e-01 2.975079119205474854e-01 4.517522826790809631e-02 -2.652910538017749786e-02 1.205869242548942566e-01 -1.298467367887496948e-01 2.416836321353912354e-01 1.788619905710220337e-01 6.809201091527938843e-02 7.494182139635086060e-02 6.905546411871910095e-03
2.141852676868438721e-01 -3.567631840705871582e-01 -1.288721561431884766e-01 4.151333495974540710e-02 -1.192747354507446289e-01 2.684213221073150635e-02 2.237983513623476028e-03 -1.130674928426742554e-01 -1.616835743188858032e-01 2.339053750038146973e-01 -6.682755053043365479e-02 -3.296079933643341064e-01 -1.666218973696231842e-02 4.876727163791656494e-01 1.930152502609416842e-04 -8.088631182909011841e-02 -3.092925623059272766e-02 1.736379414796829224e-01 1.341664940118789673e-01 -1.116378605365753174e-02 -6.255371868610382080e-02 2.456953078508377075e-01 1.092155054211616516e-01 1.325479447841644287e-01 3.507912531495094299e-02 -1.741791367530822754e-01 -2.743498682975769043e-01 1.189892143011093140e-01 2.060060203075408936e-01 1.065692752599716187e-01 -9.848242253065109253e-02 1.211352497339248657e-01
1.136969476938247681e-01 -5.142314732074737549e-02 6.721535325050354004e-02 -6.545628607273101807e-02 -6.221484765410423279e-02 -8.173233270645141602e-02 -4.661709442734718323e-02 1.745316684246063232e-01 -2.558706998825073242e-01 3.284364938735961914e-01 -1.868369877338409424e-01 -3.042548708617687225e-02 2.842803299427032471e-01 -9.039114415645599365e-02 3.940548002719879150e-01 -2.266469448804855347e-01 2.149956077337265015e-01 8.669964969158172607e-02 -2.033934742212295532e-01 1.030342206358909607e-01 -2.217327952384948730e-01 -1.187708377838134766e-01 -2.097377739846706390e-02 -1.999611407518386841e-01 1.612061709165573120e-01 2.363910898566246033e-02 -2.870505154132843018e-01 2.273213714361190796e-01 1.538537293672561646e-01 -1.059534996747970581e-01 -4.953031986951828003e-02 1.422748267650604248e-01
1.516930162906646729e-01 -6.188651546835899353e-03 4.002375155687332153e-02 2.040130794048309326e-01 2.338492721319198608e-01 -7.919701933860778809e-02 -7.483963668346405029e-02 1.382711678743362427e-01 -1.756239533424377441e-01 1.892449259757995605e-01 -3.006241023540496826e-01 -7.949141412973403931e-02 2.897492051124572754e-01 1.177568733692169189e-01 3.072198852896690369e-02 -1.606950312852859497e-01 3.391779959201812744e-01 -1.622060686349868774e-02 6.012031808495521545e-02 2.560720145702362061e-01 3.634347021579742432e-02 -9.907726198434829712e-02 -7.129780948162078857e-02 7.000943273305892944e-02 1.990480124950408936e-01 -2.243624180555343628e-01 -3.540311455726623535e-01 2.021015584468841553e-01 6.651958078145980835e-02 -2.027362585067749023e-02 2.677305638790130615e-01 1.477833986282348633e-01
-9.763112291693687439e-03 -3.720890879631042480e-01 1.243133619427680969e-01 3.590151667594909668e-01 5.453942343592643738e-02 -8.788239955902099609e-02 -1.372327953577041626e-01 -6.685990095138549805e-02 2.118547111749649048e-01 9.748501330614089966e-02 -1.926548182964324951e-01 -7.904783636331558228e-02 2.912921905517578125e-01 4.381549954414367676e-01 6.292256712913513184e-02 -2.598940432071685791e-01 1.518797725439071655e-01 3.625203296542167664e-02 -2.614255845546722412e-01 2.284345924854278564e-01 -1.913304999470710754e-02 -1.650751233100891113e-01 -3.268831060267984867e-04 4.195593297481536865e-02 1.476310789585113525e-01 -1.313043236732482910e-01 3.506833314895629883e-02 1.282764226198196411e-01 2.716982737183570862e-02 9.572310373187065125e-03 -5.741867795586585999e-02 -4.349442571401596069e-02
-8.385158330202102661e-02 1.328637301921844482e-01 -3.987143635749816895e-01 3.381167054176330566e-01 2.255447655916213989e-01 6.925190240144729614e-02 2.043938077986240387e-02 2.311907708644866943e-01 6.428963039070367813e-03 -1.469646543264389038e-01 2.860972285270690918e-02 -2.912615537643432617e-01 2.927889525890350342e-01 1.228236630558967590e-01 1.936270296573638916e-01 -1.959263682365417480e-01 2.950601875782012939e-01 2.075370252132415771e-01 -5.145042017102241516e-02 4.680596664547920227e-02 5.455137416720390320e-02 -1.217898353934288025e-01 -1.187876611948013306e-01 -7.269798964262008667e-02 7.045163959264755249e-02 4.692049697041511536e-02 -2.742475867271423340e-01 -7.540643960237503052e-02 -1.702923700213432312e-02 -3.773748502135276794e-02 -1.962886005640029907e-01 -8.958400040864944458e-02
-1.549370586872100830e-01 -3.801125288009643555e-01 4.028920456767082214e-02 1.368369758129119873e-01 -1.237271651625633240e-01 -1.946761906147003174e-01 -4.820992425084114075e-02 1.745346635580062866e-01 -5.954481661319732666e-02 2.255211817100644112e-03 2.524485886096954346e-01 -1.754631102085113525e-01 1.463423967361450195e-01 3.383710980415344238e-01 -1.333776861429214478e-03 -2.818944156169891357e-01 3.235399127006530762e-01 9.229534119367599487e-02 -8.289226889610290527e-02 1.419429779052734375e-01 7.718171179294586182e-02 -7.387292385101318359e-02 6.039388477802276611e-02 -9.204654954373836517e-03 -3.100956976413726807e-01 -5.946366116404533386e-03 -1.970281004905700684e-01 8.479309082031250000e-02 2.751640379428863525e-01 1.778325289487838745e-01 4.276878759264945984e-02 -7.061690837144851685e-02
7.948834449052810669e-03 -1.647993689402937889e-03 -1.515640616416931152e-01 2.148266285657882690e-01 -1.237338483333587646e-01 -1.798616051673889160e-01 3.000051528215408325e-02 4.046833515167236328e-01 -4.159377887845039368e-02 2.188109755516052246e-01 6.315267086029052734e-02 -3.692147433757781982e-01 2.857371233403682709e-02 1.857530623674392700e-01 6.915859878063201904e-02 -3.950507566332817078e-02 3.554814457893371582e-01 -1.293507963418960571e-01 3.253046050667762756e-02 8.317874372005462646e-02 -3.511871695518493652e-01 -6.282054632902145386e-02 -2.110880799591541290e-02 -1.857134401798248291e-01 -6.870993971824645996e-02 1.204663813114166260e-01 -1.434997469186782837e-01 6.864142417907714844e-02 -1.957969665527343750e-01 -3.849393129348754883e-02 -1.495698541402816772e-01 -2.586249411106109619e-01
3.739655762910842896e-02 -1.445899754762649536e-01 -2.010494023561477661e-01 3.125533461570739746e-01 -2.374531142413616180e-02 -6.029238924384117126e-02 3.142249211668968201e-02 -1.100334674119949341e-01 -2.887772917747497559e-01 -1.551195830106735229e-01 -6.438367813825607300e-02 -1.470666527748107910e-01 1.994557529687881470e-01 8.630695939064025879e-02 -6.187390163540840149e-02 5.586714670062065125e-02 2.809424102306365967e-01 -2.263002395629882812e-01 -6.466468423604965210e-02 3.987086117267608643e-01 -4.125780239701271057e-02 -4.450665041804313660e-02 1.734365820884704590e-01 -2.014839351177215576e-01 1.674985736608505249e-01 9.561885148286819458e-03 -3.413637876510620117e-01 3.614613320678472519e-03 8.463119156658649445e-03 1.120642870664596558e-01 2.592358291149139404e-01 2.066629528999328613e-01
3.014308512210845947e-01 -2.747572958469390869e-01 -6.205706298351287842e-02 1.135604754090309143e-01 -3.442290797829627991e-02 7.705894112586975098e-02 -2.736949920654296875e-01 4.380496144294738770e-01 -9.066981077194213867e-02 7.252959907054901123e-02 2.099249809980392456e-01 -1.786990314722061157e-01 5.536868050694465637e-02 9.808787703514099121e-02 6.042748317122459412e-02 -2.275425195693969727e-01 4.098498448729515076e-02 8.622859418392181396e-02 -1.303721070289611816e-01 -1.664328873157501221e-01 -5.274577066302299500e-02 2.827270030975341797e-01 1.907038874924182892e-02 -3.778225183486938477e-02 2.623010277748107910e-01 -1.838411241769790649e-01 -3.168427944183349609e-01 1.311894357204437256e-01 1.259059906005859375e-01 2.283809334039688110e-02 -3.083306178450584412e-02 9.767423570156097412e-02
-2.757143601775169373e-02 -1.947106719017028809e-01 -1.996452957391738892e-01 3.551928326487541199e-02 1.428383309394121170e-02 -7.805219292640686035e-02 -7.500074058771133423e-02 1.990306526422500610e-01 1.674774661660194397e-02 3.349546790122985840e-01 -1.497454494237899780e-01 4.127711057662963867e-02 3.840342760086059570e-01 1.637074947357177734e-01 3.166531771421432495e-02 -2.934085726737976074e-01 8.057710714638233185e-03 4.388335626572370529e-03 -5.650030076503753662e-02 2.918022274971008301e-01 -3.643849790096282959e-01 -1.423564702272415161e-01 6.754000484943389893e-02 -8.392334915697574615e-03 2.247006446123123169e-01 -1.731587648391723633e-01 -3.050718009471893311e-01 -1.796585172414779663e-01 5.323951318860054016e-02 -6.812438368797302246e-02 6.202076375484466553e-02 8.634687215089797974e-02
2.345979213714599609e-01 4.602777212858200073e-02 -9.877583384513854980e-02 3.552044332027435303e-01 2.485502064228057861e-01 -2.256913334131240845e-01 -6.702829897403717041e-02 -6.049142405390739441e-02 -1.578906774520874023e-01 2.411166578531265259e-01 1.883227974176406860e-01 7.264854013919830322e-02 6.979712843894958496e-02 1.819588541984558105e-01 -2.668566070497035980e-02 -2.758217751979827881e-01 -2.445988729596138000e-02 2.191157639026641846e-01 -2.258277386426925659e-01 -2.241185605525970459e-01 -1.159951370209455490e-02 2.225823253393173218e-01 -4.313596710562705994e-02 -1.641469448804855347e-01 1.189452335238456726e-01 2.011755257844924927e-01 -1.803995668888092041e-01 8.978997170925140381e-02 2.933745458722114563e-02 -3.626538813114166260e-02 3.682625666260719299e-02 3.469795286655426025e-01
3.229804039001464844e-01 -1.270234733819961548e-01 4.722598008811473846e-03 1.158006787300109863e-01 3.541349768638610840e-01 -3.264788091182708740e-01 -4.562629014253616333e-02 -1.052438747137784958e-02 -2.086075991392135620e-01 1.201309934258460999e-01 -7.826942205429077148e-02 -4.971450567245483398e-02 2.912188768386840820e-01 1.033567190170288086e-01 -1.078764349222183228e-01 -4.230380654335021973e-01 1.343949288129806519e-01 -6.244901195168495178e-02 -1.970104873180389404e-01 1.360931843519210815e-01 -3.054673671722412109e-01 -1.250660419464111328e-01 5.543831735849380493e-02 4.091059416532516479e-02 1.780098527669906616e-01 7.242451608180999756e-02 7.299105823040008545e-02 1.740003079175949097e-01 8.177801966667175293e-02 -2.513751853257417679e-03 -6.464078277349472046e-02 -5.370355024933815002e-02
1.389037519693374634e-01 -1.225193440914154053e-01 -2.069742381572723389e-01 2.248196452856063843e-01 -1.769745796918869019e-01 -1.216446682810783386e-01 2.238787859678268433e-01 1.903651840984821320e-02 -1.717546582221984863e-01 1.094066202640533447e-01 -7.192599028348922729e-02 -2.025662362575531006e-01 -9.434956312179565430e-02 2.585701048374176025e-01 1.075652465224266052e-01 -2.458509951829910278e-01 3.007439076900482178e-01 -2.676470279693603516e-01 -1.339726429432630539e-02 -2.147651165723800659e-01 1.175001412630081177e-01 -1.917411535978317261e-01 4.237299785017967224e-02 -1.698343157768249512e-01 1.863821744918823242e-01 2.165879607200622559e-01 -2.222372293472290039e-01 9.211669117212295532e-02 -1.072957739233970642e-01 -1.473383791744709015e-02 -2.243402153253555298e-01 -2.215509563684463501e-01
8.859697729349136353e-02 8.739382773637771606e-02 -3.693733513355255127e-01 2.517322599887847900e-01 2.225501835346221924e-01 -6.464920192956924438e-02 -3.593658283352851868e-02 2.201520502567291260e-01 -3.222451778128743172e-03 2.044042348861694336e-01 -5.470173433423042297e-02 -3.662086427211761475e-01 9.814941883087158203e-02 2.530394792556762695e-01 2.149829715490341187e-01 -1.594937890768051147e-01 1.491593271493911743e-01 -1.543113263323903084e-03 2.164158821105957031e-01 3.357617184519767761e-02 1.500847637653350830e-01 -3.221607208251953125e-01 7.709805667400360107e-02 2.268702983856201172e-01 1.052823588252067566e-01 -6.954433768987655640e-02 -1.258042305707931519e-01 -1.052047461271286011e-01 -2.325192242860794067e-01 7.683857530355453491e-02 -1.685577258467674255e-02 4.431964363902807236e-03
-1.410159468650817871e-01 6.321530789136886597e-03 -2.717395424842834473e-01 1.518526021391153336e-02 -7.384552620351314545e-03 -2.208665013313293457e-02 -1.295330077409744263e-01 1.202736571431159973e-01 -2.659678757190704346e-01 5.518488585948944092e-02 -3.043447434902191162e-01 -1.971526890993118286e-01 2.024037092924118042e-01 1.229248754680156708e-02 8.706878125667572021e-02 -1.578108519315719604e-01 4.273623228073120117e-02 -5.776676908135414124e-02 -2.071373015642166138e-01 3.477086424827575684e-01 -2.142850011587142944e-01 -2.465037629008293152e-02 -1.227007061243057251e-01 1.103229224681854248e-01 2.526383996009826660e-01 -9.073666483163833618e-02 -4.036107361316680908e-01 2.374189645051956177e-01 1.853589713573455811e-01 -6.724263075739145279e-03 -1.492661833763122559e-01 -6.779848784208297729e-02
-4.370953887701034546e-02 -3.502664342522621155e-02 -1.314199417829513550e-01 3.031898140907287598e-01 2.306224256753921509e-01 -1.533979326486587524e-01 -1.438640654087066650e-01 1.492969393730163574e-01 -1.177847310900688171e-01 -1.289722695946693420e-02 -3.084298968315124512e-02 -4.173436760902404785e-01 1.390149891376495361e-01 -6.836369633674621582e-02 3.287064135074615479e-01 -2.859923243522644043e-01 -1.986979842185974121e-01 4.179050773382186890e-02 4.038621857762336731e-02 -7.969246804714202881e-02 -6.277175992727279663e-02 -3.805078268051147461e-01 1.649137437343597412e-01 1.306625902652740479e-01 4.487533122301101685e-02 -2.210041694343090057e-02 -2.769201099872589111e-01 9.947085054591298103e-04 1.164833605289459229e-01 6.633292883634567261e-02 -1.301131248474121094e-01 9.309995919466018677e-02
3.035553693771362305e-01 -1.208732575178146362e-01 -2.398467510938644409e-01 1.237258091568946838e-01 2.007094770669937134e-01 -2.454616129398345947e-01 8.431891351938247681e-02 -7.625327561981976032e-04 -3.494964838027954102e-01 2.961247563362121582e-01 1.352105638943612576e-03 1.201514992862939835e-02 4.567589610815048218e-02 3.237922117114067078e-02 8.164674043655395508e-02 -7.278319448232650757e-02 1.028046831488609314e-01 1.151922345161437988e-02 -3.134110271930694580e-01 -7.931998372077941895e-02 8.321046829223632812e-02 8.533792942762374878e-02 7.170324772596359253e-02 -3.374050259590148926e-01 -3.300131484866142273e-02 -8.192338794469833374e-02 -2.502070665359497070e-01 1.439399868249893188e-01 1.320967376232147217e-01 -2.914365530014038086e-01 -2.565167844295501709e-02 2.123816460371017456e-01
-2.475821524858474731e-01 1.047225296497344971e-01 -1.860228776931762695e-01 2.230062484741210938e-01 1.203822121024131775e-01 -1.346311420202255249e-01 5.342005938291549683e-02 -7.968783378601074219e-02 -1.320146173238754272e-01 2.235881537199020386e-01 9.266553074121475220e-02 -3.580203056335449219e-01 1.238206624984741211e-01 1.346744149923324585e-01 -1.318663731217384338e-02 -3.960807919502258301e-01 -1.623782664537429810e-01 1.627076864242553711e-01 -2.276866585016250610e-01 -6.912270933389663696e-02 -1.893035322427749634e-01 -2.336878478527069092e-01 -8.693361282348632812e-02 -2.539572119712829590e-01 1.787640154361724854e-01 1.804491281509399414e-01 4.103740677237510681e-02 1.840388178825378418e-01 -2.000380307435989380e-02 4.413443058729171753e-02 1.163701266050338745e-01 1.376629173755645752e-01
7.947769016027450562e-02 -1.050858348608016968e-01 -1.360140740871429443e-01 9.191641211509704590e-02 -1.879919618368148804e-01 -2.663532197475433350e-01 -1.929690875113010406e-02 1.224039122462272644e-01 -1.798193454742431641e-01 -2.130657434463500977e-01 -6.948775798082351685e-02 -1.718907803297042847e-01 1.016668155789375305e-01 2.165163159370422363e-01 1.261199265718460083e-01 -3.416129946708679199e-01 2.615881860256195068e-01 -2.004931569099426270e-01 4.568475857377052307e-02 -2.601956725120544434e-01 -2.252948433160781860e-01 -1.742850691080093384e-01 8.324400335550308228e-02 -1.362165063619613647e-01 -1.996458321809768677e-01 3.276506066322326660e-02 -2.708231508731842041e-01 -1.196396499872207642e-01 1.129152700304985046e-01 -3.584055975079536438e-02 3.163181245326995850e-01 6.639955192804336548e-02
1.690657436847686768e-01 9.561547078192234039e-03 -1.951112598180770874e-01 2.548325955867767334e-01 9.609644114971160889e-02 -4.318483918905258179e-02 6.788731366395950317e-02 2.663991749286651611e-01 -5.153240635991096497e-02 1.659539937973022461e-01 -8.587442338466644287e-02 -2.128573805093765259e-01 -3.231482207775115967e-02 -8.987563848495483398e-02 1.560705751180648804e-01 -1.427663564682006836e-01 2.047532647848129272e-01 1.829844266176223755e-01 2.606768608093261719e-01 4.066719487309455872e-02 -2.846286594867706299e-01 -2.821791470050811768e-01 1.686346977949142456e-01 -1.424697637557983398e-01 2.334249168634414673e-01 1.169234588742256165e-01 -3.221366107463836670e-01 -7.412756979465484619e-02 1.256390661001205444e-01 -2.226024167612195015e-03 -2.185869216918945312e-01 -2.225234508514404297e-01
8.791571855545043945e-02 -2.495081275701522827e-01 2.620238624513149261e-02 -5.068153515458106995e-02 -2.318577840924263000e-03 -1.594425588846206665e-01 1.791238933801651001e-01 -1.978898495435714722e-01 -1.981146931648254395e-01 2.608487568795681000e-02 -2.992036938667297363e-01 -2.733148336410522461e-01 1.657422184944152832e-01 3.928298652172088623e-01 7.159622758626937866e-02 7.807736843824386597e-02 2.114792354404926300e-02 7.409647107124328613e-02 1.628747284412384033e-01 -3.037212230265140533e-02 -1.042948961257934570e-01 -5.472020804882049561e-02 1.183849647641181946e-01 -1.424624323844909668e-01 -1.849348843097686768e-01 2.227056398987770081e-02 -3.640522956848144531e-01 2.443869262933731079e-01 2.003942430019378662e-01 -3.175682947039604187e-02 1.260904222726821899e-01 2.594906389713287354e-01
2.218960821628570557e-01 -2.029485553503036499e-01 1.505393385887145996e-01 1.209053173661231995e-01 1.346208006143569946e-01 -1.140279471874237061e-01 -2.777068018913269043e-01 -1.775328516960144043e-01 4.219292849302291870e-02 3.434125185012817383e-01 5.461454391479492188e-02 -5.583117157220840454e-02 -9.422855824232101440e-02 3.311859369277954102e-01 2.676334977149963379e-01 -4.171769618988037109e-01 3.388294950127601624e-02 1.766153424978256226e-01 -1.030476242303848267e-01 2.419292628765106201e-01 -1.982626914978027344e-01 -9.708777815103530884e-02 2.775610238313674927e-02 -2.495625242590904236e-02 2.395500093698501587e-01 3.640754520893096924e-02 -1.456471085548400879e-01 6.779828667640686035e-02 -3.745217248797416687e-02 -3.663047775626182556e-02 -5.544006824493408203e-02 -2.314259670674800873e-02
2.184138000011444092e-01 -3.266175091266632080e-01 -5.849029496312141418e-02 1.158228516578674316e-01 8.017566986382007599e-03 -1.685048937797546387e-01 -2.476393282413482666e-01 2.790144383907318115e-01 -1.958339661359786987e-01 1.502933353185653687e-01 -4.598196223378181458e-02 -3.851137459278106689e-01 -7.540412992238998413e-02 2.791790068149566650e-01 -1.606733798980712891e-01 -6.991185247898101807e-02 -4.366584494709968567e-02 1.608630418777465820e-01 -6.241705268621444702e-02 -1.097755581140518188e-01 1.540709733963012695e-01 8.297271281480789185e-02 2.547748088836669922e-01 3.080670535564422607e-02 1.834668517112731934e-01 1.263121366500854492e-01 -2.071659564971923828e-01 1.214427426457405090e-01 -1.248013377189636230e-01 2.076146304607391357e-01 1.404676027595996857e-02 1.705360561609268188e-01
2.360706925392150879e-01 -2.266588062047958374e-01 7.334732264280319214e-02 1.255944222211837769e-01 3.813183605670928955e-01 -3.892990946769714355e-01 -2.029111050069332123e-02 1.287100166082382202e-01 -2.583538591861724854e-01 1.985876262187957764e-02 1.448335051536560059e-01 8.857809752225875854e-02 1.612828969955444336e-01 2.206659317016601562e-01 -2.061788737773895264e-02 -3.533505201339721680e-01 5.161217972636222839e-02 -5.470651760697364807e-02 5.981106311082839966e-02 -4.485654458403587341e-02 -3.124892115592956543e-01 -1.830058246850967407e-01 2.176200449466705322e-01 4.141888394951820374e-02 2.097383840009570122e-03 1.327179521322250366e-01 -9.647958725690841675e-02 3.426227346062660217e-02 -1.578356772661209106e-01 2.940773591399192810e-02 1.285205632448196411e-01 2.650830429047346115e-04
3.804957866668701172e-01 -1.561293452978134155e-01 9.644202142953872681e-02 1.398195624351501465e-01 -9.383060038089752197e-02 -1.197987422347068787e-01 -1.967918127775192261e-01 -1.113178133964538574e-01 -4.059031307697296143e-01 2.047080844640731812e-01 1.270285099744796753e-01 -1.453361213207244873e-01 2.364939898252487183e-01 -1.362475156784057617e-01 2.478068321943283081e-01 -1.052954643964767456e-01 1.633964013308286667e-03 -9.047976881265640259e-02 -4.150986671447753906e-01 2.804308570921421051e-02 -7.620865479111671448e-03 -6.831464171409606934e-02 2.731265127658843994e-01 7.783127576112747192e-02 -2.301757968962192535e-02 1.329756230115890503e-01 -1.743722259998321533e-01 8.297637850046157837e-02 1.700872182846069336e-02 -5.336998403072357178e-02 -1.067044585943222046e-01 1.103841327130794525e-02
2.522818148136138916e-01 -2.756554633378982544e-02 -3.279256052337586880e-04 2.472275942564010620e-01 -1.848426461219787598e-02 -1.699719280004501343e-01 -3.184947967529296875e-01 1.514459103345870972e-01 -2.210848927497863770e-01 -4.302977584302425385e-03 2.846025116741657257e-02 1.577840298414230347e-01 -4.814420640468597412e-02 2.959921360015869141e-01 -1.066949218511581421e-03 -8.394151926040649414e-02 1.354786846786737442e-02 -3.675112873315811157e-02 -2.928394675254821777e-01 -2.034312337636947632e-01 3.397962078452110291e-02 1.221682224422693253e-02 2.701897025108337402e-01 8.989284932613372803e-02 1.437790542840957642e-01 1.873269379138946533e-01 -3.528402447700500488e-01 2.451535463333129883e-01 1.475535035133361816e-01 -1.738847941160202026e-01 1.729582399129867554e-01 1.262653619050979614e-01
1.896896064281463623e-01 -2.802054882049560547e-01 -2.617349028587341309e-01 9.460502117872238159e-02 -1.466115415096282959e-01 -2.379849702119827271e-01 1.671341806650161743e-01 3.417954966425895691e-02 -3.804646665230393410e-03 1.109482645988464355e-01 1.414770185947418213e-01 -2.920270264148712158e-01 -2.176266722381114960e-02 2.151398211717605591e-01 3.408369719982147217e-01 -1.329973638057708740e-01 3.075635135173797607e-01 -2.527518272399902344e-01 -1.947594620287418365e-02 -5.967757198959589005e-03 -1.216971650719642639e-01 -1.669966280460357666e-01 -1.299934089183807373e-01 -1.355009898543357849e-02 2.465408891439437866e-01 1.781859844923019409e-01 -1.376743316650390625e-01 1.913362741470336914e-02 -1.494960766285657883e-02 4.828482493758201599e-02 -1.431043446063995361e-01 -2.213975787162780762e-01
-1.019997894763946533e-01 -5.204382538795471191e-02 -6.556222587823867798e-02 -1.637555658817291260e-01 6.366235017776489258e-02 -7.089677453041076660e-02 -1.648105680942535400e-01 4.278094694018363953e-02 -1.092590987682342529e-01 -5.719949305057525635e-02 8.686155080795288086e-03 -3.159814178943634033e-01 2.537670731544494629e-01 2.202201336622238159e-01 -2.873146347701549530e-02 -1.319683250039815903e-02 2.897989563643932343e-02 2.410079240798950195e-01 -6.741777807474136353e-02 -5.813163891434669495e-02 -2.494128495454788208e-01 -2.999826967716217041e-01 3.592098951339721680e-01 2.408169507980346680e-01 1.237424314022064209e-01 1.499152928590774536e-01 -4.648348689079284668e-01 2.072003483772277832e-02 6.472887843847274780e-02 -4.761374741792678833e-02 -1.457792371511459351e-01 2.473774179816246033e-02
1.889768987894058228e-01 -2.598091959953308105e-01 -1.682715117931365967e-01 3.177042007446289062e-01 4.922864958643913269e-02 -1.307150572538375854e-01 -2.539033070206642151e-02 -1.774148195981979370e-01 8.258933573961257935e-02 2.253811508417129517e-01 1.885946840047836304e-02 8.892582356929779053e-02 2.824131399393081665e-02 3.761456608772277832e-01 3.645311295986175537e-02 -3.889260590076446533e-01 6.076300516724586487e-02 2.224587351083755493e-01 -1.210744976997375488e-01 2.297817766666412354e-01 -7.241854816675186157e-02 -2.969107627868652344e-01 -1.610463708639144897e-01 -8.209865540266036987e-02 2.318464964628219604e-01 2.703571505844593048e-02 -1.026924028992652893e-01 1.328830048441886902e-02 -1.012444645166397095e-01 8.933568745851516724e-02 1.037712320685386658e-01 -1.192786172032356262e-01
3.059842158108949661e-03 1.115404348820447922e-02 -2.258880436420440674e-01 4.931002110242843628e-02 1.581329703330993652e-01 -8.350296318531036377e-02 2.404331862926483154e-01 4.297002777457237244e-02 -2.675787806510925293e-01 1.632419377565383911e-01 1.108924150466918945e-01 -3.282651901245117188e-01 1.473367959260940552e-01 1.400922387838363647e-01 -9.284200519323348999e-02 -3.932819664478302002e-01 -1.250643283128738403e-01 -1.722999066114425659e-01 3.917762637138366699e-02 -9.701055288314819336e-02 1.110805496573448181e-01 -1.995266824960708618e-01 1.973617449402809143e-02 -3.140483796596527100e-01 1.086115986108779907e-01 2.112164497375488281e-01 -1.266515702009201050e-01 -1.677891612052917480e-01 2.457095384597778320e-01 7.250591367483139038e-02 2.203136980533599854e-01 9.817923605442047119e-02
2.020296454429626465e-01 2.422906607389450073e-01 -5.799885094165802002e-02 1.772092729806900024e-01 -1.558571384521201253e-04 -1.270187646150588989e-02 -1.353674978017807007e-01 -8.693080395460128784e-02 -1.737009175121784210e-02 2.537201941013336182e-01 1.610738933086395264e-01 -2.183300405740737915e-01 2.341646254062652588e-01 1.718493252992630005e-01 9.058096259832382202e-02 -2.229328602552413940e-01 1.403648555278778076e-01 7.884957641363143921e-02 -1.079891100525856018e-01 2.646755278110504150e-01 3.381564095616340637e-02 -2.813834846019744873e-01 2.953223884105682373e-01 -3.109971880912780762e-01 1.802801489830017090e-01 1.330239772796630859e-01 7.776192575693130493e-02 9.584569185972213745e-02 -2.556296298280358315e-03 -1.353518217802047729e-01 1.203650310635566711e-01 2.982930243015289307e-01
1.490585505962371826e-01 1.541293710470199585e-01 -1.004728451371192932e-01 2.874483168125152588e-01 2.749286890029907227e-01 -1.286042630672454834e-01 -1.286358386278152466e-01 3.364430740475654602e-02 -1.821750849485397339e-01 -8.817996084690093994e-02 9.189968556165695190e-02 6.090046092867851257e-02 3.294587135314941406e-01 2.982665598392486572e-01 -5.126861855387687683e-02 -3.850045800209045410e-01 9.396117180585861206e-02 1.968683898448944092e-01 -1.698053479194641113e-01 1.697867661714553833e-01 -1.285879313945770264e-01 7.363749295473098755e-02 1.008303537964820862e-01 -1.983382999897003174e-01 2.845708131790161133e-01 6.279335916042327881e-02 -4.667221801355481148e-04 1.735911332070827484e-02 -1.251759100705385208e-02 1.551979929208755493e-01 1.114266589283943176e-01 2.267728149890899658e-01
-2.249392494559288025e-02 -2.999469637870788574e-01 5.981542170047760010e-03 1.691970229148864746e-01 1.005156114697456360e-01 -7.691427320241928101e-02 -9.996062517166137695e-02 -8.769481629133224487e-02 -1.106850504875183105e-01 3.325076103210449219e-01 6.919956207275390625e-02 -1.972397565841674805e-01 1.826499849557876587e-01 2.951110601425170898e-01 -1.539809703826904297e-01 -5.380120128393173218e-03 4.269998148083686829e-02 1.020266488194465637e-01 -3.637069836258888245e-02 5.840915068984031677e-02 -3.244034349918365479e-01 9.857887774705886841e-02 1.578981280326843262e-01 -1.586478948593139648e-01 6.630031764507293701e-02 -1.920886337757110596e-02 -2.763466835021972656e-01 -2.872434556484222412e-01 3.170464634895324707e-01 -2.412904798984527588e-01 -1.655318588018417358e-01 -6.826896965503692627e-02
8.528332412242889404e-02 8.335749153047800064e-04 -1.384530514478683472e-01 1.477652639150619507e-01 1.439997553825378418e-01 -3.971947729587554932e-01 4.959962889552116394e-02 1.330913007259368896e-01 -3.902469873428344727e-01 6.228872109204530716e-03 -3.565571308135986328e-01 -2.600595355033874512e-01 3.394738733768463135e-01 1.037858650088310242e-01 7.899460941553115845e-02 -1.257702708244323730e-01 -6.266047712415456772e-03 -2.009021490812301636e-01 -4.501847550272941589e-02 -2.543073892593383789e-02 -5.093151330947875977e-02 7.754918187856674194e-02 1.510333269834518433e-01 -3.646904602646827698e-02 1.038028523325920105e-01 3.129836022853851318e-01 -4.991691932082176208e-02 9.139381349086761475e-03 1.299967616796493530e-02 1.808093488216400146e-01 -1.744748800992965698e-01 8.629346638917922974e-02
2.273080497980117798e-01 -7.133237272500991821e-02 -3.194067254662513733e-02 -5.047368258237838745e-02 2.889449894428253174e-01 -7.079838216304779053e-02 -2.158790268003940582e-02 8.645948767662048340e-02 -1.827864944934844971e-01 9.133068472146987915e-02 1.289355605840682983e-01 -2.934193015098571777e-01 1.902195811271667480e-01 2.330728918313980103e-01 1.513171792030334473e-01 -1.843940764665603638e-01 -1.436027735471725464e-01 3.627302944660186768e-01 -1.617097109556198120e-01 5.488698184490203857e-02 -3.577371314167976379e-02 2.533653378486633301e-01 8.516916632652282715e-02 6.553723663091659546e-02 3.443588316440582275e-01 -1.281766593456268311e-01 -1.297764033079147339e-01 3.244436979293823242e-01 1.250925660133361816e-01 1.074249446392059326e-01 7.831083238124847412e-02 -5.036673322319984436e-02
-1.016258597373962402e-01 1.147235929965972900e-01 -8.125647902488708496e-02 2.661964893341064453e-01 -1.681525260210037231e-01 -2.076795697212219238e-01 1.150534600019454956e-01 1.657449007034301758e-01 -1.146286055445671082e-01 1.774854063987731934e-01 9.324073046445846558e-02 -3.119495809078216553e-01 -2.565536089241504669e-02 1.839047521352767944e-01 1.963177472352981567e-01 -6.666793674230575562e-02 2.573765516281127930e-01 4.683466628193855286e-02 6.022775545716285706e-02 -2.145189493894577026e-01 -1.393930017948150635e-01 -2.455227524042129517e-01 -8.320474624633789062e-02 1.284270584583282471e-01 3.634932637214660645e-01 -3.167043207213282585e-03 -2.331518828868865967e-01 -1.066638901829719543e-01 2.929535806179046631e-01 -1.320798546075820923e-01 1.064341589808464050e-01 -1.585598737001419067e-01
-5.953363142907619476e-03 -2.200404554605484009e-02 1.313342340290546417e-02 3.390637785196304321e-02 1.378421187400817871e-01 -2.897933721542358398e-01 3.453301638364791870e-02 8.280349522829055786e-02 -1.413241177797317505e-01 3.965362608432769775e-01 3.972059860825538635e-02 -7.442882657051086426e-02 8.621902763843536377e-02 4.251099824905395508e-01 8.031564950942993164e-02 -2.021777033805847168e-01 4.920169711112976074e-02 -9.997574985027313232e-02 -1.865890324115753174e-01 -1.645620763301849365e-01 -4.697334393858909607e-02 -5.209514871239662170e-03 3.489264249801635742e-01 -1.064003072679042816e-02 2.795857377350330353e-02 -2.282405644655227661e-01 -1.019161343574523926e-01 3.620557487010955811e-01 3.428513929247856140e-02 2.675312161445617676e-01 -4.200646281242370605e-02 -7.137805689126253128e-03
8.859845809638500214e-03 -1.433678865432739258e-01 -4.603548720479011536e-02 7.324229925870895386e-02 2.811053097248077393e-01 -2.797790467739105225e-01 -8.734437078237533569e-02 2.185876518487930298e-01 -3.022627672180533409e-03 1.753845661878585815e-01 -1.106200814247131348e-01 -1.207278519868850708e-01 1.122521329671144485e-02 4.044868052005767822e-01 -1.088224351406097412e-01 -4.283456504344940186e-01 2.735953629016876221e-01 -1.291276961565017700e-01 -2.753316164016723633e-01 -8.486217260360717773e-02 -2.111880481243133545e-01 1.191636472940444946e-01 2.793005406856536865e-01 -9.621759876608848572e-03 -5.351461842656135559e-02 1.592306792736053467e-02 -9.592773020267486572e-02 2.745393104851245880e-02 -5.061302706599235535e-02 -9.618322551250457764e-02 5.722504854202270508e-02 -5.420849099755287170e-02
2.840937674045562744e-01 9.433460654690861702e-04 7.460142672061920166e-02 -3.532142564654350281e-02 2.147800847887992859e-02 4.631837084889411926e-02 5.391470342874526978e-02 2.223706245422363281e-02 -3.610326647758483887e-01 1.492182910442352295e-01 8.553981035947799683e-02 -3.088594079017639160e-01 1.672275960445404053e-01 3.948403000831604004e-01 2.357450872659683228e-01 9.558314085006713867e-02 1.917694509029388428e-01 -7.806551456451416016e-02 2.209349423646926880e-01 -5.867304280400276184e-02 -5.619429517537355423e-03 -3.819335699081420898e-01 -4.435975104570388794e-02 -8.427862077951431274e-02 4.848149791359901428e-02 7.589122653007507324e-02 -2.133464664220809937e-01 -1.606044322252273560e-01 2.907137759029865265e-02 -3.011655807495117188e-02 6.322539597749710083e-02 -2.594242691993713379e-01
2.231448590755462646e-01 -2.631738483905792236e-01 7.336292881518602371e-03 3.363134711980819702e-02 9.156438708305358887e-02 -1.459071636199951172e-01 -1.641194224357604980e-01 -6.710402667522430420e-02 -3.593561649322509766e-01 9.340372681617736816e-02 1.447329074144363403e-01 -1.281967014074325562e-01 2.691690623760223389e-01 -1.352595090866088867e-01 2.357901930809020996e-01 -2.986453473567962646e-01 1.843847334384918213e-02 -2.485515922307968140e-02 -4.423867464065551758e-01 -2.574241347610950470e-02 -2.326697856187820435e-01 9.145043045282363892e-02 2.015077918767929077e-01 2.362548559904098511e-02 -8.239964395761489868e-02 1.337548494338989258e-01 -2.579621076583862305e-01 -2.146379463374614716e-02 3.671379014849662781e-02 -8.254770934581756592e-02 -6.977919489145278931e-02 4.656906425952911377e-02
3.037873283028602600e-02 2.795975506305694580e-01 -3.573216199874877930e-01 2.725702226161956787e-01 1.091379895806312561e-01 8.512893319129943848e-02 -3.030466102063655853e-02 -1.310336589813232422e-01 -2.241165339946746826e-01 1.763981282711029053e-01 -1.806010752916336060e-01 -3.140668272972106934e-01 -4.427091404795646667e-02 1.752035766839981079e-01 -1.950541860423982143e-03 -3.296682536602020264e-01 1.530047599226236343e-02 1.663964241743087769e-02 -9.002567082643508911e-02 3.695366531610488892e-02 -1.803415119647979736e-01 -1.182752251625061035e-01 8.007626235485076904e-02 1.264267861843109131e-01 3.075518906116485596e-01 1.484942883253097534e-01 -5.912064574658870697e-03 3.315386176109313965e-01 1.451629251241683960e-01 1.973557099699974060e-02 -9.935311973094940186e-03 2.648007497191429138e-02
1.921785771846771240e-01 -7.843094319105148315e-02 -2.587237060070037842e-01 3.565866053104400635e-01 4.479741305112838745e-02 2.088999897241592407e-01 4.167483747005462646e-02 -1.160222813487052917e-01 -2.372635006904602051e-01 -2.915633656084537506e-02 -2.917931601405143738e-02 2.546871826052665710e-02 1.196913942694664001e-01 3.872515261173248291e-01 1.421829611063003540e-01 -9.902895987033843994e-02 -5.880710668861865997e-03 -5.290902778506278992e-02 -1.368385702371597290e-01 -2.925644069910049438e-02 -1.173885464668273926e-01 1.116265952587127686e-01 2.127397805452346802e-01 -1.494238972663879395e-01 -2.108280360698699951e-02 -3.493896871805191040e-02 -1.415456235408782959e-01 2.966177761554718018e-01 2.648693919181823730e-01 3.509332537651062012e-01 -9.123348630964756012e-03 1.723569035530090332e-01
3.204314783215522766e-02 1.644842177629470825e-01 -1.014712732285261154e-02 1.106847599148750305e-01 3.035569563508033752e-02 1.265263408422470093e-01 1.521586030721664429e-01 2.865891717374324799e-02 -4.124455526471138000e-02 2.700452692806720734e-02 6.762139499187469482e-02 -1.906995624303817749e-01 2.428212910890579224e-01 4.419671595096588135e-01 3.016234934329986572e-01 -2.652870118618011475e-01 3.060321509838104248e-01 -2.062146067619323730e-01 1.455027423799037933e-02 4.066459089517593384e-02 1.379422545433044434e-01 -2.830823361873626709e-01 -8.404882252216339111e-02 -2.458147108554840088e-01 2.098828256130218506e-01 1.600865870714187622e-01 -1.779048144817352295e-01 9.579333662986755371e-02 -2.435459010303020477e-02 5.578914657235145569e-02 -2.009230405092239380e-01 -1.899407245218753815e-02
6.887538731098175049e-02 8.520099520683288574e-02 -2.924582958221435547e-01 1.290851831436157227e-01 4.459120333194732666e-02 -1.368160098791122437e-01 -1.467976570129394531e-01 3.472289741039276123e-01 -1.198699250817298889e-01 8.724816143512725830e-02 8.452485501766204834e-02 -3.325989246368408203e-01 3.164754509925842285e-01 6.864042580127716064e-02 1.912093758583068848e-01 -1.511833369731903076e-01 -1.229949742555618286e-01 -7.579445838928222656e-02 -1.131245568394660950e-01 1.598730832338333130e-01 2.746583335101604462e-02 -2.958143353462219238e-01 6.899030506610870361e-02 1.100502610206604004e-01 1.082435622811317444e-01 -1.080856770277023315e-01 -2.827394008636474609e-01 -2.882575150579214096e-03 8.181963860988616943e-02 -1.808485686779022217e-01 2.310026437044143677e-02 -3.336177766323089600e-01
-4.055774211883544922e-02 -8.619444072246551514e-02 -3.889110684394836426e-01 2.991684675216674805e-01 2.871938049793243408e-01 -8.042030036449432373e-02 -2.376314848661422729e-01 -3.379514813423156738e-02 -1.531996279954910278e-01 2.239240407943725586e-01 1.049509271979331970e-01 -6.330388039350509644e-02 1.672200262546539307e-01 3.619163632392883301e-01 2.494494169950485229e-01 -2.458031848073005676e-02 9.911611676216125488e-02 3.567123785614967346e-02 1.417244225740432739e-02 -1.357633918523788452e-01 5.875834822654724121e-02 1.685203611850738525e-01 8.974675089120864868e-02 -8.932683616876602173e-02 1.836471408605575562e-01 2.872259356081485748e-02 -1.379591785371303558e-02 2.853216230869293213e-01 2.506343722343444824e-01 1.266939640045166016e-01 4.494512453675270081e-02 1.362003386020660400e-01
2.409235537052154541e-01 -1.437363475561141968e-01 -8.060421794652938843e-02 3.499987125396728516e-01 3.243676573038101196e-02 4.375072941184043884e-02 2.049098908901214600e-02 9.984500706195831299e-02 1.434197425842285156e-01 -5.517738312482833862e-02 6.539451330900192261e-02 -2.671414911746978760e-01 3.928846493363380432e-02 2.865349948406219482e-01 -1.015693321824073792e-02 5.809024721384048462e-02 1.798923313617706299e-01 7.599180191755294800e-02 1.723965257406234741e-01 -2.369239740073680878e-02 -9.535035490989685059e-02 -2.966088429093360901e-02 -4.863556474447250366e-02 -1.398982554674148560e-01 3.021748065948486328e-01 8.557872474193572998e-02 -4.997043013572692871e-01 2.013889700174331665e-01 -9.872598201036453247e-02 -2.439545392990112305e-01 -8.235804736614227295e-02 -1.652299761772155762e-01
-2.839074935764074326e-03 -3.444265201687812805e-02 8.809188380837440491e-03 3.274471759796142578e-01 4.870127420872449875e-03 -3.022131882607936859e-02 3.751206398010253906e-02 -6.353540718555450439e-02 -2.936148643493652344e-01 2.976875305175781250e-01 1.147613003849983215e-01 -3.281690776348114014e-01 1.035748347640037537e-01 -1.270061265677213669e-02 2.262890040874481201e-01 -8.207193762063980103e-02 8.700770884752273560e-02 -3.638816997408866882e-02 4.263960197567939758e-02 1.197506934404373169e-01 -2.291935263201594353e-03 -1.216856762766838074e-01 -3.042569756507873535e-02 -2.766438126564025879e-01 8.164238929748535156e-02 2.580115105956792831e-03 -2.854456007480621338e-01 1.425063610076904297e-01 -1.733568459749221802e-01 2.936781942844390869e-01 4.132655262947082520e-01 8.792559057474136353e-02
1.020978763699531555e-01 -2.849276363849639893e-01 -2.813823521137237549e-01 -6.565228104591369629e-02 -1.030413433909416199e-02 -2.460427768528461456e-02 -2.287947386503219604e-01 -9.579986333847045898e-03 -2.086436301469802856e-01 -8.448097109794616699e-02 8.252315968275070190e-02 -2.171000987291336060e-01 -1.386953294277191162e-01 3.003007173538208008e-01 4.833881929516792297e-02 -2.044468671083450317e-01 4.522562399506568909e-02 -2.916444838047027588e-01 -2.964276671409606934e-01 7.290770113468170166e-02 2.820685971528291702e-03 -1.208846941590309143e-01 3.588269352912902832e-01 1.248776540160179138e-01 2.805094718933105469e-01 -1.304535865783691406e-01 -1.549745500087738037e-01 1.578443497419357300e-01 -2.175856614485383034e-03 1.392648965120315552e-01 -8.593629300594329834e-02 5.396958440542221069e-02
-1.098018512129783630e-02 4.889864847064018250e-02 -4.929716289043426514e-01 9.731385856866836548e-02 1.371704936027526855e-01 -7.581213861703872681e-02 1.845243573188781738e-02 3.328744769096374512e-01 -6.681653112173080444e-02 5.712508037686347961e-02 -3.588406369090080261e-02 -1.691482812166213989e-01 3.285836279392242432e-01 2.507040202617645264e-01 3.812240958213806152e-01 -1.214077770709991455e-01 -1.668457537889480591e-01 -5.098799616098403931e-02 -6.818804889917373657e-02 9.112471342086791992e-02 -5.239012651145458221e-03 -1.670506298542022705e-01 -3.159025311470031738e-02 9.120913594961166382e-02 3.399025276303291321e-02 8.489061146974563599e-03 -2.740336358547210693e-01 -3.538278630003333092e-03 1.047307997941970825e-01 -4.930476471781730652e-02 1.611327938735485077e-02 -2.648322880268096924e-01
1.867043375968933105e-01 -1.233809590339660645e-01 -5.980489403009414673e-02 -5.837082117795944214e-02 1.238165870308876038e-01 -9.000860899686813354e-02 -1.401648074388504028e-01 2.179337143898010254e-01 -1.146314516663551331e-01 3.647273778915405273e-01 -3.091219961643218994e-01 1.091719698160886765e-02 3.237352967262268066e-01 3.856753185391426086e-02 1.641617119312286377e-01 -1.799530535936355591e-01 2.907263338565826416e-01 1.960640102624893188e-01 -1.366537213325500488e-01 1.302314698696136475e-01 -1.436047255992889404e-01 -1.391479372978210449e-01 1.282449811697006226e-01 -4.768583923578262329e-02 2.780172526836395264e-01 1.034300327301025391e-01 -1.954919844865798950e-01 2.167964279651641846e-01 1.915128231048583984e-01 -1.140206903219223022e-01 2.581068873405456543e-02 6.355628371238708496e-02
-6.012083217501640320e-02 -6.532454490661621094e-02 -6.068764254450798035e-02 2.714418470859527588e-01 5.359831452369689941e-02 -2.114536985754966736e-02 1.464519500732421875e-01 2.155680954456329346e-01 9.543392807245254517e-03 8.542697131633758545e-02 -3.116527199745178223e-01 -7.728295773267745972e-02 2.623667120933532715e-01 1.342287808656692505e-01 1.727707982063293457e-01 -7.909089326858520508e-03 2.266605794429779053e-01 1.340147703886032104e-01 -9.204306453466415405e-02 2.777536213397979736e-01 -1.704627126455307007e-01 -3.402675390243530273e-01 -9.088117629289627075e-02 8.465794473886489868e-02 2.879809737205505371e-01 -3.430640697479248047e-02 -3.264575302600860596e-01 1.417356133460998535e-01 2.905356585979461670e-01 -2.052516490221023560e-02 3.705908730626106262e-02 -6.374049186706542969e-02
2.035135775804519653e-01 9.811852872371673584e-02 -3.033760786056518555e-01 1.306391954421997070e-01 1.034520044922828674e-01 2.596094645559787750e-02 1.741657406091690063e-01 3.348600268363952637e-01 -2.280004322528839111e-01 2.977532893419265747e-02 -9.837917238473892212e-02 -3.129951357841491699e-01 -2.399739576503634453e-03 3.559476882219314575e-02 1.544225588440895081e-02 -5.794105678796768188e-02 2.247611880302429199e-01 1.070336475968360901e-01 4.469168558716773987e-02 3.230170160531997681e-02 -2.776707708835601807e-01 -2.947892248630523682e-01 1.547750234603881836e-01 -1.721980124711990356e-01 2.205484509468078613e-01 2.082300558686256409e-02 -2.897044122219085693e-01 -5.151856318116188049e-02 1.439518183469772339e-01 1.305623799562454224e-01 -1.618172675371170044e-01 -1.959364563226699829e-01
1.148074567317962646e-01 -2.326608747243881226e-01 -1.863852143287658691e-01 2.190971523523330688e-01 -2.396233528852462769e-01 -2.766979038715362549e-01 1.438097804784774780e-01 8.621988445520401001e-02 1.341612637042999268e-01 -1.193099766969680786e-01 -2.416518330574035645e-01 -4.581625461578369141e-01 1.293363720178604126e-01 1.770328879356384277e-01 1.248808857053518295e-02 -6.833484768867492676e-02 -4.725411161780357361e-02 -2.655261941254138947e-02 -1.056260988116264343e-01 2.521339654922485352e-01 -1.165227964520454407e-01 -2.404782027006149292e-01 2.799577638506889343e-02 1.297845840454101562e-01 -6.605820357799530029e-02 -2.070401329547166824e-03 -7.041878998279571533e-02 1.434666663408279419e-01 7.939901202917098999e-02 -2.826493978500366211e-01 2.205087542533874512e-01 -5.460793897509574890e-02
1.273171901702880859e-01 -1.879963427782058716e-01 1.970298439264297485e-01 1.574784517288208008e-01 -4.533708468079566956e-02 -2.285799980163574219e-01 -2.284134272485971451e-03 3.332183882594108582e-02 4.732879623770713806e-02 2.559479773044586182e-01 -3.204345107078552246e-01 -5.026249215006828308e-03 1.655235886573791504e-01 5.043576359748840332e-01 1.098276600241661072e-01 1.672646775841712952e-02 -1.770854345522820950e-03 9.346259385347366333e-02 -2.553945779800415039e-01 6.125626340508460999e-02 -1.123498603701591492e-01 -8.259066380560398102e-03 1.147869881242513657e-02 -2.705504894256591797e-01 2.103167623281478882e-01 3.550862148404121399e-02 -2.743871808052062988e-01 1.812139749526977539e-01 4.477660730481147766e-02 2.067753523588180542e-01 -2.631134167313575745e-02 4.502036422491073608e-02
3.600299358367919922e-01 6.025539711117744446e-02 -5.322231724858283997e-02 1.374556273221969604e-01 2.103125154972076416e-01 -4.974538683891296387e-01 5.866772029548883438e-03 8.045224100351333618e-02 -2.473858296871185303e-01 -6.095857918262481689e-02 -2.260679006576538086e-01 -2.660166919231414795e-01 8.522999286651611328e-02 2.151084691286087036e-01 1.073511242866516113e-01 5.457571893930435181e-02 6.901120650582015514e-05 -6.993670249357819557e-04 -9.435184299945831299e-02 4.005375131964683533e-02 -3.331225514411926270e-01 3.374308114871382713e-03 1.219941824674606323e-01 -1.433468461036682129e-01 9.245313704013824463e-02 1.993299573659896851e-01 -8.206938207149505615e-02 7.230344414710998535e-02 2.259466201066970825e-01 -1.393767148256301880e-01 -1.288843632210046053e-04 6.599652022123336792e-02
2.861897349357604980e-01 2.080537527799606323e-01 -1.777524352073669434e-01 4.466577619314193726e-02 1.314638257026672363e-01 -4.165642857551574707e-01 -3.833542764186859131e-02 1.903244853019714355e-01 -2.334459573030471802e-01 1.287484467029571533e-01 -1.612104922533035278e-01 -1.790324002504348755e-01 1.476105451583862305e-01 4.154139161109924316e-01 1.699969172477722168e-01 2.721980214118957520e-02 -4.861148819327354431e-02 -1.080982014536857605e-01 -1.544684916734695435e-01 -6.064664945006370544e-02 -3.058741986751556396e-01 2.466450212523341179e-03 1.291422406211495399e-03 -1.799254715442657471e-01 -1.162844616919755936e-02 1.555403172969818115e-01 -6.139804143458604813e-03 -7.512526959180831909e-02 1.413643211126327515e-01 -1.828050464391708374e-01 -9.638577699661254883e-03 -9.259478747844696045e-02
1.372178494930267334e-01 -2.101092487573623657e-01 -8.947244286537170410e-02 1.940036192536354065e-02 2.407732307910919189e-01 -1.751548498868942261e-01 -1.920453011989593506e-01 -9.662325680255889893e-02 1.115660369396209717e-01 3.419138025492429733e-03 -1.561457365751266479e-01 -8.013767004013061523e-02 -1.256338208913803101e-01 3.461078703403472900e-01 -1.130475029349327087e-01 -5.614777207374572754e-01 4.152208566665649414e-03 9.274126589298248291e-02 -3.386039286851882935e-02 5.382513999938964844e-02 -7.140237092971801758e-02 -3.009323179721832275e-01 2.665439546108245850e-01 -9.001981467008590698e-02 1.305004358291625977e-01 1.242241114377975464e-01 -1.960979402065277100e-01 1.262258887290954590e-01 5.330463126301765442e-02 -9.470771998167037964e-02 6.849566940218210220e-03 -2.692485973238945007e-02
1.292295604944229126e-01 -3.083486557006835938e-01 2.506653368473052979e-01 -2.493378473445773125e-03 -2.161612510681152344e-01 -7.091499119997024536e-02 2.193420194089412689e-02 -1.007973253726959229e-01 -1.280672550201416016e-01 1.377698779106140137e-01 8.781228959560394287e-02 -2.414149940013885498e-01 2.819358706474304199e-01 3.884890377521514893e-01 -9.258488565683364868e-02 -1.561516225337982178e-01 1.739799380302429199e-01 2.575635313987731934e-01 5.020661279559135437e-02 -6.047005951404571533e-02 -5.057564377784729004e-02 -2.602459788322448730e-01 1.518064290285110474e-01 -3.281107172369956970e-02 -4.287053272128105164e-02 7.887326925992965698e-02 -1.882114857435226440e-01 1.763504892587661743e-01 2.469109185039997101e-02 3.192247152328491211e-01 1.271622627973556519e-01 -8.823605626821517944e-02
1.326510012149810791e-01 -3.232826590538024902e-01 -5.268144980072975159e-02 -8.497610688209533691e-02 6.969723850488662720e-02 -9.072426706552505493e-02 -9.526314586400985718e-02 1.897265464067459106e-01 -5.031333491206169128e-02 2.298972802236676216e-03 5.634099617600440979e-02 -3.267189860343933105e-01 2.165753394365310669e-01 -1.827978901565074921e-02 9.170192293822765350e-03 -2.281345576047897339e-01 5.211038142442703247e-02 9.547538310289382935e-02 -6.350761651992797852e-02 -2.402303069829940796e-01 -1.402414143085479736e-01 -3.657080829143524170e-01 1.432101428508758545e-01 1.151970252394676208e-01 2.063362300395965576e-01 -1.327981203794479370e-01 -4.432416856288909912e-01 -8.344840258359909058e-02 1.327639967203140259e-01 8.192577213048934937e-02 -1.386987715959548950e-01 1.730159819126129150e-01
-6.880623847246170044e-02 -2.267983704805374146e-01 -1.617022156715393066e-01 1.488482058048248291e-01 -1.968980580568313599e-01 -2.387421727180480957e-01 2.081539928913116455e-01 8.467640727758407593e-02 -1.855544894933700562e-01 1.715161837637424469e-02 8.153082430362701416e-02 -4.871452227234840393e-02 5.306828394532203674e-02 2.274070084095001221e-01 3.296228051185607910e-01 1.912042871117591858e-02 2.730615064501762390e-02 2.182212918996810913e-01 -1.848029345273971558e-01 1.332660466432571411e-01 -3.590880036354064941e-01 -9.318308532238006592e-02 3.789155781269073486e-01 -2.231058329343795776e-01 -2.649477310478687286e-02 -2.133125364780426025e-01 -1.784160882234573364e-01 -3.681696578860282898e-02 -5.060620233416557312e-02 1.152511872351169586e-02 8.841259777545928955e-02 -1.442450135946273804e-01
-5.894621834158897400e-02 -2.103195190429687500e-01 2.657261863350868225e-02 8.558519184589385986e-02 -2.646161615848541260e-01 -1.803238689899444580e-01 -2.327154427766799927e-01 2.459961622953414917e-01 -2.470922283828258514e-02 1.561100184917449951e-01 2.553251683712005615e-01 -7.372912019491195679e-02 3.387536108493804932e-01 2.743133008480072021e-01 -1.685605794191360474e-01 -4.403143003582954407e-02 1.392280906438827515e-01 2.047369033098220825e-01 3.040637820959091187e-02 -1.311149299144744873e-01 -1.303578615188598633e-01 -3.518179357051849365e-01 3.838250786066055298e-02 -7.172238826751708984e-02 1.013248935341835022e-01 2.717766165733337402e-01 -1.368473023176193237e-01 2.137361653149127960e-02 3.708449751138687134e-02 1.973190307617187500e-01 1.316093653440475464e-01 1.527812331914901733e-01
8.345146477222442627e-02 -7.352851796895265579e-03 1.614104360342025757e-01 -2.360305935144424438e-02 7.004168629646301270e-02 1.158424317836761475e-01 -8.579588681459426880e-02 1.788821220397949219e-01 -9.982137382030487061e-02 2.381573617458343506e-01 2.978597283363342285e-01 -1.607133299112319946e-01 3.491623401641845703e-01 4.134269952774047852e-01 -9.213192015886306763e-02 -8.460419625043869019e-02 -2.426117286086082458e-02 -7.478399574756622314e-02 -2.410680055618286133e-01 -1.205684617161750793e-01 -2.752650082111358643e-01 -1.970931291580200195e-01 3.915776312351226807e-02 1.230071559548377991e-01 2.757199704647064209e-01 6.173018366098403931e-02 -2.721042931079864502e-01 -8.184976875782012939e-02 1.261554565280675888e-02 -7.921985536813735962e-02 -1.346976906061172485e-01 1.539752036333084106e-01
1.225174665451049805e-01 -1.133924573659896851e-01 -4.074141010642051697e-02 1.806768029928207397e-01 8.176749199628829956e-02 -2.668077126145362854e-02 1.006689369678497314e-01 4.826807975769042969e-01 -1.176052615046501160e-01 2.597512006759643555e-01 -4.947299510240554810e-02 -3.578351736068725586e-01 5.062783509492874146e-02 2.238679081201553345e-01 8.783956617116928101e-02 -1.268915683031082153e-01 -1.210711002349853516e-01 4.635171499103307724e-03 -8.380689471960067749e-02 -1.293420419096946716e-02 -2.666058018803596497e-02 -1.094276607036590576e-01 3.151320815086364746e-01 7.127288728952407837e-02 2.749530784785747528e-02 -1.770204156637191772e-01 -2.327886670827865601e-01 -1.402693092823028564e-01 -9.459856152534484863e-02 4.960943758487701416e-02 -2.718409001827239990e-01 2.623222768306732178e-01
9.875260293483734131e-02 -2.043450176715850830e-01 -1.113054901361465454e-01 2.496828585863113403e-01 -3.381038829684257507e-02 7.970921695232391357e-02 -2.015833556652069092e-01 1.138336062431335449e-01 -7.361908257007598877e-02 -2.040504068136215210e-01 -8.100546151399612427e-02 -3.054514229297637939e-01 2.953050471842288971e-02 2.281056493520736694e-01 2.420006245374679565e-01 -3.342574238777160645e-01 1.325852721929550171e-01 -8.609522879123687744e-02 1.422280967235565186e-01 -1.145509257912635803e-02 -1.655065715312957764e-01 -3.361634910106658936e-01 1.122248917818069458e-01 1.312330365180969238e-01 5.042984709143638611e-02 -1.153419911861419678e-02 -2.043063491582870483e-01 -2.915429174900054932e-01 1.080207228660583496e-01 -2.631310187280178070e-02 2.360410690307617188e-01 1.717486977577209473e-01
-2.202550470829010010e-01 -3.258035778999328613e-01 1.848094463348388672e-01 2.512993812561035156e-01 -1.640128903090953827e-02 -2.330638915300369263e-01 9.663926064968109131e-02 -1.442194133996963501e-01 -3.911056220531463623e-01 1.256457269191741943e-01 -2.862483561038970947e-01 -2.439226061105728149e-01 1.040357351303100586e-01 1.632041931152343750e-01 1.380426585674285889e-01 -2.314423583447933197e-02 1.987766623497009277e-01 4.253677278757095337e-02 1.389955282211303711e-01 1.314724534749984741e-01 -7.698237895965576172e-02 -1.991981118917465210e-01 -3.978244960308074951e-02 -1.381516903638839722e-01 7.007981091737747192e-02 -1.096478179097175598e-01 -2.473439574241638184e-01 -5.333888158202171326e-02 2.073514834046363831e-02 -3.136001154780387878e-02 2.623519897460937500e-01 2.587656863033771515e-02
1.477217674255371094e-02 5.420836806297302246e-02 4.406331852078437805e-02 3.377192914485931396e-01 -3.135228995233774185e-03 -2.194225639104843140e-01 1.071083992719650269e-01 6.453592330217361450e-02 -2.051332443952560425e-01 5.732024461030960083e-02 1.046140044927597046e-01 -3.197275334969162941e-03 8.814743161201477051e-02 1.132395118474960327e-02 2.577557861804962158e-01 -1.417537182569503784e-01 1.461082696914672852e-01 1.360211241990327835e-02 -1.490905880928039551e-01 1.557442545890808105e-01 -1.938100010156631470e-01 -4.037587344646453857e-01 -2.880749478936195374e-02 -1.398456841707229614e-01 1.645376905798912048e-02 -2.543831765651702881e-01 -4.110417962074279785e-01 1.311431527137756348e-01 1.358415633440017700e-01 1.916678398847579956e-01 1.349402517080307007e-01 2.297463864088058472e-01
8.324087411165237427e-02 -8.649970591068267822e-02 -2.578096091747283936e-01 2.767266631126403809e-01 -1.132875010371208191e-01 1.172392517328262329e-01 -1.416008174419403076e-01 2.138267457485198975e-01 -9.925319254398345947e-02 -4.263875260949134827e-02 4.355391114950180054e-02 -2.172255069017410278e-01 1.028757635504007339e-02 2.382471859455108643e-01 2.279661744832992554e-01 -4.824517965316772461e-01 -2.045625261962413788e-02 -1.410152763128280640e-01 -4.199228435754776001e-02 1.679065637290477753e-03 -1.871384084224700928e-01 -3.109913170337677002e-01 1.029811576008796692e-01 1.737603396177291870e-01 -1.451633870601654053e-01 -8.517739921808242798e-02 -9.603406488895416260e-02 -6.707636266946792603e-02 1.445724219083786011e-01 -1.917297393083572388e-02 -1.403887122869491577e-01 2.649780511856079102e-01
1.017537787556648254e-01 -1.297088265419006348e-01 -1.779158860445022583e-01 6.185062602162361145e-02 3.793048858642578125e-02 2.957642078399658203e-02 -1.746366173028945923e-01 -2.051986455917358398e-01 1.614802181720733643e-01 -3.091632016003131866e-02 -2.060364037752151489e-01 -1.340765357017517090e-01 2.335339635610580444e-01 2.330443859100341797e-01 4.425304010510444641e-02 -5.422114729881286621e-01 1.553726792335510254e-01 -4.054366145282983780e-03 7.860086858272552490e-02 1.347399204969406128e-01 1.118987333029508591e-02 -1.471544951200485229e-01 4.586610198020935059e-01 -1.311109517700970173e-03 8.598968386650085449e-02 5.449404567480087280e-02 -1.503343135118484497e-01 1.735512465238571167e-01 3.539003059267997742e-02 -6.341017037630081177e-02 -3.030570223927497864e-02 -1.422966420650482178e-01
4.253091514110565186e-01 -2.053470611572265625e-01 -1.877328008413314819e-02 1.756024956703186035e-01 2.155354321002960205e-01 -3.499118089675903320e-01 -4.494658112525939941e-02 -4.703400284051895142e-02 -3.065828084945678711e-01 1.404244266450405121e-02 3.836719319224357605e-02 -1.519430577754974365e-01 3.034869730472564697e-01 2.165394723415374756e-01 2.150182612240314484e-02 -5.529888719320297241e-02 -1.238108873367309570e-01 -8.077029883861541748e-02 1.337094604969024658e-01 -1.545891165733337402e-01 -2.945384383201599121e-01 1.416811496019363403e-01 9.745949506759643555e-02 7.880485802888870239e-02 1.228639483451843262e-01 1.053197830915451050e-01 -1.318543702363967896e-01 -1.188159883022308350e-01 -1.606854051351547241e-01 -9.305335581302642822e-02 -1.714445054531097412e-01 6.033497303724288940e-02
2.488996535539627075e-01 -1.131638959050178528e-01 7.660231739282608032e-02 1.500206142663955688e-01 2.156334742903709412e-02 8.904923498630523682e-02 1.766799250617623329e-03 1.638691872358322144e-01 -4.058848693966865540e-02 -6.834261864423751831e-02 -7.211160659790039062e-02 -2.498886883258819580e-01 1.262803524732589722e-01 2.423693686723709106e-01 3.162660300731658936e-01 -1.762921363115310669e-01 1.228298395872116089e-01 -2.307727634906768799e-01 -7.440290413796901703e-03 -2.501469850540161133e-01 -2.668694853782653809e-01 -3.083970546722412109e-01 2.315409779548645020e-01 -6.642907857894897461e-02 -4.358385503292083740e-02 1.351179480552673340e-01 -1.977967172861099243e-01 -2.814914882183074951e-01 2.148261815309524536e-01 1.187568008899688721e-01 1.556098014116287231e-01 -5.960760638117790222e-02
-1.119499877095222473e-01 -3.733067959547042847e-02 -2.575578689575195312e-01 1.814031302928924561e-01 3.640097975730895996e-01 -8.404116332530975342e-02 -9.680498391389846802e-02 1.064693331718444824e-01 -1.484424471855163574e-01 5.911842733621597290e-02 -5.266900733113288879e-02 -3.438346385955810547e-01 2.350027263164520264e-01 9.903374314308166504e-02 3.111676573753356934e-01 -3.191562592983245850e-01 8.095256052911281586e-03 5.024325102567672729e-03 1.818492449820041656e-02 -1.891275681555271149e-02 2.502229809761047363e-02 -3.942421376705169678e-01 9.752987325191497803e-02 1.811956018209457397e-01 -7.615152001380920410e-02 -7.794791460037231445e-02 -2.087257355451583862e-01 -7.808820903301239014e-02 -1.317684445530176163e-02 1.639227122068405151e-01 -1.524804085493087769e-01 7.281068712472915649e-02
2.085354179143905640e-01 -1.533066630363464355e-01 -2.555252909660339355e-01 3.390291035175323486e-01 -2.700749039649963379e-01 4.184807464480400085e-02 1.880105584859848022e-01 8.532653003931045532e-02 -4.686277825385332108e-03 4.451562464237213135e-02 -1.160754561424255371e-01 -2.839798033237457275e-01 7.721112668514251709e-02 2.101849764585494995e-01 2.203152924776077271e-01 -1.899961978197097778e-01 1.920725852251052856e-01 1.003324892371892929e-02 -3.701614961028099060e-02 -2.478712797164916992e-01 1.544083375483751297e-02 -8.727695792913436890e-02 -1.654005944728851318e-01 1.204609349370002747e-01 2.780107557773590088e-01 2.135012745857238770e-01 -1.920928061008453369e-01 1.851356476545333862e-01 5.018135905265808105e-02 -1.664047837257385254e-01 -1.725962013006210327e-01 3.138840198516845703e-02
1.746614426374435425e-01 -1.423920243978500366e-01 -1.023121252655982971e-01 1.126083433628082275e-01 6.983199715614318848e-02 -2.114971578121185303e-01 5.391434952616691589e-02 3.069811761379241943e-01 -1.958147436380386353e-01 1.277946382761001587e-01 -2.086298353970050812e-02 -1.035370379686355591e-01 6.107654189690947533e-04 6.757366657257080078e-02 1.680575497448444366e-02 -8.814825862646102905e-02 7.658297568559646606e-02 2.272065728902816772e-01 4.470954462885856628e-02 -2.637064456939697266e-02 -1.404905319213867188e-01 -4.109830856323242188e-01 4.403438791632652283e-02 -4.973217099905014038e-02 5.166253820061683655e-02 6.384691596031188965e-02 -4.574251770973205566e-01 -8.557833731174468994e-02 3.483829200267791748e-01 1.812486946582794189e-01 -2.436563968658447266e-01 -1.035972163081169128e-01
2.131595164537429810e-01 -1.359059661626815796e-01 -1.761531084775924683e-01 2.232577949762344360e-01 -1.047557294368743896e-01 -7.018477469682693481e-02 1.027001366019248962e-01 1.565914601087570190e-02 1.228519678115844727e-01 1.389089971780776978e-01 -1.661462187767028809e-01 -2.817308008670806885e-01 5.644015036523342133e-03 3.320520520210266113e-01 1.485764086246490479e-01 -1.038568764925003052e-01 3.626723289489746094e-01 9.685537964105606079e-02 -8.804060518741607666e-02 -1.208925694227218628e-01 -3.451202064752578735e-02 -1.121283844113349915e-01 -2.448642253875732422e-01 1.906444132328033447e-01 3.297954201698303223e-01 1.647090315818786621e-01 -3.271879851818084717e-01 3.245013207197189331e-02 -7.949693500995635986e-02 -1.009241417050361633e-01 -9.797946363687515259e-02 -2.364868111908435822e-02
1.299896836280822754e-01 2.077075839042663574e-02 -2.754427194595336914e-01 3.696237206459045410e-01 -2.090528160333633423e-01 -2.790129045024514198e-03 8.815798908472061157e-02 1.712748557329177856e-01 1.292397975921630859e-01 4.680137615650892258e-03 5.663668364286422729e-02 -3.932341635227203369e-01 8.441318571567535400e-02 2.359037846326828003e-01 8.967030793428421021e-02 -5.465890094637870789e-02 1.912518143653869629e-01 -7.669360935688018799e-02 -2.341580241918563843e-01 9.217614680528640747e-02 2.532029524445533752e-02 -2.237374335527420044e-01 -1.359054595232009888e-01 4.860619828104972839e-02 1.558969616889953613e-01 2.441924661397933960e-01 -3.213006258010864258e-01 -4.581857938319444656e-03 1.043070806190371513e-03 -1.773646026849746704e-01 -5.078947171568870544e-02 -2.060272246599197388e-01
4.388171061873435974e-02 -1.687876284122467041e-01 -2.926048040390014648e-01 3.779207915067672729e-02 1.406611800193786621e-01 -1.903824806213378906e-01 3.158366680145263672e-01 1.025599688291549683e-01 -1.695813983678817749e-02 1.880834847688674927e-01 2.557416558265686035e-01 -3.050979673862457275e-01 9.842235594987869263e-02 3.339698016643524170e-01 1.366829574108123779e-01 -2.294163778424263000e-02 1.004646569490432739e-01 -2.743629738688468933e-02 -6.140473112463951111e-02 6.144939735531806946e-02 2.325504571199417114e-01 -2.432577461004257202e-01 -5.216445401310920715e-02 -3.059015870094299316e-01 -9.546440839767456055e-02 8.491627871990203857e-02 -1.400348246097564697e-01 -1.167477667331695557e-01 1.657997220754623413e-01 1.785204559564590454e-01 -7.315962761640548706e-02 1.985827237367630005e-01
1.783257722854614258e-01 -6.324514281004667282e-03 -1.773768067359924316e-01 3.618527650833129883e-01 1.937013864517211914e-01 -4.011304117739200592e-03 5.672271922230720520e-02 2.495157569646835327e-01 -2.908625602722167969e-01 3.909992799162864685e-02 1.376343704760074615e-02 -4.578223526477813721e-01 4.987670108675956726e-02 -8.848074078559875488e-02 1.429200321435928345e-01 -2.518780231475830078e-01 -1.212886720895767212e-01 -4.067977517843246460e-02 -4.774963110685348511e-02 1.754850298166275024e-01 -1.159982457756996155e-01 -1.656024605035781860e-01 1.563863307237625122e-01 -1.471943259239196777e-01 -8.033180981874465942e-02 -3.354604914784431458e-02 -2.545001208782196045e-01 -1.678455919027328491e-01 -2.278678864240646362e-02 3.856866434216499329e-02 -1.082335636019706726e-01 2.489107847213745117e-01
1.686940193176269531e-01 5.799375474452972412e-02 -1.115643158555030823e-01 -1.933239400386810303e-03 1.088449060916900635e-01 -1.110878214240074158e-01 -8.596923202276229858e-02 4.355520009994506836e-02 -3.947836160659790039e-01 1.280613690614700317e-01 1.824546754360198975e-01 -2.626103758811950684e-01 1.810293793678283691e-01 3.805146515369415283e-01 -6.251069903373718262e-02 -1.887744367122650146e-01 -4.022430628538131714e-02 -1.316098570823669434e-01 -2.257413044571876526e-02 -2.016481310129165649e-01 4.472361877560615540e-02 -6.809069216251373291e-02 -2.560183405876159668e-01 1.951564848423004150e-01 1.278542131185531616e-01 -1.539478302001953125e-01 -3.723174929618835449e-01 -1.968515962362289429e-01 1.309558004140853882e-01 -1.594970226287841797e-01 1.926013384945690632e-03 1.582466252148151398e-02
2.231451272964477539e-01 -1.627225428819656372e-01 -1.477967202663421631e-01 3.493174314498901367e-01 -1.308587342500686646e-01 6.905011832714080811e-02 8.284062147140502930e-02 1.613540798425674438e-01 1.369493156671524048e-01 -1.255868375301361084e-02 5.567003041505813599e-02 -2.824799120426177979e-01 1.686572581529617310e-01 1.155340373516082764e-01 2.288267761468887329e-01 -7.688923925161361694e-02 2.116495519876480103e-01 1.632194221019744873e-01 -2.096971571445465088e-01 1.088484302163124084e-01 -1.336444318294525146e-01 -2.343132793903350830e-01 -1.645684689283370972e-01 1.291729509830474854e-01 2.087772786617279053e-01 1.130409985780715942e-01 -2.439559549093246460e-01 -1.047815084457397461e-01 -1.313703954219818115e-01 -2.926091253757476807e-01 -1.659985333681106567e-01 -1.487109214067459106e-01
1.158376112580299377e-01 5.813889577984809875e-02 -3.455837666988372803e-01 1.133878231048583984e-01 1.729372888803482056e-01 -1.887022554874420166e-01 -2.699633827432990074e-03 2.587571740150451660e-01 -1.035641282796859741e-01 -1.140939816832542419e-01 -1.261439733207225800e-02 -2.903981804847717285e-01 2.651717960834503174e-01 2.251515090465545654e-01 3.194041550159454346e-01 6.784120947122573853e-02 -9.798514842987060547e-02 2.833683602511882782e-02 -2.308138906955718994e-01 -4.974135756492614746e-02 1.044458746910095215e-01 -3.014760613441467285e-01 -3.108987398445606232e-02 1.580701172351837158e-01 1.671735569834709167e-02 -6.975536048412322998e-02 -3.306280970573425293e-01 2.155807055532932281e-02 2.277179211378097534e-01 -7.426930218935012817e-02 -7.143634557723999023e-02 -1.061687320470809937e-01
3.039509654045104980e-01 -2.282679527997970581e-01 9.686478972434997559e-02 2.211219817399978638e-01 2.569486200809478760e-01 -1.443278640508651733e-01 8.931702002882957458e-03 -6.029628589749336243e-02 1.613249033689498901e-01 1.953403651714324951e-01 -1.563609391450881958e-01 5.513557419180870056e-02 3.249421119689941406e-01 3.723505437374114990e-01 1.754251569509506226e-01 -6.920801103115081787e-02 2.140756249427795410e-01 -7.959053665399551392e-02 -1.892105638980865479e-01 -9.758340893313288689e-04 -1.128880977630615234e-01 -1.248508393764495850e-01 2.044725716114044189e-01 7.184287905693054199e-02 1.415766123682260513e-02 1.145072430372238159e-01 -2.300128042697906494e-01 1.771716028451919556e-01 -2.474948465824127197e-01 -4.514574632048606873e-02 -1.360504515469074249e-02 -1.041221320629119873e-01
4.290344938635826111e-02 -1.686356030404567719e-02 -1.765981614589691162e-01 1.064940541982650757e-01 -1.664136350154876709e-01 -1.448267996311187744e-01 -7.109846174716949463e-02 -1.360358744859695435e-01 -8.673153072595596313e-02 1.294897049665451050e-01 1.257049292325973511e-01 -1.861320137977600098e-01 2.677220702171325684e-01 5.119839906692504883e-01 1.813032776117324829e-01 -2.380516231060028076e-01 8.996039628982543945e-02 5.086080729961395264e-02 -5.215935036540031433e-02 3.804272413253784180e-01 -7.214207947254180908e-02 8.980123698711395264e-02 4.491263255476951599e-02 -1.570819318294525146e-01 -1.608363986015319824e-01 7.114358246326446533e-02 -1.212527602910995483e-01 8.188362419605255127e-02 -1.998520493507385254e-01 -5.312222987413406372e-02 9.795819967985153198e-02 2.868064939975738525e-01
-1.586229056119918823e-01 -6.074335426092147827e-02 -2.936081290245056152e-01 1.838483661413192749e-01 3.745899349451065063e-02 1.008389964699745178e-01 -9.436000883579254150e-02 1.881289780139923096e-01 9.335225820541381836e-02 7.537329941987991333e-02 1.936734914779663086e-01 -3.792045116424560547e-01 3.280042111873626709e-02 -1.350532379001379013e-02 3.467766344547271729e-01 -1.627075374126434326e-01 2.851326167583465576e-01 1.900694072246551514e-01 -1.962620019912719727e-01 1.467716246843338013e-01 -5.504442751407623291e-02 -1.622122675180435181e-01 1.751103848218917847e-01 -7.758691906929016113e-02 2.060836851596832275e-01 4.205768555402755737e-02 -1.633111983537673950e-01 2.179324626922607422e-01 -1.786232441663742065e-01 5.429310724139213562e-02 1.260275095701217651e-01 -1.973135769367218018e-01
1.840536892414093018e-01 -1.272224448621273041e-02 -1.032060682773590088e-01 2.251014262437820435e-01 1.784489154815673828e-01 -1.694752722978591919e-01 -1.178248552605509758e-03 -2.693017944693565369e-02 -1.354272961616516113e-01 2.602945864200592041e-01 -2.215146124362945557e-01 -2.348511070013046265e-01 2.431161142885684967e-02 1.961920857429504395e-01 -3.820416331291198730e-02 -1.712686866521835327e-01 1.245215684175491333e-01 5.077197030186653137e-02 -3.926112949848175049e-01 -8.640430867671966553e-02 -5.271013081073760986e-02 2.203454524278640747e-01 1.674210429191589355e-01 -3.617091476917266846e-01 -3.864908218383789062e-02 -1.074882447719573975e-01 -1.380983591079711914e-01 2.256919890642166138e-01 9.790243953466415405e-02 -1.965694427490234375e-01 -3.407882899045944214e-02 2.466316819190979004e-01
-1.198203396052122116e-02 -5.360661819577217102e-02 -1.239615827798843384e-01 -4.449845291674137115e-03 1.839552521705627441e-01 -5.193062126636505127e-02 -1.945065706968307495e-01 1.319037973880767822e-01 -6.144974753260612488e-02 1.086502894759178162e-01 -1.490817219018936157e-01 -1.265879422426223755e-01 -9.080827236175537109e-02 4.020696878433227539e-01 -3.424694016575813293e-02 -3.350189924240112305e-01 -4.001053981482982635e-03 1.675327420234680176e-01 3.075615502893924713e-02 3.051618337631225586e-01 -1.182402521371841431e-01 -3.183642625808715820e-01 4.083693921566009521e-01 1.443940587341785431e-02 3.446030020713806152e-01 2.746389247477054596e-02 -3.778969496488571167e-02 4.681783914566040039e-02 4.513562470674514771e-02 -1.471521854400634766e-01 -9.592276066541671753e-03 3.618210926651954651e-02
-8.146032691001892090e-03 -7.413406670093536377e-02 9.314363449811935425e-02 6.188295781612396240e-02 -8.383929729461669922e-02 -2.770364284515380859e-02 1.113716140389442444e-01 3.587618768215179443e-01 -2.485534846782684326e-01 8.135827630758285522e-02 2.346513569355010986e-01 1.291267573833465576e-01 2.696750462055206299e-01 2.386942952871322632e-01 -3.382464870810508728e-02 -1.609949320554733276e-01 2.362389303743839264e-02 8.320380002260208130e-02 -1.470574140548706055e-01 3.705038875341415405e-02 1.307436078786849976e-02 -1.820155978202819824e-02 3.088206946849822998e-01 -1.370017677545547485e-01 2.365791946649551392e-01 2.578573524951934814e-01 -3.268231153488159180e-01 8.460041135549545288e-03 2.212979942560195923e-01 -1.843411475419998169e-01 -2.743557691574096680e-01 -5.860128626227378845e-02
2.831552624702453613e-01 -1.564070880413055420e-01 1.474714577198028564e-01 -8.517720736563205719e-03 1.004381850361824036e-01 7.727856189012527466e-02 -1.006303951144218445e-01 -3.400667011737823486e-02 -1.181154325604438782e-01 2.179106473922729492e-01 1.389653384685516357e-01 -4.385443329811096191e-01 3.358309268951416016e-01 -1.179890036582946777e-01 1.888894140720367432e-01 -2.534060738980770111e-02 3.454464673995971680e-01 6.878915429115295410e-02 -1.177914738655090332e-01 9.877685457468032837e-02 1.454782672226428986e-02 -6.505472213029861450e-02 4.350734874606132507e-02 -1.132972761988639832e-01 7.662194222211837769e-02 -6.263475120067596436e-02 -3.581371605396270752e-01 1.538014560937881470e-01 1.599899977445602417e-01 9.104884415864944458e-02 1.601529121398925781e-01 1.482777148485183716e-01
7.112002465873956680e-03 -1.482886075973510742e-01 -3.989135101437568665e-02 2.367449700832366943e-01 8.345554023981094360e-02 1.369315832853317261e-01 -2.378932684659957886e-01 -6.938735395669937134e-02 -2.834755182266235352e-01 1.217121034860610962e-01 -2.087870091199874878e-01 -1.143860220909118652e-01 4.163910746574401855e-01 3.086219727993011475e-01 2.955584600567817688e-02 -2.706876695156097412e-01 1.818411648273468018e-01 3.926333412528038025e-02 -1.220629513263702393e-01 2.905970215797424316e-01 -3.291989862918853760e-02 -6.435770541429519653e-02 -1.311759054660797119e-01 -8.616012334823608398e-02 2.053892016410827637e-01 -2.787868082523345947e-01 -1.206597238779067993e-01 7.812945544719696045e-02 -1.785469427704811096e-02 -2.874007821083068848e-02 1.750727146863937378e-01 -4.898341745138168335e-02
1.854066848754882812e-01 2.488294430077075958e-02 -1.895558387041091919e-01 2.063603550195693970e-01 2.303708791732788086e-01 -6.135857105255126953e-02 -6.912348419427871704e-02 3.500559926033020020e-01 -1.868410222232341766e-02 8.931799232959747314e-02 -1.095643267035484314e-02 -2.719925642013549805e-01 1.438795626163482666e-01 2.326393425464630127e-01 3.226183950901031494e-01 -1.379164904356002808e-01 4.053087532520294189e-02 -9.440499544143676758e-02 -1.999104954302310944e-02 2.913070619106292725e-01 -1.919433940201997757e-03 -2.618521749973297119e-01 7.150466740131378174e-02 2.499394267797470093e-01 1.279977262020111084e-01 -1.727242916822433472e-01 -2.586118280887603760e-01 -2.985989861190319061e-02 2.313237339258193970e-01 1.047924906015396118e-02 -9.980621188879013062e-02 -1.115601360797882080e-01
2.063017636537551880e-01 -3.312909901142120361e-01 2.078547142446041107e-02 1.921303719282150269e-01 -2.571677230298519135e-02 5.955629795789718628e-02 8.918357640504837036e-02 -1.023324355483055115e-01 -2.188097834587097168e-01 1.929906308650970459e-01 -1.103382259607315063e-01 -5.214910954236984253e-03 2.769359350204467773e-01 2.643151581287384033e-01 1.040903404355049133e-01 1.020573303103446960e-01 3.051124215126037598e-01 2.212818115949630737e-01 1.509515047073364258e-01 -1.273452639579772949e-01 4.251602292060852051e-02 -4.499230086803436279e-01 2.458992898464202881e-01 -6.949757039546966553e-02 4.940346255898475647e-02 8.300851285457611084e-02 -9.277093410491943359e-02 -1.232511624693870544e-01 -6.830038875341415405e-02 1.329005230218172073e-02 1.669548749923706055e-01 -7.831561565399169922e-02
2.173263728618621826e-01 2.379174903035163879e-02 -2.876946330070495605e-01 2.482233345508575439e-01 4.770231246948242188e-02 1.883172662928700447e-03 1.315804123878479004e-01 2.540292590856552124e-02 6.482844054698944092e-02 1.436603441834449768e-02 8.957891166210174561e-02 -3.010785579681396484e-01 1.007528081536293030e-01 3.040243089199066162e-01 2.286293357610702515e-01 2.227418571710586548e-01 1.712030917406082153e-01 2.036588788032531738e-01 -7.209404371678829193e-03 -1.889408193528652191e-02 -8.342709392309188843e-03 -1.318595260381698608e-01 4.155918955802917480e-02 -7.716684788465499878e-02 2.949638366699218750e-01 1.655660420656204224e-01 -3.175074458122253418e-01 6.495603173971176147e-02 -2.657354772090911865e-01 -1.465582698583602905e-01 -1.573520898818969727e-01 -2.177112400531768799e-01
5.471815541386604309e-02 -8.398885279893875122e-02 -2.950941957533359528e-02 1.040250211954116821e-01 1.618377566337585449e-01 2.224943041801452637e-02 -2.724095061421394348e-02 1.481470167636871338e-01 -1.811363548040390015e-01 -7.583191245794296265e-02 -2.264374308288097382e-02 -2.582825124263763428e-01 2.111882120370864868e-01 1.825023144483566284e-01 3.722721040248870850e-01 -1.949151754379272461e-01 1.167856678366661072e-01 -4.802193120121955872e-02 7.894013077020645142e-02 -2.382901310920715332e-01 -2.651026546955108643e-01 -4.614412188529968262e-01 3.097778931260108948e-02 1.560400575399398804e-01 2.052417024970054626e-02 2.977691404521465302e-02 -2.206467390060424805e-01 -2.656820714473724365e-01 1.175916120409965515e-01 1.677101254463195801e-01 -2.576833032071590424e-02 -1.339458823204040527e-01
-8.319883048534393311e-02 -3.026834130287170410e-01 -4.681202024221420288e-02 3.065908253192901611e-01 -1.644957065582275391e-02 -2.226436734199523926e-01 -1.807508058845996857e-02 2.632844150066375732e-01 -1.509826332330703735e-01 9.558514505624771118e-02 2.022102177143096924e-01 -7.336713373661041260e-02 6.789673119783401489e-02 3.044342696666717529e-01 -2.537545748054981232e-02 -1.748490631580352783e-01 3.803432583808898926e-01 7.630699872970581055e-02 -2.468782290816307068e-02 4.992698132991790771e-02 -1.573982648551464081e-02 -4.995324090123176575e-02 -7.633378356695175171e-02 6.594794336706399918e-03 -3.298577368259429932e-01 4.333390295505523682e-02 -2.669260501861572266e-01 -2.842734009027481079e-02 2.933150231838226318e-01 1.599758863449096680e-01 -1.022587642073631287e-01 1.097780987620353699e-01
-1.191454231739044189e-01 6.042319536209106445e-02 1.414600610733032227e-01 3.419381082057952881e-01 1.887575984001159668e-01 -2.070421427488327026e-01 1.024548262357711792e-01 1.116577759385108948e-01 4.015747085213661194e-02 2.484408169984817505e-01 4.529643803834915161e-02 -1.461539715528488159e-01 2.298002243041992188e-01 7.902950793504714966e-02 1.153064072132110596e-01 -3.290659980848431587e-03 1.277697533369064331e-01 5.020338669419288635e-02 2.578884661197662354e-01 1.814277172088623047e-01 -3.444376215338706970e-02 -2.598052918910980225e-01 1.183995883911848068e-02 -2.160356938838958740e-01 6.380132585763931274e-02 -1.962824910879135132e-02 -5.214466452598571777e-01 2.110186070203781128e-01 -5.211665760725736618e-03 -1.431249529123306274e-01 -5.271186307072639465e-02 -8.188801258802413940e-02
5.466895923018455505e-02 -1.428029537200927734e-01 -3.477724790573120117e-01 1.657423190772533417e-02 -7.470487058162689209e-02 -2.585332691669464111e-01 -2.163552865386009216e-02 1.140951439738273621e-01 -1.792542785406112671e-01 8.007621020078659058e-02 -2.457722090184688568e-02 -1.112476810812950134e-01 2.329638153314590454e-01 8.853793144226074219e-02 -1.549055613577365875e-02 -2.501106262207031250e-01 2.436680532991886139e-02 -6.202996149659156799e-02 -1.169608309864997864e-01 -7.037492841482162476e-02 1.254681646823883057e-01 -3.831812143325805664e-01 1.812498718500137329e-01 -2.699384987354278564e-01 6.363949179649353027e-02 1.456207782030105591e-01 -8.298548310995101929e-02 -1.821612715721130371e-01 3.355483412742614746e-01 2.335651963949203491e-01 -2.631111741065979004e-01 1.280116382986307144e-03
2.913522534072399139e-03 -7.232202589511871338e-02 -8.074974268674850464e-02 1.923346966505050659e-01 1.287331581115722656e-01 -3.029242157936096191e-01 1.590641438961029053e-01 -1.483895778656005859e-01 -3.510390222072601318e-02 3.329010903835296631e-01 -2.285496890544891357e-01 -1.103641986846923828e-01 1.846353560686111450e-01 2.924047112464904785e-01 1.215181052684783936e-01 -3.597327321767807007e-02 -3.272932767868041992e-02 1.226733028888702393e-01 -2.401674538850784302e-01 -4.998408257961273193e-02 -2.256088107824325562e-01 2.896554470062255859e-01 -1.092882230877876282e-01 7.867616415023803711e-02 2.985061407089233398e-01 5.567227676510810852e-02 -3.000899255275726318e-01 1.132004056125879288e-02 -1.567007228732109070e-02 7.863128930330276489e-02 2.007580846548080444e-01 -1.584858596324920654e-01
5.273216404020786285e-03 -1.304529458284378052e-01 1.860219240188598633e-01 1.729567945003509521e-01 7.338698208332061768e-02 -1.989270299673080444e-01 -1.872360706329345703e-02 -1.257954388856887817e-01 1.918190866708755493e-01 2.013172209262847900e-01 -3.800624907016754150e-01 3.259016573429107666e-02 1.727004945278167725e-01 4.058972001075744629e-01 2.356179803609848022e-01 -2.028701156377792358e-01 1.265422850847244263e-01 -1.875227130949497223e-02 -2.410713136196136475e-01 1.334356665611267090e-01 -1.264452040195465088e-01 -3.746707737445831299e-02 -6.145151564851403236e-04 -2.298833727836608887e-01 2.847889363765716553e-01 9.896653890609741211e-02 -2.746436893939971924e-01 3.992237150669097900e-02 5.317206308245658875e-02 -2.189252153038978577e-02 2.865971811115741730e-02 9.298634529113769531e-02
2.404628247022628784e-01 -3.016363084316253662e-01 -7.867129892110824585e-02 1.802151948213577271e-01 1.210300549864768982e-01 -2.565130591392517090e-01 -1.405815929174423218e-01 -4.002730920910835266e-02 8.908990025520324707e-02 2.433757781982421875e-01 1.211555749177932739e-01 -2.147711627185344696e-02 4.234123975038528442e-02 3.716813921928405762e-01 8.280778676271438599e-02 -4.129562973976135254e-01 -2.574086003005504608e-02 1.987023279070854187e-03 -1.260455548763275146e-01 3.410041332244873047e-01 2.664377912878990173e-02 1.963176578283309937e-02 -9.633554518222808838e-02 -4.376655817031860352e-02 1.573001444339752197e-01 1.089149434119462967e-02 -1.841006129980087280e-01 2.370711117982864380e-01 -1.315476447343826294e-01 1.315528750419616699e-01 7.721634954214096069e-02 -1.020545363426208496e-01
3.642531111836433411e-02 -1.776324957609176636e-01 -1.352800279855728149e-01 2.465839087963104248e-01 -5.216662585735321045e-02 -3.030807338654994965e-02 -2.121021449565887451e-01 1.949893385171890259e-01 -6.633463501930236816e-02 -1.558785438537597656e-01 -7.886500656604766846e-02 -2.815117239952087402e-01 -1.222526654601097107e-01 1.308176368474960327e-01 3.493331074714660645e-01 -4.081684350967407227e-01 1.253128517419099808e-02 2.598464488983154297e-02 -5.195635184645652771e-02 3.211594000458717346e-02 -2.236192859709262848e-02 -3.333783447742462158e-01 1.250176429748535156e-01 1.146853119134902954e-01 -2.181452512741088867e-02 -2.025220543146133423e-02 -2.599425017833709717e-01 -1.173381134867668152e-01 -1.253835950046777725e-02 -1.178556978702545166e-01 -6.228671967983245850e-02 3.483801484107971191e-01
2.689644992351531982e-01 -1.331551373004913330e-01 -3.029894232749938965e-01 8.105508983135223389e-02 2.584729492664337158e-01 8.978879451751708984e-02 2.375471740961074829e-01 7.011441886425018311e-02 1.441396176815032959e-01 1.889830976724624634e-01 -1.217859238386154175e-01 -2.916831970214843750e-01 7.870517671108245850e-02 2.634327709674835205e-01 1.762825250625610352e-01 -4.102942347526550293e-02 1.192175745964050293e-01 2.532280385494232178e-01 -2.509864233434200287e-02 -2.129348665475845337e-01 5.186846852302551270e-02 -2.360411137342453003e-01 -1.061848476529121399e-01 8.343487232923507690e-02 2.866230905055999756e-01 5.494908895343542099e-03 -2.379204630851745605e-01 6.849604099988937378e-02 -1.989564672112464905e-02 -2.227163910865783691e-01 -1.193820983171463013e-01 -4.365884140133857727e-02
1.599067598581314087e-01 -1.156385093927383423e-01 1.082637086510658264e-01 3.059136867523193359e-01 2.231167852878570557e-01 -8.713915944099426270e-02 1.638548821210861206e-01 -8.546184003353118896e-02 -8.214983344078063965e-02 2.223657369613647461e-01 -2.962366342544555664e-01 5.708020180463790894e-02 2.990217208862304688e-01 2.529400289058685303e-01 2.143035978078842163e-01 -2.486152797937393188e-01 1.029832810163497925e-01 -2.049485296010971069e-01 -7.603523880243301392e-02 -1.174233201891183853e-02 -1.444225199520587921e-02 -7.480470091104507446e-02 2.076511979103088379e-01 6.055118888616561890e-02 -1.264199912548065186e-01 1.265779435634613037e-01 -3.280261158943176270e-01 1.729078888893127441e-01 -2.067862302064895630e-01 1.432547420263290405e-01 1.092341691255569458e-01 -7.337589282542467117e-03
5.470532551407814026e-02 -3.255224227905273438e-01 6.527191493660211563e-03 -1.664581336081027985e-02 3.676477447152137756e-02 -2.380020469427108765e-01 -1.590709686279296875e-01 2.858970463275909424e-01 -2.235936075448989868e-01 2.297098934650421143e-01 -1.211839243769645691e-01 -3.423795998096466064e-01 -9.245393425226211548e-02 1.804893910884857178e-01 -1.721592992544174194e-01 -1.418112516403198242e-01 -2.729404717683792114e-02 -7.126030325889587402e-02 1.604855060577392578e-01 -1.674013584852218628e-01 2.034997642040252686e-01 -1.310277134180068970e-01 2.078323215246200562e-01 -5.727732926607131958e-02 3.042063415050506592e-01 4.737773165106773376e-02 -1.732494980096817017e-01 1.545066386461257935e-01 9.908328950405120850e-02 6.290344148874282837e-02 1.252227835357189178e-02 2.699627578258514404e-01
7.806377857923507690e-02 1.993516981601715088e-01 -2.655864059925079346e-01 1.969083249568939209e-01 2.008731961250305176e-01 -6.949746608734130859e-02 3.176343441009521484e-01 3.055266439914703369e-01 -8.385496586561203003e-02 -3.080330789089202881e-02 -3.986576199531555176e-02 -2.543830871582031250e-01 3.527991175651550293e-01 1.620661765336990356e-01 1.707274019718170166e-01 -1.902009695768356323e-01 2.417175918817520142e-01 2.344879060983657837e-01 -8.381255716085433960e-02 -4.944596067070960999e-02 -2.182757481932640076e-02 -2.577058672904968262e-01 -2.495462633669376373e-02 -7.636412978172302246e-02 1.175063773989677429e-01 -3.040853515267372131e-02 -1.569416224956512451e-01 3.349656611680984497e-02 -1.303335726261138916e-01 -1.288428008556365967e-01 -1.854644715785980225e-01 -1.020121872425079346e-01
-3.510384587571024895e-03 -1.885512024164199829e-01 -5.966514814645051956e-03 6.031270325183868408e-02 -1.122446358203887939e-01 -3.912179917097091675e-02 -1.879716515541076660e-01 2.529326453804969788e-02 -1.768845170736312866e-01 1.256181746721267700e-01 -4.082531332969665527e-01 -1.208765804767608643e-01 2.868966162204742432e-01 2.731166481971740723e-01 1.763668656349182129e-01 -1.904400140047073364e-01 -1.566363275051116943e-01 1.974218487739562988e-01 -1.143333613872528076e-01 1.409712135791778564e-01 -8.152749389410018921e-03 3.127508983016014099e-02 2.273562550544738770e-01 -5.532291159033775330e-02 1.949569880962371826e-01 1.303707361221313477e-01 -2.577961683273315430e-01 2.370406240224838257e-01 6.191913783550262451e-02 1.707751490175724030e-02 3.311024606227874756e-01 -1.199078336358070374e-01
-1.137493625283241272e-01 -3.517754748463630676e-02 1.464391797780990601e-01 4.173326790332794189e-01 1.330831199884414673e-01 -3.129596710205078125e-01 -6.870708614587783813e-02 1.651881486177444458e-01 -2.108292430639266968e-01 4.319319874048233032e-02 1.670939028263092041e-01 -2.258305847644805908e-01 1.674779355525970459e-01 3.418750762939453125e-01 -9.498105198144912720e-02 -6.517222523689270020e-02 3.156232535839080811e-01 1.222075149416923523e-01 1.508915722370147705e-01 2.340883715078234673e-03 1.133984923362731934e-01 -1.277284920215606689e-01 1.349045932292938232e-01 -9.529281407594680786e-02 -1.487002074718475342e-01 1.205024793744087219e-01 -1.903620064258575439e-01 4.586306959390640259e-02 2.266134023666381836e-01 -9.756376594305038452e-02 -1.259471327066421509e-01 -1.167487651109695435e-01
1.984517723321914673e-01 -2.365393638610839844e-01 1.506815701723098755e-01 2.380466461181640625e-01 7.080309092998504639e-02 -8.048659563064575195e-02 -1.101111024618148804e-01 1.132589671760797501e-02 2.523601651191711426e-01 1.148101165890693665e-01 -2.537344098091125488e-01 -8.078834414482116699e-02 2.362292110919952393e-01 2.426475286483764648e-01 1.447988394647836685e-02 -2.870173752307891846e-01 2.335762977600097656e-02 -1.440483778715133667e-01 -9.635525196790695190e-02 1.239272207021713257e-02 4.264413937926292419e-02 -9.766634553670883179e-02 1.420503407716751099e-01 -5.837908014655113220e-03 -1.602325141429901123e-01 1.424985527992248535e-01 -5.251274704933166504e-01 2.391697615385055542e-01 -6.040143221616744995e-02 -5.239052325487136841e-02 -8.670670539140701294e-02 3.673919662833213806e-02
-5.744824185967445374e-02 1.870735734701156616e-02 -2.957719266414642334e-01 1.274220347404479980e-01 4.068135023117065430e-01 -2.544257640838623047e-01 1.038282550871372223e-02 -3.675056621432304382e-02 -9.130372107028961182e-02 9.726496040821075439e-02 -2.564559578895568848e-01 -3.331719338893890381e-01 1.271933913230895996e-01 1.999648660421371460e-01 2.253514826297760010e-01 -2.701044678688049316e-01 -1.355096846818923950e-01 1.788023263216018677e-01 -1.618582606315612793e-01 -2.134768515825271606e-01 -1.465490758419036865e-01 -5.087189748883247375e-02 -8.192658424377441406e-02 1.320551037788391113e-01 2.319270223379135132e-01 7.240112125873565674e-02 -8.312019705772399902e-02 1.654304862022399902e-01 -3.571932762861251831e-02 -1.396643221378326416e-01 -4.496672004461288452e-02 -6.291073746979236603e-03
-1.830118894577026367e-02 -6.943437457084655762e-02 1.496635098010301590e-02 3.291899859905242920e-01 -8.896887302398681641e-03 -1.043424308300018311e-01 5.495060980319976807e-02 4.553767293691635132e-02 -3.103721141815185547e-02 -1.855691149830818176e-02 1.300267130136489868e-01 1.134969741106033325e-01 1.649089753627777100e-01 3.811185061931610107e-02 2.432074695825576782e-01 -2.922294661402702332e-02 1.253845691680908203e-01 2.096479013562202454e-02 -1.398059725761413574e-01 3.060287535190582275e-01 -1.678676307201385498e-01 -5.078266263008117676e-01 1.549951732158660889e-01 -1.118269190192222595e-01 1.289556026458740234e-01 2.144600078463554382e-02 -3.509838283061981201e-01 2.106394320726394653e-01 7.382099330425262451e-02 2.699394226074218750e-01 1.882826089859008789e-01 -8.658371865749359131e-03
2.185274362564086914e-01 -2.539945840835571289e-01 -4.442500695586204529e-02 2.139684706926345825e-01 2.493582665920257568e-01 -2.122541666030883789e-01 5.212483461946249008e-03 -2.259511649608612061e-01 -1.052322462201118469e-01 2.725088298320770264e-01 -7.998640835285186768e-02 -9.620820730924606323e-02 1.138932332396507263e-01 1.262567192316055298e-01 5.237415060400962830e-02 -7.111518830060958862e-02 7.419975847005844116e-02 2.936537563800811768e-02 3.724282234907150269e-02 -8.664470911026000977e-02 -1.801120303571224213e-02 8.432034403085708618e-02 2.715053856372833252e-01 -4.612616002559661865e-01 -3.489448875188827515e-02 1.362659186124801636e-01 -2.873881757259368896e-01 1.390729099512100220e-01 9.467808902263641357e-02 -6.320458650588989258e-02 1.842870414257049561e-01 2.571936547756195068e-01
9.608738869428634644e-02 -1.840230263769626617e-02 -3.817823827266693115e-01 2.146328240633010864e-01 1.304636895656585693e-01 -8.478917181491851807e-03 -7.279878109693527222e-02 2.180052697658538818e-01 -2.670374140143394470e-02 1.349441111087799072e-01 -8.488248288631439209e-02 -2.809833288192749023e-01 1.494843214750289917e-01 1.328434497117996216e-01 3.954692184925079346e-01 -6.222523376345634460e-02 -9.972573816776275635e-02 2.335300482809543610e-02 -9.437918663024902344e-02 2.034292966127395630e-01 7.301452755928039551e-02 -2.599455416202545166e-01 -2.484113792888820171e-04 2.540522515773773193e-01 1.196304932236671448e-01 5.922200530767440796e-02 -3.497721552848815918e-01 -1.893055438995361328e-01 1.411354392766952515e-01 4.813062772154808044e-02 -1.510091871023178101e-02 -1.632729023694992065e-01
1.717929728329181671e-02 -1.495457887649536133e-01 -7.911720126867294312e-02 1.194481458514928818e-02 1.150698214769363403e-02 1.774111986160278320e-01 -3.921379894018173218e-02 1.098990291357040405e-01 -2.538432180881500244e-01 1.298764050006866455e-01 3.821358084678649902e-01 -2.482699304819107056e-01 2.667943835258483887e-01 1.794611215591430664e-01 1.938173472881317139e-01 -1.880509853363037109e-01 -3.025848791003227234e-02 1.671471744775772095e-01 -4.897183552384376526e-02 4.775329306721687317e-02 -1.984506845474243164e-01 -8.761278539896011353e-02 2.229748964309692383e-01 -1.271179877221584320e-02 -1.877095848321914673e-01 2.274464815855026245e-01 -2.252036035060882568e-01 2.218816429376602173e-01 3.282105550169944763e-02 -4.693855345249176025e-02 -1.106870993971824646e-01 3.570920228958129883e-01
3.002606630325317383e-01 -1.062543690204620361e-01 -2.352039963006973267e-01 2.104706615209579468e-01 3.759868144989013672e-01 -7.549666613340377808e-02 -6.439100205898284912e-02 7.505113631486892700e-02 9.801445156335830688e-02 -3.720438852906227112e-02 6.779765337705612183e-02 -1.205083578824996948e-01 1.143573150038719177e-01 2.096261978149414062e-01 -8.971186727285385132e-02 -2.729392945766448975e-01 -1.001209467649459839e-01 -4.488593339920043945e-02 -1.591359451413154602e-02 -1.480347216129302979e-01 -2.506138682365417480e-01 -1.036682054400444031e-01 9.513381123542785645e-02 -3.302605748176574707e-01 3.263192474842071533e-01 9.975283592939376831e-02 -4.822001233696937561e-02 9.754233807325363159e-02 2.989948689937591553e-01 1.119324788451194763e-01 -2.969900332391262054e-02 1.242919862270355225e-01
5.211770534515380859e-02 4.850009828805923462e-02 -3.039834201335906982e-01 3.335007727146148682e-01 1.631000936031341553e-01 -7.650588452816009521e-02 -1.267008036375045776e-01 -3.060817532241344452e-02 -3.316403552889823914e-02 3.025795146822929382e-02 6.529253441840410233e-04 -5.600254610180854797e-02 4.355755075812339783e-02 3.353300392627716064e-01 2.847768366336822510e-01 -1.340654641389846802e-01 1.392202079296112061e-01 8.924300968647003174e-02 -3.585543483495712280e-02 -1.329414397478103638e-01 -1.500059515237808228e-01 2.944588363170623779e-01 2.555350661277770996e-01 -2.257150560617446899e-01 4.269447922706604004e-02 -2.493715472519397736e-02 -2.602390646934509277e-01 3.760282695293426514e-01 1.031027883291244507e-01 7.836349308490753174e-02 -3.606193512678146362e-02 1.479680389165878296e-01
-1.000234633684158325e-01 -2.185581065714359283e-02 -8.019309490919113159e-02 1.611476838588714600e-01 -2.480610832571983337e-02 -5.793161690235137939e-02 1.191505268216133118e-01 8.314988762140274048e-02 7.464874535799026489e-03 2.338135242462158203e-01 2.345978170633316040e-01 -4.665836393833160400e-01 1.560270041227340698e-01 2.616266906261444092e-01 2.211651019752025604e-02 -1.765646189451217651e-01 1.615919023752212524e-01 1.410583965480327606e-02 1.409719437360763550e-01 -1.244662478566169739e-01 -1.810398548841476440e-01 -3.482945263385772705e-01 -1.171578243374824524e-01 -2.258687317371368408e-01 1.545931100845336914e-01 2.138041108846664429e-01 -1.031929850578308105e-01 -2.705240547657012939e-01 9.858036041259765625e-02 3.630924969911575317e-02 1.726258993148803711e-01 -7.304376363754272461e-02
2.367077618837356567e-01 1.206266209483146667e-01 -1.231194213032722473e-01 2.805349230766296387e-01 3.240294158458709717e-01 -1.709389537572860718e-01 -4.925739392638206482e-02 -6.611484289169311523e-02 1.487892419099807739e-01 8.684013038873672485e-02 -8.254650980234146118e-03 -4.697310924530029297e-01 1.644301563501358032e-01 1.379352807998657227e-01 -1.403190195560455322e-01 -2.012923508882522583e-01 3.312901258468627930e-01 -3.987333923578262329e-02 1.044666469097137451e-01 -2.121808826923370361e-01 -4.659996554255485535e-02 -1.335799992084503174e-01 3.895755484700202942e-02 1.972069144248962402e-01 1.165166310966014862e-02 1.446674317121505737e-01 -1.404975503683090210e-01 8.438580483198165894e-02 1.498507917858660221e-03 2.024019360542297363e-01 1.360470652580261230e-01 -5.271242931485176086e-02
-1.977712363004684448e-01 1.755211502313613892e-01 -1.040698885917663574e-01 3.374780714511871338e-02 1.135549508035182953e-02 -3.517286181449890137e-01 -8.330941200256347656e-02 1.068102493882179260e-01 -5.521500483155250549e-03 1.566743999719619751e-01 -9.437514841556549072e-02 -4.616098850965499878e-02 2.317494451999664307e-01 2.747701406478881836e-01 1.174383535981178284e-01 -3.048864305019378662e-01 -8.232204243540763855e-03 -1.735313534736633301e-01 -1.646729111671447754e-01 1.641245484352111816e-01 -5.101696401834487915e-02 -8.110655844211578369e-02 1.730097234249114990e-01 -1.392311453819274902e-01 -1.969188302755355835e-01 -3.506755456328392029e-02 -3.077974617481231689e-01 9.169001877307891846e-02 6.328410655260086060e-02 1.418656408786773682e-01 4.224140644073486328e-01 1.260892748832702637e-01
-8.616511523723602295e-02 1.234332174062728882e-01 -3.469864726066589355e-01 2.310478091239929199e-01 -9.674611687660217285e-02 -1.094479784369468689e-01 1.199563071131706238e-01 2.112349420785903931e-01 -1.134622469544410706e-02 1.634420454502105713e-01 -1.488751620054244995e-01 -2.954219877719879150e-01 2.932945191860198975e-01 8.542399853467941284e-02 8.422757685184478760e-02 -1.380295902490615845e-01 1.973436325788497925e-01 1.504302173852920532e-01 -1.151606533676385880e-02 1.841273903846740723e-02 -1.593185961246490479e-01 -1.820690035820007324e-01 3.991466164588928223e-01 5.969056859612464905e-02 2.288362830877304077e-01 -2.635048329830169678e-01 -1.249107718467712402e-01 5.334754660725593567e-02 -1.168740838766098022e-01 -1.041218414902687073e-01 5.081791058182716370e-02 -1.291222721338272095e-01
6.826767325401306152e-02 -8.008792251348495483e-02 3.441998362541198730e-02 4.825229048728942871e-01 -2.013860642910003662e-01 7.981248199939727783e-02 -7.774464786052703857e-02 1.609392017126083374e-01 -2.153700292110443115e-01 1.992034167051315308e-02 -5.689230933785438538e-02 -1.117549091577529907e-01 -7.716882228851318359e-02 5.280274152755737305e-02 2.111603915691375732e-01 -2.162248790264129639e-01 1.240031346678733826e-01 -1.937068402767181396e-01 -3.493116796016693115e-02 2.022208273410797119e-01 -1.977004408836364746e-01 -6.746483594179153442e-02 2.752653360366821289e-01 -8.376491069793701172e-02 -1.340671330690383911e-01 -1.037813797593116760e-01 -2.997176945209503174e-01 1.555429250001907349e-01 -2.919296622276306152e-01 -3.006998635828495026e-02 8.008819073438644409e-02 2.381199598312377930e-01
-4.084002599120140076e-02 7.184945046901702881e-02 -1.783812493085861206e-01 2.343825101852416992e-01 2.325724214315414429e-01 4.246732220053672791e-02 2.921170890331268311e-01 3.246352374553680420e-01 7.675826549530029297e-02 1.744075417518615723e-01 1.399037893861532211e-02 -5.196328759193420410e-01 2.282681763172149658e-01 1.227595582604408264e-01 6.950936466455459595e-02 -1.615000069141387939e-01 -7.062918692827224731e-02 4.491527751088142395e-02 -1.916199922561645508e-01 -5.847179517149925232e-02 -1.443580389022827148e-01 -2.413469552993774414e-01 -6.227081269025802612e-02 -6.861478835344314575e-02 2.808827757835388184e-01 -9.574556350708007812e-02 -4.129303246736526489e-02 1.647464036941528320e-01 -3.622353821992874146e-02 -2.798479981720447540e-02 -3.664749488234519958e-02 4.855833016335964203e-03
1.462302058935165405e-01 1.502652913331985474e-01 -2.837316393852233887e-01 2.606650292873382568e-01 1.297107040882110596e-01 -7.543633878231048584e-02 1.983830183744430542e-01 4.299936592578887939e-01 -1.935303062200546265e-01 7.425720244646072388e-02 -1.721261143684387207e-01 -2.956115007400512695e-01 2.931016981601715088e-01 1.229565367102622986e-01 1.371937394142150879e-01 -1.930079050362110138e-02 1.732946187257766724e-01 1.816825270652770996e-01 -1.614601463079452515e-01 -1.091187074780464172e-02 -9.406615048646926880e-02 -1.583491861820220947e-01 3.209455683827400208e-02 -7.050904631614685059e-02 1.560361534357070923e-01 -9.202934801578521729e-02 -1.375861912965774536e-01 -2.477851882576942444e-02 -2.187788635492324829e-01 -1.718544960021972656e-01 -1.220751851797103882e-01 -8.249007910490036011e-02
3.730769827961921692e-02 -1.195907816290855408e-01 1.915277540683746338e-01 9.922195225954055786e-02 -1.363451331853866577e-01 -1.777093559503555298e-01 -9.947319328784942627e-02 -1.107364743947982788e-01 -3.089865436777472496e-03 9.342426061630249023e-02 -4.319313764572143555e-01 -5.867907032370567322e-02 2.462372481822967529e-01 3.961609303951263428e-01 2.341793477535247803e-01 -1.727174520492553711e-01 1.464223721995949745e-03 -1.158344596624374390e-01 -9.748543798923492432e-02 1.092839986085891724e-01 -8.103080838918685913e-02 5.702576786279678345e-02 -9.725679643452167511e-03 -2.570549547672271729e-01 2.504231333732604980e-01 4.685398016590625048e-04 -3.089856207370758057e-01 2.520413696765899658e-01 1.300449967384338379e-01 3.818045184016227722e-02 1.103154271841049194e-01 -3.678809106349945068e-02
1.841348409652709961e-01 -7.971519371494650841e-04 -2.848245799541473389e-01 1.513673067092895508e-01 7.511387579143047333e-03 -8.842746168375015259e-02 5.944920331239700317e-02 3.328211307525634766e-01 -1.101378872990608215e-01 1.588949114084243774e-01 -6.006474792957305908e-02 -2.610763013362884521e-01 -1.092697158455848694e-01 -2.370977029204368591e-02 6.800824403762817383e-02 -1.402064859867095947e-01 3.049873709678649902e-01 2.077505141496658325e-01 1.827998757362365723e-01 5.231833830475807190e-02 -2.430552691221237183e-01 -3.378727734088897705e-01 5.312009900808334351e-02 -1.168545037508010864e-01 2.149635851383209229e-01 6.329915672540664673e-02 -2.506062090396881104e-01 1.467887870967388153e-02 1.003317534923553467e-01 9.161150455474853516e-02 -8.779386430978775024e-02 -3.041412830352783203e-01
6.714162975549697876e-02 8.791095018386840820e-02 -3.383826911449432373e-01 1.559712737798690796e-01 6.702609360218048096e-02 -8.392923511564731598e-03 3.251144662499427795e-02 3.707837164402008057e-01 3.583529964089393616e-02 1.890163272619247437e-01 -7.681357115507125854e-02 -3.417184948921203613e-01 1.869586259126663208e-01 2.527523934841156006e-01 2.618596255779266357e-01 -1.031458750367164612e-01 7.452501356601715088e-02 -2.269518934190273285e-02 -1.273687034845352173e-01 1.027245745062828064e-01 7.235842198133468628e-02 -1.745284795761108398e-01 -6.987538933753967285e-02 -1.479559927247464657e-03 -6.572421640157699585e-02 -1.887274384498596191e-01 -2.944263517856597900e-01 2.750647999346256256e-02 2.995195090770721436e-01 -2.720437757670879364e-02 4.206753522157669067e-02 -2.739992737770080566e-01
-5.597850307822227478e-02 1.839634925127029419e-01 -2.992719411849975586e-01 1.471537500619888306e-01 2.429926395416259766e-01 -1.544906795024871826e-01 2.166346758604049683e-01 3.459318280220031738e-01 -2.513136155903339386e-02 2.604157663881778717e-03 6.478073447942733765e-02 -2.292706072330474854e-01 4.087124466896057129e-01 1.304197311401367188e-01 2.205043435096740723e-01 -1.278803050518035889e-01 2.490207105875015259e-01 2.703521847724914551e-01 -9.092763066291809082e-02 -8.494759351015090942e-02 -2.902873419225215912e-02 -2.104853838682174683e-01 -7.328583300113677979e-02 -7.896094769239425659e-02 1.675983965396881104e-01 1.927981339395046234e-02 -1.483540385961532593e-01 -4.546770080924034119e-02 -1.454849690198898315e-01 -4.855180159211158752e-02 -7.955751568078994751e-02 -7.832977920770645142e-02
7.978279888629913330e-02 -2.849506437778472900e-01 1.647783666849136353e-01 1.252626776695251465e-01 -4.995258152484893799e-02 -4.016156792640686035e-01 6.726500391960144043e-02 -1.272388100624084473e-01 1.324560046195983887e-01 3.029114566743373871e-02 -2.551975250244140625e-01 1.300254315137863159e-01 2.456753849983215332e-01 4.566268920898437500e-01 7.938161492347717285e-02 -1.177575364708900452e-01 3.919906541705131531e-02 2.586868032813072205e-02 -1.435952186584472656e-01 -4.339547082781791687e-02 -1.450676005333662033e-02 1.177717894315719604e-01 3.911122307181358337e-02 -9.367805719375610352e-02 2.353263348340988159e-01 -1.797267701476812363e-03 -3.878846168518066406e-01 5.848350748419761658e-02 1.857785433530807495e-01 2.654709666967391968e-02 3.863316401839256287e-02 -2.239245735108852386e-02
3.612262904644012451e-01 -2.387737184762954712e-01 -1.448610424995422363e-01 1.264694631099700928e-01 3.514499962329864502e-01 -1.642368137836456299e-01 -1.349578350782394409e-01 -2.069573849439620972e-02 -1.998253352940082550e-02 4.181355983018875122e-02 -1.372017860412597656e-01 7.461033761501312256e-02 3.185769617557525635e-01 1.266929805278778076e-01 3.356494754552841187e-02 -3.280655145645141602e-01 5.206075683236122131e-02 -2.048932388424873352e-02 -4.727947711944580078e-02 -2.560276351869106293e-02 -2.097166478633880615e-01 -1.243781391531229019e-02 1.245806291699409485e-01 -1.771060228347778320e-01 -3.079212969169020653e-03 4.894018173217773438e-02 -3.433753550052642822e-01 1.923724859952926636e-01 -1.493330895900726318e-01 -2.186095714569091797e-02 1.177175194025039673e-01 -2.501162886619567871e-01
-3.321615606546401978e-02 1.119804978370666504e-01 -1.743879765272140503e-01 2.367088347673416138e-01 3.116285502910614014e-01 -2.196527123451232910e-01 -1.727840751409530640e-01 -2.145573645830154419e-01 7.057122886180877686e-02 1.450694650411605835e-01 1.205381937325000763e-02 -3.171871304512023926e-01 2.485987097024917603e-01 3.172191679477691650e-01 -1.516377087682485580e-02 -2.705037593841552734e-01 -2.257103323936462402e-01 -1.200164258480072021e-01 -1.298951804637908936e-01 5.806351080536842346e-02 4.847842454910278320e-02 -2.236940711736679077e-01 -8.142093569040298462e-02 -1.544046849012374878e-01 -6.743143498897552490e-02 1.307529211044311523e-01 -7.301165163516998291e-02 -1.559726987034082413e-02 1.534463912248611450e-01 1.816706359386444092e-01 -2.143870890140533447e-01 1.336946040391921997e-01
-4.901614785194396973e-02 -3.814855962991714478e-02 -7.347059994935989380e-02 8.760607242584228516e-02 -8.702611178159713745e-02 -1.849760860204696655e-01 -1.740221679210662842e-01 -4.521927610039710999e-02 -2.776342034339904785e-01 1.992369443178176880e-01 -3.289103135466575623e-02 -2.066496461629867554e-01 2.817356586456298828e-01 3.095748424530029297e-01 -1.932376772165298462e-01 -1.845370978116989136e-01 -7.671273499727249146e-02 1.599244922399520874e-01 -3.265883624553680420e-01 -2.107312381267547607e-01 -2.607007026672363281e-01 -7.736895978450775146e-02 -4.922821372747421265e-02 1.002014130353927612e-01 3.251014351844787598e-01 -1.708565652370452881e-01 -1.968354284763336182e-01 -7.279919832944869995e-02 -7.807060331106185913e-02 1.589345932006835938e-01 -1.416711211204528809e-01 -4.987455531954765320e-02
2.207785546779632568e-01 -2.893297672271728516e-01 1.071848254650831223e-02 2.709551714360713959e-02 1.346065104007720947e-01 -1.160778105258941650e-01 1.375810056924819946e-01 1.411264836788177490e-01 -2.464753538370132446e-01 1.368337720632553101e-01 -3.011824376881122589e-02 -1.693650186061859131e-01 8.245310187339782715e-02 1.334194839000701904e-02 1.694626957178115845e-01 2.502859011292457581e-02 1.942558735609054565e-01 -1.750413514673709869e-02 -6.995101571083068848e-01 -1.277796477079391479e-01 -8.632418513298034668e-02 -8.480867743492126465e-02 3.546291217207908630e-02 -6.516894698143005371e-02 -9.283131361007690430e-02 5.697714537382125854e-02 -2.474182546138763428e-01 5.858955532312393188e-02 -2.063579857349395752e-02 -8.994946628808975220e-02 9.646740742027759552e-03 4.378324374556541443e-02
-1.466073393821716309e-01 1.210376247763633728e-01 -1.396490484476089478e-01 2.741274833679199219e-01 3.792265802621841431e-02 -2.498242817819118500e-02 -6.946168094873428345e-02 2.764102518558502197e-01 9.024864435195922852e-02 -2.631725668907165527e-01 -1.626261882483959198e-02 -1.946719586849212646e-01 2.465998828411102295e-01 3.204281330108642578e-01 2.195401787757873535e-01 -2.719466686248779297e-01 2.328054234385490417e-02 7.807555049657821655e-02 -4.883267730474472046e-02 7.209654152393341064e-02 -1.848663203418254852e-02 -3.405736088752746582e-01 7.701051235198974609e-02 -5.099903419613838196e-02 -3.137936815619468689e-02 4.918415099382400513e-02 -3.710561394691467285e-01 -2.029416523873806000e-02 -2.384778410196304321e-01 -2.166509777307510376e-01 -1.472820341587066650e-02 1.025833841413259506e-02
-1.095248609781265259e-01 -2.501188218593597412e-01 -2.329844087362289429e-01 2.676533758640289307e-01 -4.847801849246025085e-02 -3.000867068767547607e-01 -8.423647284507751465e-02 9.440572559833526611e-02 -6.137469410896301270e-02 1.936244666576385498e-01 1.147302910685539246e-01 1.464323513209819794e-02 3.145256265997886658e-02 -1.414595637470483780e-02 4.937992691993713379e-01 7.610220462083816528e-02 1.072095185518264771e-01 2.876208908855915070e-02 -2.453791797161102295e-01 -5.369996652007102966e-02 -2.248269766569137573e-01 -6.450998038053512573e-02 -3.150742501020431519e-02 -6.790165603160858154e-02 -3.955591470003128052e-02 4.767561331391334534e-02 -2.365794032812118530e-01 3.620978593826293945e-01 1.838584691286087036e-01 1.253706663846969604e-01 -4.865946248173713684e-02 8.438853919506072998e-02
-8.499384671449661255e-02 -8.531671017408370972e-02 -1.516978908330202103e-02 -1.048093289136886597e-01 9.054931253194808960e-02 -2.690143585205078125e-01 1.283247619867324829e-01 1.910808496177196503e-02 -1.434698849916458130e-01 3.630456924438476562e-01 -1.114070042967796326e-01 -7.392514497041702271e-02 2.018517851829528809e-01 3.054743707180023193e-01 5.292489379644393921e-02 -2.648685574531555176e-01 2.142239958047866821e-01 -1.411187499761581421e-01 -1.921064704656600952e-01 -9.051404148340225220e-02 8.141591399908065796e-02 -3.644946217536926270e-02 1.955638229846954346e-01 -1.239755451679229736e-01 -1.012637838721275330e-01 -2.974016666412353516e-01 -3.205945193767547607e-01 1.836859583854675293e-01 1.385393887758255005e-01 2.619007527828216553e-01 -4.740438982844352722e-02 -4.326631873846054077e-02
-1.442090719938278198e-01 -1.168872117996215820e-01 -2.373066991567611694e-01 1.220982894301414490e-02 9.508670866489410400e-02 -1.804187595844268799e-01 9.658239781856536865e-02 -1.427652239799499512e-01 -7.584103848785161972e-03 -1.423250883817672729e-01 1.091986373066902161e-01 -2.952530086040496826e-01 6.999856233596801758e-02 4.401401057839393616e-02 1.613488048315048218e-01 -3.921035528182983398e-01 -6.659848988056182861e-02 1.013959869742393494e-01 -1.545159667730331421e-01 -3.078681416809558868e-02 2.117191404104232788e-01 -4.010607004165649414e-01 8.584194630384445190e-02 -2.925606667995452881e-01 1.033686026930809021e-01 4.930287972092628479e-02 -2.540569901466369629e-01 -1.161495689302682877e-02 -8.292765915393829346e-02 9.767503291368484497e-02 -2.290051057934761047e-02 3.143797218799591064e-01
-6.555692106485366821e-02 -8.498235046863555908e-02 1.291779577732086182e-01 9.754015505313873291e-02 1.312988698482513428e-01 -5.030000954866409302e-02 -1.226772740483283997e-02 3.110902570188045502e-02 -1.260954886674880981e-02 3.548974990844726562e-01 -1.992055959999561310e-02 -2.582565136253833771e-02 3.553092181682586670e-01 2.058641314506530762e-01 4.684754088521003723e-02 -1.582760661840438843e-01 1.024105399847030640e-01 -3.508879542350769043e-01 -1.817141473293304443e-01 3.680931925773620605e-01 -3.455407544970512390e-02 -3.660354912281036377e-01 2.730131521821022034e-02 1.230683084577322006e-02 2.970330119132995605e-01 7.150544971227645874e-02 -1.944291442632675171e-01 1.792655587196350098e-01 8.239801228046417236e-02 7.763095945119857788e-02 -4.759592562913894653e-02 -4.229021072387695312e-02
3.952168300747871399e-02 -3.819815814495086670e-01 -1.324364244937896729e-01 3.066320419311523438e-01 1.442754715681076050e-01 -1.055331677198410034e-01 5.385402217507362366e-02 -2.602415084838867188e-01 9.504547715187072754e-02 3.089338541030883789e-01 -2.246520221233367920e-01 -6.452271342277526855e-02 1.123871579766273499e-01 3.461932539939880371e-01 1.885324530303478241e-02 -3.204393386840820312e-01 1.230445131659507751e-02 -1.381271779537200928e-01 -1.310785710811614990e-01 2.619153559207916260e-01 -5.133221298456192017e-02 -7.455232739448547363e-02 -1.513600163161754608e-02 -1.255246847867965698e-01 6.953526288270950317e-02 -8.200741559267044067e-02 -2.102509140968322754e-01 1.835681498050689697e-01 -6.846699118614196777e-02 1.383298486471176147e-01 3.506533429026603699e-02 7.630734238773584366e-03
2.318533509969711304e-02 -2.547644376754760742e-01 -1.190446615219116211e-01 1.536948531866073608e-01 -1.275718212127685547e-01 -1.676431298255920410e-01 8.554158359766006470e-02 4.275694862008094788e-02 -1.190795898437500000e-01 2.804602682590484619e-01 1.564876288175582886e-01 -1.667589992284774780e-01 -6.792963296175003052e-02 1.646825969219207764e-01 2.543314099311828613e-01 -6.819079071283340454e-02 1.202745884656906128e-01 1.929767131805419922e-01 -1.016836240887641907e-01 -1.187229678034782410e-01 -2.456163018941879272e-01 -6.754013150930404663e-02 2.788057327270507812e-01 -3.915193676948547363e-01 1.283682603389024734e-02 -3.150334954261779785e-01 -1.504676342010498047e-01 1.061038020998239517e-02 1.265972703695297241e-01 9.430744685232639313e-03 1.580908149480819702e-01 -2.484214454889297485e-01
9.466306865215301514e-02 1.039365157485008240e-01 -2.461238354444503784e-01 4.038091897964477539e-01 1.540054380893707275e-01 -1.892608031630516052e-02 -3.286695852875709534e-02 2.772819995880126953e-02 1.084797829389572144e-01 1.783847250044345856e-02 -1.389627605676651001e-01 -2.430939525365829468e-01 1.014494299888610840e-01 1.152151003479957581e-01 -2.208585143089294434e-01 -1.749391555786132812e-01 3.167699873447418213e-01 -7.251353561878204346e-02 -1.054981946945190430e-01 -2.929590940475463867e-01 3.585696220397949219e-02 -3.417584002017974854e-01 2.826963551342487335e-02 1.824200898408889771e-01 3.997779637575149536e-02 1.976042687892913818e-01 -1.830490529537200928e-01 2.768621742725372314e-01 1.037925556302070618e-01 1.002315357327461243e-01 1.695073954761028290e-02 -1.029726564884185791e-01
8.749547414481639862e-03 1.513341218233108521e-01 -1.913240104913711548e-01 2.915560007095336914e-01 -1.658841222524642944e-01 -1.324905902147293091e-01 1.019006446003913879e-01 -1.907976716756820679e-01 1.003652364015579224e-01 4.284360259771347046e-02 5.134026519954204559e-03 -2.967022955417633057e-01 1.580190509557723999e-01 4.489738047122955322e-01 1.496933698654174805e-01 -2.995533347129821777e-01 2.019489705562591553e-01 -1.496762484312057495e-01 -1.842236667871475220e-01 -6.794676929712295532e-02 9.144507348537445068e-02 -1.559663712978363037e-01 -2.937240339815616608e-02 -4.252383485436439514e-02 7.648560404777526855e-02 1.292998939752578735e-01 -2.245167195796966553e-01 1.817050762474536896e-02 1.058579906821250916e-01 -9.170144051313400269e-02 -2.770655155181884766e-01 -1.345762461423873901e-01
1.757868081331253052e-01 -3.073944449424743652e-01 8.855634927749633789e-02 2.245286107063293457e-01 -1.428113281726837158e-01 -1.254957467317581177e-01 7.804671674966812134e-02 -3.639683723449707031e-01 -1.960293650627136230e-01 -1.474635899066925049e-01 4.847381729632616043e-03 -1.424522548913955688e-01 1.258231699466705322e-01 3.983398377895355225e-01 9.976947307586669922e-02 -1.036998853087425232e-01 2.446327172219753265e-02 3.749661743640899658e-01 6.100856233388185501e-03 1.545676589012145996e-01 -1.705243736505508423e-01 4.777664318680763245e-03 1.451795697212219238e-01 -4.446661472320556641e-02 -1.342751979827880859e-01 1.382368505001068115e-01 -2.755393385887145996e-01 1.223946362733840942e-01 2.317832410335540771e-02 1.042513549327850342e-01 9.505966305732727051e-02 -1.322552002966403961e-02
1.463708351366221905e-03 5.425515398383140564e-02 -2.117242515087127686e-01 1.645562052726745605e-01 1.633414067327976227e-02 -8.428157120943069458e-02 -1.936589479446411133e-01 -4.826842993497848511e-02 5.024507641792297363e-02 1.816679090261459351e-01 1.065132617950439453e-01 -3.779824376106262207e-01 2.362100630998611450e-01 2.273503690958023071e-01 -1.474721133708953857e-01 -4.350662827491760254e-01 3.808254748582839966e-02 -1.222311183810234070e-01 -1.842144131660461426e-01 1.536567360162734985e-01 1.658894121646881104e-01 -1.581950187683105469e-01 1.483095288276672363e-01 -3.747463822364807129e-01 1.272797882556915283e-01 5.060855299234390259e-02 9.972944855690002441e-02 4.102913662791252136e-02 -8.985976129770278931e-02 2.652654424309730530e-02 -4.278772044926881790e-03 2.039307802915573120e-01
1.535388976335525513e-01 -8.360455930233001709e-02 -6.650906056165695190e-02 -3.279125317931175232e-02 1.241286173462867737e-01 -1.494015753269195557e-01 5.523883923888206482e-02 7.458510249853134155e-02 -1.053463071584701538e-01 -1.898468136787414551e-01 -2.404495328664779663e-01 -5.042135342955589294e-02 3.503165841102600098e-01 1.174056082963943481e-01 1.568433493375778198e-01 -4.987466931343078613e-01 1.739553213119506836e-01 8.053655177354812622e-02 -8.811969310045242310e-02 -2.201814055442810059e-01 -3.253494203090667725e-01 -2.085397988557815552e-01 1.489731967449188232e-01 1.070011183619499207e-01 1.601071357727050781e-01 -6.802788376808166504e-02 -1.863732486963272095e-01 -1.032431945204734802e-01 1.554551869630813599e-01 8.869865536689758301e-02 -9.592734277248382568e-02 8.588123321533203125e-02
-1.417518258094787598e-01 -1.186508685350418091e-01 -3.531521186232566833e-02 -1.697847433388233185e-02 1.030877977609634399e-01 -3.762467205524444580e-01 3.613629937171936035e-02 -4.835774004459381104e-02 -2.444444037973880768e-02 -1.602222397923469543e-02 1.082940623164176941e-01 -4.075826108455657959e-01 2.905830554664134979e-02 2.782855927944183350e-01 -1.215043477714061737e-02 -9.145186096429824829e-02 1.905927807092666626e-01 -2.163890004158020020e-02 3.022144138813018799e-01 -1.179968193173408508e-01 -2.460135221481323242e-01 -2.328352816402912140e-02 -1.824850589036941528e-01 -8.286063373088836670e-02 1.813937723636627197e-01 1.605243794620037079e-02 -3.832379579544067383e-01 -1.619101464748382568e-01 2.854018807411193848e-01 -4.995089769363403320e-02 -2.749602310359477997e-02 -9.338683634996414185e-02
5.098745971918106079e-02 1.043396219611167908e-01 1.432202011346817017e-02 -4.806010797619819641e-02 -1.075842902064323425e-01 4.541678726673126221e-02 -2.476360052824020386e-01 -8.971015363931655884e-02 -3.825099170207977295e-01 1.198012232780456543e-01 -2.383453845977783203e-01 -2.833991646766662598e-01 1.569023281335830688e-01 1.139734387397766113e-01 3.249228745698928833e-02 -1.621221303939819336e-01 5.017558485269546509e-02 -1.691775023937225342e-02 -1.738500744104385376e-01 1.391884684562683105e-01 -3.098629042506217957e-02 2.496930584311485291e-02 -3.563795611262321472e-02 -4.791301488876342773e-02 2.319730371236801147e-01 8.260653913021087646e-02 -4.386319220066070557e-01 1.993066221475601196e-01 -2.082550339400768280e-02 -1.324909329414367676e-01 -3.063973486423492432e-01 2.758242189884185791e-01
2.841222658753395081e-02 -6.505610793828964233e-02 -1.163884904235601425e-02 4.202386140823364258e-01 2.814746797084808350e-01 5.254192277789115906e-02 7.558929920196533203e-02 -2.448332309722900391e-02 -3.094919025897979736e-02 1.660831123590469360e-01 3.686598688364028931e-02 -3.166666626930236816e-01 2.743701636791229248e-01 1.525154709815979004e-01 1.053455024957656860e-01 7.233621925115585327e-02 2.000562474131584167e-02 -1.272340416908264160e-01 -2.773752808570861816e-01 2.344049662351608276e-01 -2.071731835603713989e-01 -2.655829787254333496e-01 -1.657545007765293121e-02 -2.103817462921142578e-01 2.274416945874691010e-02 2.324660867452621460e-02 -2.482738643884658813e-01 -3.802065330091863871e-04 -1.252557188272476196e-01 -1.168129742145538330e-01 2.705221474170684814e-01 1.148831918835639954e-01
1.972681432962417603e-01 -1.873927749693393707e-02 -2.926605939865112305e-01 2.596085071563720703e-01 2.563659846782684326e-01 -1.657484173774719238e-01 -8.509563654661178589e-02 3.505627065896987915e-02 -4.520750418305397034e-02 -1.061367020010948181e-01 2.545791864395141602e-01 -1.340966224670410156e-01 8.659382909536361694e-02 2.266609668731689453e-01 -7.149218022823333740e-02 -1.632571369409561157e-01 2.402309142053127289e-02 2.886233329772949219e-01 -1.071425676345825195e-01 4.155278578400611877e-02 -1.219043806195259094e-01 1.724858731031417847e-01 1.118046343326568604e-01 -8.490786701440811157e-02 1.583237200975418091e-01 1.484266221523284912e-01 -1.161394566297531128e-01 4.497973918914794922e-01 8.014842122793197632e-02 1.746919155120849609e-01 1.396189332008361816e-01 1.963069736957550049e-01
-1.658933050930500031e-02 -2.771954238414764404e-01 -2.562321722507476807e-01 3.806310594081878662e-01 1.995572000741958618e-01 -8.657024800777435303e-02 7.125418633222579956e-02 -1.042092889547348022e-01 1.174977347254753113e-01 3.087150454521179199e-01 -1.164494380354881287e-01 -1.784013025462627411e-02 1.567216217517852783e-01 2.764689624309539795e-01 -1.203620582818984985e-01 -3.790809512138366699e-01 -3.722396492958068848e-02 1.203592717647552490e-01 6.878613021399360150e-06 1.980242729187011719e-01 6.353666540235280991e-03 -1.958992518484592438e-02 2.778092958033084869e-02 -1.900612264871597290e-01 1.945008337497711182e-01 -7.218935340642929077e-02 -2.072854936122894287e-01 1.735376864671707153e-01 -1.243958622217178345e-01 2.030866742134094238e-01 -4.731552209705114365e-03 -4.065361991524696350e-02
2.006972879171371460e-01 -1.706568300724029541e-01 -2.061997205018997192e-01 -1.675348132848739624e-01 -4.935847595334053040e-02 7.607735693454742432e-02 -8.490296453237533569e-02 -8.721356093883514404e-02 -1.564326230436563492e-03 2.801674306392669678e-01 2.163681946694850922e-02 -3.027656376361846924e-01 -1.253039808943867683e-03 4.864283204078674316e-01 1.363483220338821411e-01 2.544994466006755829e-02 1.801460832357406616e-01 -1.043541124090552330e-03 6.796582788228988647e-02 1.871873140335083008e-01 -1.962750554084777832e-01 9.630575776100158691e-03 1.697446554899215698e-01 -3.444252014160156250e-01 9.097788482904434204e-03 -1.357485800981521606e-01 -3.009500205516815186e-01 -5.883465521037578583e-03 1.670806668698787689e-02 4.907996580004692078e-02 1.249243989586830139e-01 -1.578195989131927490e-01
1.717784255743026733e-02 -7.364381104707717896e-02 -2.525541484355926514e-01 2.419434338808059692e-01 7.776851952075958252e-02 -8.494385331869125366e-02 4.335627704858779907e-02 -7.594551891088485718e-02 -1.507672965526580811e-01 2.084720432758331299e-01 3.531615436077117920e-02 -5.591174215078353882e-02 1.229805126786231995e-02 3.827891349792480469e-01 1.779389232397079468e-01 -3.454115986824035645e-01 1.119244843721389771e-01 -1.164432764053344727e-01 -2.659586369991302490e-01 2.044393420219421387e-01 -1.191111654043197632e-01 1.308489143848419189e-01 1.303941458463668823e-01 -1.391802877187728882e-01 1.444927453994750977e-01 5.347383767366409302e-02 4.732555523514747620e-02 3.237473070621490479e-01 1.400708705186843872e-01 2.438002824783325195e-01 8.053898811340332031e-02 2.453624755144119263e-01
5.502581596374511719e-02 -8.712044358253479004e-02 1.854286044836044312e-01 2.744301259517669678e-01 6.397370249032974243e-02 -2.305102944374084473e-01 -1.115122213959693909e-01 1.780012696981430054e-01 -3.141568899154663086e-01 1.318101678043603897e-02 -2.378269284963607788e-01 -2.452158778905868530e-01 2.341960519552230835e-01 8.687823265790939331e-02 1.516387462615966797e-01 -1.180503442883491516e-01 1.924557834863662720e-01 -9.295127540826797485e-02 -3.903064429759979248e-01 -1.464049220085144043e-01 -6.819652020931243896e-02 -1.304818093776702881e-01 -1.904296576976776123e-01 -6.784381717443466187e-02 -4.466666281223297119e-02 1.825188249349594116e-01 -1.495496630668640137e-01 -1.184348389506340027e-01 6.054537370800971985e-02 2.062783986330032349e-01 -1.771434992551803589e-01 1.793360114097595215e-01
2.493979334831237793e-01 3.305510431528091431e-02 -7.827574014663696289e-02 2.143166810274124146e-01 6.806799769401550293e-02 -3.140839338302612305e-01 1.218646690249443054e-01 7.371900975704193115e-02 -2.187076397240161896e-02 3.715546131134033203e-01 -6.469091773033142090e-02 -2.391134351491928101e-01 8.211873471736907959e-02 1.431876271963119507e-01 2.565935952588915825e-03 -6.671793758869171143e-02 1.790673881769180298e-01 2.278779447078704834e-02 -1.317140907049179077e-01 4.657833278179168701e-01 1.061171293258666992e-01 -8.258583024144172668e-03 2.244179993867874146e-01 7.831783592700958252e-02 7.934063673019409180e-02 -1.585112959146499634e-01 -1.373663395643234253e-01 2.153786420822143555e-01 -1.516155451536178589e-01 5.418454110622406006e-02 8.510786294937133789e-02 2.548105716705322266e-01
1.422565281391143799e-01 -5.471007153391838074e-02 -2.892879247665405273e-01 3.488191962242126465e-01 2.201358787715435028e-02 -9.645602852106094360e-02 -1.329541206359863281e-01 3.532694876194000244e-01 -1.171619743108749390e-01 -1.577821522951126099e-01 -7.285641133785247803e-02 -2.317786812782287598e-01 1.854792535305023193e-01 1.215650141239166260e-01 2.312331348657608032e-01 -1.342600733041763306e-01 -7.309564948081970215e-02 -1.727412492036819458e-01 -1.090784519910812378e-01 1.806633621454238892e-01 7.854231446981430054e-02 -8.122288435697555542e-02 -4.220458120107650757e-02 3.766278177499771118e-02 2.345061749219894409e-01 -1.351380348205566406e-01 -3.340311050415039062e-01 -6.869949400424957275e-02 2.336454242467880249e-01 -5.888550356030464172e-02 -1.356288194656372070e-01 -1.978029161691665649e-01
-8.341615088284015656e-03 -1.338453441858291626e-01 -3.292030096054077148e-01 2.155886590480804443e-01 -1.078431457281112671e-01 -2.972184307873249054e-02 -2.216463834047317505e-01 -2.088020443916320801e-01 -7.096892222762107849e-03 2.753400802612304688e-02 1.331125646829605103e-01 -6.052962318062782288e-02 1.238798499107360840e-01 1.869853287935256958e-01 3.524238765239715576e-01 -2.405079267919063568e-02 2.067036181688308716e-01 1.438412815332412720e-01 -2.305642887949943542e-02 -6.348862498998641968e-02 -1.377712339162826538e-01 2.796231769025325775e-02 8.404410630464553833e-02 -2.335082441568374634e-01 -1.732837259769439697e-01 1.270139664411544800e-01 -4.490754604339599609e-01 1.952470541000366211e-01 2.796337902545928955e-01 -4.877141863107681274e-02 -9.087483584880828857e-02 -2.298745326697826385e-02
1.701782196760177612e-01 6.205534562468528748e-02 6.112145632505416870e-02 2.284827083349227905e-01 -1.162865906953811646e-01 -2.614676952362060547e-01 6.933523714542388916e-02 -1.404932141304016113e-01 -1.307188868522644043e-01 2.468595206737518311e-01 -2.911868095397949219e-01 -7.785677164793014526e-02 3.689025938510894775e-01 2.070943713188171387e-01 1.632758677005767822e-01 9.243966080248355865e-03 2.668858468532562256e-01 3.782557696104049683e-02 1.768102683126926422e-02 1.984104961156845093e-01 -7.423596829175949097e-02 -2.571883797645568848e-01 -5.420217290520668030e-02 2.349814623594284058e-01 1.732623726129531860e-01 -1.800532788038253784e-01 -1.210143938660621643e-01 2.364341318607330322e-01 1.615320891141891479e-01 1.335118860006332397e-01 -6.413245946168899536e-02 8.396232128143310547e-02
8.292874693870544434e-02 -1.232659146189689636e-01 -4.668251052498817444e-02 1.776488423347473145e-01 -1.630108207464218140e-01 2.528304047882556915e-02 2.502421736717224121e-01 4.923637956380844116e-02 6.463269889354705811e-02 -6.805003434419631958e-02 -1.316507756710052490e-01 -1.842723190784454346e-01 7.143726944923400879e-02 4.807343184947967529e-01 1.246277242898941040e-01 -3.088520169258117676e-01 3.548388183116912842e-01 -1.833669841289520264e-01 -1.276022344827651978e-01 -1.395595222711563110e-01 1.474240273237228394e-01 -1.219673305749893188e-01 -4.872880131006240845e-02 -7.813972234725952148e-02 1.934463381767272949e-01 9.011369943618774414e-02 -2.993435561656951904e-01 4.208949976600706577e-04 4.120976105332374573e-02 6.886474043130874634e-02 -1.983698457479476929e-01 -1.529145836830139160e-01
-2.584889344871044159e-02 -9.802832454442977905e-02 4.104024544358253479e-02 7.790586352348327637e-02 -1.523925065994262695e-01 -2.011817395687103271e-01 -2.861154973506927490e-01 1.068761348724365234e-01 -3.389621376991271973e-01 1.220016330480575562e-01 -7.649468630552291870e-02 -1.466935575008392334e-01 1.892803013324737549e-01 4.056888818740844727e-01 -1.040849909186363220e-01 -1.888314783573150635e-01 -4.024334251880645752e-02 -1.757559925317764282e-02 -3.443396091461181641e-01 -7.041580229997634888e-02 -2.427160441875457764e-01 1.618069708347320557e-01 1.219874098896980286e-01 -8.598913252353668213e-02 2.049653530120849609e-01 -1.656068414449691772e-01 -7.910586148500442505e-02 1.926141381263732910e-01 -7.306471467018127441e-02 1.396744102239608765e-01 -2.246417254209518433e-01 2.220283960923552513e-03
1.580155491828918457e-01 -6.464697420597076416e-02 -1.529906690120697021e-02 8.871437609195709229e-02 2.480496652424335480e-02 -1.311004012823104858e-01 -2.366961687803268433e-01 -9.200147539377212524e-02 4.913728684186935425e-03 -1.633206196129322052e-02 2.899886853992938995e-02 -9.161186218261718750e-02 2.493028640747070312e-01 2.643542885780334473e-01 2.773577813059091568e-03 -3.726868927478790283e-01 1.259090602397918701e-01 2.017463892698287964e-01 -3.021170496940612793e-01 2.194471843540668488e-02 -5.585102438926696777e-01 -3.021181793883442879e-03 -1.023198291659355164e-01 1.705065183341503143e-02 1.622820347547531128e-01 1.119234263896942139e-01 5.014604702591896057e-02 1.103593781590461731e-01 2.060306817293167114e-01 2.432068577036261559e-03 6.100147590041160583e-02 -1.710173189640045166e-01
1.175777390599250793e-01 -1.711242049932479858e-01 -6.924336403608322144e-02 2.491153031587600708e-01 -1.449421397410333157e-03 3.084687329828739166e-02 -2.156992405652999878e-01 -1.924106478691101074e-01 4.322540760040283203e-02 -8.159351348876953125e-02 8.584491908550262451e-02 -4.144396185874938965e-01 1.352556496858596802e-01 4.270089045166969299e-02 8.079843595623970032e-03 1.654147058725357056e-01 2.689054310321807861e-01 8.936036378145217896e-02 7.512351125478744507e-02 1.326955258846282959e-01 -2.833383902907371521e-02 -1.251562237739562988e-01 6.506631523370742798e-02 -6.784757226705551147e-02 2.469338625669479370e-01 1.615570485591888428e-02 -5.743973851203918457e-01 8.437896519899368286e-02 1.137492433190345764e-01 -7.451282441616058350e-02 -1.288894265890121460e-01 -8.996124565601348877e-02
2.688132226467132568e-01 4.777630046010017395e-02 -1.953388303518295288e-01 1.651654988527297974e-01 1.197743639349937439e-01 4.639872163534164429e-02 1.311647593975067139e-01 2.078123092651367188e-01 6.595469266176223755e-02 2.955562770366668701e-01 -2.397815734148025513e-01 -3.457049131393432617e-01 2.001313567161560059e-01 7.910376787185668945e-02 2.801032662391662598e-01 -4.096272215247154236e-02 2.617866098880767822e-01 2.257998436689376831e-01 -5.462129041552543640e-02 7.247708737850189209e-02 7.551138103008270264e-02 -3.186537027359008789e-01 -8.074226975440979004e-02 1.212038770318031311e-01 6.027964130043983459e-02 -1.903147622942924500e-02 -3.178051412105560303e-01 2.531696297228336334e-02 -3.100967966020107269e-03 6.489367783069610596e-02 -6.308750808238983154e-02 -1.339068561792373657e-01
-3.870404884219169617e-02 -2.859856486320495605e-01 -6.945381313562393188e-02 2.154586613178253174e-01 -7.447724044322967529e-02 6.424763239920139313e-03 -3.284547105431556702e-02 1.213892847299575806e-01 -2.118320614099502563e-01 1.908829361200332642e-01 -3.932226002216339111e-01 -1.269722282886505127e-01 3.263100087642669678e-01 6.146273761987686157e-02 2.444257400929927826e-02 -2.435056865215301514e-01 -2.564753293991088867e-01 1.757892966270446777e-01 3.119021840393543243e-02 3.558569774031639099e-02 -1.349629163742065430e-01 -1.400575134903192520e-02 3.720383644104003906e-01 -3.983160480856895447e-02 1.415213644504547119e-01 2.377511858940124512e-01 -1.111197918653488159e-01 2.501258850097656250e-01 6.157522648572921753e-02 6.419020146131515503e-02 7.111623138189315796e-02 -9.860854595899581909e-03
-7.059767097234725952e-02 -1.900113821029663086e-01 -1.141283959150314331e-01 4.561883211135864258e-01 -3.213487192988395691e-02 -3.362143784761428833e-02 -3.079065680503845215e-02 -9.477859735488891602e-02 -2.145979404449462891e-01 2.260824441909790039e-01 -9.735245839692652225e-04 -2.955984771251678467e-01 8.918824791908264160e-02 -1.627050191164016724e-01 3.507534787058830261e-02 9.789586812257766724e-02 1.619043350219726562e-01 4.758067801594734192e-02 -3.170441687107086182e-01 3.986203670501708984e-02 -5.931560322642326355e-02 -6.055433303117752075e-02 2.318310923874378204e-02 -2.337410002946853638e-01 3.037764728069305420e-01 2.012794017791748047e-01 -2.331527173519134521e-01 -3.034373000264167786e-02 1.711223423480987549e-01 2.205716818571090698e-01 1.864318847656250000e-01 -4.681412130594253540e-02
8.614463359117507935e-02 1.478424221277236938e-01 -1.356339454650878906e-01 2.270664274692535400e-01 3.164349123835563660e-02 -4.669065773487091064e-01 1.431197077035903931e-01 1.911078542470932007e-01 -4.009911417961120605e-02 -9.865498542785644531e-02 -2.323372960090637207e-01 -4.188688993453979492e-01 1.534135490655899048e-01 2.632916569709777832e-01 -1.253112684935331345e-03 -6.225075572729110718e-02 1.924450397491455078e-01 8.010563254356384277e-02 1.470568180084228516e-01 1.344747394323348999e-01 4.533364996314048767e-02 -2.288295179605484009e-01 3.836268931627273560e-02 -9.534890949726104736e-02 7.036328781396150589e-03 -1.355552971363067627e-01 -1.008945237845182419e-02 1.244119033217430115e-01 2.128788679838180542e-01 -2.226398736238479614e-01 9.124908596277236938e-02 4.347779601812362671e-02
1.640651226043701172e-01 -1.790573596954345703e-01 -1.915020309388637543e-02 9.600461274385452271e-02 1.518621295690536499e-01 -5.985420942306518555e-02 -8.348931372165679932e-02 2.766361832618713379e-01 -2.862777113914489746e-01 5.957506597042083740e-02 -5.641389265656471252e-02 -3.455518186092376709e-01 2.738986909389495850e-01 -1.605718284845352173e-01 1.007891371846199036e-01 -1.429018825292587280e-01 1.345564331859350204e-02 1.159089580178260803e-01 -1.118507534265518188e-01 -1.590956449508666992e-01 -1.894011348485946655e-01 -3.836522996425628662e-01 1.358849704265594482e-01 7.846683263778686523e-02 1.128277108073234558e-01 -4.174887016415596008e-02 -3.466857671737670898e-01 -3.283745795488357544e-02 1.552986502647399902e-01 1.545441746711730957e-01 -5.262681096792221069e-02 1.902204900979995728e-01
-1.121633276343345642e-01 -2.204317599534988403e-01 -7.779818773269653320e-02 2.611721754074096680e-01 3.739646822214126587e-02 -1.168800983577966690e-02 -2.194062769412994385e-01 2.116695940494537354e-01 -3.263531923294067383e-01 1.416016221046447754e-01 -8.331923931837081909e-02 -2.687934637069702148e-01 2.218521684408187866e-01 2.445327043533325195e-01 -4.604533687233924866e-02 -1.228057742118835449e-01 7.152881938964128494e-03 1.537895798683166504e-01 -3.480172157287597656e-01 -2.115254998207092285e-01 -3.394299000501632690e-02 5.078811198472976685e-03 -3.376157954335212708e-02 1.336393356323242188e-01 2.008139938116073608e-01 -3.349308073520660400e-01 -7.133062928915023804e-02 1.351844817399978638e-01 1.712142676115036011e-02 1.001514121890068054e-01 -1.401979327201843262e-01 1.501221656799316406e-01
5.642442777752876282e-02 -1.667943447828292847e-01 4.050024971365928650e-02 3.871667683124542236e-01 3.225114643573760986e-01 2.379784546792507172e-02 2.143937796354293823e-01 -8.063358813524246216e-02 -8.704728633165359497e-02 2.225751578807830811e-01 1.591401845216751099e-01 -2.346537858247756958e-01 1.318270862102508545e-01 2.269694507122039795e-01 1.145893335342407227e-01 -2.776914648711681366e-02 -8.934611082077026367e-02 -1.484287083148956299e-01 -8.927121758460998535e-02 3.446689844131469727e-01 -3.903804346919059753e-02 -7.585247606039047241e-02 -1.003947015851736069e-02 -2.107332944869995117e-01 -4.534847661852836609e-02 -1.783976107835769653e-01 -2.650209665298461914e-01 1.882674545049667358e-01 1.822207868099212646e-01 -1.442448943853378296e-01 1.587092280387878418e-01 -1.130565851926803589e-01
-2.206440828740596771e-02 1.208025366067886353e-01 -2.562615461647510529e-02 3.773117065429687500e-01 1.422265768051147461e-01 -1.497895270586013794e-01 2.066332101821899414e-01 -2.179994583129882812e-01 -2.301200851798057556e-02 2.820917963981628418e-02 2.639509737491607666e-01 -4.457341432571411133e-01 1.891968399286270142e-01 4.204961359500885010e-01 1.227546185255050659e-01 -1.140007227659225464e-01 1.159576997160911560e-01 -8.311186730861663818e-02 5.198026448488235474e-02 1.053820550441741943e-01 8.658136427402496338e-02 -7.363691926002502441e-02 8.999758213758468628e-02 -1.124796494841575623e-01 -6.638077646493911743e-02 1.491002589464187622e-01 -8.095289021730422974e-02 -1.431977003812789917e-01 1.547060161828994751e-01 -4.895349591970443726e-02 -2.253592014312744141e-01 -4.068274050951004028e-03
3.065741658210754395e-01 8.425556868314743042e-02 2.420195564627647400e-02 1.098696365952491760e-01 9.403921663761138916e-02 -2.789176702499389648e-01 -4.172321408987045288e-02 3.445075452327728271e-02 -3.043704628944396973e-01 2.309370338916778564e-01 -5.417389422655105591e-02 -9.518178552389144897e-02 1.108703389763832092e-01 5.630217492580413818e-02 2.564777433872222900e-01 -4.202988743782043457e-02 9.590677171945571899e-02 -1.250822003930807114e-02 -4.643998146057128906e-01 -4.811974987387657166e-02 -2.219010889530181885e-02 -2.058795392513275146e-01 2.117300629615783691e-01 -6.935291737318038940e-02 -1.091318503022193909e-01 5.746261030435562134e-02 -1.910048574209213257e-01 3.233224386349320412e-03 -2.093078009784221649e-02 -3.326554894447326660e-01 2.955417893826961517e-02 2.686654329299926758e-01
-1.278124302625656128e-01 -3.634740412235260010e-01 -1.154622286558151245e-01 2.845050692558288574e-01 8.215964585542678833e-02 -2.037646621465682983e-01 4.905946925282478333e-02 1.610968261957168579e-01 5.289964750409126282e-02 8.754961192607879639e-02 1.893785893917083740e-01 -1.599641442298889160e-01 2.653271891176700592e-02 1.252958625555038452e-01 -9.681390970945358276e-02 -1.010987609624862671e-01 2.602971494197845459e-01 5.788407847285270691e-02 1.371008157730102539e-01 1.241172999143600464e-01 -1.414134949445724487e-01 -2.403444796800613403e-01 1.109837088733911514e-03 -4.382444173097610474e-02 -1.677946597337722778e-01 2.884962037205696106e-02 -4.375686049461364746e-01 -3.247426822781562805e-02 2.307598590850830078e-01 1.844264119863510132e-01 -2.533397078514099121e-01 1.216115951538085938e-01
6.743341684341430664e-02 -2.267012372612953186e-02 1.452047526836395264e-01 3.190855085849761963e-01 8.797752112150192261e-02 -1.970286667346954346e-01 -1.245831400156021118e-01 2.347124814987182617e-01 -2.412220835685729980e-01 8.342937380075454712e-02 -3.420792818069458008e-01 -2.873060405254364014e-01 1.268176883459091187e-01 9.785646200180053711e-02 1.316081732511520386e-01 -5.992527306079864502e-02 7.783723622560501099e-02 -1.602366119623184204e-01 -1.818515807390213013e-01 -2.686505615711212158e-01 -1.281560063362121582e-01 -9.660078585147857666e-02 -2.309991717338562012e-01 -3.111589252948760986e-01 6.618827581405639648e-02 7.684294879436492920e-02 -2.250440120697021484e-01 -1.372862160205841064e-01 -2.141324803233146667e-02 1.071654260158538818e-01 -1.208692863583564758e-01 1.560175120830535889e-01
2.682805657386779785e-01 -2.942898571491241455e-01 5.416306853294372559e-02 1.152709275484085083e-01 1.068141311407089233e-01 -1.958099454641342163e-01 3.077870048582553864e-02 -2.353811413049697876e-01 -4.625313729047775269e-02 2.347328141331672668e-02 -1.657967865467071533e-01 -1.927446946501731873e-02 9.380875527858734131e-02 3.006410896778106689e-01 8.431656658649444580e-02 -1.935276538133621216e-01 1.082771420478820801e-01 1.567137092351913452e-01 -1.444427967071533203e-01 -8.481054753065109253e-02 -1.072699390351772308e-02 1.799101824872195721e-03 1.172459349036216736e-01 -2.361762076616287231e-01 -9.371315687894821167e-02 1.969582736492156982e-01 -2.376319766044616699e-01 3.478402793407440186e-01 3.028487861156463623e-01 -1.780974417924880981e-01 -1.251822263002395630e-01 2.160338312387466431e-01
3.079264461994171143e-01 -1.795431077480316162e-01 1.253324151039123535e-01 1.203701645135879517e-01 -1.602561473846435547e-01 -3.606819733977317810e-02 -9.855066239833831787e-02 2.285332828760147095e-01 -2.261971980333328247e-01 -4.131688922643661499e-02 2.011375129222869873e-01 -1.424654424190521240e-01 7.299719750881195068e-02 3.905983567237854004e-01 -3.012913092970848083e-02 -1.791798770427703857e-01 -6.679002940654754639e-02 7.579573988914489746e-02 -9.900666773319244385e-02 -3.499155938625335693e-01 2.918938919901847839e-02 1.518039405345916748e-01 2.341270148754119873e-01 -6.769737694412469864e-03 1.899970173835754395e-01 1.609028689563274384e-02 -3.121596872806549072e-01 7.795291393995285034e-02 2.205462455749511719e-01 -1.967986673116683960e-01 2.400485053658485413e-02 1.613618806004524231e-02
9.582867473363876343e-02 -2.909982800483703613e-01 3.753437101840972900e-02 2.288970723748207092e-02 -2.057668715715408325e-01 1.557349693030118942e-02 -3.013301789760589600e-01 2.537462711334228516e-01 -1.846270710229873657e-01 3.325306773185729980e-01 2.245813608169555664e-02 -1.932774931192398071e-01 3.056707680225372314e-01 3.747937083244323730e-01 1.048027053475379944e-01 -1.190917044878005981e-01 -1.179379448294639587e-01 -1.206499412655830383e-01 2.590609788894653320e-01 -8.672888576984405518e-02 -6.313455849885940552e-02 -1.682919412851333618e-01 -2.976399101316928864e-02 -1.486223042011260986e-01 8.480613678693771362e-02 -4.678918793797492981e-02 -2.571619749069213867e-01 -6.018933653831481934e-02 -2.525747381150722504e-02 -8.307105302810668945e-02 8.371450006961822510e-02 -1.130162626504898071e-01
-5.305282771587371826e-03 3.530435636639595032e-02 -1.485555619001388550e-01 3.083006143569946289e-01 1.043564677238464355e-01 -2.848812937736511230e-01 6.370047573000192642e-03 2.144026309251785278e-01 1.108759790658950806e-01 -1.437350269407033920e-02 1.685417443513870239e-02 -2.193656712770462036e-01 2.579236924648284912e-01 7.671190798282623291e-02 8.957813680171966553e-02 -1.927366703748703003e-01 4.478224515914916992e-01 2.322788164019584656e-02 3.038585651665925980e-03 6.092059612274169922e-02 -2.975804507732391357e-01 -1.716460287570953369e-01 1.571166962385177612e-01 1.591882854700088501e-01 2.199249416589736938e-01 -2.150800824165344238e-01 -1.027596890926361084e-01 -1.196185592561960220e-02 4.158996045589447021e-02 -1.170479059219360352e-01 1.579903066158294678e-01 -2.156302332878112793e-01
1.662560999393463135e-01 -1.195028424263000488e-01 4.920068010687828064e-02 3.910241723060607910e-01 -2.922379672527313232e-01 -3.029667139053344727e-01 1.116510704159736633e-01 1.386864483356475830e-01 -2.451341748237609863e-01 -1.155480183660984039e-02 -3.918599709868431091e-02 -7.733494043350219727e-02 -4.461963661015033722e-03 6.066565588116645813e-02 6.448387354612350464e-02 -7.707220315933227539e-02 -1.812399551272392273e-02 4.715880006551742554e-02 -2.545056939125061035e-01 5.169285088777542114e-02 -2.394160479307174683e-01 -2.114030420780181885e-01 8.023913204669952393e-02 -3.367523849010467529e-02 7.617364078760147095e-02 -1.300993561744689941e-01 -1.506930589675903320e-01 6.970858573913574219e-02 2.815885245800018311e-01 -3.202125802636146545e-02 -7.709510624408721924e-02 4.429314732551574707e-01
2.731309831142425537e-01 -1.213051006197929382e-01 5.281837191432714462e-03 2.362765371799468994e-01 9.350344538688659668e-02 -2.856974005699157715e-01 5.975856259465217590e-02 4.585306718945503235e-02 -6.638236343860626221e-02 2.953871525824069977e-02 -8.753534406423568726e-02 -6.758514046669006348e-02 1.127719804644584656e-01 2.052383422851562500e-01 -2.338135540485382080e-01 -4.826788902282714844e-01 -1.914742588996887207e-01 4.093466326594352722e-02 7.105600833892822266e-02 -1.206346526741981506e-01 -1.265511065721511841e-01 -1.832250654697418213e-01 5.047301948070526123e-02 1.839302666485309601e-02 1.519007533788681030e-01 2.789696156978607178e-01 -3.396542370319366455e-01 -1.276782900094985962e-01 -2.063054032623767853e-02 -4.364189878106117249e-02 2.312022447586059570e-01 -5.648057907819747925e-03
8.233534544706344604e-02 -1.389894336462020874e-01 -1.670885235071182251e-01 2.604115307331085205e-01 8.463969826698303223e-02 -1.494088489562273026e-02 1.026085317134857178e-01 1.784964054822921753e-01 -1.708057671785354614e-01 1.228979825973510742e-01 1.255800276994705200e-01 -4.879504740238189697e-01 3.681764602661132812e-01 -1.721682846546173096e-01 7.016081362962722778e-03 -1.073425486683845520e-01 9.526643902063369751e-02 -8.478186279535293579e-02 -1.445780880749225616e-02 -1.280477494001388550e-01 -2.849968969821929932e-01 -1.825775504112243652e-01 2.356458604335784912e-01 -1.551157701760530472e-02 8.334613591432571411e-02 -1.305212527513504028e-01 -2.275592237710952759e-01 7.141914963722229004e-02 -3.409244120121002197e-02 -2.028428018093109131e-01 1.638896167278289795e-01 1.587095111608505249e-02
1.953818798065185547e-01 -1.730723530054092407e-01 -1.082430928945541382e-01 -1.684327237308025360e-02 2.603798508644104004e-01 1.002826467156410217e-01 -3.105250597000122070e-01 1.899065673351287842e-01 -2.869731560349464417e-02 1.755551248788833618e-01 2.420338615775108337e-02 -1.058055981993675232e-01 -7.441050559282302856e-02 4.628376662731170654e-01 4.468844830989837646e-02 -3.659149408340454102e-01 2.743155509233474731e-02 2.594155371189117432e-01 -8.170882239937782288e-03 5.348267406225204468e-02 -1.839404106140136719e-01 1.326119061559438705e-02 1.485918462276458740e-01 1.062899529933929443e-01 3.323421776294708252e-01 -6.647814065217971802e-02 -9.102404862642288208e-02 1.738913208246231079e-01 8.580321073532104492e-02 -9.421265125274658203e-02 -4.057070612907409668e-02 2.855721488595008850e-02
-8.816276490688323975e-02 -1.035101935267448425e-01 3.236063197255134583e-02 2.445528805255889893e-01 1.549615114927291870e-01 -1.310415416955947876e-01 1.125150769948959351e-01 1.026838272809982300e-01 -2.427452206611633301e-01 4.144693538546562195e-02 1.010976955294609070e-01 8.283821493387222290e-02 2.733477652072906494e-01 6.157131865620613098e-02 1.946573331952095032e-02 -9.867265820503234863e-02 1.870159357786178589e-01 7.022909075021743774e-02 -7.309526950120925903e-02 5.020037665963172913e-02 -9.135276079177856445e-02 -3.747240006923675537e-01 2.209045439958572388e-01 9.132571518421173096e-02 2.829284667968750000e-01 -5.621321499347686768e-02 -4.054749310016632080e-01 -1.171138696372509003e-02 1.515365093946456909e-01 -1.353543251752853394e-01 -1.334129869937896729e-01 3.597339987754821777e-01
3.060337305068969727e-01 -2.883738279342651367e-01 8.281546831130981445e-02 1.850271224975585938e-01 2.779375612735748291e-01 -3.202917277812957764e-01 -2.648986317217350006e-02 1.823411136865615845e-01 -1.249423399567604065e-01 2.620763480663299561e-01 -8.104463666677474976e-02 -1.122951507568359375e-01 3.823964297771453857e-02 1.822616606950759888e-01 -2.277648895978927612e-01 -1.963442713022232056e-01 -2.371898889541625977e-01 -1.720250584185123444e-03 -5.193658918142318726e-02 -3.934263065457344055e-02 -2.682003378868103027e-01 -1.278773993253707886e-01 -1.354688592255115509e-02 5.551323294639587402e-02 7.762383669614791870e-02 2.345000058412551880e-01 -2.378295511007308960e-01 2.427806332707405090e-02 1.666233539581298828e-01 -9.632402658462524414e-02 1.208322197198867798e-01 -1.336227655410766602e-01
5.254883319139480591e-02 -1.140267625451087952e-01 2.680343687534332275e-01 5.194000601768493652e-01 9.366128942929208279e-04 -6.160841882228851318e-02 5.427438393235206604e-02 -1.630115509033203125e-01 -1.148309782147407532e-01 1.948857866227626801e-02 1.103280782699584961e-01 -1.927209645509719849e-01 1.550409644842147827e-01 2.271211445331573486e-01 -1.346518844366073608e-01 -2.506792843341827393e-01 7.616019994020462036e-02 1.557536721229553223e-01 2.608940899372100830e-01 -2.569158375263214111e-02 3.000609762966632843e-02 -1.479182392358779907e-01 2.385896444320678711e-01 -2.557441964745521545e-02 7.663415372371673584e-02 1.002490893006324768e-01 -2.700340747833251953e-01 2.403730601072311401e-01 8.945992588996887207e-02 1.324578821659088135e-01 -1.717505753040313721e-01 9.496671706438064575e-02
1.074671894311904907e-01 -2.849155068397521973e-01 -1.929934471845626831e-01 2.230690233409404755e-02 2.743868529796600342e-02 -1.718648374080657959e-01 2.677552700042724609e-01 3.873648867011070251e-02 -1.618391424417495728e-01 -6.157858297228813171e-02 1.589166373014450073e-01 -2.572512924671173096e-01 9.307333827018737793e-02 3.302369713783264160e-01 9.794509410858154297e-02 -4.020623266696929932e-01 4.059697687625885010e-02 -7.900393009185791016e-02 -6.036433950066566467e-02 6.706428248435258865e-03 1.776922047138214111e-01 -1.623554080724716187e-01 -2.548219636082649231e-02 -3.218725621700286865e-01 -1.340256817638874054e-02 1.107948496937751770e-01 -1.099590882658958435e-01 -1.762566268444061279e-01 3.841815143823623657e-02 9.409973770380020142e-02 9.202930331230163574e-02 3.278517127037048340e-01
8.402217179536819458e-02 -1.100086420774459839e-02 -7.126752287149429321e-02 2.703387737274169922e-01 8.139412850141525269e-03 -2.907942831516265869e-01 2.083616405725479126e-01 3.534844219684600830e-01 3.494346514344215393e-02 -1.668983250856399536e-01 -1.592474877834320068e-01 -3.917260169982910156e-01 3.576143085956573486e-01 -7.979933172464370728e-02 1.589840352535247803e-01 -1.265136897563934326e-01 2.081876546144485474e-01 1.318190712481737137e-02 1.196561497636139393e-03 1.287294924259185791e-01 -7.657396793365478516e-02 -8.213020861148834229e-02 1.896584779024124146e-01 1.168226301670074463e-01 2.732760906219482422e-01 1.108332350850105286e-01 -7.578308135271072388e-02 1.340504586696624756e-01 -7.125937193632125854e-02 6.971266120672225952e-02 1.003622263669967651e-01 -1.588677316904067993e-01
2.180662751197814941e-01 -4.144640266895294189e-02 -7.672375440597534180e-02 1.797831356525421143e-01 1.601209342479705811e-01 9.208162315189838409e-03 1.858606189489364624e-01 1.118392199277877808e-01 8.836312592029571533e-02 5.933463573455810547e-02 2.843446135520935059e-01 -3.484815061092376709e-01 2.453781515359878540e-01 2.908261418342590332e-01 -1.674067787826061249e-02 -6.566948443651199341e-02 4.549915492534637451e-01 -9.628465399146080017e-03 6.799674779176712036e-02 4.360530525445938110e-02 1.739822775125503540e-01 -7.473105192184448242e-02 8.613143861293792725e-02 -2.277680039405822754e-01 -1.722206771373748779e-01 1.818410605192184448e-01 -2.433914840221405029e-01 1.333427876234054565e-01 1.337423771619796753e-01 8.594615012407302856e-02 -1.923320069909095764e-02 -5.065663158893585205e-02
1.938887499272823334e-02 -2.101282179355621338e-01 3.716812282800674438e-02 -1.594616323709487915e-01 3.332945406436920166e-01 -6.255751848220825195e-02 2.651677727699279785e-01 6.914715468883514404e-02 -1.496568620204925537e-01 -2.001311630010604858e-02 -2.035352438688278198e-01 -2.014846354722976685e-01 2.695536613464355469e-01 2.354501783847808838e-01 1.442343741655349731e-01 -2.330422848463058472e-01 -1.542914062738418579e-01 1.701095402240753174e-01 -4.422803595662117004e-02 -1.543615758419036865e-01 -1.690758317708969116e-01 -1.558653451502323151e-02 8.122741430997848511e-02 2.238526009023189545e-02 4.491516947746276855e-01 -3.156032040715217590e-02 -2.863186895847320557e-01 1.123122945427894592e-01 4.684070497751235962e-02 -4.043496400117874146e-02 -1.048725321888923645e-01 6.268914788961410522e-02
2.170644998550415039e-01 -6.553935259580612183e-02 1.291609182953834534e-02 8.962874114513397217e-02 -4.052319005131721497e-02 -2.407488524913787842e-01 -1.502570211887359619e-01 -1.609924733638763428e-01 -4.251832142472267151e-03 -1.037159115076065063e-01 -2.229414880275726318e-02 4.029646143317222595e-02 9.976458549499511719e-02 3.540741205215454102e-01 1.825444996356964111e-01 -2.757804691791534424e-01 7.000219821929931641e-02 3.778738677501678467e-01 -2.713229954242706299e-01 -1.965457759797573090e-02 -3.451185822486877441e-01 -1.316966712474822998e-01 -1.548295188695192337e-02 -3.148591220378875732e-01 1.694880723953247070e-01 2.461043298244476318e-01 -1.253145560622215271e-02 1.236876398324966431e-01 8.440265059471130371e-02 -4.522935673594474792e-02 -4.961063712835311890e-02 -2.822855673730373383e-02
1.688903123140335083e-01 -2.297916412353515625e-01 -1.131644565612077713e-02 4.196280837059020996e-01 1.306505650281906128e-01 -8.157286047935485840e-02 5.677485466003417969e-02 -1.515598744153976440e-01 1.313383430242538452e-01 2.106956690549850464e-01 -1.631673574447631836e-01 -2.389897406101226807e-02 2.119496650993824005e-02 3.971748352050781250e-01 2.032534629106521606e-01 -4.263461828231811523e-01 4.636480659246444702e-02 -5.242334678769111633e-02 -7.200749963521957397e-02 2.828775346279144287e-01 -2.886925637722015381e-01 4.309210181236267090e-02 9.960056096315383911e-02 -1.283371746540069580e-01 1.292442064732313156e-02 3.814658150076866150e-02 -5.202579498291015625e-02 2.519832365214824677e-02 -3.566076979041099548e-03 -1.960091613000258803e-04 6.866409629583358765e-02 1.050535514950752258e-01
1.855196058750152588e-01 -2.581325769424438477e-01 8.570679277181625366e-02 -3.220826759934425354e-02 1.312883645296096802e-01 -6.731515377759933472e-02 -5.085135996341705322e-02 9.266402572393417358e-02 -7.430887967348098755e-02 1.642328649759292603e-01 1.460490971803665161e-01 -2.725870609283447266e-01 2.732760906219482422e-01 -1.023406609892845154e-01 1.752275675535202026e-01 1.206913366913795471e-01 2.996993958950042725e-01 5.012040957808494568e-02 -2.843865156173706055e-01 2.119843661785125732e-01 1.309267617762088776e-02 -2.578194737434387207e-01 3.805733472108840942e-02 -2.832651734352111816e-01 1.347678005695343018e-01 -1.055742651224136353e-01 -3.167617321014404297e-01 1.485254764556884766e-01 1.784312576055526733e-01 1.623140424489974976e-01 1.105184108018875122e-01 1.024459451436996460e-01
-5.539095029234886169e-02 -2.365553081035614014e-01 1.741884201765060425e-01 2.976202666759490967e-01 6.725107133388519287e-02 -2.121132612228393555e-01 1.339364498853683472e-01 2.082918025553226471e-02 -6.412674486637115479e-02 1.750375628471374512e-01 -2.748669683933258057e-01 -5.524297803640365601e-02 1.175471767783164978e-01 4.614880681037902832e-01 2.351151108741760254e-01 -4.208336770534515381e-02 -2.916793804615736008e-03 -1.493809977546334267e-03 -2.016893401741981506e-02 1.729125082492828369e-01 -1.778756976127624512e-01 1.834353506565093994e-01 -7.821115106344223022e-02 -1.789910346269607544e-01 2.183621227741241455e-01 -1.829249784350395203e-02 -2.548488974571228027e-01 1.363078225404024124e-02 1.096771806478500366e-01 2.262019664049148560e-01 2.122927755117416382e-01 -4.241712763905525208e-02
1.802235692739486694e-01 -2.205571383237838745e-01 -2.428008466958999634e-01 1.203012168407440186e-01 1.522061675786972046e-01 1.753646880388259888e-01 -1.352416574954986572e-01 8.298663049936294556e-02 -1.443300545215606689e-01 -6.110700964927673340e-02 1.890781670808792114e-01 -1.502392534166574478e-02 -5.374721810221672058e-02 3.178392052650451660e-01 1.586010605096817017e-01 -7.567405700683593750e-02 2.468834072351455688e-01 -1.673091202974319458e-01 -3.439606726169586182e-01 -1.493254750967025757e-01 5.570000037550926208e-02 5.685402080416679382e-02 5.034046247601509094e-02 -1.934360899031162262e-02 2.934951484203338623e-01 2.534422874450683594e-01 -1.165825650095939636e-01 2.660726606845855713e-01 6.259082257747650146e-02 2.153446972370147705e-01 1.074467599391937256e-01 1.887635886669158936e-01
1.746608316898345947e-01 -8.357004821300506592e-02 7.960366457700729370e-02 1.135913357138633728e-01 5.209587141871452332e-02 -1.414901111274957657e-03 2.217001095414161682e-02 -7.137081027030944824e-02 8.927513659000396729e-02 3.172237873077392578e-01 -3.790786564350128174e-01 -3.168991580605506897e-02 1.672051548957824707e-01 1.842750608921051025e-01 2.038980424404144287e-01 -1.690257340669631958e-01 1.809700429439544678e-01 -6.814724206924438477e-02 -2.447614073753356934e-01 1.536418646574020386e-01 -3.490331768989562988e-01 -1.576924175024032593e-01 6.851612031459808350e-02 -2.256867587566375732e-01 2.332038134336471558e-01 6.735635548830032349e-02 -2.180263251066207886e-01 1.378749031573534012e-02 2.255093306303024292e-01 -1.594365686178207397e-01 -1.080608516931533813e-01 1.782622635364532471e-01
1.134079694747924805e-02 -3.038480877876281738e-01 1.927804946899414062e-01 2.313710749149322510e-01 1.744640171527862549e-01 -4.542625695466995239e-02 -1.017238497734069824e-01 1.963490694761276245e-01 -2.313312441110610962e-01 -2.246926724910736084e-01 -1.838421635329723358e-02 -3.209176957607269287e-01 4.617664590477943420e-02 3.639930784702301025e-01 -7.127396017313003540e-02 -1.508492231369018555e-01 2.207067236304283142e-02 5.093995016068220139e-03 -8.037398755550384521e-02 -2.211032509803771973e-01 -7.778633385896682739e-03 -1.559053175151348114e-02 3.740028291940689087e-02 -2.307742685079574585e-01 1.247361823916435242e-01 3.776075318455696106e-02 -9.348742663860321045e-02 -2.435850799083709717e-01 3.969052731990814209e-01 -8.238319307565689087e-02 -7.337961345911026001e-02 8.976620621979236603e-03
1.455411314964294434e-01 -1.500321179628372192e-01 -2.062879875302314758e-02 -2.856174856424331665e-02 -1.896071434020996094e-01 1.603421419858932495e-01 -2.774637639522552490e-01 3.582333400845527649e-02 -1.871931403875350952e-01 2.727449834346771240e-01 -4.223013222217559814e-01 -1.227051019668579102e-01 2.371728718280792236e-01 3.473093509674072266e-01 1.293510347604751587e-01 -1.583090573549270630e-01 7.913386449217796326e-03 4.769842699170112610e-02 -8.818959444761276245e-02 9.817866981029510498e-02 -1.153545081615447998e-01 -1.839382108300924301e-03 5.473344773054122925e-02 -2.948426268994808197e-02 3.071943521499633789e-01 8.313665539026260376e-02 -3.018569052219390869e-01 -2.486924082040786743e-02 1.973040550947189331e-01 8.870560675859451294e-02 -6.574221700429916382e-02 -1.121497973799705505e-01
1.227421313524246216e-01 -5.948495119810104370e-02 -1.092876493930816650e-02 1.803931444883346558e-01 -1.188850030303001404e-01 2.253501862287521362e-02 2.088630795478820801e-01 1.073558703064918518e-01 1.628132909536361694e-01 -1.256321817636489868e-01 -9.579450637102127075e-02 -4.228598177433013916e-01 4.530137404799461365e-02 3.353589773178100586e-01 2.109560072422027588e-01 -8.995691686868667603e-02 3.218120336532592773e-01 5.116888508200645447e-02 -5.808329209685325623e-02 -2.010519206523895264e-01 -4.773454368114471436e-02 -7.026601582765579224e-02 -3.705130144953727722e-02 -4.073429480195045471e-02 2.950620651245117188e-01 1.271435171365737915e-01 -3.621137738227844238e-01 1.934337168931961060e-01 -6.449854373931884766e-02 -1.700702309608459473e-01 -4.977953806519508362e-02 -1.183061301708221436e-01
3.172342479228973389e-02 -3.730452358722686768e-01 6.007616594433784485e-02 2.460140287876129150e-01 5.023275315761566162e-02 -9.751991182565689087e-02 4.301190748810768127e-02 1.279648840427398682e-01 -2.237875461578369141e-01 1.888860762119293213e-01 1.046501398086547852e-01 -1.962869763374328613e-01 -8.020550012588500977e-02 2.409475743770599365e-01 -6.899295747280120850e-02 3.291197866201400757e-02 1.612608730792999268e-01 -1.422909498214721680e-01 -4.806233346462249756e-01 -1.141834259033203125e-01 1.732395775616168976e-02 -1.802140474319458008e-01 -3.640015795826911926e-02 2.197039686143398285e-02 -2.440565973520278931e-01 1.343811154365539551e-01 -2.201665937900543213e-01 2.514462471008300781e-01 1.964813619852066040e-01 4.246366396546363831e-02 -6.056627631187438965e-02 3.999073803424835205e-02
-1.664769053459167480e-01 -1.082909628748893738e-01 -3.834226727485656738e-01 1.321220099925994873e-01 8.186887949705123901e-02 4.821964725852012634e-02 -9.233212471008300781e-02 1.337184458971023560e-01 8.091388642787933350e-02 -6.633400917053222656e-02 1.123366206884384155e-01 -3.046450018882751465e-01 3.687874972820281982e-02 3.574767336249351501e-02 1.916538774967193604e-01 -9.222510457038879395e-02 2.863746881484985352e-01 4.155715927481651306e-02 -2.870593070983886719e-01 2.084758132696151733e-01 2.757016755640506744e-02 -1.991751343011856079e-01 2.068849056959152222e-01 -1.774415932595729828e-02 1.749733984470367432e-01 1.624498218297958374e-01 -2.732592523097991943e-01 2.605697512626647949e-01 -6.303104758262634277e-02 6.314956396818161011e-02 8.739728480577468872e-02 -2.967900037765502930e-01
-6.305509060621261597e-02 2.306364290416240692e-02 -1.431270837783813477e-01 3.696757555007934570e-01 6.155357509851455688e-02 3.184276446700096130e-02 6.991600990295410156e-02 2.306770235300064087e-01 -4.448953866958618164e-01 1.452393084764480591e-01 1.352366246283054352e-02 -1.003576293587684631e-01 1.439975351095199585e-01 3.955199718475341797e-01 -1.311001777648925781e-01 5.814309231936931610e-03 1.534957289695739746e-01 2.506406232714653015e-02 -1.186859831213951111e-01 -7.804750651121139526e-02 1.050944402813911438e-01 2.745780348777770996e-01 2.298797070980072021e-01 1.296903006732463837e-02 3.836343064904212952e-02 1.521952152252197266e-01 -1.172235980629920959e-01 1.944472938776016235e-01 1.604105979204177856e-01 -2.459855824708938599e-01 6.841433048248291016e-02 2.907527983188629150e-02
-1.001020744442939758e-01 -8.926916867494583130e-03 -1.232193559408187866e-01 3.629992902278900146e-01 -1.893452741205692291e-02 -6.983257085084915161e-02 -2.633766271173954010e-02 -7.972603663802146912e-03 -3.108088970184326172e-01 -1.553649753332138062e-01 3.069892153143882751e-02 1.820085756480693817e-02 8.291982859373092651e-02 2.692244946956634521e-01 2.400718629360198975e-01 1.130407080054283142e-01 -4.617149010300636292e-02 -2.135360091924667358e-01 -9.811256080865859985e-02 5.820837989449501038e-02 -1.183790117502212524e-01 -2.353761047124862671e-01 2.939938604831695557e-01 1.344545334577560425e-01 2.489551752805709839e-01 -6.392849236726760864e-02 -1.018665879964828491e-01 4.115176200866699219e-01 2.454329133033752441e-01 1.475813984870910645e-01 1.048027072101831436e-02 5.084799230098724365e-02
1.444678455591201782e-01 -2.212156057357788086e-01 -6.998407095670700073e-02 3.535238802433013916e-01 -6.137515977025032043e-02 -7.699184864759445190e-02 -1.729464083909988403e-01 -5.803808942437171936e-02 -1.272132527083158493e-02 -9.402932226657867432e-02 2.732809484004974365e-01 9.433798491954803467e-03 2.403547801077365875e-02 4.422302544116973877e-02 4.049347937107086182e-01 -1.886449009180068970e-02 1.554519534111022949e-01 -1.924133002758026123e-01 -3.083043694496154785e-01 4.474155232310295105e-02 -3.373321592807769775e-01 -6.126573309302330017e-02 6.892408430576324463e-02 -5.337101593613624573e-02 -7.014774251729249954e-03 -1.358667388558387756e-02 -3.670978844165802002e-01 6.424348056316375732e-02 3.391512483358383179e-02 2.746869921684265137e-01 -8.044829964637756348e-02 -3.349500894546508789e-02
2.578250169754028320e-01 -2.630216181278228760e-01 3.139760345220565796e-02 2.909126877784729004e-01 2.954204380512237549e-01 -1.109338700771331787e-01 -9.654795285314321518e-04 -8.348006755113601685e-02 8.440887182950973511e-02 1.239298209547996521e-01 -1.576305627822875977e-01 -2.953659743070602417e-02 2.644449770450592041e-01 3.051297664642333984e-01 5.000289529561996460e-02 -3.594482541084289551e-01 -7.363498955965042114e-02 -1.592786014080047607e-01 -2.170263826847076416e-01 4.538387805223464966e-02 -5.420960858464241028e-02 -9.501904994249343872e-02 5.811349675059318542e-02 5.455469712615013123e-03 -8.424498885869979858e-02 1.636154949665069580e-01 -3.030567169189453125e-01 1.776866987347602844e-02 -2.837406396865844727e-01 1.352224797010421753e-01 1.805601641535758972e-02 -9.362771362066268921e-02
7.805045694112777710e-02 -2.383139915764331818e-03 -9.013433009386062622e-02 2.552884519100189209e-01 -9.085640311241149902e-02 -1.583721041679382324e-01 -5.610341951251029968e-02 1.343977004289627075e-01 8.641093969345092773e-02 -2.547845989465713501e-02 1.024825870990753174e-01 -3.626731634140014648e-01 1.168597191572189331e-01 4.695297479629516602e-01 -7.751277834177017212e-02 2.238559573888778687e-01 2.571096122264862061e-01 2.849459834396839142e-02 -5.398737266659736633e-02 -8.802843280136585236e-03 -7.632451131939888000e-03 -7.581812143325805664e-02 1.054297666996717453e-02 -3.919338434934616089e-02 1.807406544685363770e-01 7.191980630159378052e-02 -2.903030812740325928e-01 2.600820064544677734e-01 -1.691270321607589722e-01 -1.887819766998291016e-01 -9.083840996026992798e-02 -2.933578193187713623e-01
7.911236584186553955e-02 -1.369186043739318848e-01 -2.333700358867645264e-01 3.003009557723999023e-01 -6.931447982788085938e-02 -4.101010411977767944e-02 -1.454395651817321777e-01 3.176474571228027344e-02 1.702042371034622192e-01 -8.819054812192916870e-02 2.300321497023105621e-02 -3.216363191604614258e-01 2.482221573591232300e-01 1.880873143672943115e-01 -8.476040512323379517e-02 -1.168634891510009766e-01 1.514423340559005737e-01 5.711937788873910904e-03 3.181786835193634033e-01 1.865948289632797241e-01 -6.853799521923065186e-02 1.151090785861015320e-01 -9.247105568647384644e-02 -2.464369237422943115e-01 2.992537021636962891e-01 8.054544776678085327e-02 -3.932982087135314941e-01 1.201672703027725220e-01 -1.520370692014694214e-02 -1.040458679199218750e-01 -1.432795524597167969e-01 -1.198849733918905258e-02
-7.294746488332748413e-02 -3.443370163440704346e-01 1.141981706023216248e-01 2.818689644336700439e-01 2.887692749500274658e-01 3.904159739613533020e-02 -1.488955765962600708e-01 -9.855153411626815796e-02 1.019240822643041611e-02 2.179130911827087402e-01 -1.660046428442001343e-01 -1.858897507190704346e-01 1.752824187278747559e-01 5.872039794921875000e-01 7.451155036687850952e-02 -1.860299408435821533e-01 6.091974675655364990e-02 -2.318079397082328796e-02 -8.288925141096115112e-02 1.885923743247985840e-01 2.875752747058868408e-02 -4.048240557312965393e-02 2.543358877301216125e-02 -1.483303159475326538e-01 1.477439552545547485e-01 -1.756635010242462158e-01 -4.830548167228698730e-02 2.241777069866657257e-02 -6.056131049990653992e-02 -6.445720791816711426e-02 -4.561606794595718384e-02 6.484758108854293823e-02
1.564490646123886108e-01 -1.707158796489238739e-02 1.118320748209953308e-01 1.717858612537384033e-01 -1.097709909081459045e-01 -2.030645310878753662e-02 -1.147827506065368652e-01 -3.622138407081365585e-03 -8.311862498521804810e-02 2.580719441175460815e-02 4.875570908188819885e-02 -1.171225979924201965e-01 2.429342642426490784e-02 -7.556914538145065308e-02 3.331021666526794434e-01 -4.906891286373138428e-02 1.656342595815658569e-01 1.321830041706562042e-02 -2.977404892444610596e-01 2.367326021194458008e-01 -1.725312322378158569e-01 -4.145458042621612549e-01 1.376485228538513184e-01 -1.432206928730010986e-01 2.920365631580352783e-01 2.396825887262821198e-02 -2.448827922344207764e-01 2.085067927837371826e-01 1.499878317117691040e-01 1.147171035408973694e-01 3.247201144695281982e-01 -1.430116593837738037e-01
1.486904025077819824e-01 1.870292238891124725e-02 -2.197928428649902344e-01 4.145498871803283691e-01 2.193561941385269165e-01 -9.951114654541015625e-02 -9.531898051500320435e-02 -1.514357142150402069e-02 -7.026252895593643188e-02 7.547386735677719116e-02 3.357129171490669250e-02 4.302081093192100525e-02 1.419340819120407104e-01 3.301579952239990234e-01 3.177884519100189209e-01 -1.043501347303390503e-01 -3.553604707121849060e-02 3.110803849995136261e-02 7.084809988737106323e-02 -2.259806096553802490e-01 -4.771662503480911255e-02 2.138980776071548462e-01 1.738297641277313232e-01 -1.638035178184509277e-01 1.697849333286285400e-01 -8.372060954570770264e-03 -2.732144892215728760e-01 3.183175325393676758e-01 4.002061113715171814e-02 1.727643907070159912e-01 9.830007702112197876e-02 1.613411754369735718e-01
2.345117926597595215e-01 -1.894724518060684204e-01 -2.202507853507995605e-02 7.904102653264999390e-02 3.684052824974060059e-01 -3.664441704750061035e-01 -1.000567674636840820e-01 1.520367711782455444e-01 -1.285993009805679321e-01 3.021436370909214020e-02 3.846039995551109314e-02 -1.303957998752593994e-01 3.631184697151184082e-01 3.202334344387054443e-01 9.406636655330657959e-02 -2.137956470251083374e-01 -1.366540193557739258e-01 -2.939280495047569275e-02 1.197139173746109009e-01 -1.270778179168701172e-01 -1.417734771966934204e-01 5.771009251475334167e-02 1.213069185614585876e-01 -1.085998564958572388e-01 -3.632760047912597656e-02 2.480652034282684326e-01 -1.145790517330169678e-01 -1.815560646355152130e-02 -7.029905170202255249e-02 -1.578629314899444580e-01 -2.561181187629699707e-01 -5.114725977182388306e-02
3.130523264408111572e-01 -2.735579013824462891e-01 7.162933796644210815e-02 -4.137370735406875610e-02 1.176299974322319031e-01 -1.078493669629096985e-01 2.011730801314115524e-03 -8.385406807065010071e-03 -3.507500290870666504e-01 1.330891400575637817e-01 7.783555239439010620e-02 -2.456659227609634399e-01 5.413810536265373230e-02 -9.970203787088394165e-02 -8.283871412277221680e-02 4.167458415031433105e-02 5.258153751492500305e-02 -9.104083292186260223e-03 -3.945949971675872803e-01 4.182590544223785400e-02 1.317590028047561646e-01 -1.852497309446334839e-01 3.402860835194587708e-02 -2.103573232889175415e-01 2.063727080821990967e-01 1.594309657812118530e-01 -4.193081855773925781e-01 4.929948225617408752e-02 1.728743761777877808e-01 4.489587992429733276e-02 1.518133580684661865e-01 8.698086440563201904e-02
2.370427697896957397e-01 -3.275696933269500732e-01 1.854813396930694580e-01 4.268033429980278015e-02 2.933213114738464355e-01 -2.439344078302383423e-01 2.192640677094459534e-02 2.002423629164695740e-02 -2.755287885665893555e-01 1.407080888748168945e-01 -4.821779206395149231e-02 -3.662908682599663734e-03 1.033305078744888306e-01 4.733852148056030273e-01 1.078610718250274658e-01 -1.264815330505371094e-01 -9.367837570607662201e-03 1.524056866765022278e-02 1.374754011631011963e-01 -1.843971610069274902e-01 -2.169489562511444092e-01 -3.137534111738204956e-02 7.165151834487915039e-02 -1.648916602134704590e-01 8.674469590187072754e-02 1.745512187480926514e-01 -2.411281615495681763e-01 -1.781713813543319702e-01 -9.179517626762390137e-02 -1.436448544263839722e-01 3.829609602689743042e-02 -3.743689507246017456e-02
1.773050874471664429e-01 -5.790251865983009338e-02 -1.336107030510902405e-02 -9.070764295756816864e-03 -3.793155029416084290e-02 -8.968740701675415039e-02 -1.351529508829116821e-01 -9.923338145017623901e-02 -5.749935656785964966e-02 -3.627770021557807922e-02 4.796258732676506042e-02 -7.448349148035049438e-02 2.362906336784362793e-01 4.429366290569305420e-01 2.006586045026779175e-01 -4.299681186676025391e-01 -1.018049288541078568e-02 2.817595005035400391e-01 -1.426485329866409302e-01 1.482024230062961578e-02 -2.228177636861801147e-01 1.136388704180717468e-01 1.534472033381462097e-02 -1.904046684503555298e-01 2.549547553062438965e-01 1.244901791214942932e-01 -1.927773654460906982e-02 1.409814953804016113e-01 3.108167946338653564e-01 7.568363845348358154e-02 4.369613155722618103e-02 1.833500564098358154e-01
1.545329391956329346e-01 -1.201099306344985962e-01 4.826559498906135559e-02 2.924959659576416016e-01 5.505751818418502808e-02 1.468295603990554810e-01 1.091226041316986084e-01 9.826823323965072632e-02 3.214954584836959839e-02 2.206435352563858032e-01 -2.579297637566924095e-03 -1.972600519657135010e-01 7.307763397693634033e-02 2.474221140146255493e-01 1.192780584096908569e-01 -1.486675888299942017e-01 4.974317178130149841e-02 1.380884200334548950e-01 -2.651466131210327148e-01 2.474109381437301636e-01 -6.414371728897094727e-02 1.278294026851654053e-01 4.186268150806427002e-01 3.868401423096656799e-02 1.854231804609298706e-01 2.911119461059570312e-01 -9.040258824825286865e-02 1.832851767539978027e-01 -2.237551212310791016e-01 5.366534739732742310e-02 2.797693759202957153e-02 2.669308483600616455e-01
2.517842650413513184e-01 -1.195157766342163086e-01 -1.471945792436599731e-01 2.255997955799102783e-01 -2.408355176448822021e-01 7.003477215766906738e-02 1.349743157625198364e-01 8.713918179273605347e-02 3.793069720268249512e-02 1.273987889289855957e-01 -1.506297141313552856e-01 -3.547869920730590820e-01 -1.542121320962905884e-01 3.141421377658843994e-01 1.012894436717033386e-01 -2.023781985044479370e-01 9.249918907880783081e-02 1.601969823241233826e-02 -1.429148763418197632e-01 -2.719246447086334229e-01 6.108419969677925110e-03 -3.220307826995849609e-01 -1.225265190005302429e-01 6.832325365394353867e-03 2.391638308763504028e-01 2.550131678581237793e-01 -2.266016006469726562e-01 1.413054764270782471e-01 -6.898915022611618042e-02 2.698931656777858734e-02 1.043031550943851471e-02 1.243859529495239258e-03
1.289456933736801147e-01 -2.210820615291595459e-01 -2.230821400880813599e-01 -7.377710193395614624e-02 -1.027567610144615173e-01 8.808826096355915070e-03 -1.452288329601287842e-01 1.884411573410034180e-01 -2.588734924793243408e-01 3.226860165596008301e-01 -1.413604710251092911e-03 -1.521325856447219849e-01 2.275825142860412598e-01 1.232983916997909546e-01 1.045069172978401184e-01 -3.203556835651397705e-01 -5.671765282750129700e-02 1.574920117855072021e-01 -2.941980659961700439e-01 1.962375827133655548e-03 -2.032614648342132568e-01 8.989222347736358643e-02 2.535911798477172852e-01 1.544617265462875366e-01 1.890250295400619507e-01 -7.611942291259765625e-02 -2.696628272533416748e-01 -1.810163110494613647e-01 1.589738726615905762e-01 -2.895536832511425018e-02 1.093345284461975098e-01 -9.336765506304800510e-04
5.003342032432556152e-02 -6.617211271077394485e-03 -1.562805026769638062e-01 3.711110353469848633e-01 -8.903063088655471802e-02 1.040738150477409363e-01 -2.269984409213066101e-02 9.859290719032287598e-02 -2.274780273437500000e-01 6.715559959411621094e-02 -3.418342769145965576e-02 -1.321081221103668213e-01 9.356511384248733521e-02 3.708925843238830566e-01 1.274493187665939331e-01 6.566592305898666382e-02 1.881332397460937500e-01 6.406265497207641602e-02 -3.161695003509521484e-01 -1.686926633119583130e-01 1.457865629345178604e-02 2.798218131065368652e-01 4.245967864990234375e-01 -1.681012511253356934e-01 -4.758953675627708435e-02 -2.919822372496128082e-02 -2.088143527507781982e-01 2.194953523576259613e-02 8.808555454015731812e-02 -1.146806553006172180e-01 8.084294199943542480e-02 1.869314312934875488e-01
-1.533126831054687500e-01 -2.335741221904754639e-01 -3.386691510677337646e-01 1.943452805280685425e-01 -3.165578097105026245e-02 -2.843647822737693787e-02 -2.122697532176971436e-01 -1.372612267732620239e-01 -1.267691701650619507e-01 1.687985658645629883e-01 3.550994098186492920e-01 -7.009808719158172607e-02 1.049134731292724609e-01 9.557563066482543945e-02 2.580354809761047363e-01 1.014057621359825134e-01 2.572194114327430725e-02 1.254621595144271851e-01 2.955723181366920471e-02 1.985579282045364380e-01 -2.873879969120025635e-01 3.333715023472905159e-03 9.742117673158645630e-02 6.625096499919891357e-02 1.719618290662765503e-01 7.444997131824493408e-02 -3.590492308139801025e-01 2.048681080341339111e-01 2.386816591024398804e-01 -2.172426320612430573e-02 -1.121619939804077148e-01 4.444766417145729065e-02
7.596689462661743164e-02 -4.950675740838050842e-02 -4.626899585127830505e-02 -7.697434723377227783e-02 -2.408193983137607574e-02 -1.950458288192749023e-01 4.874163866043090820e-02 2.570213675498962402e-01 -1.557942628860473633e-01 3.316843807697296143e-01 -6.777676194906234741e-02 -6.784196197986602783e-02 7.120676338672637939e-02 2.901730239391326904e-01 -1.510786241851747036e-03 -1.731927841901779175e-01 2.825383841991424561e-01 -1.886139661073684692e-01 -1.838005334138870239e-01 5.280005931854248047e-02 -1.441753208637237549e-01 -2.324771434068679810e-01 9.116791188716888428e-02 -1.729954183101654053e-01 -5.363263189792633057e-02 -2.917745113372802734e-01 -1.577396541833877563e-01 2.899389564990997314e-01 2.538192272186279297e-01 2.363310009241104126e-01 -5.422682687640190125e-02 1.693663299083709717e-01
3.634363040328025818e-02 -7.444984465837478638e-02 -1.228083670139312744e-01 2.554611675441265106e-02 1.224635913968086243e-01 -2.336519360542297363e-01 2.500730156898498535e-01 -7.851696014404296875e-02 -1.655404716730117798e-01 8.175729215145111084e-02 4.003089666366577148e-02 -3.899813890457153320e-01 2.295100688934326172e-01 2.079340219497680664e-01 -1.334766447544097900e-01 -1.949597746133804321e-01 -1.584740430116653442e-01 8.249459788203239441e-04 -9.181562066078186035e-02 1.281927675008773804e-01 1.174306869506835938e-01 -1.795790642499923706e-01 -9.763846173882484436e-03 -5.131936669349670410e-01 2.509514987468719482e-01 -4.458385333418846130e-02 -1.917835921049118042e-01 -1.919880695641040802e-02 -9.084255248308181763e-02 6.967503577470779419e-02 3.963644802570343018e-02 1.527271568775177002e-01
2.180257141590118408e-01 -1.372899711132049561e-01 -1.055092811584472656e-01 8.899552375078201294e-02 -1.969784051179885864e-01 -8.684833347797393799e-02 5.350443720817565918e-02 1.729492694139480591e-01 -5.979717150330543518e-02 -1.228400170803070068e-01 -3.919657692313194275e-02 -8.216948807239532471e-02 7.290716469287872314e-02 2.829781174659729004e-01 1.162905395030975342e-01 -3.417900800704956055e-01 2.381586134433746338e-01 -1.138098761439323425e-01 1.394863575696945190e-01 -3.235028982162475586e-01 -2.235423475503921509e-01 -2.720465958118438721e-01 9.544404596090316772e-02 -2.425167262554168701e-01 -1.688046939671039581e-02 -1.393057107925415039e-01 -1.766664087772369385e-01 -3.043867647647857666e-02 -1.121472381055355072e-02 -3.236006200313568115e-02 2.416847348213195801e-01 3.092842102050781250e-01
1.256854981184005737e-01 -2.852497100830078125e-01 -3.392198979854583740e-01 1.267647445201873779e-01 2.633978724479675293e-01 -3.893421590328216553e-02 -2.118068635463714600e-01 -2.980431318283081055e-01 1.481302082538604736e-01 2.746053934097290039e-01 5.431332066655158997e-02 -6.950927525758743286e-02 -6.248127669095993042e-02 3.499418795108795166e-01 1.441041380167007446e-01 -3.582165837287902832e-01 1.199772208929061890e-01 5.429095402359962463e-02 9.857939556241035461e-03 2.156322449445724487e-01 -3.252459689974784851e-02 -1.626235693693161011e-01 -2.898175036534667015e-03 2.307557268068194389e-03 2.167102545499801636e-01 7.778636366128921509e-02 -7.845503091812133789e-02 -2.810221537947654724e-02 1.335874497890472412e-01 -4.675759375095367432e-02 9.801761060953140259e-02 7.400732487440109253e-02
1.732981055974960327e-01 -5.795674026012420654e-02 -2.207811623811721802e-01 -4.436891153454780579e-02 -1.891962289810180664e-01 -3.121386468410491943e-02 -1.672254651784896851e-01 -2.716891653835773468e-02 -1.651963144540786743e-01 4.295345246791839600e-01 -2.755797803401947021e-01 6.539957225322723389e-02 2.357180416584014893e-01 1.019605621695518494e-01 1.756040155887603760e-01 -1.903158575296401978e-01 1.981929987668991089e-01 2.500019371509552002e-01 -1.064694374799728394e-01 2.991077005863189697e-01 -2.021810710430145264e-01 -7.769634947180747986e-03 8.650791645050048828e-02 -8.648931980133056641e-03 1.707845330238342285e-01 1.025492399930953979e-01 -3.474997878074645996e-01 8.802776783704757690e-02 7.282403111457824707e-02 2.325716800987720490e-02 9.401292540132999420e-03 1.403685193508863449e-02
-6.578066851943731308e-03 -2.132282704114913940e-01 -2.351016253232955933e-01 2.224919795989990234e-01 7.249511033296585083e-02 -1.374105513095855713e-01 1.988217830657958984e-01 1.408741027116775513e-01 -8.772780001163482666e-02 2.247937396168708801e-02 1.089516654610633850e-01 -3.176676332950592041e-01 3.404189944267272949e-01 -1.187868565320968628e-01 1.854943670332431793e-02 -1.603743880987167358e-01 3.123011067509651184e-02 1.256304979324340820e-01 -9.770135581493377686e-02 -1.110737100243568420e-01 -3.685822486877441406e-01 -2.455891221761703491e-01 2.267424762248992920e-01 1.533328741788864136e-01 1.474233567714691162e-01 -1.673543155193328857e-01 -2.771215140819549561e-01 1.626013591885566711e-02 -7.603450864553451538e-02 -1.110243424773216248e-01 1.832834929227828979e-01 3.040440939366817474e-02
1.298615038394927979e-01 -1.722082942724227905e-01 -3.899153321981430054e-02 1.788041740655899048e-01 -3.018732070922851562e-01 -2.063906043767929077e-01 1.364853326231241226e-02 5.401499941945075989e-02 -4.292593151330947876e-02 -1.784063875675201416e-01 2.211930602788925171e-01 -4.453643858432769775e-01 4.681939780712127686e-01 4.641484841704368591e-02 -8.381550014019012451e-02 -1.894434988498687744e-01 7.897756993770599365e-03 5.244315788149833679e-02 -1.374793797731399536e-01 -1.337233930826187134e-01 -1.275013238191604614e-01 1.444836333394050598e-02 3.520381078124046326e-02 -1.405656933784484863e-01 -1.546195894479751587e-01 -6.155765429139137268e-02 -2.345054596662521362e-01 1.001640707254409790e-01 1.484135091304779053e-01 -2.269762754440307617e-02 1.865103542804718018e-01 1.040706336498260498e-01
-1.239380091428756714e-01 -2.828378975391387939e-01 -9.092489629983901978e-02 1.592249721288681030e-01 3.448500530794262886e-03 2.034817263484001160e-02 4.017756879329681396e-02 -3.134453892707824707e-01 -3.776991963386535645e-01 1.975160539150238037e-01 -2.195757478475570679e-01 -1.940238773822784424e-01 3.652427196502685547e-01 2.215874940156936646e-01 1.582743250764906406e-03 -3.051338344812393188e-02 1.915363818407058716e-01 2.258613854646682739e-01 2.239617556333541870e-01 -1.297784298658370972e-01 -1.453583687543869019e-01 -2.994265854358673096e-01 2.927904389798641205e-02 -8.605269342660903931e-02 1.449153721332550049e-01 9.793383628129959106e-02 3.275396302342414856e-02 5.453985556960105896e-02 -3.746212273836135864e-02 -2.768737077713012695e-02 9.536498785018920898e-02 -1.083020120859146118e-02
-1.146290004253387451e-01 -9.534632787108421326e-03 -1.565588116645812988e-01 7.814355194568634033e-02 1.256662011146545410e-01 -6.656110286712646484e-02 2.130341678857803345e-01 3.616599366068840027e-02 5.988133326172828674e-02 -1.677546883001923561e-03 5.945408716797828674e-02 -2.248574942350387573e-01 3.455802500247955322e-01 4.128908514976501465e-01 2.528378069400787354e-01 8.124420046806335449e-02 3.057398200035095215e-01 -3.151822835206985474e-02 5.676645413041114807e-02 2.628301978111267090e-01 -4.989289492368698120e-02 -2.323114871978759766e-01 -1.021689102053642273e-01 -2.439734637737274170e-01 1.004034304060041904e-03 2.583138644695281982e-01 -7.513589411973953247e-02 4.265887290239334106e-02 1.414750069379806519e-01 -5.551905930042266846e-02 -2.317154705524444580e-01 1.641595065593719482e-01
1.945367306470870972e-01 -1.120882183313369751e-01 -6.839471310377120972e-02 7.069788873195648193e-02 4.636963084340095520e-02 -1.345250010490417480e-01 1.245784908533096313e-01 3.986788541078567505e-02 -2.998265027999877930e-01 2.401129156351089478e-01 -2.048722095787525177e-02 -2.990489602088928223e-01 -3.520384803414344788e-02 1.012419462203979492e-01 -3.614379465579986572e-02 -1.299920082092285156e-01 1.298109889030456543e-01 -2.118504643440246582e-01 -6.509310007095336914e-01 -1.182639822363853455e-01 -2.505553141236305237e-02 -1.540882978588342667e-02 4.749572277069091797e-02 4.349945858120918274e-02 -1.321622133255004883e-01 2.604802511632442474e-02 -2.398515790700912476e-01 2.113401144742965698e-01 1.559914276003837585e-02 7.569982856512069702e-02 6.582611799240112305e-02 1.943746395409107208e-02
2.743873596191406250e-01 -2.230974435806274414e-01 -1.183517947793006897e-01 2.198934257030487061e-01 -8.544398099184036255e-02 -3.147342801094055176e-01 7.479803264141082764e-02 1.982637047767639160e-01 -7.701540738344192505e-02 -7.743441313505172729e-02 1.665677130222320557e-01 -2.911115884780883789e-01 1.247343942523002625e-01 8.229321986436843872e-02 1.562331318855285645e-01 -9.504914283752441406e-02 3.224526941776275635e-01 -1.819957494735717773e-01 -5.951839685440063477e-02 1.988003998994827271e-01 -2.237645983695983887e-01 -9.243527799844741821e-02 -1.762492209672927856e-01 6.200511381030082703e-02 1.743395924568176270e-01 -4.549207165837287903e-02 -1.211147308349609375e-01 -6.676284223794937134e-02 3.669181838631629944e-03 1.232972554862499237e-02 -1.623514145612716675e-01 -3.596196472644805908e-01
-1.785669922828674316e-01 -6.576488912105560303e-02 -2.206618338823318481e-01 3.274946212768554688e-01 1.980114728212356567e-01 8.767718076705932617e-02 2.528818249702453613e-01 -1.383594274520874023e-01 1.352926623076200485e-02 1.586344689130783081e-01 -1.209978982806205750e-01 -1.869101375341415405e-01 3.924521207809448242e-01 8.111164718866348267e-02 1.414952427148818970e-01 -3.432100713253021240e-01 2.082550525665283203e-02 -7.506723701953887939e-02 -1.584141254425048828e-01 -8.662848174571990967e-02 -3.029746115207672119e-01 1.207690089941024780e-01 1.269782427698373795e-03 -1.453263759613037109e-01 1.621167361736297607e-01 1.610275730490684509e-02 -1.703211069107055664e-01 1.159932930022478104e-02 -7.848434150218963623e-02 1.807492077350616455e-01 -2.017730474472045898e-01 5.589922890067100525e-02
2.690127491950988770e-01 -1.038091331720352173e-01 -3.051267862319946289e-01 3.186606764793395996e-01 1.546030491590499878e-01 -3.774889931082725525e-02 1.323603838682174683e-01 2.066745460033416748e-01 7.065069675445556641e-02 7.519819587469100952e-02 -1.066306978464126587e-01 -3.475373387336730957e-01 1.706067770719528198e-01 8.026276528835296631e-02 8.009713143110275269e-02 -5.462138727307319641e-02 2.721647918224334717e-01 -8.904137462377548218e-02 -6.171251088380813599e-02 2.357126027345657349e-01 -1.175291240215301514e-01 -2.032965719699859619e-01 -2.102970927953720093e-01 -7.448747754096984863e-02 1.549873054027557373e-01 -1.847846060991287231e-01 -2.681811749935150146e-01 -1.002040877938270569e-01 -1.244793310761451721e-01 -1.298324316740036011e-01 -1.500024050474166870e-01 -8.737426251173019409e-02
9.260702133178710938e-02 1.387110799551010132e-01 -2.983107268810272217e-01 1.531973928213119507e-01 -1.077562198042869568e-02 -1.546038240194320679e-01 9.337037801742553711e-02 4.191761910915374756e-01 -1.899007260799407959e-01 7.438352331519126892e-04 -1.780201047658920288e-01 -3.878403902053833008e-01 1.134624853730201721e-01 1.463899165391921997e-01 2.008090019226074219e-01 -2.832951210439205170e-02 6.415218580514192581e-03 -3.881391137838363647e-03 4.985411837697029114e-02 4.463506117463111877e-02 7.870846241712570190e-02 -1.353556215763092041e-01 1.982186585664749146e-01 -2.002922631800174713e-02 2.264033555984497070e-01 -2.887946069240570068e-01 -3.469052016735076904e-01 4.581344500184059143e-02 1.303770542144775391e-01 -9.444334544241428375e-03 1.682215183973312378e-02 -1.202473640441894531e-01
3.034726344048976898e-02 -7.773804664611816406e-02 -2.970808148384094238e-01 -1.579826623201370239e-01 9.297529608011245728e-02 -2.752161920070648193e-01 -1.229141801595687866e-01 -1.208432465791702271e-01 -1.651602685451507568e-01 3.074947893619537354e-01 4.012454301118850708e-03 -2.384712994098663330e-01 1.726092249155044556e-01 1.780264377593994141e-01 1.565708965063095093e-01 -1.000313535332679749e-01 -4.141342639923095703e-02 1.924518048763275146e-01 -1.245404779911041260e-01 2.210915088653564453e-03 -1.177377700805664062e-01 1.673483103513717651e-01 5.504392087459564209e-02 -3.604323789477348328e-02 4.881660044193267822e-01 1.230668053030967712e-01 -3.161375522613525391e-01 -9.371962398290634155e-02 3.543510288000106812e-02 -1.035439744591712952e-01 7.724358886480331421e-02 -1.020366698503494263e-01
-9.568497538566589355e-02 6.202907860279083252e-02 -1.695689409971237183e-01 -3.009602241218090057e-02 1.297949533909559250e-02 -8.532861620187759399e-02 1.512708514928817749e-01 1.520468592643737793e-01 -4.154243767261505127e-01 1.599612236022949219e-01 3.630663827061653137e-02 -9.121788293123245239e-02 8.237654715776443481e-02 2.107557356357574463e-01 -2.007082998752593994e-01 -1.031692922115325928e-01 2.162683308124542236e-01 -5.625216872431337833e-04 -1.575307399034500122e-01 1.621868014335632324e-01 1.147652715444564819e-01 7.267467677593231201e-02 1.258517652750015259e-01 -4.840957373380661011e-02 2.036223113536834717e-01 3.000151216983795166e-01 -5.026358962059020996e-01 3.284322097897529602e-02 1.981250792741775513e-01 -1.422846168279647827e-01 -1.181562244892120361e-01 2.778007462620735168e-02
-1.857628813013434410e-03 8.678196370601654053e-02 -3.920687437057495117e-01 3.256352841854095459e-01 1.049962565302848816e-01 -1.026766672730445862e-01 2.590593695640563965e-01 2.823541462421417236e-01 -1.186920255422592163e-01 -2.767929062247276306e-02 -2.814366109669208527e-02 -1.657000482082366943e-01 3.640128374099731445e-01 7.233624905347824097e-02 6.312671303749084473e-02 -1.613322198390960693e-01 1.435483247041702271e-01 1.191096529364585876e-01 -5.676055699586868286e-02 -6.726121902465820312e-02 -2.209449708461761475e-01 -1.903282552957534790e-01 1.095791831612586975e-01 6.292999535799026489e-02 2.578473389148712158e-01 -1.495411545038223267e-01 -1.772346645593643188e-01 -2.742527052760124207e-02 5.256884917616844177e-02 -1.816695034503936768e-01 1.812060624361038208e-01 -1.424427032470703125e-01
-4.526291042566299438e-02 -9.229633957147598267e-02 -1.467658728361129761e-01 2.687049806118011475e-01 8.223158866167068481e-02 6.850329809822142124e-04 -1.330952346324920654e-01 3.243845999240875244e-01 -2.404043078422546387e-01 -5.629941448569297791e-02 -1.982443220913410187e-02 -3.009898960590362549e-01 1.336075216531753540e-01 1.966572254896163940e-01 2.548203766345977783e-01 -2.390650957822799683e-01 -1.493698805570602417e-01 6.754654645919799805e-02 -1.187366899102926254e-02 -1.087957397103309631e-01 -1.024770215153694153e-01 -3.819953799247741699e-01 -2.271461673080921173e-02 9.580187499523162842e-02 -2.001870125532150269e-01 -1.155776679515838623e-01 -3.438977301120758057e-01 -2.671033330261707306e-02 1.052201632410287857e-02 7.077981531620025635e-02 -2.186253368854522705e-01 7.161347568035125732e-02
[truncated: 3,271,567 more chars]
