# Supplementary material for: The Language of Innovation
Source: PLoS One. 2020 Apr 30;15(4):e0230107. doi: 10.1371/journal.pone.0230107 (PMC7194493; doi:10.1371/journal.pone.0230107)
Supplement: S13 File — (GZ) [file pone.0230107.s013.tar.gz › 1991-1995/V2Run_27_VS_4500_embeddings1991-1995ED32.txt]

-8.407083898782730103e-02 -2.296362519264221191e-01 3.243518993258476257e-02 5.307070612907409668e-01 -1.742575615644454956e-01 2.663697302341461182e-02 1.281273644417524338e-02 2.314138859510421753e-01 -1.103465482592582703e-01 -2.288991808891296387e-01 2.100864797830581665e-01 7.981748133897781372e-02 -2.331353873014450073e-01 5.826690420508384705e-02 -1.516650915145874023e-01 -3.564222753047943115e-01 -2.165587805211544037e-02 1.768126040697097778e-01 -1.509084105491638184e-01 -1.647488772869110107e-01 -2.768483459949493408e-01 -4.367216490209102631e-03 1.401953399181365967e-02 7.170091569423675537e-02 1.326805353164672852e-01 -5.041480809450149536e-02 -4.688393324613571167e-02 -9.150214493274688721e-02 1.740829348564147949e-01 -1.204870417714118958e-01 -5.928310379385948181e-02 -8.449224382638931274e-02
1.026604697108268738e-01 -2.386454194784164429e-01 8.861962705850601196e-02 4.044363647699356079e-02 -1.661673001945018768e-02 2.955408692359924316e-01 1.432097703218460083e-01 1.722870320081710815e-01 -2.808740735054016113e-01 -5.575047433376312256e-02 2.299964874982833862e-01 8.776830881834030151e-02 -2.627785801887512207e-01 1.034153439104557037e-02 -3.162491321563720703e-02 -3.322761654853820801e-01 -2.047163248062133789e-02 -1.318627297878265381e-01 -1.566206216812133789e-01 -2.056456357240676880e-01 -2.336325943470001221e-01 4.920841753482818604e-02 2.474863678216934204e-01 -1.264143884181976318e-01 2.230023294687271118e-01 -1.318493932485580444e-01 -1.042275577783584595e-01 5.144809931516647339e-02 2.324592173099517822e-01 -7.227762788534164429e-02 -6.508480757474899292e-02 3.147313892841339111e-01
-2.160422056913375854e-01 -6.071902811527252197e-02 2.310697585344314575e-01 2.983439862728118896e-01 -1.076582521200180054e-01 -5.444142734631896019e-04 1.635333895683288574e-01 5.262647196650505066e-02 -5.602364987134933472e-02 -3.582624793052673340e-01 6.705120950937271118e-02 -1.008183956146240234e-01 -2.112082988023757935e-01 -2.286931872367858887e-01 -1.437398940324783325e-01 -3.140920996665954590e-01 -2.151679098606109619e-01 -4.396709799766540527e-02 2.274874746799468994e-01 -4.277526750229299068e-05 -3.719860017299652100e-01 -4.516513273119926453e-02 1.637727469205856323e-01 -7.307112216949462891e-02 7.545626163482666016e-02 -7.122425734996795654e-02 6.882039457559585571e-02 -3.091443702578544617e-02 2.584610283374786377e-01 1.692456752061843872e-01 7.417446374893188477e-02 1.174567490816116333e-01
-1.078350841999053955e-01 -7.261931896209716797e-02 4.601972401142120361e-01 2.165538221597671509e-01 -1.729813367128372192e-01 9.955700486898422241e-02 3.397985994815826416e-01 5.466479808092117310e-02 -5.345961544662714005e-03 -1.146920993924140930e-01 6.702042371034622192e-02 -2.522928714752197266e-01 -2.925623059272766113e-01 2.104180902242660522e-01 -4.020554572343826294e-02 -3.334573805332183838e-01 5.397592112421989441e-02 -1.565732955932617188e-01 -1.754109747707843781e-02 1.393547952175140381e-01 -2.424489855766296387e-01 7.577844895422458649e-03 2.304160743951797485e-01 -4.508213698863983154e-02 1.161916404962539673e-01 1.647819578647613525e-01 4.239774122834205627e-02 -8.868554979562759399e-02 6.409759819507598877e-02 1.554208397865295410e-01 3.500770032405853271e-02 -3.471823036670684814e-02
1.794864386320114136e-01 2.047447711229324341e-01 3.876201808452606201e-01 8.068660646677017212e-02 -5.768917035311460495e-03 2.129298895597457886e-01 3.547299206256866455e-01 -1.007944568991661072e-01 -1.373768746852874756e-01 5.862562358379364014e-02 -1.263936311006546021e-01 6.118196994066238403e-02 -3.111688196659088135e-01 2.272317744791507721e-02 -1.118285879492759705e-01 -2.629047930240631104e-01 1.803367286920547485e-01 -2.982109226286411285e-02 -2.412298135459423065e-02 -6.681168079376220703e-02 -1.012963950634002686e-01 -7.931070402264595032e-03 4.092833772301673889e-02 -5.870871245861053467e-02 2.232407629489898682e-01 1.207471415400505066e-01 1.080333217978477478e-01 -2.935692071914672852e-01 2.161163985729217529e-01 2.347631007432937622e-01 6.876362115144729614e-02 2.098178565502166748e-01
1.425899118185043335e-01 -1.211492791771888733e-01 -6.869804859161376953e-02 2.030871510505676270e-01 -2.409934699535369873e-01 5.031117051839828491e-02 2.115581184625625610e-01 1.617417037487030029e-01 1.394459456205368042e-01 -7.111930847167968750e-02 -8.864615112543106079e-02 2.328810654580593109e-02 1.744294017553329468e-01 8.861971646547317505e-02 -5.903739109635353088e-02 -1.852152943611145020e-01 -2.694906294345855713e-01 -1.687777191400527954e-01 1.622101366519927979e-01 1.948179155588150024e-01 -3.279845118522644043e-01 -9.846065938472747803e-02 1.883822679519653320e-01 4.115810394287109375e-01 1.102642416954040527e-01 -5.984315276145935059e-02 -2.007146738469600677e-02 -1.949103027582168579e-01 2.515597343444824219e-01 -1.455397754907608032e-01 1.566304117441177368e-01 -1.669317185878753662e-01
-4.362627491354942322e-02 5.839092284440994263e-02 5.435195192694664001e-02 1.660155802965164185e-01 -2.779564857482910156e-01 1.723324805498123169e-01 1.246563121676445007e-01 -5.374101549386978149e-02 -1.480228751897811890e-01 -2.613068521022796631e-01 1.820932477712631226e-01 1.579214632511138916e-01 -1.494213640689849854e-01 6.517845392227172852e-02 1.161838397383689880e-01 -5.192270874977111816e-01 -6.422480195760726929e-02 -1.297620087862014771e-01 1.087870448827743530e-01 2.908467948436737061e-01 -1.070456802845001221e-01 4.585228860378265381e-02 8.730323612689971924e-02 2.564405202865600586e-01 3.117258846759796143e-01 -1.030990332365036011e-01 -2.249956279993057251e-01 4.815590381622314453e-02 3.363122418522834778e-02 -1.003497168421745300e-01 3.447894379496574402e-02 5.794977769255638123e-02
-8.299694955348968506e-02 -1.296771168708801270e-01 2.469847053289413452e-01 3.141724169254302979e-01 -1.618969440460205078e-01 1.768617779016494751e-01 3.463649153709411621e-01 -1.505553722381591797e-01 -2.337633520364761353e-01 -1.737379282712936401e-01 2.574446797370910645e-01 -2.120231278240680695e-02 -8.366610854864120483e-02 4.355254117399454117e-03 -3.709953427314758301e-01 -1.006335392594337463e-01 -1.956859827041625977e-01 6.202606018632650375e-03 -1.537568960338830948e-02 1.714602261781692505e-01 -1.782308965921401978e-01 1.972525864839553833e-01 2.452532649040222168e-01 6.255338340997695923e-02 -2.932357601821422577e-02 1.103045120835304260e-01 1.678961068391799927e-01 -1.188513264060020447e-01 1.339836418628692627e-01 -3.942029923200607300e-02 1.787237823009490967e-01 2.508552744984626770e-02
3.684884682297706604e-02 -1.079951077699661255e-01 1.272991765290498734e-03 -4.437624476850032806e-03 6.099437922239303589e-02 2.657991945743560791e-01 3.430929481983184814e-01 -1.133685261011123657e-01 -1.497366279363632202e-01 -9.778434038162231445e-02 2.942042350769042969e-01 8.687142282724380493e-02 -1.017337962985038757e-01 1.113287732005119324e-01 1.259192526340484619e-01 -4.288229644298553467e-01 1.069896295666694641e-02 -1.555940806865692139e-01 5.233585461974143982e-02 -6.868949532508850098e-02 -3.737824857234954834e-01 1.403563320636749268e-01 1.605954468250274658e-01 2.444353252649307251e-01 -1.081930398941040039e-01 -2.504253983497619629e-01 7.200729101896286011e-02 -1.966099143028259277e-01 7.091684639453887939e-02 -6.891951709985733032e-02 5.962052382528781891e-03 1.692367792129516602e-01
-2.866594120860099792e-03 -1.977643221616744995e-01 3.635081946849822998e-01 -9.665986150503158569e-02 -9.986358135938644409e-02 9.736828505992889404e-02 1.628320366144180298e-01 -2.505257911980152130e-02 -1.694215089082717896e-01 2.448251843452453613e-01 -5.490174982696771622e-03 3.220611438155174255e-02 -3.419425189495086670e-01 2.047348022460937500e-02 8.288336545228958130e-02 -3.378433287143707275e-01 -1.526570469141006470e-01 5.584861338138580322e-02 2.147665321826934814e-01 -1.999108493328094482e-01 -1.741518974304199219e-01 1.671711653470993042e-01 1.224049851298332214e-01 -4.012135416269302368e-02 1.239090189337730408e-01 -2.937404215335845947e-01 1.925187068991363049e-03 -1.756287813186645508e-01 1.663976907730102539e-01 -4.973172023892402649e-02 -5.077647045254707336e-02 3.035402595996856689e-01
-1.007192879915237427e-01 1.598211228847503662e-01 2.129541039466857910e-01 -4.525678977370262146e-02 1.518002897500991821e-02 -9.498118422925472260e-03 -1.007037796080112457e-02 1.028985530138015747e-01 -2.203920185565948486e-01 1.425017565488815308e-01 3.610325977206230164e-02 -6.706067174673080444e-02 -1.756749451160430908e-01 2.000511735677719116e-01 8.692969381809234619e-02 -6.180264353752136230e-01 -1.588114537298679352e-02 -2.458693832159042358e-01 1.008212119340896606e-01 -1.229587420821189880e-01 -2.986536324024200439e-01 8.387903869152069092e-02 6.242753192782402039e-02 1.091082692146301270e-01 1.969848424196243286e-01 -1.304520517587661743e-01 -1.075387187302112579e-02 -5.857909098267555237e-02 1.230699867010116577e-01 -1.786835491657257080e-01 -1.015125438570976257e-01 2.367773950099945068e-01
-1.285632699728012085e-01 1.032509505748748779e-01 1.395400911569595337e-01 1.956072449684143066e-01 -2.644914388656616211e-02 2.858946621417999268e-01 4.166217446327209473e-01 1.233934462070465088e-01 -2.045576870441436768e-01 -1.843896228820085526e-03 3.078309297561645508e-01 -1.466852575540542603e-01 2.683104947209358215e-02 -1.357401758432388306e-01 1.564654409885406494e-01 -1.946994364261627197e-01 -1.271097064018249512e-01 -2.310193926095962524e-01 -1.061864849179983139e-02 -1.158339083194732666e-01 -1.650860607624053955e-01 2.158178687095642090e-01 9.528714418411254883e-02 2.449920177459716797e-01 1.088628545403480530e-01 -2.076289206743240356e-01 -6.169192958623170853e-03 -2.191369682550430298e-01 1.272767186164855957e-01 -9.880503267049789429e-02 6.585736572742462158e-02 2.118402421474456787e-01
-1.326782554388046265e-01 2.369225211441516876e-02 2.137482762336730957e-01 2.460895180702209473e-01 -5.679033929482102394e-04 1.457154601812362671e-01 3.316576778888702393e-01 -9.418640285730361938e-02 -8.650634437799453735e-02 -1.358467191457748413e-01 8.764185011386871338e-02 -1.392709612846374512e-01 -2.487050890922546387e-01 2.334928363561630249e-01 -1.254951953887939453e-01 -1.179889217019081116e-01 -3.296211659908294678e-01 1.033315062522888184e-01 5.581058189272880554e-02 -2.236656285822391510e-02 -3.859793543815612793e-01 4.828355088829994202e-02 1.969554834067821503e-02 2.179636657238006592e-01 1.921759545803070068e-01 6.658451259136199951e-02 1.263919174671173096e-01 2.095144055783748627e-02 -1.075912117958068848e-01 -1.772665232419967651e-01 2.329802364110946655e-01 2.433488517999649048e-01
-1.520810574293136597e-01 -7.678706198930740356e-02 1.238116770982742310e-01 1.715022027492523193e-01 -3.859154134988784790e-02 -2.306780219078063965e-01 3.680172264575958252e-01 -1.140978857874870300e-01 4.521199315786361694e-02 -1.989828348159790039e-01 -1.254737190902233124e-02 4.347160086035728455e-02 -2.914310991764068604e-01 -7.984051853418350220e-02 7.172175496816635132e-02 -3.876852691173553467e-01 -1.711101979017257690e-01 5.460977181792259216e-02 2.508183568716049194e-02 7.821802794933319092e-02 -3.152653574943542480e-01 4.987241327762603760e-02 1.768194884061813354e-01 7.914476841688156128e-02 -1.172289475798606873e-01 -5.231387168169021606e-02 5.860121455043554306e-03 -2.791989147663116455e-01 -6.095523387193679810e-02 1.721793711185455322e-01 2.825787663459777832e-01 2.157445251941680908e-01
1.697198748588562012e-01 2.213022857904434204e-01 2.514765858650207520e-01 2.319566756486892700e-01 -1.045660227537155151e-01 3.890999853610992432e-01 2.002540826797485352e-01 -1.490001827478408813e-01 -1.530449241399765015e-01 1.008863896131515503e-01 -4.291049018502235413e-02 -1.341130882501602173e-01 -2.091018706560134888e-01 7.642324268817901611e-02 -1.288755536079406738e-01 -4.198978841304779053e-01 4.813187569379806519e-02 -2.013890817761421204e-02 1.110446304082870483e-01 -1.090675517916679382e-01 -3.340049684047698975e-01 -4.951548203825950623e-02 2.140368521213531494e-01 2.352564185857772827e-01 1.131071336567401886e-02 -2.356240898370742798e-02 1.144179627299308777e-01 1.460603773593902588e-01 4.634227231144905090e-02 6.968181580305099487e-02 -1.392786670476198196e-02 1.421890500932931900e-02
7.321279495954513550e-02 1.689996868371963501e-01 2.081630378961563110e-02 2.819049060344696045e-01 9.828574024140834808e-03 -1.537426859140396118e-01 1.973091065883636475e-01 -2.903007157146930695e-02 1.903410702943801880e-01 -7.771051675081253052e-02 1.247693449258804321e-01 1.093944162130355835e-01 -7.592916488647460938e-03 9.014750272035598755e-02 -3.277558088302612305e-01 -4.364180862903594971e-01 -2.337047308683395386e-01 1.632570028305053711e-01 -1.057388409972190857e-01 -2.239851951599121094e-01 -1.528088301420211792e-01 -1.354893743991851807e-01 3.703213036060333252e-01 7.454228401184082031e-02 1.857454627752304077e-01 4.721875116229057312e-02 -1.397505700588226318e-01 2.248813025653362274e-02 8.840905129909515381e-02 -2.215757966041564941e-01 -7.584341615438461304e-02 -1.849445141851902008e-02
-1.173854917287826538e-01 3.950467705726623535e-02 1.955462247133255005e-01 2.438189834356307983e-01 2.113292366266250610e-02 1.900999844074249268e-01 2.502694129943847656e-01 -2.065856903791427612e-01 -8.573542349040508270e-03 -1.009666472673416138e-01 -1.345910727977752686e-01 -1.298930868506431580e-02 -2.122209072113037109e-01 9.418689459562301636e-02 -1.108290404081344604e-01 -3.421099483966827393e-01 -1.670482605695724487e-01 1.808398365974426270e-01 -1.200076267123222351e-01 -6.039781868457794189e-02 -4.354033768177032471e-01 3.024434298276901245e-02 2.676018476486206055e-01 1.238763891160488129e-02 -2.742512710392475128e-02 -2.439860254526138306e-01 2.653104439377784729e-02 4.542432259768247604e-03 -1.285609453916549683e-01 8.955091238021850586e-03 3.004549145698547363e-01 1.565068811178207397e-01
-1.801590323448181152e-01 -6.173134967684745789e-02 2.522380053997039795e-01 1.732644736766815186e-01 1.552708148956298828e-01 1.058981716632843018e-01 2.944549359381198883e-02 -1.398759931325912476e-01 -1.869170814752578735e-01 1.634776294231414795e-01 5.351180955767631531e-02 3.800108656287193298e-02 -2.586712241172790527e-01 1.845725625753402710e-01 1.142450794577598572e-01 -4.756077826023101807e-01 4.244361445307731628e-02 -4.873133078217506409e-02 1.610767990350723267e-01 -1.909762248396873474e-02 -3.142778277397155762e-01 1.663507521152496338e-01 1.834234446287155151e-01 -1.181697398424148560e-01 -5.937913805246353149e-02 -6.882074475288391113e-02 1.021554134786128998e-02 3.710017725825309753e-02 3.577427268028259277e-01 -2.516815662384033203e-01 4.636544734239578247e-02 1.934984885156154633e-02
1.418251544237136841e-01 3.036274015903472900e-02 5.591666698455810547e-01 2.639961838722229004e-01 -1.066246256232261658e-02 -5.218682810664176941e-02 2.892971336841583252e-01 -8.018001168966293335e-02 -3.435912355780601501e-02 -1.204634159803390503e-01 -1.133092716336250305e-01 -2.682856470346450806e-02 -2.607510387897491455e-01 -6.674327701330184937e-02 -8.362167328596115112e-02 -3.452041745185852051e-01 2.748416662216186523e-01 -1.319080032408237457e-02 -1.719168038107454777e-03 -8.347184956073760986e-02 -1.901471614837646484e-01 1.479918137192726135e-02 2.053232491016387939e-01 5.003998056054115295e-02 8.222603797912597656e-02 -1.068086028099060059e-01 2.350079268217086792e-01 -5.437254905700683594e-02 1.314187645912170410e-01 6.104828044772148132e-02 6.988937407732009888e-02 9.916193038225173950e-02
-4.840031638741493225e-02 -8.284527808427810669e-02 1.112054958939552307e-01 1.287621557712554932e-01 -9.781927615404129028e-02 9.175594151020050049e-02 3.386989235877990723e-01 1.251020580530166626e-01 -2.102611511945724487e-01 -1.426454354077577591e-02 -1.151070464402437210e-02 -1.677561551332473755e-01 -2.668908834457397461e-01 -2.460946701467037201e-02 -3.394831418991088867e-01 -1.596252620220184326e-01 -2.300149202346801758e-02 -2.309519797563552856e-02 7.629524171352386475e-02 1.264826357364654541e-01 -4.062369763851165771e-01 1.679538488388061523e-01 1.039314493536949158e-01 2.830452024936676025e-01 -5.854523554444313049e-02 2.473930716514587402e-01 1.164645180106163025e-01 -1.209519430994987488e-01 1.435865927487611771e-02 -1.374147832393646240e-02 2.599014639854431152e-01 2.458387613296508789e-01
-1.968310922384262085e-01 -2.244773805141448975e-01 4.422064423561096191e-01 1.289923638105392456e-01 1.057569868862628937e-02 8.402598649263381958e-02 1.907111853361129761e-01 -1.897640898823738098e-02 -1.194150447845458984e-01 -3.061904013156890869e-02 -1.994182616472244263e-01 1.787247359752655029e-01 -1.461817324161529541e-01 -1.548728644847869873e-01 -1.791913434863090515e-02 -3.711765110492706299e-01 -2.989986240863800049e-01 1.120895333588123322e-02 3.794518858194351196e-02 5.930671095848083496e-02 -2.612732648849487305e-01 -1.561932712793350220e-01 -1.561358571052551270e-01 5.845887586474418640e-02 8.939398080110549927e-02 3.801396861672401428e-02 -5.547479912638664246e-02 7.227586209774017334e-02 2.758544981479644775e-01 -1.978686749935150146e-01 3.241765545681118965e-03 -1.910201460123062134e-01
-6.492140144109725952e-02 7.115012407302856445e-02 2.558180391788482666e-01 1.663525700569152832e-01 -1.651219874620437622e-01 -1.382557004690170288e-01 2.231670469045639038e-01 5.289130285382270813e-02 -2.405954599380493164e-01 -2.092476468533277512e-03 2.179829180240631104e-01 1.943528093397617340e-02 -2.240256667137145996e-01 1.346652507781982422e-01 -2.213198542594909668e-01 -1.841495633125305176e-01 -1.475991755723953247e-01 -3.108011558651924133e-02 5.246069282293319702e-02 6.633702665567398071e-02 -3.012613952159881592e-01 -5.428442731499671936e-02 4.027580022811889648e-01 1.998920291662216187e-01 2.375607192516326904e-01 3.160322085022926331e-02 1.814490854740142822e-01 -1.436359882354736328e-01 -7.312961667776107788e-02 -1.549643725156784058e-01 2.130296677350997925e-01 1.735294461250305176e-01
1.087406799197196960e-01 -8.013714849948883057e-02 -3.980796784162521362e-02 -2.665901556611061096e-02 -1.713049560785293579e-01 -6.295654177665710449e-02 3.882057964801788330e-01 -2.946433722972869873e-01 8.787023276090621948e-02 1.426398605108261108e-01 -1.656299978494644165e-01 1.663603037595748901e-01 -1.841128617525100708e-01 2.678798735141754150e-01 1.067888662219047546e-01 -1.327096521854400635e-01 4.681176319718360901e-02 -2.546691894531250000e-01 -1.226713135838508606e-01 -4.275405779480934143e-02 -1.378659904003143311e-01 -2.750778011977672577e-02 1.779453307390213013e-01 3.069948256015777588e-01 1.701940149068832397e-01 1.745551079511642456e-01 2.756675332784652710e-02 -1.891836673021316528e-01 3.437908887863159180e-01 -1.579524427652359009e-01 -1.024404391646385193e-01 1.075281500816345215e-01
-9.106608480215072632e-02 -2.060931473970413208e-01 1.962120085954666138e-01 1.249106600880622864e-01 -1.054432149976491928e-02 1.049470230937004089e-01 2.820411026477813721e-01 3.166798055171966553e-01 -1.654517799615859985e-01 1.313950121402740479e-01 -1.232415512204170227e-01 2.777004837989807129e-01 -1.208474487066268921e-01 -1.768216490745544434e-01 5.840952694416046143e-02 -3.717785477638244629e-01 3.422773629426956177e-02 -6.128159910440444946e-02 -8.423073589801788330e-02 1.904061585664749146e-01 -3.183745145797729492e-01 -9.606449306011199951e-02 7.507403939962387085e-02 9.069570899009704590e-02 7.557406276464462280e-02 -1.097181811928749084e-01 5.132015421986579895e-02 -8.740634471178054810e-02 2.998078763484954834e-01 -1.222782433032989502e-01 8.967267349362373352e-03 -2.721343636512756348e-01
-1.111699491739273071e-01 1.829735785722732544e-01 3.317838609218597412e-01 3.098287284374237061e-01 -1.669809818267822266e-01 9.591782838106155396e-02 1.239616572856903076e-01 7.566192001104354858e-02 -3.554015755653381348e-01 2.264583110809326172e-01 1.389453187584877014e-02 1.112973019480705261e-01 2.578204125165939331e-02 8.714412152767181396e-02 7.213280349969863892e-02 -4.383899644017219543e-02 -3.753897547721862793e-02 8.223745226860046387e-02 -1.956217736005783081e-01 -3.130912184715270996e-01 -2.606303095817565918e-01 -5.542644113302230835e-02 -9.220817685127258301e-02 -9.874793700873851776e-03 -1.431907266378402710e-01 1.884795725345611572e-01 -7.075855135917663574e-02 -6.399589776992797852e-02 3.132955133914947510e-01 -1.551168262958526611e-01 -1.961819529533386230e-01 1.856243312358856201e-01
2.899570465087890625e-01 -1.054147407412528992e-01 1.032962054014205933e-01 2.606706619262695312e-01 1.761936247348785400e-01 1.388635020703077316e-03 -1.776700280606746674e-02 5.215290561318397522e-02 -1.503796726465225220e-01 4.925076290965080261e-02 9.275563061237335205e-02 2.041399478912353516e-01 -2.099512219429016113e-01 -4.852618649601936340e-02 -5.679015070199966431e-03 -4.619070291519165039e-01 -2.216444909572601318e-01 -2.269748449325561523e-01 1.527397781610488892e-01 4.649650771170854568e-03 -2.329679727554321289e-01 9.190551191568374634e-02 1.611815840005874634e-01 -3.262177854776382446e-02 -4.256803914904594421e-02 1.803958564996719360e-01 -3.168230354785919189e-01 -2.468333244323730469e-01 -3.583966195583343506e-02 7.096085697412490845e-02 -2.373695187270641327e-02 2.016670256853103638e-01
-1.852121949195861816e-01 8.308229595422744751e-02 1.548001728951931000e-02 1.254607290029525757e-01 -1.881702542304992676e-01 8.299331367015838623e-02 2.649539709091186523e-01 -4.793834313750267029e-02 -2.016672641038894653e-01 3.223929181694984436e-02 9.570106863975524902e-02 1.956980228424072266e-01 -1.735357344150543213e-01 -1.306664347648620605e-01 1.362592577934265137e-01 -1.805814951658248901e-01 2.102320194244384766e-01 9.642117656767368317e-03 1.613864302635192871e-01 5.334703996777534485e-02 -3.627856373786926270e-01 6.478262692689895630e-02 2.912383973598480225e-01 4.227156192064285278e-02 2.558213472366333008e-01 -2.608373761177062988e-03 -3.398559391498565674e-01 -1.064827889204025269e-01 2.049164772033691406e-01 7.269409298896789551e-02 -8.725168555974960327e-02 3.125861883163452148e-01
-1.723849587142467499e-02 -1.053391769528388977e-01 1.712768077850341797e-01 -6.745915859937667847e-02 -1.263337135314941406e-01 9.248366206884384155e-02 1.483283340930938721e-01 -9.125040471553802490e-02 -1.440773606300354004e-01 -4.193874076008796692e-02 1.033672168850898743e-01 -5.608603730797767639e-02 -3.046199679374694824e-01 1.947513967752456665e-01 -4.201564490795135498e-01 -2.166821956634521484e-01 -9.887410700321197510e-02 2.420317614451050758e-03 -1.049576923251152039e-01 1.694412529468536377e-02 -4.315403699874877930e-01 2.404337562620639801e-02 2.424787729978561401e-01 2.631185352802276611e-01 2.361211329698562622e-01 2.744297683238983154e-02 5.963502079248428345e-02 -2.641845345497131348e-01 -1.016392037272453308e-01 -6.652897596359252930e-02 4.376833140850067139e-02 1.639544516801834106e-01
1.286026090383529663e-01 1.156178042292594910e-01 1.364795714616775513e-01 1.336777359247207642e-01 -3.521978855133056641e-02 1.700209677219390869e-01 2.261104881763458252e-01 3.203993439674377441e-01 8.948495611548423767e-03 1.608202159404754639e-01 1.686592027544975281e-02 2.929201722145080566e-01 1.538462005555629730e-02 5.141478031873703003e-02 5.347015708684921265e-02 -2.083353251218795776e-01 -1.790603548288345337e-01 -1.375421732664108276e-01 -1.607882082462310791e-01 -2.208968400955200195e-01 -1.704031080007553101e-01 -2.013104707002639771e-01 2.066872566938400269e-01 3.573388457298278809e-01 -1.644612289965152740e-02 7.803040742874145508e-02 2.666915208101272583e-02 -2.545916736125946045e-01 2.050881683826446533e-01 6.182576715946197510e-02 1.261874884366989136e-01 -2.986614704132080078e-01
6.703708320856094360e-02 -1.322656422853469849e-01 1.431165188550949097e-01 5.374903976917266846e-02 -1.597101390361785889e-01 2.935096323490142822e-01 2.176294624805450439e-01 -9.415008872747421265e-02 2.633847296237945557e-02 3.860191255807876587e-02 -3.212694525718688965e-01 -9.664993733167648315e-03 1.314730010926723480e-02 7.058585435152053833e-02 1.357265710830688477e-01 -3.771959543228149414e-01 1.103424206376075745e-01 -9.741243720054626465e-02 1.253602951765060425e-01 1.173557937145233154e-01 -3.011598885059356689e-01 2.136300355195999146e-01 3.087651133537292480e-01 1.922058761119842529e-01 1.996218711137771606e-01 -1.963585019111633301e-01 -2.510432600975036621e-01 -9.102616459131240845e-02 -1.021260581910610199e-02 -1.349611580371856689e-01 8.874407410621643066e-02 1.404952108860015869e-01
5.368403345346450806e-02 7.725668698549270630e-02 -5.701998248696327209e-02 2.033164054155349731e-01 -1.758496910333633423e-01 4.432532191276550293e-02 1.503112912178039551e-01 5.024833139032125473e-03 8.583019673824310303e-02 -1.341994255781173706e-01 -1.080423966050148010e-01 5.468764156103134155e-02 -1.968864947557449341e-01 1.672278791666030884e-01 -1.277529150247573853e-01 -3.005116879940032959e-01 -5.577422380447387695e-01 2.347505688667297363e-01 -2.225759476423263550e-01 -8.723077923059463501e-02 -5.161175876855850220e-02 -8.383512496948242188e-02 9.223556518554687500e-02 2.522594034671783447e-01 1.154333427548408508e-01 3.280705958604812622e-02 -6.315661221742630005e-02 -2.339758127927780151e-01 1.907550990581512451e-01 -1.145946830511093140e-01 1.834561824798583984e-01 -1.271934807300567627e-01
-2.414459735155105591e-01 2.438998669385910034e-01 1.453007608652114868e-01 1.572530567646026611e-01 5.159309878945350647e-02 1.001694649457931519e-01 1.436525583267211914e-01 1.304990053176879883e-02 -5.132795125246047974e-02 3.789715096354484558e-02 1.045189797878265381e-01 1.556319184601306915e-02 -1.759125143289566040e-01 -1.004380732774734497e-01 -8.169361948966979980e-02 -2.813481092453002930e-01 5.130083858966827393e-02 -1.048033460974693298e-01 -4.393859580159187317e-02 -4.222036153078079224e-02 -3.477747142314910889e-01 2.336451858282089233e-01 3.036840856075286865e-01 -3.398521570488810539e-03 3.491520509123802185e-02 -1.348608732223510742e-01 9.840732812881469727e-02 -3.004918396472930908e-01 -6.924800574779510498e-02 -3.189334571361541748e-01 8.827103674411773682e-02 3.768020272254943848e-01
-1.515526920557022095e-01 -4.798161610960960388e-02 9.370245784521102905e-02 1.022102385759353638e-01 -6.065268442034721375e-02 3.968301415443420410e-02 8.141784369945526123e-02 -1.027128845453262329e-01 -2.517800331115722656e-01 -2.413028329610824585e-01 8.802814036607742310e-02 -1.395944803953170776e-01 -3.407295048236846924e-01 1.875956356525421143e-01 -2.183239310979843140e-01 -1.235229298472404480e-01 3.417105972766876221e-02 2.187294811010360718e-01 -7.293364964425563812e-03 5.824271589517593384e-02 -2.248214036226272583e-01 6.782001256942749023e-02 2.607798874378204346e-01 2.185357213020324707e-01 -1.226266250014305115e-01 2.379467785358428955e-01 -5.449522659182548523e-02 -4.026500880718231201e-01 2.153853327035903931e-01 -4.271870478987693787e-02 1.931092292070388794e-01 1.561371535062789917e-01
-2.601239681243896484e-01 -9.269469231367111206e-02 1.044352576136589050e-01 3.058959245681762695e-01 6.160540133714675903e-02 6.723010540008544922e-02 2.828416824340820312e-01 -1.450386047363281250e-01 1.875822991132736206e-01 -2.170494645833969116e-01 4.775196779519319534e-03 -9.893070161342620850e-02 -7.459728978574275970e-03 2.467834800481796265e-01 -1.802292913198471069e-01 -2.333461195230484009e-01 -1.119221840053796768e-02 -3.632453083992004395e-02 -1.299617737531661987e-01 9.831465035676956177e-02 -2.639342248439788818e-01 2.466545104980468750e-01 2.189625650644302368e-01 6.560738384723663330e-02 1.757068634033203125e-01 -8.376958966255187988e-02 -3.164218366146087646e-01 1.511351466178894043e-01 2.300191223621368408e-01 -8.632188290357589722e-02 1.928341984748840332e-01 2.767080627381801605e-02
1.326576918363571167e-01 -1.369202509522438049e-02 -8.678437769412994385e-02 2.849750816822052002e-01 4.371673986315727234e-02 1.493145972490310669e-01 1.415227055549621582e-01 -9.467108175158500671e-03 2.189435996115207672e-02 -6.890317797660827637e-02 -1.072835847735404968e-01 1.477172076702117920e-01 4.633978381752967834e-02 2.849394381046295166e-01 -2.258199751377105713e-01 -1.181857585906982422e-01 -2.733925282955169678e-01 1.104718893766403198e-01 2.030024304986000061e-02 -7.582136988639831543e-02 -2.938850224018096924e-01 2.481446601450443268e-03 2.584601044654846191e-01 4.144210219383239746e-01 4.820396751165390015e-02 1.009884476661682129e-01 7.349189370870590210e-02 -1.235076561570167542e-01 3.662479817867279053e-01 -2.485350370407104492e-01 8.490715920925140381e-02 -8.925730735063552856e-02
1.232367306947708130e-01 -1.927989870309829712e-01 2.037039846181869507e-01 6.000326573848724365e-02 -1.898628920316696167e-01 9.790471196174621582e-02 3.662467300891876221e-01 7.566140592098236084e-02 -6.733530759811401367e-02 -1.164705604314804077e-01 1.114176213741302490e-01 -3.295398782938718796e-03 -2.425247281789779663e-01 2.020215056836605072e-02 -3.135882914066314697e-01 -1.932443827390670776e-01 -2.536519467830657959e-01 -1.029059216380119324e-01 1.601037681102752686e-01 6.302240490913391113e-02 -2.528593838214874268e-01 1.273854374885559082e-01 3.332776427268981934e-01 1.392288655042648315e-01 -6.459302455186843872e-02 -1.096521038562059402e-02 1.117502823472023010e-01 -2.570694684982299805e-01 -2.771089971065521240e-02 -1.494540870189666748e-01 2.485070377588272095e-01 9.346794337034225464e-02
4.852010309696197510e-02 -8.224941790103912354e-02 -3.728639334440231323e-02 2.306904196739196777e-01 -9.773956239223480225e-02 -5.417775735259056091e-02 2.783658206462860107e-01 2.073730379343032837e-01 1.556910723447799683e-01 6.912592798471450806e-02 -9.218707680702209473e-02 -3.465451672673225403e-02 5.678043141961097717e-02 2.834276556968688965e-01 -1.172027960419654846e-01 -2.783360183238983154e-01 -5.359537601470947266e-01 1.717314571142196655e-01 -2.375002205371856689e-02 -6.465340405702590942e-02 -2.764178216457366943e-01 -1.468838155269622803e-01 5.897914990782737732e-02 1.769582182168960571e-01 4.373320937156677246e-02 1.639337465167045593e-02 -4.536666441708803177e-03 -3.933061286807060242e-02 3.007077276706695557e-01 -2.012902051210403442e-01 2.519265003502368927e-02 -1.516227796673774719e-02
-1.707429885864257812e-01 -2.483329772949218750e-01 1.274746507406234741e-01 2.512908279895782471e-01 1.895012259483337402e-01 2.458374574780464172e-02 2.898230850696563721e-01 -2.612095475196838379e-01 -2.779230177402496338e-01 1.267772167921066284e-01 -2.748561799526214600e-01 1.052663698792457581e-01 -1.377881318330764771e-01 -1.075536534190177917e-01 -1.144119575619697571e-01 -2.345883995294570923e-01 6.605961918830871582e-02 -1.173179522156715393e-01 2.842373251914978027e-01 -1.429086923599243164e-01 -2.478440254926681519e-01 5.205912515521049500e-02 9.302666038274765015e-02 1.663138866424560547e-01 8.858283609151840210e-02 -1.917914301156997681e-01 1.032574027776718140e-01 -1.740409433841705322e-01 -6.022298708558082581e-02 -2.195676118135452271e-01 9.472222998738288879e-03 7.155407965183258057e-02
2.027268111705780029e-01 -1.660853028297424316e-01 2.024241983890533447e-01 1.653403490781784058e-01 1.159579530358314514e-01 1.326602250337600708e-01 1.366614401340484619e-01 -7.613808661699295044e-02 -3.014877736568450928e-01 -1.027425080537796021e-01 2.337026875466108322e-03 -7.870861142873764038e-02 2.792749181389808655e-02 -1.041750460863113403e-01 1.305929720401763916e-01 -3.293960392475128174e-01 -1.435632109642028809e-01 -2.008490264415740967e-01 2.343092709779739380e-01 -6.585405021905899048e-02 -4.081250429153442383e-01 3.182969242334365845e-02 2.087270617485046387e-01 -6.727622449398040771e-02 1.309866458177566528e-01 8.562991768121719360e-02 -3.476338982582092285e-01 -1.955228447914123535e-01 1.651217341423034668e-01 1.106051132082939148e-01 6.094323471188545227e-02 2.070812042802572250e-03
-1.985542103648185730e-02 6.343096494674682617e-02 1.079241633415222168e-01 1.425395011901855469e-01 -3.597971796989440918e-02 -7.188370823860168457e-02 2.450854033231735229e-01 -2.258767634630203247e-01 1.698930263519287109e-01 -1.151832416653633118e-01 1.125202476978302002e-01 6.675815582275390625e-02 -2.992199957370758057e-01 1.534392684698104858e-01 1.656876951456069946e-01 -1.963023096323013306e-01 1.853947527706623077e-02 -2.540686428546905518e-01 -2.753323018550872803e-01 -7.387465983629226685e-02 -6.826809793710708618e-02 -6.526705622673034668e-02 -1.077273041009902954e-01 3.042826950550079346e-01 1.223879829049110413e-01 -2.980802357196807861e-01 -1.852006614208221436e-01 -1.255235224962234497e-01 2.824880778789520264e-01 -2.596838474273681641e-01 -7.025945931673049927e-02 -2.059748917818069458e-01
8.643791824579238892e-02 -1.370182186365127563e-01 2.164394557476043701e-01 1.319796293973922729e-01 -1.389447040855884552e-02 -1.451490353792905807e-02 1.377050876617431641e-01 8.506565354764461517e-03 6.834330037236213684e-03 4.043191671371459961e-03 2.615503370761871338e-01 -4.626740887761116028e-02 -1.844117343425750732e-01 -5.282867327332496643e-02 -3.206700384616851807e-01 -3.114872872829437256e-01 -4.258168488740921021e-02 1.819787919521331787e-01 1.413952857255935669e-01 1.591870337724685669e-01 -3.357784748077392578e-01 1.661888360977172852e-01 2.425139546394348145e-01 1.244637444615364075e-01 4.416222125291824341e-02 3.950259089469909668e-02 1.060434132814407349e-01 -2.389658838510513306e-01 1.184525191783905029e-01 -1.373099237680435181e-01 3.111784458160400391e-01 2.937279939651489258e-01
-1.317094415426254272e-01 8.439297229051589966e-02 1.636076122522354126e-01 2.652532458305358887e-01 3.094509541988372803e-01 7.524431496858596802e-02 2.272623181343078613e-01 6.183477491140365601e-02 -2.431281059980392456e-01 5.248817428946495056e-02 -3.158639073371887207e-01 9.556994587182998657e-02 -3.952692449092864990e-02 -2.586846426129341125e-02 -1.880654096603393555e-01 -1.944815963506698608e-01 4.865618422627449036e-02 2.352746427059173584e-01 1.196728944778442383e-01 -1.289110481739044189e-01 -3.693545758724212646e-01 -2.524593472480773926e-02 -1.376004070043563843e-01 2.697282005101442337e-03 2.345384210348129272e-01 -1.691775619983673096e-01 -5.113763734698295593e-02 -1.404278725385665894e-01 1.467947810888290405e-01 -3.180216252803802490e-01 4.373085871338844299e-02 9.557045996189117432e-03
-2.256159931421279907e-01 1.513438224792480469e-01 1.632494777441024780e-01 4.688642024993896484e-01 -3.545071184635162354e-02 1.776828467845916748e-01 5.150592327117919922e-02 2.682635933160781860e-02 3.870141133666038513e-02 -2.914661727845668793e-02 1.178126707673072815e-01 8.845496922731399536e-02 -2.175960838794708252e-01 2.411725521087646484e-01 -4.072159528732299805e-02 -2.266062051057815552e-01 -9.455141425132751465e-02 3.541659191250801086e-02 -1.439334303140640259e-01 -9.258097410202026367e-02 -1.369178295135498047e-01 1.203387156128883362e-01 1.723849326372146606e-01 1.023256778717041016e-01 2.212303578853607178e-01 -2.603455185890197754e-01 -1.972598433494567871e-01 -9.409621357917785645e-02 -1.191949844360351562e-01 1.208812594413757324e-01 3.590603768825531006e-01 1.606423705816268921e-01
-3.271855413913726807e-01 -4.429475404322147369e-03 2.358268797397613525e-01 1.624930799007415771e-01 -4.766498878598213196e-02 6.284496188163757324e-02 1.794292479753494263e-01 1.351405978202819824e-01 -2.335497885942459106e-01 -1.770403087139129639e-01 3.030934631824493408e-01 -1.105502620339393616e-01 -2.893665730953216553e-01 -3.466003388166427612e-02 6.078192964196205139e-03 -2.909918725490570068e-01 -2.151713520288467407e-01 7.123922929167747498e-03 -4.997405782341957092e-02 9.723342955112457275e-02 -2.052134424448013306e-01 -1.284585297107696533e-01 1.970914006233215332e-01 -8.104892820119857788e-02 -1.743103265762329102e-01 1.907512992620468140e-01 -9.106960892677307129e-02 -2.873342335224151611e-01 1.417324692010879517e-01 -1.447406709194183350e-01 1.740300804376602173e-01 -5.771190300583839417e-02
2.640421688556671143e-01 3.679506108164787292e-02 3.334556519985198975e-02 -4.219223558902740479e-02 -1.260290294885635376e-01 -1.544069200754165649e-01 2.853254377841949463e-01 3.447726070880889893e-01 -9.323038905858993530e-02 -2.716310620307922363e-01 -1.157100498676300049e-01 2.987478971481323242e-01 -5.247398838400840759e-02 6.697703897953033447e-02 -1.296749114990234375e-01 -2.850227952003479004e-01 -9.760679304599761963e-02 -2.050486765801906586e-02 -1.468375027179718018e-01 2.041725069284439087e-02 -8.325269818305969238e-02 -2.623836696147918701e-02 -3.100800327956676483e-02 1.288519948720932007e-01 1.565252840518951416e-01 1.572248935699462891e-01 -1.134883090853691101e-01 -5.616411566734313965e-02 4.853348731994628906e-01 -7.846393436193466187e-02 1.168784946203231812e-01 1.337700188159942627e-01
2.072871178388595581e-01 -8.123914152383804321e-02 4.724427312612533569e-02 3.149794787168502808e-02 -1.692427843809127808e-01 1.105837225914001465e-01 3.820271492004394531e-01 4.418914765119552612e-02 -3.057310916483402252e-02 -5.865978449583053589e-02 8.237725496292114258e-02 -4.431911930441856384e-02 -1.479714177548885345e-02 2.962782382965087891e-01 1.694002375006675720e-02 -2.108290940523147583e-01 -3.993001878261566162e-01 2.170748710632324219e-01 -2.211990654468536377e-01 -5.138031672686338425e-03 -1.492420881986618042e-01 -1.029516160488128662e-01 1.141218915581703186e-01 1.231020092964172363e-01 1.469442620873451233e-02 1.623559892177581787e-01 -7.739451527595520020e-02 -2.482129633426666260e-01 3.228614926338195801e-01 -2.453643977642059326e-01 1.341704726219177246e-01 -1.392477005720138550e-01
-2.128505520522594452e-02 -1.700607240200042725e-01 3.073342144489288330e-01 3.946679532527923584e-01 6.068817898631095886e-02 1.494615823030471802e-01 1.025015786290168762e-01 -2.713267132639884949e-02 -1.016275063157081604e-01 -1.937229931354522705e-01 7.442313246428966522e-03 -1.317888945341110229e-01 -3.058619797229766846e-01 -3.650829195976257324e-02 2.659408561885356903e-02 -8.680261671543121338e-02 -2.925584018230438232e-01 -1.008407305926084518e-02 1.244017109274864197e-01 -5.356306955218315125e-02 -4.348021745681762695e-01 -1.799628734588623047e-01 1.836643964052200317e-01 1.460002213716506958e-01 -1.255880594253540039e-01 1.028137579560279846e-01 2.055766619741916656e-02 -1.826838850975036621e-01 -2.172404527664184570e-01 -6.637329608201980591e-02 -9.272026945836842060e-04 1.499132961034774780e-01
-1.836947947740554810e-01 -2.756931120529770851e-03 -1.673913151025772095e-01 1.760336011648178101e-01 1.657371819019317627e-01 4.088142812252044678e-01 4.614086747169494629e-01 1.538224220275878906e-01 9.756410866975784302e-02 1.582413762807846069e-01 7.421091943979263306e-02 1.399235576391220093e-01 -3.319155871868133545e-01 -1.702564209699630737e-02 8.613492548465728760e-02 -2.635311186313629150e-01 -1.005994807928800583e-02 1.098785698413848877e-01 -1.583761163055896759e-02 -2.952925860881805420e-03 -1.847623884677886963e-01 -2.673608995974063873e-02 -1.246504858136177063e-01 2.685429453849792480e-01 -7.941649109125137329e-02 -1.233631372451782227e-01 -5.801806971430778503e-02 1.739582605659961700e-02 9.710284322500228882e-02 -1.996972858905792236e-01 -1.391303539276123047e-01 1.773929968476295471e-02
-2.945071160793304443e-01 1.596627235412597656e-01 3.297297656536102295e-02 8.228909969329833984e-02 3.553267568349838257e-02 2.545219846069812775e-02 1.370516866445541382e-01 -4.288680106401443481e-02 -1.954135894775390625e-01 7.674904167652130127e-02 6.784700602293014526e-02 -1.442081630229949951e-01 -3.071357905864715576e-01 1.102978885173797607e-01 1.809770613908767700e-02 -3.613426983356475830e-01 -1.377476006746292114e-01 2.350482493638992310e-01 5.466824024915695190e-02 -1.033243015408515930e-01 -3.737917840480804443e-01 -6.582581996917724609e-02 2.174413949251174927e-01 1.521344035863876343e-01 -2.186522930860519409e-01 2.009352147579193115e-01 -5.302275717258453369e-02 -2.975904047489166260e-01 5.013135075569152832e-02 -9.100996702909469604e-02 2.037819623947143555e-01 -1.275448054075241089e-01
-1.917535960674285889e-01 9.367141872644424438e-02 2.300965040922164917e-01 3.012158572673797607e-01 3.821473568677902222e-02 2.710198163986206055e-01 2.025484442710876465e-01 2.286758273839950562e-01 -2.409816980361938477e-01 1.923281401395797729e-01 -6.092421337962150574e-02 3.742661178112030029e-01 -1.752464026212692261e-01 -6.770133227109909058e-02 2.072140574455261230e-02 -2.289838343858718872e-01 3.143864497542381287e-02 -6.831119209527969360e-02 -9.083984047174453735e-02 5.119477957487106323e-02 -2.527202963829040527e-01 -1.669364795088768005e-02 1.898165494203567505e-01 1.229331418871879578e-01 -3.689022734761238098e-03 4.871216788887977600e-02 -1.800071150064468384e-01 -1.066959574818611145e-01 1.796637922525405884e-01 -1.596055775880813599e-01 -1.259643286466598511e-01 -2.528508305549621582e-01
2.326889894902706146e-02 -1.363322138786315918e-01 1.470857858657836914e-01 1.592417061328887939e-01 -6.623383611440658569e-02 1.487132310867309570e-01 4.751210808753967285e-01 -1.240823511034250259e-02 -2.145808786153793335e-01 -2.714076042175292969e-01 -4.019867628812789917e-02 -2.664719708263874054e-02 -6.020694226026535034e-02 -6.624957546591758728e-03 -2.043371647596359253e-01 -3.263420462608337402e-01 -4.868336021900177002e-02 7.916764914989471436e-02 -2.350230235606431961e-03 1.622519493103027344e-01 -3.903152346611022949e-01 4.601422324776649475e-02 1.287710480391979218e-02 -1.243253871798515320e-01 2.311597764492034912e-01 4.010296612977981567e-02 2.403977066278457642e-01 -2.070330977439880371e-01 -6.128660216927528381e-02 -3.407560288906097412e-02 1.315028965473175049e-01 1.567386835813522339e-01
1.060046777129173279e-01 -3.606868535280227661e-02 4.524756688624620438e-03 1.658575385808944702e-01 -1.344628036022186279e-01 -1.612261533737182617e-01 3.162281811237335205e-01 1.633269190788269043e-01 -9.320287406444549561e-02 -3.770493343472480774e-02 -1.700324565172195435e-01 2.465559989213943481e-01 -1.479482352733612061e-01 -5.690766498446464539e-02 -1.443727128207683563e-02 -1.270192563533782959e-01 -3.070713281631469727e-01 -1.758371442556381226e-01 -5.374764278531074524e-02 -1.073766946792602539e-01 -3.111819922924041748e-01 1.684500277042388916e-02 1.800817400217056274e-01 4.406233727931976318e-01 1.422233600169420242e-02 1.071448996663093567e-01 5.040578544139862061e-02 1.355002373456954956e-01 2.227751314640045166e-01 -2.750513851642608643e-01 1.015020087361335754e-01 -1.280999183654785156e-01
-1.179968714714050293e-01 -2.458662725985050201e-03 2.523795664310455322e-01 -9.239939972758293152e-03 -1.542180031538009644e-01 1.811281889677047729e-01 1.794803142547607422e-01 -1.748603135347366333e-01 -2.115580588579177856e-01 -8.779516816139221191e-02 2.621538750827312469e-02 -2.367186099290847778e-01 -1.015369445085525513e-01 -7.956809550523757935e-02 -1.366000920534133911e-01 -2.847402691841125488e-01 -2.565126419067382812e-01 -1.278131008148193359e-01 1.375249326229095459e-01 6.448329240083694458e-02 -2.663344740867614746e-01 -1.477932278066873550e-02 1.989085823297500610e-01 1.504547595977783203e-01 -4.685178771615028381e-02 2.072786241769790649e-01 2.151233404874801636e-01 -1.232855468988418579e-01 1.542422026395797729e-01 -3.291919529438018799e-01 1.752423048019409180e-01 2.632113099098205566e-01
-5.278858169913291931e-02 -2.302568033337593079e-02 1.160668879747390747e-01 1.769708544015884399e-01 -2.781176939606666565e-02 1.224400028586387634e-01 9.734096378087997437e-02 8.833426982164382935e-02 -1.955897212028503418e-01 1.424322724342346191e-01 -1.376983374357223511e-01 4.252109527587890625e-01 -2.863270342350006104e-01 -6.859166920185089111e-02 -8.004990406334400177e-03 -3.793970048427581787e-01 -8.728615008294582367e-03 3.775789961218833923e-02 1.138058528304100037e-01 5.286345258355140686e-02 -2.246396243572235107e-01 -2.235636264085769653e-01 8.617474138736724854e-02 4.662271961569786072e-02 2.056209892034530640e-01 -2.568306922912597656e-01 -2.671042978763580322e-01 -1.059397757053375244e-01 2.202467918395996094e-01 -1.747350692749023438e-01 -1.113730892539024353e-01 -1.424837410449981689e-01
-1.331001222133636475e-01 -1.007553860545158386e-01 1.834985166788101196e-01 1.893360316753387451e-01 1.215766370296478271e-01 6.547024939209222794e-03 1.325200796127319336e-01 3.238539770245552063e-02 -1.115672662854194641e-01 5.503393709659576416e-02 1.160431727766990662e-01 5.638786405324935913e-02 -3.046185076236724854e-01 5.684313923120498657e-02 -2.765460014343261719e-01 -8.449971675872802734e-03 4.237060248851776123e-02 1.447937190532684326e-01 7.709214091300964355e-02 -3.817016780376434326e-01 -3.740250170230865479e-01 3.464294224977493286e-02 1.764910370111465454e-01 1.969855129718780518e-01 1.380331665277481079e-01 5.995889659970998764e-03 7.797412574291229248e-02 -1.994655132293701172e-01 -8.623971045017242432e-02 1.600925438106060028e-02 2.889606058597564697e-01 3.505565822124481201e-01
-1.265039201825857162e-02 -1.213356256484985352e-01 1.278060525655746460e-01 1.406144201755523682e-01 1.300028711557388306e-01 1.184220388531684875e-01 -9.696304053068161011e-02 -3.887728974223136902e-02 -2.223149240016937256e-01 -1.696111708879470825e-01 -1.208635866641998291e-01 1.404433250427246094e-01 -1.401061564683914185e-01 5.091930627822875977e-01 7.548682391643524170e-02 -2.150725424289703369e-01 7.110416144132614136e-02 -1.278198659420013428e-01 -1.867964267730712891e-01 -1.479328125715255737e-01 -2.228443324565887451e-01 -2.343814969062805176e-01 2.145238071680068970e-01 1.822520792484283447e-01 3.573413565754890442e-02 -1.763766407966613770e-01 1.830873824656009674e-02 -1.535266935825347900e-01 7.504796981811523438e-02 -1.183501780033111572e-01 2.715340852737426758e-01 2.283082008361816406e-01
-2.445074170827865601e-01 -2.028140872716903687e-01 -5.532746762037277222e-02 1.698643118143081665e-01 -3.006074130535125732e-01 -6.702349334955215454e-02 1.238845288753509521e-01 -1.403157114982604980e-01 -9.016896039247512817e-02 7.589875906705856323e-02 9.656822308897972107e-03 1.414142996072769165e-01 -4.216573834419250488e-01 9.865906089544296265e-02 -1.465220656245946884e-02 -4.116960465908050537e-01 1.093712672591209412e-01 -2.417681068181991577e-01 1.102959141135215759e-01 8.239617198705673218e-02 -1.953575164079666138e-01 4.240920767188072205e-02 2.933006174862384796e-02 -1.858175732195377350e-02 -1.005016937851905823e-01 -1.617727577686309814e-01 2.798022031784057617e-01 -4.374526813626289368e-02 9.939534962177276611e-02 -2.105345875024795532e-01 1.461373120546340942e-01 1.532462686300277710e-01
-6.486950814723968506e-02 -1.277135908603668213e-01 2.750084400177001953e-01 2.538032829761505127e-01 -1.165385469794273376e-01 1.112216114997863770e-01 4.809685796499252319e-02 1.563495844602584839e-01 2.059165388345718384e-01 2.925911247730255127e-01 -2.187647111713886261e-02 1.516608148813247681e-01 -1.946438401937484741e-01 -2.934219241142272949e-01 1.865966618061065674e-01 -3.595997393131256104e-01 -2.388181239366531372e-01 8.073224872350692749e-02 8.406466990709304810e-02 1.050598472356796265e-01 -2.220340818166732788e-01 1.640402227640151978e-01 3.448149561882019043e-02 2.446011304855346680e-01 2.535688877105712891e-02 6.882964819669723511e-02 -4.284713417291641235e-02 -1.229906156659126282e-01 -4.481408745050430298e-03 -2.482647001743316650e-01 1.517832130193710327e-01 -1.456087380647659302e-01
-2.509701848030090332e-01 -5.791484564542770386e-02 1.083002388477325439e-01 3.758199214935302734e-01 -1.281873583793640137e-01 1.747506111860275269e-01 3.518436551094055176e-01 -1.253409832715988159e-01 -1.845998764038085938e-01 -1.186064034700393677e-01 -4.078471567481756210e-03 2.253890633583068848e-01 -9.065131843090057373e-02 -1.656220108270645142e-01 1.729196161031723022e-01 -4.095454514026641846e-01 -1.261366996914148331e-02 3.012253344058990479e-02 2.676131948828697205e-02 1.741471514105796814e-02 -1.988309472799301147e-01 2.597695887088775635e-01 9.720057249069213867e-02 1.449863612651824951e-01 1.597334295511245728e-01 1.099842190742492676e-01 -1.554512232542037964e-01 1.214074790477752686e-01 1.537569165229797363e-01 1.250547021627426147e-01 -1.057435106486082077e-02 8.062956482172012329e-02
-1.838467568159103394e-01 9.021851420402526855e-02 1.691557168960571289e-01 1.923016756772994995e-01 -3.775799646973609924e-02 4.675000440329313278e-03 2.187862694263458252e-01 -6.460582464933395386e-02 -3.191489577293395996e-01 -1.764893382787704468e-01 -1.509433798491954803e-02 -9.374631941318511963e-02 -3.021363914012908936e-01 1.069616675376892090e-01 2.946647582575678825e-03 -1.034135594964027405e-01 -2.358717322349548340e-01 2.391778491437435150e-02 2.038314789533615112e-01 -7.096822559833526611e-02 -2.194964289665222168e-01 2.693476080894470215e-01 -4.050638526678085327e-02 7.690619677305221558e-02 -2.144891470670700073e-01 6.620240956544876099e-02 1.859286427497863770e-01 -3.074990212917327881e-01 3.099981248378753662e-01 -1.165421381592750549e-01 2.512990534305572510e-01 1.041139010339975357e-02
1.728028059005737305e-01 3.203336149454116821e-02 4.548562169075012207e-01 2.261289805173873901e-01 -1.754437983036041260e-01 3.381835818290710449e-01 3.142817020416259766e-01 -3.395862504839897156e-02 -2.189992219209671021e-01 -6.133165583014488220e-02 6.533642858266830444e-02 -1.409911811351776123e-01 -2.443328052759170532e-01 1.232476085424423218e-01 -1.932995468378067017e-01 -2.948328256607055664e-01 1.775766462087631226e-01 6.844303756952285767e-02 6.474977731704711914e-02 2.707432722672820091e-03 -8.371491730213165283e-02 -1.128144487738609314e-01 8.399758487939834595e-02 -7.813315838575363159e-03 7.092179358005523682e-02 9.567414969205856323e-02 7.842643558979034424e-02 -1.119847968220710754e-01 -7.507963478565216064e-02 -1.787812262773513794e-01 2.220161110162734985e-01 6.265039741992950439e-02
-2.163212895393371582e-01 9.175906330347061157e-02 1.191770732402801514e-01 1.236439347267150879e-01 -5.845858529210090637e-02 -1.393580343574285507e-02 1.185714974999427795e-01 1.928464025259017944e-01 -2.637454569339752197e-01 -2.376849949359893799e-01 -4.674610123038291931e-02 -1.382492333650588989e-01 -3.387461304664611816e-01 2.089545875787734985e-01 -8.200298249721527100e-02 -1.076050847768783569e-01 5.110093951225280762e-02 -9.556021541357040405e-03 -8.639365434646606445e-02 5.046349763870239258e-02 -4.112955331802368164e-01 1.565498858690261841e-01 2.303394526243209839e-01 2.016018033027648926e-01 7.120867073535919189e-02 8.751538395881652832e-02 2.178966253995895386e-01 -2.428108453750610352e-01 1.292227357625961304e-01 -1.033993512392044067e-01 2.660498619079589844e-01 -1.376337856054306030e-01
-1.995057761669158936e-01 -1.943205110728740692e-02 5.922884866595268250e-02 3.958038985729217529e-02 -1.046840846538543701e-01 -1.031482405960559845e-02 2.942739129066467285e-01 4.312421754002571106e-02 -2.652502655982971191e-01 -2.563929259777069092e-01 -1.560605969280004501e-02 -3.874919563531875610e-02 -4.803844392299652100e-01 -7.244200259447097778e-02 -2.475248128175735474e-01 -2.160443663597106934e-01 6.175706163048744202e-02 1.275919377803802490e-01 -6.157697737216949463e-02 -9.797011315822601318e-02 -2.604458034038543701e-01 4.646038264036178589e-02 1.684663295745849609e-01 1.281414926052093506e-01 4.674932733178138733e-02 1.902265399694442749e-01 -5.546300858259201050e-02 -2.290883660316467285e-01 6.478516757488250732e-02 2.636035345494747162e-02 3.178912997245788574e-01 -1.589686274528503418e-01
-2.876809611916542053e-02 -1.161938533186912537e-01 1.730545759201049805e-01 2.856720983982086182e-01 1.449621170759201050e-01 4.262469112873077393e-01 1.238057762384414673e-01 -2.481114119291305542e-02 1.537428349256515503e-01 -4.281872510910034180e-02 4.944775998592376709e-02 -6.437207758426666260e-02 -7.885549962520599365e-02 -1.702299267053604126e-01 -1.119388453662395477e-02 -2.947234809398651123e-01 -2.670231647789478302e-02 -4.852380231022834778e-02 2.649454176425933838e-01 -8.763903379440307617e-02 -2.416080087423324585e-01 7.473843544721603394e-02 -1.358977891504764557e-02 1.497825235128402710e-01 1.204772666096687317e-01 -9.666375070810317993e-02 -2.497366964817047119e-01 -1.209713071584701538e-01 1.259484589099884033e-01 -3.512589335441589355e-01 -2.168856561183929443e-01 2.157729566097259521e-01
-9.487642347812652588e-02 -5.395748093724250793e-02 2.515791356563568115e-01 2.234097719192504883e-01 2.587495744228363037e-02 -5.229842662811279297e-02 1.087484136223793030e-01 2.715332433581352234e-02 -1.848723590373992920e-01 1.161022931337356567e-01 -6.915724277496337891e-02 3.823792934417724609e-01 -2.719810307025909424e-01 1.501654088497161865e-01 -1.229896992444992065e-01 -2.274243980646133423e-01 4.977643489837646484e-03 -8.971224725246429443e-02 7.370662689208984375e-02 2.710365653038024902e-01 -3.061331510543823242e-01 -5.711879581212997437e-02 4.523329436779022217e-02 2.479290515184402466e-01 -1.305788848549127579e-02 -9.393807500600814819e-02 -3.632675483822822571e-02 -1.590870469808578491e-01 1.302798390388488770e-01 -2.681147456169128418e-01 -1.055108457803726196e-01 -3.373625278472900391e-01
1.382002383470535278e-01 -4.394900053739547729e-02 1.182002723217010498e-01 1.922552436590194702e-01 -1.662534028291702271e-01 5.799808725714683533e-02 3.999837338924407959e-01 3.929981216788291931e-02 -3.054336458444595337e-02 3.619805723428726196e-02 5.052500963211059570e-02 -7.674485445022583008e-02 1.466298252344131470e-01 -3.454550355672836304e-02 1.088113114237785339e-01 -2.305803298950195312e-01 -1.425706446170806885e-01 6.972805410623550415e-02 1.016874089837074280e-01 1.580612510442733765e-01 -7.411485537886619568e-03 1.201908811926841736e-01 1.652450263500213623e-01 2.049658447504043579e-01 1.675811707973480225e-01 -2.646327316761016846e-01 3.947538323700428009e-03 -5.149799585342407227e-01 2.519796192646026611e-01 -1.784537881612777710e-01 -6.029042601585388184e-02 -1.745732575654983521e-01
6.127543002367019653e-02 -9.666142612695693970e-02 4.148898720741271973e-01 2.530741393566131592e-01 -6.420874595642089844e-02 -6.760791689157485962e-02 2.621040039230138063e-04 -3.072240054607391357e-01 2.878578379750251770e-02 -2.241242825984954834e-01 -1.418266743421554565e-01 2.223969101905822754e-01 -4.177056625485420227e-02 1.927370131015777588e-01 1.149017065763473511e-01 -1.395521759986877441e-01 -1.865303069353103638e-01 -3.389643728733062744e-01 1.708820164203643799e-01 -1.307028681039810181e-01 -1.862830519676208496e-01 -1.628920249640941620e-02 -5.369043722748756409e-02 1.104092523455619812e-01 5.045988131314516068e-03 -8.731006830930709839e-02 -5.807532742619514465e-02 -2.302957177162170410e-01 2.076401859521865845e-01 -2.148536294698715210e-01 2.365496307611465454e-01 1.153077092021703720e-02
2.107555121183395386e-01 2.315966971218585968e-02 -6.715030223131179810e-02 3.051673173904418945e-01 -2.785598635673522949e-01 -1.344333738088607788e-01 3.394597172737121582e-01 1.430624872446060181e-01 9.468548744916915894e-02 4.482808336615562439e-02 -8.494844660162925720e-03 -7.639176398515701294e-02 -1.512465327978134155e-01 -6.089661270380020142e-02 -1.163851693272590637e-01 -2.798239290714263916e-01 -2.396754473447799683e-01 -9.492915123701095581e-02 5.754689499735832214e-02 -2.955045104026794434e-01 -3.917893171310424805e-01 2.323651462793350220e-01 1.866730861365795135e-02 -1.487864404916763306e-01 -1.145144402980804443e-01 3.689504787325859070e-02 -8.967194706201553345e-02 5.555288866162300110e-02 7.728379964828491211e-02 3.455310128629207611e-03 2.581562995910644531e-01 7.367543876171112061e-02
-2.220343947410583496e-01 -1.588008552789688110e-01 1.849707365036010742e-01 1.567016392946243286e-01 1.160134747624397278e-02 2.406701594591140747e-01 3.675983846187591553e-01 -5.943655967712402344e-02 4.173085466027259827e-02 -3.437629640102386475e-01 6.856593489646911621e-02 -6.320869922637939453e-02 -1.874021142721176147e-01 -1.681419163942337036e-01 -8.999457210302352905e-02 -2.873865365982055664e-01 -2.151674181222915649e-01 -1.056125611066818237e-01 3.446260234341025352e-03 8.961375057697296143e-02 -3.054789900779724121e-01 -3.715463727712631226e-02 8.469131588935852051e-02 7.679738849401473999e-02 1.595555841922760010e-01 7.474458217620849609e-02 -5.044761672616004944e-02 -2.583555579185485840e-01 1.361138373613357544e-01 3.045876026153564453e-01 -4.234698787331581116e-02 2.469843626022338867e-02
-9.304241091012954712e-02 -4.841289669275283813e-02 1.817069947719573975e-01 1.144180353730916977e-02 -2.291484773159027100e-01 1.637792140245437622e-01 1.625034511089324951e-01 2.185756415128707886e-01 -1.708103418350219727e-01 -3.909693565219640732e-03 -3.625817224383354187e-02 -4.889250174164772034e-02 2.041947562247514725e-03 2.522541284561157227e-01 -1.416874676942825317e-01 -2.009234726428985596e-01 -6.450518220663070679e-02 1.337949633598327637e-01 -6.338700652122497559e-02 -1.700070798397064209e-01 -3.873837292194366455e-01 5.275151506066322327e-02 3.373000919818878174e-01 5.047759041190147400e-02 7.430822402238845825e-02 1.101570203900337219e-01 -7.849658280611038208e-02 -1.642342805862426758e-01 -1.285609453916549683e-01 -1.014004200696945190e-01 4.927308559417724609e-01 2.866974100470542908e-02
1.910047680139541626e-01 -1.015221178531646729e-01 -1.194055005908012390e-01 2.102172523736953735e-01 -2.123730331659317017e-01 1.060665994882583618e-01 2.374056279659271240e-01 2.422824501991271973e-01 -8.302444964647293091e-02 -1.563083529472351074e-01 7.088778074830770493e-03 6.909724324941635132e-02 1.550639569759368896e-01 -2.079668082296848297e-02 -1.521516293287277222e-01 -2.436762601137161255e-01 -3.098559975624084473e-01 5.311681702733039856e-02 7.924655824899673462e-02 -5.940787121653556824e-02 -1.224687173962593079e-01 1.572504267096519470e-02 2.521793544292449951e-01 4.024349749088287354e-01 1.137580722570419312e-01 1.932372897863388062e-02 1.243417188525199890e-01 -1.893241256475448608e-01 3.204105496406555176e-01 -2.461319267749786377e-01 2.620971761643886566e-02 -4.696774855256080627e-02
-2.079230546951293945e-01 4.823251068592071533e-02 1.512563228607177734e-01 2.714063525199890137e-01 1.674679219722747803e-01 2.098619341850280762e-01 7.071015983819961548e-02 3.879940807819366455e-01 1.215094476938247681e-01 -1.156061049550771713e-02 -4.954976588487625122e-02 -2.886984869837760925e-02 -2.753729224205017090e-01 -1.646477878093719482e-01 -2.935259640216827393e-01 -2.457197755575180054e-01 -1.370085477828979492e-01 -1.050028800964355469e-01 -1.708837896585464478e-01 -1.252819318324327469e-02 -1.648369282484054565e-01 1.122745648026466370e-01 -1.888135075569152832e-01 3.301727175712585449e-01 -8.961779624223709106e-02 -1.074975654482841492e-01 -1.875479519367218018e-01 -1.087336763739585876e-01 1.820671707391738892e-01 3.270763531327247620e-02 -7.580394297838211060e-02 1.116595268249511719e-01
2.042429894208908081e-01 -3.498763442039489746e-01 2.090293914079666138e-01 3.257556855678558350e-01 -6.084487587213516235e-02 7.666311413049697876e-02 1.606670469045639038e-01 -4.349631443619728088e-02 -1.846004873514175415e-01 -5.017099156975746155e-02 9.873770177364349365e-03 1.301503777503967285e-01 -2.439912855625152588e-01 -1.662138476967811584e-02 9.184434264898300171e-02 -2.491772025823593140e-01 -4.518299922347068787e-02 4.232521727681159973e-02 5.426163226366043091e-02 2.056196630001068115e-01 -1.685675978660583496e-01 2.768614590167999268e-01 2.653973363339900970e-02 4.754133522510528564e-01 1.456896215677261353e-01 1.297582499682903290e-02 -1.358720380812883377e-02 1.398288607597351074e-01 6.884007155895233154e-02 8.728753775358200073e-02 1.277304142713546753e-01 -1.190060675144195557e-01
-4.118580743670463562e-02 1.677819937467575073e-01 -1.035051569342613220e-01 4.024129733443260193e-02 -2.321020960807800293e-01 2.000757306814193726e-01 2.046901881694793701e-01 -1.033951044082641602e-01 6.495455652475357056e-02 2.729859948158264160e-01 3.879574686288833618e-02 -2.069071531295776367e-01 -1.364375650882720947e-01 1.365731060504913330e-01 -1.991097331047058105e-01 -2.555305361747741699e-01 1.601064205169677734e-01 -5.631284788250923157e-03 -1.788517683744430542e-01 1.427363455295562744e-01 -3.607970476150512695e-01 -1.635136455297470093e-01 6.145384162664413452e-02 -2.340129390358924866e-02 3.468661382794380188e-02 -3.682552650570869446e-02 -2.288167327642440796e-01 -4.564160704612731934e-01 1.794554591178894043e-01 -2.006537839770317078e-02 8.545035868883132935e-02 -6.051982194185256958e-02
-2.537227272987365723e-01 -3.123868629336357117e-02 3.134569227695465088e-01 4.122447073459625244e-01 1.209985241293907166e-01 1.241639778017997742e-01 2.037761062383651733e-01 2.253050170838832855e-02 -3.194170296192169189e-01 4.986388608813285828e-03 -2.335572987794876099e-01 -2.574735693633556366e-02 -9.730573743581771851e-02 -4.310347512364387512e-02 -4.976226389408111572e-02 -7.994402199983596802e-02 6.912297010421752930e-02 -7.534901797771453857e-02 2.169548720121383667e-01 -1.256348341703414917e-01 -6.720983237028121948e-02 1.063971314579248428e-02 -2.272437959909439087e-01 2.399923056364059448e-01 1.895971000194549561e-01 -2.645547986030578613e-01 -1.390672326087951660e-01 -8.895193040370941162e-02 4.350889474153518677e-02 -2.898763418197631836e-01 3.720135241746902466e-02 -9.608085453510284424e-02
-1.589537262916564941e-01 2.779870107769966125e-02 2.113101631402969360e-01 1.457778960466384888e-01 -2.192153483629226685e-01 2.732390463352203369e-01 2.191059589385986328e-01 5.952605605125427246e-02 -8.111070096492767334e-02 -1.721054166555404663e-01 1.909092515707015991e-01 1.731759868562221527e-02 9.088064730167388916e-02 -1.888792961835861206e-01 3.013325482606887817e-02 -4.532466232776641846e-01 2.282311953604221344e-02 1.044325064867734909e-02 -9.266261942684650421e-03 -4.918079078197479248e-02 -4.067498445510864258e-01 1.036031618714332581e-01 8.076629042625427246e-02 1.501533240079879761e-01 3.765410184860229492e-02 1.555723994970321655e-01 2.036827951669692993e-01 -1.829162836074829102e-01 6.331858783960342407e-02 1.494100242853164673e-01 9.299942106008529663e-02 2.581500113010406494e-01
-3.682329654693603516e-01 -2.748429216444492340e-02 2.458735406398773193e-01 7.883315533399581909e-02 -2.891967892646789551e-01 2.572888433933258057e-01 7.123090326786041260e-02 8.455692790448665619e-03 -3.098447918891906738e-01 -7.336673140525817871e-02 8.228760957717895508e-02 1.545872241258621216e-01 -3.062403500080108643e-01 1.271958202123641968e-01 -1.562537401914596558e-01 -2.371524870395660400e-01 1.237656623125076294e-01 -2.474328875541687012e-01 8.283149451017379761e-02 -1.965490281581878662e-01 -2.284027189016342163e-01 1.843639835715293884e-02 5.370625853538513184e-02 1.154989078640937805e-01 -1.202195063233375549e-01 -3.147973492741584778e-02 1.877700388431549072e-01 -1.025672163814306259e-02 1.151107400655746460e-01 -2.213453352451324463e-01 2.907740324735641479e-02 1.211101487278938293e-01
2.088482826948165894e-01 -3.569461777806282043e-02 1.367160826921463013e-01 3.505521640181541443e-02 -6.520090997219085693e-02 -1.140381693840026855e-01 1.291846334934234619e-01 1.638313531875610352e-01 3.114292770624160767e-02 9.090156294405460358e-03 -6.045528128743171692e-02 -4.305269196629524231e-02 -8.096483536064624786e-03 2.246774435043334961e-01 -1.039490401744842529e-01 -1.747622638940811157e-01 -3.191348016262054443e-01 2.354140728712081909e-01 -2.272411286830902100e-01 -1.504702568054199219e-01 -2.593529224395751953e-01 1.990956254303455353e-02 7.279395312070846558e-02 2.741739153861999512e-01 1.708564907312393188e-01 2.468942999839782715e-01 -2.573337554931640625e-01 -3.426356911659240723e-01 1.945300996303558350e-01 -2.033918052911758423e-01 1.465152800083160400e-01 -1.477373689413070679e-01
-1.289077997207641602e-01 1.092471778392791748e-01 3.671889007091522217e-02 1.736272126436233521e-01 -1.208911538124084473e-01 -1.645142436027526855e-01 2.225947827100753784e-01 -1.341971904039382935e-01 -1.143604964017868042e-01 1.012528780847787857e-02 -2.620425261557102203e-02 -3.241769596934318542e-02 -4.095301926136016846e-01 -6.679582595825195312e-02 3.277033567428588867e-02 -2.063658237457275391e-01 -8.529867231845855713e-02 2.310556825250387192e-03 6.772352010011672974e-02 1.444301307201385498e-01 -3.280665874481201172e-01 2.965495288372039795e-01 1.820915788412094116e-01 2.947505414485931396e-01 6.170214340090751648e-02 2.991525530815124512e-01 -9.293623268604278564e-03 -2.799981534481048584e-01 1.674595922231674194e-01 -4.267633706331253052e-02 2.229183614253997803e-01 1.693727634847164154e-02
-6.126121804118156433e-02 -2.207609415054321289e-01 -6.748441606760025024e-02 4.109743535518646240e-01 2.787210047245025635e-01 1.792035400867462158e-01 1.575813591480255127e-01 -2.719939220696687698e-04 -2.544074356555938721e-01 -7.902372628450393677e-02 -2.477833926677703857e-01 9.018219262361526489e-02 -2.179662883281707764e-01 -1.396208107471466064e-01 -8.041862398386001587e-02 -2.089461237192153931e-01 -1.182971596717834473e-01 3.794405981898307800e-02 1.042251214385032654e-01 2.290509827435016632e-02 1.901442371308803558e-02 -1.228482574224472046e-01 -6.866887211799621582e-02 2.196524888277053833e-01 3.334401249885559082e-01 -3.042208254337310791e-01 2.517513372004032135e-02 -1.499192267656326294e-01 -5.887254327535629272e-02 -2.020666301250457764e-01 -6.443764269351959229e-02 1.061666607856750488e-01
-1.908531785011291504e-01 -1.091469153761863708e-01 -2.977139316499233246e-02 4.334743022918701172e-01 -1.646730601787567139e-01 2.859848141670227051e-01 3.342990875244140625e-01 -8.612006902694702148e-02 -1.478510499000549316e-01 -1.840820461511611938e-01 -2.628230303525924683e-02 1.791500672698020935e-02 -2.942228019237518311e-01 -1.237919777631759644e-01 6.714423745870590210e-02 -1.828204393386840820e-01 -7.803472876548767090e-02 -9.420348703861236572e-02 -1.345803588628768921e-02 -2.302810363471508026e-02 -5.767915770411491394e-02 -1.041885092854499817e-01 -5.273601971566677094e-03 2.545539140701293945e-01 9.216330945491790771e-02 -4.770648479461669922e-02 -3.084312677383422852e-01 2.947288751602172852e-02 -6.649529933929443359e-02 2.031005620956420898e-01 1.592113524675369263e-01 2.564113438129425049e-01
-1.260563451796770096e-02 1.309139430522918701e-01 1.378237083554267883e-02 3.609072268009185791e-01 1.161878481507301331e-01 8.044404909014701843e-03 1.334782242774963379e-01 -1.717317104339599609e-01 2.499608844518661499e-01 8.096613734960556030e-02 1.611059606075286865e-01 -4.263508692383766174e-02 -2.505034208297729492e-01 -2.228762581944465637e-02 -1.784080862998962402e-01 -3.284076154232025146e-01 -2.079423666000366211e-01 7.658539712429046631e-02 -1.970908641815185547e-01 -1.039367020130157471e-01 -1.956723630428314209e-01 2.496638745069503784e-01 1.220206767320632935e-01 3.361608460545539856e-02 1.507481932640075684e-01 -2.232611775398254395e-01 -8.686659485101699829e-02 1.104973927140235901e-01 2.121490538120269775e-01 -2.927089929580688477e-01 2.259429097175598145e-01 -4.683579877018928528e-02
-2.533893883228302002e-01 -1.170376390218734741e-01 5.159669741988182068e-02 2.872516214847564697e-01 -2.370264679193496704e-01 1.277877837419509888e-01 2.218471318483352661e-01 -1.437537670135498047e-01 -8.782947808504104614e-02 -2.298349887132644653e-01 3.287495672702789307e-02 -1.493911840952932835e-03 -1.692711561918258667e-01 -1.212506070733070374e-01 1.781568080186843872e-01 -3.860556185245513916e-01 -7.551919668912887573e-02 5.589996650815010071e-02 -2.131551317870616913e-02 -3.980005905032157898e-02 -2.771771550178527832e-01 -7.048068940639495850e-02 9.631156921386718750e-02 3.637320995330810547e-01 2.631528973579406738e-01 -4.135492071509361267e-02 -4.617035016417503357e-02 1.108150333166122437e-01 -9.564284980297088623e-02 1.917834579944610596e-01 1.119872778654098511e-01 1.751982718706130981e-01
-2.125317901372909546e-01 -3.311975672841072083e-02 2.109311372041702271e-01 2.237329781055450439e-01 -2.779763191938400269e-02 1.185899674892425537e-01 3.689328134059906006e-01 -8.793383836746215820e-02 -4.866221174597740173e-02 -1.380170285701751709e-01 -1.154103502631187439e-01 -2.459907978773117065e-01 -1.645036339759826660e-01 7.709657400846481323e-02 -1.859301626682281494e-01 -3.495417535305023193e-01 -2.804485261440277100e-01 1.552419811487197876e-01 -6.672769039869308472e-02 -1.410233676433563232e-01 -1.281220316886901855e-01 6.365720182657241821e-02 1.743742525577545166e-01 4.964816384017467499e-03 1.423502415418624878e-01 -1.694308072328567505e-01 -1.730447560548782349e-01 -1.218865066766738892e-01 -1.510861366987228394e-01 6.191185675561428070e-03 2.980615496635437012e-01 1.789827197790145874e-01
1.444736495614051819e-02 1.695009768009185791e-01 -1.458103507757186890e-01 2.145344465970993042e-01 -2.743312716484069824e-02 2.838938124477863312e-02 -1.038162931799888611e-01 -2.802433911710977554e-03 -1.050451397895812988e-01 2.397942543029785156e-01 1.761465072631835938e-01 5.712812766432762146e-02 -2.803271710872650146e-01 6.489029526710510254e-02 -1.032677572220563889e-02 -2.145273834466934204e-01 -6.622693687677383423e-02 -1.663580071181058884e-03 7.487715780735015869e-02 -1.566752940416336060e-01 -4.813024699687957764e-01 1.052136644721031189e-01 -5.534451920539140701e-03 -1.725765615701675415e-01 1.422568410634994507e-01 2.236807644367218018e-01 1.071721687912940979e-01 -3.230638206005096436e-01 2.774647176265716553e-01 -2.658232748508453369e-01 -1.111665964126586914e-01 8.043750375509262085e-02
-1.052797399461269379e-02 -1.681712120771408081e-01 -2.644296288490295410e-01 1.851518303155899048e-01 -3.141387999057769775e-01 1.893002688884735107e-01 2.621384561061859131e-01 -2.357495389878749847e-02 -1.504106796346604824e-03 -1.625161319971084595e-01 -2.065956592559814453e-01 1.588653624057769775e-01 -2.032432258129119873e-01 3.606462478637695312e-02 -3.203508853912353516e-01 -1.424983143806457520e-01 -3.328970670700073242e-01 -1.225590631365776062e-01 1.399326771497726440e-01 -2.543069124221801758e-01 -3.345862030982971191e-01 -1.068478971719741821e-01 6.277177482843399048e-02 -1.160629210062325001e-03 4.573528096079826355e-02 -1.588913053274154663e-01 -4.821831535082310438e-04 -2.840926498174667358e-02 6.818707287311553955e-02 -1.461712718009948730e-01 1.328698638826608658e-02 1.095564439892768860e-01
-8.700082451105117798e-02 1.219951435923576355e-01 1.561174690723419189e-01 3.920651599764823914e-02 -9.528620541095733643e-02 -2.699598856270313263e-02 2.274408042430877686e-01 1.439910032786428928e-03 -1.819663494825363159e-01 -9.343760460615158081e-02 -9.286313503980636597e-02 -3.033080510795116425e-02 -2.837182581424713135e-01 6.586867570877075195e-02 -1.560481339693069458e-01 -2.061119079589843750e-01 1.095905434340238571e-02 1.904788613319396973e-01 1.048205420374870300e-01 1.893697082996368408e-01 -4.594387114048004150e-01 3.267357125878334045e-02 3.206808865070343018e-01 9.448412060737609863e-02 -1.329990774393081665e-01 7.665963470935821533e-02 5.787524860352277756e-03 -2.538827657699584961e-01 2.168294340372085571e-01 -1.363232880830764771e-01 3.263462781906127930e-01 1.404388695955276489e-01
3.021913580596446991e-02 -2.285059727728366852e-02 -2.091039270162582397e-01 1.697112470865249634e-01 -1.869964301586151123e-01 -9.188962727785110474e-02 2.509334385395050049e-01 4.113953560590744019e-02 2.081377208232879639e-01 8.078836649656295776e-02 2.287863194942474365e-02 1.446005553007125854e-01 4.981221631169319153e-02 1.486307829618453979e-01 -1.759863644838333130e-01 -4.156540930271148682e-01 -2.822921872138977051e-01 1.821158528327941895e-01 -2.279236465692520142e-01 -1.150068193674087524e-01 -1.270612031221389771e-01 5.658896639943122864e-02 2.747434675693511963e-01 1.871383935213088989e-01 2.778517007827758789e-01 1.301896274089813232e-01 -3.702028095722198486e-02 -7.927891612052917480e-02 1.942901760339736938e-01 -1.350270658731460571e-01 2.209556847810745239e-01 6.231254711747169495e-02
-1.819971017539501190e-02 -1.875980943441390991e-01 7.612761110067367554e-02 2.974230647087097168e-01 -2.206400334835052490e-01 7.578905671834945679e-02 4.400965273380279541e-01 -2.136232145130634308e-02 6.049723550677299500e-02 -1.866069436073303223e-01 5.828362703323364258e-02 -1.309175491333007812e-01 -2.026744186878204346e-01 -1.024620886892080307e-02 -2.026067823171615601e-01 -3.968263268470764160e-01 -7.149321585893630981e-02 2.873919606208801270e-01 -4.665843397378921509e-02 -2.344116196036338806e-02 -2.066364139318466187e-01 1.351621747016906738e-01 1.495647430419921875e-01 1.645642966032028198e-01 8.276170492172241211e-02 1.263741031289100647e-02 1.815253198146820068e-01 -1.311837416142225266e-02 -1.809283196926116943e-01 -2.052429690957069397e-02 2.017180323600769043e-01 9.001090377569198608e-02
5.088028684258460999e-02 -1.779437363147735596e-01 1.744795590639114380e-01 4.413388073444366455e-01 2.696060342714190483e-03 5.097170546650886536e-02 1.928249150514602661e-01 1.036311760544776917e-01 -4.406208172440528870e-03 1.406463980674743652e-01 1.509619317948818207e-02 2.854235470294952393e-01 1.307651866227388382e-02 -1.238201186060905457e-01 1.537558138370513916e-01 -4.445873498916625977e-01 1.394551340490579605e-02 -1.380008757114410400e-01 -1.186816766858100891e-01 -6.789273023605346680e-02 -8.526155352592468262e-02 1.795526966452598572e-02 1.080014705657958984e-01 2.708555161952972412e-01 -8.828185498714447021e-02 -2.117864638566970825e-01 -4.112441837787628174e-02 1.162279471755027771e-01 1.236946359276771545e-01 -2.878146767616271973e-01 -1.655940413475036621e-01 -1.665609329938888550e-01
7.005570083856582642e-02 -1.047250330448150635e-01 -2.214733045548200607e-03 1.361644566059112549e-01 -1.473858058452606201e-01 -3.433558717370033264e-02 1.628041416406631470e-01 6.058312207460403442e-02 1.634972989559173584e-01 -5.143374577164649963e-02 -1.442944556474685669e-01 2.134220488369464874e-02 2.359991334378719330e-02 3.270227015018463135e-01 -6.485277414321899414e-02 -3.191255331039428711e-01 -4.262822270393371582e-01 2.513946890830993652e-01 -9.694202244281768799e-02 -1.520460695028305054e-01 -1.793897002935409546e-01 -1.435246877372264862e-02 2.029625326395034790e-01 3.889333903789520264e-01 1.069044927135109901e-03 -2.484262920916080475e-02 5.831021443009376526e-02 -1.681605875492095947e-01 1.866197288036346436e-01 -2.531511485576629639e-01 1.090576723217964172e-01 5.401546880602836609e-02
1.942313015460968018e-01 -1.632825434207916260e-01 -1.175991725176572800e-02 1.914391368627548218e-01 -6.912258267402648926e-02 9.234657883644104004e-02 2.461117357015609741e-01 3.485805690288543701e-01 1.147286128252744675e-02 -4.192278534173965454e-02 -8.081863075494766235e-02 2.442933619022369385e-01 6.639085710048675537e-02 5.864358693361282349e-02 -2.914885282516479492e-01 -2.535751163959503174e-01 -2.307819873094558716e-01 2.645684219896793365e-02 -1.219533011317253113e-01 -6.484917551279067993e-02 -2.569862604141235352e-01 -4.937752708792686462e-02 2.738300561904907227e-01 3.105033338069915771e-01 -5.720082670450210571e-02 5.472605302929878235e-02 -1.735837012529373169e-01 -1.032140329480171204e-01 1.116383597254753113e-01 -2.791180908679962158e-01 2.406658791005611420e-02 -1.652687042951583862e-01
-2.113536931574344635e-02 -4.242702573537826538e-02 2.192429155111312866e-01 2.748658955097198486e-01 6.818292289972305298e-02 1.716136485338211060e-01 1.044345647096633911e-01 1.777311265468597412e-01 -8.572273701429367065e-02 1.242657899856567383e-01 -1.068496257066726685e-01 3.829623460769653320e-01 -1.391090601682662964e-01 -7.523642387241125107e-03 1.582027673721313477e-01 -1.949046999216079712e-01 -1.799172908067703247e-02 -2.292624115943908691e-02 -3.449468314647674561e-02 1.894721388816833496e-01 -4.185005724430084229e-01 -9.958909451961517334e-02 1.524218618869781494e-01 1.168492734432220459e-01 1.653235107660293579e-01 -4.012129269540309906e-03 -7.351481914520263672e-02 -6.782311946153640747e-02 2.691952586174011230e-01 -3.373931944370269775e-01 -6.931400299072265625e-02 -2.142554819583892822e-01
1.969792507588863373e-02 -2.941639125347137451e-01 1.540013998746871948e-01 4.813920259475708008e-01 -7.225090265274047852e-02 5.777746438980102539e-02 4.722201079130172729e-02 -8.406240493059158325e-02 -1.306582391262054443e-01 -3.342394828796386719e-01 -3.297747299075126648e-02 -9.454630315303802490e-02 -1.052743494510650635e-01 -1.209904029965400696e-01 -1.344645470380783081e-01 -1.981247812509536743e-01 -2.751941382884979248e-01 -8.183287084102630615e-02 1.039497032761573792e-01 8.732748776674270630e-02 -3.572118580341339111e-01 5.661880597472190857e-02 1.877964735031127930e-01 1.294611096382141113e-01 -7.554741948843002319e-02 3.940833732485771179e-02 7.058157026767730713e-02 -3.081036508083343506e-01 -1.242323890328407288e-01 2.091254480183124542e-02 8.385325968265533447e-02 6.429805606603622437e-02
-9.002173691987991333e-02 -2.427776753902435303e-01 4.877682402729988098e-02 7.539488375186920166e-02 1.864182204008102417e-01 1.913787722587585449e-01 2.603197097778320312e-01 -2.060059830546379089e-02 2.340448498725891113e-01 9.364043921232223511e-02 1.914963126182556152e-01 -1.723646968603134155e-01 -3.160309046506881714e-02 -9.886424988508224487e-02 4.136426001787185669e-02 -3.744677007198333740e-01 -8.928943425416946411e-02 -1.959099434316158295e-02 1.786487996578216553e-01 -1.341292113065719604e-01 -2.865965664386749268e-01 -2.600055374205112457e-02 1.402282528579235077e-02 1.786103844642639160e-01 2.693825066089630127e-01 -1.574520021677017212e-01 -1.108033135533332825e-01 -1.229913085699081421e-01 2.859375178813934326e-01 -1.802987307310104370e-01 -2.713540196418762207e-01 1.298073083162307739e-01
-4.042133688926696777e-02 7.476008683443069458e-02 4.121012613177299500e-02 2.272200435400009155e-01 -1.234745532274246216e-01 2.025878243148326874e-02 3.488999903202056885e-01 5.633726716041564941e-02 8.624678105115890503e-02 1.471712291240692139e-01 9.210687130689620972e-02 -1.185795292258262634e-01 -1.062870398163795471e-01 -6.736391782760620117e-02 -1.760430447757244110e-02 -2.123939543962478638e-01 -7.383183389902114868e-02 1.565353274345397949e-01 -7.967069745063781738e-02 4.383956268429756165e-02 -1.126328855752944946e-01 4.335836172103881836e-01 -9.455496072769165039e-02 2.584877908229827881e-01 1.755784898996353149e-01 5.271113291382789612e-02 -7.354146987199783325e-02 -2.998129129409790039e-01 3.940491378307342529e-01 -7.524861395359039307e-02 -2.137289643287658691e-01 -1.892327368259429932e-01
3.785480186343193054e-02 -9.924296289682388306e-02 -9.558904170989990234e-02 3.380548581480979919e-02 4.058437887579202652e-03 -2.338604815304279327e-02 2.579164505004882812e-01 1.937450617551803589e-01 -1.100570708513259888e-02 -7.398695498704910278e-02 -2.189168035984039307e-01 -6.209766492247581482e-02 9.476160258054733276e-02 1.739827692508697510e-01 -1.241807918995618820e-02 -3.997449278831481934e-01 -2.638879716396331787e-01 2.887718379497528076e-01 -1.498588621616363525e-01 -8.171000331640243530e-02 -1.072155088186264038e-01 -1.238623037934303284e-01 1.270240396261215210e-01 1.423275172710418701e-01 1.473553180694580078e-01 -2.051445282995700836e-02 -1.870830357074737549e-02 -1.877876073122024536e-01 3.391696512699127197e-01 -3.241207003593444824e-01 2.584048509597778320e-01 -1.650424301624298096e-01
-2.487355470657348633e-02 1.378543823957443237e-01 2.015576362609863281e-01 3.175051882863044739e-02 3.258258849382400513e-02 2.126692086458206177e-01 -2.704001963138580322e-02 -1.197413206100463867e-01 -7.552905380725860596e-02 2.678138173450861359e-07 1.561675667762756348e-01 -1.945506930351257324e-01 -3.471778035163879395e-01 -7.251916080713272095e-02 1.256694644689559937e-01 -2.125050574541091919e-01 -1.494401842355728149e-01 -1.248099580407142639e-01 -1.430544108152389526e-01 -1.647940874099731445e-01 -3.539036512374877930e-01 -2.190461903810501099e-01 -9.423375874757766724e-02 2.598308324813842773e-01 -1.125310733914375305e-02 -1.226960420608520508e-01 2.609021663665771484e-01 -1.838037669658660889e-01 2.202804237604141235e-01 -1.671136319637298584e-01 2.509767115116119385e-01 1.762733161449432373e-01
5.793865770101547241e-02 -9.832847863435745239e-02 2.041103839874267578e-01 2.692105472087860107e-01 -1.511815488338470459e-01 -4.106648638844490051e-02 3.088500201702117920e-01 -8.214305341243743896e-02 -2.164084017276763916e-01 4.793240502476692200e-02 -1.850111633539199829e-01 2.585721909999847412e-01 -2.839891910552978516e-01 -3.013019263744354248e-02 2.935537137091159821e-02 -2.091656029224395752e-01 -1.460723876953125000e-01 1.426923274993896484e-01 1.011799350380897522e-01 -3.444727137684822083e-02 -3.203115165233612061e-01 -9.005280584096908569e-02 -3.733708858489990234e-01 9.649752080440521240e-02 -8.382952213287353516e-02 -9.528458863496780396e-02 -4.015240818262100220e-02 1.064285933971405029e-01 2.293041348457336426e-01 -2.492605745792388916e-01 -1.160209029912948608e-01 2.435821341350674629e-03
-1.015606243163347244e-02 -1.378315091133117676e-01 3.821830153465270996e-01 2.582192122936248779e-01 -1.667919456958770752e-01 -6.539199501276016235e-02 9.148535877466201782e-02 -3.798888996243476868e-02 5.749901756644248962e-03 -2.195642292499542236e-01 -3.160161972045898438e-01 2.345788031816482544e-01 -1.225877404212951660e-01 -6.819161027669906616e-02 -4.397078603506088257e-02 -2.931269109249114990e-01 -4.489602521061897278e-03 -1.628181040287017822e-01 -2.099879086017608643e-02 -2.031197994947433472e-01 -1.012893579900264740e-02 7.926665246486663818e-03 1.890329760499298573e-03 2.690012566745281219e-02 -6.426045298576354980e-02 5.834707617759704590e-02 -6.111197918653488159e-02 -3.631510958075523376e-02 4.381262958049774170e-01 -3.303718566894531250e-01 1.324282139539718628e-01 -1.234277561306953430e-01
-1.862289011478424072e-01 -1.039922609925270081e-01 2.868635356426239014e-01 1.300473958253860474e-01 -9.316680580377578735e-02 1.237157732248306274e-01 7.448227703571319580e-02 9.010408073663711548e-02 -1.444278657436370850e-01 1.671762168407440186e-01 -2.754218578338623047e-01 2.233203500509262085e-01 -2.508884966373443604e-01 -7.993765920400619507e-02 -1.204282119870185852e-01 -4.236785471439361572e-01 -2.046020925045013428e-01 -1.117943078279495239e-01 5.661588907241821289e-02 -3.329937905073165894e-02 -1.078057810664176941e-01 2.448411658406257629e-02 -1.841871738433837891e-01 2.595407962799072266e-01 -9.333692491054534912e-02 -1.223953515291213989e-01 -2.025926560163497925e-01 1.240148544311523438e-01 2.956179678440093994e-01 -1.924459040164947510e-01 -5.000096186995506287e-02 2.340793050825595856e-02
-3.015546202659606934e-01 -1.575278639793395996e-01 2.485573291778564453e-02 2.132667005062103271e-01 -1.164622306823730469e-01 1.435372084379196167e-01 3.326300084590911865e-01 -2.491695620119571686e-02 -1.773819327354431152e-01 2.372258156538009644e-02 1.667364835739135742e-01 1.346825738437473774e-03 -2.671200782060623169e-02 2.692747414112091064e-01 -1.738108843564987183e-01 -2.403163611888885498e-01 -1.523250192403793335e-01 1.711876839399337769e-01 -4.973699524998664856e-02 -2.630651928484439850e-02 -3.855448365211486816e-01 2.131321579217910767e-01 -1.440478563308715820e-01 8.091577328741550446e-03 -1.400100886821746826e-01 -1.737806200981140137e-01 7.149039953947067261e-02 -2.292238771915435791e-01 -2.254376001656055450e-02 9.918747842311859131e-02 2.857384085655212402e-01 -4.118170961737632751e-02
1.105177402496337891e-01 -3.707832694053649902e-01 2.009507715702056885e-01 2.129663974046707153e-01 -4.499908909201622009e-02 4.812962934374809265e-02 1.057327613234519958e-01 -2.037672549486160278e-01 -1.565559357404708862e-01 -9.334056079387664795e-02 1.789947301149368286e-01 1.469921786338090897e-02 -2.332895845174789429e-01 -1.645051836967468262e-01 -1.705223172903060913e-01 -2.192340344190597534e-01 1.399745978415012360e-02 -1.532733440399169922e-01 1.515174657106399536e-01 -1.124330088496208191e-01 -3.420451283454895020e-01 -1.647055596113204956e-01 2.690641283988952637e-01 1.917328834533691406e-01 -2.584347724914550781e-01 1.131225526332855225e-01 -2.412888258695602417e-01 -1.069315150380134583e-01 -1.004225984215736389e-01 -6.334196776151657104e-02 7.739631831645965576e-02 3.909882903099060059e-02
-2.555618286132812500e-01 1.588384211063385010e-01 1.555957496166229248e-01 2.307541370391845703e-01 4.909801855683326721e-02 2.090409547090530396e-01 9.882190823554992676e-02 4.337210580706596375e-02 -1.693331897258758545e-01 -1.582758575677871704e-01 3.959487974643707275e-01 9.388872981071472168e-02 -1.455500721931457520e-01 -1.704727113246917725e-02 1.145508661866188049e-01 -3.577292263507843018e-01 -6.042451038956642151e-02 -7.796611636877059937e-02 -1.937469989061355591e-01 -2.811841666698455811e-01 -2.537726759910583496e-01 2.731837034225463867e-01 -4.442134872078895569e-02 3.026927411556243896e-01 6.521418690681457520e-02 3.020450472831726074e-02 -1.331370025873184204e-01 4.043055325746536255e-02 8.094724616967141628e-04 -6.870276480913162231e-02 6.089604925364255905e-03 6.419383734464645386e-02
4.978397488594055176e-02 -7.148587703704833984e-02 1.625496447086334229e-01 2.204553037881851196e-01 8.229222148656845093e-02 -3.627728670835494995e-02 5.817244574427604675e-02 1.471654325723648071e-01 -9.563387930393218994e-02 -6.849286705255508423e-02 3.111424446105957031e-01 -5.404299870133399963e-02 -1.805200278759002686e-01 -5.058351438492536545e-03 -2.838463522493839264e-02 -3.716412484645843506e-01 -2.072727680206298828e-01 -2.043976336717605591e-01 -1.587143726646900177e-02 1.872888952493667603e-01 -3.177756667137145996e-01 4.559742659330368042e-02 2.128949910402297974e-01 3.982099592685699463e-01 9.111248701810836792e-02 -1.259915381669998169e-01 2.234301418066024780e-01 -6.447451561689376831e-02 4.318021610379219055e-02 -6.462609767913818359e-02 7.305561006069183350e-02 2.872254848480224609e-01
-5.883061885833740234e-02 -1.192309409379959106e-01 1.410506814718246460e-01 4.193025529384613037e-01 -3.481370210647583008e-01 1.034048497676849365e-01 1.759117543697357178e-01 -5.064924061298370361e-02 -9.739239513874053955e-02 -1.915233731269836426e-01 -1.536937505006790161e-01 9.523385763168334961e-02 -1.900057941675186157e-01 -1.909904330968856812e-01 1.118411496281623840e-01 -1.368914097547531128e-01 -7.196926325559616089e-02 -3.134629726409912109e-01 2.486240305006504059e-02 2.524166703224182129e-01 -1.147200912237167358e-01 -9.251809865236282349e-02 2.265997678041458130e-01 -4.196461290121078491e-02 -6.208634749054908752e-02 -1.109995469450950623e-01 -1.312219649553298950e-01 -1.681879609823226929e-01 8.492296189069747925e-02 1.023775488138198853e-01 3.404831290245056152e-01 -2.494812943041324615e-02
3.946416452527046204e-02 3.595853224396705627e-02 7.839582860469818115e-02 3.963739573955535889e-01 2.356434017419815063e-01 -2.207726985216140747e-01 1.823341548442840576e-01 -3.149797767400741577e-02 -2.075886875391006470e-01 1.552812382578849792e-02 -1.044504866003990173e-01 3.315707147121429443e-01 -3.541527986526489258e-01 -5.120299756526947021e-02 -2.131803035736083984e-01 -2.430945187807083130e-01 1.482337266206741333e-01 -3.743921965360641479e-02 1.925635337829589844e-01 1.864001154899597168e-02 -1.865905970335006714e-01 8.605995215475559235e-03 3.899935865774750710e-03 1.612409204244613647e-01 2.233757078647613525e-01 -1.059214100241661072e-01 -2.625507712364196777e-01 -4.976757243275642395e-02 1.169605478644371033e-01 -1.701679080724716187e-01 -1.358801312744617462e-02 -3.950765356421470642e-02
1.080968752503395081e-01 -8.403951674699783325e-02 -3.188648447394371033e-02 3.150143474340438843e-02 -7.885704934597015381e-02 2.279464453458786011e-01 1.774538308382034302e-01 2.569101154804229736e-01 -9.865337982773780823e-03 -1.303188055753707886e-01 -6.722570955753326416e-02 -1.226142421364784241e-01 -8.324199356138706207e-03 4.724623635411262512e-02 -5.967470258474349976e-02 -2.092689573764801025e-01 -3.534587919712066650e-01 7.739365845918655396e-02 -1.797048598527908325e-01 -1.292474716901779175e-01 -3.430058360099792480e-01 -6.292318552732467651e-02 2.322919517755508423e-01 3.269564509391784668e-01 1.759269386529922485e-01 -3.096259385347366333e-02 1.230470463633537292e-01 -2.002166211605072021e-01 3.720060288906097412e-01 -3.220941126346588135e-02 -2.972818352282047272e-02 -2.178134769201278687e-01
-3.036748468875885010e-01 3.568557649850845337e-02 1.348606497049331665e-01 1.984243690967559814e-01 -1.691146045923233032e-01 3.873471915721893311e-01 1.204802542924880981e-01 -8.355217054486274719e-03 -2.153762727975845337e-01 -1.830543726682662964e-01 1.568350344896316528e-01 1.039797067642211914e-01 9.936835616827011108e-02 -9.345414489507675171e-02 -5.106545239686965942e-02 -5.765040516853332520e-01 4.953960701823234558e-02 2.842145040631294250e-02 2.392935007810592651e-02 -2.831412479281425476e-02 -2.507042884826660156e-01 5.960041657090187073e-02 5.792865157127380371e-02 4.241333156824111938e-02 1.970915198326110840e-01 1.515254676342010498e-01 1.591029614210128784e-01 -1.014236807823181152e-01 5.821091681718826294e-02 -4.616745864041149616e-04 6.844864040613174438e-02 7.192589342594146729e-02
-6.992055475711822510e-02 -1.176224946975708008e-01 4.151742160320281982e-01 2.265800684690475464e-01 -7.878824323415756226e-02 1.248971596360206604e-01 1.372802257537841797e-01 -1.189183443784713745e-01 -2.313367724418640137e-01 2.533424831926822662e-02 -1.821360439062118530e-01 3.409337997436523438e-01 -1.943556070327758789e-01 -3.461051965132355690e-03 -1.688652858138084412e-02 -3.144061863422393799e-01 -1.610994935035705566e-01 -2.481617964804172516e-02 7.230768352746963501e-02 -6.541794165968894958e-03 -3.212939202785491943e-01 2.956382930278778076e-02 -2.066410034894943237e-01 1.050711721181869507e-01 -4.708876367658376694e-03 2.801071852445602417e-02 -2.340094000101089478e-01 6.167543306946754456e-02 3.149880766868591309e-01 -8.984163403511047363e-02 -4.732313007116317749e-02 -6.082130968570709229e-02
-1.113219112157821655e-01 -2.539302706718444824e-01 4.931071028113365173e-02 2.578477263450622559e-01 7.592429220676422119e-02 -1.245081517845392227e-02 3.207930922508239746e-01 1.429973542690277100e-01 2.036916092038154602e-03 -6.253837794065475464e-02 -3.795119747519493103e-02 4.437848627567291260e-01 -2.606838643550872803e-01 1.546438485383987427e-01 1.363511979579925537e-01 -3.734346628189086914e-01 -1.124278604984283447e-01 -7.446039933711290359e-03 -1.475722789764404297e-01 8.372576534748077393e-02 -1.666177362203598022e-01 2.151734232902526855e-01 1.690797507762908936e-01 1.252851188182830811e-01 2.091857194900512695e-01 -1.320714503526687622e-01 4.805593937635421753e-02 -1.117636635899543762e-01 -4.785252362489700317e-02 -1.010253727436065674e-01 -2.601716667413711548e-02 -1.539947241544723511e-01
-3.922398388385772705e-01 -2.300791069865226746e-02 1.055185645818710327e-01 8.063554018735885620e-02 -1.111343801021575928e-01 -1.316217482089996338e-01 2.544124126434326172e-01 -2.212955504655838013e-01 -7.914470136165618896e-02 -1.741344481706619263e-01 1.575585603713989258e-01 -3.841597214341163635e-02 -1.990846991539001465e-01 3.600336611270904541e-02 -1.633143424987792969e-01 -1.861151307821273804e-01 9.535996615886688232e-02 -1.694343537092208862e-01 -3.991330787539482117e-02 1.539336889982223511e-02 -4.021777510643005371e-01 -7.209042459726333618e-02 4.318803176283836365e-02 1.713589280843734741e-01 -1.857097074389457703e-02 2.341812849044799805e-01 -9.489613026380538940e-02 -3.367767632007598877e-01 -7.995263673365116119e-03 -4.461244121193885803e-02 2.509220540523529053e-01 1.976129710674285889e-01
1.138183400034904480e-01 -2.285589873790740967e-01 4.957122355699539185e-02 3.200695216655731201e-01 -5.887316912412643433e-02 7.219261676073074341e-02 1.054151579737663269e-01 -2.204401791095733643e-01 -4.018351808190345764e-02 8.014362305402755737e-02 -1.298234462738037109e-01 1.955932527780532837e-01 -1.596213728189468384e-01 -8.317845314741134644e-02 5.430277809500694275e-02 -3.813722431659698486e-01 -6.762117147445678711e-02 -1.853725761175155640e-01 1.047622710466384888e-01 1.928566247224807739e-01 -1.074328646063804626e-01 7.914917171001434326e-02 3.233748972415924072e-01 2.312758117914199829e-01 2.756110727787017822e-01 2.564709484577178955e-01 -2.683443129062652588e-01 -1.586503908038139343e-02 1.962843239307403564e-01 -1.219157036393880844e-02 2.525496855378150940e-02 -3.600848093628883362e-02
-1.304741501808166504e-01 6.772192567586898804e-02 3.413892090320587158e-01 2.301788479089736938e-01 -8.419447392225265503e-02 -9.711987525224685669e-02 2.427474595606327057e-02 -1.322702169418334961e-01 -2.460571378469467163e-01 2.164916545152664185e-01 -7.567439973354339600e-02 2.815829776227474213e-02 -9.655784815549850464e-02 -2.652182579040527344e-01 -1.776362508535385132e-01 -2.314050197601318359e-01 1.135578975081443787e-01 -9.187007322907447815e-03 -7.933639734983444214e-02 -5.973563715815544128e-02 -3.386130928993225098e-01 3.191717714071273804e-02 9.340509027242660522e-02 3.032202422618865967e-01 -1.588493883609771729e-01 -1.774100065231323242e-01 -1.207739636301994324e-01 -2.361913025379180908e-01 9.667041897773742676e-02 2.730310261249542236e-01 -2.034798562526702881e-01 6.319903582334518433e-02
3.039472699165344238e-01 6.115928292274475098e-02 1.354463994503021240e-01 1.717278659343719482e-01 -1.422760635614395142e-02 1.137864440679550171e-01 4.267639517784118652e-01 2.270611375570297241e-01 -1.191833913326263428e-01 4.022720828652381897e-02 -1.334082633256912231e-01 1.161265075206756592e-01 8.425247669219970703e-02 1.038126833736896515e-02 5.710478127002716064e-02 -2.888798713684082031e-01 -1.581788957118988037e-01 -2.042415291070938110e-01 -5.749926343560218811e-02 -1.236713901162147522e-01 -9.395264089107513428e-02 -2.541879117488861084e-01 9.138803184032440186e-02 2.604215145111083984e-01 9.586052037775516510e-03 1.606876552104949951e-01 -5.347268283367156982e-02 -1.227095946669578552e-01 2.642687559127807617e-01 -2.744134664535522461e-01 3.512018173933029175e-02 -2.074400633573532104e-01
-5.810281634330749512e-02 -1.314751356840133667e-01 2.330329865217208862e-01 2.529694139957427979e-01 1.996590755879878998e-02 1.142401024699211121e-01 3.248723745346069336e-01 -9.527347236871719360e-02 -8.124328404664993286e-02 2.894059419631958008e-01 1.459647119045257568e-01 4.392349421977996826e-01 7.290618121623992920e-02 -1.000434085726737976e-01 -5.574748665094375610e-02 -1.562561988830566406e-01 -1.546287089586257935e-01 1.308618336915969849e-01 1.106203570961952209e-01 -9.405166842043399811e-03 -1.586782634258270264e-01 2.837825566530227661e-02 1.711221486330032349e-01 1.345203220844268799e-01 2.202491015195846558e-01 -2.002883553504943848e-01 5.607449635863304138e-02 -1.726334393024444580e-01 7.067653536796569824e-02 -2.429984211921691895e-01 1.041715964674949646e-01 -2.496900260448455811e-01
3.196748346090316772e-02 7.503381371498107910e-02 1.124586686491966248e-01 1.420581787824630737e-01 -2.965678870677947998e-01 2.234295010566711426e-02 1.891235262155532837e-01 -5.553013645112514496e-03 5.401186272501945496e-02 2.603407204151153564e-01 3.276238739490509033e-01 -1.243254914879798889e-01 -1.824170798063278198e-01 2.352597266435623169e-01 -3.908205926418304443e-01 -1.405425220727920532e-01 1.927674002945423126e-02 -4.054241254925727844e-02 -1.655492633581161499e-01 1.349490582942962646e-01 -3.750165998935699463e-01 -1.348713189363479614e-01 6.289992481470108032e-03 3.624250181019306183e-03 -7.367172092199325562e-02 -1.233728304505348206e-01 -2.147507220506668091e-01 -2.906083166599273682e-01 6.260431557893753052e-02 -1.209265291690826416e-01 4.879809916019439697e-02 5.485240742564201355e-02
-2.394664585590362549e-01 1.192499175667762756e-01 -1.497935876250267029e-02 1.297786235809326172e-01 -4.911047965288162231e-02 6.338792294263839722e-02 1.940017640590667725e-01 4.889630153775215149e-02 -1.813026666641235352e-01 -1.418272703886032104e-01 1.649699807167053223e-01 -6.798861175775527954e-02 -1.165148392319679260e-01 9.766648709774017334e-02 1.275847703218460083e-01 -2.423244714736938477e-01 1.528823822736740112e-01 1.336909830570220947e-01 2.437208592891693115e-01 5.539282411336898804e-02 -5.877283215522766113e-01 -6.053197011351585388e-02 1.437688916921615601e-01 1.002363711595535278e-01 1.935123279690742493e-02 2.111305594444274902e-01 -6.362369656562805176e-02 1.483078394085168839e-02 3.036477565765380859e-01 8.896423876285552979e-02 1.712740957736968994e-01 1.406565308570861816e-01
-8.018194884061813354e-02 -1.842289716005325317e-01 3.805767595767974854e-01 2.593873739242553711e-01 -1.713790595531463623e-01 2.633905708789825439e-01 -2.037787251174449921e-02 -6.716345250606536865e-02 -1.501024812459945679e-01 4.436947032809257507e-02 -6.972994655370712280e-02 1.476050764322280884e-01 -1.326454132795333862e-01 -3.463287279009819031e-02 -1.581670492887496948e-01 -2.831350862979888916e-01 -2.939755618572235107e-01 5.905018653720617294e-03 8.064574748277664185e-02 -1.839943230152130127e-02 -2.813647091388702393e-01 2.062733769416809082e-01 6.780422478914260864e-02 1.341518461704254150e-01 -7.687771320343017578e-02 9.277155995368957520e-02 -3.827864676713943481e-02 3.020284697413444519e-02 8.389076590538024902e-02 -2.328119054436683655e-02 4.248051047325134277e-01 -1.617781519889831543e-01
-3.686932101845741272e-02 -6.964664906263351440e-02 2.231023907661437988e-01 3.451052010059356689e-01 7.613860070705413818e-02 -8.046357892453670502e-03 1.093940585851669312e-01 -2.968661487102508545e-01 -2.785379886627197266e-01 -3.855220600962638855e-02 -2.090849131345748901e-01 2.680338621139526367e-01 -2.958032190799713135e-01 2.830342575907707214e-02 -2.596201300621032715e-01 -6.931009143590927124e-02 -9.404353052377700806e-02 -4.785569012165069580e-02 1.582505106925964355e-01 -6.745718419551849365e-02 -2.396257519721984863e-01 -6.670480966567993164e-02 -7.173301279544830322e-02 1.797773838043212891e-01 2.276667505502700806e-01 -2.586829960346221924e-01 -9.558052569627761841e-02 2.077107504010200500e-02 2.424363791942596436e-01 -1.617023944854736328e-01 2.052003145217895508e-02 1.004987657070159912e-01
-2.456389218568801880e-01 -2.561559528112411499e-02 3.869880363345146179e-02 6.399665772914886475e-02 9.630158543586730957e-02 1.958504468202590942e-01 2.637135684490203857e-01 -2.967223711311817169e-02 -2.050166130065917969e-01 -2.429958432912826538e-01 3.910637199878692627e-01 -1.264502257108688354e-01 -2.820965051651000977e-01 -2.064322233200073242e-01 -1.468022614717483521e-01 -2.387531399726867676e-01 1.912387274205684662e-02 -1.064592823386192322e-01 1.968673244118690491e-02 -3.241692483425140381e-02 -2.788892686367034912e-01 -8.163379877805709839e-02 -1.834145374596118927e-02 3.085112273693084717e-01 1.211799904704093933e-01 -6.311726570129394531e-02 -7.614962011575698853e-02 -6.683719903230667114e-02 5.312361940741539001e-02 -2.105744034051895142e-01 2.021830379962921143e-01 1.858410686254501343e-01
-1.492245942354202271e-01 -1.058875992894172668e-01 -1.984377019107341766e-02 2.725690901279449463e-01 8.555606752634048462e-02 3.269149363040924072e-01 1.835490018129348755e-01 -1.338598728179931641e-01 -1.254299730062484741e-01 -1.507107168436050415e-01 3.047169148921966553e-01 -1.249560788273811340e-01 -2.060438245534896851e-01 6.670643389225006104e-02 6.596025079488754272e-02 -2.363328188657760620e-01 1.726961433887481689e-01 -4.042002931237220764e-02 5.998370796442031860e-02 4.655561596155166626e-02 -3.024459481239318848e-01 2.090562433004379272e-01 1.537252366542816162e-01 3.707452416419982910e-01 2.331672310829162598e-01 -7.248741388320922852e-02 -1.462704986333847046e-01 -1.833874732255935669e-02 2.201497703790664673e-01 8.863807469606399536e-02 -2.807680144906044006e-02 -7.839427329599857330e-03
5.851012840867042542e-02 6.330994516611099243e-02 -5.993799492716789246e-02 9.655066579580307007e-02 -9.511135518550872803e-02 1.336306780576705933e-01 6.224287301301956177e-02 9.901636093854904175e-02 -1.055117696523666382e-01 1.618648320436477661e-01 3.048895113170146942e-02 -1.858584880828857422e-01 -9.835732169449329376e-03 -1.799868792295455933e-01 -3.334206342697143555e-01 -1.744632720947265625e-01 1.983502954244613647e-01 -8.631319552659988403e-02 -1.976007819175720215e-01 -3.151186406612396240e-01 -2.895677983760833740e-01 -2.316066026687622070e-01 -1.184290274977684021e-01 -8.236845582723617554e-02 2.541595995426177979e-01 -8.840119838714599609e-02 -1.028079539537429810e-01 -3.188254535198211670e-01 2.652992010116577148e-01 -2.848069965839385986e-01 6.227709352970123291e-02 9.337957203388214111e-02
3.359215706586837769e-02 -2.231798917055130005e-01 2.925705909729003906e-01 2.049604654312133789e-01 3.943699225783348083e-02 1.503023654222488403e-01 -8.711110800504684448e-03 3.265534713864326477e-02 -4.010521173477172852e-01 2.658958919346332550e-02 1.211693957448005676e-01 -2.400639466941356659e-02 -2.576342821121215820e-01 -4.088947549462318420e-02 8.525071665644645691e-03 -4.030695855617523193e-01 -1.883915662765502930e-01 2.616359479725360870e-02 -2.505743503570556641e-02 -2.253034152090549469e-02 -3.596807122230529785e-01 1.321708709001541138e-01 1.234587579965591431e-01 -3.527805209159851074e-02 -7.181774824857711792e-02 6.805846095085144043e-02 -8.059864491224288940e-02 -3.003913722932338715e-02 -1.039917618036270142e-01 -2.082950621843338013e-01 3.275970816612243652e-01 -9.709767997264862061e-02
1.064684689044952393e-01 -3.127984330058097839e-02 -1.557625383138656616e-01 2.341225296258926392e-01 -8.837999403476715088e-02 7.044925540685653687e-02 1.809120476245880127e-01 5.756260827183723450e-03 1.028183940798044205e-02 -9.723298996686935425e-02 -8.733763545751571655e-02 5.769085139036178589e-02 1.434719413518905640e-01 3.680113554000854492e-01 -3.416339308023452759e-02 -2.435984760522842407e-01 -4.300797879695892334e-01 7.231176644563674927e-02 -1.855662465095520020e-01 -1.183101460337638855e-01 -3.722116053104400635e-01 -9.788674861192703247e-02 1.042836755514144897e-01 2.856391966342926025e-01 2.119252458214759827e-02 7.465895265340805054e-02 -8.809038996696472168e-02 -1.935078054666519165e-01 1.007682234048843384e-01 -2.669612467288970947e-01 2.325233630836009979e-02 -1.167265921831130981e-01
-1.899890303611755371e-01 1.435010433197021484e-01 3.301849663257598877e-01 2.683714330196380615e-01 -1.991710662841796875e-01 -1.118608266115188599e-01 1.858176440000534058e-01 -1.455881893634796143e-01 -1.221405863761901855e-01 1.501437127590179443e-01 -4.950584098696708679e-02 8.601088076829910278e-02 9.785411506891250610e-02 7.341360300779342651e-02 6.224236637353897095e-02 -2.259625792503356934e-01 -2.184021472930908203e-01 2.224146574735641479e-01 -3.775698319077491760e-02 -7.305879145860671997e-02 -2.554307878017425537e-01 -2.252428680658340454e-01 7.626935839653015137e-02 7.459018379449844360e-02 -1.631727516651153564e-01 7.735671103000640869e-02 8.911442756652832031e-02 2.131947316229343414e-02 2.462239265441894531e-01 -3.705417513847351074e-01 -2.594850957393646240e-02 2.574003636837005615e-01
-6.892477720975875854e-02 -1.710339039564132690e-01 5.419443920254707336e-02 1.718935668468475342e-01 -4.218783602118492126e-02 3.368079066276550293e-01 9.800159186124801636e-02 1.527152657508850098e-01 -2.536378502845764160e-01 4.008845090866088867e-01 4.081638180650770664e-04 2.401500940322875977e-01 -6.273621320724487305e-02 6.348517537117004395e-02 5.329997837543487549e-02 -2.925013601779937744e-01 4.160294309258460999e-03 7.179576158523559570e-02 -2.159567363560199738e-02 -5.434260517358779907e-02 -3.723210096359252930e-01 1.513874530792236328e-01 1.999212950468063354e-01 5.753579735755920410e-02 3.242452070116996765e-02 -3.089600503444671631e-01 5.250296741724014282e-02 -1.738266646862030029e-01 7.346346229314804077e-02 -1.540222913026809692e-01 -5.705135315656661987e-02 -1.761362552642822266e-01
-9.879972040653228760e-02 -5.041015893220901489e-02 4.764482006430625916e-02 1.529412418603897095e-01 -4.928008094429969788e-02 6.114560738205909729e-02 2.078703045845031738e-01 -2.457861229777336121e-02 -1.861990988254547119e-01 -4.228761419653892517e-02 -5.864310264587402344e-02 -1.271190792322158813e-01 -1.524645555764436722e-02 2.640113234519958496e-01 -2.679634392261505127e-01 -3.272980451583862305e-01 -9.983279556035995483e-02 -1.404742430895566940e-02 -6.735221296548843384e-02 -2.299131155014038086e-01 -4.142033159732818604e-01 5.422424525022506714e-02 4.310686588287353516e-01 1.228515431284904480e-01 1.428978284820914268e-03 1.521176695823669434e-01 2.805567085742950439e-01 -9.474320709705352783e-02 -7.239868398755788803e-03 -6.312382221221923828e-02 2.188251912593841553e-01 3.749949485063552856e-02
1.783306151628494263e-01 -9.687944501638412476e-02 -2.373629808425903320e-02 1.905344724655151367e-01 -1.731333732604980469e-01 3.623671084642410278e-02 2.152175605297088623e-01 2.041922956705093384e-01 -1.167920604348182678e-01 -1.328349560499191284e-01 -1.335935890674591064e-01 -6.420150399208068848e-02 1.053938493132591248e-01 1.753333397209644318e-02 -2.688134014606475830e-01 -2.268928885459899902e-01 -2.296643257141113281e-01 1.916449400596320629e-03 4.724758490920066833e-02 4.471240099519491196e-03 -1.602192074060440063e-01 -6.783044338226318359e-02 2.717725336551666260e-01 3.271494209766387939e-01 9.984847903251647949e-02 -8.645549416542053223e-02 9.345850348472595215e-02 -1.298517733812332153e-01 4.538497924804687500e-01 -2.046705335378646851e-01 -2.495611272752285004e-02 -2.377829998731613159e-01
2.320124022662639618e-02 -1.135216653347015381e-01 2.439114153385162354e-01 4.713269472122192383e-01 2.376474067568778992e-02 3.721404448151588440e-02 3.531128540635108948e-02 -1.231382787227630615e-01 -2.813512980937957764e-01 3.241614624857902527e-02 1.795401424169540405e-01 1.048928275704383850e-01 -5.977920070290565491e-02 5.003387108445167542e-02 3.222122089937329292e-03 -8.485999703407287598e-02 -2.780007123947143555e-01 1.670871824026107788e-01 -2.687875032424926758e-01 -1.496062278747558594e-01 -3.493597358465194702e-02 -2.489083558320999146e-01 5.264997482299804688e-02 1.844225823879241943e-01 -6.954596936702728271e-02 -2.172412872314453125e-01 4.818989336490631104e-02 -4.510268568992614746e-02 2.168127149343490601e-02 -2.556392550468444824e-01 7.420296221971511841e-02 3.497607409954071045e-01
-2.946197986602783203e-02 -2.539731860160827637e-01 3.977225422859191895e-01 2.552879452705383301e-01 -9.647048264741897583e-02 1.735985875129699707e-01 9.946832805871963501e-02 -3.530101478099822998e-02 1.549563650041818619e-02 -1.650539040565490723e-01 1.247030794620513916e-01 -6.421363353729248047e-02 -1.542756706476211548e-01 -2.216882854700088501e-01 -1.631369441747665405e-01 -2.314707487821578979e-01 -8.470474183559417725e-02 -6.541552394628524780e-02 5.483794212341308594e-02 -3.050334984436631203e-03 -1.899057328701019287e-01 -3.197766542434692383e-01 1.517916023731231689e-01 -5.968116968870162964e-02 -1.945443898439407349e-01 -8.603986352682113647e-04 -2.390621006488800049e-01 -3.346862196922302246e-01 -1.582481563091278076e-01 -2.872353233397006989e-02 2.164397239685058594e-01 3.568156808614730835e-02
-5.659338203258812428e-04 -1.245376989245414734e-01 2.776906192302703857e-01 1.377374976873397827e-01 -1.056047081947326660e-01 1.602335125207901001e-01 -1.886291988193988800e-02 1.212509274482727051e-01 -1.533856987953186035e-01 4.166967235505580902e-03 -2.847492694854736328e-02 1.698500216007232666e-01 -1.129618585109710693e-01 3.428415954113006592e-01 -2.287468165159225464e-01 -3.317749798297882080e-01 1.309701353311538696e-01 -1.896511018276214600e-02 1.348731368780136108e-01 -1.343207508325576782e-01 -1.512945592403411865e-01 1.152356043457984924e-01 2.297748625278472900e-01 -1.979268491268157959e-01 6.018429622054100037e-02 -2.147104442119598389e-01 -1.495756208896636963e-01 -2.405195981264114380e-01 2.002322580665349960e-03 -1.836873441934585571e-01 8.507188409566879272e-02 3.712176978588104248e-01
1.863674446940422058e-02 -1.506573557853698730e-01 2.923972904682159424e-01 1.606589108705520630e-01 1.307228356599807739e-01 2.119228243827819824e-01 1.403226107358932495e-01 -1.727036535739898682e-01 4.624166339635848999e-02 3.197952210903167725e-01 -2.253130823373794556e-01 2.678779959678649902e-01 -8.986126631498336792e-02 -1.554835438728332520e-01 -5.979869514703750610e-02 -3.394484519958496094e-01 -1.880653947591781616e-01 1.720317639410495758e-02 -5.471260845661163330e-02 4.783172905445098877e-02 -3.162668645381927490e-01 1.613859236240386963e-01 -7.116351276636123657e-02 2.450180053710937500e-01 1.422669291496276855e-01 3.348761796951293945e-02 -9.775739908218383789e-02 -4.901159182190895081e-02 1.957067251205444336e-01 -1.063863858580589294e-01 -1.510167401283979416e-02 2.467112839221954346e-01
-1.493020504713058472e-01 -5.016947165131568909e-02 1.924342811107635498e-01 3.233410716056823730e-01 -1.079139262437820435e-01 2.639038860797882080e-01 3.535484373569488525e-01 -2.853872179985046387e-01 -2.337632142007350922e-02 -1.054696515202522278e-01 -8.385360985994338989e-02 1.170703768730163574e-01 -2.422457337379455566e-01 1.791832037270069122e-02 3.799971565604209900e-02 -3.554133176803588867e-01 -9.403301775455474854e-02 -1.360861212015151978e-01 9.426105022430419922e-02 -9.975586831569671631e-02 4.938533529639244080e-02 -1.904605180025100708e-01 2.443858385086059570e-01 2.339361906051635742e-01 1.993737369775772095e-01 -6.745816022157669067e-02 8.032948523759841919e-02 1.447333209216594696e-02 5.428355932235717773e-02 1.520054936408996582e-01 2.214816361665725708e-01 3.567358851432800293e-02
-1.499234884977340698e-02 -5.071220546960830688e-02 1.858771443367004395e-01 9.396242350339889526e-02 1.244383975863456726e-01 9.112964570522308350e-02 1.451415121555328369e-01 9.780632704496383667e-02 1.727055013179779053e-01 1.147222593426704407e-01 -9.662423282861709595e-02 -3.419534489512443542e-02 -3.183033764362335205e-01 5.195628106594085693e-02 -1.440855413675308228e-01 -2.042244523763656616e-01 -2.534238100051879883e-01 -1.738399714231491089e-01 1.137490756809711456e-02 7.764986902475357056e-02 -6.299401819705963135e-02 -2.125092297792434692e-01 -3.605203703045845032e-02 4.347825050354003906e-01 2.380703203380107880e-02 -6.654724478721618652e-02 -1.693049520254135132e-01 -2.227477729320526123e-01 3.620891273021697998e-01 2.048377841711044312e-01 -1.058253925293684006e-02 2.879270911216735840e-01
-2.217313945293426514e-01 -6.044458970427513123e-02 8.582451194524765015e-02 1.171823218464851379e-01 -2.394762188196182251e-01 -9.445206262171268463e-03 2.672629654407501221e-01 1.581228524446487427e-01 -2.031528353691101074e-01 -1.394238919019699097e-01 1.040861159563064575e-01 -1.512813568115234375e-01 -1.669066101312637329e-01 -1.250016037374734879e-02 -8.821188472211360931e-03 -3.810266256332397461e-01 -6.450635939836502075e-02 1.885419338941574097e-01 2.099988609552383423e-01 1.227920949459075928e-01 -9.498032182455062866e-02 1.541301161050796509e-01 1.822184175252914429e-01 5.431088432669639587e-02 -8.081741631031036377e-02 1.263426840305328369e-01 5.884857475757598877e-02 -4.434586167335510254e-01 1.018233373761177063e-01 -1.479389965534210205e-01 2.787402570247650146e-01 -6.427017599344253540e-02
-1.349979788064956665e-01 -1.224195361137390137e-01 2.322838455438613892e-02 2.100887745618820190e-01 3.080670349299907684e-02 2.590345442295074463e-01 1.759002059698104858e-01 -1.850469559431076050e-01 2.023388594388961792e-01 7.208783645182847977e-03 2.313790619373321533e-01 -1.030462086200714111e-01 -2.212524600327014923e-02 5.482714995741844177e-02 -1.056308969855308533e-01 -3.531173467636108398e-01 -2.440959513187408447e-01 -2.117779478430747986e-02 2.018940597772598267e-01 -3.960333466529846191e-01 -3.006800077855587006e-02 1.557735353708267212e-01 -5.213589407503604889e-03 -6.427401304244995117e-02 1.865734606981277466e-01 -4.905774071812629700e-02 -3.773316368460655212e-02 -2.748394310474395752e-01 3.481699824333190918e-01 1.836549304425716400e-02 1.740841940045356750e-02 1.462393701076507568e-01
-1.036861762404441833e-01 -5.009549483656883240e-02 -1.485201120376586914e-01 2.412370741367340088e-01 -7.526862621307373047e-02 -4.569109901785850525e-02 2.723043262958526611e-01 3.978458698838949203e-03 1.314638406038284302e-01 2.676294744014739990e-02 -1.650607436895370483e-01 5.643681809306144714e-02 8.339477330446243286e-02 9.571044892072677612e-02 -2.333258837461471558e-01 -2.300349324941635132e-01 -4.125089645385742188e-01 2.202409952878952026e-01 -1.542236208915710449e-01 -1.062493696808815002e-01 -2.408798933029174805e-01 3.183845803141593933e-02 5.716905742883682251e-02 2.556633055210113525e-01 2.354530617594718933e-02 2.573126852512359619e-01 8.682035841047763824e-03 -2.196570783853530884e-01 2.127703726291656494e-01 -2.628117203712463379e-01 1.093653514981269836e-01 -1.728090643882751465e-01
6.622317433357238770e-02 3.392941132187843323e-02 3.446086123585700989e-02 4.312819540500640869e-01 3.574101999402046204e-02 -7.372316718101501465e-02 2.294248044490814209e-01 -1.540943086147308350e-01 2.741508781909942627e-01 -9.292581677436828613e-02 -1.642047911882400513e-01 -9.362076967954635620e-02 -3.319310396909713745e-02 1.198734119534492493e-01 -1.264389902353286743e-01 -2.956950664520263672e-01 -1.405024826526641846e-01 -1.049384698271751404e-01 -2.457775324583053589e-01 -2.072902023792266846e-01 -2.206512838602066040e-01 1.857151687145233154e-01 1.550964415073394775e-01 1.080918833613395691e-01 2.167877107858657837e-01 -2.211120724678039551e-02 -1.940585374832153320e-01 6.453744322061538696e-02 2.008018940687179565e-01 -1.711861193180084229e-01 1.077163890004158020e-01 2.493579685688018799e-01
-8.122655749320983887e-02 1.733085326850414276e-02 3.052023053169250488e-01 4.414215087890625000e-01 7.795303314924240112e-02 1.791336014866828918e-02 2.655888907611370087e-02 4.787063971161842346e-02 -4.538062214851379395e-02 1.386170834302902222e-01 -1.648705899715423584e-01 1.852943599224090576e-01 -1.768624484539031982e-01 -1.191079318523406982e-01 1.047378927469253540e-01 -3.194301724433898926e-01 -2.756119892001152039e-02 -2.858996950089931488e-02 -1.748122042044997215e-03 1.086069792509078979e-01 -3.051659762859344482e-01 -5.197187885642051697e-02 1.578167080879211426e-01 5.198124796152114868e-02 1.746240705251693726e-01 -1.437698155641555786e-01 -2.093563377857208252e-01 -1.857160478830337524e-01 1.504654139280319214e-01 -2.130039036273956299e-01 3.481039404869079590e-02 -3.448561728000640869e-01
-8.866275101900100708e-02 -1.455392837524414062e-01 -1.142001524567604065e-01 3.020663559436798096e-01 -4.697042331099510193e-02 -2.974600531160831451e-02 2.364468127489089966e-01 -1.472580134868621826e-01 -3.087356388568878174e-01 -4.141676798462867737e-02 3.024940192699432373e-01 7.357517629861831665e-02 -1.123424395918846130e-01 5.894184485077857971e-02 -1.635451763868331909e-01 -2.711336314678192139e-01 6.620915234088897705e-02 1.517672538757324219e-01 5.536108091473579407e-02 -1.704830229282379150e-01 -1.436934024095535278e-01 -2.889661118388175964e-02 -2.476118952035903931e-01 1.408450603485107422e-01 1.504149734973907471e-01 -3.607406020164489746e-01 -2.396297454833984375e-01 -1.976793259382247925e-01 -8.441063016653060913e-02 9.212857112288475037e-03 1.281234771013259888e-01 -2.015500366687774658e-01
1.590728908777236938e-01 -7.158064749091863632e-03 -1.761630177497863770e-01 1.234326809644699097e-01 -6.288048624992370605e-02 3.751401975750923157e-02 2.716502845287322998e-01 2.781122326850891113e-01 -6.448850780725479126e-02 -9.091702103614807129e-02 -2.530747465789318085e-02 -1.072550192475318909e-01 6.754220277070999146e-02 6.823759526014328003e-02 -5.923453345894813538e-02 -3.282165825366973877e-01 -2.960008978843688965e-01 9.912104159593582153e-02 -1.052133589982986450e-01 -1.059581488370895386e-01 -2.850617468357086182e-01 -6.068142503499984741e-02 3.334690034389495850e-01 3.409743607044219971e-01 1.042512133717536926e-01 -3.521185740828514099e-02 -1.393222482874989510e-03 -1.958273053169250488e-01 3.244305551052093506e-01 -1.396768242120742798e-01 -1.647056452929973602e-02 -1.386062651872634888e-01
-1.301149837672710419e-02 8.669561892747879028e-02 -1.218209937214851379e-01 1.561994701623916626e-01 -2.678077854216098785e-02 2.160695940256118774e-01 -2.938043698668479919e-02 1.511590369045734406e-02 5.148746818304061890e-02 -7.506950944662094116e-02 5.740498378872871399e-02 1.779017001390457153e-01 -3.330008089542388916e-01 7.200893014669418335e-02 -1.461057066917419434e-01 -2.709341943264007568e-01 -2.148163765668869019e-01 9.997113794088363647e-02 1.005579251796007156e-02 1.821667551994323730e-01 -2.253316342830657959e-01 -7.645906507968902588e-02 9.445778094232082367e-03 3.448465466499328613e-02 9.194225817918777466e-02 2.061160653829574585e-02 -1.133762896060943604e-01 -3.017617464065551758e-01 2.054214030504226685e-01 -4.662561416625976562e-01 -3.242377340793609619e-01 1.602584868669509888e-01
1.888098269701004028e-01 1.289609353989362717e-02 -9.611795097589492798e-02 1.678888052701950073e-01 -1.307033300399780273e-01 1.223027408123016357e-01 1.542002111673355103e-01 2.116526514291763306e-01 -1.074082627892494202e-01 -1.810953319072723389e-01 -9.692331776022911072e-03 -7.449643313884735107e-02 1.128741651773452759e-01 8.815068751573562622e-02 -1.347025781869888306e-01 -2.845019400119781494e-01 -2.246231883764266968e-01 -8.386729285120964050e-03 -1.525682676583528519e-02 -5.064131319522857666e-02 -3.296159803867340088e-01 -1.163518335670232773e-02 2.181478887796401978e-01 3.871301412582397461e-01 9.017243981361389160e-02 -1.637431830167770386e-01 4.278610926121473312e-03 -2.045038342475891113e-02 4.318301081657409668e-01 -1.514713615179061890e-01 1.256044656038284302e-01 -1.908663958311080933e-01
-1.896916627883911133e-01 -8.321484178304672241e-02 9.286263585090637207e-02 2.936708331108093262e-01 -1.922162026166915894e-01 -3.139428496360778809e-01 2.075245380401611328e-01 -1.691619455814361572e-01 -2.195053845643997192e-01 -8.184858597815036774e-03 -7.266540342243388295e-05 -2.592729330062866211e-01 -2.799838408827781677e-02 8.957096934318542480e-02 1.051153689622879028e-01 -2.061361670494079590e-01 1.688769161701202393e-01 -4.941386356949806213e-02 -4.735659435391426086e-02 -2.453328073024749756e-01 -2.864783108234405518e-01 -3.222901374101638794e-02 -8.427198976278305054e-02 2.233887612819671631e-01 -2.518989890813827515e-02 5.133016034960746765e-02 2.319796681404113770e-01 5.727124586701393127e-02 2.423522025346755981e-01 -3.275937438011169434e-01 -1.301127225160598755e-01 -1.913978531956672668e-02
-2.353317290544509888e-01 2.034728042781352997e-02 3.802515864372253418e-01 1.738220006227493286e-01 -1.578130722045898438e-01 2.471631616353988647e-01 4.756415486335754395e-01 1.515699271112680435e-02 2.264700680971145630e-01 -1.056355461478233337e-01 3.503096848726272583e-02 3.970599919557571411e-02 -1.970414817333221436e-01 -4.703996330499649048e-02 -1.172216087579727173e-01 -8.243902027606964111e-02 1.641909480094909668e-01 -1.182133033871650696e-01 2.308023907244205475e-02 -5.323050916194915771e-02 -9.286440908908843994e-02 -1.617295295000076294e-01 -1.210976764559745789e-01 1.547678411006927490e-01 -3.919309750199317932e-02 -7.173456996679306030e-02 -8.158593624830245972e-02 1.763951331377029419e-01 2.995287775993347168e-01 -2.666472792625427246e-01 5.040326714515686035e-02 6.785795837640762329e-02
-6.164212152361869812e-02 -2.501290440559387207e-01 5.319233611226081848e-02 2.596974074840545654e-01 -1.903291195631027222e-01 1.812698096036911011e-01 3.366246223449707031e-01 -1.666118204593658447e-01 -1.154369115829467773e-01 -1.417908966541290283e-01 1.296527087688446045e-01 9.994032792747020721e-03 -2.345146387815475464e-01 -1.387578099966049194e-01 1.176221743226051331e-01 -3.196894526481628418e-01 2.149805128574371338e-01 -1.105017662048339844e-01 7.573280483484268188e-02 -2.750816754996776581e-02 -1.994619965553283691e-01 9.736682474613189697e-02 7.895622402429580688e-02 2.956438660621643066e-01 -3.211499378085136414e-02 -1.615193784236907959e-01 -1.158278658986091614e-01 8.351441472768783569e-02 4.908445850014686584e-02 2.828968465328216553e-01 2.734991908073425293e-01 -4.378583107609301805e-04
2.124052681028842926e-02 3.030353784561157227e-02 3.165879845619201660e-01 3.296191990375518799e-01 -1.495353728532791138e-01 -3.446362540125846863e-02 1.196788176894187927e-01 -1.368149071931838989e-01 -1.754253506660461426e-01 1.562839150428771973e-01 -6.927286833524703979e-02 2.491721361875534058e-01 -1.096621751785278320e-01 -1.813560724258422852e-01 1.341335773468017578e-01 -1.856263875961303711e-01 -6.900033354759216309e-02 3.617987334728240967e-01 5.059386044740676880e-02 -1.491390913724899292e-01 -1.420235335826873779e-01 3.750547766685485840e-02 -5.924336612224578857e-02 3.318884968757629395e-01 -5.036827176809310913e-02 5.435946211218833923e-02 -1.130230650305747986e-01 -7.207690179347991943e-02 1.285554915666580200e-01 -2.680158615112304688e-01 -1.155451908707618713e-01 3.047053813934326172e-01
-1.948329508304595947e-01 4.836302995681762695e-02 1.197991371154785156e-01 1.375800073146820068e-01 -3.466858565807342529e-01 1.181530728936195374e-01 1.711697578430175781e-01 4.745039343833923340e-02 -2.185112088918685913e-01 2.480198293924331665e-01 -5.354399606585502625e-02 7.063724100589752197e-02 -3.164421319961547852e-01 4.190842434763908386e-02 -4.126194119453430176e-02 -3.230570256710052490e-01 1.630072295665740967e-01 -1.575977951288223267e-01 5.806235969066619873e-02 1.675701787462458014e-04 -1.100869923830032349e-01 3.072351515293121338e-01 -7.619882375001907349e-02 9.046656079590320587e-03 -4.105601087212562561e-02 -2.405475970590487123e-04 8.026106655597686768e-02 -1.316602528095245361e-01 2.819009423255920410e-01 -1.966560184955596924e-01 1.660727113485336304e-01 3.118924796581268311e-01
-2.479004859924316406e-01 -2.047432959079742432e-02 6.984231621026992798e-02 1.812139153480529785e-01 -1.667802929878234863e-01 -1.695802658796310425e-01 1.306090503931045532e-01 -1.634297966957092285e-01 -9.197413176298141479e-02 1.485454291105270386e-01 1.275122165679931641e-01 -3.853171691298484802e-02 -1.397235989570617676e-01 -8.533187955617904663e-02 -3.101655244827270508e-01 -2.195400893688201904e-01 8.172840625047683716e-02 1.720569282770156860e-02 2.262306958436965942e-01 2.724164128303527832e-01 -4.295468330383300781e-01 1.187366712838411331e-02 -1.288429051637649536e-01 8.175347745418548584e-02 -5.904596298933029175e-02 -1.910563707351684570e-01 5.029901117086410522e-02 -2.220491766929626465e-01 1.186757907271385193e-01 -2.286041975021362305e-01 2.570098936557769775e-01 1.267674416303634644e-01
1.178432814776897430e-02 1.449229121208190918e-01 2.264731228351593018e-01 2.875909805297851562e-01 -9.347211569547653198e-02 -1.811480522155761719e-01 1.152972951531410217e-01 -1.882917732000350952e-01 6.121984869241714478e-02 1.964331120252609253e-01 1.638655811548233032e-01 -1.320313811302185059e-01 -4.603564441204071045e-01 2.279108017683029175e-01 9.437236934900283813e-02 -2.414998710155487061e-01 9.643744677305221558e-02 7.630735635757446289e-02 -1.885843575000762939e-01 -8.015445433557033539e-03 -5.096947401762008667e-02 2.112578600645065308e-02 -1.574790477752685547e-01 2.057715654373168945e-01 7.146196067333221436e-02 -1.306833624839782715e-01 -2.349813580513000488e-01 -3.156080842018127441e-01 1.796859800815582275e-01 -1.080417353659868240e-02 -6.151434406638145447e-02 -5.204521492123603821e-02
1.250945478677749634e-01 -3.300705179572105408e-02 7.492017466574907303e-03 2.051541060209274292e-01 5.600253492593765259e-02 1.570837050676345825e-01 -3.240635246038436890e-02 -1.302057802677154541e-01 -5.764895677566528320e-02 1.672372221946716309e-01 3.756836429238319397e-02 -1.234184429049491882e-01 -2.441524527966976166e-02 6.689537316560745239e-02 -3.703244328498840332e-01 -2.885548174381256104e-01 -1.803327798843383789e-01 4.189649224281311035e-02 -1.267435848712921143e-01 -2.586894929409027100e-01 -2.840696573257446289e-01 -6.624616682529449463e-02 -5.943285766988992691e-03 8.746629208326339722e-02 -7.850649207830429077e-02 -2.797863781452178955e-01 6.625358760356903076e-02 -5.056012272834777832e-01 1.667695641517639160e-01 1.959302127361297607e-01 -2.739929594099521637e-03 3.447680175304412842e-02
1.824009418487548828e-01 -1.561724990606307983e-01 -1.350363641977310181e-01 2.092023342847824097e-01 -5.249213799834251404e-02 2.256639860570430756e-02 2.372259795665740967e-01 5.992313381284475327e-03 8.250765502452850342e-02 -9.587196260690689087e-02 -1.771594434976577759e-01 -3.483534976840019226e-02 4.860706627368927002e-02 2.093409448862075806e-01 -1.547348946332931519e-01 -4.525097906589508057e-01 -4.795497059822082520e-01 1.347371637821197510e-01 -9.665375947952270508e-02 -7.470751553773880005e-02 -1.901160031557083130e-01 4.239928722381591797e-02 5.639619752764701843e-02 2.989831864833831787e-01 7.668728381395339966e-02 1.341548413038253784e-01 -7.211382687091827393e-02 -1.107060164213180542e-01 2.256681770086288452e-01 -9.654811769723892212e-02 4.033496603369712830e-02 2.242648415267467499e-02
-1.567779183387756348e-01 -8.280350267887115479e-02 1.765050590038299561e-01 3.079896569252014160e-01 8.268365263938903809e-02 -5.480751767754554749e-02 3.044882416725158691e-01 -4.036221187561750412e-03 -9.671092033386230469e-02 -3.852995932102203369e-01 -1.354040801525115967e-01 -1.390238404273986816e-01 -3.478468954563140869e-01 8.941307663917541504e-03 -1.593790650367736816e-01 -3.306714892387390137e-01 -2.210142761468887329e-01 9.548021852970123291e-02 -1.695492118597030640e-01 1.243642345070838928e-01 -2.789835631847381592e-01 1.501855403184890747e-01 1.884052753448486328e-01 5.919001251459121704e-02 4.575746506452560425e-02 -1.068493276834487915e-01 3.292479738593101501e-02 -8.785827457904815674e-02 2.721074502915143967e-03 -7.258314639329910278e-02 1.365568786859512329e-01 -2.979615516960620880e-02
2.193029224872589111e-01 -1.292010396718978882e-02 1.564118415117263794e-01 1.828818470239639282e-01 -6.739089637994766235e-02 2.022334188222885132e-01 3.622884452342987061e-01 2.782762050628662109e-01 1.243784353137016296e-01 2.869209051132202148e-01 -1.886531561613082886e-01 1.292633861303329468e-01 2.012966014444828033e-02 2.112482190132141113e-01 6.907807290554046631e-02 -1.341576725244522095e-01 -7.109285145998001099e-02 -2.032141759991645813e-02 -2.240855060517787933e-02 -2.435369789600372314e-01 -1.638740152120590210e-01 1.533243805170059204e-01 -9.214233607053756714e-02 1.825455576181411743e-01 2.849912643432617188e-01 7.533939927816390991e-02 8.209607750177383423e-02 -1.374925225973129272e-01 2.186394631862640381e-01 -1.465755403041839600e-01 2.396730482578277588e-01 -1.583612412214279175e-01
1.110459864139556885e-01 9.417361021041870117e-02 1.049761623144149780e-01 2.447354197502136230e-01 5.596444383263587952e-02 1.207903325557708740e-01 2.610515058040618896e-01 1.227049231529235840e-01 -1.439746022224426270e-01 -3.296787738800048828e-01 -1.175912171602249146e-01 -1.900881975889205933e-01 -3.629791140556335449e-01 1.243349723517894745e-02 -2.051347643136978149e-01 -1.577813923358917236e-01 -1.536622941493988037e-01 9.844157844781875610e-02 1.158198043704032898e-01 1.537765711545944214e-01 -3.575546741485595703e-01 1.025927588343620300e-01 1.368137300014495850e-01 6.850080937147140503e-02 -7.642369717359542847e-02 -1.430226564407348633e-01 -1.700158715248107910e-01 -3.542176485061645508e-01 -6.959526985883712769e-02 2.587838843464851379e-02 5.426150932908058167e-02 8.615046739578247070e-02
-3.441599011421203613e-02 5.280621349811553955e-02 4.390367493033409119e-02 2.462117075920104980e-01 -2.625450491905212402e-01 1.135046184062957764e-01 -1.111721247434616089e-01 -1.078856587409973145e-01 7.768076844513416290e-03 -1.765032857656478882e-01 3.984171748161315918e-01 6.197888031601905823e-02 -3.402774631977081299e-01 8.458033204078674316e-02 -1.202735751867294312e-01 -2.014194577932357788e-01 -2.683621644973754883e-02 -1.033368855714797974e-01 9.460680186748504639e-02 5.649097263813018799e-02 -3.716498911380767822e-01 8.113568648695945740e-03 -1.470096260309219360e-01 5.851271003484725952e-02 8.518643677234649658e-03 -3.155146958306431770e-03 1.263161301612854004e-01 -3.660170435905456543e-01 1.191144362092018127e-01 -2.939044237136840820e-01 1.362143754959106445e-01 1.842373516410589218e-03
-1.555175930261611938e-01 -7.847967743873596191e-02 1.848749630153179169e-02 2.406664192676544189e-01 -1.882393658161163330e-01 3.022519350051879883e-01 2.505500316619873047e-01 3.960838168859481812e-02 1.111407056450843811e-01 -9.988699108362197876e-02 2.050162851810455322e-01 4.357809200882911682e-02 -1.951374560594558716e-01 3.321217000484466553e-02 2.600110471248626709e-01 -1.367755830287933350e-01 9.139001369476318359e-02 4.010975826531648636e-03 2.096096239984035492e-02 -1.229863911867141724e-01 -4.347875714302062988e-01 2.310936748981475830e-01 1.772517859935760498e-01 3.145255148410797119e-01 -9.392500855028629303e-03 8.663235604763031006e-02 -1.100833266973495483e-01 -6.554005295038223267e-02 8.773449063301086426e-02 1.900731027126312256e-01 3.420905023813247681e-02 2.505562305450439453e-01
4.828431084752082825e-02 -1.293433159589767456e-01 6.536601483821868896e-02 2.974887490272521973e-01 1.192277371883392334e-01 1.985642127692699432e-02 2.500588595867156982e-01 -5.339939519762992859e-02 -2.261915057897567749e-02 -8.891437202692031860e-02 -1.217423826456069946e-01 1.821271143853664398e-02 -2.064026147127151489e-01 1.312845051288604736e-01 2.415152341127395630e-01 5.309636890888214111e-02 1.436117012053728104e-02 2.739414870738983154e-01 -1.296156644821166992e-01 -4.568521678447723389e-02 -6.726896762847900391e-02 -2.351996954530477524e-03 2.448998019099235535e-02 1.493089050054550171e-01 8.474860340356826782e-02 6.671961396932601929e-02 -3.883440792560577393e-01 -3.332095146179199219e-01 1.138258129358291626e-01 -4.842441678047180176e-01 -2.496927976608276367e-03 1.453607678413391113e-01
-1.933836489915847778e-01 -3.024890124797821045e-01 2.734894752502441406e-01 2.957311570644378662e-01 -4.028035327792167664e-03 2.901653349399566650e-01 5.437386408448219299e-02 -2.152134627103805542e-01 -2.933053076267242432e-01 -1.178720444440841675e-01 1.672703027725219727e-01 1.113844141364097595e-01 -7.428817451000213623e-02 -1.811334341764450073e-01 -2.366397529840469360e-01 -2.207984477281570435e-01 -1.673062741756439209e-01 -1.944131702184677124e-01 1.126049384474754333e-01 -3.909721970558166504e-02 -1.893602907657623291e-01 -1.390780806541442871e-01 1.116972640156745911e-01 -8.574578166007995605e-02 -1.004698053002357483e-01 1.444669663906097412e-01 1.332863420248031616e-01 -2.391618192195892334e-01 1.094104424118995667e-01 -1.265390813350677490e-01 1.963168941438198090e-02 -5.154165998101234436e-02
2.225610800087451935e-02 -4.382749199867248535e-01 3.167619705200195312e-01 3.395850658416748047e-01 -1.651893407106399536e-01 1.715390831232070923e-01 2.037266492843627930e-01 -5.965005978941917419e-02 -6.292285025119781494e-02 3.905027406290173531e-03 1.522415280342102051e-01 -1.796002686023712158e-01 -8.786860853433609009e-02 -2.712882459163665771e-01 -9.227318316698074341e-02 -7.434536516666412354e-02 -9.167939424514770508e-02 -1.302067488431930542e-01 1.709334105253219604e-01 -5.602423474192619324e-02 -2.684905827045440674e-01 -4.828853905200958252e-02 2.048535346984863281e-01 8.256091177463531494e-02 -1.126325055956840515e-01 5.720139667391777039e-02 -2.877168953418731689e-01 -1.320641338825225830e-01 -5.630829930305480957e-02 -9.331019967794418335e-02 8.323193341493606567e-02 1.389918923377990723e-01
1.028336882591247559e-01 -1.865060180425643921e-01 3.279676660895347595e-02 1.690162122249603271e-01 -1.305465847253799438e-01 1.686790138483047485e-01 -1.016376987099647522e-01 9.109764546155929565e-02 2.485811710357666016e-02 1.090913563966751099e-01 -2.841459121555089951e-03 -2.090725675225257874e-02 7.272007316350936890e-02 -2.010720409452915192e-02 1.275587975978851318e-01 -2.033203095197677612e-01 -3.183322027325630188e-02 1.457194089889526367e-01 -7.727260142564773560e-02 7.656449079513549805e-02 -1.619420647621154785e-01 -1.161508187651634216e-01 3.463158011436462402e-01 1.683320701122283936e-01 2.488822788000106812e-01 2.598563395440578461e-02 1.808982640504837036e-01 -2.283717244863510132e-01 4.776592552661895752e-01 -3.680467307567596436e-01 6.267126649618148804e-02 -2.179460078477859497e-01
1.848767697811126709e-01 -7.839246839284896851e-02 3.179105818271636963e-01 2.115466594696044922e-01 3.800660371780395508e-02 1.696256250143051147e-01 4.436699450016021729e-01 -2.041074186563491821e-01 -2.306415140628814697e-01 3.529172390699386597e-02 -6.220470741391181946e-02 -4.704054817557334900e-02 -6.228926405310630798e-02 3.305157721042633057e-01 -1.502494700253009796e-02 -3.608761429786682129e-01 2.225932776927947998e-01 3.557267040014266968e-02 5.978298187255859375e-02 -5.919983610510826111e-02 -1.946174204349517822e-01 -1.831987351179122925e-01 1.522274315357208252e-01 3.467232361435890198e-02 -8.105305582284927368e-02 3.356931358575820923e-02 1.881981045007705688e-01 -4.566306248307228088e-02 1.231685876846313477e-01 7.139337807893753052e-02 1.349398642778396606e-01 6.044391170144081116e-02
2.727493457496166229e-02 -7.590821385383605957e-02 3.004100918769836426e-01 1.760043948888778687e-01 8.607567846775054932e-02 2.589958608150482178e-01 1.964302062988281250e-01 -3.544257581233978271e-02 -2.268288582563400269e-01 -1.844486780464649200e-02 -1.298575699329376221e-01 4.950260370969772339e-02 -1.405512094497680664e-01 2.640548944473266602e-01 -9.767527878284454346e-02 -4.002085626125335693e-01 1.624587923288345337e-01 -1.466959267854690552e-01 -4.508494213223457336e-02 -1.676866784691810608e-02 -2.825383469462394714e-02 -2.179792970418930054e-01 1.869335174560546875e-01 2.953497171401977539e-01 3.863603249192237854e-02 -2.180302292108535767e-01 6.775332242250442505e-02 -8.274906873703002930e-02 7.621428370475769043e-02 1.530925333499908447e-01 3.415129780769348145e-01 2.427320927381515503e-02
3.072611615061759949e-02 -3.863688791170716286e-03 1.859991103410720825e-01 5.668309330940246582e-01 -1.423248797655105591e-01 -9.695325046777725220e-02 2.034556716680526733e-01 1.808276623487472534e-01 1.094631664454936981e-02 -5.412948131561279297e-02 -1.095005720853805542e-01 1.653436124324798584e-01 2.430874854326248169e-01 8.987239748239517212e-02 2.923471331596374512e-01 -2.228598445653915405e-01 -7.121314853429794312e-02 -4.353369586169719696e-03 1.152634248137474060e-02 -7.673992216587066650e-02 -9.244423359632492065e-02 1.661439090967178345e-01 2.290146201848983765e-01 9.937942028045654297e-02 9.109939634799957275e-02 -5.322210118174552917e-02 2.425791695713996887e-02 -2.754625082015991211e-01 2.696857452392578125e-01 -1.469950564205646515e-02 -9.143755584955215454e-02 -1.273799836635589600e-01
-7.761006057262420654e-02 1.778389886021614075e-02 -1.529430001974105835e-01 4.328575134277343750e-01 1.037436723709106445e-01 3.557363748550415039e-01 2.567251026630401611e-01 1.062548086047172546e-01 6.257297843694686890e-02 7.420612126588821411e-02 1.094248518347740173e-01 -1.793594360351562500e-01 -1.698428019881248474e-02 -8.220253884792327881e-02 -1.648631393909454346e-01 -2.479287385940551758e-01 -2.304044812917709351e-01 -1.989931613206863403e-01 -1.990879140794277191e-02 -1.639505475759506226e-02 -1.982172429561614990e-01 1.839245483279228210e-02 -1.520228944718837738e-02 -8.876284211874008179e-02 2.230983972549438477e-01 2.286057025194168091e-01 -8.612495660781860352e-02 4.546342417597770691e-03 -1.802663505077362061e-02 -3.107121586799621582e-01 2.557587325572967529e-01 7.934254407882690430e-02
-1.937532126903533936e-01 -1.927157938480377197e-01 6.400042027235031128e-02 1.368087977170944214e-01 -7.913699001073837280e-02 4.755012989044189453e-01 1.247588247060775757e-01 -6.258711218833923340e-02 9.071829915046691895e-02 -5.377050023525953293e-03 -8.260259032249450684e-02 3.762372955679893494e-02 -1.907579004764556885e-01 2.277617901563644409e-01 -1.803789734840393066e-01 -7.850296050310134888e-02 1.080949977040290833e-01 -1.283765584230422974e-02 2.276315242052078247e-01 -1.270769536495208740e-01 -3.051835298538208008e-01 1.496477425098419189e-01 5.647529661655426025e-02 1.994980126619338989e-01 1.508981105871498585e-03 -4.817236959934234619e-02 -2.364648282527923584e-01 5.119569599628448486e-02 3.805083334445953369e-01 1.378476619720458984e-01 1.233553439378738403e-01 1.703001558780670166e-01
-3.802483901381492615e-02 3.791369870305061340e-02 2.136954665184020996e-01 8.307950943708419800e-02 -1.551726609468460083e-01 4.004889726638793945e-01 3.375962674617767334e-01 -2.965531544759869576e-03 -2.446576058864593506e-01 -3.283811509609222412e-01 2.660733163356781006e-01 -4.163892194628715515e-02 -2.434936352074146271e-02 1.949511915445327759e-01 2.881366908550262451e-01 -1.757369041442871094e-01 7.585334777832031250e-02 1.178446225821971893e-02 1.065112948417663574e-01 1.053773518651723862e-02 -2.503716051578521729e-01 9.216134250164031982e-02 -6.660079210996627808e-02 1.866919249296188354e-01 8.850712329149246216e-02 -1.603598594665527344e-01 -1.296851038932800293e-01 3.311295993626117706e-03 1.413117349147796631e-01 -1.976392567157745361e-01 1.118858903646469116e-01 6.024187803268432617e-02
-4.200807213783264160e-02 -4.506446421146392822e-02 1.719873845577239990e-01 2.110998034477233887e-01 -4.210709407925605774e-02 -1.494656503200531006e-01 2.765860259532928467e-01 -1.165478080511093140e-01 -2.053701281547546387e-01 1.564654409885406494e-01 1.614458113908767700e-01 2.014000564813613892e-01 7.669014483690261841e-02 5.112664029002189636e-02 -2.167059667408466339e-02 -2.525055110454559326e-01 -5.251242965459823608e-02 1.182624995708465576e-01 2.177840769290924072e-01 -2.524797022342681885e-01 -2.522315382957458496e-01 -1.394790560007095337e-01 -2.003452032804489136e-01 2.497223913669586182e-01 -2.907981723546981812e-02 2.635242640972137451e-01 -1.582683622837066650e-01 -9.932004660367965698e-02 1.037783771753311157e-01 -2.879114449024200439e-01 -4.824307560920715332e-02 2.952423393726348877e-01
5.437085032463073730e-02 4.145205393433570862e-02 3.449583053588867188e-01 1.526449173688888550e-01 -4.448451474308967590e-02 3.037970066070556641e-01 3.138499557971954346e-01 4.400613531470298767e-02 -2.399792373180389404e-01 -4.565455019474029541e-02 -1.935014128684997559e-01 1.303963013924658298e-03 5.744181107729673386e-03 1.486404538154602051e-01 -1.370089650154113770e-01 -3.117251992225646973e-01 4.141229728702455759e-04 -3.374311327934265137e-02 -2.887153811752796173e-02 -1.118946447968482971e-01 5.881743878126144409e-02 -2.531002461910247803e-01 2.051006108522415161e-01 1.812487989664077759e-01 -3.823137283325195312e-02 -2.649937570095062256e-01 1.379827558994293213e-01 5.464496091008186340e-02 2.123536616563796997e-01 2.528924122452735901e-02 3.253858685493469238e-01 1.445036530494689941e-01
-1.398549228906631470e-01 -9.566559456288814545e-03 -1.430897135287523270e-02 3.191803991794586182e-01 -1.323492359369993210e-02 4.437389969825744629e-02 1.726860105991363525e-01 9.988297522068023682e-02 -1.667050123214721680e-01 -2.463070452213287354e-01 7.521968334913253784e-02 -8.066745847463607788e-02 -4.035758674144744873e-01 1.154798045754432678e-01 -5.067716166377067566e-02 -1.084490269422531128e-01 -9.983678907155990601e-02 1.491746753454208374e-01 5.226034298539161682e-02 2.885100543498992920e-01 -3.446962237358093262e-01 8.788322657346725464e-02 1.158388629555702209e-01 1.512043625116348267e-01 -1.194544434547424316e-01 3.160907030105590820e-01 -3.502565622329711914e-02 -1.964072883129119873e-01 2.050538510084152222e-01 -1.064963042736053467e-01 2.201707363128662109e-01 9.113954007625579834e-02
-5.618645250797271729e-02 1.226471066474914551e-01 1.126250401139259338e-01 3.138278126716613770e-01 8.890633285045623779e-02 5.402332544326782227e-02 2.943206131458282471e-01 -5.236831679940223694e-02 1.849959790706634521e-02 2.818509340286254883e-01 -1.693963706493377686e-01 1.201162412762641907e-01 -2.061173319816589355e-01 1.213239952921867371e-01 3.383585810661315918e-01 -2.772383987903594971e-01 -9.330218285322189331e-02 1.923737674951553345e-01 -1.383337378501892090e-01 -6.030898913741111755e-02 -2.297474592924118042e-01 -9.349480271339416504e-02 3.787550702691078186e-02 1.540874242782592773e-01 -5.960422009229660034e-02 7.180427759885787964e-02 6.749486178159713745e-02 -1.655878424644470215e-01 -1.237298697233200073e-01 -3.420403599739074707e-01 -1.067968234419822693e-01 2.437277138233184814e-01
8.907161653041839600e-03 -6.826760619878768921e-02 5.376925319433212280e-02 2.045682370662689209e-01 -1.239818707108497620e-01 -1.261656135320663452e-01 3.582243919372558594e-01 -1.124674975872039795e-01 -2.708605527877807617e-01 -8.548574149608612061e-02 -7.899211347103118896e-02 -1.636228114366531372e-01 -1.974690854549407959e-01 1.908554285764694214e-01 -8.416564762592315674e-02 -3.187836706638336182e-01 -1.029343679547309875e-01 3.532990440726280212e-02 -1.936405152082443237e-02 -4.130573943257331848e-02 -3.159659206867218018e-01 9.323012828826904297e-02 2.925175726413726807e-01 8.286840468645095825e-02 1.184454932808876038e-01 -2.074187994003295898e-01 -2.652646414935588837e-02 6.249755970202386379e-04 -1.560273915529251099e-01 -5.815111473202705383e-02 4.199451506137847900e-01 -6.103339046239852905e-02
5.449824035167694092e-02 6.431575864553451538e-03 3.687261836603283882e-03 5.178725719451904297e-01 6.628324091434478760e-02 1.515975296497344971e-01 1.869992911815643311e-01 -9.416173398494720459e-02 -7.712131738662719727e-02 8.548325300216674805e-02 2.078977674245834351e-01 -3.417537212371826172e-01 -1.132385358214378357e-01 -8.855528384447097778e-02 3.121884539723396301e-02 -2.582004368305206299e-01 1.615024805068969727e-01 -1.881029084324836731e-02 6.317839771509170532e-02 -1.816792227327823639e-02 -3.517576754093170166e-01 7.230148464441299438e-02 1.299116164445877075e-01 -4.861388355493545532e-02 -4.244808852672576904e-02 -1.193064302206039429e-01 -2.507835030555725098e-01 -5.616396293044090271e-02 1.488375514745712280e-01 -1.962997578084468842e-02 2.454964369535446167e-01 2.283521443605422974e-01
4.087252542376518250e-02 -5.813946202397346497e-02 1.606471985578536987e-01 5.253005027770996094e-01 -7.880416512489318848e-02 1.397038102149963379e-01 -5.468632280826568604e-02 -4.226514697074890137e-02 -3.813351988792419434e-01 1.675215065479278564e-01 1.351751387119293213e-01 -1.066964045166969299e-01 -2.419994026422500610e-01 -2.321910709142684937e-01 -6.391823291778564453e-02 -1.737623363733291626e-01 1.706305891275405884e-01 -2.177396416664123535e-01 2.254139259457588196e-02 -6.606338173151016235e-02 -5.079319328069686890e-02 7.662744820117950439e-02 2.140890248119831085e-02 2.225672453641891479e-01 -2.113172113895416260e-01 5.329655110836029053e-02 1.040337011218070984e-01 -8.896436542272567749e-02 3.187749087810516357e-01 5.388590972870588303e-03 5.432054027915000916e-02 -4.615934565663337708e-02
-2.900454998016357422e-01 -1.753818988800048828e-01 -3.207411617040634155e-02 1.732015311717987061e-01 -2.306485623121261597e-01 2.174805998802185059e-01 4.459527134895324707e-02 -1.226117238402366638e-01 -2.855405509471893311e-01 -1.654310077428817749e-01 -7.875238358974456787e-02 -3.265054523944854736e-02 -1.710123568773269653e-01 -1.614254266023635864e-01 3.689853250980377197e-01 -2.565462887287139893e-01 -7.758801430463790894e-02 1.282977312803268433e-01 -1.585428565740585327e-01 -8.268293738365173340e-02 -2.523440718650817871e-01 3.018898144364356995e-02 -2.032454162836074829e-01 2.046680822968482971e-02 1.489882916212081909e-01 -8.484698086977005005e-02 -1.097969636321067810e-01 -2.277454286813735962e-01 2.665395438671112061e-01 -8.415016531944274902e-02 1.758044064044952393e-01 3.042824100703001022e-03
7.905412465333938599e-02 9.902413189411163330e-02 8.343577384948730469e-03 1.917892396450042725e-01 1.037805527448654175e-01 7.257831096649169922e-02 2.958367466926574707e-01 2.932903170585632324e-01 -4.505352303385734558e-02 2.070398479700088501e-01 -3.359514847397804260e-02 9.553293883800506592e-02 1.985989212989807129e-01 -1.028081625699996948e-01 2.379821054637432098e-02 -4.135465025901794434e-01 -4.148603975772857666e-02 -1.732773892581462860e-02 2.668630704283714294e-02 -1.324053406715393066e-01 -4.430942237377166748e-02 -2.320144772529602051e-01 1.508222967386245728e-01 2.722696959972381592e-01 8.021955937147140503e-02 1.358202099800109863e-01 1.404184103012084961e-01 -1.447862833738327026e-01 2.172071188688278198e-01 -2.738424241542816162e-01 1.867155134677886963e-01 -2.919518351554870605e-01
-5.012880638241767883e-02 1.682141609489917755e-02 1.284545063972473145e-01 1.823148578405380249e-01 1.389289200305938721e-01 8.517129719257354736e-02 7.332529127597808838e-02 3.820586204528808594e-01 2.027555257081985474e-01 1.472355127334594727e-01 5.283599719405174255e-02 1.000103056430816650e-01 -3.071541488170623779e-01 -2.111580595374107361e-02 -1.628438383340835571e-01 -3.324426710605621338e-01 -8.197700977325439453e-02 -2.676125764846801758e-01 1.415754556655883789e-01 -6.420094519853591919e-02 -1.740427166223526001e-01 -1.198481991887092590e-01 1.453294903039932251e-01 1.560162752866744995e-02 -1.804566681385040283e-01 2.972805500030517578e-01 -2.763091623783111572e-01 -1.292115002870559692e-01 1.906618624925613403e-01 -1.913433670997619629e-01 4.772414267063140869e-02 6.641820073127746582e-02
-3.307610154151916504e-01 1.654911488294601440e-01 -1.300336122512817383e-01 2.247719466686248779e-01 9.609376639127731323e-02 1.669102162122726440e-01 2.106006443500518799e-01 3.214258328080177307e-02 -2.356914728879928589e-01 1.869884505867958069e-02 1.609510779380798340e-01 -2.110737860202789307e-01 -1.584087312221527100e-01 -3.280721232295036316e-02 -4.909578338265419006e-02 -4.046617746353149414e-01 -3.321771323680877686e-01 7.302088290452957153e-02 -1.618610471487045288e-01 -1.437519788742065430e-01 -2.751062810420989990e-01 -1.771192550659179688e-01 1.007021516561508179e-01 -3.952912241220474243e-02 1.217109803110361099e-02 -1.464724242687225342e-01 -1.041927188634872437e-02 -8.657284826040267944e-02 1.916804760694503784e-01 1.061628833413124084e-01 1.804103553295135498e-01 -5.958344787359237671e-02
-3.737351670861244202e-02 -1.109538227319717407e-01 1.379287242889404297e-01 2.850279808044433594e-01 2.982645994052290916e-03 2.348742187023162842e-01 3.154344260692596436e-01 3.896087408065795898e-02 8.693094551563262939e-02 2.019772380590438843e-01 7.543727755546569824e-02 2.031072229146957397e-01 -2.986576259136199951e-01 -1.078734248876571655e-01 2.430164664983749390e-01 -3.528614640235900879e-01 -8.260931819677352905e-02 6.620344519615173340e-02 4.486149922013282776e-02 -1.685895472764968872e-01 -1.005170047283172607e-01 2.852365374565124512e-02 -6.237382814288139343e-02 1.998968422412872314e-01 4.854187835007905960e-03 -1.537531018257141113e-01 -7.117378711700439453e-02 6.019017100334167480e-02 2.146887034177780151e-01 -3.074511885643005371e-01 -1.484068930149078369e-01 2.423558086156845093e-01
-3.014833629131317139e-01 2.615135163068771362e-02 8.139165490865707397e-02 3.597352504730224609e-01 -3.207608163356781006e-01 -1.286380439996719360e-01 2.584782615303993225e-02 1.763660693541169167e-04 -4.100030064582824707e-01 1.188295260071754456e-01 1.468635052442550659e-01 1.468250453472137451e-01 -3.084739744663238525e-01 -3.607739508152008057e-02 -1.261846721172332764e-01 -2.720468044281005859e-01 7.211492210626602173e-02 -7.148562371730804443e-02 -1.399470716714859009e-01 6.562004983425140381e-02 -3.242261474952101707e-03 1.320101171731948853e-01 -1.707278937101364136e-01 9.496023505926132202e-02 1.160074472427368164e-01 2.777990303002297878e-04 1.020863465964794159e-02 1.683441363275051117e-02 1.692460030317306519e-01 -2.962368726730346680e-01 7.592304050922393799e-02 1.213770434260368347e-01
1.906142383813858032e-02 -2.621480822563171387e-01 -7.412635535001754761e-02 1.877254247665405273e-01 -1.026666909456253052e-01 -1.398449689149856567e-01 2.491613775491714478e-01 -2.276455610990524292e-01 -2.510710246860980988e-02 -2.281174995005130768e-02 -2.418200075626373291e-01 5.076662823557853699e-02 -3.413443863391876221e-01 1.251005381345748901e-01 9.775329381227493286e-02 3.614439070224761963e-02 -6.096218898892402649e-02 1.413922756910324097e-01 -2.843682467937469482e-01 -2.288513630628585815e-01 -1.666575074195861816e-01 9.535983204841613770e-03 2.132180780172348022e-01 1.498241424560546875e-01 2.742967605590820312e-01 -2.535768225789070129e-02 1.346425861120223999e-01 -2.722031176090240479e-01 2.491512149572372437e-01 -2.060752063989639282e-01 -1.122451797127723694e-01 -5.456106364727020264e-02
6.212234869599342346e-02 -1.287412941455841064e-01 1.860318779945373535e-01 2.254062443971633911e-01 3.029659017920494080e-02 2.085736989974975586e-01 2.544105350971221924e-01 -1.275900453329086304e-01 2.364986576139926910e-02 8.781337738037109375e-02 -1.867114752531051636e-01 4.174905121326446533e-01 -1.224457845091819763e-01 -1.488481312990188599e-01 -2.783832140266895294e-02 -5.158404111862182617e-01 -9.782523661851882935e-02 -3.089256212115287781e-02 6.751348823308944702e-02 5.344641953706741333e-02 -2.039295434951782227e-01 1.233858540654182434e-01 -8.840771019458770752e-02 7.034634798765182495e-02 1.073289886116981506e-01 -1.107086688280105591e-01 -2.525598406791687012e-01 -4.987720772624015808e-02 1.837460994720458984e-01 -1.426439285278320312e-01 1.115226466208696365e-02 -1.244256347417831421e-01
1.665624082088470459e-01 -6.159746274352073669e-02 6.952539831399917603e-02 1.677619367837905884e-01 -3.722474277019500732e-01 1.364421248435974121e-01 2.181973904371261597e-01 1.711946278810501099e-01 -1.130689028650522232e-02 7.599592208862304688e-02 -1.356275081634521484e-01 -2.905443012714385986e-01 -3.081550598144531250e-01 3.518495708703994751e-02 -2.255651354789733887e-01 -2.181191891431808472e-01 -2.830749563872814178e-02 8.618975430727005005e-02 -7.668470591306686401e-02 3.313670456409454346e-01 -5.212373286485671997e-02 -1.421432793140411377e-01 -5.763399973511695862e-02 1.422809362411499023e-01 -1.410508751869201660e-01 -1.882688701152801514e-01 -1.342809796333312988e-01 -3.565163314342498779e-01 2.838164940476417542e-02 -1.525170952081680298e-01 3.147822245955467224e-02 4.560565203428268433e-02
-5.796414613723754883e-02 -1.504053473472595215e-01 1.361271291971206665e-01 4.224370121955871582e-01 1.429618299007415771e-01 -1.234290003776550293e-02 2.676863968372344971e-01 8.024682290852069855e-03 -4.006218910217285156e-01 1.854084730148315430e-01 -1.614210903644561768e-01 1.097487956285476685e-01 -2.853785157203674316e-01 5.900202691555023193e-02 2.242886461317539215e-02 -8.504017442464828491e-02 2.403889782726764679e-02 1.175392717123031616e-01 1.460334360599517822e-01 -1.192410215735435486e-01 -3.160148262977600098e-01 -6.481200456619262695e-02 -1.405949890613555908e-01 5.212220922112464905e-02 1.417568027973175049e-01 -2.203910052776336670e-01 -1.983237117528915405e-01 -9.425396099686622620e-03 2.462624013423919678e-01 -7.243280857801437378e-02 -8.978082239627838135e-02 -2.373449318110942841e-02
-1.877819187939167023e-02 7.651387900114059448e-02 -3.896491229534149170e-02 5.839985013008117676e-01 -5.495992954820394516e-03 1.850438863039016724e-01 8.899950236082077026e-02 5.032786633819341660e-03 1.952182129025459290e-02 6.538660824298858643e-02 1.355131864547729492e-01 -2.227749675512313843e-01 -7.276009023189544678e-02 7.324259728193283081e-02 -2.253962606191635132e-01 -3.473119139671325684e-01 -7.431544363498687744e-04 -6.830121576786041260e-02 1.119239702820777893e-01 -5.052139237523078918e-02 -7.014980167150497437e-02 -5.945028364658355713e-02 2.727768421173095703e-01 -4.774286597967147827e-02 1.018482074141502380e-01 -2.064975500106811523e-01 -1.995051205158233643e-01 -1.281594932079315186e-01 1.045240741223096848e-02 -1.993895024061203003e-01 2.132577598094940186e-01 2.340804487466812134e-01
-2.365682721138000488e-01 -2.302780561149120331e-02 2.182825505733489990e-01 2.110061794519424438e-01 2.646075934171676636e-02 3.262427151203155518e-01 2.378470823168754578e-02 2.211551219224929810e-01 1.494077742099761963e-01 4.700416326522827148e-02 -1.991833448410034180e-01 -6.276566535234451294e-02 -2.792170941829681396e-01 1.019558962434530258e-02 -1.967617273330688477e-01 -2.122085243463516235e-01 -3.225424885749816895e-01 -1.126269698143005371e-01 -8.654637634754180908e-02 -4.692087322473526001e-02 -1.391732096672058105e-01 -2.447936087846755981e-01 -9.245446324348449707e-02 3.354616761207580566e-01 1.706155575811862946e-02 1.280380636453628540e-01 8.805748820304870605e-02 -1.790776997804641724e-01 1.098171025514602661e-01 2.278240770101547241e-02 -1.627849787473678589e-01 2.058977037668228149e-01
-1.568035036325454712e-02 5.232770740985870361e-02 7.408034056425094604e-02 1.913504675030708313e-02 -1.253891587257385254e-01 1.457797884941101074e-01 1.739380061626434326e-01 1.714292019605636597e-01 -5.147318542003631592e-02 9.402796626091003418e-02 7.179852575063705444e-03 -6.099087186157703400e-03 -3.743562698364257812e-01 -1.697761937975883484e-02 8.087167143821716309e-02 -2.222268134355545044e-01 -2.990224398672580719e-02 -4.410271644592285156e-01 1.429735869169235229e-01 1.632843315601348877e-01 -2.596356868743896484e-01 -1.767124980688095093e-01 -1.168204993009567261e-01 4.472319781780242920e-02 -4.396136384457349777e-03 1.180936582386493683e-02 -1.899603754281997681e-01 -1.742900460958480835e-01 1.386010050773620605e-01 -3.852473497390747070e-01 2.389617264270782471e-01 1.961459219455718994e-01
-2.153790146112442017e-01 1.271325200796127319e-01 1.549944132566452026e-01 9.119936823844909668e-02 1.029371097683906555e-01 2.858583033084869385e-01 1.737823039293289185e-01 1.840498857200145721e-02 -4.049280658364295959e-02 -8.185695856809616089e-02 2.500621378421783447e-01 6.534769199788570404e-03 -2.942531406879425049e-01 -1.667408794164657593e-01 -1.186351552605628967e-01 -2.692796885967254639e-01 -7.536455988883972168e-02 -3.617097735404968262e-01 -1.684278845787048340e-01 4.714518785476684570e-02 -2.769097089767456055e-01 -6.200994551181793213e-02 -6.722591351717710495e-03 2.021559178829193115e-01 -6.783135235309600830e-02 -1.474751234054565430e-01 2.569028139114379883e-01 -2.558513879776000977e-01 1.428691595792770386e-01 -9.034878015518188477e-02 1.735855937004089355e-01 7.290398329496383667e-02
-1.531755775213241577e-01 -3.041728138923645020e-01 9.459550678730010986e-02 2.306238710880279541e-01 1.426492184400558472e-01 6.704139709472656250e-02 2.207572907209396362e-01 1.203476488590240479e-01 -1.047200858592987061e-01 8.922576904296875000e-02 1.741335242986679077e-01 2.417286187410354614e-01 -2.041956037282943726e-01 1.548158228397369385e-01 -4.744124040007591248e-02 -2.156802564859390259e-01 5.347684770822525024e-02 -5.447784438729286194e-02 2.323710173368453979e-02 3.460594117641448975e-01 -4.570672288537025452e-02 1.446145176887512207e-01 -1.713034957647323608e-01 4.861304536461830139e-02 1.681236773729324341e-01 1.702287346124649048e-01 -8.751229196786880493e-02 -9.867877513170242310e-02 3.562499284744262695e-01 -9.988362342119216919e-02 -1.035602949559688568e-02 3.452997803688049316e-01
-5.370393767952919006e-02 -4.849785193800926208e-02 3.864165246486663818e-01 1.973062306642532349e-01 -3.551487326622009277e-01 -9.044114500284194946e-02 2.380816340446472168e-01 -1.211176589131355286e-01 5.570681393146514893e-02 2.170522697269916534e-02 -6.398275494575500488e-02 -2.643638551235198975e-01 -4.510965198278427124e-02 -1.720031499862670898e-01 9.048976004123687744e-02 -2.247354984283447266e-01 -4.533406172413378954e-04 -1.095687448978424072e-01 -1.494738608598709106e-01 -1.843548864126205444e-01 -3.181667029857635498e-01 -1.851998455822467804e-02 -6.133574619889259338e-02 1.469559669494628906e-01 -1.893442720174789429e-01 5.189443007111549377e-02 5.888329353183507919e-03 -1.507690697908401489e-01 -1.124576702713966370e-01 -3.959861099720001221e-01 -8.025766164064407349e-02 -2.266677469015121460e-02
-7.929984480142593384e-02 -5.880092270672321320e-03 -3.105480372905731201e-01 8.429554849863052368e-02 3.913503512740135193e-02 1.858002841472625732e-01 7.513400912284851074e-02 1.134525686502456665e-01 -6.119162216782569885e-02 -6.678612530231475830e-02 -4.130664467811584473e-01 2.724576890468597412e-01 -1.244078949093818665e-01 9.400315582752227783e-03 -4.363078996539115906e-02 -3.591881096363067627e-01 -1.033483371138572693e-01 2.451592311263084412e-02 -2.890217117965221405e-02 -2.996345460414886475e-01 -4.907760918140411377e-01 -1.685777306556701660e-01 9.782477468252182007e-02 7.404750585556030273e-02 5.889395624399185181e-02 -1.057251617312431335e-01 -5.271415412425994873e-02 -8.022129535675048828e-02 1.391078978776931763e-01 -5.142904818058013916e-02 6.229641661047935486e-02 -6.802137475460767746e-03
-1.617117673158645630e-01 -1.458743810653686523e-01 2.469287365674972534e-01 2.800568640232086182e-01 1.111485213041305542e-01 1.595049351453781128e-01 1.615476310253143311e-01 -7.857190817594528198e-02 -3.644312024116516113e-01 -1.729186158627271652e-03 -2.535268664360046387e-01 2.258035987615585327e-01 -2.017907947301864624e-01 -8.735390752553939819e-02 -1.033359989523887634e-01 -1.227561235427856445e-01 -1.098082214593887329e-01 4.673628881573677063e-02 8.647163957357406616e-02 -8.717790991067886353e-02 -3.059150278568267822e-01 9.202263318002223969e-03 -8.319961279630661011e-02 5.357860773801803589e-02 9.248606115579605103e-02 -1.397738158702850342e-01 -3.417577743530273438e-01 -8.153083175420761108e-02 2.747674584388732910e-01 -1.819601804018020630e-01 4.942978918552398682e-02 -1.598640531301498413e-01
-2.861656993627548218e-02 8.560936897993087769e-03 5.295933410525321960e-02 8.710268884897232056e-02 1.358455270528793335e-01 3.356335684657096863e-02 1.928803175687789917e-01 1.477536857128143311e-01 -1.419968754053115845e-01 -2.717704772949218750e-01 2.195090949535369873e-01 -2.264062315225601196e-01 -8.274551481008529663e-02 8.926230669021606445e-02 -1.704830117523670197e-02 -3.040623068809509277e-01 -9.527058154344558716e-02 -2.198863029479980469e-01 3.858520835638046265e-02 1.105571314692497253e-01 -3.961397111415863037e-01 6.387299299240112305e-02 2.608260810375213623e-01 2.127809375524520874e-01 -3.064345195889472961e-02 -7.695592939853668213e-02 1.802834421396255493e-01 -1.211589649319648743e-01 2.466655373573303223e-01 -2.707031369209289551e-01 1.981091499328613281e-01 1.902933567762374878e-01
-1.762853562831878662e-01 -5.426653474569320679e-02 -4.516568034887313843e-02 1.932847946882247925e-01 2.371065504848957062e-02 -7.575058192014694214e-02 2.819223701953887939e-01 3.256044909358024597e-02 -3.438807278871536255e-02 -2.901726961135864258e-01 1.950391232967376709e-01 3.539630770683288574e-02 -3.533765673637390137e-01 -6.649423390626907349e-03 -1.804699897766113281e-01 -1.835495233535766602e-01 3.798655793070793152e-02 6.033793091773986816e-02 1.721777021884918213e-01 1.827345043420791626e-01 -3.139947950839996338e-01 -2.654388360679149628e-02 2.836980223655700684e-01 2.083442062139511108e-01 -3.267391622066497803e-01 8.756782859563827515e-02 2.507933974266052246e-02 -2.509627342224121094e-01 1.402094513177871704e-01 -1.106774806976318359e-01 6.269194185733795166e-03 1.502954363822937012e-01
-4.796849563717842102e-02 -2.415162175893783569e-01 6.936152279376983643e-02 5.355711653828620911e-02 5.420116335153579712e-02 8.897466957569122314e-02 4.325498044490814209e-01 3.463140130043029785e-02 1.729366034269332886e-01 -1.702886521816253662e-01 6.003948673605918884e-02 2.803261578083038330e-02 -7.072052359580993652e-02 5.362077802419662476e-02 5.316070280969142914e-03 -2.154873758554458618e-01 8.569727092981338501e-02 2.080109156668186188e-02 -1.289381980895996094e-01 -1.096499189734458923e-01 -2.124771624803543091e-01 3.379979431629180908e-01 -5.357321351766586304e-02 1.505417823791503906e-01 3.322099149227142334e-01 -8.408165723085403442e-02 -3.265856504440307617e-01 -1.291549205780029297e-01 2.823990881443023682e-01 -2.366651892662048340e-01 -1.304696798324584961e-01 1.779324666131287813e-04
7.648568600416183472e-02 -1.732401698827743530e-01 2.471519857645034790e-01 4.019403755664825439e-01 -1.636552624404430389e-02 2.518311738967895508e-01 1.306339800357818604e-01 -1.538547724485397339e-01 -8.125004172325134277e-02 -9.327366948127746582e-02 2.446506768465042114e-01 1.068692505359649658e-01 -1.368612051010131836e-01 -1.183284670114517212e-01 -1.787957400083541870e-01 -1.003691256046295166e-01 -2.435920536518096924e-01 -2.514889240264892578e-01 7.096173614263534546e-02 1.560319587588310242e-02 -3.466347157955169678e-01 1.336925625801086426e-01 9.830937534570693970e-02 1.577110141515731812e-01 -4.116098862141370773e-03 3.433942049741744995e-02 -3.815805912017822266e-01 -9.485838562250137329e-02 8.085329830646514893e-02 1.302757766097784042e-02 -1.091262921690940857e-01 -2.966427803039550781e-02
5.701280385255813599e-02 7.230158150196075439e-02 -6.083009392023086548e-02 2.078511565923690796e-01 5.856185220181941986e-03 4.052741825580596924e-01 2.497735023498535156e-01 1.370676010847091675e-01 -2.363999001681804657e-02 1.567164808511734009e-01 2.394516468048095703e-01 -3.328142315149307251e-02 -3.811398893594741821e-02 7.059954106807708740e-02 1.697449386119842529e-01 -2.244973629713058472e-01 1.513691432774066925e-02 3.812074288725852966e-02 2.815288007259368896e-01 -1.641487628221511841e-01 -2.587793469429016113e-01 1.633311361074447632e-01 -2.048259414732456207e-02 3.177636861801147461e-01 1.983684003353118896e-01 4.499620199203491211e-02 -1.487261056900024414e-01 -2.537756860256195068e-01 1.229633092880249023e-01 1.615774445235729218e-02 -1.779873222112655640e-01 2.281913161277770996e-01
3.132956475019454956e-02 -2.935760095715522766e-02 2.453183829784393311e-01 2.970244884490966797e-01 -3.027470223605632782e-02 3.356890678405761719e-01 2.992853522300720215e-01 1.482204943895339966e-01 5.139226466417312622e-02 8.987184613943099976e-02 -8.798833191394805908e-02 4.161487817764282227e-01 5.752317234873771667e-02 3.216896206140518188e-02 1.390414088964462280e-01 -2.851428687572479248e-01 9.332889318466186523e-02 -2.537827491760253906e-01 4.273949307389557362e-04 1.038699224591255188e-01 -1.292104274034500122e-01 -1.474276185035705566e-01 -1.251822710037231445e-02 2.844747900962829590e-01 -2.613261714577674866e-02 -1.547943949699401855e-01 6.596332043409347534e-02 -4.721424728631973267e-02 8.945570141077041626e-02 -2.773963809013366699e-01 -1.658881269395351410e-02 -9.008736908435821533e-02
-1.658267155289649963e-02 -2.074099630117416382e-01 -3.692727163434028625e-02 2.013598680496215820e-01 -1.466625332832336426e-01 -5.907720699906349182e-02 3.990331888198852539e-01 2.513799965381622314e-01 -8.153684437274932861e-02 2.396403104066848755e-01 8.527808636426925659e-02 3.389327228069305420e-02 1.022492423653602600e-01 7.149673253297805786e-02 3.124136850237846375e-02 -2.902652621269226074e-01 -8.094183355569839478e-02 -3.106985706835985184e-03 -7.143873721361160278e-02 1.676180809736251831e-01 -1.446730941534042358e-01 3.052331507205963135e-01 1.205825656652450562e-01 1.759099364280700684e-01 1.676375865936279297e-01 -1.130835637450218201e-01 3.179722279310226440e-02 -2.952971458435058594e-01 3.529314100742340088e-01 -6.385738402605056763e-02 -1.081120669841766357e-01 -1.591015458106994629e-01
4.541576281189918518e-02 4.125295579433441162e-02 6.348753720521926880e-02 2.754879891872406006e-01 -2.668211162090301514e-01 2.983478605747222900e-01 2.685817778110504150e-01 2.017092518508434296e-02 8.306739479303359985e-02 1.878853738307952881e-01 7.412871718406677246e-02 -3.055489063262939453e-01 -1.998996734619140625e-01 2.115521430969238281e-01 -2.350019663572311401e-01 -1.701584607362747192e-01 7.685804367065429688e-02 8.581919968128204346e-02 -2.126981467008590698e-01 8.856695890426635742e-02 -9.149333834648132324e-02 4.310679156333208084e-03 -1.035053059458732605e-01 -3.218410070985555649e-03 -3.203984349966049194e-02 -5.193355306982994080e-02 -2.470739632844924927e-01 -3.697801530361175537e-01 1.510897427797317505e-01 -1.707978844642639160e-01 -1.710953712463378906e-01 -7.323041558265686035e-02
-8.136392384767532349e-02 -1.512578427791595459e-01 3.235709369182586670e-01 1.532733589410781860e-01 -1.289466172456741333e-01 1.251998245716094971e-01 1.143762096762657166e-01 2.182546108961105347e-01 -2.312108725309371948e-01 2.693645358085632324e-01 -8.910816162824630737e-02 2.210390269756317139e-01 -1.253921091556549072e-01 2.400049753487110138e-02 2.555831968784332275e-01 -1.784119755029678345e-01 -8.040282875299453735e-03 -1.585920006036758423e-01 3.062327951192855835e-02 1.227322965860366821e-02 -3.516978621482849121e-01 4.952728003263473511e-02 2.767407894134521484e-01 3.790313750505447388e-02 -7.799719274044036865e-02 -2.651477754116058350e-01 -1.557658165693283081e-01 -1.205398291349411011e-01 2.014033049345016479e-01 -2.186034023761749268e-01 2.480557002127170563e-02 -1.356718987226486206e-01
1.580510735511779785e-01 -1.669795811176300049e-01 -6.130332127213478088e-02 2.774059474468231201e-01 -5.228705331683158875e-02 4.505984485149383545e-02 2.212028205394744873e-01 6.768513470888137817e-02 -3.708450123667716980e-02 -1.523015499114990234e-01 -3.818650543689727783e-02 -8.144576102495193481e-02 1.277858614921569824e-01 6.128734722733497620e-02 -9.761717170476913452e-02 -3.216353058815002441e-01 -3.292172253131866455e-01 1.652358844876289368e-02 -1.049039959907531738e-01 -1.294195186346769333e-02 -1.629232615232467651e-01 -1.356878876686096191e-01 2.722385227680206299e-01 3.927471041679382324e-01 5.428067874163389206e-03 -3.226900473237037659e-02 9.072072058916091919e-02 -7.722185552120208740e-02 4.119185805320739746e-01 -1.539697200059890747e-01 -9.602220728993415833e-03 -2.013311386108398438e-01
1.734749376773834229e-01 -1.636672168970108032e-01 -2.569563090801239014e-01 1.864291429519653320e-01 -1.708435267210006714e-01 4.875607416033744812e-02 3.231048882007598877e-01 1.544627100229263306e-01 1.244130134582519531e-01 -1.661305427551269531e-01 -1.478034555912017822e-01 1.772734224796295166e-01 -5.076311156153678894e-02 1.235198900103569031e-01 -1.079166829586029053e-01 -1.133081316947937012e-01 -3.226795494556427002e-01 1.361720729619264603e-02 1.336862891912460327e-02 -1.881089806556701660e-01 -2.321488857269287109e-01 -6.940854340791702271e-02 1.830644607543945312e-01 3.258257508277893066e-01 -6.004352122545242310e-02 5.432040244340896606e-02 -2.831005118787288666e-02 -1.952460706233978271e-01 2.613947391510009766e-01 -2.943834960460662842e-01 5.726654455065727234e-02 -4.295213893055915833e-02
-1.412044931203126907e-02 -2.080741375684738159e-01 2.533983886241912842e-01 3.754079043865203857e-01 1.141703948378562927e-01 1.666664034128189087e-01 1.703682728111743927e-02 2.073953300714492798e-02 -1.219473555684089661e-01 1.364149898290634155e-01 -1.436341553926467896e-01 -1.714417785406112671e-01 -9.274895489215850830e-02 -1.236452460289001465e-01 1.679242216050624847e-02 -3.534282445907592773e-01 1.412004679441452026e-01 -1.440009325742721558e-01 1.023605931550264359e-02 -1.528102904558181763e-01 -7.417958229780197144e-02 -3.936750441789627075e-02 1.072870418429374695e-01 -7.167268544435501099e-02 -3.152698278427124023e-01 1.241321023553609848e-02 -1.595984101295471191e-01 -3.109304010868072510e-01 2.954274117946624756e-01 6.086810678243637085e-02 -2.357852309942245483e-01 1.453913897275924683e-01
7.267719507217407227e-02 5.485486984252929688e-02 1.996084749698638916e-01 1.983322203159332275e-01 -1.713848710060119629e-01 8.154721558094024658e-02 4.579506218433380127e-01 -6.666323542594909668e-02 2.323434203863143921e-01 5.109809804707765579e-03 -7.952850311994552612e-02 1.455329954624176025e-01 -1.348816156387329102e-01 1.215281784534454346e-01 -6.614332646131515503e-02 -1.394501477479934692e-01 -1.329517811536788940e-01 1.127234920859336853e-01 -2.025310248136520386e-01 -2.339050769805908203e-01 -2.407085299491882324e-01 9.189388900995254517e-02 -7.186534348875284195e-03 2.450358420610427856e-01 7.600136846303939819e-02 -4.882457852363586426e-02 -1.530597060918807983e-01 -1.363629996776580811e-01 1.732046604156494141e-01 -1.302728652954101562e-01 -3.299031555652618408e-01 -2.558616995811462402e-01
-1.374161541461944580e-01 1.373427659273147583e-01 4.405350890010595322e-03 2.406294196844100952e-01 -1.341798305511474609e-01 3.786708787083625793e-02 -1.546152383089065552e-01 -1.548351496458053589e-01 -2.909603156149387360e-02 -1.289384625852108002e-02 1.550222747027873993e-02 2.727538943290710449e-01 -4.399384856224060059e-01 9.432532638311386108e-02 -2.378423213958740234e-01 -3.217768073081970215e-01 -1.109612919390201569e-02 -1.234993152320384979e-02 1.678700596094131470e-01 -1.126508936285972595e-01 -2.462568134069442749e-01 9.277185052633285522e-02 -1.179515421390533447e-01 -1.075488626956939697e-01 6.002761051058769226e-02 5.132363736629486084e-02 4.948123916983604431e-02 -3.154895901679992676e-01 5.334548652172088623e-02 -3.881173133850097656e-01 -1.841615140438079834e-02 -2.999247983098030090e-02
-6.216636300086975098e-02 -2.267916500568389893e-01 1.617506891489028931e-01 2.461132258176803589e-01 9.049554914236068726e-02 -1.393395066261291504e-01 1.057820394635200500e-01 -1.357209384441375732e-01 -2.908929586410522461e-01 -1.696652323007583618e-01 6.820907443761825562e-02 1.841463148593902588e-01 1.343177258968353271e-01 2.457661032676696777e-01 1.146583333611488342e-01 -1.946898996829986572e-01 5.983197130262851715e-03 -5.152282491326332092e-02 -8.946076780557632446e-02 -3.030429184436798096e-01 -1.639611124992370605e-01 2.729620970785617828e-02 2.073690444231033325e-01 2.193569839000701904e-01 8.468487113714218140e-02 7.942480593919754028e-02 1.104280650615692139e-01 -2.348260730504989624e-01 -4.296861588954925537e-02 -4.959617182612419128e-02 3.186689913272857666e-01 3.336776793003082275e-01
4.414540529251098633e-02 -1.704819649457931519e-01 2.423705160617828369e-01 1.681291759014129639e-01 2.426319420337677002e-01 2.659954130649566650e-01 2.238033711910247803e-02 -2.358397096395492554e-01 8.057523518800735474e-02 1.965940743684768677e-01 3.460122272372245789e-02 2.815261185169219971e-01 -1.770095974206924438e-01 -2.001632452011108398e-01 5.931609310209751129e-03 -2.833651602268218994e-01 -5.323799327015876770e-02 1.081878021359443665e-01 -9.582684934139251709e-02 -1.292581856250762939e-01 -2.454652190208435059e-01 1.548174209892749786e-02 3.046221286058425903e-02 4.075981676578521729e-01 1.949870288372039795e-01 -1.803874224424362183e-01 -1.118666380643844604e-01 -8.339209854602813721e-02 1.638769954442977905e-01 -1.334711760282516479e-01 1.271802932024002075e-01 6.870298180729150772e-03
-1.548331379890441895e-01 -1.093544811010360718e-01 7.726048678159713745e-02 4.312315583229064941e-01 -6.445137411355972290e-02 1.078577637672424316e-01 1.394960284233093262e-01 7.637578994035720825e-02 -1.772935539484024048e-01 3.268342912197113037e-01 -1.330543607473373413e-01 -1.652632206678390503e-01 -3.315097466111183167e-02 -9.837787598371505737e-02 -1.431912779808044434e-01 -3.070956468582153320e-01 4.311147630214691162e-01 -1.370150148868560791e-01 -1.501421630382537842e-01 -6.096487492322921753e-02 -2.150092087686061859e-02 -7.202200591564178467e-02 -6.960781663656234741e-02 1.625677049160003662e-01 1.165937781333923340e-01 1.672025211155414581e-02 -7.365694642066955566e-02 -5.132078379392623901e-02 2.082738131284713745e-01 -9.705163538455963135e-02 -2.468399852514266968e-01 1.368424892425537109e-01
-2.170216739177703857e-01 2.875008620321750641e-02 -4.869021475315093994e-02 4.411961138248443604e-01 -2.540954761207103729e-02 2.955172909423708916e-03 2.979572415351867676e-01 -3.122748457826673985e-04 -1.813955157995223999e-01 7.689635455608367920e-02 2.282512187957763672e-01 5.619134753942489624e-02 -2.718412689864635468e-02 4.269127175211906433e-02 -1.749949306249618530e-01 -2.846219539642333984e-01 -4.065663740038871765e-02 3.037330508232116699e-01 -2.200387418270111084e-02 -5.637641623616218567e-02 -2.556595206260681152e-01 1.493819952011108398e-01 3.608857467770576477e-02 2.443187311291694641e-02 2.269498556852340698e-01 6.480919569730758667e-02 1.189488396048545837e-01 -3.903275728225708008e-01 -1.524715423583984375e-01 8.925426006317138672e-02 9.636177867650985718e-02 -8.656656742095947266e-02
-1.748549640178680420e-01 -6.013030186295509338e-02 6.695464253425598145e-02 1.014597937464714050e-01 -1.271580010652542114e-01 -1.904887408018112183e-01 4.521976113319396973e-01 1.899751722812652588e-01 -4.046419262886047363e-02 -9.495475888252258301e-02 -1.317378282546997070e-01 1.799582839012145996e-01 4.650553688406944275e-02 8.788506686687469482e-02 5.786290764808654785e-02 -4.351418316364288330e-01 -6.346610188484191895e-02 1.295451726764440536e-02 -3.327995538711547852e-02 2.703817784786224365e-01 -2.319697737693786621e-01 2.070838809013366699e-01 2.253625094890594482e-01 -2.910524606704711914e-02 1.664676889777183533e-02 -1.009874567389488220e-01 -2.138290703296661377e-01 -1.961227506399154663e-01 1.830788701772689819e-01 -1.273131966590881348e-01 -1.454557925462722778e-01 -5.237139761447906494e-02
2.501340769231319427e-02 -2.237850427627563477e-01 7.627958897501230240e-03 2.821919620037078857e-01 1.756285727024078369e-01 1.255236417055130005e-01 1.567204296588897705e-01 1.784237474203109741e-01 3.638588264584541321e-02 2.220081537961959839e-01 3.488156944513320923e-02 4.951360449194908142e-02 -4.006685614585876465e-01 -9.796661138534545898e-02 -1.274426877498626709e-01 -2.881689965724945068e-01 -1.187332198023796082e-01 -4.311890304088592529e-01 9.395752102136611938e-02 3.923905640840530396e-02 -2.699401080608367920e-01 -9.000229835510253906e-02 -1.033446267247200012e-01 1.405690237879753113e-02 -5.219266563653945923e-02 7.849942147731781006e-02 -1.259818673133850098e-01 4.483378678560256958e-02 2.225333899259567261e-01 -6.327874958515167236e-02 1.985445022583007812e-01 1.447847932577133179e-01
6.398157030344009399e-02 -1.326588243246078491e-01 2.780840098857879639e-01 1.900208294391632080e-01 -8.248524367809295654e-02 -5.136331915855407715e-02 4.725443422794342041e-01 1.006079986691474915e-01 -4.441436380147933960e-02 7.637244462966918945e-02 -1.896641701459884644e-01 2.117558717727661133e-01 -7.311530411243438721e-02 -2.706784605979919434e-01 -3.914658352732658386e-02 -1.791354119777679443e-01 -2.769885398447513580e-02 1.738939061760902405e-02 9.914146363735198975e-02 3.456491976976394653e-02 -2.572540938854217529e-01 -9.700567275285720825e-02 2.162509039044380188e-02 1.135043650865554810e-01 1.024709641933441162e-01 -3.000819087028503418e-01 -4.604746028780937195e-02 -1.144507527351379395e-01 2.005079835653305054e-01 -2.867268323898315430e-01 -2.443900108337402344e-01 -1.490272879600524902e-01
-1.285185068845748901e-01 -3.768197074532508850e-02 3.539351373910903931e-02 5.010135769844055176e-01 5.246279016137123108e-02 1.928021162748336792e-01 7.232325151562690735e-03 -1.432855427265167236e-02 6.367471069097518921e-02 1.063639819622039795e-01 1.057201549410820007e-01 -1.612737923860549927e-01 1.572459042072296143e-01 1.485923677682876587e-01 -2.074960768222808838e-01 -3.270455300807952881e-01 2.304825186729431152e-02 1.257462501525878906e-01 7.873048633337020874e-02 -6.644467264413833618e-02 -2.616053819656372070e-01 2.380469441413879395e-02 3.232225477695465088e-01 -1.541656553745269775e-01 8.400119841098785400e-02 -2.428965866565704346e-01 -1.939369440078735352e-01 -1.224686130881309509e-01 1.421547532081604004e-01 -4.994311928749084473e-02 1.578071415424346924e-01 2.230894565582275391e-01
6.112829968333244324e-02 1.026291102170944214e-01 1.267639845609664917e-01 2.105713337659835815e-01 -1.808357238769531250e-01 4.713352024555206299e-02 2.560926079750061035e-01 1.292758882045745850e-01 1.333551108837127686e-02 1.715599745512008667e-01 -1.642993092536926270e-01 1.763657331466674805e-01 -1.198467835783958435e-01 1.558877080678939819e-01 -5.526383966207504272e-02 -3.944782018661499023e-01 -1.948668994009494781e-02 4.877998679876327515e-02 4.777646064758300781e-02 -7.235654443502426147e-02 -2.828051149845123291e-01 -4.530325829982757568e-01 -4.943252541124820709e-03 -1.295962333679199219e-01 2.816496193408966064e-01 6.931609660387039185e-02 -1.876370608806610107e-01 -1.007706820964813232e-01 7.875386625528335571e-02 -1.141311526298522949e-01 -1.944026798009872437e-01 -1.556691229343414307e-01
-2.337333559989929199e-01 -2.843455076217651367e-01 2.062401771545410156e-01 1.989642232656478882e-01 -1.752677112817764282e-01 2.025901824235916138e-01 2.587607689201831818e-02 2.982846647500991821e-02 1.234066858887672424e-01 -1.080983728170394897e-01 4.500999674201011658e-02 -2.399105764925479889e-02 -3.153779506683349609e-01 2.148140072822570801e-01 -2.471863776445388794e-01 7.593984156847000122e-02 -8.226802200078964233e-02 -3.637428209185600281e-02 -7.987961173057556152e-03 -8.388500660657882690e-02 -3.112921714782714844e-01 -1.220829668454825878e-03 -1.074587479233741760e-01 1.713990420103073120e-01 -1.505083441734313965e-01 -9.041512757539749146e-02 -1.651840955018997192e-01 -6.935615092515945435e-02 2.231811285018920898e-01 -9.148062020540237427e-02 -4.739421978592872620e-02 4.367058575153350830e-01
7.311486452817916870e-02 -4.151370227336883545e-01 1.763738989830017090e-01 8.445528894662857056e-02 8.922160416841506958e-02 1.649203002452850342e-01 3.463602662086486816e-01 -1.850147247314453125e-01 3.251954913139343262e-02 2.158321589231491089e-01 -2.457829378545284271e-02 -2.715503796935081482e-02 3.555928589776158333e-03 1.658322811126708984e-01 1.486022174358367920e-01 -1.318079233169555664e-01 -2.063007466495037079e-02 -1.847841143608093262e-01 -1.895758360624313354e-01 -3.812579810619354248e-01 -1.704993844032287598e-01 6.649396382272243500e-03 5.860037729144096375e-02 2.617988586425781250e-01 6.567165255546569824e-02 -1.823705285787582397e-01 2.333018556237220764e-02 3.582759574055671692e-02 2.075766026973724365e-01 -2.034933120012283325e-01 1.429388076066970825e-01 1.322327405214309692e-01
1.987622305750846863e-02 -1.077672392129898071e-01 1.497246026992797852e-01 2.115922868251800537e-01 2.032928019762039185e-01 8.776188641786575317e-02 3.057283461093902588e-01 2.749505639076232910e-01 -5.087586492300033569e-02 1.319794654846191406e-01 -2.032739371061325073e-01 3.625728487968444824e-01 -1.384566128253936768e-01 -3.173517435789108276e-02 -1.651456952095031738e-02 -2.491387575864791870e-01 4.706829786300659180e-02 1.761062629520893097e-02 -1.344879269599914551e-01 1.671000570058822632e-01 -3.867621719837188721e-01 4.662118107080459595e-02 1.551719307899475098e-01 8.840750157833099365e-02 1.804262548685073853e-01 -6.861727684736251831e-02 -1.486761122941970825e-01 -4.756271839141845703e-02 1.718631088733673096e-01 -2.653881609439849854e-01 -8.371231146156787872e-03 -1.831494569778442383e-01
1.226393878459930420e-02 9.431414655409753323e-04 1.112497895956039429e-01 3.628160357475280762e-01 -1.503410004079341888e-02 2.173083573579788208e-01 4.055527746677398682e-01 3.435806557536125183e-02 -8.761687204241752625e-03 -2.510545253753662109e-01 1.958158053457736969e-02 -7.347143441438674927e-02 -2.700895071029663086e-01 9.481623768806457520e-02 -8.087842166423797607e-02 -4.102349579334259033e-01 -2.226507514715194702e-01 1.847298145294189453e-01 -1.007703170180320740e-01 1.218967735767364502e-01 -1.956543773412704468e-01 4.033111035823822021e-02 1.979830563068389893e-01 -2.413832396268844604e-02 5.436529591679573059e-02 -1.577169299125671387e-01 6.033020839095115662e-02 -5.196270719170570374e-02 -3.074572421610355377e-03 9.761685878038406372e-02 2.894748747348785400e-01 3.423099592328071594e-02
-3.156459033489227295e-01 -3.352927789092063904e-02 1.525207161903381348e-01 6.104961782693862915e-02 -1.892313063144683838e-01 1.759937256574630737e-01 1.852230429649353027e-01 -2.193794250488281250e-01 -3.411494493484497070e-01 -1.837772130966186523e-02 3.609343618154525757e-02 9.283225983381271362e-02 -2.109761387109756470e-01 6.592946499586105347e-02 -2.931517064571380615e-01 -3.757388591766357422e-01 -1.370088849216699600e-02 -3.602277636528015137e-01 1.768594980239868164e-01 -7.417523860931396484e-02 -1.514516919851303101e-01 7.259114063344895840e-04 5.562625452876091003e-02 -1.230854075402021408e-02 -7.349230349063873291e-02 6.858628243207931519e-02 1.433155387639999390e-01 -1.246480643749237061e-01 1.752659529447555542e-01 -2.143298536539077759e-01 6.549828499555587769e-02 1.939716748893260956e-02
-1.576708406209945679e-01 -5.066908895969390869e-03 1.515514850616455078e-01 -9.175342507660388947e-03 -1.471861302852630615e-01 2.939986065030097961e-02 2.881396710872650146e-01 1.727843135595321655e-01 -2.271055988967418671e-02 -2.166329771280288696e-01 5.631864070892333984e-02 -1.256369352340698242e-01 -3.199693858623504639e-01 1.500184535980224609e-01 6.654519587755203247e-02 -1.837251186370849609e-01 2.750649861991405487e-02 1.258374303579330444e-01 8.267828822135925293e-02 2.103871405124664307e-01 -4.311607480049133301e-01 1.502566933631896973e-01 9.831400960683822632e-02 3.153606355190277100e-01 -1.598650068044662476e-01 1.469734162092208862e-01 -1.393872052431106567e-01 -2.028943449258804321e-01 1.312663108110427856e-01 -1.116378679871559143e-01 2.527735829353332520e-01 2.362238056957721710e-02
-1.791112273931503296e-01 5.450341105461120605e-02 -1.058759242296218872e-01 2.712655067443847656e-01 -2.448312938213348389e-01 9.272535145282745361e-02 9.205513447523117065e-02 7.714118063449859619e-02 -3.241107985377311707e-02 -1.825902611017227173e-01 -3.572312593460083008e-01 3.979373350739479065e-02 -3.096145391464233398e-01 -8.281468600034713745e-02 -1.026100069284439087e-01 -2.575619816780090332e-01 -1.088400557637214661e-01 -2.636895775794982910e-01 -1.723568886518478394e-01 -2.379968017339706421e-01 -4.318649768829345703e-01 1.226953044533729553e-02 1.094480156898498535e-01 8.781539276242256165e-03 1.934384554624557495e-01 -3.273987770080566406e-02 -3.888341039419174194e-02 -6.495179980993270874e-02 -1.176889538764953613e-01 -2.037689276039600372e-02 7.844001054763793945e-03 1.703662723302841187e-01
-9.212075173854827881e-02 -1.637472510337829590e-01 2.136216014623641968e-01 3.458480909466743469e-02 -5.447597056627273560e-02 3.008922934532165527e-01 1.018458381295204163e-01 8.198544383049011230e-02 2.616107165813446045e-01 -2.054421454668045044e-01 -1.317817121744155884e-01 -2.136517502367496490e-02 -9.661080688238143921e-02 -5.528302863240242004e-02 6.953861564397811890e-02 -5.749804377555847168e-01 -4.328344762325286865e-02 9.543519467115402222e-02 4.104984179139137268e-02 -1.137068867683410645e-01 -3.011425137519836426e-01 3.691440075635910034e-02 -4.541519656777381897e-02 -9.502051770687103271e-02 7.270641624927520752e-02 9.786303341388702393e-02 -1.614933907985687256e-01 -1.674848198890686035e-01 6.398934125900268555e-02 -1.049591228365898132e-01 6.571512203663587570e-03 3.436412215232849121e-01
1.383301764726638794e-01 -1.038907244801521301e-01 -1.324027329683303833e-01 1.370149552822113037e-01 -2.171774208545684814e-01 1.453386526554822922e-02 3.281954824924468994e-01 3.060133755207061768e-01 -1.539558023214340210e-01 -1.750989705324172974e-01 1.350513938814401627e-02 4.114460572600364685e-02 7.494459301233291626e-02 1.685850769281387329e-01 -4.398525878787040710e-02 -1.934417486190795898e-01 -1.413907408714294434e-01 2.972235530614852905e-02 9.840432554483413696e-02 -1.181023865938186646e-01 -1.759660243988037109e-01 -2.728072740137577057e-02 2.271411269903182983e-01 3.620524704456329346e-01 4.557848721742630005e-02 -7.990328222513198853e-02 -3.215936198830604553e-02 -9.278082847595214844e-02 3.802301287651062012e-01 -2.151952683925628662e-01 1.280615627765655518e-01 -2.666966021060943604e-01
-1.855431199073791504e-01 -3.453875705599784851e-02 2.148221135139465332e-01 3.118276000022888184e-01 -1.589178889989852905e-01 8.778940886259078979e-02 1.929070353507995605e-01 2.568078935146331787e-01 2.730184467509388924e-03 9.402988851070404053e-02 -2.046513408422470093e-01 4.303724169731140137e-01 -2.432099282741546631e-01 -7.171693444252014160e-02 5.780642479658126831e-02 -3.079053163528442383e-01 4.227973893284797668e-02 -4.265002533793449402e-02 -1.317106187343597412e-01 1.276718676090240479e-01 -2.378949970006942749e-01 1.752346288412809372e-03 1.139809563755989075e-01 2.329806536436080933e-01 1.922555863857269287e-01 -6.086162291467189789e-03 -9.764935076236724854e-02 2.107721986249089241e-03 -4.903146997094154358e-02 -2.228611111640930176e-01 -2.764335833489894867e-02 -1.611822843551635742e-01
-1.751299202442169189e-02 1.452102363109588623e-01 1.511192470788955688e-01 1.366468667984008789e-01 -1.263884603977203369e-01 -8.845617063343524933e-03 2.444969564676284790e-01 -1.115261856466531754e-02 -4.453485608100891113e-01 1.270525157451629639e-01 2.173679322004318237e-01 3.572094067931175232e-02 8.035089075565338135e-02 1.727789640426635742e-01 -3.796484470367431641e-01 -2.336186170578002930e-01 -4.205396771430969238e-02 -1.132588926702737808e-02 8.855275064706802368e-02 -1.476184576749801636e-01 -2.291125943884253502e-03 -4.903019219636917114e-02 -1.699668914079666138e-01 1.223271712660789490e-01 -1.811774680390954018e-03 1.182173490524291992e-01 -1.660158932209014893e-01 -3.941789865493774414e-01 1.653532832860946655e-01 -1.071406006813049316e-01 2.220347523689270020e-01 1.707968115806579590e-02
4.068407788872718811e-02 -4.770710468292236328e-01 3.458251655101776123e-01 4.408222734928131104e-01 -8.444868028163909912e-03 8.378724008798599243e-02 5.829272791743278503e-02 5.942765623331069946e-02 -2.259335517883300781e-01 -1.445506662130355835e-01 5.209568142890930176e-02 2.011938542127609253e-01 -1.416262537240982056e-01 -1.599343419075012207e-01 -1.853241622447967529e-01 -1.627264320850372314e-01 -1.460567712783813477e-01 -2.276054769754409790e-01 1.472790092229843140e-01 -7.338701188564300537e-02 -2.137290835380554199e-01 2.349658496677875519e-02 1.163303405046463013e-01 -7.974255084991455078e-02 4.117055237293243408e-02 1.781759411096572876e-01 -5.474514886736869812e-02 -5.440339818596839905e-02 3.887670859694480896e-02 -4.301781579852104187e-02 5.148721858859062195e-02 9.727698564529418945e-02
1.133641526103019714e-01 -8.918020874261856079e-02 3.603083789348602295e-01 1.653005480766296387e-01 8.938336372375488281e-02 1.607322096824645996e-01 2.962859570980072021e-01 3.348318394273519516e-03 -2.319565266370773315e-01 -8.823372423648834229e-02 -1.727845706045627594e-02 1.116883605718612671e-01 -1.060582697391510010e-01 3.147991001605987549e-01 -2.033509463071823120e-01 -3.570488989353179932e-01 1.015546694397926331e-01 5.984069034457206726e-02 -2.897250838577747345e-02 -1.878078430891036987e-01 2.626226283609867096e-02 -2.335405945777893066e-01 2.827911972999572754e-01 2.546586096286773682e-01 -5.803744494915008545e-02 -1.007274463772773743e-01 -7.240108400583267212e-02 9.411528706550598145e-02 1.454388797283172607e-01 9.505131840705871582e-02 1.825037598609924316e-01 7.561115920543670654e-02
2.514238357543945312e-01 -2.374533191323280334e-02 -9.456190466880798340e-02 2.576794922351837158e-01 -1.756873875856399536e-01 -4.792318120598793030e-02 2.194209396839141846e-01 2.387708425521850586e-01 1.091754762455821037e-03 -2.199575304985046387e-02 6.833788007497787476e-02 2.489092051982879639e-01 -7.400595396757125854e-02 1.818625330924987793e-01 -4.044758901000022888e-02 -3.266796842217445374e-02 -2.423256039619445801e-01 -1.223765313625335693e-01 -3.852858766913414001e-02 2.135652117431163788e-03 -1.456206440925598145e-01 -1.467589735984802246e-01 1.950910389423370361e-01 2.711032927036285400e-01 -1.169506981968879700e-01 7.840161770582199097e-02 -3.040406154468655586e-03 -2.281264215707778931e-01 3.470280766487121582e-01 -3.695168495178222656e-01 2.055327296257019043e-01 -1.166999265551567078e-01
8.663329482078552246e-02 -1.235322207212448120e-01 2.008859962224960327e-01 3.609590530395507812e-01 -5.360142514109611511e-02 -4.226843640208244324e-02 -6.141889467835426331e-02 -2.264173626899719238e-01 -1.715415269136428833e-01 -1.486565321683883667e-01 -2.326107025146484375e-01 3.619068562984466553e-01 -1.607886701822280884e-01 1.215496882796287537e-01 -1.447521299123764038e-01 -2.162437289953231812e-01 -4.019577801227569580e-02 1.330776698887348175e-02 -5.920685827732086182e-02 -1.652694493532180786e-01 -1.168359667062759399e-01 6.902580708265304565e-02 -6.037820503115653992e-02 -3.335829824209213257e-02 1.178290471434593201e-01 2.193847596645355225e-01 8.813757449388504028e-02 -3.114313483238220215e-01 3.640004098415374756e-01 5.446116905659437180e-03 2.160364985466003418e-01 -1.359969936311244965e-02
-4.574813321232795715e-02 -2.273826450109481812e-01 2.144718915224075317e-01 1.567789167165756226e-02 -1.235344707965850830e-01 3.564077243208885193e-02 2.610307931900024414e-01 9.289179928600788116e-03 -2.586400210857391357e-01 4.780673235654830933e-02 5.054444447159767151e-02 -1.630032956600189209e-01 -1.356028169393539429e-01 1.849192529916763306e-01 -1.469312161207199097e-01 -2.351201772689819336e-01 -1.278719007968902588e-01 1.855013668537139893e-01 -2.320311591029167175e-02 -1.664339900016784668e-01 -4.881906807422637939e-01 -1.557250879704952240e-02 2.137204706668853760e-01 6.160072982311248779e-02 1.234564259648323059e-01 1.339244544506072998e-01 1.682463884353637695e-01 -1.445698589086532593e-01 -2.459092810750007629e-02 -3.136195987462997437e-02 3.587433695793151855e-01 8.793865889310836792e-02
-6.208392977714538574e-02 -8.257051557302474976e-02 8.605045825242996216e-02 2.596135735511779785e-01 3.297083079814910889e-01 -3.706075623631477356e-02 1.826890408992767334e-01 1.167678553611040115e-02 -3.724662661552429199e-01 4.121487587690353394e-02 -2.916496396064758301e-01 1.444589346647262573e-01 -1.961844116449356079e-01 -6.714406609535217285e-02 -1.924494281411170959e-02 -3.599172234535217285e-01 -5.079209338873624802e-03 6.310088187456130981e-02 1.899297237396240234e-01 -1.745709776878356934e-01 -2.866909503936767578e-01 -1.431833952665328979e-01 -2.282245084643363953e-02 2.453683018684387207e-01 8.034342527389526367e-02 -1.643344759941101074e-01 -1.973398476839065552e-01 2.467906335368752480e-03 6.898353248834609985e-02 -1.834306716918945312e-01 -6.571953743696212769e-02 5.055582150816917419e-02
-2.282034456729888916e-01 9.494066238403320312e-03 1.981317847967147827e-01 2.414755970239639282e-01 -6.571888923645019531e-02 1.531180739402770996e-01 2.700542211532592773e-01 -2.588259577751159668e-01 -3.680429160594940186e-01 2.158205062150955200e-01 -9.326850622892379761e-02 2.953742630779743195e-02 8.486445993185043335e-02 8.068387955427169800e-02 -1.263867765665054321e-01 -2.115068733692169189e-01 1.310865730047225952e-01 1.795432120561599731e-01 1.193334311246871948e-01 -1.142615750432014465e-01 -2.656563818454742432e-01 -6.680597085505723953e-03 -3.345097601413726807e-01 5.988724529743194580e-02 2.298818202689290047e-03 -7.510609179735183716e-02 -2.030531615018844604e-01 -2.033416777849197388e-01 2.055855393409729004e-01 -1.136768385767936707e-01 7.167819421738386154e-03 -1.013668403029441833e-01
2.804485559463500977e-01 -1.199941411614418030e-01 2.938190698623657227e-01 2.711998820304870605e-01 -2.246662527322769165e-01 1.075808405876159668e-01 3.120772540569305420e-01 -9.194694459438323975e-02 -1.684781014919281006e-01 -1.837608367204666138e-01 3.214344009757041931e-02 -1.373339444398880005e-01 -1.748751103878021240e-01 1.455990076065063477e-01 -2.077112197875976562e-01 -3.919717073440551758e-01 -3.024139627814292908e-02 3.416081145405769348e-02 -1.191210560500621796e-02 9.220871329307556152e-02 -2.091463655233383179e-01 1.483388990163803101e-01 2.740702778100967407e-02 9.920772165060043335e-02 2.881675399839878082e-02 1.044672578573226929e-01 3.029501140117645264e-01 -7.935122400522232056e-02 1.576339267194271088e-02 -8.531869202852249146e-02 2.033930122852325439e-01 5.274190008640289307e-02
1.220798641443252563e-01 -1.640609055757522583e-01 2.921296060085296631e-01 2.723943889141082764e-01 -9.056188911199569702e-02 -9.335584193468093872e-02 -2.017761953175067902e-02 1.190882399678230286e-01 -1.994946300983428955e-01 5.032959580421447754e-02 7.121291011571884155e-02 -2.124368250370025635e-01 -3.527504503726959229e-01 -3.710788488388061523e-02 -8.080073446035385132e-02 -1.350071877241134644e-01 3.022504746913909912e-01 -2.122449427843093872e-01 -1.172639727592468262e-01 -2.478163838386535645e-01 -1.013854369521141052e-01 -1.911941468715667725e-01 1.767835579812526703e-02 9.794348478317260742e-02 -1.498026251792907715e-01 -1.049978211522102356e-01 1.004299595952033997e-01 -6.875106692314147949e-02 4.074916839599609375e-01 -1.514866650104522705e-01 -1.111424863338470459e-01 -7.812592387199401855e-02
-7.178361713886260986e-02 1.234802901744842529e-01 8.472920209169387817e-02 8.689170330762863159e-02 1.437969505786895752e-01 1.793065369129180908e-01 1.263498961925506592e-01 -4.279005527496337891e-02 -8.051085472106933594e-02 -1.548319011926651001e-01 3.366365432739257812e-01 2.403249964118003845e-02 -3.618024885654449463e-01 -8.629981428384780884e-02 -9.545661509037017822e-02 -1.649847179651260376e-01 3.956375177949666977e-03 -2.763230204582214355e-01 -8.810905367136001587e-02 -2.166645042598247528e-02 -4.342562854290008545e-01 -1.492035686969757080e-01 -7.686058431863784790e-02 2.001944780349731445e-01 1.096136346459388733e-01 -1.008150130510330200e-01 2.453824430704116821e-01 -1.595439165830612183e-01 2.318837195634841919e-01 -1.898929029703140259e-01 1.511579602956771851e-01 1.151414066553115845e-01
-1.120531558990478516e-01 -8.088339120149612427e-02 6.090371310710906982e-02 2.269527316093444824e-01 8.310779184103012085e-02 -4.535346105694770813e-02 3.532284796237945557e-01 -1.429284270852804184e-02 -1.618436425924301147e-01 -2.026827335357666016e-01 2.065891399979591370e-02 -1.266297698020935059e-01 -4.413490593433380127e-01 9.497345983982086182e-02 -1.156489625573158264e-01 -1.576210185885429382e-02 -5.466199479997158051e-03 3.836585581302642822e-02 1.731050610542297363e-01 1.958281993865966797e-01 -2.266072630882263184e-01 1.395023427903652191e-02 1.477648764848709106e-01 1.961958110332489014e-01 -2.093887925148010254e-01 1.290935128927230835e-01 -1.014444231986999512e-01 -2.886299788951873779e-01 -5.202451138757169247e-04 -2.938614487648010254e-01 2.269461005926132202e-01 1.300925612449645996e-01
2.373864203691482544e-01 -1.819114387035369873e-02 6.695551425218582153e-02 2.723774015903472900e-01 -3.445491194725036621e-01 1.201528236269950867e-01 -2.022717148065567017e-02 2.037650793790817261e-01 1.323610823601484299e-02 -1.755224168300628662e-02 -1.227693110704421997e-01 -1.553713679313659668e-01 -1.106267273426055908e-01 1.025015953928232193e-02 -4.897889122366905212e-02 -2.963542342185974121e-01 -1.795878112316131592e-01 -5.782602727413177490e-02 1.769741438329219818e-02 1.210212484002113342e-01 -3.078376650810241699e-01 6.009349972009658813e-02 3.790671229362487793e-01 1.699359267950057983e-01 1.115366294980049133e-01 -9.752829372882843018e-02 5.253211036324501038e-02 -1.730485819280147552e-02 4.072057902812957764e-01 -1.615266799926757812e-01 -6.033554300665855408e-02 -7.239331305027008057e-02
-2.364714145660400391e-01 1.950702071189880371e-02 7.136373221874237061e-02 2.208629995584487915e-01 -1.410695016384124756e-01 -3.315979242324829102e-01 1.102994084358215332e-01 -1.619867831468582153e-01 -2.020030766725540161e-01 -3.877875860780477524e-03 9.724689275026321411e-02 3.495514392852783203e-03 -3.795700371265411377e-01 -7.086158543825149536e-02 -6.720434129238128662e-02 -2.376958280801773071e-01 -1.946736574172973633e-01 -1.216352656483650208e-01 2.533219195902347565e-02 -1.110551804304122925e-01 -3.455008864402770996e-01 -2.987398505210876465e-01 3.702909871935844421e-02 2.412976622581481934e-01 -1.165582016110420227e-01 -2.633745074272155762e-01 -5.010943487286567688e-02 7.455156743526458740e-02 1.910378597676753998e-02 -2.726072445511817932e-02 -1.377322524785995483e-01 -1.272200345993041992e-01
9.781690314412117004e-03 -2.086320072412490845e-01 5.238527897745370865e-03 2.367463409900665283e-01 -8.379402756690979004e-02 2.112666964530944824e-01 1.344144344329833984e-01 1.731708943843841553e-01 9.337195754051208496e-02 -1.172476857900619507e-01 -2.820443511009216309e-01 3.115518689155578613e-01 -8.031086623668670654e-02 5.797877907752990723e-02 -2.579216659069061279e-01 -2.268401533365249634e-01 -2.306547388434410095e-02 2.051560133695602417e-01 -1.495137661695480347e-01 -9.948054701089859009e-02 -4.811290502548217773e-01 -9.122783690690994263e-02 -9.823911637067794800e-02 1.812489354051649570e-03 -7.895655184984207153e-02 -5.471813306212425232e-02 -1.122635826468467712e-01 1.425399929285049438e-01 1.806056350469589233e-01 -1.593555510044097900e-01 9.034679830074310303e-02 -2.026386559009552002e-01
-3.941162526607513428e-01 -6.231049448251724243e-02 -5.766436457633972168e-03 3.043969869613647461e-01 -1.723348647356033325e-01 -1.130288317799568176e-01 2.478416264057159424e-01 6.988719105720520020e-02 -1.363135129213333130e-01 1.981519758701324463e-01 1.629314422607421875e-01 -1.155356541275978088e-01 -2.705892026424407959e-01 7.662740349769592285e-02 2.161306142807006836e-01 -3.963440954685211182e-01 -1.756608933210372925e-01 2.974606491625308990e-02 2.826206982135772705e-01 -4.293212294578552246e-02 -7.292164862155914307e-02 -1.516868472099304199e-01 -5.879706889390945435e-02 6.644660979509353638e-02 -8.008941262960433960e-02 2.205207571387290955e-02 3.278907760977745056e-02 -1.322451084852218628e-01 7.922979444265365601e-02 -2.599443681538105011e-02 2.735383510589599609e-01 -4.223415255546569824e-02
-1.594194471836090088e-01 -5.255385860800743103e-02 9.761745482683181763e-02 1.506999284029006958e-01 -1.437289118766784668e-01 -4.546704515814781189e-02 3.586847484111785889e-01 -9.082234650850296021e-02 -1.677185595035552979e-01 2.344793528318405151e-01 -9.048990905284881592e-02 5.073169991374015808e-02 -1.835162006318569183e-02 -1.908990740776062012e-02 -2.440458983182907104e-01 9.857051074504852295e-02 2.528417110443115234e-02 3.497426956892013550e-02 -6.682822108268737793e-02 -4.185703694820404053e-01 -1.003290414810180664e-01 -1.998903304338455200e-01 1.876789480447769165e-01 1.222787946462631226e-01 9.629178047180175781e-02 1.798055879771709442e-02 -2.269658744335174561e-01 -8.195248991250991821e-02 1.681919246912002563e-01 -4.626512527465820312e-01 1.813879236578941345e-02 1.545681953430175781e-01
-1.511464864015579224e-01 8.434134721755981445e-02 2.290292084217071533e-01 3.403431475162506104e-01 -6.099387258291244507e-02 1.061016507446765900e-02 1.785258501768112183e-01 -1.485890299081802368e-01 -2.914375960826873779e-01 7.994320243597030640e-02 -7.169856131076812744e-02 2.076967954635620117e-01 -2.893960475921630859e-02 3.174627199769020081e-02 1.410811096429824829e-01 -2.262285798788070679e-01 -9.804001450538635254e-02 2.282321751117706299e-01 -2.645466476678848267e-02 -2.581959962844848633e-01 -8.764345943927764893e-02 -1.166167184710502625e-01 -8.704079687595367432e-02 2.902204096317291260e-01 -1.295586079359054565e-01 8.174586296081542969e-02 -7.398681342601776123e-02 -1.226392760872840881e-02 3.033641576766967773e-01 -3.122237622737884521e-01 -1.937975436449050903e-01 1.819933801889419556e-01
-8.111955970525741577e-02 -2.208378016948699951e-01 4.433948993682861328e-01 2.184758335351943970e-01 -1.590529680252075195e-01 2.506937682628631592e-01 9.967675060033798218e-02 2.808044850826263428e-02 -1.449107974767684937e-01 5.969292297959327698e-02 -3.733799979090690613e-02 3.973844051361083984e-01 -3.067403845489025116e-02 2.467147409915924072e-01 -1.292042136192321777e-01 -2.102288752794265747e-01 -1.457345932722091675e-01 -2.924968674778938293e-02 -3.136083111166954041e-02 -6.738681346178054810e-02 -3.213015794754028320e-01 1.110703423619270325e-01 -1.502027809619903564e-01 2.708907127380371094e-01 1.007778793573379517e-01 1.230625156313180923e-02 -1.074303835630416870e-01 1.037543416023254395e-01 9.342283010482788086e-04 -1.289000511169433594e-01 5.211342871189117432e-02 -6.166379153728485107e-02
2.579603195190429688e-01 -4.094871506094932556e-02 -1.515859067440032959e-01 1.599422693252563477e-01 -1.468687802553176880e-01 1.980750858783721924e-01 2.543318867683410645e-01 2.240849435329437256e-01 -9.105364233255386353e-02 -7.170572131872177124e-02 -1.195532381534576416e-01 -1.103061139583587646e-01 6.596079468727111816e-02 1.480851769447326660e-01 -5.943020805716514587e-02 -1.690758168697357178e-01 -2.537114322185516357e-01 7.691354304552078247e-02 -9.723653085529804230e-03 5.576248094439506531e-02 -3.464696109294891357e-01 -3.262395411729812622e-02 2.086504697799682617e-01 3.899193108081817627e-01 5.803735461086034775e-03 3.552343323826789856e-02 9.602832794189453125e-02 -1.487529128789901733e-01 3.297001719474792480e-01 -2.545761764049530029e-01 2.635660767555236816e-02 -1.104913502931594849e-01
7.435841858386993408e-02 -4.710379987955093384e-02 2.317102998495101929e-01 2.157665938138961792e-01 -6.371860951185226440e-02 1.517041772603988647e-01 1.838269829750061035e-01 -9.314136207103729248e-02 -9.275094419717788696e-02 -3.920973464846611023e-02 -1.343167275190353394e-01 -1.748550869524478912e-02 -1.369504779577255249e-01 5.169227719306945801e-02 9.478447027504444122e-03 -4.683498740196228027e-01 -1.610610932111740112e-01 2.313264459371566772e-02 1.429454833269119263e-01 -2.051246464252471924e-01 -1.562351286411285400e-01 3.566676974296569824e-01 2.497535794973373413e-01 1.751481592655181885e-01 3.510349690914154053e-01 -1.838697344064712524e-01 -3.881003335118293762e-02 -6.283207982778549194e-02 6.491851527243852615e-03 -8.618893101811408997e-03 3.827844560146331787e-02 2.353288382291793823e-01
1.393214100971817970e-03 -1.888690590858459473e-01 -1.509477347135543823e-01 1.878546029329299927e-01 -1.318546663969755173e-02 1.024639382958412170e-01 -9.166825562715530396e-02 -7.061663269996643066e-02 -1.560245454311370850e-01 3.376656770706176758e-01 -8.506997674703598022e-02 -2.914855256676673889e-02 3.254232555627822876e-02 -5.501940101385116577e-02 -2.908982336521148682e-01 -4.217432141304016113e-01 -8.372443914413452148e-02 5.038231983780860901e-02 -1.881510466337203979e-01 -1.008979156613349915e-01 -2.395804375410079956e-01 -2.480482459068298340e-01 -4.889136925339698792e-02 1.964892446994781494e-01 -2.108042538166046143e-01 -5.821888893842697144e-02 -8.414690941572189331e-02 -4.168901145458221436e-01 7.093480974435806274e-02 -1.749019697308540344e-02 1.021590456366539001e-01 9.814000129699707031e-02
9.711106121540069580e-02 -2.794304192066192627e-01 3.298177123069763184e-01 2.390101253986358643e-01 -8.104243874549865723e-02 -8.236145228147506714e-02 -4.859761800616979599e-03 -2.195485532283782959e-01 -9.894153475761413574e-02 -5.263353511691093445e-02 -2.824690639972686768e-01 1.356218606233596802e-01 -1.540429890155792236e-01 6.358642131090164185e-02 -1.225760430097579956e-01 -2.298687100410461426e-01 -9.000138193368911743e-02 -2.120520621538162231e-01 -2.121902443468570709e-02 -2.023835629224777222e-01 -6.483864039182662964e-02 8.309370279312133789e-02 -1.796957701444625854e-01 -3.240507468581199646e-02 3.773716464638710022e-02 9.477344900369644165e-02 -5.829577520489692688e-02 -2.912079989910125732e-01 2.553426027297973633e-01 -3.058368265628814697e-01 2.857662439346313477e-01 2.641007676720619202e-02
-5.161631107330322266e-02 -7.573724538087844849e-02 1.641924977302551270e-01 2.878021299839019775e-01 -2.325491607189178467e-01 -1.688365191221237183e-01 3.319984078407287598e-01 -4.117892086505889893e-01 -2.544774413108825684e-01 6.660891324281692505e-02 8.068514615297317505e-02 1.777521967887878418e-01 -3.156540170311927795e-02 -8.356935530900955200e-02 5.037056282162666321e-02 -8.905906230211257935e-02 -8.734781295061111450e-03 1.949764788150787354e-01 -6.639850884675979614e-02 -1.541605740785598755e-01 -2.187069803476333618e-01 -1.553822755813598633e-01 2.004744708538055420e-01 1.733672618865966797e-01 -2.192068397998809814e-01 8.910235017538070679e-02 1.688835769891738892e-01 -1.107382476329803467e-01 1.610894873738288879e-02 -2.570945322513580322e-01 -6.269901525229215622e-03 1.483948677778244019e-01
-1.812955737113952637e-01 1.422967761754989624e-01 1.181197166442871094e-01 2.139762341976165771e-01 -1.397537440061569214e-02 5.945470184087753296e-02 4.234471023082733154e-01 -1.373764574527740479e-01 -3.487462177872657776e-02 -2.233275920152664185e-01 2.330850511789321899e-01 1.363490149378776550e-02 -1.744109541177749634e-01 -1.927912235260009766e-01 2.949218265712261200e-02 -3.005536496639251709e-01 -7.132598012685775757e-02 -8.266842365264892578e-02 -1.394139826297760010e-01 -1.325225532054901123e-01 -3.384956419467926025e-01 1.110627725720405579e-01 -4.820565879344940186e-02 1.149661615490913391e-01 1.067335009574890137e-01 -9.540942311286926270e-02 -3.066481649875640869e-01 6.965400278568267822e-02 1.485091000795364380e-01 7.831095904111862183e-02 2.094135880470275879e-01 1.950462609529495239e-01
-9.135860204696655273e-02 -1.594800502061843872e-03 1.747843027114868164e-01 2.653627395629882812e-01 5.785905197262763977e-02 1.099351570010185242e-01 4.052158296108245850e-01 2.027801126241683960e-01 -6.070940941572189331e-02 2.204232662916183472e-01 1.302234828472137451e-01 3.490834236145019531e-01 -1.166622489690780640e-01 -9.850799292325973511e-02 4.608488455414772034e-02 -2.894285619258880615e-01 3.865400329232215881e-02 -1.854383945465087891e-01 1.299203336238861084e-01 2.725507616996765137e-01 -1.146241277456283569e-01 -1.041654124855995178e-02 1.333740800619125366e-01 -1.462280452251434326e-01 -6.019107624888420105e-02 -4.156985878944396973e-02 -8.550588041543960571e-02 -1.331012994050979614e-01 2.530306577682495117e-01 -2.653602361679077148e-01 -7.564334571361541748e-02 1.401101797819137573e-01
-2.982775680720806122e-02 -1.003010794520378113e-01 2.482227683067321777e-01 1.247728839516639709e-01 -4.212995171546936035e-01 -1.359394285827875137e-02 2.483585476875305176e-01 -4.820116981863975525e-02 6.647736299782991409e-03 1.225104928016662598e-02 3.280142545700073242e-01 -2.600336670875549316e-01 -3.221715614199638367e-02 -2.316547632217407227e-01 -1.116835996508598328e-01 -8.466386049985885620e-02 1.322807222604751587e-01 -1.484042853116989136e-01 -1.225184947252273560e-01 -1.286963671445846558e-01 -4.236840307712554932e-01 -1.126711815595626831e-01 3.380469232797622681e-02 2.625433541834354401e-02 2.178221046924591064e-01 1.313287913799285889e-01 6.452952325344085693e-02 -1.372192949056625366e-01 1.020903140306472778e-01 -2.187602669000625610e-01 8.984372764825820923e-02 -3.560597077012062073e-02
-1.617441475391387939e-01 -2.582899332046508789e-01 2.533029913902282715e-01 6.108716502785682678e-02 6.171296164393424988e-02 2.072685956954956055e-02 1.171287372708320618e-01 1.014415398240089417e-01 -8.432961255311965942e-02 8.474352955818176270e-02 -5.881505552679300308e-03 -2.336030267179012299e-02 1.497992128133773804e-01 2.324419617652893066e-01 -6.467059254646301270e-02 -1.938863992691040039e-01 -5.033048242330551147e-02 1.137130856513977051e-01 1.142228674143552780e-02 -1.848745793104171753e-01 -4.252471029758453369e-01 -3.816538304090499878e-02 2.168034911155700684e-01 -3.259669989347457886e-02 1.273529827594757080e-01 7.469843141734600067e-03 1.359183937311172485e-01 -2.891606688499450684e-01 1.133978068828582764e-01 -1.994361355900764465e-02 4.947451353073120117e-01 1.460969001054763794e-01
-7.570251077413558960e-02 -7.217793166637420654e-02 2.172624319791793823e-01 1.107039973139762878e-01 -1.820442825555801392e-01 2.150735408067703247e-01 2.171385735273361206e-01 1.351042538881301880e-01 1.835970282554626465e-01 -1.054966151714324951e-01 -1.487209647893905640e-01 -1.410707831382751465e-03 1.330465450882911682e-02 -8.324214071035385132e-02 1.420868784189224243e-01 -6.549265980720520020e-01 -2.132339775562286377e-01 -6.351562589406967163e-02 1.113578751683235168e-01 1.125000566244125366e-01 -1.806194931268692017e-01 -1.850745454430580139e-02 -4.811522364616394043e-02 -3.973314911127090454e-02 -1.521520614624023438e-01 -1.167033314704895020e-01 2.293153107166290283e-02 -1.673545241355895996e-01 1.054648905992507935e-01 7.164143025875091553e-02 3.873170912265777588e-02 2.591190636157989502e-01
1.360530555248260498e-01 -5.338410660624504089e-02 1.659851968288421631e-01 1.595526188611984253e-01 -1.727678477764129639e-01 -3.381019830703735352e-01 1.944005042314529419e-01 -2.385181039571762085e-01 4.052446782588958740e-02 -1.355124413967132568e-01 6.953223794698715210e-02 -1.445577442646026611e-01 -2.840526401996612549e-01 -1.127392649650573730e-01 8.891180157661437988e-02 -3.105691671371459961e-01 1.392283290624618530e-01 -8.348911255598068237e-02 -1.648935228586196899e-01 -7.041174918413162231e-02 -2.361634224653244019e-01 -3.333600610494613647e-02 -1.428513675928115845e-01 2.715643346309661865e-01 1.033913865685462952e-01 -1.685388237237930298e-01 -2.173955291509628296e-01 5.138770118355751038e-02 3.437209725379943848e-01 -8.585327863693237305e-02 -1.298343241214752197e-01 -4.884669929742813110e-02
-5.704649165272712708e-02 -2.006499022245407104e-01 3.975993990898132324e-01 1.903027892112731934e-01 -7.534588128328323364e-02 4.589927941560745239e-02 2.907802537083625793e-02 1.203209608793258667e-01 -3.359548747539520264e-01 5.155068263411521912e-02 1.377986222505569458e-01 -8.610866218805313110e-02 -3.183940052986145020e-01 2.337744832038879395e-02 -1.265536695718765259e-01 -3.368005752563476562e-01 -1.028190776705741882e-01 -1.050972286611795425e-02 3.677101060748100281e-02 -8.475530892610549927e-02 -2.468474656343460083e-01 1.361564397811889648e-01 1.468207836151123047e-01 4.905568808317184448e-02 -1.270015537738800049e-01 7.534813880920410156e-02 2.989339455962181091e-02 -1.284963488578796387e-01 -5.664058774709701538e-02 -7.778433710336685181e-02 4.400926530361175537e-01 -3.123892657458782196e-02
-1.593526005744934082e-01 2.415712922811508179e-02 2.242133021354675293e-01 3.083216249942779541e-01 4.634822532534599304e-02 -1.543477177619934082e-01 2.266290485858917236e-01 -5.443071573972702026e-02 -1.831345558166503906e-01 6.347033381462097168e-02 4.089055210351943970e-02 1.135121285915374756e-02 2.483574301004409790e-02 1.064958646893501282e-01 -3.370026946067810059e-01 -2.290797084569931030e-01 -1.941086811712011695e-04 4.767054319381713867e-02 3.087079823017120361e-01 -9.681828320026397705e-02 -2.619318366050720215e-01 -1.976904422044754028e-01 -3.929642438888549805e-01 1.402620375156402588e-01 -7.195831090211868286e-02 -9.165754169225692749e-02 4.869090393185615540e-02 -1.776178926229476929e-01 2.556852400302886963e-01 1.979990117251873016e-02 7.078061252832412720e-02 1.549656093120574951e-01
4.110972955822944641e-02 4.594664089381694794e-03 1.663207560777664185e-01 4.138312041759490967e-01 -9.576306492090225220e-02 1.535309255123138428e-01 3.417871594429016113e-01 -3.436836600303649902e-02 -9.588339366018772125e-03 -2.976389825344085693e-01 -4.650345072150230408e-02 -1.094514057040214539e-01 -1.609449088573455811e-01 4.175073653459548950e-02 -2.052257508039474487e-01 -3.999560475349426270e-01 -1.096357107162475586e-01 8.506608009338378906e-02 -1.113557592034339905e-01 9.121940284967422485e-02 -2.937465310096740723e-01 2.033772170543670654e-01 1.154801473021507263e-01 1.402002125978469849e-01 8.391685038805007935e-02 -4.741188138723373413e-02 1.225245222449302673e-01 -1.229170039296150208e-01 -1.335526406764984131e-01 9.395309537649154663e-02 2.211484462022781372e-01 2.183735184371471405e-02
-2.524699568748474121e-01 -2.557078301906585693e-01 -4.093943163752555847e-02 3.261678218841552734e-01 -1.380928009748458862e-01 -2.771753370761871338e-01 3.005545139312744141e-01 4.170015826821327209e-02 1.463521085679531097e-02 2.092238664627075195e-01 9.176103025674819946e-02 -2.007574588060379028e-01 1.000586524605751038e-01 -2.013916149735450745e-02 -4.328339919447898865e-02 -2.546814084053039551e-02 -6.960146129131317139e-02 3.662449121475219727e-02 1.860781013965606689e-02 -4.950282722711563110e-02 -2.541126310825347900e-01 -2.874530553817749023e-01 -1.161210760474205017e-01 8.080508559942245483e-02 -7.347663491964340210e-02 -2.271215170621871948e-01 4.830837622284889221e-02 -3.744125366210937500e-01 1.638840585947036743e-01 -1.357439532876014709e-02 1.447535157203674316e-01 2.132970541715621948e-01
-2.729988694190979004e-01 3.688146546483039856e-02 2.954231500625610352e-01 1.843330711126327515e-01 -3.203310072422027588e-01 7.555388659238815308e-02 5.259171873331069946e-02 -1.052873358130455017e-01 3.132425248622894287e-02 -5.577743053436279297e-02 4.153962805867195129e-02 -1.690498441457748413e-01 4.825231805443763733e-02 -1.137309968471527100e-01 -1.393649429082870483e-01 -1.630808562040328979e-01 1.969926357269287109e-01 -2.541955709457397461e-01 -3.432921692728996277e-02 -1.503738611936569214e-01 -2.851677834987640381e-01 -2.067715376615524292e-01 -1.977516859769821167e-01 3.014240860939025879e-01 6.573832780122756958e-02 -2.352327853441238403e-01 -5.445925891399383545e-02 -3.145631849765777588e-01 -3.947974368929862976e-02 -1.773341894149780273e-01 -1.007489627227187157e-03 -9.581729024648666382e-02
-9.722393006086349487e-02 -9.031005948781967163e-02 8.429602533578872681e-02 3.740446865558624268e-01 -1.509634703397750854e-01 6.741227954626083374e-02 -4.221628233790397644e-02 1.559373438358306885e-01 -3.462373912334442139e-01 8.819342404603958130e-02 -7.572761178016662598e-02 1.241032779216766357e-02 -3.865626156330108643e-01 3.309734538197517395e-02 1.968250982463359833e-02 -2.728517949581146240e-01 7.661337405443191528e-02 -1.970284059643745422e-02 1.105802729725837708e-01 1.018679514527320862e-01 -7.281208783388137817e-02 3.305934369564056396e-01 -7.657302170991897583e-02 9.426629543304443359e-02 6.222070008516311646e-02 -1.378621309995651245e-01 -7.377981394529342651e-02 -4.574124887585639954e-02 1.361527591943740845e-01 -1.800858676433563232e-01 1.615532636642456055e-01 3.966704905033111572e-01
-4.297553747892379761e-02 -8.337060362100601196e-02 2.769839465618133545e-01 4.016989469528198242e-02 2.073554545640945435e-01 1.452614516019821167e-01 1.724966764450073242e-01 2.284149080514907837e-01 -5.652443692088127136e-02 1.132997423410415649e-01 3.157153129577636719e-01 8.891940861940383911e-02 -4.192351996898651123e-01 1.726005226373672485e-01 8.167242258787155151e-02 -3.323872983455657959e-01 -1.548505127429962158e-01 1.472992240451276302e-03 5.208988487720489502e-02 -1.508307363837957382e-02 -1.687811911106109619e-01 -4.449779167771339417e-03 -5.436231568455696106e-02 -9.744287282228469849e-02 -6.287392228841781616e-02 -2.244536280632019043e-01 -1.259189844131469727e-01 -1.594204753637313843e-01 2.450925707817077637e-01 -2.979354560375213623e-01 6.354705989360809326e-02 6.458786129951477051e-02
-1.790947020053863525e-01 4.594436660408973694e-02 4.685463383793830872e-02 1.012748628854751587e-01 1.916286200284957886e-01 1.394986957311630249e-01 1.275742799043655396e-01 2.027883529663085938e-01 -1.717273890972137451e-01 -1.555065661668777466e-01 4.094178378582000732e-01 -2.658362686634063721e-02 -2.395852357149124146e-01 -7.969512790441513062e-02 1.108180060982704163e-01 -3.479501008987426758e-01 -1.752424985170364380e-02 -1.294563561677932739e-01 5.959457904100418091e-02 -3.135364875197410583e-02 -3.154259622097015381e-01 -1.045801639556884766e-01 2.657603025436401367e-01 1.373574137687683105e-01 2.505707927048206329e-02 -2.141421139240264893e-01 8.860707283020019531e-03 -3.797214925289154053e-01 3.995383903384208679e-02 -6.082899868488311768e-02 5.236309766769409180e-02 -1.900593005120754242e-02
-1.614490002393722534e-01 -1.559607982635498047e-01 2.864150702953338623e-02 2.979780435562133789e-01 -1.618515886366367340e-02 2.303860709071159363e-02 2.719698846340179443e-01 1.928019225597381592e-01 9.371328353881835938e-02 3.078234009444713593e-02 -1.954083442687988281e-01 3.407675921916961670e-01 -9.155735373497009277e-02 1.135771796107292175e-01 -6.003353744745254517e-02 -4.830421805381774902e-01 -1.811962947249412537e-02 9.266868233680725098e-02 -1.422697901725769043e-01 1.714311242103576660e-01 -1.717524230480194092e-01 2.219611257314682007e-01 1.507851481437683105e-01 9.884008765220642090e-02 6.432569772005081177e-02 -6.464530527591705322e-02 -1.056656986474990845e-02 -1.395797431468963623e-01 -1.696914248168468475e-02 -2.364833354949951172e-01 -3.844030946493148804e-02 -2.653224170207977295e-01
-5.454915389418601990e-02 -4.052671790122985840e-01 -1.909337565302848816e-02 2.882752381265163422e-02 -1.648912876844406128e-01 -7.746430486440658569e-02 4.071018397808074951e-01 -1.939693093299865723e-01 8.391897380352020264e-02 1.462412029504776001e-01 -1.679117530584335327e-01 -1.416282653808593750e-01 -5.881096795201301575e-02 -5.530545487999916077e-02 -1.430681943893432617e-01 -6.501639634370803833e-02 2.050418555736541748e-01 1.072544828057289124e-01 -1.205725222826004028e-01 -1.466609984636306763e-01 -1.323606371879577637e-01 6.688239052891731262e-03 2.047393023967742920e-01 1.514591872692108154e-01 -1.225198507308959961e-01 3.475534170866012573e-02 -1.099408641457557678e-01 -8.553174883127212524e-02 4.847068190574645996e-01 -2.013366222381591797e-01 -5.636372417211532593e-02 -2.925573848187923431e-02
2.682649493217468262e-01 6.538445502519607544e-02 -3.896640986204147339e-02 1.332911998033523560e-01 -1.712159365415573120e-01 2.542682290077209473e-01 3.053734302520751953e-01 2.419261038303375244e-01 -4.682072903960943222e-03 2.301708757877349854e-01 -1.262339204549789429e-01 1.469848304986953735e-01 -5.859624221920967102e-02 3.840860724449157715e-02 2.051847428083419800e-02 -3.288764357566833496e-01 4.003724083304405212e-03 -2.155748568475246429e-02 -8.552175760269165039e-02 -9.018001705408096313e-02 5.044747143983840942e-02 -3.168542310595512390e-02 -1.036866977810859680e-01 3.455151021480560303e-01 3.352313041687011719e-01 -1.233932971954345703e-01 8.399589359760284424e-02 -1.737296730279922485e-01 9.576117247343063354e-02 -2.250989824533462524e-01 2.737261354923248291e-01 -7.402262091636657715e-02
-3.013088600710034370e-03 -8.694251626729965210e-02 1.914376467466354370e-01 2.024038881063461304e-01 7.662267237901687622e-02 1.491420716047286987e-02 2.945149242877960205e-01 2.716186940670013428e-01 3.032962381839752197e-01 2.224691957235336304e-01 -1.320414096117019653e-01 -1.500012576580047607e-01 -3.233365714550018311e-01 1.217593550682067871e-01 -3.442461788654327393e-02 -2.060613632202148438e-01 -6.792949885129928589e-02 -2.857768535614013672e-02 6.331634707748889923e-03 -9.407841414213180542e-02 -2.308153659105300903e-01 -6.258026510477066040e-02 9.599289298057556152e-02 -1.081659942865371704e-01 -8.181044459342956543e-02 -4.011387750506401062e-02 7.205121219158172607e-02 -1.195450499653816223e-01 3.434222936630249023e-01 5.801352113485336304e-02 -1.435827650129795074e-02 4.025532007217407227e-01
-3.110344111919403076e-01 4.098893702030181885e-02 1.402338594198226929e-01 2.120413780212402344e-01 -3.924942761659622192e-02 -2.018993794918060303e-01 5.062445998191833496e-03 -3.698480874300003052e-02 -2.072911113500595093e-01 1.558642089366912842e-02 -6.955140829086303711e-02 4.527967795729637146e-02 1.523914039134979248e-01 1.252420246601104736e-01 -1.714200079441070557e-01 -2.777004241943359375e-01 3.730091499164700508e-03 -9.785906970500946045e-02 5.516409128904342651e-02 -1.306266784667968750e-01 -3.429358005523681641e-01 -9.808044880628585815e-02 -3.803746402263641357e-01 1.837363839149475098e-01 -6.796162575483322144e-02 -2.486573755741119385e-01 -6.406945735216140747e-02 -3.508822023868560791e-01 2.587101459503173828e-01 -3.683608770370483398e-02 -1.996872387826442719e-02 -4.155192058533430099e-03
-2.504248321056365967e-01 -4.243749007582664490e-02 2.447316944599151611e-01 1.914440542459487915e-01 3.629827871918678284e-02 8.339565992355346680e-02 1.109373271465301514e-01 -8.819534629583358765e-02 -2.094130367040634155e-01 4.621198773384094238e-02 1.568285375833511353e-01 6.960150599479675293e-02 -4.281713962554931641e-01 -1.113213524222373962e-01 -4.233449324965476990e-02 -4.915311336517333984e-01 -1.836341321468353271e-01 -1.163005083799362183e-01 1.561387255787849426e-02 7.441303133964538574e-02 -1.563470959663391113e-01 -1.097013577818870544e-01 -1.174859926104545593e-01 8.961370587348937988e-02 -9.642613679170608521e-02 7.614357024431228638e-02 1.980785466730594635e-02 1.205643266439437866e-01 8.280686289072036743e-02 -3.485488295555114746e-01 -4.585923254489898682e-02 1.556472033262252808e-01
-2.415303885936737061e-01 -3.381589353084564209e-01 1.289738118648529053e-01 2.579251825809478760e-01 2.316743135452270508e-02 1.400112211704254150e-01 1.634356826543807983e-01 1.820762008428573608e-01 2.311025280505418777e-03 -8.952416479587554932e-02 3.527437448501586914e-01 5.650655366480350494e-03 -4.274849779903888702e-03 1.157354265451431274e-01 -2.220690846443176270e-01 -2.187063843011856079e-01 -8.890209719538688660e-04 1.866137236356735229e-01 -2.257150709629058838e-01 1.185538470745086670e-01 -2.945954501628875732e-01 -1.711238026618957520e-01 -2.895019017159938812e-02 -1.467709243297576904e-01 8.853904157876968384e-02 -1.766457110643386841e-01 2.322930842638015747e-02 -2.194227874279022217e-01 -5.934207886457443237e-02 3.284231945872306824e-02 2.638991177082061768e-01 1.444294601678848267e-01
-6.622381508350372314e-02 -1.747940927743911743e-01 2.149913907051086426e-01 2.823651134967803955e-01 -7.138901948928833008e-02 1.270153075456619263e-01 6.910779327154159546e-02 -3.196464478969573975e-02 -2.895423769950866699e-01 -3.200675547122955322e-02 1.255491524934768677e-01 -1.160078272223472595e-01 -2.564623653888702393e-01 3.967661783099174500e-02 -8.249538391828536987e-02 -3.845960795879364014e-01 -1.545093655586242676e-01 -2.586117247119545937e-03 1.258961111307144165e-01 -1.908397078514099121e-01 -2.572226822376251221e-01 1.293128877878189087e-01 2.670752704143524170e-01 5.347849056124687195e-02 -5.352156236767768860e-02 8.246508240699768066e-02 -1.596955657005310059e-01 3.316887468099594116e-02 4.558480158448219299e-02 9.941317141056060791e-02 4.383735954761505127e-01 -4.808940738439559937e-02
2.244653403759002686e-01 -7.564593106508255005e-02 -9.824161976575851440e-02 1.630560308694839478e-01 -9.871070832014083862e-02 8.591884747147560120e-03 2.286277264356613159e-01 2.454034239053726196e-01 -6.794171780347824097e-02 -2.221520096063613892e-01 -1.675621569156646729e-01 -1.196264103055000305e-02 1.215284466743469238e-01 -3.959820792078971863e-02 3.465748578310012817e-02 -1.960237026214599609e-01 -2.180474847555160522e-01 1.915694028139114380e-02 5.487653985619544983e-02 -5.606409534811973572e-02 -2.903482913970947266e-01 -7.861329615116119385e-02 2.267410159111022949e-01 3.949459791183471680e-01 -3.095811419188976288e-02 -4.238489642739295959e-02 -3.978338837623596191e-02 -9.241729229688644409e-02 4.614339768886566162e-01 -2.435723394155502319e-01 4.408795386552810669e-02 -9.043404459953308105e-02
1.279654353857040405e-01 -1.514931321144104004e-01 1.522261947393417358e-01 3.895322978496551514e-01 1.349004209041595459e-01 3.397279232740402222e-02 7.242259383201599121e-02 -1.432901481166481972e-03 -5.695127695798873901e-02 3.202437609434127808e-02 -1.536556780338287354e-01 1.998503208160400391e-01 -1.177024170756340027e-01 -2.489432692527770996e-02 9.617932885885238647e-02 -3.919204473495483398e-01 -2.763567864894866943e-01 -4.273886233568191528e-02 -7.940915226936340332e-02 1.046954244375228882e-01 -3.155525028705596924e-01 -1.440966576337814331e-01 6.618218868970870972e-02 -1.343088001012802124e-01 3.223129212856292725e-01 -1.101997718214988708e-01 -2.490357961505651474e-03 -2.217708528041839600e-01 7.224912289530038834e-03 -2.275322079658508301e-01 -1.009602323174476624e-01 -2.248667776584625244e-01
-1.315190643072128296e-01 -1.775411218404769897e-01 1.606362611055374146e-01 1.511948853731155396e-01 -4.010319709777832031e-03 5.094689503312110901e-02 7.513168454170227051e-02 1.989460289478302002e-01 -1.850757002830505371e-01 1.852978169918060303e-01 2.061387747526168823e-01 3.092096149921417236e-01 -3.037201762199401855e-01 6.647197902202606201e-02 -7.803416997194290161e-02 -3.503454029560089111e-01 3.802731335163116455e-01 5.499567091464996338e-02 -3.311618790030479431e-02 1.815135478973388672e-01 -3.081156611442565918e-01 2.130664139986038208e-01 -1.123638525605201721e-01 1.038017496466636658e-02 -6.582485139369964600e-02 2.849220298230648041e-02 -7.951556146144866943e-02 -1.300176829099655151e-01 4.509759321808815002e-02 -1.708454042673110962e-01 5.069660395383834839e-02 1.599634736776351929e-01
-1.415005326271057129e-01 -2.347685098648071289e-01 2.555290460586547852e-01 2.291833311319351196e-01 1.118417829275131226e-01 8.071044832468032837e-02 3.006715774536132812e-01 -6.190269812941551208e-02 -1.603216379880905151e-01 1.989819481968879700e-02 -2.678466737270355225e-01 1.802045404911041260e-01 -1.201652362942695618e-01 5.850163847208023071e-02 -1.420547366142272949e-01 -1.779920905828475952e-01 -1.374429613351821899e-01 6.607713550329208374e-02 2.419840544462203979e-01 1.685717254877090454e-01 -2.560486197471618652e-01 -1.806859225034713745e-01 1.141668409109115601e-01 -1.188203319907188416e-01 8.421058952808380127e-02 -8.147381991147994995e-02 -3.678607642650604248e-01 -1.141939535737037659e-01 2.104217261075973511e-01 -2.054444551467895508e-01 -3.805409744381904602e-02 -9.017620980739593506e-02
-1.205731481313705444e-01 -2.007716596126556396e-01 3.269504522904753685e-03 1.736162751913070679e-01 -2.022608518600463867e-01 1.961537748575210571e-01 1.543238908052444458e-01 -2.961922902613878250e-03 6.504129618406295776e-02 8.665168285369873047e-02 -5.119211226701736450e-02 6.112681329250335693e-02 -4.868860542774200439e-02 1.882263571023941040e-01 -1.368655115365982056e-01 -6.091052666306495667e-02 5.498593300580978394e-02 7.543647196143865585e-03 1.249565109610557556e-01 -1.464131772518157959e-01 -2.300366610288619995e-01 -1.905537098646163940e-01 2.045290619134902954e-01 3.022937178611755371e-01 4.000390321016311646e-02 -3.077073395252227783e-01 2.250971645116806030e-02 -1.524319350719451904e-01 -2.766460529528558254e-04 3.655660897493362427e-02 5.131594538688659668e-01 2.935696840286254883e-01
-1.793735921382904053e-01 -1.567220836877822876e-01 -4.120515659451484680e-02 2.470852285623550415e-01 -3.517954051494598389e-01 6.614556908607482910e-02 3.720062375068664551e-01 -2.213733643293380737e-02 -2.138087525963783264e-02 -2.681885361671447754e-01 -7.468794286251068115e-02 -2.656646631658077240e-02 -1.584202796220779419e-01 1.603132635354995728e-01 9.173352271318435669e-02 -2.092467993497848511e-01 -1.865982413291931152e-01 -1.491705775260925293e-01 6.288020312786102295e-02 -1.073877811431884766e-01 -4.452942609786987305e-01 -1.426127851009368896e-01 -4.046649113297462463e-02 -1.617848500609397888e-02 5.663437023758888245e-02 -1.234952136874198914e-01 -2.594655752182006836e-01 4.707844927906990051e-02 6.693547219038009644e-02 1.438800543546676636e-01 1.374797224998474121e-01 8.170796930789947510e-02
2.296133041381835938e-01 -1.707704961299896240e-01 2.803778946399688721e-01 2.670332193374633789e-01 1.694134473800659180e-01 2.302214056253433228e-01 1.180578768253326416e-01 -1.565025597810745239e-01 -2.637832239270210266e-02 -4.296836629509925842e-02 -1.616759300231933594e-01 1.254000812768936157e-01 6.747125089168548584e-02 -1.592143066227436066e-02 -3.302613496780395508e-01 -6.516690552234649658e-02 1.002916619181632996e-01 -1.531824916601181030e-01 -1.337300688028335571e-01 -2.372635900974273682e-01 -1.720525473356246948e-01 -6.067288666963577271e-02 -3.833688050508499146e-02 1.896680146455764771e-01 1.187110394239425659e-01 1.918991953134536743e-01 1.851187273859977722e-02 -8.945687860250473022e-02 2.944658696651458740e-01 -2.274209260940551758e-01 3.203245401382446289e-01 -8.247835934162139893e-02
1.823309808969497681e-01 -1.487852782011032104e-01 4.290350899100303650e-02 2.179048061370849609e-01 -1.577037572860717773e-01 2.211038023233413696e-01 2.974487841129302979e-01 5.463211238384246826e-02 -2.677300013601779938e-02 2.487999498844146729e-01 8.139957487583160400e-02 2.845653891563415527e-01 -2.068021595478057861e-01 2.966367304325103760e-01 4.460223764181137085e-02 -2.756319344043731689e-01 3.189925476908683777e-02 1.123650148510932922e-01 8.649843931198120117e-02 -2.486699074506759644e-02 -2.785207927227020264e-01 -2.886260747909545898e-01 -1.380530595779418945e-01 1.514359861612319946e-01 1.779111027717590332e-01 2.249003015458583832e-02 -1.107114031910896301e-01 -2.765270322561264038e-02 2.355587333440780640e-01 -4.575679078698158264e-02 -3.931400924921035767e-02 -2.054554075002670288e-01
-1.830112487077713013e-01 -4.111034795641899109e-02 2.263110280036926270e-01 -1.028718873858451843e-01 -1.363357603549957275e-01 -1.394005119800567627e-02 4.751722514629364014e-01 -5.178627744317054749e-02 1.779612600803375244e-01 3.987699002027511597e-02 5.135717988014221191e-02 -1.013192459940910339e-01 -2.156307995319366455e-01 -2.307637035846710205e-02 -2.546082437038421631e-01 -2.144920378923416138e-01 2.158554941415786743e-01 -1.099681854248046875e-01 1.212864462286233902e-02 -1.543037742376327515e-01 -2.425548434257507324e-01 -1.780100017786026001e-01 3.510811924934387207e-02 2.268741875886917114e-01 2.442204058170318604e-01 -2.039289474487304688e-01 1.264762133359909058e-01 3.762361779808998108e-02 1.662869453430175781e-01 -1.997008174657821655e-01 1.874670833349227905e-01 6.748425960540771484e-02
-1.285301446914672852e-01 -3.361009061336517334e-02 -2.429644018411636353e-02 2.367033250629901886e-02 -1.337626278400421143e-01 -7.584843039512634277e-02 3.336213529109954834e-01 2.515332773327827454e-02 -2.981575727462768555e-01 -1.307661384344100952e-01 1.349071264266967773e-01 -2.268872261047363281e-01 -5.025883913040161133e-01 -7.141959667205810547e-02 1.502850838005542755e-02 -3.030708730220794678e-01 3.173221647739410400e-02 8.046653121709823608e-02 2.728025801479816437e-02 1.674765944480895996e-01 -4.587653279304504395e-01 -5.699803680181503296e-02 -5.875011533498764038e-02 7.493668235838413239e-03 -5.071663111448287964e-02 2.993446402251720428e-02 -2.780818752944469452e-02 -2.001472562551498413e-01 1.028358787298202515e-01 -5.379405245184898376e-02 5.564104393124580383e-02 7.620581984519958496e-02
-2.224846333265304565e-01 1.979249343276023865e-02 -9.729252010583877563e-02 4.526320397853851318e-01 -3.557949140667915344e-02 1.111092939972877502e-01 3.339787423610687256e-01 4.311005771160125732e-02 -1.384633034467697144e-01 -4.578838124871253967e-02 -1.226025372743606567e-01 3.706147894263267517e-02 4.027770087122917175e-02 -1.142935380339622498e-01 -1.886814385652542114e-01 -1.005693897604942322e-01 1.116732135415077209e-01 -2.608382143080234528e-02 5.897631868720054626e-02 -8.622518926858901978e-02 -1.806109547615051270e-01 -1.774507910013198853e-01 -3.641824722290039062e-01 2.041466385126113892e-01 -1.989273726940155029e-01 -1.174509376287460327e-01 -7.876373827457427979e-03 -3.722841739654541016e-01 -2.225089631974697113e-02 -5.047620460391044617e-02 2.294236272573471069e-01 2.238928154110908508e-02
-7.304938882589340210e-02 -2.908106744289398193e-01 3.081473708152770996e-01 1.584390699863433838e-01 -8.165516704320907593e-02 -5.807185545563697815e-02 4.637042433023452759e-02 5.796495825052261353e-02 -2.627092003822326660e-01 -9.347412735223770142e-02 1.058716922998428345e-01 -6.241706013679504395e-02 -2.463162094354629517e-01 2.633621692657470703e-01 -1.459607630968093872e-01 -2.488155066967010498e-01 -1.247420683503150940e-01 -9.598495066165924072e-02 -1.873530596494674683e-01 -4.908730834722518921e-02 -1.610890179872512817e-01 9.747266024351119995e-02 1.598062217235565186e-01 2.269551306962966919e-01 -1.983396410942077637e-01 1.290496736764907837e-01 -9.694831073284149170e-02 -5.245250836014747620e-02 -3.119639120995998383e-02 -1.107077077031135559e-01 4.425602555274963379e-01 -1.279395073652267456e-01
-1.221281886100769043e-01 -2.730626799166202545e-02 1.863853484392166138e-01 2.624685168266296387e-01 3.259676508605480194e-03 6.469487398862838745e-02 -6.135888397693634033e-02 1.388673633337020874e-01 -1.998504400253295898e-01 1.141535341739654541e-01 -2.575796246528625488e-01 1.526480633765459061e-02 -3.728597983717918396e-02 2.019430249929428101e-01 -6.989622861146926880e-02 -2.444037199020385742e-01 1.833071559667587280e-02 -5.971174314618110657e-02 -6.524424999952316284e-02 -1.687894016504287720e-01 -6.866830587387084961e-02 1.716402918100357056e-02 -1.052784994244575500e-01 5.058467015624046326e-02 5.592459067702293396e-02 -2.693074345588684082e-01 -9.920685738325119019e-02 -2.457309663295745850e-01 1.990469545125961304e-01 5.012290179729461670e-02 3.954467475414276123e-01 4.768994152545928955e-01
-1.322748810052871704e-01 -2.757458984851837158e-01 1.189521923661231995e-01 1.784994006156921387e-01 -9.316094964742660522e-02 7.680900394916534424e-02 -1.175395771861076355e-02 6.398984789848327637e-02 -1.964603364467620850e-01 -6.557110697031021118e-03 4.012243077158927917e-02 -1.108620092272758484e-01 1.041716635227203369e-01 1.876469850540161133e-01 -6.710319966077804565e-02 -2.327971756458282471e-01 2.216930873692035675e-02 2.090088836848735809e-02 -1.490070819854736328e-01 -1.496151834726333618e-01 -2.748689949512481689e-01 -4.507648050785064697e-01 -1.130924671888351440e-01 -8.362443745136260986e-02 -1.582151502370834351e-01 -1.386424005031585693e-01 -1.547904964536428452e-02 -3.475340604782104492e-01 7.298186421394348145e-02 -2.056771069765090942e-01 2.441087812185287476e-01 2.604058980941772461e-01
1.145814508199691772e-01 1.235829293727874756e-02 -1.614160090684890747e-01 2.497054487466812134e-01 -8.085666596889495850e-02 1.645987778902053833e-01 2.886264920234680176e-01 2.670268416404724121e-01 3.063303790986537933e-02 -3.378003090620040894e-02 -5.344705190509557724e-03 1.418173015117645264e-01 9.441000223159790039e-02 -1.823384501039981842e-02 -1.261065304279327393e-01 -1.771656274795532227e-01 -1.727574914693832397e-01 -1.151676103472709656e-01 -5.586369708180427551e-02 -5.851564463227987289e-03 -1.875016391277313232e-01 -2.371216267347335815e-01 1.405051350593566895e-01 3.856835663318634033e-01 2.525658346712589264e-02 -2.955101430416107178e-02 1.535746455192565918e-01 -1.167949810624122620e-01 3.812937736511230469e-01 -2.890680730342864990e-01 7.252617180347442627e-02 -2.285418808460235596e-01
-1.352502554655075073e-01 -3.802812471985816956e-02 2.529680430889129639e-01 9.956602938473224640e-03 -3.005805909633636475e-01 -7.025946676731109619e-02 1.668808758258819580e-01 -1.789634115993976593e-02 -2.171332836151123047e-01 2.818127572536468506e-01 -2.081426680088043213e-01 2.009486407041549683e-01 -9.418372809886932373e-02 -1.699154078960418701e-01 8.748699724674224854e-02 -2.182068675756454468e-01 3.311056271195411682e-02 3.407263159751892090e-01 2.499020472168922424e-02 -2.739584743976593018e-01 -2.105141878128051758e-01 -2.581651210784912109e-01 6.023779138922691345e-02 1.450089365243911743e-01 -1.154293864965438843e-01 3.777220100164413452e-02 1.505785156041383743e-02 -4.217173531651496887e-02 3.259964287281036377e-01 -9.799259155988693237e-02 -2.339136227965354919e-02 1.666320562362670898e-01
-5.575527250766754150e-02 7.199489045888185501e-03 2.186932973563671112e-02 1.867468357086181641e-01 1.859703510999679565e-01 7.698134519159793854e-03 2.348333895206451416e-01 1.534040123224258423e-01 -2.376468926668167114e-01 -2.150988429784774780e-01 5.739654973149299622e-02 -1.991002857685089111e-01 -2.495454549789428711e-01 1.311932355165481567e-01 8.843246102333068848e-02 -3.056036531925201416e-01 3.615589067339897156e-02 1.437708437442779541e-01 1.422374248504638672e-01 2.287407070398330688e-01 -2.993350625038146973e-01 -8.537071198225021362e-02 2.427932918071746826e-01 -4.558203741908073425e-02 -1.265803724527359009e-01 1.166251301765441895e-01 -1.387550234794616699e-01 -3.816848993301391602e-01 9.576651453971862793e-02 -1.700438559055328369e-01 1.482309252023696899e-01 1.213258728384971619e-01
-1.941695958375930786e-01 -1.354647129774093628e-01 -5.533166974782943726e-02 3.370964825153350830e-01 -2.650504112243652344e-01 3.121361136436462402e-02 8.454908430576324463e-02 -6.257601827383041382e-02 1.697135120630264282e-01 -1.114019975066184998e-01 -2.862609028816223145e-01 2.396555095911026001e-01 -1.915880888700485229e-01 3.686438128352165222e-02 -1.360307782888412476e-01 -1.369109749794006348e-01 -1.609859615564346313e-01 -1.033014506101608276e-01 3.401501476764678955e-02 -4.412868916988372803e-01 -4.074339866638183594e-01 -4.656690731644630432e-02 1.068934574723243713e-01 -1.301182508468627930e-01 5.244430527091026306e-02 1.613943278789520264e-02 -3.362618759274482727e-02 -6.912330538034439087e-02 7.506807148456573486e-02 -5.171645805239677429e-02 2.067903727293014526e-01 7.483448367565870285e-03
-1.133612543344497681e-01 1.903897225856781006e-01 -1.279515475034713745e-01 4.105885624885559082e-01 -1.843652874231338501e-01 6.607910245656967163e-02 2.343836128711700439e-01 3.790102154016494751e-02 -7.248289138078689575e-02 -3.842559177428483963e-03 -2.448597457259893417e-03 3.532204404473304749e-02 -2.402118295431137085e-01 3.277031779289245605e-01 -1.359526813030242920e-01 -1.083601340651512146e-01 -2.041017115116119385e-01 -1.788634210824966431e-01 -2.073954492807388306e-01 -1.568932086229324341e-01 -2.829971313476562500e-01 -8.153291046619415283e-02 3.126859366893768311e-01 -1.168827116489410400e-01 -1.591130942106246948e-01 -1.972408890724182129e-01 -1.177495718002319336e-01 -2.161892689764499664e-02 3.985340148210525513e-02 -9.464126080274581909e-02 4.845636337995529175e-02 1.961762458086013794e-01
-2.616911530494689941e-01 -1.279359906911849976e-01 -2.551857233047485352e-01 2.489771991968154907e-01 1.250338703393936157e-01 -6.113290414214134216e-02 4.239872694015502930e-01 1.074750628322362900e-02 -1.769663989543914795e-01 7.881706207990646362e-02 1.547923237085342407e-01 -1.359701156616210938e-01 -1.700065582990646362e-01 2.253179401159286499e-01 3.204667568206787109e-02 -4.292539656162261963e-01 -3.759331628680229187e-02 1.134380698204040527e-01 -5.954455211758613586e-02 1.881688646972179413e-02 -2.661148011684417725e-01 -4.145769029855728149e-02 -5.879282578825950623e-02 -1.933315582573413849e-02 -8.882968872785568237e-02 -5.465053394436836243e-02 -8.886260539293289185e-02 -1.291877478361129761e-01 -4.885832965373992920e-02 -1.913055963814258575e-02 3.321755528450012207e-01 -2.739999815821647644e-02
-1.209196597337722778e-01 -1.395253539085388184e-01 2.940999567508697510e-01 3.491272926330566406e-01 -1.943753212690353394e-01 -2.571050822734832764e-01 2.479239553213119507e-01 -2.049214988946914673e-01 1.004959419369697571e-01 -4.679679125547409058e-02 1.431738138198852539e-01 -1.839041560888290405e-01 -1.170347034931182861e-01 -3.938245028257369995e-02 2.640658318996429443e-01 -2.312915921211242676e-01 -2.257173322141170502e-02 -4.419487714767456055e-02 -1.849203556776046753e-01 -2.471410483121871948e-01 -5.665855109691619873e-02 1.123648229986429214e-02 -1.147237569093704224e-01 1.577356010675430298e-01 -8.691759407520294189e-02 -3.309741616249084473e-02 4.935423657298088074e-02 1.119144260883331299e-02 -1.465842127799987793e-02 -4.081977605819702148e-01 1.004279553890228271e-01 1.335908025503158569e-01
2.168387919664382935e-01 -1.943397819995880127e-01 4.292645752429962158e-01 3.362987041473388672e-01 -9.771650284528732300e-02 1.923929005861282349e-01 1.958465129137039185e-01 -1.469993144273757935e-01 -1.307583302259445190e-01 -4.805470257997512817e-02 -1.230496019124984741e-01 -2.388364225625991821e-01 -2.457503229379653931e-01 2.715948820114135742e-01 -1.081586331129074097e-01 -1.489878743886947632e-01 -6.108341366052627563e-02 7.047977298498153687e-02 1.215736493468284607e-01 1.198202893137931824e-01 -5.893379449844360352e-02 -1.378794014453887939e-01 9.229905903339385986e-02 2.095461338758468628e-01 -1.457848399877548218e-02 -2.843054942786693573e-02 1.833389103412628174e-01 3.950275853276252747e-02 2.304870784282684326e-01 -2.847215719521045685e-02 1.899548619985580444e-01 1.127639636397361755e-01
-4.234333634376525879e-01 1.148641407489776611e-01 8.976269513368606567e-02 2.900754511356353760e-01 -9.420989453792572021e-02 2.587427198886871338e-01 -1.540078036487102509e-02 -3.382718861103057861e-01 -2.134917527437210083e-01 -1.625175774097442627e-01 6.398727744817733765e-02 -4.443998262286186218e-02 -6.181713938713073730e-02 9.711690247058868408e-02 4.632724449038505554e-02 -2.476860433816909790e-01 4.746868088841438293e-02 -2.815383253619074821e-03 -1.048335507512092590e-01 -8.072566986083984375e-02 -2.074424773454666138e-01 -3.625812008976936340e-02 -1.614256948232650757e-01 9.101411700248718262e-02 5.394589900970458984e-02 -2.946474254131317139e-01 -1.163176074624061584e-01 -3.327926099300384521e-01 1.031789332628250122e-01 -4.220597818493843079e-02 1.864872574806213379e-01 -1.017047166824340820e-01
1.421909481287002563e-01 -5.908180773258209229e-02 2.087953835725784302e-01 1.208557039499282837e-01 -3.192517459392547607e-01 2.291470319032669067e-01 -1.316921599209308624e-02 1.841212809085845947e-01 1.884282678365707397e-01 8.548537641763687134e-02 -2.580286264419555664e-01 1.568061262369155884e-01 1.056036651134490967e-01 1.181150153279304504e-01 1.721517592668533325e-01 -2.069022804498672485e-01 -2.516390196979045868e-02 -4.632474388927221298e-03 -2.673474848270416260e-01 -9.511417150497436523e-02 -3.532657027244567871e-01 -5.821574851870536804e-02 -1.287518185563385487e-03 5.037075653672218323e-02 2.941244747489690781e-03 1.199165433645248413e-01 -9.574899449944496155e-03 -1.361045837402343750e-01 4.376989305019378662e-01 -2.306681722402572632e-01 -2.056582458317279816e-02 -8.911024779081344604e-02
6.959378719329833984e-02 -4.626085236668586731e-02 1.818061321973800659e-01 3.915460705757141113e-01 -2.005105316638946533e-01 1.322867721319198608e-02 -8.111874759197235107e-02 -1.077714934945106506e-01 -1.602777838706970215e-01 1.909052729606628418e-01 1.316030025482177734e-01 -1.712332367897033691e-01 -1.864049136638641357e-01 -1.294724941253662109e-01 4.072188958525657654e-02 -2.973318397998809814e-01 1.756189614534378052e-01 -2.703098654747009277e-01 1.779742538928985596e-02 -2.434703856706619263e-01 -1.968661844730377197e-01 -4.062864929437637329e-02 4.238761961460113525e-02 3.055226802825927734e-01 -1.976917088031768799e-01 8.849514648318290710e-03 -7.708823308348655701e-03 -3.090644180774688721e-01 1.089668199419975281e-01 1.901187002658843994e-01 1.121103093028068542e-01 5.789760500192642212e-02
2.855474501848220825e-02 -3.474127948284149170e-01 3.617445826530456543e-01 3.484342396259307861e-01 -3.938862308859825134e-02 1.735464781522750854e-01 5.843375623226165771e-02 -1.510606557130813599e-01 -2.548719048500061035e-01 3.124357666820287704e-03 1.805492937564849854e-01 -1.964612863957881927e-02 -1.372692584991455078e-01 -6.092354655265808105e-02 -1.048054397106170654e-01 -1.050519570708274841e-01 -1.725800037384033203e-01 -1.530515849590301514e-01 2.390868812799453735e-01 -1.477098762989044189e-01 -1.622104793787002563e-01 -2.308492064476013184e-01 1.854108572006225586e-01 4.699497669935226440e-02 -5.397265311330556870e-03 1.677747219800949097e-01 -2.001482844352722168e-01 -2.516432404518127441e-01 -2.327180001884698868e-03 -1.104714870452880859e-01 1.486670076847076416e-01 1.074275597929954529e-01
3.175421804189682007e-02 -9.746487438678741455e-02 3.790388107299804688e-01 -1.444707345217466354e-02 -2.113443315029144287e-01 -9.269231557846069336e-02 2.613473534584045410e-01 1.471459418535232544e-01 2.339369356632232666e-01 -1.986150890588760376e-01 -1.269745081663131714e-01 2.180512547492980957e-01 -9.878741111606359482e-04 9.242756664752960205e-02 1.097828894853591919e-02 -7.862532883882522583e-02 -1.014030054211616516e-01 -1.048414036631584167e-01 -1.183127984404563904e-01 -2.077728360891342163e-01 -2.023110240697860718e-01 9.560032188892364502e-02 -2.618853747844696045e-02 1.390887647867202759e-01 3.368681296706199646e-02 -7.034463435411453247e-02 -4.882744699716567993e-02 -1.218401491641998291e-01 5.190482139587402344e-01 -2.068396657705307007e-01 1.728969961404800415e-01 -1.255745142698287964e-01
-1.039524376392364502e-01 -3.194155991077423096e-01 2.086370587348937988e-01 2.112816274166107178e-01 -1.105428114533424377e-01 6.865005195140838623e-02 1.705048792064189911e-02 5.107186734676361084e-02 -2.764228284358978271e-01 1.327839195728302002e-01 -1.921045035123825073e-01 2.833503857254981995e-02 -1.516161765903234482e-02 3.245494663715362549e-01 -1.016469579190015793e-02 -1.784216910600662231e-01 -1.256858259439468384e-01 -8.392003923654556274e-02 4.930719733238220215e-03 -5.974910408258438110e-02 -3.000784814357757568e-01 6.956208497285842896e-02 -1.400152891874313354e-01 9.643113613128662109e-02 -4.391110315918922424e-02 -2.112590819597244263e-01 -7.077148556709289551e-02 -8.273478597402572632e-02 3.825077414512634277e-02 3.886732831597328186e-02 3.645563423633575439e-01 4.067041575908660889e-01
-9.975555539131164551e-02 -8.078812807798385620e-02 -1.066402196884155273e-01 3.952385485172271729e-01 -1.561414152383804321e-01 9.578292071819305420e-02 1.734098047018051147e-01 -8.039637655019760132e-02 -1.252238601446151733e-01 5.336626991629600525e-02 -1.012428626418113708e-01 9.417513012886047363e-02 -2.342356145381927490e-01 -7.045394182205200195e-02 1.274100542068481445e-01 -2.760364711284637451e-01 -2.551365196704864502e-01 -2.168759703636169434e-01 -4.966631904244422913e-02 1.890813261270523071e-01 -3.086852431297302246e-01 -1.645090430974960327e-01 2.538410387933254242e-02 3.808976337313652039e-02 1.309925019741058350e-01 -1.551994979381561279e-01 -7.167025655508041382e-02 -9.529404342174530029e-02 9.587744623422622681e-02 3.384166359901428223e-01 2.855770289897918701e-01 1.428653001785278320e-01
-2.846105024218559265e-02 -1.800024956464767456e-01 -1.488353759050369263e-01 3.210197985172271729e-01 6.680532544851303101e-02 -1.895330250263214111e-01 1.064810603857040405e-01 -3.159480690956115723e-01 -2.190073207020759583e-02 1.706094294786453247e-01 1.474545001983642578e-01 -2.495080083608627319e-01 -1.603712737560272217e-01 1.636366173624992371e-02 -1.871220916509628296e-01 -4.199386239051818848e-01 4.437427967786788940e-03 -4.399051144719123840e-02 8.413884788751602173e-04 2.444131299853324890e-02 -3.222561180591583252e-01 -2.330449074506759644e-01 2.497300319373607635e-02 -4.341943655163049698e-03 -2.467733807861804962e-02 -1.490191966295242310e-01 1.242199633270502090e-02 -3.027232289314270020e-01 4.151752218604087830e-02 -7.503831386566162109e-02 -1.403153687715530396e-01 1.899829208850860596e-01
2.425391525030136108e-01 4.801161587238311768e-02 -8.031634241342544556e-02 1.985781490802764893e-01 -2.401721328496932983e-01 -5.511812865734100342e-02 2.760123014450073242e-01 -1.328436136245727539e-01 7.000385224819183350e-02 -2.390651404857635498e-02 -6.999196112155914307e-02 8.990535885095596313e-02 1.346551775932312012e-01 3.988752663135528564e-01 -2.197875082492828369e-01 -4.345563054084777832e-01 -2.750159204006195068e-01 9.864693135023117065e-02 -5.668947473168373108e-02 -8.650106191635131836e-02 -1.313987523317337036e-01 5.498703569173812866e-03 1.235058158636093140e-01 2.531686425209045410e-01 1.424961686134338379e-01 1.135858707129955292e-02 -5.426409095525741577e-02 -4.829688742756843567e-02 1.924296617507934570e-01 -1.918667256832122803e-01 -1.150040328502655029e-01 -1.082394178956747055e-02
-1.126204803586006165e-01 -5.299522355198860168e-02 3.535106778144836426e-01 2.542747557163238525e-01 8.124107122421264648e-02 7.364572584629058838e-02 1.726458668708801270e-01 -3.432201594114303589e-02 1.665425836108624935e-03 1.969714462757110596e-01 -1.499726921319961548e-01 4.046513140201568604e-01 -9.700298309326171875e-02 6.757598370313644409e-02 -1.398935634642839432e-02 -2.915210723876953125e-01 1.989361047744750977e-01 -2.252026833593845367e-02 2.983381971716880798e-03 2.722428441047668457e-01 -3.196531236171722412e-01 -5.208599567413330078e-02 7.183760404586791992e-02 1.898821741342544556e-01 9.527921676635742188e-02 -1.209608539938926697e-01 -1.019864436239004135e-02 -1.955109387636184692e-01 1.488359570503234863e-01 -2.472166270017623901e-01 -5.292874574661254883e-02 -1.387814283370971680e-01
4.476082511246204376e-03 -2.152226120233535767e-01 -8.578103035688400269e-02 2.726855278015136719e-01 -5.926068872213363647e-02 2.832715809345245361e-01 6.791596114635467529e-02 -1.088269948959350586e-01 -1.931950915604829788e-03 1.068339422345161438e-01 1.142963841557502747e-01 -1.337499767541885376e-01 -7.350320927798748016e-03 4.631839320063591003e-02 -3.522125184535980225e-01 -3.526176512241363525e-01 -5.010018497705459595e-02 3.723463788628578186e-02 -3.291874751448631287e-02 1.036441102623939514e-01 -1.928534805774688721e-01 -9.900572896003723145e-02 -2.228635400533676147e-01 2.731461822986602783e-01 1.571979969739913940e-01 -1.856971085071563721e-01 -4.522446915507316589e-02 -4.498831033706665039e-01 -7.256754487752914429e-02 4.379474371671676636e-02 9.894719719886779785e-02 1.056765690445899963e-01
1.378924995660781860e-01 -9.603887051343917847e-02 1.066325753927230835e-01 2.760964632034301758e-01 -2.031102627515792847e-01 9.937140159308910370e-03 4.634642601013183594e-01 6.909791380167007446e-02 -3.614821657538414001e-02 1.404670327901840210e-01 1.142191663384437561e-01 -6.344222277402877808e-02 3.505450859665870667e-02 -3.810746967792510986e-02 1.013312265276908875e-01 -1.663181185722351074e-01 -8.289659768342971802e-02 2.568043535575270653e-03 -9.811129420995712280e-02 2.297397553920745850e-01 -1.194466277956962585e-01 3.203498423099517822e-01 -4.038648912683129311e-04 1.602836251258850098e-01 1.542065441608428955e-01 -7.405505329370498657e-02 -1.025487631559371948e-01 -3.453043997287750244e-01 3.535847961902618408e-01 -9.981336444616317749e-02 -1.890252530574798584e-01 -5.402876436710357666e-02
-2.084815651178359985e-01 -2.425151877105236053e-03 1.416202336549758911e-01 1.259924024343490601e-01 1.433674097061157227e-01 6.667765974998474121e-02 -4.685930162668228149e-02 2.703880667686462402e-01 2.571247816085815430e-01 -1.563779450953006744e-02 9.461342357099056244e-03 -2.864280529320240021e-02 -2.640810906887054443e-01 7.315547764301300049e-02 -5.713159963488578796e-02 -4.579384922981262207e-01 -1.341016143560409546e-01 -3.984295204281806946e-02 -1.609553992748260498e-01 -2.295376807451248169e-01 -2.577523933723568916e-03 -2.243631035089492798e-01 -1.300374865531921387e-01 3.713671565055847168e-01 1.058207899332046509e-01 -1.204025298357009888e-01 -9.031251817941665649e-02 -1.696817874908447266e-01 2.247051447629928589e-01 -1.311743818223476410e-02 -9.037721157073974609e-02 2.003858536481857300e-01
-1.018263101577758789e-01 -6.511443294584751129e-03 7.201004773378372192e-02 1.862517893314361572e-01 -6.960649788379669189e-02 1.208010017871856689e-01 2.422805577516555786e-01 7.167477905750274658e-02 -3.261962234973907471e-01 6.792026758193969727e-02 4.070757701992988586e-02 3.235981613397598267e-02 1.314959675073623657e-01 -8.515284955501556396e-02 -2.196818739175796509e-01 -6.860869377851486206e-02 2.163216173648834229e-01 -3.158262073993682861e-01 -4.683592543005943298e-02 8.255808800458908081e-02 -3.935689628124237061e-01 -2.102670222520828247e-01 -1.974101923406124115e-02 2.447207570075988770e-01 -2.104419171810150146e-01 6.962379068136215210e-02 -2.574304342269897461e-01 -2.280490398406982422e-01 1.250701993703842163e-01 8.731332607567310333e-03 -1.738509833812713623e-01 2.166043370962142944e-01
-8.512517064809799194e-02 1.167846843600273132e-01 3.585314452648162842e-01 1.925754100084304810e-01 -9.019735455513000488e-02 -8.314485102891921997e-02 1.720070838928222656e-01 2.824850678443908691e-01 -1.118484139442443848e-01 1.546738743782043457e-01 -1.631394624710083008e-01 3.018952012062072754e-01 -2.787939012050628662e-01 -6.431374698877334595e-03 1.284702494740486145e-02 -1.937545388936996460e-01 1.911014318466186523e-01 -1.297518610954284668e-01 -1.980612277984619141e-01 1.204941943287849426e-01 -4.247331917285919189e-01 7.087798416614532471e-02 3.625410050153732300e-02 -1.879804651252925396e-03 1.305978745222091675e-01 4.581090062856674194e-02 -7.534727454185485840e-02 -2.309827953577041626e-01 5.538145825266838074e-02 -4.834185168147087097e-02 7.880397140979766846e-02 -1.890727579593658447e-01
-2.521041631698608398e-01 -1.560836136341094971e-01 1.440664082765579224e-01 1.693638116121292114e-01 -3.056523799896240234e-01 1.826711297035217285e-01 8.240470290184020996e-02 5.570561438798904419e-02 -2.776884436607360840e-01 2.355744838714599609e-01 -7.296603918075561523e-02 -1.074968650937080383e-02 -3.191281259059906006e-01 -3.168477863073348999e-02 -4.274621978402137756e-02 -4.256916642189025879e-01 -2.621848322451114655e-02 -1.559133082628250122e-01 5.482177436351776123e-02 1.296379119157791138e-01 -1.039064154028892517e-01 1.602602899074554443e-01 -2.764862589538097382e-02 4.905113950371742249e-02 8.549741655588150024e-02 7.258282601833343506e-02 1.672457307577133179e-01 -6.584919244050979614e-02 1.121470630168914795e-01 -2.295646667480468750e-01 2.402372509241104126e-01 2.229104340076446533e-01
2.456832118332386017e-02 4.442700743675231934e-02 2.274509966373443604e-01 1.602090746164321899e-01 -1.175098270177841187e-01 3.700890541076660156e-01 1.823388487100601196e-01 2.666367292404174805e-01 4.408384859561920166e-02 6.915909051895141602e-02 5.451071262359619141e-02 3.334301114082336426e-01 -2.297919839620590210e-01 9.705207496881484985e-02 2.206033654510974884e-02 -4.155638217926025391e-01 2.009844034910202026e-02 -1.000362820923328400e-02 9.214612841606140137e-02 1.417200565338134766e-01 -2.342106401920318604e-01 1.388105154037475586e-01 -4.437705129384994507e-02 -8.800218999385833740e-02 -1.978769898414611816e-02 -7.146263867616653442e-02 -4.828915745019912720e-02 -1.015879511833190918e-01 1.759108752012252808e-01 -3.551505208015441895e-01 -1.098029240965843201e-01 9.180340170860290527e-02
3.978760913014411926e-02 -4.797288402915000916e-02 1.648694425821304321e-01 1.713509857654571533e-01 -7.104638963937759399e-02 1.953992843627929688e-01 2.218265533447265625e-01 2.303953915834426880e-01 -5.260494537651538849e-03 2.063754945993423462e-01 -1.367804408073425293e-02 3.159621357917785645e-01 -1.112506240606307983e-01 2.149065583944320679e-01 -1.867167651653289795e-02 -4.428797960281372070e-01 8.806492201983928680e-03 1.762873828411102295e-01 -1.607689857482910156e-01 -1.163801103830337524e-01 -3.468061387538909912e-01 -2.173345088958740234e-01 -1.726378053426742554e-01 8.106181770563125610e-02 2.012017369270324707e-01 -4.907387122511863708e-02 -3.694227337837219238e-02 2.207932621240615845e-02 1.370521783828735352e-01 5.430582910776138306e-03 1.639522239565849304e-02 -2.410625815391540527e-01
7.377734035253524780e-02 9.175932407379150391e-02 1.620524078607559204e-01 3.990753740072250366e-02 1.772953718900680542e-01 4.307200908660888672e-01 3.170203268527984619e-01 1.445113494992256165e-02 -1.571538150310516357e-01 -7.942448556423187256e-02 -7.025285810232162476e-02 4.954954981803894043e-02 5.322438850998878479e-02 -1.427939385175704956e-01 -2.445174455642700195e-01 -4.157075881958007812e-01 8.249290287494659424e-02 -1.404943019151687622e-01 -1.301751732826232910e-01 5.754972621798515320e-02 -4.910090193152427673e-02 1.776637732982635498e-01 2.344311773777008057e-01 2.218875288963317871e-01 2.231154292821884155e-01 -3.705086931586265564e-02 -9.899581223726272583e-02 6.888995412737131119e-03 2.801742553710937500e-01 -1.920413225889205933e-02 3.864874690771102905e-02 -1.416653394699096680e-01
-6.750213447958230972e-03 7.097855210304260254e-02 1.267481446266174316e-01 2.192124426364898682e-01 2.957619354128837585e-02 4.077738523483276367e-02 9.915656596422195435e-02 -4.445542767643928528e-02 -2.302960120141506195e-02 -1.434439793229103088e-03 3.551702797412872314e-01 -4.333649948239326477e-02 -3.251521289348602295e-01 -1.177769973874092102e-01 -1.964095607399940491e-02 -1.711910516023635864e-01 2.469966411590576172e-01 -8.205598592758178711e-02 4.798498749732971191e-02 -4.575937986373901367e-02 -4.348426461219787598e-01 -5.296223983168601990e-02 -3.443451970815658569e-02 1.389542073011398315e-01 3.200140967965126038e-02 -9.233610332012176514e-02 2.259244620800018311e-01 -2.177851945161819458e-01 2.559382319450378418e-01 -2.118383347988128662e-01 3.092015087604522705e-01 2.001890540122985840e-01
-6.514516472816467285e-02 -2.205600030720233917e-02 2.644920349121093750e-01 2.056744694709777832e-01 -4.046905413269996643e-02 2.396486997604370117e-01 3.212629258632659912e-01 -1.973531991243362427e-01 -2.427292913198471069e-01 1.027746573090553284e-01 -7.530943956226110458e-03 -3.327733278274536133e-02 -9.413710981607437134e-02 2.740546464920043945e-01 -1.221638396382331848e-01 -3.792474567890167236e-01 8.871933072805404663e-02 4.233574494719505310e-02 -1.304992288351058960e-01 -1.061753854155540466e-01 -2.284868247807025909e-02 -2.639264762401580811e-01 3.006141483783721924e-01 1.088714525103569031e-01 2.809840440750122070e-02 -1.651863455772399902e-01 5.861856415867805481e-02 -7.865430787205696106e-03 1.233524829149246216e-01 1.181336194276809692e-01 3.109304904937744141e-01 2.507397904992103577e-02
2.327584475278854370e-02 -5.082097277045249939e-02 3.573023378849029541e-01 1.778289377689361572e-01 -2.326711080968379974e-02 2.816587984561920166e-01 2.010053992271423340e-01 -9.308181703090667725e-02 -1.320975571870803833e-01 -1.311169415712356567e-01 3.197616897523403168e-03 8.439967781305313110e-02 -1.204862166196107864e-02 3.619827032089233398e-01 -1.837232112884521484e-01 -3.318676352500915527e-01 1.113339886069297791e-01 -9.424246847629547119e-02 -5.273491144180297852e-02 -1.830889135599136353e-01 6.451354920864105225e-02 -1.297902911901473999e-01 2.558658719062805176e-01 2.049606889486312866e-01 -1.681468486785888672e-01 -1.899031698703765869e-01 7.841618359088897705e-02 -1.461185514926910400e-01 1.476451456546783447e-01 5.828184261918067932e-02 2.823203206062316895e-01 -9.489353001117706299e-02
-6.439416203647851944e-03 -1.924851164221763611e-02 2.483768612146377563e-01 3.335122168064117432e-01 -1.883767545223236084e-01 -1.353877484798431396e-01 2.241517603397369385e-01 -5.894888192415237427e-02 -2.176669836044311523e-01 -3.732193708419799805e-01 1.802463382482528687e-01 -2.706496790051460266e-02 -1.126064285635948181e-01 -4.534849897027015686e-02 -7.779127359390258789e-02 -6.089672818779945374e-02 -2.780214250087738037e-01 -6.473693996667861938e-02 -9.998188354074954987e-03 -7.616105675697326660e-02 -5.155489444732666016e-01 3.650607541203498840e-02 5.943880975246429443e-02 1.528592258691787720e-01 -2.221679240465164185e-01 9.355973452329635620e-02 6.479204446077346802e-02 -1.185268536210060120e-01 8.248182386159896851e-02 8.337657153606414795e-02 5.669638514518737793e-02 2.172677777707576752e-03
-2.808491289615631104e-01 -1.128831505775451660e-01 -5.645282566547393799e-03 -1.218417733907699585e-01 -3.040004372596740723e-01 -5.149296298623085022e-02 3.955542743206024170e-01 -5.893781781196594238e-02 1.285664439201354980e-01 -2.063783444464206696e-02 -4.873776342719793320e-03 -8.166249841451644897e-02 -3.609122931957244873e-01 -3.553447127342224121e-02 -8.543267846107482910e-02 -6.851159036159515381e-02 1.376464217901229858e-01 6.843934208154678345e-02 -3.163249790668487549e-02 -2.110374420881271362e-01 -1.359531879425048828e-01 -3.278172016143798828e-01 9.779988229274749756e-02 2.951984703540802002e-01 1.031308919191360474e-01 7.295736670494079590e-02 6.927330046892166138e-02 -1.978627294301986694e-01 1.455216556787490845e-01 -2.885965108871459961e-01 7.056462019681930542e-02 1.008227989077568054e-01
-7.483033090829849243e-02 2.462467551231384277e-02 3.532077372074127197e-01 3.477644324302673340e-01 -4.071092605590820312e-02 -5.298073962330818176e-02 8.187279105186462402e-02 -2.083709686994552612e-01 -1.639212816953659058e-01 -4.924627393484115601e-02 -1.009722799062728882e-01 1.836868822574615479e-01 -2.441110759973526001e-01 1.063161157071590424e-02 -6.556121259927749634e-02 -1.747102886438369751e-01 -1.588184535503387451e-01 2.113860994577407837e-01 7.918472588062286377e-02 -1.909609138965606689e-01 -1.925801783800125122e-01 6.168684363365173340e-02 -3.435837030410766602e-01 2.043891996145248413e-01 -5.338501930236816406e-02 -1.061500757932662964e-01 -2.017733603715896606e-01 7.424224913120269775e-02 3.611836433410644531e-01 -1.140287220478057861e-01 -4.343329742550849915e-02 -8.191515505313873291e-02
2.106286883354187012e-01 -1.499748043715953827e-02 -7.782533764839172363e-02 2.200175672769546509e-01 -2.831251323223114014e-01 1.543276011943817139e-01 1.673241853713989258e-01 1.081317365169525146e-01 -1.461195647716522217e-01 1.657876819372177124e-01 -1.667017340660095215e-01 -1.938717961311340332e-01 -4.086065888404846191e-01 -8.952821046113967896e-02 -3.568495810031890869e-02 -1.568922847509384155e-01 -4.008625075221061707e-02 3.562282398343086243e-02 6.158252805471420288e-02 -1.752126365900039673e-01 -1.828026175498962402e-01 7.305449340492486954e-03 1.342280115932226181e-02 4.892686903476715088e-01 -1.648326814174652100e-01 -1.346280425786972046e-01 1.829538345336914062e-01 -1.476354151964187622e-01 1.005610153079032898e-01 7.417622953653335571e-02 -1.067529618740081787e-01 6.502556055784225464e-02
-5.591030046343803406e-02 -1.993031054735183716e-01 1.349642593413591385e-02 1.592828780412673950e-01 -1.067003905773162842e-01 -1.177507564425468445e-01 4.591124355792999268e-01 -1.183570399880409241e-01 -1.150346547365188599e-01 2.451011389493942261e-01 1.377895027399063110e-01 3.046509325504302979e-01 -2.421792745590209961e-01 -2.317093312740325928e-01 -1.489885598421096802e-01 -1.888507604598999023e-02 1.088094562292098999e-01 -2.751786261796951294e-02 -1.570973098278045654e-01 -3.165518045425415039e-01 -1.411008834838867188e-01 -2.767415344715118408e-01 1.387851089239120483e-01 5.084634199738502502e-02 1.548118982464075089e-02 2.452434301376342773e-01 -5.503076314926147461e-02 -1.781513728201389313e-02 1.271240264177322388e-01 -1.472276747226715088e-01 7.911594584584236145e-03 6.406344473361968994e-02
7.348945736885070801e-02 4.694211483001708984e-02 3.249291479587554932e-01 1.405518949031829834e-01 -2.055557370185852051e-01 4.890152812004089355e-02 2.255423963069915771e-01 -1.625046133995056152e-01 -3.429621756076812744e-01 2.746783569455146790e-02 2.816560566425323486e-01 1.271842122077941895e-01 4.130161926150321960e-02 4.114415124058723450e-02 4.898605123162269592e-02 -1.391238123178482056e-01 1.484266370534896851e-01 1.511555612087249756e-01 -1.531890928745269775e-01 -1.395515799522399902e-01 -1.898769438266754150e-01 -1.230848506093025208e-01 -2.817588113248348236e-02 2.881630361080169678e-01 -1.088572964072227478e-01 -1.213988438248634338e-01 -1.503520905971527100e-01 7.431349903345108032e-02 3.983257710933685303e-01 -1.182702630758285522e-01 -1.357656121253967285e-01 1.935162395238876343e-01
-7.168957591056823730e-02 -1.517145931720733643e-01 1.438840627670288086e-01 2.380981594324111938e-01 6.319159269332885742e-02 -1.427989546209573746e-02 4.138567745685577393e-01 -2.863251604139804840e-03 -3.657340705394744873e-01 -5.455735325813293457e-02 -2.096831202507019043e-01 2.074906677007675171e-01 -9.269879013299942017e-02 -1.930623054504394531e-01 6.713657081127166748e-02 -2.267827540636062622e-01 5.669580027461051941e-02 -1.398945227265357971e-02 1.705789566040039062e-01 -1.875496506690979004e-01 -3.030666410923004150e-01 -4.610783606767654419e-02 -1.524435877799987793e-01 1.988579332828521729e-01 1.476787924766540527e-01 -3.279647529125213623e-01 -7.616880536079406738e-02 -7.761880755424499512e-02 -4.313800483942031860e-02 -1.439630538225173950e-01 -6.934066861867904663e-02 1.935046352446079254e-02
-1.119751855731010437e-01 -3.587213456630706787e-01 1.065849512815475464e-01 2.942784428596496582e-01 7.598632574081420898e-02 -2.712852694094181061e-02 5.595019832253456116e-02 -9.502197057008743286e-02 -1.324178129434585571e-01 -3.572742687538266182e-03 -4.139530956745147705e-01 3.051940798759460449e-01 -1.836616545915603638e-01 2.756594493985176086e-02 -9.570146352052688599e-02 -2.449253648519515991e-01 -1.341411191970109940e-02 -1.325115710496902466e-01 -8.564943075180053711e-02 -5.560431256890296936e-02 -1.394044309854507446e-01 1.403703987598419189e-01 -1.381401717662811279e-01 -3.955749794840812683e-02 1.619836874306201935e-02 2.007200270891189575e-01 -1.754876226186752319e-02 -2.710638940334320068e-01 2.611729800701141357e-01 -2.599707543849945068e-01 1.237555220723152161e-01 -5.537534877657890320e-02
-2.601365745067596436e-01 -1.517933309078216553e-01 3.620257079601287842e-01 1.094223111867904663e-01 3.300647065043449402e-02 8.476329594850540161e-02 2.774374485015869141e-01 1.394945532083511353e-01 3.107230365276336670e-01 -2.367849200963973999e-01 4.915376380085945129e-02 7.691259682178497314e-02 -2.906348705291748047e-01 -8.029775321483612061e-02 -1.464572995901107788e-01 -3.598041087388992310e-02 1.003841534256935120e-01 -1.506298482418060303e-01 2.585483156144618988e-02 -1.297727078199386597e-01 -1.179077327251434326e-01 -7.578568160533905029e-02 -6.117969751358032227e-02 1.402420550584793091e-01 -6.250542402267456055e-02 3.364202380180358887e-02 -2.208647280931472778e-01 -2.699946053326129913e-02 3.693125844001770020e-01 -1.552396416664123535e-01 1.728925704956054688e-01 2.206240743398666382e-01
5.121411755681037903e-02 4.741321131587028503e-02 -9.534581750631332397e-02 2.926552891731262207e-01 1.803483963012695312e-01 8.253045380115509033e-02 9.367459267377853394e-02 3.449433743953704834e-01 -6.282877177000045776e-02 -5.202542617917060852e-02 -1.954540014266967773e-01 2.375845238566398621e-02 -4.144493043422698975e-01 -4.856721684336662292e-02 2.221328392624855042e-02 -3.819817602634429932e-01 -6.151469051837921143e-02 -9.538102895021438599e-02 3.588342666625976562e-02 -1.866256147623062134e-01 -1.913147568702697754e-01 -2.331084199249744415e-02 -1.952179670333862305e-01 1.322197914123535156e-01 -4.865119606256484985e-02 -9.907615184783935547e-02 -1.326190680265426636e-01 1.805966533720493317e-02 2.949875593185424805e-01 -1.451701223850250244e-01 -1.481642127037048340e-01 2.558619976043701172e-01
1.638215407729148865e-02 -1.222838163375854492e-01 1.019782647490501404e-01 3.884266912937164307e-01 1.760450154542922974e-01 -3.413074463605880737e-02 1.550307720899581909e-01 -1.094259694218635559e-01 -2.962464988231658936e-01 1.802646666765213013e-01 -4.439887702465057373e-01 5.402221903204917908e-02 -1.054519712924957275e-01 -3.396889567375183105e-02 -3.622799366712570190e-02 -1.196703910827636719e-01 -6.988740526139736176e-03 -1.889565885066986084e-01 4.439568519592285156e-02 2.172417193651199341e-02 -2.949532568454742432e-01 5.054639652371406555e-02 -1.078342422842979431e-01 -1.243126988410949707e-01 1.208078190684318542e-01 -1.484470367431640625e-01 -3.484063595533370972e-02 -2.764168679714202881e-01 1.909780949354171753e-01 -2.384276837110519409e-01 1.690944135189056396e-01 -1.270185708999633789e-01
1.552120000123977661e-01 8.192024379968643188e-02 1.285594552755355835e-01 3.631936311721801758e-01 -1.620540469884872437e-01 -1.346877813339233398e-01 2.629338204860687256e-01 -1.531957685947418213e-01 -2.353652864694595337e-01 -3.157939016819000244e-01 4.770030081272125244e-02 -5.395459756255149841e-02 1.845470629632472992e-02 -2.894839085638523102e-02 8.319091051816940308e-02 1.063408888876438141e-02 -2.304489463567733765e-01 -1.086208447813987732e-01 2.402947992086410522e-01 1.304437369108200073e-01 -4.628200829029083252e-01 -9.987906366586685181e-02 7.352401316165924072e-02 8.159349113702774048e-02 9.844972938299179077e-02 -7.299350202083587646e-02 1.169857010245323181e-01 -1.903773397207260132e-01 7.890017330646514893e-02 -8.117245137691497803e-02 2.285625040531158447e-01 9.656989574432373047e-02
-4.492080304771661758e-03 -5.636622011661529541e-02 3.515728414058685303e-01 1.362991635687649250e-03 -1.426406055688858032e-01 3.551003709435462952e-02 9.091270714998245239e-02 -4.754582792520523071e-02 -1.921172142028808594e-01 -1.041968017816543579e-01 -1.483690924942493439e-02 -4.416992515325546265e-02 -1.563103944063186646e-01 3.848933875560760498e-01 -3.047735691070556641e-01 -3.846155107021331787e-01 -1.288715153932571411e-01 3.811127692461013794e-02 -1.956424266099929810e-01 -2.061201483011245728e-01 -1.499445289373397827e-01 -2.066119313240051270e-01 1.664851456880569458e-01 1.217154413461685181e-01 -1.062369868159294128e-01 1.451580971479415894e-01 6.594396196305751801e-03 -5.441383644938468933e-02 1.779073029756546021e-01 1.086410582065582275e-01 2.882720828056335449e-01 9.640352427959442139e-02
1.024813726544380188e-01 -2.058427184820175171e-01 2.956257164478302002e-01 3.123968243598937988e-01 -5.451899394392967224e-02 5.657639354467391968e-02 5.755087360739707947e-02 -1.490729898214340210e-01 -6.428844481706619263e-02 -2.920691072940826416e-01 -2.940597534179687500e-01 2.721895575523376465e-01 -2.860079333186149597e-02 8.680898696184158325e-02 -1.809706091880798340e-01 -2.221562564373016357e-01 -9.798092767596244812e-03 -1.529968678951263428e-01 -1.340273469686508179e-01 5.054046213626861572e-02 -4.332291893661022186e-03 6.891411542892456055e-02 -1.117386370897293091e-01 1.213146224617958069e-01 5.820230580866336823e-03 2.998161315917968750e-02 -1.431043595075607300e-01 -1.374411433935165405e-01 3.688855469226837158e-01 -2.744930982589721680e-01 2.155307233333587646e-01 -1.257309615612030029e-01
1.296530663967132568e-02 -1.314178556203842163e-01 2.352533489465713501e-01 2.991877794265747070e-01 9.649866819381713867e-02 -1.672153919935226440e-01 1.066220551729202271e-01 -5.076206848025321960e-02 -5.905447527766227722e-02 1.150640547275543213e-01 -2.342117130756378174e-01 2.098153084516525269e-01 -1.789462417364120483e-01 -9.275411814451217651e-02 -1.898968219757080078e-01 -3.483718037605285645e-01 -9.675339609384536743e-02 -5.799680575728416443e-02 2.691184580326080322e-01 1.232285872101783752e-01 -4.134073555469512939e-01 -9.560090303421020508e-02 7.684893161058425903e-02 -1.057112216949462891e-02 1.581117063760757446e-01 -5.828336253762245178e-02 -2.725639343261718750e-01 -5.599940940737724304e-02 2.377679198980331421e-01 -5.362795293331146240e-02 -1.504744985140860081e-03 -1.456004530191421509e-01
9.545964747667312622e-02 -7.052657753229141235e-02 4.595539718866348267e-02 3.191980421543121338e-01 -3.522321879863739014e-01 4.328205436468124390e-02 9.776368737220764160e-02 2.531343698501586914e-01 -4.993129894137382507e-02 -2.892677113413810730e-02 -2.060789801180362701e-02 -5.018483474850654602e-02 9.928923845291137695e-02 -1.262998860329389572e-02 -3.333099186420440674e-03 -3.105911314487457275e-01 -1.980534493923187256e-01 7.131014764308929443e-02 -3.626498207449913025e-02 2.005077004432678223e-01 -2.605381608009338379e-01 -1.978238485753536224e-02 3.664318919181823730e-01 1.699354350566864014e-01 1.810954213142395020e-01 -9.427735954523086548e-02 1.123932078480720520e-01 3.127270564436912537e-02 4.046689867973327637e-01 -1.557150036096572876e-01 -6.480909883975982666e-02 -6.943047046661376953e-02
1.178407445549964905e-01 -1.472957879304885864e-01 1.119906231760978699e-01 2.558483481407165527e-01 -1.922198086977005005e-01 3.644587099552154541e-02 2.238325029611587524e-01 -4.560966789722442627e-02 3.402510285377502441e-02 5.788390710949897766e-02 -1.222299486398696899e-01 1.882276684045791626e-01 -3.016827106475830078e-01 1.059336513280868530e-01 5.397367477416992188e-02 -1.556105911731719971e-01 -1.106189098209142685e-02 2.440997064113616943e-01 8.386452496051788330e-02 2.702513476833701134e-03 -4.797204732894897461e-01 -3.257744610309600830e-01 -2.108089029788970947e-01 1.135097295045852661e-01 1.023433282971382141e-01 4.231978207826614380e-02 -8.904651552438735962e-02 7.512506842613220215e-02 1.275461763143539429e-01 -2.874819338321685791e-01 -1.543333083391189575e-01 -5.305619537830352783e-02
4.453292861580848694e-02 -3.466608002781867981e-02 1.239460408687591553e-01 4.731153547763824463e-01 -3.146250545978546143e-01 2.276519238948822021e-01 1.160165071487426758e-01 1.645367443561553955e-01 -1.152458339929580688e-01 -7.727628573775291443e-03 1.039938163012266159e-02 -7.620748877525329590e-02 1.644936501979827881e-01 6.827992200851440430e-02 1.375204175710678101e-01 -2.162732928991317749e-01 -2.479928731918334961e-01 -2.392620407044887543e-02 -4.378005117177963257e-02 3.326447308063507080e-02 -1.683880686759948730e-01 1.417658179998397827e-01 2.265666276216506958e-01 2.393714934587478638e-01 1.344638615846633911e-01 -9.591424465179443359e-02 4.751015827059745789e-02 -2.735144086182117462e-02 4.147963225841522217e-01 -1.298354566097259521e-01 2.376594347879290581e-04 -9.070011973381042480e-02
1.311313956975936890e-01 -3.817837452515959740e-03 1.084765642881393433e-01 3.996708095073699951e-01 -8.985913544893264771e-02 1.143559664487838745e-01 1.362900733947753906e-01 3.441529870033264160e-01 7.274316996335983276e-02 2.826721407473087311e-02 -7.096087932586669922e-02 1.957212537527084351e-01 4.988996684551239014e-02 1.363479048013687134e-01 -2.819478325545787811e-02 -3.274086415767669678e-01 -2.251690328121185303e-01 7.763036340475082397e-02 -4.894392192363739014e-02 3.242795541882514954e-02 -1.078259795904159546e-01 1.507297158241271973e-01 3.514291942119598389e-01 2.049715965986251831e-01 1.002726778388023376e-01 -8.659484237432479858e-02 -9.775576181709766388e-04 -1.615770757198333740e-01 2.281382381916046143e-01 -2.207426577806472778e-01 -2.145270854234695435e-01 -1.553061455488204956e-01
1.828012242913246155e-02 -1.108941137790679932e-01 -1.945272386074066162e-01 1.319507360458374023e-01 -1.538800448179244995e-01 -5.725159496068954468e-02 2.641576230525970459e-01 -2.557889185845851898e-02 1.123732253909111023e-01 8.313949406147003174e-02 -2.728128135204315186e-01 -8.049215376377105713e-02 -1.463475376367568970e-01 -2.084652148187160492e-02 -1.651419401168823242e-01 -2.226497679948806763e-01 -3.847511112689971924e-02 -2.053209692239761353e-01 3.692216798663139343e-02 -3.814631402492523193e-01 -4.600128233432769775e-01 -7.208921760320663452e-02 2.222872972488403320e-01 -1.578996772877871990e-03 -2.661389764398336411e-03 9.436707198619842529e-02 -1.797680854797363281e-01 2.462138421833515167e-02 3.049027025699615479e-01 -2.514054253697395325e-02 7.958803325891494751e-03 -2.082069665193557739e-01
-1.906618326902389526e-01 -1.483795940876007080e-01 1.060182601213455200e-01 1.805912703275680542e-01 1.900541931390762329e-01 1.889259181916713715e-02 3.053621351718902588e-01 -5.938608944416046143e-02 -1.954361945390701294e-01 3.654654324054718018e-02 -2.625221908092498779e-01 1.661242693662643433e-01 -2.989871501922607422e-01 5.215828493237495422e-02 -9.506770968437194824e-02 -1.381195783615112305e-01 -1.108663622289896011e-02 4.738505557179450989e-02 1.729359477758407593e-01 -1.888295263051986694e-01 -2.167123705148696899e-01 -7.505207508802413940e-02 3.433641046285629272e-02 2.910022735595703125e-01 3.962939679622650146e-01 -2.351132780313491821e-01 -2.443204820156097412e-01 -1.020733937621116638e-01 1.122419834136962891e-01 3.735054284334182739e-02 -1.746924594044685364e-02 -7.159767299890518188e-02
-1.103805750608444214e-02 -2.098531574010848999e-01 1.840825676918029785e-01 9.573283046483993530e-02 -7.054093480110168457e-02 -1.766616106033325195e-01 -6.510885804891586304e-02 -7.293163985013961792e-02 -2.308845371007919312e-01 1.091244742274284363e-01 1.845183968544006348e-01 4.258005321025848389e-01 9.324798732995986938e-02 8.324769884347915649e-02 4.237061832100152969e-03 -2.846385240554809570e-01 9.252621978521347046e-02 1.616279631853103638e-01 -2.583699822425842285e-01 -1.916148066520690918e-01 -3.279132246971130371e-01 -6.201938167214393616e-02 7.664752751588821411e-02 9.974665194749832153e-02 -2.434486895799636841e-02 1.406978368759155273e-01 3.024468198418617249e-02 -1.709644198417663574e-01 3.484384417533874512e-01 -2.111069113016128540e-01 -7.018561661243438721e-02 5.501419678330421448e-02
2.042471058666706085e-02 -1.422014981508255005e-01 -1.809562928974628448e-02 2.645440399646759033e-01 -6.113941967487335205e-02 1.914135366678237915e-01 1.741066724061965942e-01 2.423725873231887817e-01 -1.057772785425186157e-01 2.137941680848598480e-02 1.832455992698669434e-01 2.602717578411102295e-01 1.607368141412734985e-01 7.476697675883769989e-03 1.965334117412567139e-01 -3.516254425048828125e-01 -2.584227323532104492e-01 -2.617038041353225708e-02 -1.112335920333862305e-01 1.076826751232147217e-01 -2.039255499839782715e-01 -1.721081137657165527e-02 2.461061328649520874e-01 2.035315334796905518e-01 8.551771938800811768e-02 -1.740126460790634155e-01 -1.203938722610473633e-01 -1.575341969728469849e-01 2.783209085464477539e-01 -6.958767026662826538e-02 -2.785977423191070557e-01 -7.971048355102539062e-02
-1.182723343372344971e-01 6.614815443754196167e-02 3.835326433181762695e-01 2.496557831764221191e-01 -3.475173562765121460e-02 5.612508393824100494e-03 1.441606879234313965e-01 2.337716221809387207e-01 -1.504162549972534180e-01 7.524245977401733398e-02 -2.939269840717315674e-01 2.525312006473541260e-01 -2.442461252212524414e-01 1.039658859372138977e-02 -3.930103965103626251e-03 -1.773689091205596924e-01 1.176486015319824219e-01 -2.497080899775028229e-02 -1.007728204131126404e-01 1.288573741912841797e-01 -4.565159380435943604e-01 -2.928257919847965240e-02 2.543434798717498779e-01 6.409487873315811157e-02 1.246440932154655457e-01 -7.355502992868423462e-02 9.904047101736068726e-02 -1.671879887580871582e-01 6.072444841265678406e-02 -1.382771283388137817e-01 -4.794521257281303406e-02 -1.508236378431320190e-01
1.553157418966293335e-01 -8.525341749191284180e-02 2.140391916036605835e-01 1.621729321777820587e-02 -7.465391606092453003e-02 -4.431466385722160339e-02 2.056087255477905273e-01 1.752569526433944702e-01 -1.017791926860809326e-01 -2.887493185698986053e-02 2.912523746490478516e-01 -3.887780010700225830e-02 -2.130185663700103760e-01 1.116605754941701889e-02 -4.395730420947074890e-02 -3.045399188995361328e-01 -1.686227619647979736e-01 -1.695189923048019409e-01 -1.107380352914333344e-02 7.433161139488220215e-02 -3.827729225158691406e-01 1.089250296354293823e-01 1.120337620377540588e-01 4.554470777511596680e-01 5.076380074024200439e-02 -1.336710751056671143e-01 3.754800558090209961e-02 -2.583349496126174927e-02 1.004032269120216370e-01 5.114961415529251099e-03 1.773702949285507202e-01 3.146818876266479492e-01
5.440995842218399048e-02 -4.258000757545232773e-03 -5.673869512975215912e-03 2.753836512565612793e-01 7.949257642030715942e-02 3.026679903268814087e-02 3.764592111110687256e-01 1.954346708953380585e-02 1.118005663156509399e-01 3.197845444083213806e-02 4.901203140616416931e-02 -2.579355239868164062e-01 -1.662123203277587891e-01 3.997138142585754395e-02 -1.770321130752563477e-01 -2.043190896511077881e-01 2.774007432162761688e-02 -2.980499267578125000e-01 -3.336871564388275146e-01 -1.635722257196903229e-02 -3.894875943660736084e-01 7.806299254298210144e-03 3.619987890124320984e-02 -9.202991425991058350e-02 -2.497833967208862305e-02 -2.583523988723754883e-01 -9.593710303306579590e-02 3.898275550454854965e-03 1.679598391056060791e-01 -1.275265961885452271e-01 3.150307834148406982e-01 -6.310519576072692871e-02
7.768718153238296509e-02 -1.732940822839736938e-01 1.759990304708480835e-01 3.922109007835388184e-01 1.732192784547805786e-01 2.181761115789413452e-01 3.171173855662345886e-02 2.676769793033599854e-01 2.511299028992652893e-02 1.242854371666908264e-01 -9.409920871257781982e-02 -1.652361601591110229e-01 -2.330585382878780365e-02 6.028991937637329102e-02 2.754919975996017456e-02 -3.051437437534332275e-01 1.312890201807022095e-01 -1.190166249871253967e-01 5.951750557869672775e-03 1.184889301657676697e-02 -3.236122131347656250e-01 2.453977912664413452e-01 6.963615119457244873e-02 1.673913151025772095e-01 -1.662425249814987183e-01 -1.565279439091682434e-02 1.152867153286933899e-01 -3.419601917266845703e-01 7.319799065589904785e-02 -7.040934264659881592e-02 -1.437071561813354492e-01 -2.451804280281066895e-01
-2.901977896690368652e-01 -2.167752981185913086e-01 1.558757293969392776e-02 2.323541194200515747e-01 -6.232532672584056854e-03 2.647216618061065674e-01 1.997527629137039185e-01 -2.252954989671707153e-01 -1.355983084067702293e-03 1.116626411676406860e-01 1.725425422191619873e-01 -4.357420280575752258e-02 -8.897382020950317383e-02 1.978649524971842766e-03 -6.400163471698760986e-02 -8.309812098741531372e-02 4.397842660546302795e-02 -8.451144397258758545e-02 8.870907872915267944e-02 -1.508145779371261597e-01 -2.373119294643402100e-01 -2.098735272884368896e-01 3.330675363540649414e-01 1.756834834814071655e-01 2.210149914026260376e-01 -1.478472650051116943e-01 -8.001698181033134460e-03 -2.620847523212432861e-01 3.318054974079132080e-02 9.606803953647613525e-02 3.323750793933868408e-01 2.204758971929550171e-01
-1.738969236612319946e-01 1.392294913530349731e-01 -2.116571739315986633e-02 2.332154512405395508e-01 -2.267696112394332886e-01 -8.558818697929382324e-02 2.613030970096588135e-01 -2.656859345734119415e-03 -4.494406878948211670e-01 -2.048379331827163696e-01 5.440823361277580261e-02 1.343147456645965576e-01 -3.180602490901947021e-01 1.824924722313880920e-02 2.642565220594406128e-02 -2.617807090282440186e-01 -8.738024532794952393e-02 -2.647897899150848389e-01 7.113721221685409546e-02 -2.041205912828445435e-01 -3.338945209980010986e-01 -1.292981952428817749e-01 4.113702476024627686e-02 1.415619701147079468e-01 -1.280419677495956421e-01 -3.799795731902122498e-02 5.057512968778610229e-02 -1.094037741422653198e-01 -6.075790897011756897e-02 -4.320842400193214417e-02 -4.774831235408782959e-02 -1.349369883537292480e-01
-8.331904560327529907e-02 7.758304476737976074e-02 -9.632393717765808105e-03 1.354445815086364746e-01 -5.920016393065452576e-02 -6.005826219916343689e-02 2.672664523124694824e-01 6.328076124191284180e-03 -4.424745142459869385e-01 8.877670019865036011e-02 7.394429296255111694e-02 1.728632003068923950e-01 -8.363838307559490204e-03 9.432638436555862427e-02 1.755222864449024200e-02 -8.417571336030960083e-02 -2.351277917623519897e-01 1.269383132457733154e-01 -3.709680438041687012e-01 -9.785424172878265381e-02 -7.169280946254730225e-02 -2.229514420032501221e-01 -3.300461173057556152e-02 2.391333878040313721e-01 1.014053970575332642e-01 -1.570428758859634399e-01 -1.339810192584991455e-01 -1.377253383398056030e-01 1.753936409950256348e-01 -3.127318620681762695e-01 -3.666928783059120178e-02 3.180510401725769043e-01
-1.668197363615036011e-01 -1.083267331123352051e-01 2.942250072956085205e-01 9.897597134113311768e-02 -1.508228331804275513e-01 2.209637761116027832e-01 9.202894568443298340e-02 1.101376414299011230e-01 1.064592301845550537e-01 1.914423517882823944e-02 -3.501250594854354858e-02 -1.132258251309394836e-01 -3.356291353702545166e-01 2.916246056556701660e-01 -6.908427178859710693e-02 -1.741891652345657349e-01 5.677935853600502014e-02 -1.793951727449893951e-02 -3.658971935510635376e-02 -2.655876576900482178e-01 -1.194931939244270325e-01 2.179195880889892578e-01 -1.619825512170791626e-01 1.797998845577239990e-01 -6.682755053043365479e-02 -2.100740075111389160e-01 -1.894511431455612183e-01 9.059558808803558350e-02 3.270305991172790527e-01 -3.004017770290374756e-01 7.593629509210586548e-02 1.481191515922546387e-01
-3.055607676506042480e-01 -5.161897093057632446e-02 -4.238338675349950790e-03 1.795819550752639771e-01 6.431380659341812134e-02 2.815006375312805176e-01 2.702650427818298340e-01 2.341408282518386841e-01 -1.356201022863388062e-01 5.107646808028221130e-02 1.722331494092941284e-01 -1.227584332227706909e-01 -1.374068856239318848e-01 2.064500153064727783e-01 1.732578873634338379e-01 -3.643275201320648193e-01 -4.047421365976333618e-02 -1.637457758188247681e-01 2.113737761974334717e-01 3.912388160824775696e-02 -2.122964262962341309e-01 -1.571152061223983765e-01 1.316062733530998230e-02 -4.935697466135025024e-02 -6.997388601303100586e-02 5.203580856323242188e-02 2.314372211694717407e-01 -1.992532312870025635e-01 2.128801792860031128e-01 -1.484422534704208374e-01 1.312523037195205688e-01 1.949151158332824707e-01
-9.837360680103302002e-02 -1.697949320077896118e-02 2.754103839397430420e-01 2.616104483604431152e-01 4.466838017106056213e-02 1.715302914381027222e-01 2.309581488370895386e-01 2.645331025123596191e-01 -2.061921954154968262e-01 1.696337312459945679e-01 -1.415345370769500732e-01 1.853238791227340698e-01 -2.400249540805816650e-01 -1.101657599210739136e-01 8.301535993814468384e-02 -3.334575891494750977e-01 5.540436133742332458e-02 -7.175590097904205322e-02 -2.409066259860992432e-02 1.092937961220741272e-01 -2.380868643522262573e-01 -2.608923017978668213e-01 1.073203533887863159e-01 -4.162479192018508911e-02 8.311660028994083405e-03 -1.447678208351135254e-01 -2.042472958564758301e-01 -1.201860085129737854e-01 1.218960136175155640e-01 -2.753559947013854980e-01 -9.867493808269500732e-02 -2.028670310974121094e-01
-2.281478978693485260e-02 -1.596411466598510742e-01 2.364497780799865723e-01 -1.154193058609962463e-01 -7.648138329386711121e-03 -8.102498203516006470e-02 1.802770346403121948e-01 8.466452360153198242e-02 1.180367246270179749e-01 -2.595057189464569092e-01 8.821985870599746704e-02 1.770263463258743286e-01 -3.505491614341735840e-01 -1.861721277236938477e-01 -1.742163747549057007e-01 -2.043104022741317749e-01 7.357183843851089478e-02 4.496427252888679504e-02 -3.678900375962257385e-02 -3.930419087409973145e-01 -1.587839052081108093e-02 -3.868308290839195251e-02 -3.111150674521923065e-02 3.003914654254913330e-01 -1.926147490739822388e-01 -8.558486402034759521e-02 -9.881856292486190796e-02 -1.387569606304168701e-01 3.353730738162994385e-01 -1.311056017875671387e-01 2.187720239162445068e-01 -3.530719876289367676e-02
1.202396233566105366e-03 -1.327528208494186401e-01 1.324852854013442993e-01 2.531975805759429932e-01 -2.076551914215087891e-01 1.163744553923606873e-01 4.116719067096710205e-01 2.164274305105209351e-01 -2.336725592613220215e-01 1.194041892886161804e-01 3.902364149689674377e-02 7.247258722782135010e-02 8.842856436967849731e-02 2.089308649301528931e-01 2.001523971557617188e-01 -4.347772151231765747e-02 -1.031129136681556702e-01 -6.935136765241622925e-02 -9.567498415708541870e-02 1.078145429491996765e-01 -5.473612621426582336e-02 1.659047156572341919e-01 1.251069754362106323e-01 2.821482419967651367e-01 1.518756300210952759e-01 3.899438539519906044e-03 -9.100389480590820312e-02 -2.751990854740142822e-01 3.043679296970367432e-01 -1.708736121654510498e-01 -5.009858682751655579e-02 -2.554070055484771729e-01
3.719324246048927307e-02 -1.490529477596282959e-01 3.876886367797851562e-01 2.485576719045639038e-01 -7.299309968948364258e-02 -9.711003862321376801e-03 7.935579866170883179e-02 3.015137510374188423e-03 -4.149249941110610962e-02 -1.180906891822814941e-01 -3.464069962501525879e-01 4.061293601989746094e-01 -6.196240708231925964e-02 4.736382886767387390e-02 -8.501806855201721191e-02 -2.337221354246139526e-01 -6.839277595281600952e-02 7.410627603530883789e-02 1.515848189592361450e-01 -1.383556518703699112e-02 -1.973665356636047363e-01 7.137054926715791225e-04 -3.221536427736282349e-02 2.205678494647145271e-03 -8.325969427824020386e-02 6.554223597049713135e-02 -2.064650952816009521e-01 -1.417995095252990723e-01 4.091827273368835449e-01 -2.140100449323654175e-01 4.975381866097450256e-02 -1.450545042753219604e-01
-5.873315781354904175e-02 -1.481996476650238037e-01 -3.617156296968460083e-02 1.001211032271385193e-01 -1.373566687107086182e-02 -1.616077423095703125e-01 4.143824279308319092e-01 -2.563156783580780029e-01 -7.305676490068435669e-02 1.840062886476516724e-01 -2.403396964073181152e-01 -2.798003517091274261e-02 -1.556948423385620117e-01 1.000903621315956116e-01 -3.212319314479827881e-02 -2.407499998807907104e-01 2.765401899814605713e-01 1.137194857001304626e-01 -2.202791720628738403e-01 -2.028676867485046387e-01 -3.990307077765464783e-02 5.723437294363975525e-03 1.765188872814178467e-01 1.502713859081268311e-01 -2.523109316825866699e-02 7.722493261098861694e-02 -1.664047390222549438e-01 -6.995669007301330566e-02 4.653467237949371338e-01 -5.062077194452285767e-02 3.490103781223297119e-02 -1.207568123936653137e-01
2.742167934775352478e-02 -6.542886793613433838e-02 -3.452459722757339478e-02 2.683505415916442871e-01 1.030648350715637207e-01 9.680605679750442505e-02 1.600449383258819580e-01 1.280749440193176270e-01 3.112275600433349609e-01 -5.614966899156570435e-02 9.786668419837951660e-02 1.026194691658020020e-01 -1.527396440505981445e-01 2.065627872943878174e-01 1.767888218164443970e-01 -3.541572690010070801e-01 4.248487204313278198e-02 7.473072409629821777e-02 1.207517925649881363e-03 -1.173206642270088196e-01 -3.070364296436309814e-01 2.033139914274215698e-01 -1.660112142562866211e-01 1.282031275331974030e-02 4.862955585122108459e-02 -1.121853962540626526e-01 -1.491497457027435303e-01 -2.027026116847991943e-01 1.294750273227691650e-01 -4.539644718170166016e-01 -1.765293627977371216e-01 1.291295792907476425e-02
3.185785189270973206e-02 1.235162466764450073e-01 8.432693034410476685e-02 3.229105174541473389e-01 -2.911422550678253174e-01 1.024291291832923889e-01 2.127456367015838623e-01 7.151594851166009903e-03 1.240037903189659119e-01 2.529117651283740997e-02 -3.054340183734893799e-01 2.906437516212463379e-01 -8.683060854673385620e-02 3.915906697511672974e-02 -2.865116000175476074e-01 6.814225763082504272e-02 -8.513199537992477417e-02 1.840689033269882202e-01 1.251263469457626343e-01 -1.457976698875427246e-01 -5.408426523208618164e-01 -5.449538677930831909e-02 2.041513100266456604e-03 6.870105862617492676e-02 -1.020273044705390930e-01 9.156616777181625366e-02 -1.210405454039573669e-01 -1.370859444141387939e-01 1.672723330557346344e-02 -7.443147897720336914e-02 7.668597251176834106e-02 -2.946327906101942062e-03
-3.523164391517639160e-01 -1.331893950700759888e-01 -2.930656634271144867e-02 1.081452220678329468e-01 -2.340473383665084839e-01 3.892298638820648193e-01 1.816224604845046997e-01 4.222665727138519287e-02 6.447094678878784180e-02 -1.958080083131790161e-01 7.836972922086715698e-02 -7.020434737205505371e-02 -2.184659838676452637e-01 -2.734480202198028564e-01 -5.450699850916862488e-02 -1.194758564233779907e-01 -4.253658652305603027e-02 -2.065029591321945190e-01 -7.129502296447753906e-02 8.683338761329650879e-02 -2.708647549152374268e-01 -1.665577292442321777e-01 -1.370023638010025024e-01 6.669808179140090942e-02 1.467053443193435669e-01 -2.586938254535198212e-02 2.074480801820755005e-01 -4.338882490992546082e-02 2.801798284053802490e-01 -1.197209954261779785e-01 2.536304593086242676e-01 7.444739341735839844e-02
-3.392259404063224792e-02 1.452373117208480835e-01 -1.257249861955642700e-01 2.597053945064544678e-01 7.700146734714508057e-02 1.601841747760772705e-01 1.082056090235710144e-01 1.935570314526557922e-02 -3.330973163247108459e-02 -1.004192680120468140e-01 2.571148574352264404e-01 -1.293551772832870483e-01 -3.567831814289093018e-01 -1.303942501544952393e-01 -5.456321407109498978e-03 -3.333866596221923828e-01 6.334976851940155029e-02 -7.373273372650146484e-02 -2.009101957082748413e-02 4.224397987127304077e-02 -3.757899403572082520e-01 1.266376823186874390e-01 9.389776736497879028e-02 1.061554476618766785e-01 1.324392259120941162e-01 -1.082486808300018311e-01 1.141432672739028931e-01 -2.444375604391098022e-01 5.529233440756797791e-02 -2.695132195949554443e-01 1.876979172229766846e-01 3.152500092983245850e-01
-7.630477845668792725e-02 2.226835861802101135e-02 1.848782747983932495e-01 2.387858629226684570e-01 1.058974787592887878e-01 -5.474666599184274673e-03 2.828327417373657227e-01 6.366140395402908325e-02 -2.622565329074859619e-01 -1.427226364612579346e-01 2.784945666790008545e-01 -1.727774143218994141e-01 -3.822978436946868896e-01 -9.079445898532867432e-02 -6.591708213090896606e-02 -1.795220077037811279e-01 4.589151218533515930e-02 4.074905812740325928e-02 3.775477781891822815e-02 2.845332324504852295e-01 -2.598145306110382080e-01 -9.187804162502288818e-02 1.619205176830291748e-01 1.409770846366882324e-01 -1.050631254911422729e-01 1.540763825178146362e-01 -1.923913806676864624e-01 -2.010424286127090454e-01 1.060466095805168152e-01 -2.198632657527923584e-01 1.869430840015411377e-01 6.878194957971572876e-02
-6.969602406024932861e-02 -2.327342927455902100e-01 9.442169964313507080e-02 1.798329502344131470e-01 8.559426665306091309e-02 2.138912491500377655e-02 2.103961110115051270e-01 -6.287832278758287430e-03 -4.158009290695190430e-01 7.938570529222488403e-02 -3.955273032188415527e-01 3.406355157494544983e-02 -2.110205590724945068e-01 -3.122073365375399590e-03 -1.278603374958038330e-01 -1.790479570627212524e-01 -1.811414957046508789e-02 9.144833311438560486e-03 -2.333401469513773918e-03 -1.111868321895599365e-01 -1.743386685848236084e-01 4.017812758684158325e-02 -1.052194386720657349e-01 -8.640124648809432983e-02 2.934813797473907471e-01 2.311656251549720764e-02 -1.385599821805953979e-01 -2.697602212429046631e-01 9.755827486515045166e-02 -3.155794441699981689e-01 1.883123368024826050e-01 -1.770940274000167847e-01
-2.027706354856491089e-01 -4.156420007348060608e-02 1.264727860689163208e-01 2.059399038553237915e-01 -2.058787643909454346e-01 3.140825927257537842e-01 2.905445694923400879e-01 2.256881296634674072e-01 -1.924783140420913696e-01 -5.677697435021400452e-02 -8.190681785345077515e-02 3.582657873630523682e-02 3.332299888134002686e-01 -1.417082101106643677e-01 1.515483409166336060e-01 -3.009554445743560791e-01 -1.295445254072546959e-04 -8.391162380576133728e-03 3.262972459197044373e-02 1.343888938426971436e-01 -1.658352613449096680e-01 5.501578375697135925e-02 2.192100286483764648e-01 9.447424672544002533e-03 2.393983602523803711e-01 -5.012475326657295227e-02 -8.670313656330108643e-02 -2.136517167091369629e-01 2.961438000202178955e-01 1.233510486781597137e-02 -3.775415569543838501e-02 -1.711819022893905640e-01
1.181205287575721741e-01 -3.286151960492134094e-02 1.319771707057952881e-01 7.211447507143020630e-02 7.457157969474792480e-02 -7.152847480028867722e-03 1.346661299467086792e-01 1.748799979686737061e-01 -1.719422638416290283e-01 1.021357700228691101e-01 2.269215434789657593e-01 -1.200163513422012329e-01 1.689209602773189545e-02 -2.109283581376075745e-03 -1.869369000196456909e-01 -3.922984600067138672e-01 -2.624102830886840820e-01 -2.704747319221496582e-01 8.441597968339920044e-02 1.237742230296134949e-01 -4.703587591648101807e-01 -2.085795812308788300e-02 1.596212983131408691e-01 2.352506816387176514e-01 1.094903200864791870e-01 -1.107067391276359558e-01 1.340569108724594116e-01 -5.280899256467819214e-02 8.305697143077850342e-02 -1.386277377605438232e-01 4.706640169024467468e-02 2.696313858032226562e-01
-9.889118373394012451e-02 -1.179861649870872498e-01 4.343957081437110901e-02 3.250324726104736328e-01 -2.076437920331954956e-01 -1.330323051661252975e-02 4.139364063739776611e-01 1.126125156879425049e-01 -2.516038417816162109e-01 5.275775864720344543e-02 -1.190950572490692139e-01 2.447380423545837402e-01 -1.968782246112823486e-01 -1.734666228294372559e-01 -5.046605318784713745e-02 -5.704793706536293030e-02 4.065552353858947754e-02 -9.014289081096649170e-02 -2.899989113211631775e-02 -2.100032567977905273e-01 -2.254548519849777222e-01 -8.970468491315841675e-02 -4.089685380458831787e-01 1.586600989103317261e-01 -7.001114636659622192e-02 -8.586584776639938354e-02 1.223511621356010437e-01 -2.050918936729431152e-01 -1.087798550724983215e-01 -2.686463110148906708e-02 1.959519982337951660e-01 -1.850759424269199371e-02
-2.153198122978210449e-01 -2.470362335443496704e-01 1.397023051977157593e-01 3.109211623668670654e-01 -1.827734857797622681e-01 1.065185591578483582e-01 2.493617236614227295e-01 1.558426469564437866e-01 8.441435545682907104e-02 -2.539363875985145569e-02 -1.828941553831100464e-01 3.649763166904449463e-01 5.445352755486965179e-03 1.807862967252731323e-01 1.889814436435699463e-01 -2.627848386764526367e-01 -3.780867159366607666e-02 1.154758930206298828e-01 4.332350566983222961e-03 -3.796125063672661781e-03 -2.725596725940704346e-01 2.251825332641601562e-01 2.126604914665222168e-01 2.085336297750473022e-01 1.855116933584213257e-01 2.680902369320392609e-02 6.250496371649205685e-04 -9.449522197246551514e-02 -7.961236871778964996e-03 -1.155643612146377563e-01 -9.478288143873214722e-02 -1.957552582025527954e-01
-2.473684102296829224e-01 -1.362025886774063110e-01 7.796358317136764526e-02 4.432481154799461365e-02 -1.341311335563659668e-01 8.090456575155258179e-02 1.764602959156036377e-01 -3.897349163889884949e-02 -2.123247832059860229e-01 -2.205454111099243164e-01 9.293802827596664429e-02 -1.088225319981575012e-01 -1.027473136782646179e-01 -2.343124598264694214e-01 -1.484347432851791382e-01 -3.760614097118377686e-01 2.453967332839965820e-01 -7.341047748923301697e-03 8.476472645998001099e-02 2.651320211589336395e-02 -7.347066700458526611e-02 2.315882407128810883e-02 2.531264908611774445e-02 1.620149165391921997e-01 8.336707018315792084e-03 -1.298186033964157104e-01 1.409140527248382568e-01 -1.958077996969223022e-01 1.876533627510070801e-01 -3.697544634342193604e-01 3.937498629093170166e-01 9.395951777696609497e-02
-7.758679986000061035e-02 -7.057985663414001465e-02 1.059171184897422791e-01 1.770036518573760986e-01 6.371824443340301514e-02 -1.629605889320373535e-01 2.587939202785491943e-01 8.123277872800827026e-02 -1.752681285142898560e-02 5.913574993610382080e-02 -1.229796092957258224e-02 8.555624634027481079e-02 -2.835182845592498779e-01 2.309982925653457642e-01 9.720587730407714844e-02 2.681703306734561920e-02 1.083936393260955811e-01 1.114942803978919983e-01 -3.805300295352935791e-01 -2.705540060997009277e-01 -4.176892340183258057e-02 -1.497112028300762177e-02 2.440731078386306763e-01 1.769201904535293579e-01 1.353458613157272339e-01 5.194047465920448303e-02 -2.891009449958801270e-01 -2.772071957588195801e-01 3.353120386600494385e-01 -2.385264188051223755e-01 -1.338039245456457138e-02 -3.321095556020736694e-02
1.811459064483642578e-01 2.685932628810405731e-02 5.727301537990570068e-02 1.048754677176475525e-01 -1.349873375147581100e-02 -4.678121209144592285e-02 1.983315199613571167e-01 1.128004193305969238e-01 -2.324107140302658081e-01 -7.491092383861541748e-02 1.572770625352859497e-01 -5.438184365630149841e-02 -2.340543121099472046e-01 4.158255457878112793e-02 -7.090882211923599243e-02 -1.866156160831451416e-01 -1.261216402053833008e-01 -2.273115813732147217e-01 -3.802467137575149536e-02 1.518013477325439453e-01 -4.523241817951202393e-01 2.452747374773025513e-01 1.412546634674072266e-01 2.380935698747634888e-01 1.380671262741088867e-01 -7.457704842090606689e-02 -8.651968091726303101e-02 -8.853945136070251465e-02 -1.643911376595497131e-02 -3.389463424682617188e-01 2.230242192745208740e-01 2.752507328987121582e-01
-2.036756277084350586e-01 -1.791474968194961548e-01 3.189840912818908691e-01 2.341091334819793701e-01 -2.267482280731201172e-01 1.875774264335632324e-01 2.828902006149291992e-01 -1.377544552087783813e-01 -1.604562997817993164e-01 -3.757852911949157715e-01 -1.657834798097610474e-01 1.436193436384201050e-01 5.540377646684646606e-02 -2.534792944788932800e-02 1.993532925844192505e-01 -3.370955586433410645e-01 3.510719863697886467e-03 -4.275945574045181274e-02 -2.990065701305866241e-02 4.006089270114898682e-02 -3.105864524841308594e-01 -1.087980791926383972e-01 1.466469913721084595e-01 5.887698754668235779e-02 9.292927384376525879e-02 3.182474523782730103e-02 7.552465796470642090e-02 -7.490626722574234009e-02 4.867769032716751099e-02 1.942443400621414185e-01 2.324909530580043793e-02 1.135144829750061035e-01
-7.257588207721710205e-02 5.544311180710792542e-02 -1.287477612495422363e-01 2.267080396413803101e-01 -2.227239310741424561e-02 1.377062201499938965e-01 2.075726836919784546e-01 3.032656311988830566e-01 1.660739332437515259e-01 -4.294437170028686523e-02 -9.101153910160064697e-02 3.090018033981323242e-02 -2.862716615200042725e-01 -1.222219765186309814e-01 -1.900731176137924194e-01 -4.107097387313842773e-01 1.092947572469711304e-01 2.649407461285591125e-02 1.979068219661712646e-01 -1.010729223489761353e-01 -1.148782446980476379e-01 1.239854767918586731e-01 -6.094688549637794495e-03 1.471910178661346436e-01 -1.465918719768524170e-01 1.056002266705036163e-02 7.534572482109069824e-02 -7.791917026042938232e-02 4.054907858371734619e-01 -2.087473869323730469e-01 -2.106870114803314209e-01 1.754136532545089722e-01
-2.301279604434967041e-01 -1.282973438501358032e-01 1.246183142066001892e-01 8.431042730808258057e-02 1.394578665494918823e-01 4.977427795529365540e-02 3.317772448062896729e-01 -1.380839496850967407e-01 1.178553923964500427e-01 1.769453436136245728e-01 1.166881546378135681e-01 -1.701483577489852905e-01 -2.157978713512420654e-01 -2.600901015102863312e-02 -3.043140172958374023e-01 -2.781959623098373413e-02 -3.283017501235008240e-02 1.522904783487319946e-01 -9.892280399799346924e-02 -1.223386228084564209e-01 -2.871200144290924072e-01 -1.727863699197769165e-01 2.451677322387695312e-01 2.893569767475128174e-01 1.421627700328826904e-01 -1.170770600438117981e-01 2.077069431543350220e-01 -2.166994512081146240e-01 6.896569579839706421e-02 5.243076756596565247e-02 2.545058131217956543e-01 1.644214689731597900e-01
-3.615479171276092529e-02 2.401496656239032745e-02 2.093573510646820068e-01 3.258037567138671875e-01 -4.242307320237159729e-02 1.075583696365356445e-01 9.640022367238998413e-02 1.430983394384384155e-01 -1.840281784534454346e-01 2.373006790876388550e-01 -1.737131029367446899e-01 2.359062582254409790e-01 -1.850468963384628296e-01 -2.552710473537445068e-02 -6.220735982060432434e-02 -3.503781855106353760e-01 1.725272983312606812e-01 -6.549351662397384644e-02 -5.793696269392967224e-03 2.213480174541473389e-01 -3.462975025177001953e-01 -1.962190270423889160e-01 1.620438545942306519e-01 -6.797327101230621338e-02 1.196614131331443787e-01 -4.124375991523265839e-03 -1.402228027582168579e-01 -1.575491726398468018e-01 1.434838771820068359e-01 -2.714982628822326660e-01 -3.030769899487495422e-02 -2.025852501392364502e-01
-6.081886589527130127e-02 -7.086679339408874512e-02 8.424068987369537354e-02 3.489245176315307617e-01 -1.509003639221191406e-01 -2.814209461212158203e-01 1.642597019672393799e-01 -3.015179000794887543e-02 -2.614628076553344727e-01 1.879610568284988403e-01 -1.740121543407440186e-01 -8.644981682300567627e-02 -1.203234642744064331e-01 -7.981054484844207764e-02 -2.471869140863418579e-01 -1.881053894758224487e-01 3.873693570494651794e-02 -1.143741607666015625e-01 -2.900410890579223633e-01 -7.334171235561370850e-02 -2.818576991558074951e-01 4.988696891814470291e-03 -8.410900086164474487e-02 6.159852445125579834e-02 2.685505449771881104e-01 -1.871249377727508545e-01 -2.492011189460754395e-01 9.711256623268127441e-02 1.037547886371612549e-01 -1.598125845193862915e-01 -1.135321613401174545e-02 2.535220086574554443e-01
-1.356199979782104492e-01 -5.773371458053588867e-02 2.257822304964065552e-01 3.799415230751037598e-01 -3.132129609584808350e-01 -1.525017432868480682e-02 1.831619888544082642e-01 3.276952356100082397e-02 -8.200380951166152954e-02 1.328862085938453674e-02 8.380406349897384644e-02 -1.508949398994445801e-01 2.583122812211513519e-02 1.944590173661708832e-02 -1.707719862461090088e-01 -3.563946485519409180e-01 -2.434177547693252563e-01 3.383220136165618896e-01 -4.668481275439262390e-02 -1.132314559072256088e-02 -2.308292984962463379e-01 2.484997659921646118e-01 -1.341326814144849777e-02 3.316175937652587891e-02 7.109658326953649521e-03 3.189229220151901245e-02 -3.410048410296440125e-02 -2.314314097166061401e-01 -2.839707434177398682e-01 -8.101899921894073486e-02 1.414655596017837524e-01 -2.686760388314723969e-02
4.870096221566200256e-03 8.364599943161010742e-02 -6.036258488893508911e-02 2.851962745189666748e-01 7.838988676667213440e-03 5.353792756795883179e-02 6.883876770734786987e-02 -1.557483077049255371e-01 -4.823255911469459534e-02 2.748941779136657715e-01 1.961230337619781494e-01 -2.320393472909927368e-01 -1.588214188814163208e-01 1.277779489755630493e-01 -2.202442139387130737e-01 -2.856936454772949219e-01 -8.827663958072662354e-02 7.597102224826812744e-02 -2.535482048988342285e-01 1.778965070843696594e-02 -3.483529984951019287e-01 -1.164613142609596252e-01 -1.744028478860855103e-01 6.795960664749145508e-02 -1.222378341481089592e-03 -1.980692446231842041e-01 -5.711650103330612183e-02 -4.411306977272033691e-01 1.178531870245933533e-01 -2.704568579792976379e-02 1.849482953548431396e-01 -1.272631809115409851e-02
5.128573253750801086e-02 -1.212158054113388062e-01 5.011985823512077332e-02 -4.188929218798875809e-03 -3.490079343318939209e-01 1.503705531358718872e-01 2.437175959348678589e-01 -5.760285258293151855e-02 1.893090754747390747e-01 -7.475956529378890991e-02 -1.559023112058639526e-01 1.126909181475639343e-01 1.989063806831836700e-02 -3.165789693593978882e-02 9.722077101469039917e-02 -2.566537857055664062e-01 -1.401769071817398071e-01 -1.307852268218994141e-01 -6.272009760141372681e-02 -4.803098738193511963e-01 -1.870324462652206421e-01 -1.475026309490203857e-01 -3.024853579699993134e-02 -1.269038394093513489e-02 1.282923817634582520e-01 -1.255734823644161224e-02 -2.063250094652175903e-01 -1.142538934946060181e-01 3.151633441448211670e-01 -3.129662871360778809e-01 8.944152295589447021e-02 -1.055664643645286560e-01
2.056597620248794556e-01 -3.134470582008361816e-01 1.755204349756240845e-01 3.074478507041931152e-01 -1.147474125027656555e-01 1.791801452636718750e-01 2.338862717151641846e-01 -2.137050628662109375e-01 4.224245250225067139e-02 -8.369789272546768188e-02 -2.126694917678833008e-01 5.429084599018096924e-02 -2.656699120998382568e-01 -8.691859990358352661e-02 1.730656027793884277e-01 -3.077460527420043945e-01 -9.316600859165191650e-02 -1.697098091244697571e-02 -1.540944874286651611e-01 -6.886854767799377441e-02 -1.136287767440080643e-02 1.634537279605865479e-01 3.171325027942657471e-01 1.203669011592864990e-01 -8.593811839818954468e-02 -5.506993830204010010e-02 -2.105954438447952271e-01 -1.243567764759063721e-01 1.931918412446975708e-01 1.573108583688735962e-01 8.145915716886520386e-02 -1.020606234669685364e-01
1.735719889402389526e-01 -1.548380940221250057e-03 1.391426026821136475e-01 4.164557754993438721e-01 -8.234146982431411743e-02 2.432246059179306030e-01 1.593073606491088867e-01 5.412566661834716797e-02 6.650700420141220093e-02 -4.203484579920768738e-02 -4.771431535482406616e-02 -2.390921264886856079e-01 -2.585070431232452393e-01 -7.286632806062698364e-02 -1.648098826408386230e-01 -2.450721710920333862e-01 -2.115940675139427185e-02 -3.891326487064361572e-01 1.623233705759048462e-01 -1.452416926622390747e-01 -1.225098520517349243e-01 -1.820722818374633789e-01 -2.717714607715606689e-01 6.357382982969284058e-02 2.943501062691211700e-02 -1.479821652173995972e-01 -2.797116991132497787e-03 7.736603915691375732e-02 -1.705093868076801300e-02 -2.309489548206329346e-01 1.798188984394073486e-01 1.331915408372879028e-01
1.491615325212478638e-01 -1.325872987508773804e-01 4.171035289764404297e-01 1.991938203573226929e-01 -5.572008714079856873e-02 2.650959976017475128e-02 1.058148294687271118e-01 7.954732328653335571e-02 2.192323654890060425e-01 2.312368005514144897e-01 2.254073023796081543e-01 3.067748248577117920e-01 -3.676153719425201416e-02 -1.804269254207611084e-01 2.913283370435237885e-02 -2.914702296257019043e-01 -1.208806633949279785e-01 1.065271720290184021e-01 1.224147006869316101e-01 -5.057768896222114563e-02 -4.277012646198272705e-01 7.508927583694458008e-02 1.033198609948158264e-01 7.270593941211700439e-02 -9.524860419332981110e-03 -1.333138048648834229e-01 -1.160877272486686707e-01 -1.919962167739868164e-01 1.119370311498641968e-01 -7.058762013912200928e-02 1.005609109997749329e-01 -1.231490597128868103e-01
-4.941088333725929260e-02 -1.497943699359893799e-01 -3.730127215385437012e-02 2.427518814802169800e-01 2.755648195743560791e-01 2.311904579401016235e-01 1.943390071392059326e-01 3.044013082981109619e-01 -1.722259819507598877e-01 3.385614370927214622e-03 -2.048297524452209473e-01 -2.755636870861053467e-01 -3.402856886386871338e-01 -1.438691169023513794e-01 -1.800487190485000610e-02 -7.664362341165542603e-02 4.249721678206697106e-05 4.762998595833778381e-02 -9.475859999656677246e-02 -2.317344844341278076e-01 -7.216480374336242676e-02 1.777197234332561493e-02 -1.347283720970153809e-01 -1.116082519292831421e-01 2.252733856439590454e-01 -1.437191814184188843e-01 1.911069080233573914e-02 -2.215909808874130249e-01 3.338200747966766357e-01 7.887570559978485107e-02 5.329536646604537964e-02 1.492768228054046631e-01
-1.588910222053527832e-01 -1.721142679452896118e-01 7.692275196313858032e-02 1.709097772836685181e-01 -3.815349563956260681e-02 1.784681379795074463e-01 2.506496906280517578e-01 7.834549248218536377e-02 -2.830743230879306793e-02 -1.203055828809738159e-01 -3.240326792001724243e-02 2.574054896831512451e-01 6.000123545527458191e-02 -4.917550832033157349e-02 1.043376848101615906e-01 -5.429939031600952148e-01 -1.261465847492218018e-01 -1.143375486135482788e-01 4.809397831559181213e-02 3.685967624187469482e-02 -3.580549359321594238e-01 1.009082272648811340e-01 -7.291948050260543823e-02 1.431847661733627319e-01 2.783602476119995117e-01 -2.798991277813911438e-02 -3.069400191307067871e-01 -5.813017953187227249e-03 1.139645054936408997e-01 1.089312955737113953e-01 -1.342869699001312256e-01 -3.377507254481315613e-02
-9.351432323455810547e-02 -1.830177605152130127e-01 1.390911042690277100e-01 2.728002369403839111e-01 -1.517149060964584351e-01 8.014887571334838867e-02 2.660450041294097900e-01 1.313445270061492920e-01 4.912208393216133118e-02 1.353754997253417969e-01 -2.602656930685043335e-02 4.243865311145782471e-01 -8.973265998065471649e-03 5.154605209827423096e-02 1.400664746761322021e-01 -5.123170614242553711e-01 -1.230669543147087097e-01 1.319742947816848755e-02 -2.325507253408432007e-02 2.629626542329788208e-02 -2.938928604125976562e-01 9.734790027141571045e-02 1.576833277940750122e-01 1.071516126394271851e-01 1.441868096590042114e-01 -1.244101300835609436e-01 1.455591525882482529e-02 -3.453743830323219299e-02 -1.476444900035858154e-01 -2.233568876981735229e-01 -1.432458311319351196e-02 -4.316360130906105042e-02
3.743438422679901123e-02 2.249875664710998535e-02 -6.216739304363727570e-03 -6.968028377741575241e-03 9.594303555786609650e-03 6.658565253019332886e-02 1.674869954586029053e-01 5.135665647685527802e-03 -7.117443531751632690e-02 -1.023280024528503418e-01 1.700222641229629517e-01 -7.928957790136337280e-02 -2.915260493755340576e-01 -1.544939279556274414e-01 -1.099344268441200256e-01 -3.626314401626586914e-01 3.074271976947784424e-01 -7.507409900426864624e-02 -7.087689638137817383e-02 2.737971022725105286e-02 -3.512761294841766357e-01 -7.258509285748004913e-03 -7.662951946258544922e-02 1.159594208002090454e-01 1.561440620571374893e-02 2.490895055234432220e-02 2.229896187782287598e-01 -2.525206506252288818e-01 2.543994784355163574e-01 -2.918930947780609131e-01 2.782334089279174805e-01 2.680490612983703613e-01
1.647031158208847046e-01 -2.053207755088806152e-01 7.507309317588806152e-02 3.043119311332702637e-01 -9.092150628566741943e-02 2.253473699092864990e-01 2.334841787815093994e-01 2.321655452251434326e-01 3.513130918145179749e-02 2.691678404808044434e-01 -1.199694499373435974e-01 2.413519173860549927e-01 -4.796512424945831299e-02 2.779248952865600586e-01 1.083804890513420105e-01 -3.287174105644226074e-01 2.017736993730068207e-02 1.137916669249534607e-01 -4.787109047174453735e-02 -4.493493214249610901e-02 -2.251597940921783447e-01 -2.532790303230285645e-01 -1.728151440620422363e-01 1.444846838712692261e-01 2.068237662315368652e-01 -1.007620692253112793e-01 9.536068141460418701e-02 -2.221200801432132721e-02 1.637140959501266479e-01 -7.195104658603668213e-02 1.983402483165264130e-02 -2.029634714126586914e-01
-3.052083542570471764e-03 9.115052223205566406e-02 2.334140390157699585e-01 2.431403845548629761e-01 -1.537367403507232666e-01 1.336403489112854004e-01 1.859320998191833496e-01 2.715998589992523193e-01 -1.872299611568450928e-01 1.820343881845474243e-01 -9.667796641588211060e-02 3.264399170875549316e-01 -1.987555176019668579e-01 6.996929296292364597e-04 2.593657374382019043e-02 -2.792657911777496338e-01 1.520019769668579102e-01 -2.691684961318969727e-01 3.479849919676780701e-02 3.702252637594938278e-03 -2.450490891933441162e-01 -9.244121611118316650e-02 1.578595489263534546e-01 1.439639031887054443e-01 1.881501823663711548e-01 -5.772832781076431274e-02 -9.866169095039367676e-02 -1.775034517049789429e-01 -4.335550125688314438e-03 -2.832769751548767090e-01 -8.033406734466552734e-02 -2.197038233280181885e-01
-2.203609645366668701e-01 -2.803560793399810791e-01 1.142589002847671509e-01 2.754505574703216553e-01 -1.669471114873886108e-01 4.026414826512336731e-02 2.386426776647567749e-01 1.751970946788787842e-01 1.183054745197296143e-01 -4.374951869249343872e-02 -1.205523684620857239e-01 4.107041358947753906e-01 -6.334365904331207275e-02 1.649560034275054932e-01 1.080905720591545105e-01 -3.680064082145690918e-01 -4.836666584014892578e-02 3.800671175122261047e-02 -1.720689386129379272e-01 8.312670886516571045e-02 -2.572263479232788086e-01 4.778569936752319336e-02 1.380126774311065674e-01 2.398977577686309814e-01 2.225606888532638550e-01 6.303835660219192505e-02 3.206878527998924255e-02 -8.598967641592025757e-02 -8.663798123598098755e-02 -1.087708249688148499e-01 -8.760011941194534302e-02 -1.225998848676681519e-01
-1.851180046796798706e-01 -7.652351260185241699e-02 1.335965394973754883e-01 1.175831705331802368e-01 6.494641304016113281e-02 1.106324419379234314e-01 2.307822108268737793e-01 2.297852374613285065e-02 4.665727913379669189e-02 -4.373675677925348282e-03 3.539398610591888428e-01 -1.242042332887649536e-01 -3.649990856647491455e-01 -9.926971793174743652e-02 -1.017817705869674683e-01 -1.400742232799530029e-01 -5.402435548603534698e-03 -1.136273890733718872e-01 -1.551795899868011475e-01 -4.085959121584892273e-02 -3.526657521724700928e-01 -3.204049170017242432e-02 -1.238601207733154297e-01 5.476720631122589111e-02 1.814875900745391846e-01 8.085847645998001099e-02 3.659561574459075928e-01 -3.008159399032592773e-01 1.514146476984024048e-01 -1.760307699441909790e-01 1.636055707931518555e-01 1.224713549017906189e-01
3.160519897937774658e-02 -3.409506008028984070e-02 2.083334624767303467e-01 1.208005994558334351e-01 6.403213739395141602e-02 -4.471003636717796326e-02 1.217310577630996704e-01 3.146928548812866211e-02 -2.681926488876342773e-01 5.159533396363258362e-02 1.059175953269004822e-01 5.192857980728149414e-02 -2.370376288890838623e-01 3.064223751425743103e-02 -4.182387590408325195e-01 -3.132281303405761719e-01 -2.209531664848327637e-01 -1.241933330893516541e-01 -4.556026775389909744e-03 1.444664001464843750e-01 -3.218703269958496094e-01 6.845349073410034180e-02 1.816780418157577515e-01 2.410693168640136719e-01 -1.981553249061107635e-02 9.968982636928558350e-02 7.489816099405288696e-02 -2.877939939498901367e-01 -3.931984677910804749e-02 2.134333178400993347e-02 3.333905935287475586e-01 5.300163850188255310e-02
4.540982190519571304e-03 4.129170626401901245e-02 -7.080832868814468384e-02 3.846814036369323730e-01 -3.595164045691490173e-02 1.642359048128128052e-01 2.952539324760437012e-01 6.456366181373596191e-02 6.992354989051818848e-02 -1.996488422155380249e-01 -1.532346457242965698e-01 1.358535289764404297e-01 -2.394361346960067749e-01 1.371401101350784302e-01 -9.856475889682769775e-02 -3.338211774826049805e-01 -1.605466753244400024e-01 -2.297414243221282959e-01 -1.258969306945800781e-01 -2.398184984922409058e-01 -3.159031271934509277e-01 1.856444180011749268e-01 1.009741611778736115e-02 -1.655325889587402344e-01 -3.254766389727592468e-02 1.510548889636993408e-01 1.764335781335830688e-01 -9.284847229719161987e-02 2.251754631288349628e-05 1.635279804468154907e-01 1.412556916475296021e-01 1.330217868089675903e-01
-1.205435842275619507e-01 7.762026041746139526e-02 3.662394285202026367e-01 3.525638282299041748e-01 -9.706684947013854980e-02 -9.682150185108184814e-02 2.236865162849426270e-01 -3.658414259552955627e-02 -2.754131853580474854e-01 1.767234690487384796e-02 1.943548023700714111e-01 7.703642826527357101e-03 1.878479123115539551e-01 -5.176318436861038208e-02 1.389531493186950684e-01 -2.741497755050659180e-01 1.866114884614944458e-01 1.123807728290557861e-01 1.369123011827468872e-01 -5.726801976561546326e-02 -2.064934819936752319e-01 -1.611898094415664673e-01 -1.434728801250457764e-01 2.996691763401031494e-01 2.611324377357959747e-02 2.059541642665863037e-01 -1.832883805036544800e-02 8.974807336926460266e-03 2.220482081174850464e-01 -7.631453126668930054e-02 5.795840546488761902e-02 2.322100549936294556e-01
-1.902716308832168579e-01 -2.241445928812026978e-01 -3.767484799027442932e-02 3.172475695610046387e-01 -8.706530928611755371e-02 1.616751551628112793e-01 -5.546131357550621033e-02 2.033239603042602539e-01 -1.045669317245483398e-01 7.804577797651290894e-02 -8.049454540014266968e-02 6.589448451995849609e-02 -4.067501798272132874e-02 8.330845087766647339e-02 -5.229103565216064453e-02 -1.665503531694412231e-01 -1.492463983595371246e-02 -1.242182999849319458e-01 1.589202731847763062e-01 -1.364452093839645386e-01 4.734846949577331543e-02 -3.419654443860054016e-02 1.279354691505432129e-01 3.170506954193115234e-01 4.067483544349670410e-01 -8.711579442024230957e-02 -5.023894086480140686e-02 -1.546662449836730957e-01 1.158381178975105286e-01 -1.505729407072067261e-01 2.746954858303070068e-01 4.190306365489959717e-01
-7.945228368043899536e-02 -1.612658649682998657e-01 1.306266337633132935e-02 5.077349394559860229e-02 -1.081073060631752014e-01 -2.072896957397460938e-01 3.733664453029632568e-01 -2.476070821285247803e-02 -2.099637873470783234e-03 3.110482171177864075e-02 -1.122725829482078552e-01 1.898676007986068726e-01 -1.176632419228553772e-01 -4.275793582201004028e-02 -1.552936583757400513e-01 -4.641648232936859131e-01 1.024281722493469715e-03 1.829377561807632446e-01 1.409887522459030151e-01 2.495217770338058472e-01 -1.367405503988265991e-01 6.702736020088195801e-02 2.315597385168075562e-01 8.393128961324691772e-02 4.705134406685829163e-02 -8.907830715179443359e-02 -1.630810461938381195e-02 -3.178133666515350342e-01 1.959607601165771484e-01 -4.855700954794883728e-02 -3.010188341140747070e-01 -1.521294265985488892e-01
4.246129095554351807e-02 1.089347228407859802e-01 2.759960293769836426e-02 2.578312456607818604e-01 -2.374906241893768311e-01 4.267071187496185303e-02 6.317697465419769287e-02 1.075648069381713867e-01 2.215821109712123871e-02 2.142071872949600220e-01 -2.507570683956146240e-01 -2.052248418331146240e-01 -2.058405429124832153e-01 9.061709046363830566e-02 -2.006670236587524414e-01 -3.450304865837097168e-01 8.228082209825515747e-02 2.623269706964492798e-02 1.253680139780044556e-01 5.957789253443479538e-04 -6.048464402556419373e-02 -4.505933448672294617e-02 -6.055615469813346863e-02 4.963492974638938904e-02 -1.805398017168045044e-01 -3.590109050273895264e-01 -2.871219515800476074e-01 -3.086891770362854004e-01 3.024345636367797852e-01 3.403440117835998535e-02 8.062632381916046143e-02 1.034793779253959656e-01
8.594489097595214844e-02 1.861737668514251709e-02 1.681425422430038452e-01 4.427499473094940186e-01 -1.219093948602676392e-01 4.021256789565086365e-02 -8.878455311059951782e-02 1.402117609977722168e-01 -1.962585747241973877e-01 1.706679463386535645e-01 1.133277863264083862e-01 3.842043690383434296e-03 -3.397287130355834961e-01 -2.204724401235580444e-01 1.110822409391403198e-01 -1.438166648149490356e-01 9.577088057994842529e-02 -3.281077742576599121e-01 -4.419422522187232971e-02 -5.622118338942527771e-02 -1.147772744297981262e-01 -6.288666278123855591e-02 9.351970255374908447e-02 4.179747104644775391e-01 -7.452463358640670776e-02 2.180645465850830078e-01 -4.600795730948448181e-02 -9.637559205293655396e-02 1.399119943380355835e-01 2.589362300932407379e-02 1.940222978591918945e-01 3.844169154763221741e-02
-2.938332408666610718e-02 -1.170711293816566467e-01 -1.683217138051986694e-01 2.461018860340118408e-01 -1.610793322324752808e-01 1.600170880556106567e-01 2.666018903255462646e-01 1.592866033315658569e-01 2.948509715497493744e-02 -5.734509229660034180e-02 -3.639125525951385498e-01 7.160408794879913330e-02 -2.841708958148956299e-01 -1.816602051258087158e-02 -2.456840425729751587e-01 -3.819909319281578064e-02 -1.016685366630554199e-01 -2.003793567419052124e-01 -4.344288259744644165e-02 -1.891864538192749023e-01 -4.791944921016693115e-01 6.423734594136476517e-03 2.123858034610748291e-02 9.034055471420288086e-02 1.323401331901550293e-01 -1.873686611652374268e-01 -1.845182776451110840e-01 4.511101916432380676e-02 -1.721374504268169403e-02 -2.439102903008460999e-02 1.791041195392608643e-01 -1.256622225046157837e-01
3.444710979238152504e-03 -1.219206228852272034e-01 2.528755366802215576e-02 2.876402735710144043e-01 7.380103226751089096e-03 2.929698862135410309e-02 3.762570619583129883e-01 2.283180803060531616e-01 -7.206230890005826950e-03 4.867521300911903381e-02 4.843666255474090576e-01 4.860071092844009399e-02 -3.137298822402954102e-01 -1.529963035136461258e-02 -1.389935798943042755e-02 -3.438785076141357422e-01 6.365236639976501465e-02 -1.705120354890823364e-01 1.833047419786453247e-01 -6.842669844627380371e-02 5.345802009105682373e-02 1.660846471786499023e-01 1.245385035872459412e-02 1.516184508800506592e-01 -7.310296408832073212e-03 1.086218282580375671e-01 -1.081709265708923340e-01 -5.065220221877098083e-02 7.857707142829895020e-02 -2.697848379611968994e-01 -1.262577529996633530e-02 1.428462266921997070e-01
-1.903265528380870819e-02 1.092373356223106384e-01 9.919456206262111664e-03 2.426331192255020142e-01 2.179976105690002441e-01 8.050727099180221558e-02 1.769534051418304443e-01 2.020750381052494049e-02 -1.041557192802429199e-01 -1.955471634864807129e-01 3.190063834190368652e-01 -3.414531529415398836e-04 -2.286054342985153198e-01 -8.126475661993026733e-02 -9.129673242568969727e-02 -3.234112858772277832e-01 -2.187480591237545013e-02 -1.087592542171478271e-01 9.111410379409790039e-02 2.458446919918060303e-01 -3.357828557491302490e-01 -1.748862117528915405e-01 2.759345769882202148e-01 1.854558885097503662e-01 -8.618657290935516357e-02 8.902519010007381439e-03 -3.146996349096298218e-02 -1.026614904403686523e-01 1.354118585586547852e-01 -1.956337839365005493e-01 2.395778447389602661e-01 2.289161384105682373e-01
1.586815863847732544e-01 8.211763203144073486e-02 8.766277693212032318e-03 1.808021366596221924e-01 -2.838727533817291260e-01 2.843681573867797852e-01 2.819702588021755219e-02 1.778018772602081299e-01 -1.092416271567344666e-01 2.172904014587402344e-01 -2.007326632738113403e-01 -2.337671369314193726e-01 -2.360487282276153564e-01 9.291982278227806091e-03 -9.231682121753692627e-02 -1.408238559961318970e-01 8.290894329547882080e-02 -9.815435111522674561e-02 -1.407043784856796265e-01 -2.436895221471786499e-01 -1.266478896141052246e-01 -6.699390709400177002e-02 3.800729289650917053e-02 4.648152887821197510e-01 -8.559909462928771973e-02 1.138542741537094116e-01 -3.539072116836905479e-03 -2.971643507480621338e-01 -3.133898600935935974e-02 -2.009796351194381714e-01 -7.643158733844757080e-02 1.168861165642738342e-01
3.543058037757873535e-01 -2.401713281869888306e-01 -9.280279278755187988e-02 2.264516502618789673e-01 -9.020172804594039917e-02 1.409761905670166016e-01 -4.439035896211862564e-03 -9.246210008859634399e-02 -1.806636527180671692e-02 1.328699942678213120e-02 -3.291462659835815430e-01 8.495999872684478760e-02 -2.347991913557052612e-01 -8.224195986986160278e-02 1.237370818853378296e-01 -3.154090940952301025e-01 -8.762107044458389282e-02 7.316305488348007202e-02 4.211247712373733521e-02 1.012557148933410645e-01 -2.287434339523315430e-01 1.104516312479972839e-01 2.808187007904052734e-01 2.253343313932418823e-01 2.370242774486541748e-01 -6.346561759710311890e-02 -1.281358599662780762e-01 -2.116411179304122925e-01 1.767448931932449341e-01 2.213353812694549561e-01 7.195913046598434448e-02 -3.907389193773269653e-02
7.485849410295486450e-02 -7.468016445636749268e-02 3.923802170902490616e-03 3.533084690570831299e-01 1.394069381058216095e-02 -3.851452842354774475e-02 3.007389008998870850e-01 -9.216569364070892334e-03 5.073432624340057373e-02 -5.265458300709724426e-02 1.581024937331676483e-02 -4.625299945473670959e-02 1.334289461374282837e-01 1.875234395265579224e-02 -8.682306855916976929e-03 -2.504252791404724121e-01 -5.012490153312683105e-01 2.743651866912841797e-01 -1.908030956983566284e-01 -1.708524376153945923e-01 -1.990042775869369507e-01 -8.139431010931730270e-04 2.100642323493957520e-01 2.498025149106979370e-01 1.359118223190307617e-01 -5.129301548004150391e-02 -4.001057147979736328e-02 -9.946218132972717285e-02 2.105672508478164673e-01 -1.147754788398742676e-01 1.708911359310150146e-01 -1.597632616758346558e-01
-2.315672934055328369e-01 -3.306452557444572449e-02 7.806501537561416626e-02 2.078510671854019165e-01 -1.038561612367630005e-01 -1.114961877465248108e-01 3.405261337757110596e-01 -5.126206576824188232e-02 2.040265053510665894e-01 -2.040321826934814453e-01 1.182852387428283691e-01 -1.665299981832504272e-01 -2.756986618041992188e-01 -1.427638828754425049e-01 -2.695632278919219971e-01 -4.946120455861091614e-02 1.182402148842811584e-01 3.853232413530349731e-02 -1.301479935646057129e-01 7.496529817581176758e-02 -2.223242223262786865e-01 -3.027800321578979492e-01 7.234392222017049789e-03 1.311865597963333130e-01 3.062356412410736084e-01 1.146599650382995605e-01 -1.587442308664321899e-01 -4.172987490892410278e-02 1.446068286895751953e-01 -2.256791889667510986e-01 1.051338762044906616e-01 2.110654264688491821e-01
-1.634540855884552002e-01 1.234638243913650513e-01 -2.119975686073303223e-01 3.649698495864868164e-01 -1.571844518184661865e-02 -8.484402298927307129e-02 3.763650953769683838e-01 1.871838718652725220e-01 -3.178536519408226013e-02 -1.119255647063255310e-01 1.946994476020336151e-02 -6.795267015695571899e-02 -1.397876292467117310e-01 1.138630807399749756e-01 -1.920116543769836426e-01 -1.406886577606201172e-01 -2.092952728271484375e-01 -2.959211468696594238e-01 -6.891613360494375229e-03 -2.541055977344512939e-01 -3.962848186492919922e-01 -8.983007073402404785e-02 1.113678216934204102e-01 -3.551249951124191284e-02 5.537717789411544800e-02 -8.951342105865478516e-02 1.046128347516059875e-01 -6.244808062911033630e-02 1.744408011436462402e-01 2.115475088357925415e-01 9.606050699949264526e-02 -5.440022796392440796e-02
-7.750543951988220215e-02 -1.103086695075035095e-01 4.325720071792602539e-01 3.069886863231658936e-01 -1.242331787943840027e-01 1.623258739709854126e-01 -1.249318793416023254e-01 -9.944969415664672852e-02 -2.191806584596633911e-01 -5.834402516484260559e-02 -1.157500073313713074e-01 1.184945479035377502e-01 1.550160069018602371e-02 5.017151311039924622e-02 -1.124248206615447998e-01 -4.252106547355651855e-01 -7.678146660327911377e-02 7.990703731775283813e-02 3.890860825777053833e-02 -1.857860200107097626e-02 -3.167778849601745605e-01 1.116296201944351196e-01 -1.054613366723060608e-01 5.307412147521972656e-02 9.674696624279022217e-02 4.387640953063964844e-02 -1.255995333194732666e-01 -5.627819895744323730e-02 6.778743863105773926e-02 -1.716043651103973389e-01 3.640185296535491943e-01 -1.429352760314941406e-01
1.604889631271362305e-01 1.166666112840175629e-02 1.932855397462844849e-01 2.911609709262847900e-01 -1.667362153530120850e-01 -2.058222144842147827e-02 2.201362103223800659e-01 -2.553523778915405273e-01 1.994440257549285889e-01 -1.537024676799774170e-01 7.547748088836669922e-02 2.067522555589675903e-01 -1.469586882740259171e-02 -1.329081878066062927e-02 1.728145331144332886e-01 -1.995845735073089600e-01 -3.191221132874488831e-02 -6.358212977647781372e-02 -1.267205923795700073e-01 -2.409255355596542358e-01 -2.731233239173889160e-01 -3.196006268262863159e-02 -2.414621561765670776e-01 1.241839155554771423e-01 1.300139874219894409e-01 1.527018249034881592e-01 3.652912750840187073e-02 -1.724387407302856445e-01 2.804697751998901367e-01 -3.095842897891998291e-01 -8.814675360918045044e-02 -2.146448343992233276e-01
-2.022040337324142456e-01 -2.293204665184020996e-01 2.656788006424903870e-02 4.412409961223602295e-01 -2.842162847518920898e-01 -1.382002681493759155e-01 9.681867063045501709e-02 5.999880656599998474e-02 -1.158532872796058655e-01 4.769106581807136536e-02 2.242232710123062134e-01 2.398852556943893433e-01 -2.575664520263671875e-01 2.213128954172134399e-01 -4.228724539279937744e-02 -9.024943411350250244e-02 2.585551738739013672e-01 4.382347688078880310e-02 -4.549951106309890747e-02 1.580053567886352539e-01 -1.477138847112655640e-01 1.156007051467895508e-01 -1.324263121932744980e-02 3.498036181554198265e-03 9.991548210382461548e-02 -2.009294480085372925e-01 -2.288185991346836090e-02 1.698103547096252441e-02 1.148844286799430847e-01 -1.048071980476379395e-01 1.370083689689636230e-01 3.524260520935058594e-01
-1.146986894309520721e-02 -2.609120905399322510e-01 1.688723452389240265e-03 7.363010942935943604e-02 -1.509341504424810410e-02 2.646744251251220703e-01 3.184139728546142578e-01 7.952131330966949463e-02 1.016335338354110718e-01 3.154224529862403870e-02 4.685589671134948730e-02 -1.345338821411132812e-01 8.317334949970245361e-02 -8.938411483541131020e-04 3.483964130282402039e-02 -3.389763534069061279e-01 -1.577774286270141602e-01 -1.320427209138870239e-01 1.773913800716400146e-01 -2.603228092193603516e-01 -2.042994052171707153e-01 1.825788766145706177e-01 -1.196337956935167313e-02 1.672524064779281616e-01 1.373895257711410522e-01 -1.600001454353332520e-01 -2.384692877531051636e-01 -1.305814385414123535e-01 3.084117770195007324e-01 -1.485392451286315918e-01 -2.410809136927127838e-02 3.358702659606933594e-01
-1.166807338595390320e-01 9.093133360147476196e-02 -3.544742241501808167e-02 3.366716206073760986e-01 3.153524920344352722e-02 1.993501186370849609e-02 1.430056542158126831e-01 1.381726190447807312e-02 1.141992304474115372e-02 -5.429777130484580994e-02 1.375210136175155640e-01 -1.740772426128387451e-01 -7.017658790573477745e-04 1.540358513593673706e-01 -2.839781939983367920e-01 -4.324990510940551758e-01 -9.004574269056320190e-02 2.385689765214920044e-01 -1.308338046073913574e-01 7.069504261016845703e-02 -3.514068722724914551e-01 -1.460122615098953247e-01 -2.051134407520294189e-01 -3.672724589705467224e-02 4.655252024531364441e-02 -2.488061934709548950e-01 -1.911773160099983215e-02 -2.789687812328338623e-01 2.667761966586112976e-02 1.269312500953674316e-01 2.466987818479537964e-01 4.949179291725158691e-02
-1.336508691310882568e-01 -6.701825559139251709e-02 -1.243163794279098511e-01 1.968559324741363525e-01 1.073347702622413635e-01 1.634393930435180664e-01 2.043911367654800415e-01 4.532192368060350418e-03 -6.009363010525703430e-02 -3.375530540943145752e-01 1.674771159887313843e-01 -3.460729122161865234e-02 -2.410862743854522705e-01 -7.849873602390289307e-02 -1.286823898553848267e-01 -4.008940458297729492e-01 -1.206586062908172607e-01 -1.533268839120864868e-01 1.698768883943557739e-01 3.232772052288055420e-01 -2.523576021194458008e-01 -1.604854166507720947e-01 2.418608963489532471e-01 1.378965824842453003e-01 -5.490187183022499084e-02 1.227429956197738647e-01 -7.450402528047561646e-02 -1.471721976995468140e-01 4.443211480975151062e-02 -2.205416858196258545e-01 1.324298530817031860e-01 5.677252635359764099e-02
-4.731938987970352173e-02 6.968922913074493408e-02 2.144603878259658813e-01 5.190542712807655334e-02 -1.352929770946502686e-01 -1.117589697241783142e-01 1.446385532617568970e-01 1.172829493880271912e-01 5.273070558905601501e-02 2.060808688402175903e-01 7.370041310787200928e-02 -1.345904320478439331e-01 -9.794450365006923676e-03 -2.428525984287261963e-01 -4.878231883049011230e-02 -3.043149411678314209e-01 -2.410301379859447479e-02 -2.391512095928192139e-01 -6.248579546809196472e-02 -4.237512946128845215e-01 -3.151569068431854248e-01 -6.672818213701248169e-02 1.322089135646820068e-01 2.626016736030578613e-01 -2.576849982142448425e-02 -4.708936065435409546e-02 2.353187650442123413e-01 -3.472037911415100098e-01 -1.110149547457695007e-02 -1.504963040351867676e-01 -8.230433613061904907e-02 -1.267987191677093506e-01
-1.869876682758331299e-02 4.851528257131576538e-02 -6.883561727590858936e-04 6.651233434677124023e-01 9.254850447177886963e-02 1.870018839836120605e-01 1.204532310366630554e-01 -1.265918612480163574e-01 -1.806849539279937744e-01 1.198893040418624878e-01 2.501008808612823486e-01 -2.340155392885208130e-01 -1.665449142456054688e-01 -9.491416066884994507e-02 -1.611266136169433594e-01 -2.685206830501556396e-01 1.212601885199546814e-01 6.522699724882841110e-03 -9.064251929521560669e-02 4.666253924369812012e-02 -1.993518024682998657e-01 -1.822668313980102539e-02 1.125690117478370667e-01 1.037907004356384277e-01 -7.939217984676361084e-02 -5.707107484340667725e-02 -1.633743196725845337e-01 -1.272121220827102661e-01 -6.619527190923690796e-02 7.264441996812820435e-02 1.054290384054183960e-01 1.408054232597351074e-01
4.830377548933029175e-02 -3.214969635009765625e-01 1.668130755424499512e-01 2.873943448066711426e-01 -2.929326333105564117e-02 -9.502878785133361816e-02 1.058895606547594070e-02 9.867173433303833008e-02 -9.293753653764724731e-02 2.196486853063106537e-02 -3.494488447904586792e-02 4.272654280066490173e-02 -2.212556004524230957e-01 2.499382495880126953e-01 -9.875681996345520020e-02 -2.124756127595901489e-01 8.422156423330307007e-02 3.264396488666534424e-01 3.225235641002655029e-01 -1.781468540430068970e-01 -1.327507104724645615e-02 -1.302701383829116821e-01 1.689621657133102417e-01 1.116348430514335632e-01 1.867323964834213257e-01 -1.417981386184692383e-01 -3.453346714377403259e-02 5.297544226050376892e-02 2.197795659303665161e-01 -2.269808799028396606e-01 3.116091191768646240e-01 1.489619314670562744e-01
9.249591827392578125e-02 -2.619403041899204254e-02 5.504502356052398682e-02 3.683083057403564453e-01 -3.984241932630538940e-02 3.227131962776184082e-01 3.543101251125335693e-01 -8.436944335699081421e-02 2.088604122400283813e-02 3.128653019666671753e-02 2.175852507352828979e-01 -7.038260251283645630e-02 -3.296604752540588379e-01 8.146461099386215210e-02 1.464249193668365479e-01 -1.303441822528839111e-02 -1.925001107156276703e-02 -2.748074531555175781e-01 2.403554618358612061e-01 -1.775931753218173981e-02 -1.234171837568283081e-01 -2.110562771558761597e-01 5.920205265283584595e-02 -5.441530421376228333e-02 7.380072772502899170e-02 -3.203410804271697998e-01 -5.505127087235450745e-02 -7.904952764511108398e-02 2.821137905120849609e-01 -4.153399914503097534e-02 7.460037618875503540e-02 1.364415884017944336e-01
-5.338068678975105286e-02 1.927561871707439423e-02 2.794366180896759033e-01 1.710938066244125366e-01 -1.295422483235597610e-02 1.642285883426666260e-01 3.137145042419433594e-01 2.040364891290664673e-01 -1.773899048566818237e-01 2.905906736850738525e-01 -2.978506982326507568e-01 2.445161342620849609e-01 -8.100146055221557617e-02 1.042341366410255432e-01 -3.198527544736862183e-02 -1.490011662244796753e-01 1.014217585325241089e-01 6.860732287168502808e-02 -2.718573808670043945e-02 2.307382822036743164e-01 -3.318155109882354736e-01 -6.859623640775680542e-02 1.320277005434036255e-01 2.606428861618041992e-01 -9.608403593301773071e-02 -1.728952229022979736e-01 -1.787015944719314575e-01 -1.391053646802902222e-01 1.372400522232055664e-01 -1.715524122118949890e-02 -2.978266589343547821e-02 -1.939066499471664429e-01
8.177463710308074951e-02 7.080544531345367432e-02 -1.581499725580215454e-02 1.081152483820915222e-01 -2.168925255537033081e-01 -8.948085457086563110e-02 2.092119306325912476e-01 -1.213971003890037537e-01 7.398856431245803833e-02 1.600827276706695557e-01 -3.617084398865699768e-02 -1.869573295116424561e-01 -3.467776477336883545e-01 1.826384514570236206e-01 -3.705640435218811035e-01 -1.521658748388290405e-01 6.198622286319732666e-02 4.728502780199050903e-02 -9.017411619424819946e-02 9.561304748058319092e-02 -9.915614873170852661e-02 -1.254170536994934082e-01 5.632194876670837402e-02 1.324345320463180542e-01 1.800563037395477295e-01 -2.668306529521942139e-01 -1.975861042737960815e-01 -3.839163780212402344e-01 9.667197614908218384e-02 -3.267793059349060059e-01 -7.338477671146392822e-02 -1.296945288777351379e-02
7.748501002788543701e-02 2.303572744131088257e-01 2.813549637794494629e-01 9.031210839748382568e-02 -1.221955101937055588e-02 3.013756871223449707e-01 2.694137096405029297e-01 2.653840482234954834e-01 -4.106676205992698669e-02 5.477123335003852844e-02 2.010537981986999512e-01 8.429228514432907104e-02 -2.872694730758666992e-01 -8.500518649816513062e-02 1.171730607748031616e-01 -2.827656567096710205e-01 2.985039353370666504e-01 -2.578647248446941376e-02 -5.823423853144049644e-04 -4.641396924853324890e-03 -2.795873582363128662e-02 -1.571306772530078888e-02 3.688118979334831238e-02 -8.395475894212722778e-02 -2.626930549740791321e-02 -1.781277805566787720e-01 -1.159432306885719299e-01 -1.788182109594345093e-01 2.761094868183135986e-01 -2.804692387580871582e-01 2.027733922004699707e-01 1.043669506907463074e-01
1.943472921848297119e-01 -8.605275303125381470e-02 -1.449321657419204712e-01 2.007248103618621826e-01 -1.801693290472030640e-01 2.964428253471851349e-02 1.758961230516433716e-01 1.959734559059143066e-01 -1.020315065979957581e-01 -1.031069532036781311e-01 1.279713027179241180e-02 6.212240830063819885e-02 7.848967611789703369e-02 1.261535137891769409e-01 -1.751163303852081299e-01 -3.091900944709777832e-01 -2.872706949710845947e-01 8.916100114583969116e-02 5.164660140872001648e-02 -1.310803741216659546e-01 -2.576276957988739014e-01 -1.051228307187557220e-02 1.648170351982116699e-01 4.190182685852050781e-01 1.259243637323379517e-01 -1.219007670879364014e-01 -2.667368762195110321e-02 -5.674183741211891174e-02 3.838458061218261719e-01 -1.730556041002273560e-01 4.271276760846376419e-03 -1.610601693391799927e-01
-1.869303882122039795e-01 1.223940551280975342e-01 2.919906005263328552e-02 3.032900989055633545e-01 -5.429771542549133301e-02 -1.826018840074539185e-01 2.663480639457702637e-01 -9.626092016696929932e-02 -1.895703822374343872e-01 1.518743932247161865e-01 2.720966041088104248e-01 5.778119340538978577e-02 -3.582489117980003357e-02 -7.837945222854614258e-02 -1.909914016723632812e-01 -2.242323160171508789e-01 1.365519016981124878e-01 -6.129434704780578613e-02 1.137452498078346252e-01 -7.445189356803894043e-02 -6.308359652757644653e-02 -1.989317536354064941e-01 -1.105609983205795288e-01 4.287342727184295654e-01 7.263702806085348129e-03 9.927779436111450195e-02 -7.268916070461273193e-02 -1.164924427866935730e-01 5.774568393826484680e-02 -3.190029039978981018e-02 3.674373924732208252e-01 2.481479346752166748e-01
-2.251862436532974243e-01 2.034372240304946899e-01 6.556868553161621094e-02 1.974794119596481323e-01 -6.367931514978408813e-02 1.985964551568031311e-02 2.460387796163558960e-01 1.768528670072555542e-01 -2.724361121654510498e-01 -1.392053067684173584e-01 9.054788947105407715e-02 1.019070148468017578e-01 -7.201378047466278076e-02 4.288003966212272644e-02 -2.978078722953796387e-01 -4.169988036155700684e-01 -6.224809587001800537e-02 -1.064487919211387634e-01 -1.216563861817121506e-02 -2.947434969246387482e-02 -2.047183066606521606e-01 9.020574390888214111e-02 -4.616967588663101196e-02 -1.270959228277206421e-01 -1.189129129052162170e-01 8.786842226982116699e-02 -3.084452748298645020e-01 -9.698733687400817871e-02 1.430085003376007080e-01 8.348096907138824463e-02 3.830392062664031982e-01 3.820406645536422729e-02
-2.519431523978710175e-02 6.010989099740982056e-02 4.807210341095924377e-02 2.450219243764877319e-01 -2.366729676723480225e-01 4.228974506258964539e-02 3.406336307525634766e-01 -8.831297606229782104e-02 1.111142784357070923e-01 -7.108082529157400131e-03 2.233270555734634399e-02 7.352911680936813354e-02 -2.645144760608673096e-01 1.022374182939529419e-01 3.413746878504753113e-02 -1.168472990393638611e-01 -1.824086718261241913e-02 1.659298986196517944e-01 -4.253514856100082397e-02 1.975515624508261681e-03 -2.857503667473793030e-02 2.680666148662567139e-01 -2.592099606990814209e-01 3.286955952644348145e-01 1.864656358957290649e-01 -1.609894335269927979e-01 -2.001172453165054321e-01 -2.188581526279449463e-01 3.914333879947662354e-01 -8.092162758111953735e-02 -2.272553294897079468e-01 -2.448289282619953156e-02
-7.766202837228775024e-02 -1.515583544969558716e-01 1.150711551308631897e-01 1.712873727083206177e-01 -3.695187345147132874e-02 2.726273536682128906e-01 2.048904001712799072e-01 1.550211310386657715e-01 -6.088517233729362488e-02 1.911230385303497314e-01 5.373268574476242065e-02 1.731847971677780151e-01 2.588672749698162079e-02 1.472933441400527954e-01 4.639141634106636047e-02 -3.790813684463500977e-01 -4.452482238411903381e-02 -2.838542684912681580e-02 2.020447850227355957e-01 -2.206101641058921814e-02 -3.317303657531738281e-01 2.278453297913074493e-02 1.750686466693878174e-01 3.660868480801582336e-02 3.408082127571105957e-01 -6.454364955425262451e-02 1.769250184297561646e-01 8.349439594894647598e-04 2.470948100090026855e-01 -2.904744446277618408e-01 -1.880581974983215332e-01 -1.622120440006256104e-01
-1.064577177166938782e-01 -1.259200274944305420e-01 1.218601763248443604e-01 1.246179863810539246e-01 -2.343977242708206177e-01 7.516256719827651978e-02 2.255998551845550537e-01 -1.020697527565062046e-03 -2.704230546951293945e-01 -2.402728646993637085e-01 3.141799196600914001e-02 -1.740579456090927124e-01 2.561767958104610443e-02 -2.011137455701828003e-01 -2.319749295711517334e-01 -4.258415997028350830e-01 2.860276103019714355e-01 8.784214034676551819e-03 2.410181015729904175e-01 -1.688958331942558289e-02 -1.653312593698501587e-01 1.035776138305664062e-01 -7.876733690500259399e-02 2.244659066200256348e-01 -3.344053775072097778e-02 -2.681312523782253265e-02 -1.235145889222621918e-02 -8.783010393381118774e-02 -8.616819232702255249e-02 -3.015344142913818359e-01 1.814894229173660278e-01 1.289868801832199097e-01
-2.243371158838272095e-01 -1.170714944601058960e-01 2.677584588527679443e-01 2.427174001932144165e-01 2.009895145893096924e-01 1.108874231576919556e-01 -9.158281609416007996e-03 2.600398659706115723e-01 1.588280051946640015e-01 1.767305731773376465e-01 -1.426856815814971924e-01 -7.587869465351104736e-02 -2.112303674221038818e-01 1.561809778213500977e-01 -2.132592499256134033e-01 -1.401465386152267456e-01 -1.535058170557022095e-01 1.213602796196937561e-01 -8.673679828643798828e-02 -2.999219484627246857e-02 -2.858038842678070068e-01 6.721574068069458008e-02 1.721883863210678101e-01 3.139137327671051025e-01 -1.022692173719406128e-01 1.623382791876792908e-02 2.750350721180438995e-02 -1.087988093495368958e-01 2.963546216487884521e-01 8.222492039203643799e-02 -5.933811143040657043e-02 2.927856743335723877e-01
-7.215240597724914551e-02 4.439447075128555298e-02 4.052652418613433838e-01 1.193500310182571411e-01 2.000249773263931274e-01 1.473544090986251831e-01 4.909991919994354248e-01 1.963486820459365845e-01 8.466487750411033630e-03 -6.125688552856445312e-02 -4.324336349964141846e-02 -6.617365870624780655e-03 -9.946668893098831177e-02 -3.984427824616432190e-02 4.539027065038681030e-02 -3.071243166923522949e-01 1.419470310211181641e-01 1.634452864527702332e-02 -1.882346272468566895e-01 1.466915197670459747e-02 -1.525643318891525269e-01 3.962673619389533997e-02 3.406891226768493652e-01 2.021053582429885864e-01 1.519544869661331177e-01 5.982198193669319153e-02 -5.719760805368423462e-02 -4.577370360493659973e-03 6.176299229264259338e-02 -1.081197112798690796e-01 7.003593444824218750e-02 -2.667985260486602783e-01
-8.426096290349960327e-02 -8.204428106546401978e-02 3.779844939708709717e-01 1.610235273838043213e-01 3.495220467448234558e-02 4.111709818243980408e-02 1.365930140018463135e-01 -5.384312942624092102e-02 -2.172300219535827637e-01 1.229683086276054382e-01 -2.518205046653747559e-01 1.667956262826919556e-01 -2.463504821062088013e-01 -2.293939003720879555e-03 -8.517026901245117188e-02 -2.674808204174041748e-01 -1.273373067378997803e-01 1.409774273633956909e-01 1.670694798231124878e-01 -1.196704730391502380e-01 -2.960463166236877441e-01 1.682780310511589050e-02 -1.596550494432449341e-01 1.371314078569412231e-01 4.615152627229690552e-02 -1.393646299839019775e-01 -2.701658308506011963e-01 1.368225812911987305e-01 3.785887658596038818e-01 -1.428773999214172363e-01 1.108146086335182190e-01 5.582003388553857803e-03
-6.711436808109283447e-02 -1.421721875667572021e-01 1.491256952285766602e-01 2.581032514572143555e-01 9.600463509559631348e-02 7.242324948310852051e-02 2.730529010295867920e-01 -2.281532585620880127e-01 -1.743499636650085449e-01 1.343620270490646362e-01 2.183360904455184937e-01 1.213974878191947937e-01 6.616395711898803711e-02 -1.076021231710910797e-02 -8.334727585315704346e-02 -2.676369845867156982e-01 2.809322178363800049e-01 3.924419730901718140e-02 2.743426263332366943e-01 -2.032660990953445435e-01 -2.183747887611389160e-01 -1.578974276781082153e-01 -2.523844838142395020e-01 1.902156621217727661e-01 -1.067947521805763245e-01 -2.764479257166385651e-02 -2.788324952125549316e-01 -1.272746324539184570e-01 1.144708171486854553e-01 -1.041547432541847229e-01 1.807432323694229126e-01 1.383681595325469971e-01
-4.845736548304557800e-02 8.126865327358245850e-02 -6.008975207805633545e-02 5.405431240797042847e-02 1.563565880060195923e-01 2.584138512611389160e-01 6.190163642168045044e-02 -2.006211131811141968e-02 1.724301278591156006e-01 -1.464048326015472412e-01 1.359242647886276245e-01 -6.028527393937110901e-02 -1.472442299127578735e-01 1.222979947924613953e-01 4.501844570040702820e-02 -3.934740126132965088e-01 -7.983448356389999390e-02 -4.170818626880645752e-02 9.747213870286941528e-02 -4.530220329761505127e-01 -1.417829394340515137e-01 -7.019383460283279419e-02 -2.645612508058547974e-02 1.189926117658615112e-01 2.631972730159759521e-01 -1.819850802421569824e-01 -1.938412338495254517e-01 -2.859737873077392578e-01 2.818415462970733643e-01 -1.329357028007507324e-01 -7.048024237155914307e-02 1.890511810779571533e-01
3.503689914941787720e-02 -6.723514944314956665e-02 -1.898840628564357758e-02 1.496394276618957520e-01 6.734947673976421356e-03 -7.348822057247161865e-02 4.588538110256195068e-01 -1.993158757686614990e-01 2.280915826559066772e-01 -2.532249987125396729e-01 -3.044961392879486084e-02 2.093418389558792114e-01 -9.613581746816635132e-02 1.091600731015205383e-01 -3.927429765462875366e-02 -1.568101942539215088e-01 -2.910198867321014404e-01 1.141275763511657715e-01 -2.173413783311843872e-01 -9.931657463312149048e-02 -1.529175341129302979e-01 6.812261044979095459e-02 1.997581124305725098e-01 -4.307615105062723160e-03 1.950997561216354370e-01 1.324140280485153198e-01 -2.252313494682312012e-01 -2.667573392391204834e-01 1.762597411870956421e-01 -2.449620962142944336e-01 1.129595413804054260e-01 5.920499190688133240e-02
-1.617657989263534546e-01 -7.247023284435272217e-02 1.736403405666351318e-01 3.319963812828063965e-01 6.254120916128158569e-02 3.545707166194915771e-01 7.001572847366333008e-02 1.260835975408554077e-01 -1.587411463260650635e-01 -2.213035523891448975e-02 -1.329248771071434021e-02 1.299590468406677246e-01 5.979983508586883545e-02 2.889364361763000488e-01 3.877916187047958374e-02 -9.984619915485382080e-02 1.187204048037528992e-01 -7.619216293096542358e-02 4.098933935165405273e-02 -3.114383816719055176e-01 1.799587346613407135e-02 -8.964436501264572144e-02 1.347320526838302612e-01 1.837823539972305298e-01 1.368449181318283081e-01 -1.652917265892028809e-01 2.965381136164069176e-04 -1.737252622842788696e-01 1.705830693244934082e-01 9.460669010877609253e-03 3.982058465480804443e-01 3.060089647769927979e-01
-3.132274746894836426e-02 -2.297332435846328735e-01 1.296084746718406677e-02 2.505611777305603027e-01 -9.101522713899612427e-02 -1.577420681715011597e-01 3.438065052032470703e-01 -2.236686050891876221e-01 1.596631705760955811e-01 -2.320480532944202423e-02 -3.077327646315097809e-02 -2.918790653347969055e-02 -3.493417501449584961e-01 5.657657980918884277e-02 -1.383688673377037048e-02 -3.164353072643280029e-01 8.591413497924804688e-02 9.469246864318847656e-02 -1.458217948675155640e-01 -8.054020255804061890e-02 -1.646719574928283691e-01 -9.199754148721694946e-02 -2.583730407059192657e-02 -1.330620236694812775e-02 -1.006475985050201416e-01 -1.569628529250621796e-02 -1.231390610337257385e-01 1.338182091712951660e-01 4.247181713581085205e-01 -1.739698499441146851e-01 -2.237836271524429321e-01 -2.092889398336410522e-01
1.909413039684295654e-01 -1.761563569307327271e-01 1.251435130834579468e-01 3.173200488090515137e-01 8.368802070617675781e-02 -1.201740428805351257e-01 3.536972776055335999e-02 -7.817889750003814697e-02 -9.803976118564605713e-02 -6.006739288568496704e-02 2.305057644844055176e-02 2.047034204006195068e-01 -2.312289923429489136e-01 2.068385630846023560e-01 -1.424563378095626831e-01 -1.494673788547515869e-01 1.057008430361747742e-01 2.789876759052276611e-01 3.484434783458709717e-01 -4.010291025042533875e-02 -1.284063458442687988e-01 -1.479628682136535645e-01 1.716542840003967285e-01 2.320502698421478271e-01 9.879527986049652100e-02 -1.939980685710906982e-01 7.398062199354171753e-02 9.944295883178710938e-02 2.680830955505371094e-01 -2.144823521375656128e-01 2.333151102066040039e-01 1.549978405237197876e-01
-1.506808698177337646e-01 -5.594896897673606873e-02 6.786193698644638062e-02 1.447838991880416870e-01 -2.033211737871170044e-01 9.173919260501861572e-02 2.716113030910491943e-01 -9.571553766727447510e-02 -7.944377139210700989e-03 1.635655015707015991e-02 1.824287325143814087e-01 -9.286550432443618774e-02 -1.112050786614418030e-01 6.075815111398696899e-02 -3.702239990234375000e-01 -3.259377554059028625e-02 1.891916543245315552e-01 -4.675794392824172974e-02 -1.667080670595169067e-01 -5.217541009187698364e-02 -4.169105589389801025e-01 4.992978274822235107e-02 1.954229176044464111e-01 1.221820339560508728e-01 3.123524188995361328e-01 5.644903704524040222e-02 2.257203683257102966e-02 -3.081163465976715088e-01 -6.480515748262405396e-02 -4.305579513311386108e-02 2.879692316055297852e-01 1.907651722431182861e-01
-8.384229987859725952e-02 -1.283302754163742065e-01 1.524053961038589478e-01 2.579976320266723633e-01 3.229344263672828674e-02 -6.998763233423233032e-02 2.108908891677856445e-01 -9.025544673204421997e-02 -1.784651875495910645e-01 -1.482135057449340820e-01 8.457740396261215210e-02 5.372724682092666626e-02 2.319650501012802124e-01 1.133389696478843689e-01 6.302396953105926514e-02 -1.815633475780487061e-01 1.653204709291458130e-01 -1.160340905189514160e-01 -3.542741537094116211e-01 -2.141369134187698364e-01 -3.073480129241943359e-01 -2.165904194116592407e-01 -2.521831691265106201e-01 9.095833636820316315e-03 -1.596775501966476440e-01 -5.742324050515890121e-03 -1.239013224840164185e-01 -3.471468687057495117e-01 2.567311525344848633e-01 -1.555480528622865677e-02 5.591391772031784058e-02 1.132135242223739624e-01
-2.105546891689300537e-01 -9.277395904064178467e-02 4.391862452030181885e-01 -2.823356480803340673e-04 -5.896697565913200378e-02 -2.210641205310821533e-01 4.206688702106475830e-01 4.925802350044250488e-02 -1.075646430253982544e-01 -9.237178415060043335e-02 2.336041629314422607e-02 1.280105412006378174e-01 1.862466484308242798e-01 -1.864533275365829468e-01 -1.887304782867431641e-01 -2.329957634210586548e-01 2.158988965675234795e-03 -1.151990983635187149e-02 -4.168681427836418152e-02 -1.800568848848342896e-01 -1.822918355464935303e-01 1.514852885156869888e-02 -1.948683559894561768e-01 1.032966673374176025e-01 1.664592772722244263e-01 7.936489419080317020e-04 9.061800688505172729e-02 -1.939112395048141479e-01 1.740181595087051392e-01 -3.242974281311035156e-01 -2.584876120090484619e-02 2.214101376011967659e-03
2.355381250381469727e-01 -2.343291640281677246e-01 3.608755469322204590e-01 2.900154292583465576e-01 2.136330679059028625e-02 1.817210465669631958e-01 8.977185189723968506e-02 1.405099332332611084e-01 2.050890028476715088e-01 1.572509855031967163e-01 9.626279026269912720e-02 2.374085038900375366e-01 -1.649263799190521240e-01 -1.421697586774826050e-01 1.831266433000564575e-01 -2.353269010782241821e-01 -1.623489707708358765e-01 -1.296584401279687881e-02 1.527843158692121506e-02 5.295290425419807434e-02 -2.548928558826446533e-01 1.630528867244720459e-01 1.575925797224044800e-01 2.192463427782058716e-01 -9.146019071340560913e-02 1.094496101140975952e-01 -1.573336720466613770e-01 -1.660222262144088745e-01 3.999171778559684753e-02 -2.272072583436965942e-01 1.098440811038017273e-01 -1.152022108435630798e-01
-7.031392306089401245e-02 -1.718079000711441040e-01 -1.282287538051605225e-01 4.354696273803710938e-01 2.910476922988891602e-01 -4.252114146947860718e-02 2.993335388600826263e-02 1.906970292329788208e-01 -2.421190142631530762e-01 1.328908503055572510e-01 -2.739757001399993896e-01 -1.912997663021087646e-01 1.124288304708898067e-03 2.239512503147125244e-01 -8.144520968198776245e-02 -2.984735965728759766e-01 5.286666378378868103e-02 2.764769084751605988e-02 1.605406999588012695e-01 -2.545758187770843506e-01 -2.408034503459930420e-01 -6.295759230852127075e-03 6.997229903936386108e-02 1.202233210206031799e-01 -1.107533872127532959e-01 -1.049724314361810684e-02 -1.343705505132675171e-01 3.884312137961387634e-02 2.365718334913253784e-01 -1.007084250450134277e-01 7.250989228487014771e-02 1.644513159990310669e-01
-7.465989887714385986e-02 -2.332550585269927979e-01 1.689774692058563232e-01 3.906746506690979004e-01 -2.198543697595596313e-01 -5.740233510732650757e-02 -9.147497825324535370e-03 9.944830834865570068e-02 2.412472479045391083e-02 -3.135291039943695068e-01 -7.299285382032394409e-02 4.893125966191291809e-02 -1.521782130002975464e-01 1.240089461207389832e-01 -1.515554636716842651e-01 -2.863158881664276123e-01 -1.262795329093933105e-01 1.979549080133438110e-01 -1.167910024523735046e-01 -8.691760711371898651e-03 -1.934349089860916138e-01 1.800632476806640625e-02 -1.145298928022384644e-01 2.791109979152679443e-01 -1.512472629547119141e-01 1.684704422950744629e-01 3.509866297245025635e-01 1.270505189895629883e-01 8.721962571144104004e-03 -6.084548681974411011e-02 2.158721983432769775e-01 9.255252778530120850e-02
4.130542650818824768e-02 -1.888477206230163574e-01 2.631182074546813965e-01 4.820777475833892822e-02 3.876936435699462891e-02 2.042858004570007324e-01 1.160492226481437683e-01 -1.759032011032104492e-01 9.017585963010787964e-02 3.155589401721954346e-01 -1.373639553785324097e-01 1.713864505290985107e-01 -1.203426346182823181e-01 -2.628031969070434570e-01 3.358346596360206604e-02 -3.088164925575256348e-01 -1.573899239301681519e-01 3.481664136052131653e-02 -2.524363109841942787e-03 -3.698574006557464600e-02 -1.567581146955490112e-01 9.385398030281066895e-02 -4.080597683787345886e-02 3.352148830890655518e-01 1.755103468894958496e-01 -2.876426093280315399e-02 -3.998459279537200928e-01 -1.544024795293807983e-01 2.036414146423339844e-01 -1.190728768706321716e-01 9.883368015289306641e-02 1.090736836194992065e-01
-2.920121550559997559e-01 -2.369919419288635254e-02 1.327185183763504028e-01 2.060331404209136963e-01 -2.649339735507965088e-01 -4.526540264487266541e-02 2.131998687982559204e-01 -1.385387480258941650e-01 -4.536978304386138916e-01 -1.755997389554977417e-01 1.131662353873252869e-01 -9.973079711198806763e-02 -7.395209372043609619e-02 -2.503710798919200897e-03 -9.768708609044551849e-03 -3.075948953628540039e-01 -1.445630341768264771e-01 -1.647861301898956299e-01 1.318252682685852051e-01 -3.912667278200387955e-03 -2.956326901912689209e-01 -8.005242049694061279e-02 -1.716991513967514038e-01 1.422187220305204391e-02 -2.106853872537612915e-01 -6.635379046201705933e-02 -1.182647272944450378e-01 -2.921067476272583008e-01 7.900264859199523926e-02 -4.813309013843536377e-02 4.794934764504432678e-03 -1.094577834010124207e-01
-7.337830215692520142e-02 3.968249633908271790e-02 5.223551299422979355e-03 3.847492337226867676e-01 1.305793076753616333e-01 6.902387738227844238e-02 2.890433073043823242e-01 -8.976676501333713531e-03 -2.178307026624679565e-01 1.836782097816467285e-01 -7.586715370416641235e-02 1.697324961423873901e-01 -3.050924241542816162e-01 7.942965626716613770e-02 2.305651009082794189e-01 -1.612391173839569092e-01 -1.132543310523033142e-01 2.516143918037414551e-01 2.402131445705890656e-02 -1.163385882973670959e-01 -1.051330864429473877e-01 -1.888909190893173218e-01 1.437188237905502319e-01 2.714287862181663513e-02 -2.661735052242875099e-03 2.882577478885650635e-02 -3.798604244366288185e-03 7.441551983356475830e-02 3.477920591831207275e-01 -2.231120765209197998e-01 -1.468971222639083862e-01 2.969146966934204102e-01
4.917201772332191467e-02 -1.458403617143630981e-01 2.191751748323440552e-01 1.323355883359909058e-01 -2.295863330364227295e-01 -1.655595600605010986e-01 1.467915624380111694e-01 2.415610104799270630e-01 -1.619149595499038696e-01 -6.624537706375122070e-02 -1.176318451762199402e-01 -1.823861151933670044e-01 -1.016141921281814575e-01 -1.483911089599132538e-02 -6.322357058525085449e-02 -5.749629139900207520e-01 -2.917672693729400635e-02 4.499603435397148132e-02 -1.390625238418579102e-01 -8.309786766767501831e-02 -1.644908785820007324e-01 3.709413111209869385e-02 -2.726715616881847382e-02 6.109646335244178772e-02 -9.470965713262557983e-02 1.904431283473968506e-01 1.120386570692062378e-01 2.005224823951721191e-01 1.710742712020874023e-01 -1.616787910461425781e-02 2.623824477195739746e-01 2.636453509330749512e-01
-7.784601300954818726e-02 9.575468301773071289e-02 -4.851254634559154510e-03 2.227731049060821533e-01 6.290430203080177307e-03 -2.075945287942886353e-01 2.030169218778610229e-01 1.447251141071319580e-01 1.518600881099700928e-01 -2.130486071109771729e-01 -7.760034501552581787e-02 -1.360307335853576660e-01 -1.536762118339538574e-01 -5.965465679764747620e-03 1.835583150386810303e-01 -2.148298621177673340e-01 7.962683588266372681e-02 -6.211503222584724426e-02 -2.495802491903305054e-01 -4.079828783869743347e-02 -1.114609390497207642e-01 -2.978893220424652100e-01 5.956044420599937439e-02 2.332620322704315186e-01 6.281357258558273315e-02 2.129908502101898193e-01 -2.643542289733886719e-01 -3.599331974983215332e-01 1.328469961881637573e-01 -2.865562140941619873e-01 -9.303999692201614380e-02 2.071467936038970947e-01
1.551321335136890411e-02 -8.699190616607666016e-02 -2.082846462726593018e-01 1.649727523326873779e-01 -6.206126883625984192e-02 -7.745043188333511353e-02 1.939733922481536865e-01 -9.802142530679702759e-02 4.068909958004951477e-02 -2.131343334913253784e-01 -3.406193256378173828e-01 -7.043604552745819092e-02 -8.026859164237976074e-02 -1.545522063970565796e-01 -2.437236309051513672e-01 -2.360173016786575317e-01 -9.825184196233749390e-02 -2.340624630451202393e-01 5.532341450452804565e-02 -2.455213665962219238e-01 -3.576830923557281494e-01 -1.814473718404769897e-01 1.854516863822937012e-01 7.858422398567199707e-02 2.383916825056076050e-02 1.031543686985969543e-01 -3.002720475196838379e-01 -6.297784298658370972e-02 1.745415180921554565e-01 -2.382373362779617310e-01 1.660854220390319824e-01 -4.070180281996726990e-02
1.897732913494110107e-01 -1.410742998123168945e-01 3.444267809391021729e-01 2.610356211662292480e-01 -6.453972309827804565e-02 2.829973697662353516e-01 2.540995776653289795e-01 1.058363243937492371e-01 -5.512786284089088440e-02 8.407943695783615112e-02 4.977861791849136353e-02 8.744148910045623779e-02 -2.317712828516960144e-02 -5.569505691528320312e-02 1.820157170295715332e-01 -4.258215129375457764e-01 5.408844351768493652e-02 2.381750941276550293e-01 6.577701424248516560e-04 1.290361732244491577e-01 -1.688828170299530029e-01 2.264720499515533447e-01 8.230535686016082764e-02 9.411030262708663940e-02 1.269693821668624878e-01 1.454032361507415771e-01 -1.104705259203910828e-01 -1.839643716812133789e-02 2.516866661608219147e-02 -2.086882442235946655e-01 2.480729073286056519e-01 -1.780260801315307617e-01
6.633074581623077393e-02 -1.871436685323715210e-01 -1.492621600627899170e-01 1.558668315410614014e-01 -1.770313531160354614e-01 2.241269685328006744e-02 4.545120596885681152e-01 -1.097735092043876648e-01 8.745037019252777100e-02 1.253247857093811035e-01 -1.011547744274139404e-01 6.000232324004173279e-02 -1.434965282678604126e-01 1.510337740182876587e-01 -1.517722457647323608e-01 -2.580775916576385498e-01 3.009542636573314667e-02 -7.131844758987426758e-02 -1.622785255312919617e-02 -3.178312778472900391e-01 1.557824667543172836e-02 1.610388755798339844e-01 1.969921588897705078e-01 1.357252001762390137e-01 1.653993129730224609e-01 1.292875967919826508e-02 -1.793608069419860840e-01 -2.592107057571411133e-01 2.542125284671783447e-01 -2.074033468961715698e-01 -6.275770068168640137e-02 -2.533048093318939209e-01
-1.891226172447204590e-01 5.195372924208641052e-02 1.482089012861251831e-01 1.891564279794692993e-01 -2.632286548614501953e-01 3.059096634387969971e-01 -4.814890399575233459e-02 -2.355948090553283691e-01 -2.196808159351348877e-01 -2.006702125072479248e-01 1.152341738343238831e-01 9.554615616798400879e-02 2.862766943871974945e-02 -9.998336434364318848e-02 6.628123670816421509e-02 -3.791709244251251221e-01 4.199599474668502808e-02 2.455302178859710693e-01 1.710190065205097198e-02 -8.846095204353332520e-02 -3.829568326473236084e-01 1.054018586874008179e-01 -1.775998026132583618e-01 1.511239260435104370e-01 1.894821971654891968e-01 7.626316510140895844e-04 2.917785570025444031e-02 -7.696740329265594482e-02 2.302004992961883545e-01 -5.389974266290664673e-02 1.796742379665374756e-01 2.468721941113471985e-03
-2.141679376363754272e-01 1.711413711309432983e-01 7.706989347934722900e-02 1.062962338328361511e-01 -9.961949288845062256e-02 -1.309427171945571899e-01 3.785487115383148193e-01 4.235756769776344299e-02 -1.771927326917648315e-01 -1.311052143573760986e-01 -2.079562284052371979e-02 -7.520976942032575607e-03 -1.339819561690092087e-02 5.232131853699684143e-02 -2.574639320373535156e-01 -2.461337745189666748e-01 6.790196895599365234e-02 5.103806499391794205e-03 -3.508937731385231018e-02 -7.203479111194610596e-02 -3.868267238140106201e-01 1.292912662029266357e-01 1.192249134182929993e-01 -1.629355400800704956e-01 -2.332513965666294098e-02 4.705616086721420288e-02 -1.563173830509185791e-01 -3.156122267246246338e-01 1.579056829214096069e-01 1.180777512490749359e-02 4.285835921764373779e-01 5.335314944386482239e-02
8.604500442743301392e-02 2.071365714073181152e-01 1.469842344522476196e-01 3.271606266498565674e-01 1.289032846689224243e-01 1.170223206281661987e-01 1.428671777248382568e-01 -4.708206653594970703e-02 -4.348987713456153870e-02 -2.890565395355224609e-01 1.960464864969253540e-01 -3.204423189163208008e-01 -2.061679363250732422e-01 -1.832165755331516266e-02 -5.990435183048248291e-02 -3.296208381652832031e-01 -8.206541091203689575e-02 -9.231860935688018799e-02 8.646698296070098877e-02 1.131225302815437317e-01 -2.669216394424438477e-01 -7.275110483169555664e-02 1.515505313873291016e-01 9.667176008224487305e-02 7.512760907411575317e-02 -1.213728636503219604e-01 -1.375838667154312134e-01 -3.399401307106018066e-01 5.499260500073432922e-03 -1.108406633138656616e-01 1.600037366151809692e-01 2.220529913902282715e-01
-1.258639991283416748e-01 6.184942647814750671e-02 7.795470207929611206e-02 9.304333478212356567e-02 -6.626056879758834839e-02 2.269452512264251709e-01 -1.064946949481964111e-01 1.272498071193695068e-01 2.159761637449264526e-01 5.778790265321731567e-02 -1.723631322383880615e-01 8.647054433822631836e-02 -2.957304716110229492e-01 2.631066739559173584e-01 -5.588345602154731750e-02 -2.806170880794525146e-01 3.858553990721702576e-02 -6.817039847373962402e-02 5.233747884631156921e-02 -2.512350976467132568e-01 -2.618480026721954346e-01 1.644065231084823608e-01 3.647695481777191162e-02 2.959468364715576172e-01 -2.213199585676193237e-01 -2.158822119235992432e-01 -1.014539524912834167e-01 -9.111485630273818970e-02 3.374858200550079346e-01 -2.403959482908248901e-01 4.123780876398086548e-03 1.185709461569786072e-01
-1.195572987198829651e-01 9.940207004547119141e-02 9.802149608731269836e-03 1.228355020284652710e-01 1.141567528247833252e-01 1.775985658168792725e-01 3.681016713380813599e-02 1.995358616113662720e-02 -1.281959116458892822e-01 -1.347100436687469482e-01 1.572140902280807495e-01 -1.520509272813796997e-01 -2.621332705020904541e-01 -1.024449393153190613e-01 1.359831728041172028e-02 -1.864975988864898682e-01 3.685607761144638062e-02 -3.071915209293365479e-01 -9.800190478563308716e-02 7.287310808897018433e-02 -4.602769017219543457e-01 -1.858379095792770386e-01 -1.044407114386558533e-01 2.030559629201889038e-01 1.224559992551803589e-01 -1.110455393791198730e-01 2.168010622262954712e-01 -1.440512090921401978e-01 3.145672976970672607e-01 -2.072995901107788086e-01 2.562353014945983887e-01 7.674878835678100586e-02
-1.016707047820091248e-01 -3.223339095711708069e-02 -1.754610240459442139e-01 3.481490314006805420e-01 2.471735328435897827e-02 -1.792456395924091339e-02 2.256138771772384644e-01 -5.760934576392173767e-02 -2.115751057863235474e-01 2.986195683479309082e-02 1.872692555189132690e-01 -1.775850355625152588e-01 2.371187657117843628e-01 1.515525579452514648e-02 -1.821809858083724976e-01 -1.202530488371849060e-01 1.650136709213256836e-01 -1.283223833888769150e-02 -1.277666836977005005e-01 1.640778183937072754e-01 -3.098585903644561768e-01 -1.336871981620788574e-01 9.142258763313293457e-02 3.733242750167846680e-01 -1.541519314050674438e-01 -7.364677637815475464e-02 -4.065793752670288086e-02 -2.499332427978515625e-01 3.138411343097686768e-01 1.914449036121368408e-01 5.791347846388816833e-02 3.237051889300346375e-02
-1.295967549085617065e-01 1.425692588090896606e-01 -3.191860020160675049e-02 2.012859582901000977e-01 -1.371401548385620117e-01 1.407004296779632568e-01 9.810135513544082642e-02 -5.886387825012207031e-02 -6.660340726375579834e-02 1.516241729259490967e-01 7.888807356357574463e-02 -2.003144919872283936e-01 -1.240839585661888123e-01 1.216145455837249756e-01 9.204693883657455444e-02 -4.104091525077819824e-01 1.282621454447507858e-02 1.596629060804843903e-02 1.079859584569931030e-01 1.366507411003112793e-01 -2.612326145172119141e-01 9.482435882091522217e-02 1.329581737518310547e-01 6.648516654968261719e-02 1.418386399745941162e-01 -1.621861457824707031e-01 2.019486576318740845e-01 -1.053738594055175781e-01 1.339774131774902344e-01 -3.427706956863403320e-01 1.409031748771667480e-01 4.528682231903076172e-01
-8.719149231910705566e-02 -7.876271754503250122e-02 2.601007521152496338e-01 1.779538840055465698e-01 1.280533373355865479e-01 -1.703293174505233765e-01 1.376700252294540405e-01 -1.971760839223861694e-01 -1.399822682142257690e-01 -8.786186575889587402e-02 -2.265216559171676636e-01 -2.974982745945453644e-02 -2.799753472208976746e-02 1.091911569237709045e-01 3.967558965086936951e-02 -1.341778039932250977e-01 -1.018603444099426270e-01 3.227076306939125061e-02 -4.772137105464935303e-02 -3.731423020362854004e-01 -1.198281049728393555e-01 -1.940333098173141479e-01 3.713083639740943909e-02 -1.692662686109542847e-01 -1.295368820428848267e-01 2.043668478727340698e-01 -9.272304922342300415e-02 -4.140414297580718994e-01 3.008615374565124512e-01 -2.940552830696105957e-01 1.244125664234161377e-01 7.636506110429763794e-02
-2.522866129875183105e-01 5.103981122374534607e-02 2.370865345001220703e-01 -2.721990086138248444e-02 -2.364489287137985229e-01 -1.363847255706787109e-01 1.967294514179229736e-01 -7.299765199422836304e-02 -2.656732797622680664e-01 1.612308025360107422e-01 1.238613054156303406e-01 4.667467251420021057e-02 -2.219396531581878662e-01 7.152707781642675400e-03 -9.563614428043365479e-02 -3.757760226726531982e-01 1.047924235463142395e-01 -5.649180710315704346e-02 -3.298890590667724609e-02 -3.589937463402748108e-03 7.019013166427612305e-02 1.700156950391829014e-03 -5.737938731908798218e-02 1.633398532867431641e-01 6.932550668716430664e-02 -4.007612913846969604e-02 2.271269708871841431e-01 -2.826890349388122559e-01 1.507761478424072266e-01 -3.489165306091308594e-01 1.803204119205474854e-01 2.818085551261901855e-01
2.083344310522079468e-01 -8.253708481788635254e-02 7.172137498855590820e-02 4.235697984695434570e-01 -1.980866491794586182e-01 -2.476810850203037262e-02 1.519306451082229614e-01 1.152527704834938049e-01 -1.399874836206436157e-01 -7.930988818407058716e-02 -5.407691467553377151e-03 -1.069913152605295181e-02 3.435509651899337769e-02 1.466240584850311279e-01 1.655317991971969604e-01 -2.620208859443664551e-01 -2.628337740898132324e-01 -9.565226733684539795e-02 -2.106458134949207306e-02 4.645970463752746582e-02 -7.033976167440414429e-02 2.619727887213230133e-02 2.590094804763793945e-01 1.705041825771331787e-01 1.491669416427612305e-01 -9.497943520545959473e-02 1.225293353199958801e-01 -2.300676554441452026e-01 4.214328229427337646e-01 -1.715223789215087891e-01 -1.883869171142578125e-01 -1.410317271947860718e-01
-1.237768977880477905e-01 -4.178186357021331787e-01 -1.018912047147750854e-01 2.184219211339950562e-01 -2.614261955022811890e-02 -1.155905947089195251e-01 -4.729729890823364258e-02 1.181645244359970093e-01 -8.019930124282836914e-02 1.163527294993400574e-01 -4.415057972073554993e-02 3.473817184567451477e-02 -8.360844105482101440e-02 -3.770558908581733704e-02 -1.424054056406021118e-02 -1.310748010873794556e-01 2.823874056339263916e-01 -4.656880721449851990e-02 -1.954226521775126457e-03 -1.914277374744415283e-01 -6.499987095594406128e-02 1.042875349521636963e-01 3.733941018581390381e-01 3.239032626152038574e-01 1.212599799036979675e-01 1.915003918111324310e-02 -1.537085324525833130e-01 -1.250298619270324707e-01 3.469107747077941895e-01 -9.971857070922851562e-02 2.165824621915817261e-01 2.516458630561828613e-01
1.040645390748977661e-01 -5.929144471883773804e-02 2.185122966766357422e-01 3.691744506359100342e-01 -1.921465806663036346e-02 9.737613797187805176e-02 3.144125640392303467e-02 2.614624202251434326e-01 6.513118278235197067e-03 3.673212230205535889e-02 -2.372930347919464111e-01 -7.526745647192001343e-02 -5.165266990661621094e-02 7.838164269924163818e-02 5.126259475946426392e-02 -3.159305453300476074e-01 1.640210747718811035e-01 -1.860686987638473511e-01 4.620524868369102478e-02 6.602025777101516724e-02 -2.424785643815994263e-01 1.532980203628540039e-01 1.190346106886863708e-01 3.610894680023193359e-01 -3.911853209137916565e-02 5.089298263192176819e-02 1.408607363700866699e-01 -3.442065715789794922e-01 2.782095409929752350e-02 -4.216741397976875305e-02 -3.201255798339843750e-01 -7.387153059244155884e-02
-2.431044578552246094e-01 -2.668206095695495605e-01 7.045724987983703613e-02 2.325248122215270996e-01 2.436703769490122795e-03 -9.393800050020217896e-02 1.978164613246917725e-01 1.770018339157104492e-01 -1.605774164199829102e-01 1.979589462280273438e-01 5.330502614378929138e-02 -1.092529445886611938e-01 1.215867400169372559e-01 -5.407555028796195984e-02 2.477811090648174286e-02 4.120014607906341553e-02 -1.400210708379745483e-01 2.342608384788036346e-02 -4.213197827339172363e-01 -2.017017900943756104e-01 -1.507697105407714844e-01 -1.007975414395332336e-01 -1.713526435196399689e-02 6.218178942799568176e-02 4.222912341356277466e-02 -1.327231228351593018e-01 -2.020093649625778198e-01 -4.395030438899993896e-01 1.772469878196716309e-01 2.792212739586830139e-02 1.146823614835739136e-01 2.397834658622741699e-01
1.738536506891250610e-01 -1.118022054433822632e-01 -2.055182866752147675e-02 3.350534737110137939e-01 -1.464920118451118469e-02 -9.367260150611400604e-03 -1.199082136154174805e-01 1.375192031264305115e-02 4.384537413716316223e-02 1.467580050230026245e-01 -4.394728690385818481e-02 -1.506676822900772095e-01 -7.020280696451663971e-03 -1.696354709565639496e-02 -1.295219510793685913e-01 -5.128981471061706543e-01 9.145820885896682739e-02 8.927716314792633057e-02 1.431098580360412598e-01 -3.210179507732391357e-02 -2.464032024145126343e-01 -3.834047913551330566e-01 7.633665204048156738e-02 -2.891910634934902191e-02 -1.624564975500106812e-01 -1.971979998052120209e-02 8.085632324218750000e-02 -1.495227515697479248e-01 1.663219928741455078e-01 -1.851290166378021240e-01 -2.609651982784271240e-01 2.520214915275573730e-01
-1.622358709573745728e-01 -7.882516831159591675e-02 1.156565770506858826e-01 2.904954850673675537e-01 -2.395200133323669434e-01 1.291680335998535156e-01 3.090416453778743744e-02 2.003871500492095947e-01 9.461072832345962524e-02 7.571689039468765259e-02 -2.849930822849273682e-01 -2.658387720584869385e-01 -3.102935254573822021e-01 2.349837869405746460e-02 -1.432671844959259033e-01 -1.865603476762771606e-01 3.427397459745407104e-02 5.488383769989013672e-02 1.565366983413696289e-02 1.451455354690551758e-01 1.057706326246261597e-01 -1.086657270789146423e-01 7.953672856092453003e-02 2.895893901586532593e-02 3.225159645080566406e-02 -3.578815162181854248e-01 -2.520391345024108887e-01 -3.321368396282196045e-01 2.265625447034835815e-01 -1.536682993173599243e-01 4.703951254487037659e-02 4.794316366314888000e-03
1.108948588371276855e-01 7.229266315698623657e-02 1.295768171548843384e-01 7.812698185443878174e-02 6.742075830698013306e-02 -2.704589627683162689e-02 2.279155403375625610e-01 1.323262304067611694e-01 -2.621975243091583252e-01 -1.112147569656372070e-01 9.499466419219970703e-02 2.586599998176097870e-02 -2.547248005867004395e-01 -1.013353690505027771e-01 -9.809959679841995239e-02 -3.533812463283538818e-01 -3.031167387962341309e-01 -2.281726896762847900e-01 5.675453320145606995e-02 1.821093708276748657e-01 -3.142070472240447998e-01 2.303699404001235962e-01 2.145196497440338135e-01 2.316780239343643188e-01 5.111374706029891968e-02 -6.342376023530960083e-02 7.819622755050659180e-03 -1.726873964071273804e-01 5.578941479325294495e-02 -1.610682755708694458e-01 1.828661710023880005e-01 2.314186543226242065e-01
-7.054066751152276993e-03 -2.130080312490463257e-01 -1.350720692425966263e-02 4.683785736560821533e-01 -7.345824688673019409e-02 3.273866372182965279e-03 3.519359529018402100e-01 1.002567708492279053e-01 -2.326117455959320068e-02 5.789789929986000061e-02 1.205265372991561890e-01 4.775594547390937805e-02 1.548223793506622314e-01 1.912073194980621338e-01 1.542417556047439575e-01 -8.561586588621139526e-02 -3.800762817263603210e-02 1.599800400435924530e-02 -5.593676120042800903e-03 -1.852649822831153870e-02 4.553987458348274231e-02 1.655685305595397949e-01 1.889423727989196777e-01 1.405516713857650757e-01 -3.405634313821792603e-02 2.176855318248271942e-02 -1.838443130254745483e-01 -3.782488405704498291e-01 3.065176010131835938e-01 -1.135651841759681702e-01 -2.613766305148601532e-02 -3.321062922477722168e-01
1.644511073827743530e-01 1.026538833975791931e-01 5.998080223798751831e-02 2.319997102022171021e-01 -2.228697091341018677e-01 1.774616912007331848e-02 4.596402347087860107e-01 -4.499258846044540405e-02 7.942879199981689453e-02 4.978618398308753967e-02 -7.134262472391128540e-02 1.236263941973447800e-02 2.924933657050132751e-02 4.672427475452423096e-02 4.211732372641563416e-02 -1.355704367160797119e-01 -2.794086560606956482e-02 6.344130635261535645e-02 -1.694671064615249634e-01 1.569245159626007080e-01 -2.955479025840759277e-01 2.981405556201934814e-01 -1.315534561872482300e-01 1.341634541749954224e-01 2.667087875306606293e-02 2.614763565361499786e-02 -9.646151959896087646e-02 -3.887304365634918213e-01 3.021797537803649902e-01 1.023979634046554565e-01 -2.533167004585266113e-01 -8.380961418151855469e-02
-3.041102178394794464e-02 5.874665826559066772e-02 7.386018522083759308e-03 2.642951905727386475e-01 2.966708242893218994e-01 2.207664772868156433e-02 1.906663477420806885e-01 1.156387180089950562e-01 -2.398167699575424194e-01 -1.625989526510238647e-01 3.827711343765258789e-01 -9.331666678190231323e-02 -1.850348860025405884e-01 -4.182602092623710632e-02 7.754851877689361572e-02 -4.449314773082733154e-01 3.600771352648735046e-02 -1.359541118144989014e-01 1.694469004869461060e-01 -4.622845444828271866e-03 -2.971978187561035156e-01 -4.756562411785125732e-02 1.168071553111076355e-01 1.178024485707283020e-01 -9.916598349809646606e-02 -8.473558723926544189e-02 1.386020779609680176e-01 -2.546116709709167480e-01 1.926216185092926025e-01 -2.080026082694530487e-02 5.559869855642318726e-02 -7.120172027498483658e-03
-8.816795796155929565e-02 1.129983179271221161e-02 1.019715964794158936e-01 1.633974909782409668e-01 1.108790561556816101e-02 2.665074765682220459e-01 1.234388202428817749e-01 3.022381961345672607e-01 6.920266896486282349e-02 3.281686827540397644e-02 -1.344867646694183350e-01 -2.245666645467281342e-02 -3.038444519042968750e-01 -7.906517386436462402e-02 -3.362908959388732910e-01 -2.192906886339187622e-01 -1.004328429698944092e-01 1.450468152761459351e-01 1.836773306131362915e-01 -5.936602875590324402e-02 -6.622741371393203735e-02 2.534306645393371582e-01 -6.326841562986373901e-02 3.352452218532562256e-01 -1.887900196015834808e-02 1.223212629556655884e-01 8.139100670814514160e-02 -1.859569549560546875e-01 1.854755133390426636e-01 -1.609195321798324585e-01 -1.936955302953720093e-01 2.921092510223388672e-01
1.817667623981833458e-03 8.089710026979446411e-03 4.037972539663314819e-02 2.118674516677856445e-01 5.117589607834815979e-02 -4.892619326710700989e-02 -3.758823871612548828e-02 -3.662162274122238159e-02 8.990275859832763672e-02 1.905453205108642578e-01 2.407394647598266602e-01 -1.737777292728424072e-01 -8.801908791065216064e-02 7.154075801372528076e-02 -1.686447709798812866e-01 -3.234143257141113281e-01 -4.786035791039466858e-02 3.173315152525901794e-02 -1.551977396011352539e-01 3.864953992888331413e-03 -4.101342260837554932e-01 -5.847500264644622803e-02 -1.459958851337432861e-01 2.496941238641738892e-01 -7.268238067626953125e-02 -2.861040234565734863e-01 -1.094915345311164856e-02 -5.086704492568969727e-01 4.140369594097137451e-03 -3.977442532777786255e-02 1.910223364830017090e-01 2.039889618754386902e-02
-7.822317071259021759e-03 -1.514076590538024902e-01 2.276120632886886597e-01 -4.424330592155456543e-02 -1.338015198707580566e-01 9.111606515944004059e-03 3.405557572841644287e-01 2.346643619239330292e-02 -1.501375287771224976e-01 1.589311845600605011e-02 5.299848690629005432e-02 -1.038261651992797852e-01 -7.811820507049560547e-02 2.978543341159820557e-01 -3.095037937164306641e-01 -3.839117288589477539e-01 -1.927989274263381958e-01 5.774005874991416931e-02 -5.377899855375289917e-02 -9.855813533067703247e-02 -3.143174052238464355e-01 -1.421604305505752563e-01 1.780443638563156128e-01 7.694270461797714233e-02 -1.418461799621582031e-01 1.919554322957992554e-01 1.131343469023704529e-01 -3.177460655570030212e-02 1.821349859237670898e-01 3.114835545420646667e-02 3.112857043743133545e-01 5.289022624492645264e-02
-1.072909533977508545e-01 -1.974855363368988037e-01 2.052663825452327728e-02 1.935864239931106567e-01 -2.182061970233917236e-01 2.206981368362903595e-02 -1.445689648389816284e-01 1.511298567056655884e-01 2.988458611071109772e-02 -2.735943719744682312e-02 -1.765527948737144470e-02 2.548153102397918701e-01 -2.211775332689285278e-01 3.078224658966064453e-01 -1.579485237598419189e-01 -6.273975968360900879e-02 4.714765027165412903e-02 -9.814746677875518799e-03 -3.321603313088417053e-02 -1.428128927946090698e-01 -2.476037740707397461e-01 -7.821465283632278442e-02 1.347182691097259521e-01 3.548165857791900635e-01 -1.663178503513336182e-01 -2.279605716466903687e-01 -2.176689356565475464e-01 1.447990164160728455e-02 1.712364107370376587e-01 -4.000245779752731323e-02 8.933174610137939453e-02 4.229669272899627686e-01
-2.162847816944122314e-01 -2.497577369213104248e-01 2.680974900722503662e-01 -1.030687242746353149e-01 -4.951079189777374268e-02 -7.286725193262100220e-02 2.715921700000762939e-01 7.832250744104385376e-02 -2.227356582880020142e-01 -2.012053728103637695e-01 -2.406628616154193878e-02 9.941112250089645386e-02 1.985884271562099457e-02 -1.719280407996848226e-04 -2.924875020980834961e-01 -3.515478968620300293e-01 2.944619767367839813e-02 3.910474479198455811e-03 -1.962743103504180908e-01 -1.071519181132316589e-01 -1.508326530456542969e-01 6.660183425992727280e-03 4.700679332017898560e-02 3.373481929302215576e-01 -1.034518256783485413e-01 2.144511193037033081e-01 3.886733576655387878e-02 -9.648732841014862061e-02 1.148669198155403137e-01 -1.185704544186592102e-01 3.544323444366455078e-01 2.270687185227870941e-02
-2.528532445430755615e-01 1.548438668251037598e-01 -6.713181734085083008e-02 1.848350763320922852e-01 -1.553261280059814453e-01 -3.902024030685424805e-02 3.441447019577026367e-01 -1.489375233650207520e-01 -5.081755295395851135e-02 -8.990271389484405518e-02 8.988253027200698853e-02 -4.949872940778732300e-02 -1.586617678403854370e-01 1.208162214607000351e-02 -2.891629338264465332e-01 -3.305449783802032471e-01 7.699277997016906738e-02 -7.117421180009841919e-02 -1.705966144800186157e-01 -7.612548023462295532e-02 -3.623518347740173340e-01 9.245309233665466309e-02 -6.411863863468170166e-02 -8.888740092515945435e-02 -6.357358396053314209e-02 -9.082984179258346558e-03 -1.839476376771926880e-01 -2.540534138679504395e-01 6.252525839954614639e-03 -1.749669611454010010e-01 3.641793131828308105e-01 6.502988189458847046e-02
-3.784884139895439148e-02 2.086871862411499023e-02 -1.254158020019531250e-01 3.266863822937011719e-01 -1.726251989603042603e-01 2.575016617774963379e-01 3.985163271427154541e-01 -9.819683618843555450e-03 -3.890836238861083984e-02 -1.201877966523170471e-01 3.526973128318786621e-01 -1.691775768995285034e-01 8.737393468618392944e-02 1.254050284624099731e-01 -2.023507058620452881e-01 -3.067739605903625488e-01 5.019258707761764526e-02 -8.293339610099792480e-02 1.334428936243057251e-01 6.510760635137557983e-02 -2.008251249790191650e-01 -1.231803968548774719e-01 -8.016371726989746094e-02 1.725455224514007568e-01 -1.247344166040420532e-01 -2.904011607170104980e-01 -1.273004710674285889e-01 -3.534930571913719177e-02 -4.426911473274230957e-02 -1.426960974931716919e-01 4.590407945215702057e-03 1.744519174098968506e-01
2.072685658931732178e-01 -2.650850825011730194e-02 1.394954174757003784e-01 2.822192013263702393e-01 -2.277145534753799438e-01 6.284672766923904419e-02 -9.690648317337036133e-02 1.384320110082626343e-01 -7.729871571063995361e-02 -4.967509955167770386e-02 -1.706610620021820068e-02 -6.689913570880889893e-02 3.765063732862472534e-02 -1.049862354993820190e-01 7.250092457979917526e-03 -2.342346608638763428e-01 -2.720942199230194092e-01 -5.802030861377716064e-02 -2.542753331363201141e-02 9.189995378255844116e-02 -1.611697226762771606e-01 7.530643790960311890e-02 3.629705011844635010e-01 2.827810049057006836e-01 1.705119311809539795e-01 -7.911491394042968750e-02 -7.022820413112640381e-02 2.610679017379879951e-03 5.246245861053466797e-01 -2.127880156040191650e-01 2.993303164839744568e-02 2.781589515507221222e-02
-3.739265203475952148e-01 -9.813820570707321167e-02 2.248627096414566040e-01 3.698444366455078125e-01 -2.726886868476867676e-01 4.664977267384529114e-02 5.950587987899780273e-02 -3.690261840820312500e-01 -2.002117335796356201e-01 1.017976626753807068e-01 3.231087327003479004e-02 8.742892742156982422e-02 -1.158877536654472351e-01 1.773945521563291550e-03 -1.687782108783721924e-01 -2.091315388679504395e-01 -1.378580778837203979e-01 2.547452785074710846e-02 1.234187334775924683e-01 -8.477709442377090454e-02 4.295162856578826904e-03 -1.539192348718643188e-01 -2.108332663774490356e-01 1.971037685871124268e-01 -4.809466004371643066e-02 -9.809452295303344727e-02 -1.482129882788285613e-04 -1.481575071811676025e-01 2.409183531999588013e-01 -1.697635352611541748e-01 -1.692614331841468811e-02 1.789841949939727783e-01
-6.196071207523345947e-02 -1.703695654869079590e-01 -1.122349277138710022e-01 1.686363667249679565e-01 -4.255745187401771545e-02 -7.080949842929840088e-02 5.341567471623420715e-02 1.913925707340240479e-01 -4.444802179932594299e-02 2.019666694104671478e-02 3.239612327888607979e-03 -3.587798476219177246e-01 2.938419766724109650e-02 -5.191129446029663086e-02 -1.388437300920486450e-01 -1.302445977926254272e-01 -2.032991684973239899e-02 -4.162218421697616577e-02 -2.016390562057495117e-01 -3.505222499370574951e-01 -2.283093333244323730e-01 -2.151625156402587891e-01 -1.145023927092552185e-01 1.876072734594345093e-01 1.337916497141122818e-02 -2.174623757600784302e-01 -1.558117270469665527e-01 -4.320110082626342773e-01 1.122803762555122375e-01 -5.706368014216423035e-02 1.394034475088119507e-01 3.206259906291961670e-01
-1.829874813556671143e-01 -1.182154715061187744e-01 -4.415825754404067993e-02 1.106264665722846985e-01 -3.235832154750823975e-01 -2.031800001859664917e-01 1.964743882417678833e-01 -7.331236451864242554e-02 -7.867710292339324951e-02 1.914617866277694702e-01 1.663499511778354645e-02 -1.370130777359008789e-01 -3.007653057575225830e-01 3.095874488353729248e-01 -1.014125272631645203e-01 -2.596549987792968750e-01 9.694120287895202637e-02 -1.507070809602737427e-01 -7.988602668046951294e-02 1.199229508638381958e-01 -1.367532927542924881e-02 -7.451478391885757446e-02 -1.635103821754455566e-01 2.100073248147964478e-01 -3.598500825319206342e-06 -5.955225229263305664e-02 -3.331297934055328369e-01 -2.767413258552551270e-01 2.281339913606643677e-01 -7.316687703132629395e-02 -2.098148316144943237e-01 2.237888984382152557e-02
1.807561889290809631e-02 -9.961157292127609253e-02 5.302579328417778015e-02 3.477366566658020020e-01 4.051484912633895874e-02 2.219016849994659424e-01 1.886396785266697407e-03 2.310426160693168640e-02 -2.790240645408630371e-01 3.265220820903778076e-01 -1.116367336362600327e-02 -6.355001032352447510e-02 -3.229229450225830078e-01 -4.935752227902412415e-02 1.390109658241271973e-01 -1.458357870578765869e-01 8.424200862646102905e-02 -2.482672333717346191e-01 1.556828171014785767e-01 -1.987715214490890503e-01 -5.799981951713562012e-02 -2.584784105420112610e-02 3.596932440996170044e-02 3.389325439929962158e-01 -9.475436806678771973e-02 2.412977218627929688e-01 -3.216166747733950615e-03 -2.800124585628509521e-01 2.667854167520999908e-02 -1.644069403409957886e-01 1.477883160114288330e-01 1.754210740327835083e-01
-1.319672912359237671e-01 7.320501655340194702e-02 -2.346047759056091309e-01 1.365169137716293335e-01 -2.304575890302658081e-01 1.322751194238662720e-01 1.260800212621688843e-01 -7.789089530706405640e-02 1.306594908237457275e-01 -1.270021647214889526e-01 -1.631217300891876221e-01 4.781193658709526062e-02 -2.284954637289047241e-01 -9.222994558513164520e-03 3.576043993234634399e-02 -2.411988973617553711e-01 -9.046850353479385376e-02 -2.212527096271514893e-01 2.748876437544822693e-02 -2.914358079433441162e-01 -5.208696126937866211e-01 -8.283102512359619141e-02 3.874335438013076782e-03 3.257473409175872803e-01 -8.900562673807144165e-02 -2.078403159976005554e-02 -1.462102681398391724e-01 9.762961417436599731e-02 1.314326673746109009e-01 -1.241180393844842911e-02 2.242406755685806274e-01 5.510151013731956482e-02
2.705114185810089111e-01 -2.322320789098739624e-01 1.121315360069274902e-01 2.569656968116760254e-01 7.641580700874328613e-02 6.717652827501296997e-02 1.367833912372589111e-01 -1.293581873178482056e-01 -7.282941788434982300e-02 -4.247162491083145142e-03 -3.444312512874603271e-01 -6.669192016124725342e-02 -3.184500336647033691e-02 -7.664855569601058960e-02 -1.516046524047851562e-01 -9.776679426431655884e-02 5.641967803239822388e-02 -1.999523788690567017e-01 -1.725378185510635376e-01 -3.706645220518112183e-02 -1.025430485606193542e-01 2.161833271384239197e-02 -2.629045844078063965e-01 1.664275079965591431e-01 1.049436926841735840e-01 2.254011631011962891e-01 -1.205752715468406677e-01 -2.285375148057937622e-01 3.086646497249603271e-01 -2.056258171796798706e-01 3.607491254806518555e-01 4.762620478868484497e-02
3.329907357692718506e-02 7.670307066291570663e-03 7.918109185993671417e-03 3.627922534942626953e-01 1.516897697001695633e-02 -8.899876475334167480e-02 3.790136873722076416e-01 7.280659675598144531e-02 -3.691272139549255371e-01 -1.634246259927749634e-01 4.710201919078826904e-02 -3.041381835937500000e-01 -3.273912072181701660e-01 -1.150433346629142761e-01 -2.690542303025722504e-02 -1.758998483419418335e-01 -5.636155232787132263e-02 -1.558435242623090744e-02 -4.701932147145271301e-02 4.629479348659515381e-02 -3.906683623790740967e-01 -1.192717701196670532e-01 2.141538858413696289e-01 -9.210047312080860138e-03 -6.758479773998260498e-02 -7.930164784193038940e-02 5.495738238096237183e-02 -2.357434779405593872e-01 -6.831986457109451294e-02 7.366527337580919266e-03 -7.383165508508682251e-02 9.505347348749637604e-03
-2.768728435039520264e-01 -1.216980367898941040e-01 1.019462868571281433e-01 1.692294776439666748e-01 -2.530228495597839355e-01 9.188643842935562134e-02 1.219546273350715637e-01 3.352893888950347900e-02 -2.411678582429885864e-01 1.081215739250183105e-01 -8.574207127094268799e-02 -1.045410111546516418e-01 -2.898868918418884277e-01 -3.432637080550193787e-03 -3.503379598259925842e-02 -2.835638821125030518e-01 2.074660956859588623e-01 -1.075417697429656982e-01 1.564761400222778320e-01 1.574845761060714722e-01 -1.381122171878814697e-01 6.424059718847274780e-02 7.427879422903060913e-02 1.295985095202922821e-02 -5.688989534974098206e-02 -1.637259125709533691e-02 2.424669116735458374e-01 -1.218913272023200989e-01 2.110414355993270874e-01 -3.887073993682861328e-01 4.590884596109390259e-02 3.457620441913604736e-01
5.913442373275756836e-02 -7.927130907773971558e-02 3.246814310550689697e-01 9.523402154445648193e-02 8.807441592216491699e-02 2.073296904563903809e-01 1.148371472954750061e-01 -1.348244845867156982e-01 -2.850826270878314972e-02 2.562901675701141357e-01 -6.860892474651336670e-02 2.070848494768142700e-01 -1.405653953552246094e-01 -2.994378507137298584e-01 6.870200484991073608e-02 -4.295202195644378662e-01 -1.530029177665710449e-01 6.925480067729949951e-02 -2.555638365447521210e-02 -1.108287721872329712e-01 -2.578110098838806152e-01 1.391117721796035767e-01 -1.117342934012413025e-01 2.615219652652740479e-01 4.957467317581176758e-02 8.498434722423553467e-02 -3.016345798969268799e-01 -9.698380529880523682e-02 1.433577835559844971e-01 -1.518043428659439087e-01 1.376473754644393921e-01 2.132340520620346069e-02
5.133308842778205872e-02 -3.893285393714904785e-01 6.341129541397094727e-02 1.207585632801055908e-01 3.891394659876823425e-02 2.818146646022796631e-01 2.538463175296783447e-01 -2.620376646518707275e-01 2.163978368043899536e-01 1.318966448307037354e-01 -8.033019304275512695e-02 9.536132216453552246e-02 -1.394796520471572876e-01 -1.921942830085754395e-01 -1.902289837598800659e-01 -5.409604683518409729e-02 2.028995752334594727e-01 -5.764572322368621826e-02 -2.165053188800811768e-01 -8.117902278900146484e-02 -2.451382130384445190e-01 -1.329534798860549927e-01 -1.323321461677551270e-02 1.833106279373168945e-01 9.599077701568603516e-02 -1.250503510236740112e-01 3.255119547247886658e-02 -2.674290165305137634e-02 3.071557283401489258e-01 -2.766899466514587402e-01 1.462590396404266357e-01 9.719844907522201538e-02
-4.468401148915290833e-02 -6.448019295930862427e-02 2.693460285663604736e-01 -1.067409440875053406e-01 -1.458666920661926270e-01 -7.591438293457031250e-02 4.374532699584960938e-01 9.414942562580108643e-02 -9.461637586355209351e-03 -2.935771048069000244e-01 3.048481792211532593e-02 -1.205749139189720154e-01 -2.659237384796142578e-01 -1.247079074382781982e-01 1.157909706234931946e-01 -1.126689761877059937e-01 -1.421360531821846962e-03 8.267080038785934448e-02 1.369664669036865234e-01 -3.189820349216461182e-01 -6.188634037971496582e-02 -1.338408887386322021e-01 -1.133971586823463440e-01 2.182062417268753052e-01 1.241748034954071045e-02 -6.803245842456817627e-02 -9.363055974245071411e-02 -3.590026125311851501e-02 2.916571497917175293e-01 -1.433948576450347900e-01 3.037231862545013428e-01 2.150512635707855225e-01
2.176449634134769440e-02 1.737212240695953369e-01 -9.461510926485061646e-02 1.707370728254318237e-01 -1.674125939607620239e-01 -1.117753535509109497e-01 4.306791424751281738e-01 -7.882016897201538086e-02 2.870240211486816406e-01 9.102955460548400879e-02 -4.117589816451072693e-02 1.777754351496696472e-02 4.349399358034133911e-02 1.906078606843948364e-01 -1.181741729378700256e-01 -4.805166721343994141e-01 -2.407846413552761078e-02 5.986953526735305786e-02 -1.488161683082580566e-01 -1.462064236402511597e-01 -1.496924757957458496e-01 3.371762856841087341e-02 3.155055344104766846e-01 2.367227151989936829e-02 6.619853526353836060e-02 -1.325506567955017090e-01 -1.336480379104614258e-01 3.367076069116592407e-02 2.551097273826599121e-01 -2.075848430395126343e-01 -4.993437975645065308e-02 -1.767077483236789703e-02
-2.466944307088851929e-01 -3.649542033672332764e-01 6.881493609398603439e-03 3.765390813350677490e-01 -2.067286223173141479e-01 1.268825978040695190e-01 -2.837753668427467346e-02 1.793652474880218506e-01 -1.103180125355720520e-01 9.211558103561401367e-02 3.559803823009133339e-03 -2.904054522514343262e-02 2.289247140288352966e-02 -5.294672399759292603e-02 -1.520400750450789928e-03 -1.810366064310073853e-01 1.075302064418792725e-01 -9.989079833030700684e-02 1.508814543485641479e-01 -1.727624237537384033e-01 5.842251703143119812e-02 -5.237155780196189880e-02 1.807774454355239868e-01 3.118495345115661621e-01 2.121896296739578247e-01 -1.079417839646339417e-01 -1.980679482221603394e-02 -1.399209648370742798e-01 2.556971311569213867e-01 6.696559488773345947e-02 2.534962296485900879e-01 3.060745894908905029e-01
2.355167418718338013e-01 4.842915758490562439e-02 -1.293647848069667816e-02 3.426941633224487305e-01 1.475013792514801025e-01 -1.200733822770416737e-03 2.743093371391296387e-01 1.876983195543289185e-01 5.928175989538431168e-03 2.066867053508758545e-01 8.304259181022644043e-02 1.818024069070816040e-01 1.580993682146072388e-01 -6.685834378004074097e-02 2.016120702028274536e-01 -3.489332497119903564e-01 -1.456361543387174606e-02 -1.169609948992729187e-01 -6.366150081157684326e-02 -9.521654993295669556e-02 -2.279564887285232544e-01 -1.017118245363235474e-01 6.704790890216827393e-02 3.547002375125885010e-01 -1.384134739637374878e-01 7.331138104200363159e-02 8.351781219244003296e-02 -1.131529957056045532e-01 1.551248580217361450e-01 -2.288190126419067383e-01 1.421197950839996338e-01 -2.391982376575469971e-01
-1.751691102981567383e-01 -2.475081419106572866e-04 2.357481420040130615e-01 1.746828667819499969e-02 -1.609753221273422241e-01 3.179742693901062012e-01 1.084001734852790833e-01 2.037113718688488007e-02 2.430089712142944336e-01 -2.604485452175140381e-01 -5.847270414233207703e-02 1.455067750066518784e-02 -1.357925385236740112e-01 -2.865486033260822296e-02 -1.178673133254051208e-01 -6.314130425453186035e-01 -1.009135544300079346e-01 -1.059443801641464233e-01 -8.810853213071823120e-02 -2.447758335620164871e-03 -1.871918886899948120e-01 -1.479440741240978241e-02 5.797962471842765808e-02 -2.278766408562660217e-02 -5.422670394182205200e-02 -1.926372647285461426e-01 1.943957805633544922e-02 -2.199750244617462158e-01 2.130182832479476929e-01 7.265250384807586670e-02 -5.375424772500991821e-02 3.485837206244468689e-02
-6.524073332548141479e-02 9.820725023746490479e-02 1.003212481737136841e-01 2.562266886234283447e-01 1.611677929759025574e-02 9.990967065095901489e-02 3.097685575485229492e-01 1.244351267814636230e-01 1.819670200347900391e-01 2.312019467353820801e-01 7.134320586919784546e-02 2.460756152868270874e-01 3.588114306330680847e-02 1.039278227835893631e-02 2.154303640127182007e-01 -5.921749472618103027e-01 3.112174570560455322e-02 -2.000734806060791016e-01 3.455621376633644104e-02 -2.576801553368568420e-02 -2.083111256361007690e-01 -8.541975170373916626e-03 8.678068965673446655e-02 1.518039107322692871e-01 1.016758084297180176e-01 -1.188818514347076416e-01 5.969933792948722839e-02 -1.105772098526358604e-03 1.942441612482070923e-01 -9.972693771123886108e-02 -8.841762691736221313e-02 -1.938708722591400146e-01
4.454060643911361694e-02 2.829935587942600250e-02 4.282716810703277588e-01 3.683302998542785645e-01 6.140880659222602844e-02 7.119527459144592285e-02 1.777000427246093750e-01 2.636164128780364990e-01 -6.927450001239776611e-02 1.830090582370758057e-01 5.496171116828918457e-02 3.809823393821716309e-01 -3.171553136780858040e-03 -1.694872379302978516e-01 -1.107539460062980652e-01 -2.362966090440750122e-01 -7.484584301710128784e-02 7.373508810997009277e-02 2.293005958199501038e-02 -5.726731568574905396e-02 -2.662068307399749756e-01 -7.455480843782424927e-02 4.622709006071090698e-02 1.391549259424209595e-01 1.113772094249725342e-01 -1.854501217603683472e-01 6.668125092983245850e-02 -1.624829024076461792e-01 1.625536591745913029e-03 -2.128397077322006226e-01 -7.780119031667709351e-02 -2.077326774597167969e-01
-3.142287433147430420e-01 -5.787460878491401672e-02 8.472477644681930542e-02 2.908370494842529297e-01 -4.540022909641265869e-01 7.003562897443771362e-02 2.550150826573371887e-02 -1.553029119968414307e-01 -1.946782022714614868e-01 -9.369232505559921265e-02 -6.847824901342391968e-02 5.965526774525642395e-02 -2.291275411844253540e-01 -1.739962548017501831e-01 2.329783588647842407e-01 -1.004451736807823181e-01 -5.881999060511589050e-02 1.307378262281417847e-01 -1.555448397994041443e-02 -1.182819455862045288e-01 -1.399812698364257812e-01 -9.460266679525375366e-02 1.295656547881662846e-03 -5.752899497747421265e-02 5.374559760093688965e-02 -1.112910807132720947e-01 1.864522248506546021e-01 -3.506220877170562744e-01 2.251082807779312134e-01 -1.598826497793197632e-01 1.669720113277435303e-01 1.567004173994064331e-01
-2.709262073040008545e-02 -1.775333881378173828e-01 1.685063391923904419e-01 2.957293987274169922e-01 -7.815472781658172607e-02 -7.442141883075237274e-03 1.929845809936523438e-01 2.452404201030731201e-01 -2.024509161710739136e-01 1.442333161830902100e-01 -7.519282400608062744e-02 -3.839481994509696960e-02 -6.665040552616119385e-02 6.863319128751754761e-02 2.446469664573669434e-02 -7.710716128349304199e-02 -4.003752171993255615e-01 1.678280532360076904e-01 -3.345501422882080078e-01 4.259255900979042053e-02 -1.864341497421264648e-01 -9.908783435821533203e-02 -9.463462978601455688e-02 1.847468614578247070e-01 7.121562212705612183e-02 -6.737667322158813477e-02 -1.089340224862098694e-01 -9.386370331048965454e-02 -7.267995923757553101e-02 -2.102534025907516479e-01 -9.442181140184402466e-02 4.303176403045654297e-01
-9.118641912937164307e-02 -1.876118779182434082e-01 3.054823577404022217e-01 1.454225927591323853e-01 -2.366179786622524261e-02 9.070730954408645630e-02 9.972423315048217773e-02 4.436133056879043579e-02 1.387759298086166382e-01 3.220042288303375244e-01 -4.068956524133682251e-02 3.861602246761322021e-01 -1.120484322309494019e-01 -4.203068464994430542e-02 1.686418801546096802e-01 -3.782158493995666504e-01 -1.667430400848388672e-01 7.911941409111022949e-02 -1.547702550888061523e-01 2.779445378109812737e-03 -3.640582859516143799e-01 1.674186885356903076e-01 1.330507993698120117e-01 1.120048463344573975e-01 6.625104695558547974e-02 6.582003086805343628e-02 -1.140248328447341919e-01 -2.418908774852752686e-01 2.062858268618583679e-02 -4.981341212987899780e-02 1.113989576697349548e-01 -1.319045424461364746e-01
[truncated: 3,275,295 more chars]
