# Supplementary material for: The Language of Innovation
Source: PLoS One. 2020 Apr 30;15(4):e0230107. doi: 10.1371/journal.pone.0230107 (PMC7194493; doi:10.1371/journal.pone.0230107)
Supplement: S13 File — (GZ) [file pone.0230107.s013.tar.gz › 1991-1995/V2Run_26_VS_4500_embeddings1991-1995ED32.txt]

-2.817635834217071533e-01 -3.150358051061630249e-02 8.303732424974441528e-02 -4.593588411808013916e-02 3.472308516502380371e-01 -6.564719229936599731e-02 1.259731203317642212e-01 -1.754839718341827393e-02 1.903306543827056885e-01 -4.342420697212219238e-01 -1.175975278019905090e-01 -9.508629143238067627e-02 3.531546890735626221e-02 1.438155472278594971e-01 4.078002870082855225e-01 -1.971614509820938110e-01 -2.893479354679584503e-02 -1.248348727822303772e-01 -7.214046269655227661e-02 1.423043012619018555e-01 -1.026262640953063965e-01 -8.885170519351959229e-02 -1.996669173240661621e-01 1.682426482439041138e-01 -1.886404007673263550e-01 -1.178970932960510254e-01 -1.879672259092330933e-01 4.422613978385925293e-02 -4.323139414191246033e-02 2.201892435550689697e-01 -6.422644108533859253e-02 -1.583177149295806885e-01
1.245197206735610962e-01 -3.960848227143287659e-02 2.467174828052520752e-01 3.315483927726745605e-01 1.308576315641403198e-01 1.384853124618530273e-01 -2.640734240412712097e-02 -5.882108584046363831e-02 1.512607783079147339e-01 4.040400683879852295e-02 -2.926661670207977295e-01 -6.270748376846313477e-02 8.259010314941406250e-02 6.671997252851724625e-03 5.914136394858360291e-02 -1.674426645040512085e-01 -4.726713150739669800e-02 2.770798504352569580e-01 -5.633677840232849121e-01 9.523320943117141724e-02 8.829423226416110992e-03 6.838745623826980591e-02 -1.682904660701751709e-01 7.904181629419326782e-02 1.093953773379325867e-01 -2.169583439826965332e-01 -2.025993727147579193e-02 1.256515681743621826e-01 -2.413209527730941772e-01 6.891985982656478882e-02 -7.868003100156784058e-02 -1.731385141611099243e-01
-1.632788479328155518e-01 -8.115621656179428101e-02 1.076776608824729919e-01 1.193931847810745239e-01 2.381303608417510986e-01 1.386275142431259155e-01 9.157492220401763916e-02 -3.607584834098815918e-01 1.863898783922195435e-01 -1.650539487600326538e-01 -2.890768051147460938e-01 -6.049656867980957031e-02 -3.673986531794071198e-03 -5.106825008988380432e-02 2.546972930431365967e-01 1.094802767038345337e-01 -1.272263377904891968e-01 1.400113254785537720e-01 -1.781872212886810303e-01 1.582084000110626221e-01 -3.171307742595672607e-01 -1.282770782709121704e-01 9.965560585260391235e-02 2.634515762329101562e-01 -5.332827195525169373e-02 -9.318601340055465698e-02 2.609841525554656982e-03 5.154879018664360046e-02 -1.520082801580429077e-01 2.130089253187179565e-01 -3.369415402412414551e-01 1.123613268136978149e-01
3.535412251949310303e-02 9.273117035627365112e-02 9.972052276134490967e-02 6.851971894502639771e-02 1.715837419033050537e-01 1.972689181566238403e-01 -5.694705992937088013e-02 -1.459200382232666016e-01 4.081341922283172607e-01 -2.662506997585296631e-01 -1.446351706981658936e-01 1.036227941513061523e-01 2.216895967721939087e-01 1.135354936122894287e-01 1.077982038259506226e-01 6.534872949123382568e-02 -2.108131647109985352e-01 1.685753911733627319e-01 -3.502560257911682129e-01 -1.327135413885116577e-01 -1.318426132202148438e-01 2.012106962502002716e-02 -1.584943234920501709e-01 2.212769240140914917e-01 -7.788700610399246216e-02 -1.552192866802215576e-01 2.726994156837463379e-01 2.552553415298461914e-01 -1.927674412727355957e-01 -1.183340102434158325e-01 -8.117064833641052246e-02 5.584694817662239075e-02
-1.934276670217514038e-01 7.309579849243164062e-02 2.514738775789737701e-02 1.251642256975173950e-01 5.175437033176422119e-02 -1.321930289268493652e-01 3.850748762488365173e-02 5.749571323394775391e-02 3.213638365268707275e-01 -2.134312242269515991e-01 -5.816119257360696793e-03 -9.085851162672042847e-02 3.556866049766540527e-01 -2.611099183559417725e-01 3.556874990463256836e-01 2.068405225872993469e-02 -7.219757139682769775e-02 3.274161741137504578e-02 -3.871428370475769043e-01 1.027297601103782654e-01 -5.273235216736793518e-02 8.368927985429763794e-02 3.903516335412859917e-03 3.555993139743804932e-01 3.396085649728775024e-02 -1.090670563280582428e-02 2.210177630186080933e-01 2.746127843856811523e-01 1.507260370999574661e-02 -7.345080375671386719e-02 -4.876776039600372314e-02 2.739604189991950989e-02
-6.565781682729721069e-02 3.449981808662414551e-01 2.820355892181396484e-01 1.877642273902893066e-01 3.011231124401092529e-01 8.410663157701492310e-02 -4.725049063563346863e-02 -8.214627206325531006e-02 2.074445784091949463e-01 -9.010478854179382324e-02 -3.132098540663719177e-02 -1.585136204957962036e-01 -1.232229918241500854e-01 1.159302517771720886e-01 8.628769218921661377e-02 -2.786464691162109375e-01 7.654832303524017334e-02 2.087727934122085571e-01 4.301068186759948730e-02 -1.705395579338073730e-01 2.742039412260055542e-02 -1.260046660900115967e-01 5.661493632942438126e-03 1.108565255999565125e-01 -3.964023590087890625e-01 4.989020898938179016e-02 4.020494595170021057e-02 3.047190904617309570e-01 -1.297939270734786987e-01 5.271238088607788086e-02 -2.793593108654022217e-01 -5.543486773967742920e-02
3.030364587903022766e-02 3.955803066492080688e-02 -5.320269614458084106e-02 2.276396751403808594e-01 3.683215975761413574e-01 2.386943548917770386e-01 -1.117638051509857178e-01 -6.099579855799674988e-02 1.051673665642738342e-01 -3.968730270862579346e-01 -8.505070209503173828e-02 -6.786414980888366699e-02 -1.280867010354995728e-01 3.407930955290794373e-02 1.477027535438537598e-01 -1.704406440258026123e-01 -1.400066353380680084e-02 1.040347442030906677e-01 -1.142013147473335266e-01 1.878763437271118164e-01 -3.788858056068420410e-01 -1.942581832408905029e-01 -2.591134011745452881e-01 1.204521059989929199e-01 -1.337579488754272461e-01 -1.916832923889160156e-01 1.884807199239730835e-01 2.439126558601856232e-02 -8.073103963397443295e-04 4.731410369277000427e-02 4.913992434740066528e-02 -2.597544789314270020e-01
4.043024405837059021e-02 1.788588017225265503e-01 1.295999586582183838e-01 1.970703452825546265e-01 1.072299182415008545e-01 1.366097629070281982e-01 2.457299828529357910e-02 -9.792823344469070435e-02 3.199290335178375244e-01 -1.597708612680435181e-01 -6.783249229192733765e-02 -6.813117302954196930e-03 1.995384693145751953e-01 -8.078742027282714844e-02 1.552081853151321411e-01 -1.450442336499691010e-02 -9.017509967088699341e-02 1.168494895100593567e-01 -4.027101099491119385e-01 2.291429340839385986e-01 -1.596327424049377441e-01 -6.972493976354598999e-02 1.424867361783981323e-01 -5.521943047642707825e-02 -2.810586690902709961e-01 -1.739057600498199463e-01 1.195372268557548523e-02 2.035981267690658569e-01 -3.682866692543029785e-01 1.231520324945449829e-01 -5.682741105556488037e-02 2.686829268932342529e-01
2.288336493074893951e-02 -1.549150347709655762e-01 1.826092153787612915e-01 3.492896556854248047e-01 2.613694369792938232e-01 3.134020045399665833e-02 1.636807769536972046e-01 2.221414297819137573e-01 8.843889087438583374e-02 -4.148934483528137207e-01 -3.182654082775115967e-01 -1.144167408347129822e-01 -3.727337718009948730e-02 -1.095007266849279404e-02 6.700976192951202393e-02 -1.526595354080200195e-01 2.212726324796676636e-02 -4.074968397617340088e-02 -3.030141592025756836e-01 3.009373247623443604e-01 -1.047632470726966858e-01 -8.790767751634120941e-03 -4.968069493770599365e-02 -4.391918331384658813e-02 -3.058228194713592529e-01 -1.473262161016464233e-01 -2.872876264154911041e-02 7.215742021799087524e-02 -1.146398931741714478e-01 7.259997725486755371e-02 -5.325628817081451416e-02 -9.248068928718566895e-02
9.467228502035140991e-02 -1.398392915725708008e-01 1.945249438285827637e-01 -5.155739188194274902e-02 3.372620940208435059e-01 -7.474487274885177612e-02 3.997438773512840271e-02 6.380078941583633423e-02 6.979647278785705566e-02 2.605275250971317291e-02 -1.230533719062805176e-01 -1.275639981031417847e-01 2.230155169963836670e-01 -1.251995265483856201e-01 3.803583383560180664e-01 -5.472499504685401917e-02 -1.532514095306396484e-01 3.837581574916839600e-01 -3.450932204723358154e-01 2.164341658353805542e-01 -4.289087653160095215e-02 4.797628521919250488e-02 1.621047109365463257e-01 1.679968982934951782e-01 -1.582750678062438965e-01 -3.026737570762634277e-01 -6.634826771914958954e-03 -7.472703582607209682e-04 -7.304620742797851562e-02 -2.479202812537550926e-04 5.790509656071662903e-02 -1.876496970653533936e-01
-2.806985564529895782e-02 2.983363904058933258e-02 5.533586442470550537e-02 2.337250411510467529e-01 2.415774315595626831e-01 -1.120437830686569214e-01 3.273450955748558044e-02 -2.729989886283874512e-01 -1.245116069912910461e-01 -5.124969035387039185e-02 -1.229779273271560669e-01 -1.146235093474388123e-01 7.010338455438613892e-02 -6.247711554169654846e-02 4.213409423828125000e-01 -1.419649720191955566e-01 -1.409591883420944214e-01 1.156940907239913940e-01 -3.658425509929656982e-01 2.770663797855377197e-01 -1.959563493728637695e-01 1.648637056350708008e-01 -4.752091690897941589e-02 -6.712631881237030029e-02 -2.414792180061340332e-01 -1.903739571571350098e-01 -1.433088481426239014e-01 -1.464225910604000092e-02 -1.732757836580276489e-01 5.668789148330688477e-02 1.129525601863861084e-01 -2.524289488792419434e-01
-4.114973172545433044e-02 -2.254564911127090454e-01 -1.380599755793809891e-02 1.880309581756591797e-01 4.379571676254272461e-01 4.437592253088951111e-02 1.242259815335273743e-01 2.127621769905090332e-01 1.140314340591430664e-01 -3.443091213703155518e-01 -1.468010097742080688e-01 6.344301998615264893e-02 -4.790539853274822235e-03 -5.827857926487922668e-02 2.768767476081848145e-01 -1.978505253791809082e-01 9.410226345062255859e-02 1.939099878072738647e-01 -3.408826291561126709e-01 -7.836619019508361816e-02 -1.163836941123008728e-01 1.331771072000265121e-02 -4.802251234650611877e-02 -1.456580460071563721e-01 -2.431388646364212036e-01 -1.373124569654464722e-01 -1.075572595000267029e-01 3.162530437111854553e-02 -1.412031650543212891e-01 1.270720958709716797e-01 -2.011963427066802979e-01 8.917752653360366821e-02
1.686365008354187012e-01 -9.101099520921707153e-02 -6.869083642959594727e-02 3.707203269004821777e-02 3.003879189491271973e-01 2.298228442668914795e-01 3.695604857057332993e-03 -1.959451436996459961e-01 3.636828362941741943e-01 -4.342626333236694336e-01 4.942825995385646820e-03 -1.737728118896484375e-01 1.942520737648010254e-01 1.239031553268432617e-01 2.600841522216796875e-01 1.409032493829727173e-01 -1.982857659459114075e-02 1.207201257348060608e-01 -2.176403403282165527e-01 1.618348807096481323e-01 -2.612250670790672302e-02 -1.018000114709138870e-02 -5.290853977203369141e-02 -1.009242460131645203e-01 -4.504730552434921265e-02 -3.707638010382652283e-02 -1.610439121723175049e-01 9.812214225530624390e-02 -2.826992273330688477e-01 2.499816119670867920e-01 8.290197700262069702e-03 1.820537634193897247e-02
3.460149094462394714e-02 1.268223226070404053e-01 1.997566036880016327e-02 -1.230755150318145752e-01 2.340765744447708130e-01 3.647015988826751709e-01 2.978641688823699951e-01 -1.773923821747303009e-02 2.602438032627105713e-01 -1.747203171253204346e-01 -1.859792321920394897e-01 -2.049105763435363770e-01 7.665881514549255371e-02 2.410816960036754608e-02 2.477367371320724487e-01 -4.111611843109130859e-02 -2.157368957996368408e-01 2.346542850136756897e-02 -2.024187147617340088e-01 8.613160997629165649e-02 -1.233800426125526428e-01 -1.331860665231943130e-02 -1.187603175640106201e-01 1.753484904766082764e-01 -2.301878929138183594e-01 -2.704087793827056885e-01 6.664167344570159912e-02 1.828959137201309204e-01 2.347780205309391022e-02 2.923394441604614258e-01 -1.842570751905441284e-01 7.926620543003082275e-02
-1.774324476718902588e-01 1.171582862734794617e-01 2.942235395312309265e-02 1.401121169328689575e-01 1.492521166801452637e-01 -2.057186327874660492e-02 1.968393847346305847e-02 -2.563069760799407959e-02 -4.123198240995407104e-02 -3.847476243972778320e-01 -4.717648401856422424e-02 1.172963827848434448e-01 1.195714324712753296e-01 2.130639106035232544e-01 3.708675205707550049e-01 -5.368961021304130554e-02 -2.125482410192489624e-01 -1.066234931349754333e-01 -3.983129262924194336e-01 1.795405289158225060e-03 -1.155804917216300964e-01 1.990786641836166382e-01 2.048881724476814270e-02 4.836420714855194092e-02 -1.229143291711807251e-01 5.633652955293655396e-02 1.003716588020324707e-01 3.903419077396392822e-01 -1.869328022003173828e-01 4.126216843724250793e-02 -2.374419420957565308e-01 4.160391166806221008e-03
-1.250033080577850342e-01 1.063736751675605774e-01 -3.424769639968872070e-02 -3.328080102801322937e-02 1.853679269552230835e-01 -2.183746695518493652e-01 1.168326586484909058e-01 -2.891708910465240479e-02 4.981203079223632812e-01 5.120103061199188232e-02 -5.285023897886276245e-02 -1.449962407350540161e-01 1.085846796631813049e-01 3.494899272918701172e-01 1.498972475528717041e-01 -2.508711516857147217e-01 1.232917010784149170e-01 1.006450206041336060e-01 -2.727189064025878906e-01 7.568267732858657837e-02 1.153250932693481445e-01 9.793720394372940063e-02 1.385435741394758224e-02 1.512839347124099731e-01 -2.811905443668365479e-01 -1.523111313581466675e-01 -2.053716778755187988e-01 1.241638362407684326e-01 3.702176362276077271e-02 2.633266337215900421e-02 -2.482690960168838501e-01 -7.331504672765731812e-02
-4.212553799152374268e-02 7.702050358057022095e-02 1.139656081795692444e-02 3.021438047289848328e-02 8.714019320905208588e-03 3.252544403076171875e-01 -4.260183498263359070e-02 -1.354225277900695801e-01 2.410729527473449707e-01 -3.738332092761993408e-01 -1.646779775619506836e-01 -1.383029222488403320e-01 1.705828458070755005e-01 2.064348757266998291e-01 9.401351213455200195e-02 -8.555148541927337646e-02 -1.075709238648414612e-01 1.236699223518371582e-01 -3.081950843334197998e-01 3.368844091892242432e-01 -6.418488919734954834e-02 1.849193684756755829e-02 4.166935011744499207e-02 2.755516171455383301e-01 -2.103727161884307861e-01 -1.726146638393402100e-01 -1.785247772932052612e-01 2.147345244884490967e-01 -8.705647289752960205e-02 2.357575297355651855e-01 2.391989529132843018e-02 3.089342499151825905e-03
-8.633291721343994141e-02 -1.511517018079757690e-01 2.255484610795974731e-01 1.286816745996475220e-01 3.247986137866973877e-01 2.065270096063613892e-01 -1.193907260894775391e-01 3.616802766919136047e-02 6.722607463598251343e-02 -2.039097100496292114e-01 -3.165359422564506531e-02 -1.459032297134399414e-01 7.085808366537094116e-02 6.561319530010223389e-02 2.946537137031555176e-01 9.992142021656036377e-02 -1.347573399543762207e-01 2.016926854848861694e-01 -3.401101231575012207e-01 7.120696455240249634e-02 -2.050370573997497559e-01 1.250751763582229614e-01 8.669550716876983643e-02 -1.951380372047424316e-01 -2.159401923418045044e-01 -1.473822444677352905e-02 -1.052039861679077148e-01 1.009804662317037582e-02 -2.238972634077072144e-01 -1.826611459255218506e-01 1.369021832942962646e-01 -3.477378189563751221e-01
1.931798085570335388e-02 7.415400445461273193e-02 1.156575903296470642e-01 1.201916113495826721e-01 -1.676345616579055786e-01 -1.540013309568166733e-02 -5.214160308241844177e-02 -1.275417357683181763e-01 2.661789655685424805e-01 -4.360616505146026611e-01 5.712328478693962097e-02 -1.215829029679298401e-01 9.503830224275588989e-02 -4.422538727521896362e-02 3.029221594333648682e-01 -1.678800433874130249e-01 -9.051194041967391968e-02 -3.816988691687583923e-02 -3.195996284484863281e-01 2.029670774936676025e-02 -2.849724292755126953e-01 1.209896728396415710e-01 -2.258927673101425171e-01 3.125872910022735596e-01 9.164485335350036621e-02 -1.135879233479499817e-01 1.467201262712478638e-01 2.643324434757232666e-01 -1.926733255386352539e-01 -3.289446234703063965e-02 -2.057780744507908821e-03 3.606554120779037476e-02
-5.048062279820442200e-02 9.263473562896251678e-03 1.457300484180450439e-01 9.194479882717132568e-02 1.060505285859107971e-01 1.988524645566940308e-01 2.207734733819961548e-01 -1.414901912212371826e-01 3.300145268440246582e-01 -4.595284163951873779e-01 -1.215090751647949219e-01 -6.946889683604240417e-03 7.589552551507949829e-02 2.954626455903053284e-02 2.178293466567993164e-01 1.831363700330257416e-02 -1.769457161426544189e-01 -4.036757722496986389e-02 -3.732095658779144287e-01 -1.339662820100784302e-01 -1.591430306434631348e-01 -2.043618708848953247e-01 -3.622300177812576294e-02 -1.372323930263519287e-01 -6.310378015041351318e-02 9.189567714929580688e-02 -1.339123584330081940e-02 1.066947504878044128e-01 -2.879534363746643066e-01 2.696706652641296387e-01 -3.660539165139198303e-02 -2.103258296847343445e-02
-2.117124497890472412e-01 -1.248710155487060547e-01 3.061845600605010986e-01 6.380010396242141724e-02 3.898991346359252930e-01 -6.357611715793609619e-02 -1.460137516260147095e-01 1.379591412842273712e-02 2.184421271085739136e-01 -2.336938530206680298e-01 2.307058274745941162e-01 1.487525850534439087e-01 2.082053944468498230e-02 3.741310536861419678e-02 2.185258865356445312e-01 -6.165332347154617310e-02 -1.364623010158538818e-01 1.014290004968643188e-01 -3.541762009263038635e-02 5.394772067666053772e-02 -3.769696950912475586e-01 2.187130451202392578e-01 8.479537069797515869e-02 2.961909174919128418e-01 -6.084558367729187012e-02 -9.963186085224151611e-02 -1.690747290849685669e-01 1.165738776326179504e-01 -1.232826709747314453e-01 -9.715644642710685730e-03 -7.927218824625015259e-02 -1.944347470998764038e-01
7.360354810953140259e-02 2.618214190006256104e-01 1.287153810262680054e-01 1.223834678530693054e-01 2.107548564672470093e-01 7.560882717370986938e-02 5.637620016932487488e-02 -1.609671115875244141e-01 3.062908351421356201e-01 -3.246525228023529053e-01 -2.706940099596977234e-02 -1.650483757257461548e-01 3.277231752872467041e-01 1.517309248447418213e-02 2.833812534809112549e-01 1.027369685471057892e-02 -1.542139947414398193e-01 4.415293782949447632e-02 -3.978879153728485107e-01 1.783476620912551880e-01 -1.645334996283054352e-02 -2.316139340400695801e-01 -1.633693277835845947e-01 -1.150237843394279480e-01 -1.577232964336872101e-02 1.176213700091466308e-04 -1.428997814655303955e-01 6.927210092544555664e-02 -1.437682807445526123e-01 9.154269099235534668e-02 1.890019476413726807e-01 -1.023063715547323227e-02
-3.157187700271606445e-01 -4.572005942463874817e-02 8.251893520355224609e-02 2.651983201503753662e-01 1.546650528907775879e-01 1.848611533641815186e-01 4.072135686874389648e-01 2.286711148917675018e-02 1.623283773660659790e-01 5.369815230369567871e-02 2.168844342231750488e-01 -3.143702745437622070e-01 2.118301689624786377e-01 1.523466128855943680e-02 6.483136117458343506e-02 5.223311856389045715e-02 4.065565466880798340e-01 6.705748289823532104e-02 -4.813046380877494812e-02 4.970091953873634338e-02 2.529502846300601959e-02 1.487588286399841309e-01 -1.240977197885513306e-01 1.808471083641052246e-01 -6.684035807847976685e-02 -8.628498762845993042e-02 1.625809073448181152e-01 -8.679585903882980347e-02 -2.647138833999633789e-01 8.074106276035308838e-02 2.019359497353434563e-03 -3.989987820386886597e-02
-2.480526566505432129e-01 9.826047718524932861e-02 1.502664834260940552e-01 1.193679124116897583e-01 1.882168054580688477e-01 1.687105298042297363e-01 -1.155875474214553833e-01 1.740529574453830719e-02 1.657261401414871216e-01 -9.312665462493896484e-02 1.886503547430038452e-01 -1.102383136749267578e-01 -8.195754885673522949e-02 -2.945476770401000977e-01 3.156650066375732422e-01 -1.282122135162353516e-01 -1.006511300802230835e-01 2.317462861537933350e-01 -1.403610855340957642e-01 8.852116763591766357e-02 -1.073102727532386780e-01 -8.369272202253341675e-02 -4.277489148080348969e-03 1.709610223770141602e-01 -2.194381803274154663e-01 6.285884231328964233e-02 2.814538776874542236e-02 1.397376209497451782e-01 -2.445239424705505371e-01 -2.321274578571319580e-01 -1.014365553855895996e-01 -4.306608736515045166e-01
-8.012341707944869995e-02 -4.014956951141357422e-02 9.409132599830627441e-02 2.765304446220397949e-01 2.954616546630859375e-01 6.604953855276107788e-02 4.689320325851440430e-01 -7.007329165935516357e-02 3.757876157760620117e-02 -3.275113701820373535e-01 7.739168405532836914e-02 -8.749564178287982941e-03 -1.018453612923622131e-01 -6.293935328722000122e-02 2.638691067695617676e-01 1.426290273666381836e-01 -7.303088158369064331e-02 -4.211906343698501587e-02 1.541787572205066681e-02 -2.094460129737854004e-01 -2.228299342095851898e-02 1.528887450695037842e-01 2.569068968296051025e-01 5.467678979039192200e-02 1.138359233736991882e-01 -1.986194774508476257e-02 -1.624286025762557983e-01 2.027610540390014648e-01 -1.709968894720077515e-01 -3.871538117527961731e-02 2.796119777485728264e-03 -3.397981226444244385e-01
-1.918494254350662231e-01 1.839418895542621613e-02 3.723323717713356018e-02 1.099024713039398193e-02 3.426164388656616211e-01 1.465883105993270874e-01 1.514013260602951050e-01 -9.091302007436752319e-02 3.577225506305694580e-01 1.371381878852844238e-01 -9.784613549709320068e-02 -1.982336491346359253e-01 3.631768748164176941e-02 -1.458419207483530045e-02 2.757714390754699707e-01 -1.063984334468841553e-01 -2.001408934593200684e-01 -1.014820411801338196e-01 -2.188173085451126099e-01 4.382283389568328857e-01 -1.588342934846878052e-01 1.634016036987304688e-01 -2.599355578422546387e-01 -3.963859379291534424e-02 9.731478989124298096e-02 -4.128531739115715027e-02 1.241089180111885071e-01 1.631013490259647369e-02 3.464998304843902588e-02 -3.899290040135383606e-02 7.783942669630050659e-02 -2.444832175970077515e-01
-2.044434100389480591e-01 1.581405848264694214e-01 -9.141331911087036133e-02 3.237489163875579834e-01 2.160236239433288574e-01 1.887441724538803101e-01 -5.775011330842971802e-02 1.004954501986503601e-01 8.600678294897079468e-02 -2.267360389232635498e-01 -1.264042705297470093e-01 1.528322547674179077e-01 1.827714443206787109e-01 -1.118066608905792236e-01 4.017007946968078613e-01 -1.424640268087387085e-01 -8.895665407180786133e-02 8.554692566394805908e-02 -2.231910228729248047e-01 7.468088716268539429e-02 2.650354243814945221e-02 -4.802342876791954041e-02 -8.928668498992919922e-02 -2.978635020554065704e-02 -6.191326305270195007e-03 -3.528934419155120850e-01 -1.132395640015602112e-01 1.229695156216621399e-01 1.298876404762268066e-01 4.822186008095741272e-02 -2.847838103771209717e-01 -2.515673935413360596e-01
1.399265080690383911e-01 1.344947963953018188e-01 8.024854212999343872e-02 1.192322596907615662e-01 2.046736031770706177e-01 1.129150614142417908e-01 2.584817111492156982e-01 -2.736537754535675049e-01 4.123509526252746582e-01 -2.917563319206237793e-01 -6.712342798709869385e-02 4.318419843912124634e-03 5.554004386067390442e-02 2.070930749177932739e-01 1.420272439718246460e-01 2.513212338089942932e-02 4.980999976396560669e-02 -1.578440144658088684e-02 -3.466174304485321045e-01 7.631689310073852539e-02 4.163172096014022827e-02 3.058667667210102081e-02 -8.114887028932571411e-02 -1.684084981679916382e-01 -3.038592040538787842e-01 5.226991698145866394e-02 -5.965953692793846130e-02 1.409810781478881836e-01 -1.664244830608367920e-01 1.893866062164306641e-01 2.620770335197448730e-01 -4.267024248838424683e-02
-1.415583491325378418e-01 2.543798387050628662e-01 7.808947563171386719e-02 1.719424687325954437e-02 2.421806007623672485e-01 7.441542297601699829e-02 2.050985544919967651e-01 9.321403503417968750e-02 2.952934503555297852e-01 1.659670919179916382e-01 -5.441056191921234131e-02 -2.439494878053665161e-01 -4.751075804233551025e-02 -1.511099189519882202e-01 5.338838696479797363e-02 1.613118126988410950e-02 1.564659774303436279e-01 2.405234575271606445e-01 -6.499451398849487305e-02 1.292403489351272583e-01 -6.556316744536161423e-03 -1.344491392374038696e-01 -5.889886990189552307e-02 4.637073874473571777e-01 -3.619247972965240479e-01 1.023627668619155884e-01 9.027336537837982178e-02 3.459757566452026367e-02 -2.085987627506256104e-01 6.378395110368728638e-02 -1.204104349017143250e-01 -1.890230029821395874e-01
-1.273863762617111206e-01 -3.008158504962921143e-02 -1.356334611773490906e-02 2.331925779581069946e-01 2.919571101665496826e-01 1.289114654064178467e-01 -1.589857190847396851e-01 3.042382001876831055e-02 1.918494142591953278e-02 -3.443105518817901611e-01 -1.108534187078475952e-01 1.013931632041931152e-01 1.370912641286849976e-01 1.155652850866317749e-01 3.397621512413024902e-01 -2.422851622104644775e-01 -5.799687281250953674e-02 3.411069214344024658e-01 -1.698990017175674438e-01 2.705820798873901367e-01 -2.805693075060844421e-02 6.724680960178375244e-02 -6.856594234704971313e-02 2.601060569286346436e-01 -4.667071998119354248e-02 2.148645669221878052e-01 2.884097769856452942e-02 1.033448055386543274e-02 -1.159852370619773865e-01 2.461532354354858398e-01 3.345327451825141907e-02 -1.689939945936203003e-01
-1.823759227991104126e-01 2.746399939060211182e-01 7.860273867845535278e-02 9.705895185470581055e-02 1.464356034994125366e-01 5.114610493183135986e-02 1.178438514471054077e-01 1.158129498362541199e-01 3.953743577003479004e-01 -7.616227120161056519e-02 -8.509913086891174316e-02 -2.101352065801620483e-01 8.697065711021423340e-02 2.418160736560821533e-01 7.505303621292114258e-02 -3.721731901168823242e-01 5.672094412147998810e-03 7.166526466608047485e-02 -6.285258382558822632e-02 3.227879479527473450e-02 2.807786166667938232e-01 -2.000186741352081299e-01 2.441913783550262451e-01 2.945632934570312500e-01 -2.016387581825256348e-01 -1.034344509243965149e-01 3.207320347428321838e-02 1.421821713447570801e-01 -1.474748551845550537e-01 -1.598183661699295044e-01 7.920308038592338562e-03 -7.274883240461349487e-02
-1.193903982639312744e-01 7.353754341602325439e-02 1.226246207952499390e-01 1.822587400674819946e-01 3.432497382164001465e-02 3.757347166538238525e-02 -1.676671355962753296e-01 1.038296297192573547e-01 3.007266521453857422e-01 -3.266690671443939209e-01 8.941698615672066808e-05 -4.726937785744667053e-02 -6.784388795495033264e-03 6.944585591554641724e-02 1.206238865852355957e-01 -3.198464587330818176e-02 3.037264337763190269e-03 2.837436199188232422e-01 -4.709544479846954346e-01 8.992046862840652466e-02 1.416664570569992065e-02 -2.044644653797149658e-01 -6.201458629220724106e-03 -1.297545433044433594e-01 -2.411882877349853516e-01 -3.743301331996917725e-01 2.601269446313381195e-02 -1.568470299243927002e-01 -1.531990319490432739e-01 2.267485111951828003e-01 -3.457650914788246155e-02 -4.286483675241470337e-02
-1.549131702631711960e-02 1.204651221632957458e-01 1.866759359836578369e-01 2.566768527030944824e-01 8.683010935783386230e-02 4.010815024375915527e-01 2.906007468700408936e-01 -1.644174605607986450e-01 2.963989078998565674e-01 -3.169206380844116211e-01 -1.946397721767425537e-01 -2.537447810173034668e-01 8.041056990623474121e-02 -1.101968288421630859e-01 8.494745939970016479e-02 2.212906926870346069e-01 1.088502109050750732e-01 9.349902719259262085e-02 -2.759205102920532227e-01 -5.566838011145591736e-02 -3.716007340699434280e-03 -1.860994547605514526e-01 -2.259434387087821960e-02 8.567548543214797974e-02 -1.515048593282699585e-01 8.163876831531524658e-03 9.437067434191703796e-03 1.434909701347351074e-01 -5.557011812925338745e-02 1.553767919540405273e-01 -4.120523482561111450e-02 -1.559694707393646240e-01
-7.086453586816787720e-02 9.063985198736190796e-03 -4.202755913138389587e-02 1.853111684322357178e-01 6.129644438624382019e-02 -5.362624675035476685e-02 -9.551800787448883057e-02 -7.935806363821029663e-02 1.424438208341598511e-01 -1.022794321179389954e-01 -1.962948143482208252e-01 1.037516221404075623e-01 2.860299348831176758e-01 5.571326613426208496e-01 2.266519218683242798e-01 -1.668066382408142090e-01 2.020123414695262909e-02 1.392304748296737671e-01 -1.586576253175735474e-01 2.573563754558563232e-01 -4.194512963294982910e-02 -8.643481880426406860e-02 -4.479438439011573792e-02 1.265947073698043823e-01 -1.485728025436401367e-01 -3.011543750762939453e-01 2.959293313324451447e-02 6.155626848340034485e-02 -3.528104722499847412e-01 5.796442925930023193e-02 -1.835295557975769043e-02 -3.488387167453765869e-02
-1.773766577243804932e-01 3.830136954784393311e-01 9.939205646514892578e-02 1.202063052915036678e-03 3.493146002292633057e-01 -3.311805427074432373e-02 9.109086543321609497e-02 1.980406492948532104e-01 -5.743019748479127884e-03 -4.956825077533721924e-02 -6.827577948570251465e-02 -3.485375940799713135e-01 1.538525670766830444e-01 2.038497030735015869e-01 2.435238510370254517e-01 -2.640922367572784424e-01 1.071686521172523499e-01 1.462963968515396118e-01 1.595684885978698730e-02 4.566013347357511520e-03 1.885792762041091919e-01 -1.713046729564666748e-01 -4.909364134073257446e-02 1.680579930543899536e-01 -2.778428494930267334e-01 -1.137173473834991455e-01 -6.272193044424057007e-02 1.372991651296615601e-01 -1.803896129131317139e-01 8.162198960781097412e-02 -1.911967992782592773e-01 -3.197279199957847595e-02
1.390707939863204956e-01 1.879337131977081299e-01 2.056688070297241211e-01 8.674820512533187866e-02 2.194521278142929077e-01 -2.618790045380592346e-02 2.204189300537109375e-01 -3.044531866908073425e-02 4.629546999931335449e-01 -2.695747911930084229e-01 -1.718286722898483276e-01 -8.236236870288848877e-02 7.102993130683898926e-02 -1.404569447040557861e-01 2.891353368759155273e-01 -1.325653344392776489e-01 -3.739416599273681641e-02 9.791957587003707886e-02 -3.624183535575866699e-01 9.382820874452590942e-02 -2.227219045162200928e-01 -2.809643559157848358e-02 3.936282545328140259e-02 -1.707833856344223022e-01 1.297956146299839020e-02 7.661049067974090576e-02 -8.233041502535343170e-03 1.591506302356719971e-01 -9.856034815311431885e-02 2.660087943077087402e-01 3.839674964547157288e-02 4.769390076398849487e-02
-1.069353893399238586e-01 3.402012586593627930e-01 1.044373065233230591e-01 1.032327264547348022e-01 3.212464749813079834e-01 8.615082502365112305e-02 1.815137267112731934e-01 7.277522981166839600e-02 2.362190186977386475e-01 -1.465123239904642105e-02 1.886977702379226685e-01 -3.677982985973358154e-01 2.515791654586791992e-01 1.802908182144165039e-01 3.673906205222010612e-03 -2.934139072895050049e-01 -3.897592425346374512e-02 1.918294131755828857e-01 -4.855552315711975098e-02 7.801739871501922607e-02 1.953918933868408203e-01 -2.224757149815559387e-02 9.566102921962738037e-02 4.515741392970085144e-02 -2.814503312110900879e-01 -5.170108005404472351e-02 -7.684856653213500977e-02 2.070598751306533813e-01 -1.870081722736358643e-01 8.941456675529479980e-02 -6.881643086671829224e-02 -1.364035010337829590e-01
-1.498824059963226318e-01 1.234995573759078979e-01 3.483149781823158264e-02 4.525781795382499695e-02 2.184838950634002686e-01 -8.038518577814102173e-02 -1.293732523918151855e-01 1.406415700912475586e-01 1.486739814281463623e-01 7.999625802040100098e-02 3.006024286150932312e-02 1.077535003423690796e-01 2.411714494228363037e-01 -2.304302752017974854e-01 2.136142104864120483e-01 9.749424457550048828e-02 1.220831274986267090e-01 -8.459913730621337891e-02 -3.374524414539337158e-01 1.367954760789871216e-01 -3.237803280353546143e-01 1.019819751381874084e-01 -5.200423300266265869e-02 1.188249215483665466e-01 -2.337142378091812134e-01 -4.446062445640563965e-02 -2.779883146286010742e-01 6.184965372085571289e-02 -2.084943950176239014e-01 2.611421346664428711e-01 2.621873617172241211e-01 -2.368034422397613525e-01
-1.753905564546585083e-01 4.751892015337944031e-02 -1.249148100614547729e-01 1.727400720119476318e-01 1.623803973197937012e-01 2.423856854438781738e-01 5.451460927724838257e-02 -2.441091090440750122e-01 4.210874736309051514e-01 1.070004925131797791e-01 -7.158873975276947021e-02 1.770278215408325195e-01 -3.445408120751380920e-02 8.887191116809844971e-02 3.578942120075225830e-01 -1.847863197326660156e-01 -2.064801156520843506e-01 8.597758412361145020e-02 -2.515211105346679688e-01 2.115657329559326172e-01 -1.729027926921844482e-01 -5.567609518766403198e-02 -2.234616428613662720e-01 3.277592360973358154e-02 -1.495068818330764771e-01 2.772897668182849884e-02 1.139253303408622742e-01 1.376368850469589233e-01 3.652625530958175659e-02 5.051063001155853271e-02 -6.524476222693920135e-03 -2.761972546577453613e-01
-2.163555324077606201e-01 -2.382725104689598083e-02 9.991334378719329834e-02 1.347403526306152344e-01 4.073181003332138062e-02 -1.442432105541229248e-01 1.485341936349868774e-01 4.651580005884170532e-02 2.149333208799362183e-01 4.222194477915763855e-02 -1.365770250558853149e-01 -7.381570339202880859e-02 -1.118757054209709167e-01 1.994144618511199951e-01 4.392651617527008057e-01 -1.019861996173858643e-01 4.047657549381256104e-01 -1.045337095856666565e-01 2.134151943027973175e-02 -1.127445325255393982e-01 7.566422689706087112e-03 2.680786848068237305e-01 9.272989816963672638e-03 2.928749658167362213e-02 -3.122866451740264893e-01 -1.212024390697479248e-01 -6.411992758512496948e-02 6.736823171377182007e-02 -3.506963849067687988e-01 -2.014607042074203491e-01 -2.265312708914279938e-02 -6.578831374645233154e-02
1.646937578916549683e-01 2.562955394387245178e-02 1.417066901922225952e-02 1.372201293706893921e-01 1.181071475148200989e-01 2.448454126715660095e-02 6.580194830894470215e-02 -2.267452776432037354e-01 3.795197904109954834e-01 -1.690826416015625000e-01 -2.008874118328094482e-01 -2.701750397682189941e-01 5.765272304415702820e-02 -1.435893774032592773e-01 1.583565175533294678e-01 6.047127023339271545e-02 -1.618205904960632324e-01 -2.349369227886199951e-02 -3.568903803825378418e-01 -6.715324521064758301e-02 -1.211443543434143066e-01 -2.535947859287261963e-01 2.451489679515361786e-02 -3.554229065775871277e-02 -2.895014882087707520e-01 -2.268485026434063911e-03 -5.005099624395370483e-02 1.955782175064086914e-01 -2.623349428176879883e-01 3.192462921142578125e-01 9.236532449722290039e-02 -3.061000630259513855e-02
1.643444150686264038e-01 5.983351543545722961e-02 1.851841807365417480e-01 6.774473190307617188e-02 2.168514430522918701e-01 1.353496313095092773e-01 -3.316026031970977783e-01 4.846118390560150146e-02 4.544452130794525146e-01 6.868733093142509460e-03 1.347464174032211304e-01 1.517803408205509186e-02 9.585601091384887695e-02 1.962952874600887299e-02 2.525583803653717041e-01 -1.386910825967788696e-01 -5.444023013114929199e-02 6.105609238147735596e-03 -1.364636123180389404e-01 1.875593326985836029e-02 -7.723367214202880859e-02 1.835667788982391357e-01 -6.598307937383651733e-02 1.571085751056671143e-01 -1.172282546758651733e-01 -1.697066128253936768e-01 -2.709130644798278809e-01 1.340083330869674683e-01 -1.740539371967315674e-01 -5.655238404870033264e-02 2.762624323368072510e-01 -3.177161514759063721e-01
-1.815113276243209839e-01 -2.640362679958343506e-01 -1.878859251737594604e-01 -1.984723657369613647e-01 2.911576926708221436e-01 4.375296086072921753e-02 5.499586835503578186e-02 -2.135202474892139435e-02 2.415288984775543213e-01 -2.793280184268951416e-01 -1.932212859392166138e-01 -5.485491082072257996e-02 2.000261545181274414e-01 3.171865344047546387e-01 1.370689272880554199e-01 9.481435269117355347e-02 4.707777872681617737e-02 1.912616491317749023e-01 -2.419863194227218628e-01 1.124686151742935181e-01 -5.532075092196464539e-02 -3.375317528843879700e-02 -9.102715551853179932e-02 1.829857379198074341e-01 9.176068007946014404e-02 -2.127527594566345215e-01 -2.416472285985946655e-01 2.110918313264846802e-01 -1.026980951428413391e-01 2.172846943140029907e-01 -1.262383908033370972e-02 -1.298087090253829956e-01
-3.017168939113616943e-01 2.141953706741333008e-01 3.464367985725402832e-01 8.256205171346664429e-02 1.781928986310958862e-01 3.655464351177215576e-01 2.510074079036712646e-01 -1.164113655686378479e-01 2.090302705764770508e-01 -1.808708459138870239e-01 -1.155176684260368347e-01 -1.536335796117782593e-01 1.113536804914474487e-01 -3.981855884194374084e-02 1.779160052537918091e-01 3.808112815022468567e-02 -4.721819236874580383e-02 -7.985270768404006958e-02 -2.864331901073455811e-01 1.592377722263336182e-01 -1.113534271717071533e-01 -6.636374443769454956e-02 1.304938048124313354e-01 -6.925917416810989380e-02 -3.305951356887817383e-01 -1.607737690210342407e-01 7.496620062738656998e-03 -7.346107810735702515e-02 2.204298414289951324e-02 4.108906537294387817e-02 -1.897229999303817749e-01 2.179311960935592651e-02
-1.026453226804733276e-01 2.960127592086791992e-01 2.472843229770660400e-01 1.665391772985458374e-01 1.340539604425430298e-01 -1.532636731863021851e-01 1.851906254887580872e-02 2.123656123876571655e-02 5.418666601181030273e-01 1.555301696062088013e-01 -1.573594659566879272e-02 -1.627649664878845215e-01 1.474313735961914062e-01 1.168472021818161011e-01 4.677864164113998413e-02 -2.604587674140930176e-01 -1.256420612335205078e-01 4.871619492769241333e-02 1.837419271469116211e-01 1.733504980802536011e-01 4.880184307694435120e-02 6.147833168506622314e-02 -2.512181401252746582e-01 2.532912492752075195e-01 -7.164014037698507309e-03 6.088767573237419128e-02 6.512489914894104004e-02 1.516338884830474854e-01 -2.636352181434631348e-01 6.280063837766647339e-02 2.051369659602642059e-02 -2.182048559188842773e-02
-2.769988179206848145e-01 1.868525594472885132e-01 -4.624646622687578201e-03 8.654277026653289795e-02 2.004375308752059937e-01 -1.548338234424591064e-01 2.811641097068786621e-01 5.692995153367519379e-03 1.560625433921813965e-01 -7.956705242395401001e-02 1.558517664670944214e-01 -2.142416238784790039e-01 1.232537254691123962e-01 2.358060926198959351e-01 2.203917056322097778e-01 -3.736879825592041016e-01 -1.420297920703887939e-01 1.036691367626190186e-01 9.430672228336334229e-02 1.966815255582332611e-02 7.209052890539169312e-02 -2.836818248033523560e-02 1.946178525686264038e-01 2.330310642719268799e-01 -3.667791485786437988e-01 -4.642817005515098572e-02 1.317454222589731216e-02 1.925052553415298462e-01 -2.276273220777511597e-01 -1.104117259383201599e-01 -2.093512751162052155e-02 3.140233829617500305e-02
-2.417029291391372681e-01 1.210403591394424438e-01 1.074654608964920044e-01 1.327888108789920807e-02 3.424196243286132812e-01 2.171724587678909302e-01 2.103597819805145264e-01 1.348452568054199219e-01 4.352479279041290283e-01 -1.914338618516921997e-01 -1.124951764941215515e-01 -8.364439010620117188e-02 -8.353617042303085327e-02 7.962243258953094482e-02 1.000734344124794006e-01 1.229423061013221741e-01 -3.068268299102783203e-01 9.178391098976135254e-02 -2.593250274658203125e-01 2.367970496416091919e-01 -1.676694899797439575e-01 -1.024153754115104675e-01 -4.960441961884498596e-02 3.858638927340507507e-02 -6.354305893182754517e-02 1.724676191806793213e-01 -2.392480224370956421e-01 -1.456368621438741684e-02 -2.098901383578777313e-02 1.712002605199813843e-01 -9.232651442289352417e-02 7.885462045669555664e-02
-2.024498879909515381e-01 -4.034968838095664978e-02 -5.845450237393379211e-02 3.882170096039772034e-02 1.954758763313293457e-01 -2.402075231075286865e-01 8.066595345735549927e-02 2.265812605619430542e-01 4.819326847791671753e-02 3.203398361802101135e-02 -1.772925108671188354e-01 -5.350939556956291199e-02 -7.352674845606088638e-03 -1.138812080025672913e-01 3.624955192208290100e-02 -6.903422623872756958e-02 1.717341542243957520e-01 5.082587525248527527e-02 -3.647674620151519775e-01 -1.879994422197341919e-01 -1.742559820413589478e-01 1.376437842845916748e-01 8.042675256729125977e-02 1.835005879402160645e-01 -2.068820446729660034e-01 -1.621496081352233887e-01 -6.397196650505065918e-02 -1.363739520311355591e-01 -4.139755666255950928e-01 1.228387095034122467e-02 -1.697122603654861450e-01 -3.998990654945373535e-01
-5.654590576887130737e-02 1.285429745912551880e-01 4.115405976772308350e-01 -4.048277437686920166e-02 1.236984878778457642e-01 3.910792768001556396e-01 7.977256923913955688e-02 -1.335192322731018066e-01 1.658308655023574829e-01 -3.510597050189971924e-01 -1.492494046688079834e-01 -1.858860552310943604e-01 -5.576274823397397995e-03 2.970043756067752838e-02 1.794419437646865845e-01 1.845261305570602417e-01 -7.480624318122863770e-02 -1.267657130956649780e-01 -1.199407652020454407e-01 9.561040997505187988e-02 1.704341173171997070e-02 -2.639951705932617188e-01 5.792508274316787720e-02 1.157092675566673279e-01 -3.255490064620971680e-01 -9.891730546951293945e-02 -2.880720980465412140e-02 -4.935161396861076355e-02 -2.009342163801193237e-01 9.906053543090820312e-02 -1.659783571958541870e-01 -1.158270388841629028e-01
-9.493210911750793457e-02 -6.249603629112243652e-02 2.725687026977539062e-01 6.042287498712539673e-02 2.217891365289688110e-01 9.131892770528793335e-02 2.872093394398689270e-02 -5.208253115415573120e-02 2.473455220460891724e-01 -6.492549926042556763e-02 2.501694951206445694e-03 -5.156390368938446045e-02 -2.110575139522552490e-01 -2.691411375999450684e-01 3.523338139057159424e-01 -8.814173936843872070e-02 -1.363399624824523926e-02 5.688717961311340332e-02 -2.741534411907196045e-01 8.829799294471740723e-02 -1.083493977785110474e-01 6.643846631050109863e-02 7.835227251052856445e-02 4.046195149421691895e-01 -2.393155544996261597e-01 6.323330104351043701e-02 3.353726491332054138e-02 -2.238847315311431885e-02 -8.353668451309204102e-02 -8.417332172393798828e-02 -1.698369234800338745e-01 -3.910589218139648438e-01
-1.072029490023851395e-02 6.123380735516548157e-02 1.693562418222427368e-02 1.176086664199829102e-01 3.200129866600036621e-01 2.950701629742980003e-03 2.289312630891799927e-01 -1.603905260562896729e-01 2.475130110979080200e-01 -3.389784097671508789e-01 -1.571432650089263916e-01 -1.930262893438339233e-01 3.373424410820007324e-01 1.684252619743347168e-01 7.284043729305267334e-02 1.711772941052913666e-02 -5.854878574609756470e-02 1.357111185789108276e-01 -1.756938993930816650e-01 6.251525878906250000e-02 -3.371810615062713623e-01 -9.066984988749027252e-03 -6.776963919401168823e-02 1.564537435770034790e-01 -2.812179625034332275e-01 -1.361462054774165154e-03 2.871632762253284454e-02 1.617020517587661743e-01 -8.631280064582824707e-02 2.396974414587020874e-01 9.870929270982742310e-02 1.881639212369918823e-01
1.603645384311676025e-01 3.882998228073120117e-01 1.050416454672813416e-01 -1.761209405958652496e-02 2.881193459033966064e-01 -1.167350858449935913e-01 1.259047538042068481e-01 7.936855778098106384e-03 3.217384219169616699e-01 -3.426504135131835938e-02 -4.693121090531349182e-02 -2.591658532619476318e-01 -5.890510603785514832e-02 1.637872308492660522e-02 2.895331084728240967e-01 -1.729709655046463013e-01 5.735343694686889648e-02 2.928459644317626953e-01 1.680884063243865967e-01 5.159817636013031006e-02 4.735321924090385437e-02 3.263833373785018921e-02 6.039829924702644348e-03 2.809464931488037109e-01 -1.439914703369140625e-01 5.876326933503150940e-02 -3.790218755602836609e-02 1.237502992153167725e-01 -1.063168346881866455e-01 2.902372777462005615e-01 -1.017796620726585388e-01 -2.428694814443588257e-01
-5.706688389182090759e-02 -1.638014614582061768e-01 2.527792453765869141e-01 8.254670351743698120e-02 1.674683243036270142e-01 7.697723060846328735e-02 4.959442839026451111e-02 -1.241998746991157532e-01 4.010276794433593750e-01 -3.252869248390197754e-01 2.232549246400594711e-03 -1.762900948524475098e-01 8.852741867303848267e-02 -1.987601518630981445e-01 2.891649007797241211e-01 1.624338030815124512e-01 -8.859575539827346802e-02 8.050009608268737793e-02 -3.908068239688873291e-01 2.179301530122756958e-02 -2.889850735664367676e-01 5.114896595478057861e-02 8.638481795787811279e-02 -1.589682847261428833e-01 -2.334816306829452515e-01 -4.587169364094734192e-02 -1.224213186651468277e-02 9.633757174015045166e-02 2.202286384999752045e-02 1.915271878242492676e-01 -3.382175927981734276e-04 -5.167460069060325623e-02
-7.555427402257919312e-02 -1.676084590144455433e-03 2.840748429298400879e-01 1.686889827251434326e-01 2.973792552947998047e-01 1.511655598878860474e-01 -1.271222233772277832e-01 8.301471173763275146e-02 2.005513757467269897e-01 -1.355658918619155884e-01 1.441069990396499634e-01 1.199254468083381653e-01 -3.902478516101837158e-02 -7.172228395938873291e-02 2.513702213764190674e-01 -2.602531313896179199e-01 -9.295657277107238770e-02 6.921091582626104355e-03 -1.223728209733963013e-01 2.547165453433990479e-01 -1.365049779415130615e-01 9.180257469415664673e-02 -4.594558849930763245e-03 3.922958374023437500e-01 -1.525081098079681396e-01 -1.920202076435089111e-01 -7.726138830184936523e-02 -1.667513996362686157e-01 -1.161346361041069031e-01 -1.582797169685363770e-01 3.336671367287635803e-02 -3.411478698253631592e-01
-4.200732707977294922e-02 1.817651391029357910e-01 -6.343637406826019287e-02 1.400901377201080322e-02 1.842644661664962769e-01 3.846812620759010315e-02 8.525913208723068237e-02 -3.181951045989990234e-01 1.045738086104393005e-01 -2.882665693759918213e-01 -7.492591440677642822e-02 -1.073628887534141541e-01 9.174764901399612427e-02 -2.239606529474258423e-01 2.075349688529968262e-01 4.274049028754234314e-02 -1.836975105106830597e-02 1.409175843000411987e-01 -4.324209690093994141e-01 1.514785587787628174e-01 2.421455644071102142e-02 -1.325367540121078491e-01 -6.411085277795791626e-02 1.598641872406005859e-01 3.260448202490806580e-02 -1.371284276247024536e-01 -1.784160435199737549e-01 5.875296145677566528e-02 -1.502689719200134277e-01 4.551184475421905518e-01 1.906729191541671753e-01 -5.665165185928344727e-02
-2.528244554996490479e-01 -9.758146852254867554e-02 5.966708064079284668e-02 -3.964038565754890442e-02 1.762799918651580811e-01 -1.519084274768829346e-01 2.523576654493808746e-02 -3.700711205601692200e-02 2.365598380565643311e-01 -7.777875661849975586e-02 -1.698253750801086426e-01 -9.100227802991867065e-02 2.205099165439605713e-01 -2.064333669841289520e-02 -1.805885434150695801e-01 1.189653426408767700e-01 5.803055688738822937e-02 1.996485292911529541e-01 -3.791343420743942261e-02 1.248682141304016113e-01 1.868889778852462769e-01 5.887907743453979492e-02 -8.017068356275558472e-02 1.011363137513399124e-02 -9.631754457950592041e-02 -3.429820835590362549e-01 -1.939290016889572144e-02 1.984617263078689575e-01 -5.451915860176086426e-01 2.114854305982589722e-01 9.174043685197830200e-02 -2.192883193492889404e-01
-1.238006502389907837e-01 8.557087182998657227e-02 1.405165195465087891e-01 1.314287930727005005e-01 -3.436270356178283691e-02 9.369080513715744019e-02 -5.385213717818260193e-02 1.693971455097198486e-02 4.002496600151062012e-02 6.397677119821310043e-03 -1.126245781779289246e-01 -2.127597033977508545e-01 4.307759553194046021e-02 7.261128723621368408e-02 4.199776947498321533e-01 2.807646393775939941e-01 -9.590642154216766357e-02 -2.347788540646433830e-03 -1.966752558946609497e-01 5.102540180087089539e-02 -3.308122754096984863e-01 -1.876913458108901978e-01 1.721305772662162781e-02 8.828527480363845825e-02 -2.466527223587036133e-01 -3.214296996593475342e-01 -1.350359991192817688e-02 -2.733051031827926636e-02 -2.332438975572586060e-01 1.260765045881271362e-01 1.228593885898590088e-01 -3.892746865749359131e-01
-1.654774546623229980e-01 6.803095340728759766e-03 1.023096144199371338e-01 1.294787526130676270e-01 2.929298281669616699e-01 6.607719510793685913e-02 1.799012869596481323e-01 7.927437871694564819e-02 1.157840862870216370e-01 -1.027278155088424683e-01 2.775361239910125732e-01 -8.751659095287322998e-02 1.833234280347824097e-01 -2.899574674665927887e-02 2.245183736085891724e-01 -2.084698155522346497e-02 -2.310970574617385864e-01 7.481236755847930908e-02 -1.175853088498115540e-01 -4.355720803141593933e-02 -2.333502024412155151e-01 1.063880845904350281e-01 -5.321494862437248230e-02 2.168419212102890015e-01 -1.806633770465850830e-01 7.383489608764648438e-02 2.640735805034637451e-01 -2.169423103332519531e-01 -1.504106819629669189e-01 1.925678849220275879e-01 -2.187750637531280518e-01 -4.120350778102874756e-01
-3.292833268642425537e-02 -8.976738154888153076e-02 -1.251470111310482025e-02 1.733869686722755432e-02 3.583958446979522705e-01 1.386698633432388306e-01 -1.298245415091514587e-02 1.847490370273590088e-01 1.371896415948867798e-01 -1.767686307430267334e-01 -2.644992172718048096e-01 3.921230882406234741e-02 2.014058977365493774e-01 -3.849108144640922546e-02 2.503327429294586182e-01 -9.763579070568084717e-02 7.320021279156208038e-03 1.136562153697013855e-01 -3.456246852874755859e-02 1.161032021045684814e-01 -3.643442690372467041e-01 4.904425889253616333e-02 -1.786551773548126221e-01 1.533757597208023071e-01 -9.122616052627563477e-02 -1.995978355407714844e-01 -1.788194477558135986e-02 3.675507009029388428e-01 2.648845873773097992e-02 3.393345698714256287e-02 -3.047735393047332764e-01 -2.757849395275115967e-01
2.342361025512218475e-02 1.425763666629791260e-01 1.987083405256271362e-01 8.802390843629837036e-02 1.313965022563934326e-01 3.506491780281066895e-01 2.203487008810043335e-01 -5.442310124635696411e-02 1.072019562125205994e-01 -1.864000409841537476e-01 -6.238345801830291748e-02 -3.589577078819274902e-01 1.505605876445770264e-01 3.138330206274986267e-02 4.605661630630493164e-01 3.008312284946441650e-01 1.528019085526466370e-02 9.932345151901245117e-02 -1.231054440140724182e-01 -5.216494947671890259e-02 -1.969122737646102905e-01 8.828915655612945557e-03 1.416636109352111816e-01 -4.311989247798919678e-02 -6.228422373533248901e-02 -1.133317593485116959e-02 1.091279685497283936e-01 2.444536238908767700e-02 -2.800227403640747070e-01 1.323270052671432495e-01 -1.834999471902847290e-01 -6.043535191565752029e-03
-6.619351357221603394e-02 1.508593261241912842e-01 -1.604781597852706909e-01 9.042187780141830444e-02 8.676356822252273560e-02 -1.007190793752670288e-01 2.129956334829330444e-01 -1.804667264223098755e-01 2.157196402549743652e-01 -3.129638135433197021e-01 -4.360229894518852234e-02 -4.287818074226379395e-02 1.469639986753463745e-01 -7.218021899461746216e-02 2.684089243412017822e-01 1.445551961660385132e-01 -2.646555006504058838e-01 8.418155461549758911e-02 -3.711262941360473633e-01 -1.165251061320304871e-01 -2.722817063331604004e-01 1.531476676464080811e-01 -1.592007838189601898e-02 1.355604678392410278e-01 -2.413384169340133667e-01 -9.337970614433288574e-02 3.706482797861099243e-02 3.591190576553344727e-01 -1.733644455671310425e-01 -5.308702960610389709e-02 7.759181316941976547e-03 -2.126847021281719208e-02
-8.408419787883758545e-02 8.664524555206298828e-02 2.346176803112030029e-01 3.604578971862792969e-02 3.823352605104446411e-02 3.202204108238220215e-01 2.038001716136932373e-01 -1.740228086709976196e-01 1.163349002599716187e-01 -3.371613025665283203e-01 -3.372929990291595459e-02 -1.575530916452407837e-01 2.268166542053222656e-01 7.411095499992370605e-02 4.353847205638885498e-01 1.263129860162734985e-01 -5.952373147010803223e-02 2.689605653285980225e-01 -2.550612390041351318e-01 -1.332462280988693237e-01 3.754667937755584717e-02 -3.154960870742797852e-01 8.687370270490646362e-02 2.942436374723911285e-02 -1.386786997318267822e-01 -1.194851845502853394e-02 -6.244893372058868408e-02 1.360116600990295410e-01 -1.106608137488365173e-01 9.788583964109420776e-02 -4.368261992931365967e-02 -6.377863138914108276e-02
-6.949392706155776978e-02 1.740612983703613281e-01 2.605876028537750244e-01 9.652716666460037231e-02 -2.222774736583232880e-02 2.833745479583740234e-01 4.182143807411193848e-01 -1.574204117059707642e-01 1.182907968759536743e-01 -4.213503003120422363e-01 -1.516181528568267822e-01 -1.562725901603698730e-01 -8.376254886388778687e-02 1.874576658010482788e-01 1.883075088262557983e-01 1.380119621753692627e-01 -1.092816293239593506e-01 -1.398822059854865074e-03 -1.846880167722702026e-01 4.031562432646751404e-02 -6.176844239234924316e-02 -2.263451963663101196e-01 9.906388819217681885e-02 1.808185726404190063e-01 -1.298321634531021118e-01 -3.214798495173454285e-02 1.062438357621431351e-02 2.559576630592346191e-01 -1.267375349998474121e-01 1.413435190916061401e-01 6.863013654947280884e-02 4.544458910822868347e-02
-1.324288249015808105e-01 4.477313905954360962e-02 -2.426035515964031219e-02 2.278313338756561279e-01 4.696725606918334961e-01 4.898281395435333252e-02 -1.764554530382156372e-01 2.069776356220245361e-01 3.809506446123123169e-02 -6.680960208177566528e-02 -2.681657671928405762e-01 8.922651410102844238e-02 -6.929390132427215576e-02 8.023018389940261841e-02 7.222770899534225464e-02 -1.832235753536224365e-01 1.859526336193084717e-02 4.030831530690193176e-02 -2.246025651693344116e-01 1.494552195072174072e-01 -1.530309021472930908e-01 3.346394002437591553e-01 2.011993378400802612e-01 1.214830204844474792e-01 -2.232532054185867310e-01 -3.283572196960449219e-02 6.947655975818634033e-02 -8.310949802398681641e-02 -3.065519332885742188e-01 2.437591999769210815e-01 -1.908427104353904724e-02 -1.156404092907905579e-01
-1.205120608210563660e-01 1.987840533256530762e-01 5.626297593116760254e-01 1.603908985853195190e-01 1.572976410388946533e-01 1.666930615901947021e-01 -7.168103009462356567e-02 3.207211941480636597e-02 1.397123038768768311e-01 -1.061140820384025574e-01 1.243113949894905090e-01 -2.984675951302051544e-02 -8.226997405290603638e-02 -5.407670512795448303e-02 1.069801896810531616e-01 -7.284114509820938110e-02 1.718957792036235332e-03 -1.097195148468017578e-01 -2.482246756553649902e-01 -8.586250245571136475e-02 -1.596853137016296387e-01 3.945568948984146118e-02 5.153894796967506409e-02 1.880105435848236084e-01 -1.269254535436630249e-01 8.318510651588439941e-02 3.526031039655208588e-03 1.003398969769477844e-01 -1.967448145151138306e-01 -6.168270856142044067e-02 -9.165413677692413330e-02 -4.912307262420654297e-01
-5.518346093595027924e-03 6.934441626071929932e-02 2.589835822582244873e-01 3.103508353233337402e-01 2.496919929981231689e-01 4.451801255345344543e-02 6.547486037015914917e-02 -1.183883547782897949e-01 2.032020390033721924e-01 -8.479854464530944824e-02 -1.286640614271163940e-01 -2.038950324058532715e-01 -9.571813791990280151e-02 -2.878931909799575806e-02 1.066806539893150330e-01 -2.490765601396560669e-01 1.070864200592041016e-01 1.220115721225738525e-01 5.239946302026510239e-03 -3.355324640870094299e-02 -1.101491451263427734e-01 -6.435696035623550415e-02 1.135683953762054443e-01 -1.892569661140441895e-01 -4.325551390647888184e-01 2.200348973274230957e-01 1.746409758925437927e-02 -6.621046457439661026e-03 -4.140535295009613037e-01 -2.014802098274230957e-01 5.822827108204364777e-03 -1.366930007934570312e-01
-2.356253266334533691e-01 -1.379398256540298462e-01 2.327087670564651489e-01 -1.323147956281900406e-02 2.319818288087844849e-01 -1.712226867675781250e-01 -1.184545224532485008e-03 1.169985756278038025e-01 3.449574112892150879e-01 1.851005852222442627e-02 -1.282958127558231354e-02 7.737873494625091553e-02 -2.129897773265838623e-01 1.748076975345611572e-01 6.484229117631912231e-02 1.408257633447647095e-01 7.196661084890365601e-02 2.122380137443542480e-01 -4.260777309536933899e-02 2.651060521602630615e-01 -1.250623762607574463e-01 6.200374662876129150e-02 2.272437065839767456e-01 -6.236400082707405090e-02 -3.530610501766204834e-01 4.702721908688545227e-02 -7.221789099276065826e-03 3.073122799396514893e-01 -1.814760118722915649e-01 2.220394015312194824e-01 1.138776019215583801e-01 -1.869713217020034790e-01
1.558346021920442581e-02 1.913825571537017822e-01 -1.040602102875709534e-03 6.483820080757141113e-02 2.661240398883819580e-01 -4.818256944417953491e-02 -2.226029150187969208e-02 -1.608538329601287842e-01 4.360051751136779785e-01 -2.131017446517944336e-01 5.823158100247383118e-02 -1.096275448799133301e-01 2.058991044759750366e-01 -4.071224108338356018e-02 1.253294646739959717e-01 -1.410696655511856079e-01 1.068128794431686401e-01 -6.765110045671463013e-02 -2.754057347774505615e-01 1.445551663637161255e-01 -1.208527982234954834e-01 -2.391573041677474976e-01 2.216296494007110596e-01 2.743584513664245605e-01 8.460246771574020386e-02 -2.953394055366516113e-01 1.054089814424514771e-01 -1.065199971199035645e-01 5.555395409464836121e-02 2.485821992158889771e-01 -1.806174963712692261e-01 -7.458642125129699707e-02
-1.916521787643432617e-01 -1.327232718467712402e-01 7.624247670173645020e-02 2.490065842866897583e-01 4.037407636642456055e-01 2.990072965621948242e-01 1.002805083990097046e-01 -1.443033069372177124e-01 2.722752392292022705e-01 -1.716133952140808105e-01 -2.487721592187881470e-01 -1.363744884729385376e-01 2.449271529912948608e-01 -1.187653839588165283e-02 1.971770823001861572e-01 -1.643794476985931396e-01 -1.068936809897422791e-01 1.684305965900421143e-01 -1.250726133584976196e-01 6.821909546852111816e-02 -2.825626134872436523e-01 3.769128397107124329e-02 4.003404080867767334e-02 1.721224635839462280e-01 -5.982850864529609680e-02 -5.629696417599916458e-03 1.590625196695327759e-01 6.587975472211837769e-02 1.551195140928030014e-02 1.513926684856414795e-01 -1.463385522365570068e-01 1.844834685325622559e-01
-1.798219792544841766e-02 2.616765499114990234e-01 1.396680474281311035e-01 1.659241169691085815e-01 1.778703480958938599e-01 1.522466838359832764e-01 1.674018055200576782e-01 -1.710735708475112915e-01 1.976503580808639526e-01 -2.432646453380584717e-01 -1.242612302303314209e-01 -1.360943615436553955e-01 2.891224622726440430e-01 1.278761327266693115e-01 6.744768470525741577e-02 5.986934155225753784e-02 -7.607380300760269165e-02 -7.994080334901809692e-02 -1.591957509517669678e-01 1.830732822418212891e-01 1.124036163091659546e-01 1.104805469512939453e-01 1.091731712222099304e-01 -2.029203474521636963e-01 -1.372160762548446655e-01 -1.303813159465789795e-01 6.888813525438308716e-02 1.308237612247467041e-01 -1.858576834201812744e-01 5.061574578285217285e-01 2.565633039921522141e-03 -1.853870898485183716e-01
-1.693008989095687866e-01 3.408536016941070557e-01 3.823177143931388855e-02 3.439043462276458740e-01 3.802022337913513184e-01 -3.673907835036516190e-03 7.532676309347152710e-02 8.827763795852661133e-02 3.106783926486968994e-01 -1.165025606751441956e-01 -9.425052255392074585e-02 -2.614976465702056885e-01 -1.278377920389175415e-01 4.710638895630836487e-02 1.864951103925704956e-01 -1.889061331748962402e-01 -7.754270732402801514e-02 1.907403171062469482e-01 8.533268421888351440e-02 4.607829079031944275e-02 1.583979129791259766e-01 -1.630143523216247559e-01 -2.783704176545143127e-02 9.231148660182952881e-02 -2.271512597799301147e-01 -2.562753297388553619e-02 8.228152990341186523e-03 1.735919117927551270e-01 -1.745141595602035522e-01 5.539872124791145325e-02 -2.629885673522949219e-01 -5.568940937519073486e-02
1.375339552760124207e-02 -8.516630530357360840e-02 -2.638503164052963257e-02 -1.098958924412727356e-01 4.563831388950347900e-01 -4.258429259061813354e-02 1.722278147935867310e-01 3.781184926629066467e-02 8.424206823110580444e-02 -8.165544271469116211e-02 -1.863043606281280518e-01 -1.357900947332382202e-01 5.599397048354148865e-02 3.486183239147067070e-03 1.888149827718734741e-01 -1.955986469984054565e-01 -3.188695311546325684e-01 -2.156066447496414185e-01 -2.508386969566345215e-01 -3.378259241580963135e-01 -1.112509667873382568e-01 2.589950524270534515e-02 -1.843122243881225586e-01 3.174619972705841064e-01 -2.673520706593990326e-02 1.809258945286273956e-02 3.750684484839439392e-02 -1.449390649795532227e-01 -2.580272555351257324e-01 2.152829430997371674e-02 -1.204518135637044907e-02 -1.759805232286453247e-01
-2.843320369720458984e-02 3.092351853847503662e-01 -2.073414623737335205e-02 1.601238697767257690e-01 2.310624122619628906e-01 3.399514593183994293e-03 1.035962253808975220e-01 1.886049807071685791e-01 2.245912253856658936e-01 -2.086217999458312988e-01 -7.548446208238601685e-02 8.342204988002777100e-02 1.122370064258575439e-01 7.797007262706756592e-02 1.645240485668182373e-01 -1.907044649124145508e-01 -6.695915013551712036e-02 1.546322405338287354e-01 -1.676651835441589355e-01 3.004386723041534424e-01 -2.834718525409698486e-01 1.881081163883209229e-01 7.287716865539550781e-02 2.364959754049777985e-02 -1.889244280755519867e-02 5.274992436170578003e-02 1.183622777462005615e-01 2.317582815885543823e-01 -3.600937724113464355e-01 -2.378356009721755981e-01 -1.888420581817626953e-01 -1.670905649662017822e-01
-2.407473623752593994e-01 1.908291876316070557e-01 -2.348264120519161224e-02 8.518496155738830566e-02 -2.365138940513134003e-02 1.907591074705123901e-01 -3.291168436408042908e-02 2.091783285140991211e-02 1.870619803667068481e-01 -1.603711694478988647e-01 1.627391129732131958e-01 -7.836607098579406738e-02 1.920278668403625488e-01 2.686275541782379150e-02 4.023597240447998047e-01 -2.869757413864135742e-01 4.894760996103286743e-02 -1.381822973489761353e-01 -2.902571260929107666e-01 -1.450593471527099609e-01 -3.166628479957580566e-01 -5.039539560675621033e-02 -1.904394626617431641e-01 1.109725460410118103e-01 -6.984330713748931885e-02 -1.794228106737136841e-01 -8.946768939495086670e-02 -1.409362554550170898e-01 -2.952900826930999756e-01 -6.959442049264907837e-02 -4.462264478206634521e-02 2.168392091989517212e-01
6.114667654037475586e-02 -8.169196546077728271e-02 1.029759272933006287e-01 3.492928668856620789e-02 2.854746878147125244e-01 -2.951822988688945770e-02 -1.839505583047866821e-01 2.043967097997665405e-01 2.761602699756622314e-01 -8.918040245771408081e-02 1.045113727450370789e-01 2.185072302818298340e-01 -7.364920526742935181e-02 -9.706337749958038330e-02 3.545726239681243896e-01 2.074437402188777924e-02 9.922859817743301392e-02 1.592720486223697662e-02 -2.075905054807662964e-01 -2.752837911248207092e-02 -1.652095019817352295e-01 -5.362909752875566483e-03 1.083608940243721008e-01 1.591069847345352173e-01 -3.228908181190490723e-01 -8.849785476922988892e-02 -2.520138025283813477e-01 1.698704957962036133e-01 -1.407205015420913696e-01 1.599579155445098877e-01 2.571749687194824219e-01 -3.187166750431060791e-01
-1.312873363494873047e-01 -4.923464357852935791e-02 1.822900623083114624e-01 3.959645926952362061e-01 3.619903326034545898e-01 5.213529244065284729e-02 -1.411097645759582520e-01 4.424976930022239685e-02 2.960839569568634033e-01 -4.009223878383636475e-01 -1.823439747095108032e-01 -9.375394135713577271e-02 3.558514118194580078e-01 -6.753826141357421875e-02 7.912051677703857422e-02 1.395853310823440552e-01 -5.638132244348526001e-02 5.857098847627639771e-02 -8.789947628974914551e-02 1.006331369280815125e-01 -2.487618625164031982e-01 2.586920745670795441e-02 -8.575048297643661499e-02 -7.839057594537734985e-02 -1.639609336853027344e-01 -1.350394189357757568e-01 -1.103241834789514542e-02 1.250420510768890381e-01 2.007061429321765900e-02 8.549475669860839844e-02 -1.257757395505905151e-01 4.895904287695884705e-02
-1.735844165086746216e-01 2.812989801168441772e-02 1.900147348642349243e-01 3.241549730300903320e-01 2.032952755689620972e-01 8.812206983566284180e-02 -1.260354463011026382e-02 9.174158424139022827e-02 1.308474540710449219e-01 -8.839561045169830322e-02 -1.030142456293106079e-01 3.892859816551208496e-02 6.910163164138793945e-02 -1.671022176742553711e-02 2.400942742824554443e-01 4.904870688915252686e-01 -1.296712309122085571e-01 1.206538826227188110e-01 -2.330896705389022827e-01 9.137254953384399414e-02 -1.752213090658187866e-01 -6.590452790260314941e-02 -4.221620410680770874e-02 4.308207333087921143e-02 5.473402142524719238e-02 -3.261889219284057617e-01 -1.551824063062667847e-02 -1.129942312836647034e-01 -4.075710475444793701e-01 2.133710077032446861e-03 8.485089987516403198e-02 -3.779305145144462585e-02
-3.890537619590759277e-01 -4.700198478531092405e-04 1.197300776839256287e-01 7.555173337459564209e-02 3.167274594306945801e-01 -5.221518874168395996e-02 2.527113556861877441e-01 1.478567272424697876e-01 3.158887028694152832e-01 -3.142293170094490051e-02 -1.015988364815711975e-01 -1.384520381689071655e-01 2.144713401794433594e-01 1.773763895034790039e-01 -1.799210347235202789e-02 -3.542940318584442139e-01 1.041509211063385010e-02 2.102026790380477905e-01 1.359108686447143555e-01 6.466641556471586227e-03 2.127879559993743896e-01 -4.441954195499420166e-02 1.588331609964370728e-01 1.635072827339172363e-01 -2.866480350494384766e-01 4.716247692704200745e-02 -9.956501424312591553e-02 1.692102253437042236e-01 -1.184443235397338867e-01 4.984865430742502213e-03 -5.343497171998023987e-02 -6.622710824012756348e-02
4.090448468923568726e-02 2.038970738649368286e-01 3.504029214382171631e-01 5.124882236123085022e-02 1.902790665626525879e-01 3.709864020347595215e-01 1.028186455368995667e-01 9.411312639713287354e-03 6.922698020935058594e-02 -3.215419650077819824e-01 -2.753696441650390625e-01 -2.035079002380371094e-01 -5.662266537547111511e-02 -2.488992549479007721e-02 2.146981954574584961e-01 4.495391622185707092e-02 -1.589106917381286621e-01 8.204867690801620483e-02 -3.378067016601562500e-01 -1.874007582664489746e-01 2.862506546080112457e-02 -1.884930431842803955e-01 1.539347507059574127e-02 -3.191790729761123657e-02 -2.071046642959117889e-02 5.818236991763114929e-02 7.102798670530319214e-02 2.380721420049667358e-01 -2.197085171937942505e-01 1.374676674604415894e-01 -8.842118829488754272e-02 -1.006613671779632568e-01
1.123532131314277649e-01 -5.188462883234024048e-02 2.014164924621582031e-01 1.525082588195800781e-01 2.904870212078094482e-01 6.442001461982727051e-02 -1.077411547303199768e-01 1.050120294094085693e-01 2.171727716922760010e-01 1.169871985912322998e-01 -1.633078604936599731e-01 1.443437486886978149e-01 -3.447754075750708580e-03 -7.748633623123168945e-02 1.014466211199760437e-01 -1.297981142997741699e-01 3.819139208644628525e-03 -9.727516211569309235e-03 -2.296630144119262695e-01 1.322364509105682373e-01 -2.109581530094146729e-01 1.805673725903034210e-02 -3.925991058349609375e-02 3.879306018352508545e-01 -9.951255470514297485e-02 7.029890269041061401e-02 -4.218977093696594238e-01 2.327553182840347290e-01 -1.534193307161331177e-01 2.773567736148834229e-01 1.349302381277084351e-01 -1.878559589385986328e-01
-2.940603494644165039e-01 -3.102944046258926392e-02 1.474251318722963333e-02 5.393398180603981018e-02 2.978715300559997559e-01 2.768047153949737549e-01 1.865951865911483765e-01 3.476298972964286804e-02 6.191580370068550110e-02 -3.151503205299377441e-02 -3.121455609798431396e-01 3.694286569952964783e-02 1.728050112724304199e-01 -1.200873106718063354e-01 2.825365168973803520e-03 -2.048651129007339478e-02 1.496834605932235718e-01 2.928335033357143402e-02 -2.086490094661712646e-01 3.350051045417785645e-01 -2.279499620199203491e-01 -4.454106837511062622e-02 -8.294022828340530396e-02 2.127521187067031860e-01 -8.265329152345657349e-02 -2.467798143625259399e-01 -1.277898554690182209e-03 4.023979306221008301e-01 -1.743149161338806152e-01 1.182557344436645508e-01 -2.334170602262020111e-02 6.526142358779907227e-03
-1.856016367673873901e-02 -1.765379905700683594e-01 -1.958646066486835480e-02 1.884180307388305664e-01 2.819081842899322510e-01 -2.429527193307876587e-01 -9.347388148307800293e-02 -2.211453765630722046e-02 3.395695984363555908e-01 -1.698038727045059204e-01 1.420802175998687744e-01 -2.974219024181365967e-01 2.652673125267028809e-01 3.835161030292510986e-01 1.662515699863433838e-01 -1.340838372707366943e-01 1.513077467679977417e-01 -1.119994465261697769e-02 -2.611846625804901123e-01 1.048195213079452515e-01 -3.028765879571437836e-02 1.725906319916248322e-02 -3.621470183134078979e-02 6.276161968708038330e-02 -7.201471924781799316e-02 -3.355227410793304443e-01 3.067508153617382050e-02 -1.069367378950119019e-01 -1.475001573562622070e-01 -3.293989226222038269e-02 -6.447044014930725098e-02 -5.654852464795112610e-02
-1.937881857156753540e-01 1.328468602150678635e-02 -1.888356059789657593e-01 1.380353718996047974e-01 4.274403750896453857e-01 2.448657751083374023e-01 1.517249196767807007e-01 9.892527759075164795e-02 9.218983352184295654e-02 -2.295643538236618042e-01 -2.239647805690765381e-01 9.587076306343078613e-02 3.043807744979858398e-01 9.697369486093521118e-02 1.602648347616195679e-01 1.058120429515838623e-01 5.235415697097778320e-02 1.107951775193214417e-01 -9.725733101367950439e-02 1.960856616497039795e-01 -2.650684714317321777e-01 -4.392959550023078918e-02 1.037495490163564682e-02 1.717870831489562988e-01 -1.706999242305755615e-01 -2.289276719093322754e-01 9.852640330791473389e-02 2.341599613428115845e-01 -1.090069934725761414e-01 1.369724273681640625e-01 -1.253939121961593628e-01 -1.241618096828460693e-01
-4.000290110707283020e-02 -9.146121144294738770e-02 -2.308250404894351959e-02 4.787210747599601746e-02 1.262515336275100708e-01 1.956130415201187134e-01 9.519083797931671143e-02 -2.696231566369533539e-02 4.034283459186553955e-01 -4.114683866500854492e-01 -2.855266928672790527e-01 -1.431971341371536255e-01 2.514274716377258301e-01 2.713522315025329590e-01 1.959237605333328247e-01 -1.314752995967864990e-01 -1.741752773523330688e-01 2.342194616794586182e-01 -1.094290092587471008e-01 2.014420926570892334e-01 2.393683604896068573e-02 9.083201736211776733e-02 1.097739040851593018e-01 4.630108922719955444e-02 -2.192393131554126740e-02 -2.725369632244110107e-01 -8.683650195598602295e-02 1.709464490413665771e-01 -5.075818672776222229e-02 1.430360227823257446e-01 -1.979916542768478394e-02 2.985923551023006439e-02
8.128269016742706299e-02 -2.243926227092742920e-01 2.571131587028503418e-01 -1.503752358257770538e-02 1.928464770317077637e-01 1.887999325990676880e-01 -4.697168618440628052e-02 -1.129256635904312134e-01 2.199750244617462158e-01 -6.933884322643280029e-02 -3.105062805116176605e-02 -4.079324901103973389e-01 -3.229988738894462585e-02 -2.061306834220886230e-01 1.485802978277206421e-01 1.760162860155105591e-01 2.484049350023269653e-01 -1.152244061231613159e-01 -1.631589233875274658e-01 -8.061088621616363525e-02 -1.912775784730911255e-01 2.184355445206165314e-02 -2.198991030454635620e-01 1.764388680458068848e-01 -1.734026968479156494e-01 -7.476124912500381470e-02 1.104347631335258484e-01 -1.736858338117599487e-01 -2.499789297580718994e-01 2.538345456123352051e-01 2.386454679071903229e-02 -2.039375901222229004e-01
1.111052781343460083e-01 2.300567924976348877e-01 -4.274846240878105164e-02 -4.486076906323432922e-02 3.144630789756774902e-01 1.283687353134155273e-01 1.611228734254837036e-01 9.856989234685897827e-02 8.705461770296096802e-02 8.963183313608169556e-02 1.333465129137039185e-01 -1.409921795129776001e-01 -1.345501095056533813e-01 1.079607084393501282e-01 3.941065073013305664e-01 6.716867536306381226e-02 1.842773407697677612e-01 -3.680320084095001221e-02 -8.912368118762969971e-02 2.082255929708480835e-01 5.154749378561973572e-02 -2.485969364643096924e-01 3.282555937767028809e-02 2.488409131765365601e-01 -2.762119844555854797e-02 -2.529419362545013428e-01 -1.324627548456192017e-01 3.314649462699890137e-01 -1.720535010099411011e-01 2.776220142841339111e-01 -1.449653506278991699e-01 -5.535829439759254456e-02
-8.226514607667922974e-02 2.083358168601989746e-01 1.695486009120941162e-01 -2.082888968288898468e-02 9.024056047201156616e-02 1.451797932386398315e-01 1.588190346956253052e-01 -4.668999463319778442e-03 3.019354045391082764e-01 -2.538150548934936523e-01 -2.568103373050689697e-01 -2.477132230997085571e-01 1.311955749988555908e-01 -4.037531465291976929e-02 1.997475028038024902e-01 1.550401002168655396e-01 -8.804252371191978455e-03 2.578797191381454468e-02 -3.072785139083862305e-01 -9.828167408704757690e-02 -7.264099270105361938e-02 -3.361480236053466797e-01 -2.495008986443281174e-03 -1.140872836112976074e-01 -2.377655506134033203e-01 7.104967720806598663e-03 7.451664656400680542e-02 3.333363234996795654e-01 -1.528390944004058838e-01 2.398612499237060547e-01 -8.454591780900955200e-02 -5.564755573868751526e-02
-3.319844603538513184e-01 1.475496739149093628e-01 -1.801569610834121704e-01 1.966298967599868774e-01 1.367521882057189941e-01 7.564773410558700562e-02 2.937861345708370209e-02 -8.224371820688247681e-02 3.260936439037322998e-01 -1.778055131435394287e-01 2.545781806111335754e-02 -1.892540007829666138e-01 1.545960456132888794e-01 2.265636026859283447e-01 1.373165547847747803e-01 -4.526289403438568115e-01 6.091537885367870331e-03 2.700538933277130127e-01 -1.333795040845870972e-01 -2.150465035811066628e-03 4.673017188906669617e-02 -1.525969952344894409e-01 1.090985983610153198e-01 1.456033736467361450e-01 -2.189287990331649780e-01 -1.137657240033149719e-01 -8.669365942478179932e-02 5.847770348191261292e-02 3.582137450575828552e-02 1.510179787874221802e-01 -2.038092464208602905e-01 -6.854718178510665894e-02
2.477680891752243042e-01 8.374387025833129883e-02 9.721553325653076172e-02 5.226647946983575821e-03 3.578599691390991211e-01 5.032104253768920898e-02 3.927144408226013184e-02 -7.287573069334030151e-02 3.038463294506072998e-01 -4.035688638687133789e-01 -2.883079349994659424e-01 -1.701224148273468018e-01 2.167789340019226074e-01 1.094641312956809998e-01 5.239328835159540176e-03 4.566555470228195190e-02 -1.099908351898193359e-01 -2.628356218338012695e-02 -1.240381672978401184e-01 1.801962107419967651e-01 -1.264094114303588867e-01 7.870652526617050171e-02 1.072195693850517273e-01 1.735308021306991577e-01 -1.282277852296829224e-01 9.520361199975013733e-03 -1.239128634333610535e-01 2.957822680473327637e-01 -2.519932091236114502e-01 1.915536522865295410e-01 -5.728974565863609314e-02 9.513489902019500732e-02
-1.838437020778656006e-01 -1.391929835081100464e-01 1.912643462419509888e-01 3.384624421596527100e-01 2.724001407623291016e-01 1.429009437561035156e-01 7.924184203147888184e-02 2.387769520282745361e-01 3.295016884803771973e-01 1.328081786632537842e-01 3.439879789948463440e-02 -8.006649464368820190e-02 -3.762832656502723694e-02 -1.692733615636825562e-01 2.207265049219131470e-01 -2.887912690639495850e-01 -1.184927821159362793e-01 1.763220280408859253e-01 -1.113379523158073425e-01 4.198195785284042358e-02 -1.223730519413948059e-01 7.667366415262222290e-02 -4.041358828544616699e-02 1.634303778409957886e-01 -7.909028790891170502e-03 3.779825568199157715e-02 4.827801138162612915e-02 7.728067040443420410e-02 -1.430614739656448364e-01 -1.528378427028656006e-01 -2.577272355556488037e-01 -3.365255296230316162e-01
-1.722465306520462036e-01 2.881300151348114014e-01 6.545787304639816284e-02 5.234298110008239746e-02 1.653389334678649902e-01 9.899143874645233154e-02 2.429718524217605591e-01 6.143674254417419434e-02 1.908641010522842407e-01 -1.578998416662216187e-01 -7.820760458707809448e-02 -3.851000964641571045e-01 1.785039454698562622e-01 2.807458341121673584e-01 1.287074387073516846e-01 -2.593371868133544922e-01 4.480685573071241379e-03 1.541533321142196655e-01 1.439071595668792725e-01 -7.950092852115631104e-02 2.733421027660369873e-01 -2.330123446881771088e-02 1.202010735869407654e-01 1.976175755262374878e-01 -2.442524433135986328e-01 -1.484326273202896118e-01 -1.328473985195159912e-01 1.478251516819000244e-01 -1.461755782365798950e-01 1.027970165014266968e-01 -1.537012606859207153e-01 -1.171961873769760132e-01
-1.267407685518264771e-01 2.642033100128173828e-01 1.352672278881072998e-01 1.104260832071304321e-01 4.864694476127624512e-01 -8.168345689773559570e-02 5.549218505620956421e-02 4.520764201879501343e-02 2.496465146541595459e-01 6.865126639604568481e-02 1.345113068819046021e-01 -4.046046137809753418e-01 8.002320677042007446e-02 -9.644906967878341675e-02 1.892106086015701294e-01 -1.815582662820816040e-01 -3.202491998672485352e-02 7.616646587848663330e-02 3.117993846535682678e-02 -3.519998490810394287e-02 1.004888117313385010e-01 3.298081830143928528e-02 3.012192435562610626e-02 2.820261120796203613e-01 -1.287806630134582520e-01 -4.848538339138031006e-02 5.912205204367637634e-02 7.605617493391036987e-02 -1.551863700151443481e-01 1.538096517324447632e-01 -3.496724367141723633e-01 -5.471241474151611328e-02
-1.439493894577026367e-01 7.587805390357971191e-02 3.746429383754730225e-01 1.261817961931228638e-01 2.703940868377685547e-01 -4.596921056509017944e-02 6.460893899202346802e-02 1.131273210048675537e-01 2.186875939369201660e-01 -1.555129885673522949e-01 1.490883678197860718e-01 -1.731304079294204712e-01 1.129256784915924072e-01 -1.839596331119537354e-01 2.028303146362304688e-01 -2.309534698724746704e-01 -3.878614632412791252e-03 4.367350786924362183e-02 -1.681647449731826782e-01 1.894848048686981201e-01 -1.756179779767990112e-01 1.666603535413742065e-01 9.313867241144180298e-02 2.263303995132446289e-01 -2.026025205850601196e-01 5.322810728102922440e-03 -6.434118002653121948e-02 3.774796426296234131e-02 3.872494399547576904e-02 -1.119885519146919250e-01 -1.953391730785369873e-01 -4.198780357837677002e-01
-1.879229098558425903e-01 1.086555570363998413e-01 4.974381625652313232e-02 2.693922072649002075e-02 3.406884372234344482e-01 1.988782435655593872e-01 2.833677530288696289e-01 -7.714699953794479370e-02 4.047666490077972412e-01 -7.165613770484924316e-02 -5.031036585569381714e-02 -1.637303084135055542e-01 -8.046175539493560791e-02 1.385977026075124741e-02 -3.636087849736213684e-02 -8.556747436523437500e-02 -2.492664009332656860e-01 -1.145468559116125107e-02 -2.872920930385589600e-01 1.979593187570571899e-01 -4.164472818374633789e-01 -9.112113714218139648e-02 1.283661127090454102e-01 8.494619280099868774e-02 -4.083446040749549866e-02 -2.733799815177917480e-02 -1.175166890025138855e-01 2.008467763662338257e-01 -1.107199490070343018e-01 1.522000730037689209e-01 -5.962026864290237427e-02 9.608174860477447510e-02
-5.227747187018394470e-02 -1.765096634626388550e-01 -1.201566159725189209e-01 2.455783039331436157e-01 3.068515956401824951e-01 1.359450668096542358e-01 -6.749609857797622681e-02 6.103596091270446777e-02 1.246749237179756165e-01 -4.511966928839683533e-02 -3.276881575584411621e-01 -4.790840670466423035e-03 -1.395492106676101685e-01 -8.359300345182418823e-02 1.963931322097778320e-01 -2.562346160411834717e-01 7.525582611560821533e-02 1.514590382575988770e-01 -1.646535694599151611e-01 5.918064713478088379e-02 -1.117688864469528198e-01 2.954818606376647949e-01 -8.665987849235534668e-02 1.344345360994338989e-01 -3.164114654064178467e-01 -8.609891682863235474e-02 6.994564831256866455e-02 -3.562981262803077698e-02 -3.734952211380004883e-01 2.090536803007125854e-01 -1.116835922002792358e-01 -1.442479044198989868e-01
-1.549612432718276978e-01 7.778560370206832886e-02 7.488597184419631958e-03 2.294658273458480835e-01 2.803374230861663818e-01 -2.169076800346374512e-01 -8.622952550649642944e-02 -2.264800071716308594e-01 3.540617227554321289e-01 -2.152185738086700439e-01 -8.688993752002716064e-03 -2.874252796173095703e-01 -1.073678582906723022e-01 -8.301206678152084351e-02 3.075780570507049561e-01 -2.566371858119964600e-01 9.188374876976013184e-02 -1.031771078705787659e-01 -2.312433347105979919e-02 -2.392880618572235107e-02 -2.003160268068313599e-01 8.235844224691390991e-02 7.184700667858123779e-02 -1.882289350032806396e-02 -2.795692086219787598e-01 1.929187923669815063e-01 2.912243641912937164e-02 -2.121974676847457886e-01 -2.518660426139831543e-01 -4.146636277437210083e-02 1.498514972627162933e-02 -1.875019073486328125e-02
-2.128143310546875000e-01 1.854777932167053223e-01 1.679276376962661743e-01 1.993915289640426636e-01 2.509457468986511230e-01 -1.406472921371459961e-01 2.593097686767578125e-01 5.884011834859848022e-02 1.864888966083526611e-01 -7.945131510496139526e-02 -2.313874289393424988e-02 -3.036275207996368408e-01 -2.931672520935535431e-02 2.704676091670989990e-01 -1.276159286499023438e-02 -3.106748461723327637e-01 -8.039621263742446899e-02 2.799355685710906982e-01 1.040680706501007080e-01 7.016515731811523438e-02 3.776969015598297119e-02 -6.934639066457748413e-02 9.874150156974792480e-02 1.973115205764770508e-01 -2.829993963241577148e-01 -1.980208009481430054e-01 -2.120507657527923584e-01 1.443107426166534424e-01 -1.353214085102081299e-01 -1.420762687921524048e-01 -6.758219748735427856e-02 -1.035748869180679321e-01
-2.147625088691711426e-01 4.376825690269470215e-02 2.008558958768844604e-01 1.274378746747970581e-01 4.117707535624504089e-02 6.146463006734848022e-02 -1.309159845113754272e-01 -3.491195291280746460e-02 1.406804174184799194e-01 -1.779733896255493164e-01 -3.413987755775451660e-01 -2.606102228164672852e-01 2.579267323017120361e-01 -2.553955316543579102e-01 3.539911806583404541e-01 -6.608906667679548264e-03 7.615026086568832397e-02 1.176802963018417358e-01 -3.639270961284637451e-01 7.991891354322433472e-03 -3.656502068042755127e-02 -5.475565791130065918e-02 -4.672723263502120972e-02 1.764402240514755249e-01 -1.947707682847976685e-01 -7.072203606367111206e-02 1.309091299772262573e-01 -1.624686568975448608e-01 -1.200558152049779892e-02 -7.346893195062875748e-03 3.177419006824493408e-01 -3.272779285907745361e-02
-6.145610939711332321e-03 -2.442203834652900696e-02 3.005646765232086182e-01 2.189872786402702332e-02 4.891676306724548340e-01 3.683692542836070061e-03 -2.222652733325958252e-02 2.446970641613006592e-01 2.550693452358245850e-01 -1.440602093935012817e-01 1.288985162973403931e-01 5.063473433256149292e-02 5.948476493358612061e-03 -3.960085567086935043e-03 1.548418402671813965e-01 2.866923995316028595e-02 9.268330037593841553e-02 6.256224960088729858e-02 1.247610896825790405e-01 -2.670553885400295258e-02 -2.259726226329803467e-01 1.939774304628372192e-01 9.132110327482223511e-02 2.949548065662384033e-01 5.609060823917388916e-02 -2.159833014011383057e-01 -2.540001571178436279e-01 -3.904370591044425964e-02 -2.215012758970260620e-01 -4.348153248429298401e-02 6.339438259601593018e-02 -3.088966608047485352e-01
-3.429383039474487305e-01 7.064303010702133179e-02 3.520976901054382324e-01 1.439454853534698486e-01 2.923256158828735352e-01 -9.794040024280548096e-02 -2.825602144002914429e-02 3.126273676753044128e-02 1.592124104499816895e-01 5.577157065272331238e-02 2.257974147796630859e-01 -1.291473507881164551e-01 2.740652486681938171e-02 1.911144405603408813e-01 1.003899723291397095e-01 3.066347353160381317e-02 1.169621720910072327e-01 1.824510544538497925e-01 8.545058220624923706e-02 2.652118206024169922e-01 -2.948426604270935059e-01 2.038202285766601562e-01 1.000278815627098083e-01 1.570960134267807007e-01 -7.862479984760284424e-02 -9.109694510698318481e-02 -6.070646643638610840e-02 1.987577229738235474e-01 -2.112007588148117065e-01 9.208322316408157349e-02 2.472735643386840820e-01 -1.783356070518493652e-01
-7.059047371149063110e-02 -6.340980529785156250e-02 1.604311317205429077e-01 1.022246479988098145e-01 4.837641716003417969e-01 -1.653603464365005493e-02 -4.368948936462402344e-02 6.990611553192138672e-02 3.787941485643386841e-02 -1.186843886971473694e-01 1.866834014654159546e-01 -9.506706148386001587e-03 -1.341602355241775513e-01 8.826146274805068970e-02 2.286417633295059204e-01 -5.995643511414527893e-02 -2.161676883697509766e-01 5.330415442585945129e-03 -8.886726945638656616e-02 1.595699787139892578e-01 -2.564740777015686035e-01 2.451281994581222534e-01 8.203037828207015991e-02 2.907356023788452148e-01 1.584351211786270142e-01 -1.932777911424636841e-01 -1.358450483530759811e-02 -5.965300649404525757e-02 -3.548680245876312256e-01 -1.588230580091476440e-02 1.529565155506134033e-01 -2.618559598922729492e-01
-1.794312149286270142e-01 2.519726157188415527e-01 8.446746319532394409e-02 -2.790507972240447998e-01 2.604590356349945068e-01 1.170592531561851501e-01 1.117307916283607483e-01 -1.007503569126129150e-01 1.598401963710784912e-01 -3.603842258453369141e-01 -1.798680871725082397e-01 -2.034657821059226990e-02 3.229331076145172119e-01 -2.649885788559913635e-02 1.628775894641876221e-01 3.624817356467247009e-02 1.157822180539369583e-02 7.858137041330337524e-02 -2.649836428463459015e-02 -2.824974060058593750e-02 -1.385824084281921387e-01 3.442087396979331970e-02 1.953805238008499146e-01 7.559713721275329590e-02 -2.143644243478775024e-01 -3.878953754901885986e-01 2.992310747504234314e-02 -1.156596317887306213e-01 -1.529414355754852295e-01 2.535672783851623535e-01 1.444015055894851685e-01 5.288114026188850403e-02
-3.407535851001739502e-01 1.821995377540588379e-01 -4.968687519431114197e-02 2.160146385431289673e-01 1.395903825759887695e-01 1.785390526056289673e-01 1.999943703413009644e-01 -1.501304470002651215e-02 3.767804801464080811e-01 -1.700742542743682861e-02 -2.164728045463562012e-01 -8.336361497640609741e-02 2.231808565557003021e-02 -2.274495363235473633e-02 -6.020011752843856812e-02 1.852281689643859863e-01 -9.573375433683395386e-02 -1.477642506361007690e-01 -2.679492235183715820e-01 1.369646340608596802e-01 -4.083110690116882324e-01 6.289984285831451416e-02 -1.438829749822616577e-01 6.445353501476347446e-04 -8.920969814062118530e-02 1.304821819067001343e-01 -5.868768692016601562e-02 7.666820287704467773e-02 -2.338585406541824341e-01 2.633519172668457031e-01 -1.346914749592542648e-02 -5.914894863963127136e-02
8.314123004674911499e-02 -1.882458925247192383e-01 -2.373949997127056122e-02 2.274749130010604858e-01 2.434675991535186768e-01 2.035035043954849243e-01 1.177433133125305176e-01 1.537532359361648560e-01 1.703145354986190796e-01 -4.280724823474884033e-01 -2.759023308753967285e-01 8.280947804450988770e-02 2.858946844935417175e-02 -1.683757640421390533e-02 3.284079432487487793e-01 1.223010271787643433e-01 2.275962233543395996e-01 -5.989588052034378052e-02 -8.374819159507751465e-02 3.107743337750434875e-02 -1.811625212430953979e-01 1.482465565204620361e-01 -2.433595061302185059e-01 3.488724306225776672e-02 -2.131700515747070312e-02 -2.292111217975616455e-01 3.464104607701301575e-02 -5.137547105550765991e-02 -2.612693905830383301e-01 6.161539256572723389e-02 -1.580781042575836182e-01 -1.245905607938766479e-01
1.405287533998489380e-01 -2.426486462354660034e-02 6.723475456237792969e-02 2.086505293846130371e-01 1.628986299037933350e-01 -5.703327059745788574e-02 -2.649771794676780701e-02 -6.076127663254737854e-02 4.145947098731994629e-01 -2.490020096302032471e-01 -2.583009600639343262e-01 -1.062828376889228821e-01 -4.128906875848770142e-02 -1.006925329566001892e-01 3.072611093521118164e-01 -1.211209967732429504e-01 -1.065764427185058594e-01 7.406104356050491333e-02 -2.151792943477630615e-01 2.409554868936538696e-01 -1.046201661229133606e-01 -5.304661393165588379e-02 -3.490503728389739990e-01 -1.274059265851974487e-01 -2.108593136072158813e-01 -1.132710948586463928e-01 -3.083327412605285645e-01 -2.117747627198696136e-02 -1.176788061857223511e-01 8.641336858272552490e-02 -1.280747056007385254e-01 3.214754909276962280e-02
-2.882345914840698242e-01 -1.886075437068939209e-01 1.982382982969284058e-01 -3.126858547329902649e-02 8.196752518415451050e-02 2.012705802917480469e-01 2.052514851093292236e-01 6.702759116888046265e-02 2.969481050968170166e-01 8.645084686577320099e-03 -1.080582961440086365e-01 2.063084542751312256e-01 2.058778330683708191e-02 -3.803701326251029968e-02 1.269719898700714111e-01 -9.010212868452072144e-02 -8.457770198583602905e-02 1.186120733618736267e-01 -1.977469474077224731e-01 4.340107366442680359e-02 -2.606753706932067871e-01 -4.195118322968482971e-02 -7.045636326074600220e-02 3.307312726974487305e-01 -2.863185703754425049e-01 -2.422450631856918335e-01 1.236938014626502991e-01 2.905976176261901855e-01 -7.131523638963699341e-02 1.569772362709045410e-01 -1.940068602561950684e-01 1.567671447992324829e-01
5.347663909196853638e-02 1.932200640439987183e-01 2.928421497344970703e-01 2.516355365514755249e-02 2.940514981746673584e-01 4.130671173334121704e-02 -5.838603898882865906e-02 -2.114411210641264915e-03 2.815752029418945312e-01 -6.518199108541011810e-03 1.055018138140439987e-02 2.684208154678344727e-01 8.895424194633960724e-03 -8.297640830278396606e-02 1.229925975203514099e-01 -2.237652391195297241e-01 6.892166286706924438e-02 -1.686915308237075806e-01 -2.356557548046112061e-01 9.697914868593215942e-02 -2.192099951207637787e-02 2.743301689624786377e-01 -2.926470339298248291e-02 2.722344696521759033e-01 -1.289480328559875488e-01 -2.698067128658294678e-01 3.553814440965652466e-02 9.537077695131301880e-02 -6.986246258020401001e-02 1.058851107954978943e-01 7.064159959554672241e-02 -4.341249763965606689e-01
-2.204033732414245605e-01 3.349489569664001465e-01 1.529163271188735962e-01 1.551458537578582764e-01 3.739592134952545166e-01 -1.176297515630722046e-01 2.278025150299072266e-01 -7.938590832054615021e-03 2.696138322353363037e-01 -9.057785570621490479e-02 -4.134732484817504883e-02 -1.531800627708435059e-01 4.951187223196029663e-02 -5.087976157665252686e-02 2.070639133453369141e-01 -3.922185301780700684e-01 -3.948929533362388611e-02 2.684335410594940186e-01 -5.687252432107925415e-02 1.404288876801729202e-02 1.996810883283615112e-01 -2.029926478862762451e-01 -8.727826178073883057e-02 6.256865710020065308e-02 -1.997050791978836060e-01 -1.384194791316986084e-01 2.287942916154861450e-02 5.965983867645263672e-02 6.718090735375881195e-03 -3.548807650804519653e-02 -1.805553436279296875e-01 -1.078409701585769653e-01
-7.208300381898880005e-02 -1.148993801325559616e-02 1.393174380064010620e-01 2.853298187255859375e-01 3.771704733371734619e-01 1.723597198724746704e-01 -2.155516594648361206e-01 -6.599464267492294312e-02 9.304320067167282104e-02 -2.709755897521972656e-01 -1.375708132982254028e-01 -9.597255848348140717e-03 3.733700811862945557e-01 1.032130718231201172e-01 1.595950573682785034e-01 1.823524236679077148e-01 -2.793360734358429909e-03 4.649941623210906982e-02 -5.694969743490219116e-02 4.399392008781433105e-02 -3.995912373065948486e-01 6.758020818233489990e-02 -1.018651649355888367e-01 -1.020944491028785706e-01 -2.344544678926467896e-01 -1.476435512304306030e-01 7.609801739454269409e-02 1.574385464191436768e-01 -1.940338760614395142e-01 1.120592206716537476e-01 -5.638301372528076172e-02 -8.979318290948867798e-02
-1.691701561212539673e-01 1.704354025423526764e-02 2.937647998332977295e-01 1.240138262510299683e-01 4.084438383579254150e-01 -4.846967384219169617e-02 -4.076650738716125488e-02 1.376730799674987793e-01 2.443671971559524536e-01 -2.639955878257751465e-01 9.491980075836181641e-02 2.077307254076004028e-01 4.740071482956409454e-03 9.954488277435302734e-02 1.778731197118759155e-01 -6.986673921346664429e-02 -7.104235887527465820e-02 6.992857158184051514e-02 -5.876250937581062317e-02 1.066228672862052917e-01 -3.408473730087280273e-01 1.668767184019088745e-01 1.426219642162322998e-01 1.413409113883972168e-01 8.822588622570037842e-02 -1.771086305379867554e-01 -2.681358903646469116e-02 8.115506172180175781e-02 -1.950058639049530029e-01 -9.925214946269989014e-02 -2.589885331690311432e-02 -3.840478062629699707e-01
-3.279510512948036194e-02 1.019247472286224365e-01 1.583912670612335205e-01 1.260071992874145508e-01 1.306578218936920166e-01 2.379415631294250488e-01 -5.857285112142562866e-02 -2.189976535737514496e-02 6.149757653474807739e-02 -1.742324382066726685e-01 8.593621104955673218e-02 -2.725471854209899902e-01 1.429355889558792114e-01 2.125367522239685059e-01 1.570271104574203491e-01 -1.170989945530891418e-01 2.112637311220169067e-01 1.108041256666183472e-01 -1.128024086356163025e-01 2.022307515144348145e-01 -1.627020388841629028e-01 9.660989046096801758e-02 2.567620947957038879e-02 3.008690178394317627e-01 4.366332665085792542e-03 2.521083950996398926e-01 -6.310457736253738403e-02 1.685928367078304291e-02 -2.768441736698150635e-01 7.178785651922225952e-02 -1.752000674605369568e-02 -5.125702023506164551e-01
-1.285992711782455444e-01 2.755048871040344238e-01 5.086133629083633423e-02 9.491116553544998169e-02 1.363279223442077637e-01 3.156265914440155029e-01 2.268665283918380737e-01 1.142005324363708496e-01 3.721681833267211914e-01 -2.791347503662109375e-01 -1.196439191699028015e-01 -8.178507536649703979e-02 -4.905075300484895706e-03 1.227862387895584106e-02 3.140182793140411377e-01 2.523651123046875000e-01 -1.679583801887929440e-03 -4.199721291661262512e-02 -1.906307041645050049e-01 -5.037499964237213135e-02 -9.040173888206481934e-02 -1.667267978191375732e-01 -6.724882125854492188e-02 9.102833271026611328e-02 3.320849686861038208e-02 -2.887260913848876953e-01 5.031616240739822388e-02 -8.897220715880393982e-03 6.171681359410285950e-02 3.078415095806121826e-01 1.898195445537567139e-01 4.735951125621795654e-02
-4.908984899520874023e-02 2.974981442093849182e-02 1.588337868452072144e-01 -6.592309474945068359e-02 4.598242342472076416e-01 3.607256338000297546e-02 1.113733649253845215e-01 4.762306809425354004e-02 3.556622266769409180e-01 -1.246027424931526184e-01 -7.691243290901184082e-02 4.865502566099166870e-02 -7.514040172100067139e-02 2.406644225120544434e-01 1.898842304944992065e-01 -3.385330364108085632e-02 1.851318478584289551e-01 1.310934871435165405e-01 -2.078221738338470459e-01 2.485905587673187256e-01 -1.385721415281295776e-01 2.216249108314514160e-01 -3.871154785156250000e-02 1.692665368318557739e-01 -1.489463634788990021e-02 2.411623895168304443e-01 2.092143744230270386e-01 2.719213664531707764e-01 -2.384431101381778717e-02 1.670442707836627960e-02 -1.342958211898803711e-01 -1.968644261360168457e-01
-2.493913024663925171e-01 -2.172880470752716064e-01 -5.770707502961158752e-02 2.990754880011081696e-02 3.237392008304595947e-01 2.675012052059173584e-01 -2.563445887062698603e-04 2.923589758574962616e-02 2.785441279411315918e-01 -1.962492763996124268e-01 2.139994055032730103e-01 7.281790673732757568e-02 -1.284609735012054443e-01 -1.322027742862701416e-01 3.293925821781158447e-01 1.181535348296165466e-01 -2.517262101173400879e-01 4.553663730621337891e-02 -5.789647251367568970e-02 -1.409574002027511597e-01 -1.021407917141914368e-01 -1.670630276203155518e-01 8.119474165141582489e-03 3.200044631958007812e-01 1.057780161499977112e-01 -1.227179914712905884e-01 -1.323713511228561401e-01 1.722496002912521362e-01 -2.017873227596282959e-01 -1.525799483060836792e-01 1.320895254611968994e-01 3.389326855540275574e-02
-1.019247844815254211e-01 1.284835934638977051e-01 1.126617565751075745e-01 1.375050991773605347e-01 -6.891126744449138641e-03 -1.038281396031379700e-01 1.151470392942428589e-01 1.000905185937881470e-01 3.375688791275024414e-01 4.356713965535163879e-02 2.488783560693264008e-02 -3.686369359493255615e-01 -6.380075961351394653e-02 -9.992466121912002563e-02 1.750877201557159424e-01 -1.012366637587547302e-01 6.697738077491521835e-03 2.708944082260131836e-01 -5.573436245322227478e-02 -7.986455410718917847e-02 -2.618527971208095551e-02 -2.897982001304626465e-01 -1.933790743350982666e-01 3.939168453216552734e-01 -1.725457906723022461e-01 8.039388060569763184e-02 -4.484495520591735840e-02 9.092569351196289062e-02 -2.110029160976409912e-01 1.335564404726028442e-01 -2.746891677379608154e-01 -2.357951104640960693e-01
1.669383645057678223e-01 5.793445557355880737e-02 1.272617727518081665e-01 2.907729744911193848e-01 2.254568636417388916e-01 1.678105741739273071e-01 -8.927506208419799805e-02 5.016005411744117737e-02 2.152322828769683838e-01 -1.294968184083700180e-02 1.633759438991546631e-01 -2.417482882738113403e-01 3.873058781027793884e-02 3.772165998816490173e-02 3.176140189170837402e-01 1.417338699102401733e-01 1.115906909108161926e-01 -8.626125007867813110e-02 5.233184993267059326e-02 1.598630994558334351e-01 -9.239400178194046021e-02 1.260205358266830444e-01 2.356949821114540100e-02 9.723231941461563110e-02 -1.822361946105957031e-01 1.562827676534652710e-01 1.741319149732589722e-02 2.209924608469009399e-01 -2.801109552383422852e-01 1.891303993761539459e-02 -1.849227696657180786e-01 -4.697122275829315186e-01
-2.948451936244964600e-01 2.004499919712543488e-02 -6.736174970865249634e-02 5.572149157524108887e-02 1.968437805771827698e-02 1.446417123079299927e-01 6.537882983684539795e-02 -1.380014419555664062e-01 2.463042438030242920e-01 -2.207077145576477051e-01 2.618001997470855713e-01 -3.098400533199310303e-01 6.964536383748054504e-03 1.100159287452697754e-01 3.519139289855957031e-01 -1.639597266912460327e-01 -1.361889182589948177e-03 -1.037445738911628723e-01 -3.625728785991668701e-01 -1.643088907003402710e-01 -3.149362802505493164e-01 -1.092043370008468628e-01 -9.452801942825317383e-02 -9.925518184900283813e-02 -6.999187916517257690e-02 -2.698643803596496582e-01 -8.739910274744033813e-02 4.795680195093154907e-02 -1.698588132858276367e-01 -1.106277946382761002e-02 7.776948064565658569e-02 4.234354943037033081e-02
-2.364760935306549072e-01 3.311324119567871094e-02 4.251392185688018799e-02 1.307145804166793823e-01 1.528529226779937744e-01 2.550760209560394287e-01 8.029813319444656372e-02 -2.545532286167144775e-01 1.367041915655136108e-01 -2.431609183549880981e-01 -3.926778137683868408e-01 7.881645113229751587e-02 1.403222531080245972e-01 9.125411510467529297e-03 2.931073904037475586e-01 1.822239756584167480e-01 1.524638757109642029e-02 -3.833528980612754822e-02 -1.514001041650772095e-01 -8.739891648292541504e-02 -7.065271586179733276e-02 -2.896075546741485596e-01 -2.233130037784576416e-01 -4.057348147034645081e-02 -2.058912962675094604e-01 -1.683979332447052002e-01 -3.545702248811721802e-02 1.944131702184677124e-01 -7.560015469789505005e-02 2.193846926093101501e-02 -2.099784463644027710e-01 -2.336008250713348389e-01
1.127628609538078308e-01 1.358930766582489014e-01 1.320651024580001831e-01 -2.528259754180908203e-01 5.627062916755676270e-02 1.188838332891464233e-01 1.006476879119873047e-01 2.554625645279884338e-02 2.661642134189605713e-01 -1.321626305580139160e-01 -1.075221523642539978e-01 1.333808153867721558e-01 5.127706006169319153e-02 -1.188334636390209198e-02 3.073154687881469727e-01 -7.490428537130355835e-02 -2.163111865520477295e-01 3.552431762218475342e-01 -3.865942731499671936e-02 1.404904425144195557e-01 -3.494322896003723145e-01 9.808376431465148926e-02 5.778881907463073730e-02 -2.869731001555919647e-02 -2.697757482528686523e-01 1.435216609388589859e-02 -4.145323112607002258e-02 1.721303462982177734e-01 -3.145690262317657471e-01 1.556212604045867920e-01 -7.771767675876617432e-02 -2.742930948734283447e-01
5.947228148579597473e-02 -2.182190120220184326e-02 3.466596305370330811e-01 1.137521490454673767e-01 3.659168481826782227e-01 -2.552158534526824951e-01 -1.306948810815811157e-01 1.156344786286354065e-01 2.154707610607147217e-01 -2.615004964172840118e-02 1.089594364166259766e-01 1.803530752658843994e-01 1.837207525968551636e-01 -3.379429131746292114e-02 2.659035027027130127e-01 5.152244120836257935e-02 -5.169970542192459106e-02 -7.520287483930587769e-02 -2.013112753629684448e-01 1.488036811351776123e-01 -2.144399583339691162e-01 -2.851301059126853943e-02 -8.100484311580657959e-02 2.387490123510360718e-01 2.562952041625976562e-02 -2.398544847965240479e-01 -1.812848001718521118e-01 2.468328028917312622e-01 -1.800297349691390991e-01 7.304336875677108765e-02 1.480411738157272339e-01 -2.015654444694519043e-01
-8.560093492269515991e-02 1.502644568681716919e-01 4.439386352896690369e-02 8.126791566610336304e-02 1.269384473562240601e-01 -1.975308917462825775e-02 3.691309690475463867e-02 1.135497987270355225e-01 2.466676980257034302e-01 -3.255038559436798096e-01 -3.767305612564086914e-01 -1.871099025011062622e-01 8.417106233537197113e-03 -3.945989906787872314e-02 2.378195077180862427e-01 -2.065989561378955841e-02 6.758192926645278931e-02 7.654426246881484985e-02 -4.241903722286224365e-01 7.929126173257827759e-02 -3.248827159404754639e-01 -5.560136213898658752e-02 -1.180533319711685181e-01 -1.388687938451766968e-01 -2.707380354404449463e-01 -2.939374744892120361e-01 -3.606614097952842712e-02 7.052172441035509109e-03 -1.067048683762550354e-01 -3.292260318994522095e-02 8.018578588962554932e-02 9.975284337997436523e-02
-1.382165104150772095e-01 1.632418185472488403e-01 -2.029142379760742188e-01 1.315966248512268066e-01 2.705936431884765625e-01 3.827555850148200989e-02 3.130629286170005798e-02 1.565178930759429932e-01 7.479489594697952271e-02 -2.500565350055694580e-01 -4.820181727409362793e-01 8.922237157821655273e-02 4.268043860793113708e-02 -1.069883555173873901e-01 1.983544081449508667e-01 1.497824210673570633e-02 1.673501878976821899e-01 3.482906892895698547e-02 -2.393112629652023315e-01 9.665665775537490845e-02 -2.086084038019180298e-01 -1.339807063341140747e-01 -1.929944455623626709e-01 -7.286248728632926941e-03 -9.023369103670120239e-02 -1.145502030849456787e-01 1.405788809061050415e-01 1.171495243906974792e-01 -3.065143823623657227e-01 9.888897091150283813e-02 -9.524238854646682739e-02 -2.686625421047210693e-01
-3.833338022232055664e-01 5.278880894184112549e-02 2.832994759082794189e-01 3.531240820884704590e-01 1.169047802686691284e-01 -1.532741077244281769e-02 -2.125469781458377838e-02 2.324585430324077606e-02 2.752539142966270447e-02 -1.793068647384643555e-01 2.349152863025665283e-01 -7.664135843515396118e-02 1.943569034337997437e-01 1.973574608564376831e-01 1.479328423738479614e-01 2.264520339667797089e-02 -1.986414566636085510e-02 -2.502015233039855957e-01 -2.224354743957519531e-01 -2.734886109828948975e-01 9.313412755727767944e-02 1.603262126445770264e-02 -5.533280316740274429e-03 -2.001278847455978394e-02 -8.876261115074157715e-02 -1.078774333000183105e-01 1.275576502084732056e-01 7.273312658071517944e-02 -3.991944491863250732e-01 1.148019284009933472e-01 -2.357986569404602051e-02 1.628807634115219116e-01
1.406771037727594376e-02 1.239486858248710632e-01 2.115942835807800293e-01 2.639835234731435776e-03 3.329130634665489197e-02 2.342393249273300171e-01 1.974419206380844116e-01 -2.929767407476902008e-02 2.526362836360931396e-01 -3.054060637950897217e-01 -4.488435573875904083e-03 -6.994354538619518280e-03 -1.404287759214639664e-02 6.263894494622945786e-03 2.496662139892578125e-01 8.059378713369369507e-02 -2.462898492813110352e-01 7.259071618318557739e-02 -2.968440055847167969e-01 3.581129312515258789e-01 -3.035023212432861328e-01 6.714288890361785889e-02 -1.432012617588043213e-01 -3.802431374788284302e-02 -3.734083473682403564e-02 -1.794216930866241455e-01 -1.234203055500984192e-01 -4.157495871186256409e-02 -3.164888918399810791e-01 1.134245097637176514e-01 -1.107776388525962830e-01 -2.022286951541900635e-01
-1.487018465995788574e-01 3.192132413387298584e-01 -3.960406780242919922e-02 1.048738695681095123e-02 4.170657694339752197e-01 5.384551361203193665e-02 1.830745041370391846e-01 6.085455417633056641e-03 2.007214277982711792e-01 -6.240851711481809616e-03 -4.826207458972930908e-02 -2.497020363807678223e-01 1.446236222982406616e-01 2.142814546823501587e-01 6.607867777347564697e-02 -4.082058668136596680e-01 1.675160042941570282e-02 5.849703401327133179e-02 7.127008587121963501e-02 -7.343252003192901611e-02 1.151711642742156982e-01 -6.989289075136184692e-02 4.529726132750511169e-02 2.095426172018051147e-01 -2.037944346666336060e-01 -1.055696904659271240e-01 -1.129765138030052185e-01 2.633653581142425537e-01 -2.036650180816650391e-01 2.172453887760639191e-02 -2.166719734668731689e-01 -1.381753832101821899e-01
-2.134643197059631348e-01 -5.265871062874794006e-02 3.084649443626403809e-01 4.440131485462188721e-01 2.380231916904449463e-01 -5.731343477964401245e-02 2.608756124973297119e-01 -5.038123205304145813e-02 2.028377205133438110e-01 -3.280858993530273438e-01 -1.045536249876022339e-01 -3.467545658349990845e-02 -4.212117195129394531e-02 -1.423458009958267212e-01 4.556062072515487671e-02 1.826954656280577183e-03 -1.831151992082595825e-01 1.009060740470886230e-01 3.497751802206039429e-02 -1.653851866722106934e-01 -1.885045766830444336e-01 1.730810254812240601e-01 1.801314353942871094e-01 1.397389471530914307e-01 3.993349149823188782e-02 -1.692156046628952026e-01 -2.332381308078765869e-01 1.644071787595748901e-01 5.253794416785240173e-02 -4.775643721222877502e-02 8.328866958618164062e-02 -1.743674278259277344e-01
4.305495321750640869e-02 8.990820497274398804e-02 2.293417304754257202e-01 7.900521159172058105e-03 3.040462732315063477e-01 1.763854175806045532e-01 -3.682117909193038940e-02 1.860876083374023438e-01 -1.282188743352890015e-01 -1.412792205810546875e-01 -8.173480629920959473e-02 1.421549264341592789e-02 1.142522841691970825e-01 -1.482479870319366455e-01 4.596101641654968262e-01 -1.446975767612457275e-01 2.826341986656188965e-02 2.162999808788299561e-01 -1.214431226253509521e-01 4.483167454600334167e-02 3.599368408322334290e-02 -9.557648748159408569e-02 -4.511370137333869934e-02 1.208155453205108643e-01 -2.169888764619827271e-01 8.919629454612731934e-02 -6.618374586105346680e-02 -8.275235444307327271e-02 -3.135319352149963379e-01 -1.507605612277984619e-01 -1.207453683018684387e-01 -4.172364473342895508e-01
1.124040335416793823e-01 2.099640369415283203e-01 1.287963241338729858e-01 8.948320150375366211e-02 8.302674442529678345e-02 -1.303797215223312378e-01 1.175130382180213928e-01 -1.436990201473236084e-01 2.868905663490295410e-01 -3.872054517269134521e-01 -1.167947724461555481e-01 -3.084257431328296661e-02 2.632995545864105225e-01 1.187913790345191956e-01 1.028907001018524170e-01 2.956758718937635422e-03 -4.085475206375122070e-02 -4.690475761890411377e-02 -1.797805875539779663e-01 1.347718685865402222e-01 2.057467959821224213e-02 -1.889321506023406982e-01 7.259207218885421753e-02 8.710722438991069794e-03 -2.494086325168609619e-01 -8.860772848129272461e-02 -1.606608740985393524e-02 9.595046937465667725e-02 -2.616805732250213623e-01 4.980382919311523438e-01 -1.192820742726325989e-01 -1.157081276178359985e-01
-1.239705383777618408e-01 3.031813502311706543e-01 7.072003930807113647e-02 2.535655200481414795e-01 3.092689514160156250e-01 -1.179756298661231995e-01 -4.625302553176879883e-02 -9.912403300404548645e-03 2.096072435379028320e-01 -2.496966570615768433e-01 6.101453304290771484e-02 -2.660413086414337158e-01 -8.702244609594345093e-02 3.415368497371673584e-02 1.669750511646270752e-01 -1.014169827103614807e-01 2.017836831510066986e-02 1.926559060811996460e-01 5.720693618059158325e-02 1.042831838130950928e-01 2.468891292810440063e-01 -1.745245158672332764e-01 -1.074743717908859253e-01 1.468571722507476807e-01 -3.583912849426269531e-01 -1.181406229734420776e-01 -1.145724114030599594e-02 1.922132372856140137e-01 -2.491156011819839478e-01 -5.227724090218544006e-02 -2.493250668048858643e-01 3.588170185685157776e-02
1.309865713119506836e-01 -1.395986080169677734e-01 1.217719614505767822e-01 2.412635684013366699e-01 3.193770945072174072e-01 1.933638006448745728e-02 1.911630183458328247e-01 -6.164101511240005493e-02 2.285954058170318604e-01 -1.071447730064392090e-01 -1.244877800345420837e-01 -9.822676330804824829e-02 7.387410849332809448e-02 -1.485844105482101440e-01 -2.786868065595626831e-02 -1.453453302383422852e-01 -1.002530306577682495e-01 2.011759877204895020e-01 1.133682206273078918e-01 -2.029001265764236450e-01 1.160238962620496750e-02 6.785494089126586914e-02 7.604724168777465820e-02 1.163698956370353699e-01 8.358346670866012573e-02 -3.255790472030639648e-01 -3.938519060611724854e-01 2.463988512754440308e-01 -2.246921360492706299e-01 2.712126970291137695e-01 9.140160679817199707e-02 -1.394898444414138794e-01
-1.638220697641372681e-01 2.081958763301372528e-02 1.937936991453170776e-01 -5.364446900784969330e-03 9.628794342279434204e-02 2.297034710645675659e-01 1.794763207435607910e-01 1.046810820698738098e-01 3.673880994319915771e-01 4.988891258835792542e-02 -2.822035253047943115e-01 3.263117000460624695e-02 -1.432809233665466309e-01 1.106311678886413574e-01 9.251657128334045410e-02 1.236206218600273132e-01 -2.310476005077362061e-01 -1.254741400480270386e-01 -2.575194239616394043e-01 6.866038590669631958e-02 -2.955743670463562012e-01 9.802484512329101562e-02 -4.565709456801414490e-02 1.754277497529983521e-01 -2.150125056505203247e-01 1.690936833620071411e-02 2.042142860591411591e-02 1.465831995010375977e-01 -2.963044941425323486e-01 2.896332144737243652e-01 1.753022521734237671e-02 2.115697562694549561e-01
-4.868543893098831177e-02 2.496773749589920044e-02 7.943011820316314697e-02 -6.777134537696838379e-02 2.063427865505218506e-01 -2.541949786245822906e-02 -1.390712335705757141e-02 -1.993463560938835144e-02 1.941873133182525635e-01 -2.954931743443012238e-02 -5.014844611287117004e-02 4.289346281439065933e-03 1.394696440547704697e-02 1.393624991178512573e-01 1.733893305063247681e-01 9.094577282667160034e-02 -2.161608040332794189e-01 3.711438477039337158e-01 -3.312516808509826660e-01 2.693741396069526672e-02 3.620870411396026611e-02 9.348484128713607788e-02 -2.177250236272811890e-01 2.345386333763599396e-02 -4.935967177152633667e-02 -5.529695153236389160e-01 1.466029137372970581e-01 1.092570722103118896e-01 -2.341932356357574463e-01 2.498360872268676758e-01 1.382590830326080322e-01 -1.107739135622978210e-01
-8.206271380186080933e-02 -1.391468793153762817e-01 1.606440395116806030e-01 1.157951951026916504e-01 4.581267833709716797e-01 9.626632928848266602e-02 1.333803981542587280e-01 1.871796324849128723e-02 3.799820318818092346e-02 6.700202077627182007e-02 1.050739735364913940e-01 5.107378587126731873e-02 2.931517064571380615e-01 5.170261487364768982e-02 4.137918353080749512e-01 -4.041218012571334839e-02 -5.351009778678417206e-03 7.358454167842864990e-02 -2.282230742275714874e-02 2.345793135464191437e-02 -1.005803123116493225e-01 3.191225528717041016e-01 5.587683990597724915e-02 2.069296687841415405e-01 6.100406404584646225e-03 3.645036369562149048e-02 1.306356638669967651e-01 1.233804747462272644e-01 -3.485473990440368652e-01 2.254308573901653290e-02 2.759338915348052979e-02 -3.090782761573791504e-01
-2.332649677991867065e-01 -2.728729546070098877e-01 -4.765070974826812744e-02 1.384834945201873779e-02 3.883861750364303589e-02 1.591883152723312378e-01 1.330380886793136597e-01 8.837174624204635620e-03 1.551577746868133545e-01 -2.080287188291549683e-01 -1.388364732265472412e-01 -9.938109666109085083e-02 1.835166662931442261e-01 2.025425136089324951e-01 1.194924488663673401e-01 3.276031091809272766e-02 -2.420762926340103149e-02 2.666112482547760010e-01 -1.675377488136291504e-01 7.874753326177597046e-02 -2.895728349685668945e-01 1.332588195800781250e-01 -3.591427952051162720e-02 1.598162800073623657e-01 -3.074519634246826172e-01 -5.463023856282234192e-02 2.423835247755050659e-01 4.115471541881561279e-01 -2.456524670124053955e-01 8.098205178976058960e-02 6.455936469137668610e-03 -1.026033163070678711e-01
-1.396753787994384766e-01 -2.158366739749908447e-01 1.498209685087203979e-01 -1.754069328308105469e-01 6.209955215454101562e-01 -1.727971285581588745e-01 1.060537621378898621e-01 -3.093393892049789429e-02 8.427393436431884766e-02 -1.740857511758804321e-01 -2.381438314914703369e-01 -9.772986918687820435e-02 -4.051557928323745728e-02 -1.218695566058158875e-02 1.469568163156509399e-02 -1.510885953903198242e-01 -1.294216364622116089e-01 -2.221353352069854736e-02 -1.007173508405685425e-01 -1.175682619214057922e-01 1.150167509913444519e-01 8.078195154666900635e-02 -2.739741653203964233e-02 3.093396127223968506e-01 -5.546912178397178650e-02 -1.578566282987594604e-01 1.600314229726791382e-01 2.170941419899463654e-02 -2.830775380134582520e-01 4.118212312459945679e-02 1.701049953699111938e-01 4.732958599925041199e-02
-6.677433848381042480e-02 1.697379797697067261e-01 3.062418401241302490e-01 -1.456675380468368530e-01 1.536702215671539307e-01 2.648085951805114746e-01 3.507923185825347900e-01 -7.046788185834884644e-02 1.549496203660964966e-01 -2.732067704200744629e-01 -9.475420415401458740e-02 -2.473472654819488525e-01 1.437701582908630371e-01 -1.425157934427261353e-01 1.473681479692459106e-01 8.867098391056060791e-02 -2.110948041081428528e-02 4.644012078642845154e-02 -3.385112881660461426e-01 -5.577328428626060486e-02 -1.811517924070358276e-01 -1.044394671916961670e-01 1.497715264558792114e-01 2.018918097019195557e-02 -2.153891175985336304e-01 -2.687299549579620361e-01 1.433890312910079956e-01 1.062476485967636108e-01 -1.755652874708175659e-01 -1.311746537685394287e-01 -6.894497573375701904e-02 -2.215800993144512177e-02
-4.348327219486236572e-02 -3.158224523067474365e-01 -7.982924580574035645e-02 1.536150276660919189e-01 2.764486968517303467e-01 1.526349931955337524e-01 -1.380515843629837036e-01 2.302658259868621826e-01 3.753884732723236084e-01 -1.725910156965255737e-01 -1.175559535622596741e-01 -2.734977900981903076e-01 -1.460064295679330826e-02 1.951150447130203247e-01 2.457264959812164307e-01 -2.747292220592498779e-01 -1.038540750741958618e-01 -3.425854071974754333e-02 -2.405461072921752930e-01 1.748673617839813232e-01 1.413256525993347168e-01 2.109195739030838013e-01 -1.765646934509277344e-01 -2.695804927498102188e-03 -7.869397848844528198e-02 -7.824449986219406128e-02 2.593461237847805023e-02 1.177584305405616760e-01 -1.670850813388824463e-01 6.542404741048812866e-02 -8.803626149892807007e-02 1.680794358253479004e-02
-2.047327309846878052e-01 3.663406968116760254e-01 -4.458113387227058411e-02 1.300780177116394043e-01 3.332342207431793213e-01 6.580584496259689331e-02 4.363247379660606384e-02 1.502669900655746460e-01 2.673625051975250244e-01 2.589179947972297668e-02 -4.500776156783103943e-02 -2.474334090948104858e-01 1.452200263738632202e-01 1.855876743793487549e-01 6.439536809921264648e-02 -3.569389581680297852e-01 9.655871242284774780e-02 2.876849472522735596e-01 8.014129102230072021e-02 4.375464096665382385e-02 5.838324502110481262e-02 -9.855020791292190552e-02 2.300557643175125122e-01 9.257162362337112427e-02 -1.020725965499877930e-01 -9.593985974788665771e-02 -1.414150446653366089e-01 2.654878497123718262e-01 -1.106073334813117981e-01 -3.852801164612174034e-03 1.146072223782539368e-01 -1.791591197252273560e-01
-5.364832654595375061e-02 -1.439020386897027493e-03 -1.730665415525436401e-01 2.924494743347167969e-01 2.417390048503875732e-01 -4.702208191156387329e-02 4.996986314654350281e-02 -1.164239272475242615e-01 3.040533363819122314e-01 4.439319670200347900e-02 9.170898795127868652e-02 -1.123717129230499268e-01 2.495930939912796021e-01 3.613274395465850830e-01 5.802574753761291504e-02 -2.082439661026000977e-01 3.269940018653869629e-01 1.501862406730651855e-01 -2.361312061548233032e-01 3.269846364855766296e-02 -2.031519263982772827e-02 9.008578211069107056e-02 3.886336833238601685e-02 1.159691810607910156e-01 -1.723881214857101440e-01 -3.039781153202056885e-01 1.795162213966250420e-03 8.942838758230209351e-02 -2.063266634941101074e-01 2.313273698091506958e-01 8.107064664363861084e-02 -8.558569103479385376e-02
-8.080565184354782104e-02 8.562857657670974731e-02 4.017026424407958984e-01 -3.354267030954360962e-02 2.177899628877639771e-01 2.825135551393032074e-02 -6.607771664857864380e-02 1.074108034372329712e-01 2.144143730401992798e-01 -2.128534577786922455e-02 9.293107688426971436e-02 -2.587100677192211151e-02 1.940793693065643311e-01 -1.549795120954513550e-01 3.051881194114685059e-01 -1.748425066471099854e-01 -7.843685895204544067e-02 -5.771786719560623169e-02 -1.636284291744232178e-01 1.120384112000465393e-01 -3.197989463806152344e-01 6.494233757257461548e-02 7.097143679857254028e-02 2.357376962900161743e-01 -3.589947819709777832e-01 2.944734133780002594e-02 -5.430069565773010254e-02 6.765795499086380005e-02 -6.591565907001495361e-02 -1.402108073234558105e-01 -1.736040115356445312e-01 -3.332649469375610352e-01
2.069558948278427124e-02 7.429605349898338318e-03 3.384050726890563965e-01 -9.170112013816833496e-02 1.435521394014358521e-01 2.023717164993286133e-01 -2.693437039852142334e-01 -9.218384325504302979e-02 2.968992590904235840e-01 -2.184373885393142700e-01 -2.131716609001159668e-01 9.364748001098632812e-02 5.063226073980331421e-02 -4.267061501741409302e-02 1.238747537136077881e-01 -2.231072336435317993e-01 6.082250177860260010e-02 -7.439687103033065796e-02 -1.334093660116195679e-01 8.294323459267616272e-03 -1.714249849319458008e-01 5.876246094703674316e-02 8.238951675593852997e-03 1.298583000898361206e-01 -1.578174717724323273e-02 -4.171660840511322021e-01 -3.254446387290954590e-01 1.512141805142164230e-02 -2.916467487812042236e-01 -7.556968927383422852e-02 -1.044319495558738708e-01 1.242417991161346436e-01
-1.466902792453765869e-01 2.350983023643493652e-01 1.295983940362930298e-01 1.666541397571563721e-01 3.924083411693572998e-01 -9.866254776716232300e-02 1.964868158102035522e-01 -9.823576360940933228e-02 2.525672018527984619e-01 -9.940464794635772705e-02 -2.344475127756595612e-02 -2.189275771379470825e-01 2.313420362770557404e-02 -6.838995218276977539e-02 1.777067631483078003e-01 -2.704166769981384277e-01 3.053775243461132050e-02 1.759994029998779297e-01 7.803035434335470200e-03 7.437817007303237915e-02 1.815736293792724609e-01 -2.951360642910003662e-01 1.363042555749416351e-02 4.630810022354125977e-02 -3.719033002853393555e-01 -5.194463208317756653e-02 -3.206660225987434387e-02 1.908141225576400757e-01 -1.547014862298965454e-01 4.275377094745635986e-02 -2.393033951520919800e-01 -1.149639189243316650e-01
4.856466501951217651e-02 7.215016055852174759e-03 2.740388512611389160e-01 4.995780065655708313e-03 2.963860034942626953e-01 6.827870011329650879e-02 -1.319865137338638306e-01 6.566116213798522949e-02 -3.865486383438110352e-02 -9.885167330503463745e-02 -5.368937924504280090e-02 -3.838697373867034912e-01 -1.706088632345199585e-01 -2.596905231475830078e-01 1.896522641181945801e-01 -1.816483736038208008e-01 2.984050214290618896e-01 -1.483409851789474487e-01 -1.877954453229904175e-01 -1.406359225511550903e-01 -6.790331006050109863e-02 1.666547060012817383e-01 -4.806686565279960632e-02 3.758131712675094604e-02 -1.167015060782432556e-01 -1.689456552267074585e-01 1.516287475824356079e-01 5.635637417435646057e-02 -4.198843836784362793e-01 6.250714510679244995e-02 -1.740688234567642212e-01 1.306906808167695999e-02
-1.462673842906951904e-01 3.241624236106872559e-01 1.583158373832702637e-01 2.506991326808929443e-01 3.748632669448852539e-01 -1.518471240997314453e-01 1.183121278882026672e-01 -6.792783737182617188e-02 2.130632549524307251e-01 -1.653506308794021606e-01 -5.584739148616790771e-02 -2.037909477949142456e-01 -1.391533017158508301e-01 -3.642908483743667603e-02 2.001071572303771973e-01 -8.981894701719284058e-02 1.389373540878295898e-01 2.950548529624938965e-01 -2.185047976672649384e-02 9.802842140197753906e-02 1.937457323074340820e-01 -2.528571188449859619e-01 -1.609448529779911041e-02 9.802426397800445557e-02 -2.301109880208969116e-01 -2.932325005531311035e-02 8.472806960344314575e-02 1.474737077951431274e-01 -2.214028239250183105e-01 9.678769856691360474e-03 -2.399707883596420288e-01 -2.004915149882435799e-03
-1.172835007309913635e-01 7.992935925722122192e-02 2.704545259475708008e-01 3.453424274921417236e-01 3.133755922317504883e-01 1.024416908621788025e-01 1.442472934722900391e-01 -3.739704564213752747e-02 1.887170970439910889e-01 -3.802837803959846497e-02 -2.647343277931213379e-01 2.246619462966918945e-01 -3.954565525054931641e-02 7.796936202794313431e-03 4.422314465045928955e-01 5.964442342519760132e-02 8.587115257978439331e-02 4.419122263789176941e-02 -1.326043531298637390e-02 -1.356463879346847534e-01 1.574466973543167114e-01 2.490141429007053375e-02 2.719726860523223877e-01 1.697976589202880859e-01 2.810649573802947998e-02 -1.093297973275184631e-01 -1.523277461528778076e-01 9.008862078189849854e-02 -2.144693583250045776e-01 -4.328849166631698608e-02 2.001788616180419922e-01 1.002907529473304749e-01
-1.082121729850769043e-01 -2.649742662906646729e-01 -9.129747003316879272e-02 3.437577784061431885e-01 1.449723094701766968e-01 -1.233192756772041321e-01 -2.176278084516525269e-01 -1.867616176605224609e-02 1.115590631961822510e-01 -1.581556499004364014e-01 7.185234129428863525e-02 -6.698164343833923340e-02 -1.332690715789794922e-01 1.504021137952804565e-01 4.272550642490386963e-01 5.251000821590423584e-02 1.697787493467330933e-01 -7.727991044521331787e-02 -7.791557908058166504e-02 -1.441488116979598999e-01 -1.908637732267379761e-01 1.631426960229873657e-01 1.619243621826171875e-01 4.312698841094970703e-01 -2.088068276643753052e-01 -1.288887411355972290e-01 3.881811723113059998e-02 1.548047065734863281e-01 -3.804861009120941162e-02 8.338209241628646851e-02 2.799725532531738281e-02 -5.543285235762596130e-02
-1.955673694610595703e-01 -7.117378711700439453e-02 -3.616171777248382568e-01 2.194523811340332031e-01 1.781023442745208740e-01 3.260218501091003418e-01 4.580664262175559998e-02 5.255802348256111145e-02 1.965397894382476807e-01 -2.842094004154205322e-01 -2.261652052402496338e-01 3.844768181443214417e-02 9.187880158424377441e-02 2.027185261249542236e-02 6.207405775785446167e-02 3.112260438501834869e-02 6.052103638648986816e-02 -8.643203973770141602e-02 -1.544672697782516479e-01 1.196358203887939453e-01 -2.614478170871734619e-01 -1.087479591369628906e-01 3.062930330634117126e-02 2.118758261203765869e-01 -8.055011928081512451e-02 -1.513721346855163574e-01 2.119206637144088745e-01 2.315999865531921387e-01 -3.470668494701385498e-01 -4.229250364005565643e-03 -2.314709126949310303e-02 -1.578205078840255737e-01
-1.133666187524795532e-01 -3.812917694449424744e-02 1.780791580677032471e-01 1.889638602733612061e-01 3.383615016937255859e-01 3.354609385132789612e-02 1.693584173917770386e-01 2.048269063234329224e-01 1.527118980884552002e-01 -2.335192859172821045e-01 -6.737907230854034424e-02 -1.687656529247760773e-02 1.182408332824707031e-01 -1.314900070428848267e-01 1.652228385210037231e-01 -5.233748629689216614e-02 -1.864691376686096191e-01 2.114627063274383545e-01 5.267308279871940613e-02 -2.945753931999206543e-01 -1.433817483484745026e-02 3.507283627986907959e-01 2.434687018394470215e-01 5.685407295823097229e-02 8.576378971338272095e-02 -8.178710937500000000e-02 -5.499621480703353882e-02 1.723053306341171265e-01 -1.998287141323089600e-01 -1.539470348507165909e-02 -5.176165327429771423e-02 -3.790403306484222412e-01
-1.433769464492797852e-01 1.420668065547943115e-01 1.901875287294387817e-01 2.035004943609237671e-01 2.178277969360351562e-01 -5.245879665017127991e-02 -1.780544221401214600e-01 2.679708302021026611e-01 4.622297361493110657e-02 -1.556500419974327087e-02 -8.789341151714324951e-02 -1.853782236576080322e-01 7.199113722890615463e-03 1.792816668748855591e-01 3.057810962200164795e-01 1.911156773567199707e-01 -1.966046541929244995e-01 2.201742306351661682e-02 -2.050598263740539551e-01 -2.586782537400722504e-02 -1.642854362726211548e-01 -8.286963403224945068e-02 2.078311294317245483e-01 -1.248383820056915283e-01 -2.073986530303955078e-01 -3.560654222965240479e-01 6.576810777187347412e-02 5.301948636770248413e-02 -3.081318736076354980e-01 6.521140038967132568e-02 -2.323183231055736542e-03 -2.657912969589233398e-01
-2.371658682823181152e-01 4.576230421662330627e-02 2.226533442735671997e-01 -1.659916937351226807e-01 1.336874216794967651e-01 1.146242246031761169e-01 -7.855769246816635132e-02 2.917121630162000656e-03 1.079500466585159302e-01 -2.216992825269699097e-01 -2.278217673301696777e-02 -9.451014548540115356e-02 -9.093677252531051636e-02 2.121415175497531891e-02 4.485132396221160889e-01 3.049776852130889893e-01 -1.919640600681304932e-02 -5.513869598507881165e-02 -3.124991357326507568e-01 -1.887605637311935425e-01 -1.330725550651550293e-01 -6.005484238266944885e-02 -1.053643673658370972e-01 -3.330986574292182922e-02 -6.547236442565917969e-02 -3.234016001224517822e-01 -2.665184140205383301e-01 9.980209916830062866e-02 -1.126258075237274170e-01 2.474203556776046753e-01 -1.419445872306823730e-01 -7.145397365093231201e-03
-1.661001443862915039e-01 3.979160101152956486e-05 -4.098670557141304016e-02 -4.254113510251045227e-02 2.842183411121368408e-01 -1.531347185373306274e-01 1.073864549398422241e-01 -1.019197180867195129e-01 4.657417833805084229e-01 1.466965116560459137e-02 -3.460487350821495056e-02 -1.295193433761596680e-01 -7.608006242662668228e-03 -5.191871523857116699e-02 4.393450915813446045e-01 -1.305168122053146362e-01 1.872870475053787231e-01 -1.218283697962760925e-01 -1.902104765176773071e-01 -1.864954978227615356e-01 -4.005290567874908447e-02 5.915333330631256104e-02 -3.075360059738159180e-01 -1.371633261442184448e-02 4.974228888750076294e-02 -1.066486462950706482e-01 -1.446176469326019287e-01 -1.352362632751464844e-01 -2.400369644165039062e-01 -2.063160538673400879e-01 1.359214633703231812e-01 4.895916953682899475e-02
-3.013502657413482666e-01 2.436067461967468262e-01 -1.251589599996805191e-02 -1.429912298917770386e-01 6.055825576186180115e-02 3.815129101276397705e-01 3.296952694654464722e-02 1.022877618670463562e-01 3.507182002067565918e-01 -1.407993584871292114e-01 2.547041475772857666e-01 -2.140539735555648804e-01 9.801147878170013428e-02 1.125385388731956482e-01 6.847584247589111328e-02 5.837984383106231689e-02 9.941972047090530396e-02 -4.640071839094161987e-02 -1.835378557443618774e-01 -1.757135838270187378e-01 -2.830917388200759888e-02 -4.733084514737129211e-02 -1.401749402284622192e-01 7.857191562652587891e-02 -1.645888984203338623e-01 -1.289955675601959229e-01 -1.101476475596427917e-01 2.151246368885040283e-01 -3.452746868133544922e-01 6.058312579989433289e-02 1.524782776832580566e-01 1.756253689527511597e-01
-2.090075239539146423e-02 3.370296061038970947e-01 4.886277392506599426e-02 1.699950993061065674e-01 3.028441071510314941e-01 -1.005775928497314453e-01 1.705898195505142212e-01 2.558458149433135986e-01 2.262605726718902588e-01 -2.207193821668624878e-01 -3.820245712995529175e-02 -1.426791548728942871e-01 1.986087262630462646e-01 1.678394079208374023e-01 2.097577229142189026e-02 -4.752052128314971924e-01 -7.050631195306777954e-02 1.534640491008758545e-01 -1.746354438364505768e-02 -8.442248404026031494e-02 1.712664514780044556e-01 -9.362796694040298462e-02 9.731823951005935669e-02 1.289697885513305664e-01 -1.498967409133911133e-01 -1.172538846731185913e-01 -7.256273180246353149e-02 1.200687810778617859e-01 -1.818788945674896240e-01 1.266940981149673462e-01 -1.538553982973098755e-01 -1.176342517137527466e-01
-1.534338891506195068e-01 1.292418967932462692e-02 1.240856871008872986e-01 -3.896304592490196228e-02 1.436865180730819702e-01 2.087389081716537476e-01 1.377830356359481812e-01 -1.699949502944946289e-01 4.139553904533386230e-01 -3.587058186531066895e-01 -2.912543416023254395e-01 -5.324677750468254089e-02 1.665567755699157715e-01 4.758236184716224670e-02 1.792394965887069702e-01 -1.572769880294799805e-01 -1.374429315328598022e-01 1.724362075328826904e-01 -1.575291305780410767e-01 1.684245318174362183e-01 -8.279936015605926514e-02 -1.352519243955612183e-01 -7.266608625650405884e-02 2.990853488445281982e-01 -1.927329897880554199e-01 -1.191005483269691467e-02 -1.303188055753707886e-01 1.232583522796630859e-01 -7.636731117963790894e-02 1.018386483192443848e-01 -1.312178969383239746e-01 2.194107025861740112e-01
-2.526811957359313965e-01 9.717712551355361938e-02 2.506816387176513672e-01 1.690904647111892700e-01 1.401108801364898682e-01 2.603644097689539194e-04 9.220549464225769043e-02 2.871132194995880127e-01 1.895318031311035156e-01 -8.279690891504287720e-02 1.178595572710037231e-01 -3.361452519893646240e-01 5.558382719755172729e-02 7.905356585979461670e-02 9.687170386314392090e-02 -4.465749859809875488e-02 1.082345247268676758e-01 3.636201918125152588e-01 -1.821606159210205078e-01 1.809145361185073853e-01 -5.615229904651641846e-02 1.076544001698493958e-01 -1.549028456211090088e-01 2.524976730346679688e-01 -2.401720136404037476e-01 2.418581843376159668e-01 -2.828680872917175293e-01 -8.177981525659561157e-02 -3.679988533258438110e-02 1.058428511023521423e-01 -7.220213860273361206e-02 3.660047799348831177e-02
-6.592122465372085571e-02 7.238020747900009155e-02 5.749144405126571655e-02 9.017673879861831665e-02 1.379375904798507690e-01 1.794401705265045166e-01 2.989962697029113770e-01 -2.231782767921686172e-03 4.126849472522735596e-01 -2.972134649753570557e-01 -3.736872076988220215e-01 -3.223951756954193115e-01 1.127353310585021973e-01 1.953722089529037476e-01 6.537079066038131714e-02 -9.917751699686050415e-02 -1.079177036881446838e-01 6.996502727270126343e-02 -2.115950733423233032e-01 9.265315532684326172e-02 -9.937239438295364380e-02 -1.847212761640548706e-01 -3.797215968370437622e-02 3.409899026155471802e-02 -3.941634297370910645e-02 1.096547171473503113e-01 -3.689098730683326721e-02 1.202078238129615784e-01 -2.266445457935333252e-01 7.797907292842864990e-02 -2.236370444297790527e-01 1.333574503660202026e-01
-1.256020367145538330e-01 -1.689602881669998169e-01 4.136146306991577148e-01 1.719218790531158447e-01 -1.023499015718698502e-02 2.113716900348663330e-01 -1.613626629114151001e-01 -8.472574874758720398e-03 1.496009975671768188e-01 -2.728875875473022461e-01 -2.182987630367279053e-01 -2.980315387248992920e-01 -8.984507992863655090e-03 -1.954818814992904663e-01 2.595207393169403076e-01 3.467556461691856384e-02 8.649490773677825928e-02 -1.596675813198089600e-01 -1.151011064648628235e-01 -3.621707484126091003e-02 -1.814695298671722412e-01 -1.805025637149810791e-01 -8.231575042009353638e-02 -2.885176055133342743e-02 -5.083182454109191895e-02 -2.405236959457397461e-01 2.211249917745590210e-01 1.067324876785278320e-01 -2.834419906139373779e-01 -1.650007069110870361e-02 1.342049539089202881e-01 6.305191665887832642e-02
-1.795867234468460083e-01 -1.060461103916168213e-01 -3.291395306587219238e-01 1.553219705820083618e-01 4.552969932556152344e-01 2.401230484247207642e-01 7.080285996198654175e-02 2.830572985112667084e-02 1.547937393188476562e-01 -2.201099991798400879e-01 -2.869187295436859131e-01 3.423580899834632874e-02 2.119191884994506836e-01 1.356323435902595520e-02 3.024359643459320068e-01 -1.394185354001820087e-03 1.321094632148742676e-01 1.029613614082336426e-01 -8.160927146673202515e-02 1.128601492382586002e-03 -1.663445681333541870e-02 -6.736330687999725342e-02 -6.453381478786468506e-02 -7.739706337451934814e-02 -7.003163546323776245e-02 -2.264889329671859741e-01 1.037023067474365234e-01 1.285742521286010742e-01 -8.978185802698135376e-02 3.425280377268791199e-02 -1.268652826547622681e-01 -3.198569715023040771e-01
-2.525917589664459229e-01 -1.076167151331901550e-01 1.616397947072982788e-01 1.071021333336830139e-01 1.690910011529922485e-01 7.283807545900344849e-02 1.724262535572052002e-01 3.579846769571304321e-02 3.175546526908874512e-01 -9.183149784803390503e-02 5.114759504795074463e-02 -1.680668592453002930e-01 -1.784691661596298218e-01 4.308875650167465210e-02 5.565888062119483948e-02 -2.743915021419525146e-01 2.895268499851226807e-01 -7.990244776010513306e-02 2.917944081127643585e-02 -1.093258261680603027e-01 6.324353814125061035e-02 8.421036601066589355e-02 -2.666581571102142334e-01 1.544621735811233521e-01 -6.989328563213348389e-02 -1.000391691923141479e-01 -1.047199126332998276e-02 -2.569997310638427734e-02 -5.866278707981109619e-02 1.422655880451202393e-01 2.494562268257141113e-01 -5.091493129730224609e-01
-2.341553717851638794e-01 2.476078867912292480e-01 1.731849312782287598e-01 1.025917902588844299e-01 2.062088847160339355e-01 1.719356030225753784e-01 1.455112099647521973e-01 3.700344264507293701e-02 1.845108121633529663e-01 5.171444639563560486e-02 -5.678511038422584534e-02 -7.077683508396148682e-02 -2.282612472772598267e-01 4.149249289184808731e-03 1.693262606859207153e-01 1.321727037429809570e-01 -3.087374269962310791e-01 1.127349212765693665e-01 -2.595261931419372559e-01 2.250233888626098633e-01 -4.743825793266296387e-01 6.891144067049026489e-02 8.912143856287002563e-02 -2.347653498873114586e-04 -1.141685843467712402e-01 -1.068403124809265137e-01 -3.152089193463325500e-02 1.490646451711654663e-01 -2.315523028373718262e-01 9.506403654813766479e-02 8.125472813844680786e-02 1.575945168733596802e-01
-3.058376908302307129e-01 7.630065083503723145e-02 -1.168775334954261780e-01 1.393763422966003418e-01 1.960496902465820312e-01 2.626832425594329834e-01 6.563421338796615601e-02 -3.515280783176422119e-02 2.814986705780029297e-01 5.954472348093986511e-02 -2.056477516889572144e-01 -1.347125321626663208e-01 -2.002562209963798523e-02 -1.523189991712570190e-01 4.297022894024848938e-02 -5.029673501849174500e-02 -2.599168419837951660e-01 9.933170676231384277e-02 -2.800161242485046387e-01 5.888301506638526917e-02 -3.161995410919189453e-01 9.389846771955490112e-02 4.573687165975570679e-02 -3.041686257347464561e-03 5.535265803337097168e-02 5.705973505973815918e-02 -1.298754513263702393e-01 9.263620525598526001e-02 -3.432572484016418457e-01 3.927236199378967285e-01 -9.080226719379425049e-02 -3.314985334873199463e-02
-3.677150905132293701e-01 1.822412572801113129e-02 2.382984757423400879e-01 2.102493941783905029e-01 2.501401603221893311e-01 8.713671006262302399e-03 5.912483483552932739e-02 -2.332480996847152710e-02 3.294085264205932617e-01 -3.358580172061920166e-01 -1.105692703276872635e-02 -1.172554790973663330e-01 -2.755928337574005127e-01 9.911659359931945801e-02 2.316191196441650391e-01 -1.529191136360168457e-01 -9.196466207504272461e-02 1.912690550088882446e-01 5.788018554449081421e-02 -7.044631987810134888e-02 3.578712791204452515e-02 -4.757605120539665222e-02 1.124079525470733643e-01 2.019440196454524994e-02 -2.760141193866729736e-01 8.101708441972732544e-02 2.283883094787597656e-01 6.924604624509811401e-02 7.422495633363723755e-02 -8.271159976720809937e-02 -1.739773005247116089e-01 -2.156934440135955811e-01
-1.204550340771675110e-01 1.719778478145599365e-01 -8.794777840375900269e-02 1.001764759421348572e-01 -2.597266994416713715e-02 -1.239378228783607483e-01 6.788229197263717651e-02 2.932761982083320618e-02 3.328468501567840576e-01 -5.191209316253662109e-01 -7.773651182651519775e-02 -8.496093004941940308e-02 1.472949236631393433e-01 -1.092967242002487183e-01 2.184760011732578278e-02 5.963815841823816299e-03 -3.277718722820281982e-01 1.157929599285125732e-01 -1.592987626791000366e-01 3.824529424309730530e-02 -4.826027154922485352e-02 1.384498029947280884e-01 -1.463132500648498535e-01 1.724648922681808472e-01 -2.191897183656692505e-01 6.334714591503143311e-02 1.882814019918441772e-01 2.187455594539642334e-01 -3.602037131786346436e-01 1.264631655067205429e-02 -1.140130683779716492e-02 -5.681523308157920837e-02
-1.268890500068664551e-01 -1.178439408540725708e-01 -1.156781315803527832e-01 -1.461274735629558563e-02 -1.426786929368972778e-01 7.341781165450811386e-03 -7.936783134937286377e-02 9.695059061050415039e-02 2.716154456138610840e-01 -2.596962749958038330e-01 -1.568121910095214844e-01 -1.066726818680763245e-01 9.129873663187026978e-02 -8.550140075385570526e-03 1.766831874847412109e-01 3.373364452272653580e-03 -2.642095088958740234e-01 1.888324692845344543e-02 -6.177541986107826233e-02 1.944392621517181396e-01 -6.963745690882205963e-04 9.906527400016784668e-02 -4.135230928659439087e-02 3.092886507511138916e-01 -4.922548774629831314e-03 -3.264693170785903931e-02 1.638792105950415134e-03 4.383020102977752686e-01 -4.628852605819702148e-01 -6.853135768324136734e-03 -1.071868091821670532e-02 -2.772870957851409912e-01
-1.551108658313751221e-01 -1.283084601163864136e-01 3.750964254140853882e-02 1.316129565238952637e-01 2.866770625114440918e-01 -3.081713337451219559e-03 3.011204488575458527e-02 -1.740055084228515625e-01 1.758695244789123535e-01 6.514715403318405151e-02 -5.856289714574813843e-02 -1.843554526567459106e-01 1.789373904466629028e-01 5.406213179230690002e-02 2.995869219303131104e-01 -1.232842076569795609e-02 2.041042596101760864e-01 1.523428261280059814e-01 1.326055079698562622e-01 9.166625328361988068e-03 -9.778029471635818481e-02 -2.175651341676712036e-01 7.138730026781558990e-03 9.824901819229125977e-02 -4.353691637516021729e-01 2.024167627096176147e-01 -2.501988038420677185e-02 1.041297987103462219e-01 -2.904845774173736572e-01 -8.212828636169433594e-02 -1.698011457920074463e-01 -3.447507321834564209e-01
-1.439389586448669434e-01 -2.608286030590534210e-02 4.947599768638610840e-02 8.625784516334533691e-02 2.715249061584472656e-01 -3.166718408465385437e-02 -6.603742390871047974e-02 -2.732207253575325012e-02 2.250262796878814697e-01 -2.074807509779930115e-02 -1.731949150562286377e-01 -1.226523742079734802e-01 5.179883912205696106e-02 3.514206707477569580e-01 1.863106489181518555e-01 -2.189624756574630737e-01 -1.314107179641723633e-01 -7.497712969779968262e-02 -1.883131414651870728e-01 -6.945758312940597534e-02 -2.059047669172286987e-01 -2.258018217980861664e-02 1.732951104640960693e-01 -2.375757396221160889e-01 -2.062978744506835938e-01 -2.158594578504562378e-01 -1.457283971831202507e-03 -7.766002416610717773e-02 -1.638838350772857666e-01 3.707347810268402100e-01 -3.598103225231170654e-01 -4.923659563064575195e-02
-2.111420966684818268e-02 -6.629639863967895508e-02 -1.725825667381286621e-01 5.950024351477622986e-02 5.069611072540283203e-01 -3.281314671039581299e-02 -2.046481370925903320e-01 -5.666225403547286987e-02 8.425310254096984863e-02 -2.607052028179168701e-01 -1.461246907711029053e-01 1.486783921718597412e-01 -1.382149476557970047e-02 7.297480851411819458e-02 2.643995583057403564e-01 -5.774451047182083130e-02 -5.887579545378684998e-02 3.286025673151016235e-02 -2.707367837429046631e-01 4.186024889349937439e-02 -1.040760055184364319e-01 -2.376037389039993286e-01 -1.604279279708862305e-01 1.758131831884384155e-01 1.798637956380844116e-01 -1.650678217411041260e-01 1.544405072927474976e-01 1.440808326005935669e-01 -2.372622489929199219e-01 1.422805637121200562e-01 1.106577664613723755e-01 -2.546593546867370605e-01
-2.585169672966003418e-02 -4.192135855555534363e-02 -1.584352254867553711e-01 1.958202272653579712e-01 1.534393727779388428e-01 2.431643605232238770e-01 7.155790179967880249e-02 -3.345585614442825317e-02 -4.227015189826488495e-03 -4.811308979988098145e-01 -3.100596964359283447e-01 -3.136960044503211975e-02 -1.673884391784667969e-01 -1.352988779544830322e-01 1.728534400463104248e-01 -6.151512637734413147e-02 -3.171039000153541565e-02 2.596921622753143311e-01 -8.476462960243225098e-02 6.254758685827255249e-02 -2.772030234336853027e-01 3.678218275308609009e-02 -7.629782706499099731e-02 9.482348710298538208e-02 -2.839566767215728760e-01 -3.000266253948211670e-01 5.984625313431024551e-03 1.033672690391540527e-01 -2.148965597152709961e-01 -1.169930249452590942e-01 -7.841369137167930603e-03 -1.508442908525466919e-01
-3.462568297982215881e-02 1.697001159191131592e-01 1.037611290812492371e-01 2.010138928890228271e-01 3.272657692432403564e-01 1.240757331252098083e-01 1.278013437986373901e-01 1.881922036409378052e-01 2.533609867095947266e-01 -2.059450745582580566e-01 -1.361235082149505615e-01 -8.965012431144714355e-02 -9.026773273944854736e-02 -2.427493780851364136e-01 2.351432144641876221e-01 2.115207761526107788e-01 1.519921980798244476e-02 5.697136744856834412e-02 6.852238625288009644e-02 -2.474123053252696991e-02 4.526052623987197876e-02 3.277703225612640381e-01 -7.748902589082717896e-02 4.651057720184326172e-02 9.579593688249588013e-02 -2.967475652694702148e-01 5.702773481607437134e-02 3.544947803020477295e-01 -8.377758413553237915e-02 -3.761709481477737427e-02 1.496113538742065430e-01 -2.467716187238693237e-01
-2.409984767436981201e-01 9.616844356060028076e-02 -1.061466336250305176e-01 2.095669955015182495e-01 -1.957357972860336304e-01 -3.525209054350852966e-02 1.800291426479816437e-02 -2.934478409588336945e-02 1.213433295488357544e-01 -3.190079629421234131e-01 -2.669728919863700867e-02 -1.994188576936721802e-01 4.853651672601699829e-02 -8.900243788957595825e-03 1.434297673404216766e-02 7.750266045331954956e-02 -1.578172296285629272e-01 2.267727255821228027e-02 -1.651458442211151123e-01 1.237034797668457031e-01 -4.890455678105354309e-02 6.683960556983947754e-02 -1.124893873929977417e-01 3.457601666450500488e-01 -1.174469143152236938e-01 -7.381306588649749756e-02 9.840060025453567505e-03 5.133177042007446289e-01 -2.922540605068206787e-01 1.287151128053665161e-01 4.299945011734962463e-02 -2.782172560691833496e-01
-2.341141700744628906e-01 7.923119515180587769e-02 2.191859334707260132e-01 1.042999625205993652e-01 2.428048849105834961e-01 2.696023285388946533e-01 3.038915991783142090e-01 -1.172950714826583862e-01 2.740310728549957275e-01 -3.798680901527404785e-01 -1.524748653173446655e-01 -2.100426405668258667e-01 1.160056591033935547e-01 -1.577334851026535034e-01 1.153360977768898010e-01 7.954648882150650024e-02 -6.892709434032440186e-02 2.266980148851871490e-02 -1.743396520614624023e-01 -8.741341531276702881e-02 -1.044942811131477356e-02 -3.496003448963165283e-01 -1.277799308300018311e-01 -9.411119669675827026e-02 -6.204324960708618164e-02 -1.872148923575878143e-02 6.733925640583038330e-02 5.657690763473510742e-02 -2.098220139741897583e-01 -4.386959224939346313e-02 -2.197161614894866943e-01 2.329709008336067200e-02
-1.666264832019805908e-01 -1.942819207906723022e-01 1.508349832147359848e-02 7.191968709230422974e-02 1.057828366756439209e-01 2.042803466320037842e-01 2.209416180849075317e-01 1.156734069809317589e-03 2.536035180091857910e-01 -1.157529726624488831e-01 -4.269829764962196350e-02 -3.319250941276550293e-01 7.888855040073394775e-02 -4.341534525156021118e-02 1.552904397249221802e-01 -1.839155107736587524e-01 6.376195698976516724e-02 1.968811005353927612e-01 -1.943925768136978149e-02 -2.022387981414794922e-01 -2.583064734935760498e-01 2.132529914379119873e-01 2.531024515628814697e-01 1.880402714014053345e-01 -8.944008499383926392e-02 -2.478950656950473785e-02 -2.161502093076705933e-01 -1.066787466406822205e-01 -7.677675783634185791e-02 7.623439282178878784e-02 1.392871439456939697e-01 -4.219551384449005127e-01
7.013592869043350220e-02 2.075898945331573486e-01 9.734848141670227051e-02 -6.157584488391876221e-02 3.528079716488718987e-03 1.480891555547714233e-01 1.385816335678100586e-01 -8.870980888605117798e-02 2.524506449699401855e-01 -3.391431868076324463e-01 -3.461588919162750244e-01 -3.244970366358757019e-02 3.303544223308563232e-01 2.708391547203063965e-01 2.129405140876770020e-01 -1.514499336481094360e-01 -3.611097112298011780e-02 -7.635843008756637573e-02 -2.732633054256439209e-01 2.091270983219146729e-01 -1.362116634845733643e-01 9.564527124166488647e-02 3.209310770034790039e-02 1.410011053085327148e-01 -5.303057283163070679e-02 2.539833076298236847e-02 -1.498101800680160522e-01 2.150204777717590332e-01 -1.252824813127517700e-01 2.211068123579025269e-01 -5.939186364412307739e-02 -1.578131467103958130e-01
-3.205740451812744141e-01 4.187147691845893860e-02 -1.115064695477485657e-01 2.041994333267211914e-01 1.453336775302886963e-01 1.520286127924919128e-02 3.396270051598548889e-02 1.417556554079055786e-01 3.677275776863098145e-01 -2.567002177238464355e-01 -2.152260094881057739e-01 -5.515762418508529663e-02 1.449987441301345825e-01 8.563745021820068359e-02 -1.907194256782531738e-01 -7.123859226703643799e-02 -1.910991072654724121e-01 -1.492995023727416992e-01 -3.762391507625579834e-01 -3.218790516257286072e-02 -2.233689725399017334e-01 -1.254281103610992432e-01 -1.965290121734142303e-02 5.731105804443359375e-02 -9.301807731389999390e-02 -3.612501323223114014e-01 -1.902216523885726929e-01 -1.955441571772098541e-02 -1.131489351391792297e-01 1.218277737498283386e-01 -4.471358284354209900e-02 -4.892735928297042847e-02
-5.134518146514892578e-01 5.533762741833925247e-03 1.749129891395568848e-01 1.673304736614227295e-01 1.794155091047286987e-01 2.899188399314880371e-01 -1.051378026604652405e-01 6.028453260660171509e-02 9.875294566154479980e-02 1.413010526448488235e-02 -2.023693770170211792e-01 7.315467298030853271e-02 -4.421638697385787964e-02 3.525411710143089294e-02 1.740299165248870850e-01 1.385545451194047928e-02 -1.257818192243576050e-01 -4.938522819429636002e-03 -3.115176856517791748e-01 -6.778398901224136353e-02 4.761311225593090057e-03 -2.261495143175125122e-01 2.950297296047210693e-01 1.107615530490875244e-01 -1.249954625964164734e-01 3.665557876229286194e-02 2.563443779945373535e-02 1.347230672836303711e-01 -2.579997479915618896e-01 -1.138406172394752502e-01 2.619722783565521240e-01 -7.063990086317062378e-02
-2.293563820421695709e-02 1.601678282022476196e-01 3.191525340080261230e-01 2.813735306262969971e-01 6.696653366088867188e-02 2.893155515193939209e-01 -1.002930626273155212e-01 1.340927835553884506e-02 -4.590728506445884705e-02 -9.910138696432113647e-02 -2.865969240665435791e-01 9.004572778940200806e-02 1.655014008283615112e-01 -1.055117882788181305e-02 2.231865972280502319e-01 -1.783242374658584595e-01 4.406399652361869812e-02 1.740499436855316162e-01 3.801513835787773132e-02 -1.828353554010391235e-01 -2.322902977466583252e-01 -6.296500563621520996e-02 -3.535545244812965393e-02 3.143954873085021973e-01 -2.152765393257141113e-01 -3.568301498889923096e-01 -5.297086387872695923e-02 2.625569701194763184e-01 -7.743149995803833008e-02 -5.330107361078262329e-02 3.637687861919403076e-02 -4.873594269156455994e-02
-1.220316067337989807e-01 3.742701709270477295e-01 -2.299329452216625214e-02 1.552919447422027588e-01 8.626408874988555908e-02 -3.710156679153442383e-02 -2.393339946866035461e-02 9.736939519643783569e-02 2.978101074695587158e-01 6.060672551393508911e-02 1.183455251157283783e-02 -2.304228097200393677e-01 2.671283436939120293e-03 -7.842618972063064575e-02 1.875993609428405762e-01 -5.417136941105127335e-03 2.490902319550514221e-02 4.635557532310485840e-01 -3.292883187532424927e-02 -6.198234111070632935e-02 -6.034423038363456726e-02 -1.629710942506790161e-01 -1.576726734638214111e-01 3.851856291294097900e-01 -2.132546752691268921e-01 7.946516387164592743e-03 -1.766139268875122070e-01 5.000763013958930969e-02 -2.587447762489318848e-01 -4.883292317390441895e-02 -1.373640745878219604e-01 -1.524415612220764160e-01
-2.995270192623138428e-01 7.184267044067382812e-02 1.330205202102661133e-01 -2.079151570796966553e-02 3.134190440177917480e-01 4.547094181180000305e-02 5.774373188614845276e-02 -1.981377005577087402e-01 3.378316015005111694e-02 -9.638038277626037598e-02 -3.750747069716453552e-02 -2.639111578464508057e-01 -7.597774267196655273e-02 1.284093558788299561e-01 6.772265583276748657e-02 -3.350872397422790527e-01 -3.102305233478546143e-01 -1.721056103706359863e-01 -2.970097064971923828e-01 -1.493118796497583389e-02 -2.965652048587799072e-01 2.797616720199584961e-01 -5.698466673493385315e-02 1.064294353127479553e-01 -1.021313369274139404e-01 -4.793677479028701782e-02 1.433096826076507568e-01 -1.639560908079147339e-01 -1.029897667467594147e-02 8.515664190053939819e-02 5.663648620247840881e-02 -2.401649206876754761e-01
-1.888894140720367432e-01 -4.817686229944229126e-02 2.367026954889297485e-01 -4.104181751608848572e-02 2.032528966665267944e-01 1.494920849800109863e-01 1.364763528108596802e-01 -8.040462434291839600e-02 1.363789197057485580e-02 -3.260757625102996826e-01 -2.022248506546020508e-01 -2.266852743923664093e-02 3.431621193885803223e-01 1.048147678375244141e-01 2.416099905967712402e-01 -1.293693482875823975e-01 4.742291942238807678e-02 -1.338660120964050293e-01 -2.271045744419097900e-01 2.399192452430725098e-01 -2.383630536496639252e-02 -2.023836076259613037e-01 1.034942492842674255e-01 9.240991622209548950e-02 -2.049742788076400757e-01 -3.644433021545410156e-01 -2.531192600727081299e-01 7.234704494476318359e-02 -3.319013491272926331e-02 -1.617682874202728271e-01 -4.677389189600944519e-02 -8.873679675161838531e-03
-1.094186455011367798e-01 -1.259226500988006592e-01 -1.087432205677032471e-01 1.959339529275894165e-01 3.676019012928009033e-01 7.307016104459762573e-02 1.391112208366394043e-01 2.097744196653366089e-01 9.008710831403732300e-02 -9.688053280115127563e-02 -1.078643202781677246e-01 -2.411930561065673828e-01 1.554046943783760071e-02 -2.959595434367656708e-02 1.705472469329833984e-01 -6.789908558130264282e-02 6.616547703742980957e-02 1.372717767953872681e-01 -2.527702152729034424e-01 -5.288459733128547668e-02 -1.766308844089508057e-01 3.200210332870483398e-01 1.196234300732612610e-01 2.277465611696243286e-01 -4.296254366636276245e-03 -1.250174790620803833e-01 -1.131175160408020020e-01 -1.479622125625610352e-01 -2.861320674419403076e-01 3.142131865024566650e-02 -1.984863169491291046e-02 -4.155882894992828369e-01
6.787671591155230999e-04 -5.000625550746917725e-02 2.951737046241760254e-01 2.086138278245925903e-01 2.102264761924743652e-01 1.730025559663772583e-01 1.133295372128486633e-01 4.631791636347770691e-02 1.550226509571075439e-01 3.454248979687690735e-02 -1.220074947923421860e-02 1.684615761041641235e-02 -6.009053066372871399e-02 -1.370155811309814453e-02 3.377069830894470215e-01 2.109896242618560791e-01 -4.261958971619606018e-02 -4.184030368924140930e-02 1.143032964318990707e-02 -2.008809745311737061e-01 3.335645794868469238e-02 -5.080162361264228821e-02 1.940909177064895630e-01 7.326693274080753326e-03 -3.843383491039276123e-01 -4.965017735958099365e-01 -1.058136858046054840e-02 3.519188379868865013e-03 -4.171025380492210388e-02 7.119398564100265503e-02 1.630619913339614868e-01 -2.765814661979675293e-01
-1.272733509540557861e-01 3.405797109007835388e-02 2.995274662971496582e-01 2.993511855602264404e-01 3.833854198455810547e-02 2.399950921535491943e-01 2.922414541244506836e-01 -1.146715432405471802e-01 3.577461540699005127e-01 -1.562081873416900635e-01 2.423512339591979980e-01 -1.831668913364410400e-01 2.013336680829524994e-02 1.896057128906250000e-01 1.763751506805419922e-01 -3.357485234737396240e-01 1.676267385482788086e-01 9.155996888875961304e-02 4.799152165651321411e-02 8.066926896572113037e-02 1.480524092912673950e-01 2.490255087614059448e-01 4.191827028989791870e-02 1.444690525531768799e-01 -7.109300792217254639e-02 -3.054315596818923950e-02 -1.214159801602363586e-01 -1.207592338323593140e-01 -5.076974630355834961e-02 1.350739747285842896e-01 1.125271022319793701e-01 1.350264344364404678e-02
-1.161224469542503357e-01 1.000584959983825684e-01 1.821817755699157715e-01 4.272760823369026184e-02 3.597836494445800781e-01 2.250092476606369019e-01 -1.455208063125610352e-01 2.527874708175659180e-01 1.661846637725830078e-01 -2.266804873943328857e-02 1.344301104545593262e-01 7.512863725423812866e-02 -6.442707031965255737e-02 6.375022977590560913e-02 3.660416305065155029e-01 -1.976167559623718262e-01 7.996393740177154541e-02 1.945763975381851196e-01 -1.367285847663879395e-01 1.972971409559249878e-01 -2.825964391231536865e-01 1.938884854316711426e-01 -1.058198735117912292e-01 2.558012008666992188e-01 6.831318140029907227e-02 -6.510819494724273682e-02 8.837223052978515625e-02 3.246739506721496582e-02 -2.091270089149475098e-01 -1.874182373285293579e-02 -6.256456673145294189e-02 -2.854929268360137939e-01
-2.034139186143875122e-01 -1.738889329135417938e-02 7.653321325778961182e-02 -9.063971787691116333e-02 1.730411946773529053e-01 -1.192006990313529968e-01 1.567440778017044067e-01 8.221717923879623413e-02 5.843532085418701172e-02 -8.340698480606079102e-02 9.844571352005004883e-02 -1.888449788093566895e-01 -2.976511120796203613e-01 8.573423326015472412e-02 3.813217580318450928e-01 -1.963643729686737061e-01 -8.132505416870117188e-02 -1.177419498562812805e-01 -1.747868508100509644e-01 -9.481404908001422882e-03 -3.117710649967193604e-01 -3.154136836528778076e-01 -1.484759747982025146e-01 4.869469627737998962e-02 -7.657706737518310547e-02 -3.569136187434196472e-02 -1.391990631818771362e-01 1.085517778992652893e-01 -4.443213641643524170e-01 -1.340237911790609360e-02 5.680583417415618896e-02 1.475931853055953979e-01
2.107845805585384369e-02 -1.314112097024917603e-01 2.197632938623428345e-01 1.371343880891799927e-01 4.190170466899871826e-01 1.234767213463783264e-01 -6.981374323368072510e-02 1.172710135579109192e-01 1.721187680959701538e-01 -1.349313557147979736e-02 1.551493257284164429e-01 1.963905245065689087e-01 9.489064663648605347e-02 -1.759087443351745605e-01 1.825967580080032349e-01 -5.472747609019279480e-02 2.939311228692531586e-02 -1.990546882152557373e-01 -1.007095649838447571e-01 3.918725531548261642e-03 -1.117739304900169373e-01 8.844595402479171753e-02 -1.124871522188186646e-01 2.079851776361465454e-01 -1.515766680240631104e-01 -2.494439929723739624e-01 -3.236739337444305420e-01 1.544052362442016602e-01 -2.426230460405349731e-01 2.005706354975700378e-02 1.418765336275100708e-01 -3.419533073902130127e-01
-2.833137512207031250e-01 -1.165057793259620667e-01 -2.654387056827545166e-01 5.398270860314369202e-02 1.775315552949905396e-01 -5.731061846017837524e-02 -1.087363436818122864e-01 9.019604325294494629e-02 2.856568992137908936e-01 -1.473765671253204346e-01 -1.305901408195495605e-01 -2.600210607051849365e-01 2.523863315582275391e-01 1.220777630805969238e-01 1.228902786970138550e-01 -7.720258086919784546e-02 -1.881577372550964355e-01 -9.556835144758224487e-02 -3.737623989582061768e-01 1.608782261610031128e-02 -2.123842239379882812e-01 -8.313419297337532043e-03 2.093670330941677094e-02 1.100436225533485413e-01 -5.759264901280403137e-02 -1.327719241380691528e-01 -3.597264587879180908e-01 6.542375683784484863e-02 -1.563184261322021484e-01 2.578971385955810547e-01 1.429706998169422150e-02 -4.879871383309364319e-02
-2.426671236753463745e-01 -9.603166580200195312e-02 4.838657751679420471e-02 1.325258146971464157e-02 5.996221899986267090e-01 -9.399478137493133545e-02 2.300454080104827881e-01 -1.408384740352630615e-01 4.775210097432136536e-02 -3.002598881721496582e-02 -9.448810666799545288e-02 -2.151541858911514282e-01 1.140486970543861389e-01 1.859104633331298828e-02 7.510084658861160278e-02 -6.941872090101242065e-02 -2.159292250871658325e-01 -1.404005140066146851e-01 -9.239391237497329712e-02 4.134385287761688232e-02 3.528084233403205872e-02 4.495000094175338745e-02 -2.300892770290374756e-01 3.273736536502838135e-01 7.673479616641998291e-02 -2.119854390621185303e-01 8.627859503030776978e-02 5.635239556431770325e-02 -2.220936417579650879e-01 -2.109314054250717163e-01 6.967633962631225586e-02 -7.707806676626205444e-02
-3.180956840515136719e-01 1.634674668312072754e-01 3.554910719394683838e-01 1.955855637788772583e-01 3.086979091167449951e-01 -2.036587446928024292e-01 -1.383287310600280762e-01 7.579986751079559326e-02 -4.682124126702547073e-03 -1.670664548873901367e-01 -2.057200521230697632e-01 -2.160852551460266113e-01 3.619384393095970154e-02 1.711330115795135498e-01 1.083201467990875244e-01 5.039837211370468140e-02 -2.115621864795684814e-01 -1.471975594758987427e-01 -3.268602490425109863e-01 7.355241477489471436e-02 -1.315242946147918701e-01 -2.054517529904842377e-02 -1.477079093456268311e-01 -4.359457816462963820e-04 -1.657009422779083252e-01 -2.221551686525344849e-01 -3.493361547589302063e-02 -2.002890706062316895e-01 -2.991186268627643585e-02 -3.158638998866081238e-02 5.678446590900421143e-02 -2.062115669250488281e-01
-1.102830022573471069e-01 -1.225463822484016418e-01 2.148207128047943115e-01 9.603466838598251343e-02 6.568661332130432129e-02 4.764828085899353027e-02 1.223022341728210449e-01 1.542984843254089355e-01 2.140937596559524536e-01 -3.456614613533020020e-01 -2.027548104524612427e-01 -1.052662283182144165e-01 1.095494553446769714e-01 -1.061508134007453918e-01 3.739296197891235352e-01 -1.144065484404563904e-01 -3.429066762328147888e-02 -2.247646264731884003e-02 -3.927467465400695801e-01 -9.047722071409225464e-02 -3.116767704486846924e-01 7.035929709672927856e-02 -1.963378489017486572e-01 8.353842049837112427e-02 -1.603678315877914429e-01 -1.414330154657363892e-01 2.241673618555068970e-01 -1.593991965055465698e-01 3.483708947896957397e-02 2.127815783023834229e-02 2.082959413528442383e-01 1.542029343545436859e-02
-1.809720844030380249e-01 -6.255510449409484863e-02 1.428007930517196655e-01 1.124021336436271667e-01 2.030983120203018188e-01 -3.111914731562137604e-03 -1.797730326652526855e-01 -1.977362185716629028e-01 9.451391547918319702e-02 -5.543437320739030838e-03 -1.632429063320159912e-01 -1.157261207699775696e-01 -5.396662652492523193e-02 1.590119898319244385e-01 2.287456393241882324e-01 2.138275653123855591e-01 -5.711380392313003540e-02 -8.681449294090270996e-02 -3.389460146427154541e-01 -1.646989397704601288e-02 1.640856564044952393e-01 3.235844969749450684e-01 6.923448294401168823e-02 1.437850147485733032e-01 -1.102756708860397339e-01 -1.626136153936386108e-01 1.926317252218723297e-02 1.388772130012512207e-01 -1.066276207566261292e-01 1.788781434297561646e-01 -1.478558331727981567e-01 -4.856352806091308594e-01
-4.764958620071411133e-01 1.515071094036102295e-01 9.990585595369338989e-02 2.552264034748077393e-01 1.664810627698898315e-01 1.038787886500358582e-01 1.120368912816047668e-01 -6.545472145080566406e-02 2.435726076364517212e-01 -1.645278930664062500e-01 -1.932293027639389038e-01 -6.317436695098876953e-02 6.392558570951223373e-03 2.090792357921600342e-01 3.637687563896179199e-01 1.332290470600128174e-01 8.786313980817794800e-02 -4.558231309056282043e-02 7.724307477474212646e-02 2.820408530533313751e-02 7.703912258148193359e-02 2.722641229629516602e-01 7.382322847843170166e-02 2.003174573183059692e-01 1.931039392948150635e-01 -1.317983567714691162e-01 -1.812936812639236450e-01 3.921161592006683350e-02 -6.386093795299530029e-02 -2.317170649766921997e-01 8.842951804399490356e-02 -3.344934433698654175e-02
-1.185865700244903564e-01 1.439142078161239624e-01 6.820692867040634155e-02 1.221057474613189697e-01 5.472532510757446289e-01 2.167835235595703125e-01 -7.957550883293151855e-02 -3.869562968611717224e-02 2.117903679609298706e-01 1.020555719733238220e-01 2.260234355926513672e-01 -2.741146981716156006e-01 7.652357965707778931e-02 8.361189067363739014e-02 1.267476826906204224e-01 -1.144832298159599304e-01 1.364638209342956543e-01 -3.523185476660728455e-02 4.632908385246992111e-03 1.548699736595153809e-01 1.962565816938877106e-02 -8.470489829778671265e-02 -6.956920027732849121e-02 2.616819925606250763e-02 7.690984755754470825e-02 -7.869192212820053101e-02 -2.822326123714447021e-01 3.196966052055358887e-01 -2.396490238606929779e-02 2.802338302135467529e-01 -1.269386559724807739e-01 -1.472984701395034790e-01
-9.021890163421630859e-02 6.142721325159072876e-02 2.977218925952911377e-01 -3.577111661434173584e-02 2.437160313129425049e-01 -1.896078698337078094e-02 -1.663877367973327637e-01 1.921681910753250122e-01 2.561095058917999268e-01 -4.832844808697700500e-02 8.737593144178390503e-02 2.235448956489562988e-01 3.308052942156791687e-02 1.521396636962890625e-01 3.655727207660675049e-01 -8.390101045370101929e-02 -7.639400660991668701e-02 -1.416559889912605286e-02 -1.822440475225448608e-01 6.705347448587417603e-02 -1.812422722578048706e-01 1.411943733692169189e-01 -2.334819547832012177e-02 2.760575115680694580e-01 -7.827737182378768921e-02 -4.851060733199119568e-02 -2.763013839721679688e-01 1.762473136186599731e-01 -1.283181458711624146e-01 6.459805369377136230e-02 1.955408155918121338e-01 -3.678268492221832275e-01
4.849423468112945557e-02 -1.423061490058898926e-01 9.559890627861022949e-02 1.895906925201416016e-01 1.803891807794570923e-01 -1.374411135911941528e-01 2.584949135780334473e-01 -4.014614224433898926e-02 3.453562855720520020e-01 -2.394224405288696289e-01 -2.977221906185150146e-01 -2.818883582949638367e-02 6.163076683878898621e-02 2.093976922333240509e-02 2.632500529289245605e-01 5.443129688501358032e-02 9.465105086565017700e-02 1.048361361026763916e-01 -3.970795571804046631e-01 6.074265018105506897e-02 -1.877504289150238037e-01 -2.456769049167633057e-01 -1.628355532884597778e-01 1.506561134010553360e-02 -2.649855017662048340e-01 -2.133609354496002197e-02 -2.361979484558105469e-01 -1.275910735130310059e-01 -9.396163746714591980e-03 1.136948019266128540e-01 1.961929351091384888e-02 -1.006086766719818115e-01
-1.777733266353607178e-01 1.345528960227966309e-01 1.496591418981552124e-01 3.480955213308334351e-02 2.214287370443344116e-01 2.177904248237609863e-01 1.592309474945068359e-01 -2.578885480761528015e-02 4.068621993064880371e-01 -1.908266842365264893e-01 -2.628833651542663574e-01 -1.194425299763679504e-01 1.578998565673828125e-01 -4.951664060354232788e-02 1.713193953037261963e-01 1.255964338779449463e-01 4.870818927884101868e-02 -4.682334139943122864e-02 -3.551724851131439209e-01 -6.321626156568527222e-02 -1.253010779619216919e-01 -4.162896275520324707e-01 -1.631173193454742432e-01 2.767761796712875366e-02 -1.487803757190704346e-01 1.750593781471252441e-01 1.598249673843383789e-01 1.742773316800594330e-02 -7.736364006996154785e-02 -3.015474043786525726e-02 -8.614312857389450073e-03 -9.842592477798461914e-02
-2.038145661354064941e-01 1.366394851356744766e-02 2.714511938393115997e-02 3.488478660583496094e-01 2.616192698478698730e-01 -1.437339745461940765e-02 -6.425372511148452759e-02 -9.090467542409896851e-02 1.508826762437820435e-01 -3.748191148042678833e-02 -1.555781364440917969e-01 -6.816370785236358643e-02 1.016418561339378357e-01 3.224955201148986816e-01 3.510520756244659424e-01 -3.897996246814727783e-01 2.054920494556427002e-01 5.849646776914596558e-02 -1.297532021999359131e-01 6.798566132783889771e-02 -6.980348378419876099e-02 3.211095929145812988e-01 -4.745844006538391113e-02 9.641987830400466919e-02 -1.443045884370803833e-01 4.786515608429908752e-02 3.514179587364196777e-02 -9.682726860046386719e-02 -1.475311815738677979e-01 1.365658640861511230e-01 8.410457521677017212e-02 -2.107279896736145020e-01
-1.831187009811401367e-01 1.460996121168136597e-01 -4.648043587803840637e-02 2.038466483354568481e-01 2.672018408775329590e-01 1.546710133552551270e-01 -4.626934975385665894e-02 5.180540308356285095e-02 4.470174908638000488e-01 1.092433854937553406e-01 -3.041201829910278320e-01 5.102682486176490784e-02 -2.636935748159885406e-02 5.904644355177879333e-02 1.409377455711364746e-01 -1.414762884378433228e-01 -1.696361154317855835e-01 3.383956849575042725e-02 -2.654703557491302490e-01 1.774343997240066528e-01 -3.313451409339904785e-01 -6.499627139419317245e-03 -1.115902438759803772e-01 -5.535711720585823059e-02 1.047218590974807739e-01 8.083487302064895630e-02 1.156640201807022095e-01 1.033180877566337585e-01 -3.122669756412506104e-01 6.852924078702926636e-02 -1.401148587465286255e-01 -1.724269688129425049e-01
-1.414174884557723999e-01 -1.102442480623722076e-02 -6.549032777547836304e-02 1.782718747854232788e-01 2.530089616775512695e-01 -1.147552276961505413e-03 1.912809312343597412e-01 2.771415710449218750e-01 -2.546753361821174622e-02 -1.577118933200836182e-01 -4.246790111064910889e-01 1.928341202437877655e-02 6.813689321279525757e-02 1.173045262694358826e-01 1.606805175542831421e-01 -2.783703207969665527e-01 3.725498914718627930e-02 -5.004395171999931335e-02 -2.701975703239440918e-01 -2.245960198342800140e-02 -1.524844323284924030e-03 2.309734970331192017e-01 7.501877099275588989e-02 3.013161756098270416e-02 -3.666431903839111328e-01 -2.414379082620143890e-02 8.608181029558181763e-02 -3.356280922889709473e-02 -1.149397864937782288e-01 7.447468489408493042e-02 -1.636255830526351929e-01 -3.347747325897216797e-01
9.726694971323013306e-02 1.882271021604537964e-01 3.360183238983154297e-01 2.472279816865921021e-01 2.407258898019790649e-01 1.129900943487882614e-02 -1.919026370160281658e-03 9.512757509946823120e-02 1.164316385984420776e-01 1.512663215398788452e-01 -1.249423623085021973e-01 -1.337289065122604370e-01 3.792812675237655640e-02 -1.410657465457916260e-01 7.285643368959426880e-02 -9.910873323678970337e-02 -1.001023575663566589e-01 1.432060748338699341e-01 -1.611379086971282959e-01 -1.053119227290153503e-01 -1.658929884433746338e-01 4.136487841606140137e-02 -1.900589913129806519e-01 3.455812931060791016e-01 -1.790515333414077759e-01 9.961421787738800049e-02 -1.119553148746490479e-01 1.236074268817901611e-01 -1.972033083438873291e-01 -9.071504324674606323e-02 -3.059089779853820801e-01 -3.803825676441192627e-01
-1.105286329984664917e-01 4.188163578510284424e-02 1.216811090707778931e-01 2.060119062662124634e-01 3.396242260932922363e-01 -5.158646404743194580e-02 2.244946360588073730e-02 -2.176206409931182861e-01 1.469475477933883667e-01 -1.813072860240936279e-01 -6.466574966907501221e-02 -3.075969219207763672e-01 -2.643265761435031891e-02 -2.315057627856731415e-02 2.497685104608535767e-01 -1.988482475280761719e-01 2.017524242401123047e-01 1.832814514636993408e-02 -8.044493198394775391e-02 1.315231174230575562e-01 -1.230641230940818787e-01 -1.340474337339401245e-01 5.758409202098846436e-02 8.672530204057693481e-02 -3.839529752731323242e-01 3.784447014331817627e-01 -4.877115041017532349e-02 -1.383892167359590530e-02 -2.495318055152893066e-01 -5.070965737104415894e-02 -1.593860238790512085e-02 -1.985652744770050049e-01
-2.556922733783721924e-01 -8.477745205163955688e-02 -6.794747710227966309e-02 7.876367866992950439e-02 -2.114077098667621613e-02 1.417435705661773682e-01 8.834037929773330688e-02 4.390526562929153442e-02 1.997782737016677856e-01 -6.064566224813461304e-02 6.741706281900405884e-02 -3.698292970657348633e-01 -1.078992187976837158e-01 6.020402908325195312e-02 4.338688254356384277e-01 -2.454199045896530151e-01 4.044014587998390198e-02 -5.892087146639823914e-02 -7.089825719594955444e-02 -1.564384102821350098e-01 -2.242963463068008423e-01 -1.139812245965003967e-01 -1.427582204341888428e-01 7.989467680454254150e-02 1.325713992118835449e-01 -1.252554208040237427e-01 2.663836814463138580e-03 -7.266995310783386230e-02 -5.058872699737548828e-01 -1.285044848918914795e-01 4.390174522995948792e-02 -1.052562892436981201e-02
9.312584996223449707e-02 3.657958656549453735e-02 2.950979769229888916e-01 2.418184280395507812e-01 4.801240265369415283e-01 2.071527093648910522e-01 -8.219303190708160400e-02 3.595647215843200684e-02 -3.070477768778800964e-02 -2.212869822978973389e-01 9.654003381729125977e-02 -1.177822276949882507e-01 3.182845562696456909e-02 -2.299383133649826050e-01 3.077516853809356689e-01 -1.188780763186514378e-03 -1.505154669284820557e-01 2.359122484922409058e-01 -2.354484498500823975e-01 1.585939340293407440e-02 -2.751724794507026672e-02 -5.248990654945373535e-02 -1.798994094133377075e-02 1.562998443841934204e-01 -1.006705611944198608e-01 1.416345536708831787e-01 -1.382009088993072510e-01 1.429832074791193008e-02 -2.092866450548171997e-01 -1.607161201536655426e-02 -1.003985852003097534e-01 -2.744987905025482178e-01
-1.691433340311050415e-01 2.912036478519439697e-01 1.039668470621109009e-01 2.251790165901184082e-01 2.915377914905548096e-01 -1.262898296117782593e-01 3.592487052083015442e-02 -3.151305019855499268e-02 2.960986196994781494e-01 -1.667672991752624512e-01 -5.852905102074146271e-03 -2.777074277400970459e-01 8.391021937131881714e-02 -1.087428554892539978e-01 1.526002883911132812e-01 -1.959996521472930908e-01 3.006020933389663696e-02 2.725636065006256104e-01 7.630219310522079468e-02 3.131397813558578491e-02 1.976389437913894653e-01 -2.076919376850128174e-01 2.660760842263698578e-02 1.613798886537551880e-01 -3.645509481430053711e-01 -9.432693570852279663e-02 -1.278178766369819641e-02 2.787814438343048096e-01 -1.125081703066825867e-01 2.046457119286060333e-02 -1.548021137714385986e-01 3.123584389686584473e-02
-2.098064124584197998e-01 4.432048499584197998e-01 9.238547086715698242e-02 1.150938645005226135e-01 3.254473209381103516e-01 1.309867110103368759e-02 1.611503809690475464e-01 -8.192082867026329041e-03 2.746436893939971924e-01 9.038563817739486694e-02 8.614715188741683960e-02 -2.997691631317138672e-01 1.906248927116394043e-02 9.332661330699920654e-02 1.447419673204421997e-01 -2.844262719154357910e-01 9.432371705770492554e-02 3.685239702463150024e-02 1.495980322360992432e-01 -8.675026893615722656e-02 1.228571459650993347e-01 -7.018706947565078735e-02 5.134819447994232178e-02 1.949249058961868286e-01 -1.907179057598114014e-01 -1.397219151258468628e-01 -6.691334303468465805e-03 5.867787823081016541e-02 -1.367108374834060669e-01 3.128687739372253418e-01 -1.709927171468734741e-01 -8.848811686038970947e-02
-3.132836222648620605e-01 -1.410556584596633911e-01 5.939558893442153931e-02 1.241157576441764832e-01 3.316396474838256836e-01 3.762431442737579346e-01 -1.416244655847549438e-01 3.633540496230125427e-02 1.561821997165679932e-01 7.199724018573760986e-02 -2.254785038530826569e-02 -1.934383809566497803e-01 3.508085384964942932e-02 -1.084018349647521973e-01 -3.290820494294166565e-02 -1.495918035507202148e-01 -3.000673651695251465e-01 -1.917253881692886353e-01 -1.491152793169021606e-01 1.038094051182270050e-02 -3.059019707143306732e-02 7.137075811624526978e-02 -1.888115890324115753e-02 1.054180413484573364e-01 2.184235304594039917e-02 1.163137257099151611e-01 -1.037214994430541992e-01 2.814084291458129883e-01 -4.041914343833923340e-01 -1.183238849043846130e-01 1.662076413631439209e-01 -1.027854532003402710e-01
-4.225648567080497742e-02 1.451306343078613281e-01 1.196333095431327820e-01 1.022578477859497070e-01 3.198030292987823486e-01 -1.726778298616409302e-01 7.666008919477462769e-02 -4.950799793004989624e-02 3.176826238632202148e-01 -6.307835131883621216e-02 -5.407785624265670776e-02 -1.833095252513885498e-01 1.742568165063858032e-01 -9.125422686338424683e-02 1.953377127647399902e-01 -4.662885665893554688e-01 2.707147300243377686e-01 1.087862104177474976e-01 8.629408478736877441e-02 -3.439303860068321228e-02 -1.784621477127075195e-01 2.659211456775665283e-01 1.037613600492477417e-01 1.039796248078346252e-01 -1.101438514888286591e-02 -6.352154165506362915e-02 -1.470678001642227173e-01 -2.130346596240997314e-01 -2.461285293102264404e-01 -6.670081987977027893e-03 -1.379104852676391602e-01 -8.693323284387588501e-02
-2.377108298242092133e-02 -4.561391100287437439e-02 3.191266655921936035e-01 7.646769285202026367e-03 1.087121069431304932e-01 1.378656625747680664e-01 -2.459518611431121826e-01 -1.099720448255538940e-01 1.622819006443023682e-01 -1.717700809240341187e-01 5.065464228391647339e-02 -9.275114536285400391e-02 2.932465402409434319e-03 -2.189843058586120605e-01 3.302920162677764893e-01 2.188245803117752075e-01 1.592501550912857056e-01 -6.803074479103088379e-02 -9.079271554946899414e-02 1.446744203567504883e-01 -1.729593425989151001e-01 -7.770536094903945923e-02 -1.418482232838869095e-02 7.563312351703643799e-02 7.487083319574594498e-03 -2.734306752681732178e-01 2.146784961223602295e-01 -5.807786062359809875e-02 -5.114250779151916504e-01 -7.627266645431518555e-02 9.399048984050750732e-02 -1.362663954496383667e-01
-1.427231729030609131e-01 -7.681120932102203369e-02 8.272093534469604492e-02 1.024008840322494507e-01 5.303690582513809204e-02 -6.612392514944076538e-02 5.167313292622566223e-02 -2.617903649806976318e-01 3.064708113670349121e-01 -3.085899353027343750e-01 -1.198751702904701233e-01 -1.625067442655563354e-01 -3.108750097453594208e-02 -1.412471532821655273e-01 8.073901385068893433e-02 -3.470511874184012413e-03 -1.172264143824577332e-01 1.984479725360870361e-01 1.049913391470909119e-01 1.988709568977355957e-01 -2.593561075627803802e-02 1.820503175258636475e-01 -2.177776535972952843e-03 -2.556337118148803711e-01 -8.483251929283142090e-02 -3.188081085681915283e-01 1.383715867996215820e-02 2.738758027553558350e-01 -3.295098245143890381e-01 3.080334365367889404e-01 1.564024090766906738e-01 -7.622945308685302734e-02
-1.014695037156343460e-02 -2.336977273225784302e-01 1.046737134456634521e-01 2.589740231633186340e-02 4.211438894271850586e-01 4.923705011606216431e-02 1.998322457075119019e-01 1.681519597768783569e-01 3.612722968682646751e-03 -1.041715145111083984e-01 1.877302825450897217e-01 5.275388713926076889e-03 7.267583906650543213e-02 -3.323772922158241272e-02 3.963884115219116211e-01 -5.536743998527526855e-02 1.607735157012939453e-01 1.608399301767349243e-01 -1.906212866306304932e-01 1.895052194595336914e-02 -1.553715020418167114e-01 2.800872027873992920e-01 -1.187055408954620361e-01 1.130077242851257324e-01 1.144518237560987473e-02 5.990721285343170166e-02 5.576606839895248413e-02 2.349450141191482544e-01 -3.327195048332214355e-01 2.254624813795089722e-01 -8.039336651563644409e-02 -1.582969427108764648e-01
-2.830334305763244629e-01 -1.801028102636337280e-01 1.623917520046234131e-01 2.114271521568298340e-01 2.671822905540466309e-01 -5.390624050050973892e-03 1.744985282421112061e-01 2.822580039501190186e-01 1.438551694154739380e-01 1.284402310848236084e-01 1.742094308137893677e-01 -1.981608271598815918e-01 -1.213520243763923645e-01 -1.666791038587689400e-03 7.787817716598510742e-02 1.064800322055816650e-01 -1.205447968095541000e-02 -3.341529667377471924e-01 -3.678107857704162598e-01 -1.017545014619827271e-01 -1.494797617197036743e-01 -2.658243291079998016e-02 -9.751044213771820068e-02 1.458952873945236206e-01 1.053524240851402283e-01 -9.583508223295211792e-02 -1.519188433885574341e-01 2.852994203567504883e-01 -1.795418411493301392e-01 3.779520979151129723e-03 3.235839679837226868e-02 -1.629902571439743042e-01
-1.729906797409057617e-01 5.354173481464385986e-02 1.027852222323417664e-01 -2.107408940792083740e-01 2.664878666400909424e-01 1.571858972311019897e-01 -5.875814706087112427e-03 -3.246605098247528076e-01 1.667999476194381714e-01 -4.828609824180603027e-01 -1.855013966560363770e-01 -2.446230798959732056e-01 2.108664810657501221e-01 -4.485927149653434753e-02 -9.321293234825134277e-02 -1.612628847360610962e-01 -5.537380464375019073e-03 -8.638095110654830933e-02 -1.091683357954025269e-01 -1.967155374586582184e-02 -2.493155449628829956e-01 -1.081857234239578247e-01 2.416646182537078857e-01 6.773375719785690308e-02 -1.374619752168655396e-01 -1.965007483959197998e-01 -1.204963102936744690e-01 1.241208706051111221e-02 -1.377712488174438477e-01 1.516555249691009521e-01 2.141533605754375458e-02 -5.830441415309906006e-02
-8.837590366601943970e-02 -3.180918749421834946e-03 2.604961991310119629e-01 2.477427944540977478e-03 2.671091556549072266e-01 8.965203911066055298e-02 -5.643070116639137268e-02 -2.676871716976165771e-01 1.619469821453094482e-01 -1.966560781002044678e-01 8.346442878246307373e-02 -1.319472044706344604e-01 1.073723658919334412e-01 -2.121080085635185242e-02 5.032338201999664307e-02 -6.497125327587127686e-02 2.411696761846542358e-01 2.674236297607421875e-01 -2.215375304222106934e-01 2.196852304041385651e-02 1.451086159795522690e-02 -1.068147122859954834e-01 -8.586794137954711914e-02 1.680224835872650146e-01 -1.462871674448251724e-03 3.644378781318664551e-01 -1.895339637994766235e-01 -1.113572809845209122e-02 -3.501893281936645508e-01 4.178176820278167725e-02 -4.322152584791183472e-03 -3.772991895675659180e-01
-3.887376487255096436e-01 -6.877368688583374023e-02 1.223102733492851257e-01 6.450942158699035645e-02 2.847137451171875000e-01 -1.457100808620452881e-01 -1.680468767881393433e-01 2.641250379383563995e-02 1.135547608137130737e-01 -2.654282434377819300e-04 -1.619015038013458252e-01 -1.178926825523376465e-01 6.927372515201568604e-02 2.705499902367591858e-02 9.802701324224472046e-02 -1.706628352403640747e-01 -4.430935680866241455e-01 -8.992493897676467896e-02 -3.460928201675415039e-01 -6.968203186988830566e-02 -1.344623267650604248e-01 1.852561682462692261e-01 -1.657292991876602173e-01 9.726807475090026855e-02 -2.579666376113891602e-01 -1.367658078670501709e-01 -4.422020167112350464e-02 -9.518913924694061279e-02 -5.720860511064529419e-02 1.348489522933959961e-01 -4.657306894659996033e-02 -2.413590997457504272e-01
-8.890777081251144409e-02 -3.824292123317718506e-02 1.793612241744995117e-01 2.592740356922149658e-01 2.505910098552703857e-01 -4.475057590752840042e-03 -2.151325643062591553e-01 8.630955964326858521e-02 4.317335784435272217e-01 -7.548879832029342651e-02 2.309695482254028320e-01 5.944620072841644287e-02 -4.260399937629699707e-02 -3.003276586532592773e-01 2.953662872314453125e-01 -1.716444790363311768e-01 1.328850537538528442e-01 -1.128137856721878052e-02 -2.153966762125492096e-02 3.678049193695187569e-03 -1.298334747552871704e-01 7.588039338588714600e-02 1.256328308954834938e-03 1.839889287948608398e-01 -1.190816760063171387e-01 1.643326282501220703e-01 -9.400330483913421631e-02 -8.694152347743511200e-03 -2.142828851938247681e-01 1.017124056816101074e-01 -3.665263950824737549e-02 -3.668363690376281738e-01
-1.813098490238189697e-01 -4.825699701905250549e-02 -2.523516416549682617e-01 -2.078036405146121979e-02 1.644974797964096069e-01 -4.572808742523193359e-02 -3.191586211323738098e-02 1.373084783554077148e-01 2.294505536556243896e-01 -1.865520775318145752e-01 -1.364530324935913086e-01 -3.093575835227966309e-01 3.021744191646575928e-01 1.735562980175018311e-01 2.029036730527877808e-02 -1.124398335814476013e-01 -1.502671390771865845e-01 1.882067695260047913e-02 -2.461821734905242920e-01 1.028953194618225098e-01 -2.540709972381591797e-01 7.278494536876678467e-02 -7.274778187274932861e-02 2.285240441560745239e-01 3.204452618956565857e-02 -1.999250948429107666e-01 -2.831991016864776611e-01 8.175786584615707397e-02 -2.122425734996795654e-01 3.087601661682128906e-01 1.584400683641433716e-01 -2.339212223887443542e-02
-1.612393409013748169e-01 1.930826753377914429e-01 2.099354714155197144e-01 -6.454133428633213043e-03 3.485964238643646240e-01 1.784787774085998535e-01 -1.453175581991672516e-02 -5.576968193054199219e-03 2.117710411548614502e-01 -2.780904173851013184e-01 2.901404798030853271e-01 -1.490473840385675430e-02 -2.094930224120616913e-02 -1.706436276435852051e-02 1.439479738473892212e-01 2.938118018209934235e-02 4.121422022581100464e-02 -5.069778859615325928e-02 -8.589315414428710938e-02 1.426100432872772217e-01 7.961415499448776245e-02 3.085241019725799561e-01 8.068832010030746460e-02 2.781147062778472900e-01 -2.834559977054595947e-01 5.034288763999938965e-02 -3.238568007946014404e-01 -1.404587626457214355e-01 -1.067130789160728455e-01 3.470543771982192993e-02 -2.342066317796707153e-01 -1.333571523427963257e-01
8.288972079753875732e-02 -3.862043842673301697e-02 -1.405925210565328598e-02 9.969190508127212524e-02 4.321916997432708740e-01 -7.609870284795761108e-02 -6.508373469114303589e-02 -2.130537331104278564e-01 1.631489247083663940e-01 -1.463035792112350464e-01 -3.137176334857940674e-01 -1.245022285729646683e-02 1.246382519602775574e-01 -6.994149833917617798e-02 3.057119548320770264e-01 -1.151329427957534790e-01 -7.994286715984344482e-02 -6.927824765443801880e-02 -7.461117953062057495e-02 -1.646176129579544067e-01 6.801895797252655029e-02 -8.933701366186141968e-02 -8.692292869091033936e-02 7.363621145486831665e-02 2.238133698701858521e-01 -3.648452460765838623e-01 8.922990411520004272e-02 -7.087773829698562622e-02 -3.170115351676940918e-01 1.957488507032394409e-01 1.642354279756546021e-01 -1.847604662179946899e-01
-9.030780941247940063e-02 -2.874614596366882324e-01 2.437521815299987793e-01 2.365104556083679199e-01 4.834575578570365906e-02 -9.213884174823760986e-02 1.974555850028991699e-01 2.113525271415710449e-01 5.993477627635002136e-02 -7.891473919153213501e-02 7.983357459306716919e-02 -4.240594059228897095e-02 -7.390059530735015869e-03 1.559588909149169922e-01 2.950599491596221924e-01 -1.047952026128768921e-01 1.679303944110870361e-01 3.394531309604644775e-01 -3.135239183902740479e-01 2.396857440471649170e-01 1.203976646065711975e-01 9.485109895467758179e-02 -1.023345254361629486e-02 1.064863130450248718e-01 -1.472626924514770508e-01 -7.641495019197463989e-02 -1.951427906751632690e-01 1.232267022132873535e-01 -3.480680584907531738e-01 8.229633420705795288e-02 9.901685267686843872e-02 7.955852895975112915e-02
-1.280163675546646118e-01 1.352770477533340454e-01 2.853359580039978027e-01 7.481388747692108154e-02 2.559195160865783691e-01 1.203395202755928040e-01 -7.612917572259902954e-02 -2.704935707151889801e-02 2.581759989261627197e-01 -2.320444583892822266e-02 1.443026959896087646e-01 -1.291482150554656982e-01 1.775082014501094818e-02 -1.843784302473068237e-01 2.871879935264587402e-01 -3.097169399261474609e-01 -2.892791852355003357e-02 7.989499717950820923e-02 -1.192537397146224976e-01 1.353524327278137207e-01 -2.681679837405681610e-02 1.735794693231582642e-01 -1.469763666391372681e-01 4.028590023517608643e-01 -1.020501255989074707e-01 1.062250584363937378e-01 -1.254547834396362305e-01 5.264060106128454208e-03 -1.582026183605194092e-01 -3.726168768480420113e-03 -1.308984756469726562e-01 -3.744830489158630371e-01
1.236188784241676331e-01 7.418554276227951050e-03 -4.042865708470344543e-02 1.770726963877677917e-02 2.312774658203125000e-01 2.600089609622955322e-01 3.484217915683984756e-03 -7.676495611667633057e-02 3.664724230766296387e-01 -4.332215189933776855e-01 -1.883121430873870850e-01 -1.287997364997863770e-01 2.622299492359161377e-01 1.385195553302764893e-01 1.820109486579895020e-01 -1.535887271165847778e-01 -1.867576315999031067e-02 -5.700419656932353973e-03 -1.528757512569427490e-01 2.240929752588272095e-01 -1.009851172566413879e-01 -4.113513603806495667e-02 -9.235990047454833984e-02 3.216955065727233887e-01 -9.127708524465560913e-02 -5.286240950226783752e-02 1.142256148159503937e-02 1.518273502588272095e-01 -2.308578938245773315e-01 6.966147571802139282e-02 -1.081846132874488831e-01 1.870151758193969727e-01
-6.209038943052291870e-02 -9.935315698385238647e-02 3.570935130119323730e-01 1.964547634124755859e-01 1.778021454811096191e-01 1.311887502670288086e-01 -1.527018379420042038e-02 9.172275662422180176e-02 2.625332772731781006e-01 -1.447504758834838867e-01 -7.810850162059068680e-03 -9.058313816785812378e-02 8.440954983234405518e-02 2.407348155975341797e-02 2.063017934560775757e-01 4.272273182868957520e-01 -1.354683935642242432e-01 8.122586458921432495e-02 -2.363031655550003052e-01 6.453957408666610718e-02 -3.777616918087005615e-01 5.817027390003204346e-02 8.879527449607849121e-02 -4.577501490712165833e-02 -1.011503860354423523e-01 -1.855043023824691772e-01 -4.258417524397373199e-03 2.200286835432052612e-02 -2.502202093601226807e-01 -4.239786788821220398e-02 2.813645303249359131e-01 -4.496230185031890869e-02
-1.083272621035575867e-01 8.562338352203369141e-02 3.165148571133613586e-02 -1.157843414694070816e-02 2.608266174793243408e-01 3.059091866016387939e-01 2.035178542137145996e-01 -4.610629752278327942e-02 2.591659426689147949e-01 -3.950321972370147705e-01 -1.499108523130416870e-01 -1.183027103543281555e-01 -8.338893949985504150e-02 1.007806658744812012e-01 1.252699494361877441e-01 1.181786879897117615e-01 -8.802420645952224731e-02 2.172248959541320801e-01 -2.581890821456909180e-01 -2.312405556440353394e-01 -7.478968705981969833e-03 -3.718558549880981445e-01 4.971649497747421265e-02 -3.625496849417686462e-02 -2.008099704980850220e-01 -1.944121788255870342e-03 1.268050968647003174e-01 1.697584986686706543e-01 -1.627825051546096802e-01 1.147910356521606445e-01 5.409156903624534607e-03 -1.614570617675781250e-01
-5.770771577954292297e-02 1.813093870878219604e-01 2.197189331054687500e-01 2.006053775548934937e-01 2.956169843673706055e-01 2.740354239940643311e-01 -8.418477326631546021e-02 -3.414218872785568237e-02 1.114184632897377014e-01 9.213931858539581299e-02 4.493669047951698303e-02 -1.362159103155136108e-01 5.962694063782691956e-02 1.198305487632751465e-01 2.625231444835662842e-01 -1.388438194990158081e-01 1.634977757930755615e-02 -1.707742363214492798e-02 -1.713032275438308716e-01 2.896395325660705566e-01 -6.884828209877014160e-02 -2.011087983846664429e-01 -6.627260893583297729e-02 8.786229044198989868e-02 1.844733953475952148e-01 -3.854254782199859619e-01 8.251234143972396851e-02 2.778357863426208496e-01 -1.820378452539443970e-01 1.577330380678176880e-01 -2.228815555572509766e-01 1.076213270425796509e-01
-1.097885612398386002e-02 -1.750788241624832153e-01 1.136105135083198547e-01 2.452707737684249878e-01 4.343148469924926758e-01 -1.981026120483875275e-02 -3.197351470589637756e-02 -1.117465570569038391e-01 5.978031083941459656e-02 -4.089222103357315063e-02 -1.079837381839752197e-01 -3.345740735530853271e-01 2.687422633171081543e-01 1.225832700729370117e-01 9.080006927251815796e-02 -6.333761662244796753e-02 -2.377778887748718262e-01 1.121847629547119141e-01 -1.269553750753402710e-01 1.072304695844650269e-01 -2.010662257671356201e-01 3.168764710426330566e-01 -2.330196946859359741e-01 1.945286095142364502e-01 -1.964418888092041016e-01 -2.226465940475463867e-01 5.108499899506568909e-02 1.587187051773071289e-01 -6.088666268624365330e-04 9.128676354885101318e-02 -7.177157700061798096e-02 -7.819272577762603760e-02
-2.189279049634933472e-01 3.560590744018554688e-01 1.085072904825210571e-01 2.007753849029541016e-01 2.954999804496765137e-01 -1.691436022520065308e-01 -6.135300733149051666e-03 -1.100555434823036194e-01 2.485085427761077881e-01 -4.002475738525390625e-02 -5.396208167076110840e-02 -1.965523809194564819e-01 -9.598753601312637329e-02 3.580991178750991821e-02 1.743289232254028320e-01 -1.548901051282882690e-01 -4.847759380936622620e-02 2.657508254051208496e-01 1.590950638055801392e-01 8.745606988668441772e-02 1.594130247831344604e-01 -1.542103141546249390e-01 -6.067295745015144348e-02 7.994932681322097778e-02 -3.338976800441741943e-01 -1.578003615140914917e-01 5.335263907909393311e-02 1.106763482093811035e-01 -2.884992659091949463e-01 9.079281240701675415e-03 -2.480569332838058472e-01 -1.175453513860702515e-01
-1.434160619974136353e-01 6.644508242607116699e-02 3.028592765331268311e-01 1.035346835851669312e-01 2.495426684617996216e-01 2.018862366676330566e-01 -5.565610714256763458e-03 8.829960227012634277e-02 6.187927722930908203e-02 -2.225811034440994263e-01 7.630266994237899780e-02 -1.334757059812545776e-01 4.606924206018447876e-02 -1.931494921445846558e-01 2.432914227247238159e-01 -1.580036282539367676e-01 5.472089350223541260e-02 1.068189740180969238e-01 -1.088640168309211731e-01 3.061896935105323792e-02 -1.981822997331619263e-01 2.355956658720970154e-02 4.580716416239738464e-02 4.547064006328582764e-01 -1.327682007104158401e-02 8.869507163763046265e-02 -3.446958214044570923e-02 1.081053242087364197e-01 -1.371604204177856445e-01 2.345722354948520660e-02 -2.387089431285858154e-01 -4.335640668869018555e-01
-1.199897229671478271e-01 1.967599093914031982e-01 4.215432703495025635e-01 -6.890268623828887939e-02 1.382523216307163239e-02 -1.146239340305328369e-01 2.332107871770858765e-01 -8.082526922225952148e-02 2.870539128780364990e-01 -4.308918118476867676e-02 -1.806034445762634277e-01 -2.547189295291900635e-01 6.343712657690048218e-02 -2.555477619171142578e-01 2.121485769748687744e-01 2.569653689861297607e-01 -9.711098857223987579e-03 -4.463501647114753723e-02 -5.010594427585601807e-02 3.905993700027465820e-02 -1.507838070392608643e-01 1.495343595743179321e-01 -1.405509263277053833e-01 1.495236456394195557e-01 -2.044163346290588379e-01 -2.450699657201766968e-01 -2.875122427940368652e-01 1.892568171024322510e-01 9.224090725183486938e-03 -2.504669362679123878e-03 1.131882444024085999e-01 -3.883407264947891235e-02
-9.809076786041259766e-02 1.143553182482719421e-01 7.502155005931854248e-02 9.707957506179809570e-02 1.943264603614807129e-01 1.789054125547409058e-01 3.940474614500999451e-02 -1.729019284248352051e-01 3.946939706802368164e-01 1.165920272469520569e-01 1.707709208130836487e-02 -1.037737056612968445e-01 -1.365248709917068481e-01 -5.461257323622703552e-02 1.688623242080211639e-02 -5.632758885622024536e-02 -2.758362293243408203e-01 1.521243005990982056e-01 -2.222335189580917358e-01 3.349875211715698242e-01 -4.120130538940429688e-01 1.972917020320892334e-01 -1.146987825632095337e-01 1.426657140254974365e-01 8.489548414945602417e-02 -9.690279513597488403e-02 -1.577691286802291870e-01 1.803339868783950806e-01 -2.220511138439178467e-01 1.547082662582397461e-01 1.591076515614986420e-02 -7.064140588045120239e-02
-8.024611324071884155e-02 1.235435530543327332e-02 2.022079937160015106e-02 -3.829219937324523926e-02 -1.310264915227890015e-01 -3.511086478829383850e-02 1.277984026819467545e-02 5.068797245621681213e-02 2.337317764759063721e-01 -2.989355325698852539e-01 -1.409740895032882690e-01 -7.873631268739700317e-02 2.291176468133926392e-01 2.567834034562110901e-02 3.115887939929962158e-02 8.347543329000473022e-02 -1.778486222028732300e-01 1.036285087466239929e-01 -1.210084781050682068e-01 7.922364771366119385e-02 4.493339732289314270e-02 4.199619591236114502e-02 -1.776716560125350952e-01 3.451795876026153564e-01 -2.286266833543777466e-01 1.308673433959484100e-02 -2.455188520252704620e-02 5.067100524902343750e-01 -3.333841264247894287e-01 5.577621981501579285e-02 5.194219574332237244e-02 -3.077326714992523193e-01
-9.189387410879135132e-02 2.807789146900177002e-01 1.734452843666076660e-01 1.441932171583175659e-01 3.404814004898071289e-01 -5.821149051189422607e-02 1.316412538290023804e-01 5.623933672904968262e-02 3.933022916316986084e-01 1.946655362844467163e-01 -3.151354938745498657e-02 -2.873315811157226562e-01 -5.677386000752449036e-02 1.197786480188369751e-01 1.504901796579360962e-01 -4.245747253298759460e-02 7.657479494810104370e-02 1.678545773029327393e-01 2.016484141349792480e-01 -1.894776076078414917e-01 3.711440367624163628e-03 -1.358398348093032837e-01 -1.388240456581115723e-01 2.241302281618118286e-01 -2.979020476341247559e-01 -3.673109412193298340e-02 -2.621298655867576599e-02 1.580893844366073608e-01 -1.062860041856765747e-01 1.991088539361953735e-01 -1.507171988487243652e-01 -1.259950548410415649e-01
-1.656104028224945068e-01 1.227142810821533203e-01 2.206810563802719116e-01 -5.962590500712394714e-02 2.266575992107391357e-01 -8.290363848209381104e-02 1.233678236603736877e-01 -3.477172553539276123e-02 3.360210359096527100e-01 9.296180680394172668e-03 8.844084292650222778e-02 -1.592705375514924526e-03 -2.101798057556152344e-01 1.549888849258422852e-01 3.693802654743194580e-02 -3.559555113315582275e-02 3.099035285413265228e-02 2.668294906616210938e-01 2.140329219400882721e-02 6.592689454555511475e-02 -3.851153552532196045e-01 -3.609129413962364197e-02 -3.015611506998538971e-02 1.278878450393676758e-01 7.522514462471008301e-02 8.710763067938387394e-04 3.484203666448593140e-02 3.224670886993408203e-01 -3.805342316627502441e-01 1.556945294141769409e-01 2.540650367736816406e-01 -2.250237911939620972e-01
1.086772531270980835e-01 2.334169894456863403e-01 1.487706899642944336e-01 8.307173103094100952e-02 7.433661073446273804e-02 1.633804291486740112e-01 2.502802908420562744e-01 -2.923718392848968506e-01 4.015344381332397461e-01 -4.160774052143096924e-01 2.765025757253170013e-02 -9.110344573855400085e-03 1.654647886753082275e-01 4.209022596478462219e-02 9.616843611001968384e-02 8.681028336286544800e-02 -1.828924566507339478e-01 -2.012698352336883545e-02 -2.110187411308288574e-01 1.063084229826927185e-01 1.815854385495185852e-02 2.287449780851602554e-03 9.872234612703323364e-02 1.088057905435562134e-01 -7.417058944702148438e-02 -9.223888814449310303e-02 -2.946107089519500732e-02 6.992211192846298218e-02 -2.031368762254714966e-01 3.817930817604064941e-01 1.024011522531509399e-01 -1.196296736598014832e-01
9.064043872058391571e-03 -4.234409704804420471e-02 1.295702308416366577e-01 8.623651415109634399e-02 3.309936523437500000e-01 9.635236114263534546e-02 -1.523170620203018188e-01 2.101211100816726685e-01 3.053967654705047607e-01 5.260826647281646729e-02 4.309443756937980652e-02 1.265134811401367188e-01 2.081883996725082397e-01 -1.086739599704742432e-01 1.109237298369407654e-01 -1.072208210825920105e-02 -6.511504948139190674e-02 -4.814521223306655884e-02 -1.233812943100929260e-01 1.754417270421981812e-01 -1.261593550443649292e-01 1.502841860055923462e-01 -1.728188805282115936e-02 3.201854228973388672e-01 -1.601607203483581543e-01 -1.850846558809280396e-01 -2.464600652456283569e-01 7.103554904460906982e-02 -2.215057313442230225e-01 4.413011297583580017e-02 2.421899139881134033e-01 -4.207070469856262207e-01
-5.253457650542259216e-02 1.727588921785354614e-01 2.847408652305603027e-01 -5.126201733946800232e-02 2.893339097499847412e-01 1.946262568235397339e-01 -1.735811866819858551e-02 -6.495400518178939819e-02 7.122278213500976562e-02 -8.296854794025421143e-02 -9.042455255985260010e-02 1.616266667842864990e-01 -7.004750519990921021e-02 -1.428291499614715576e-01 3.847527205944061279e-01 3.615780174732208252e-02 -8.462043106555938721e-02 -1.378198564052581787e-01 2.050962485373020172e-02 -8.662429451942443848e-02 -3.038756847381591797e-01 2.367257177829742432e-01 -1.107716262340545654e-01 9.102576971054077148e-02 5.956782773137092590e-02 -2.151838243007659912e-01 -3.486698865890502930e-01 1.930168718099594116e-01 -2.782478630542755127e-01 4.260348901152610779e-02 1.343846786767244339e-02 -2.134460508823394775e-01
1.246198788285255432e-01 3.229307234287261963e-01 3.920475766062736511e-02 9.460895508527755737e-02 2.223564684391021729e-01 -9.833803027868270874e-02 6.030575931072235107e-02 -1.248264461755752563e-01 3.325707614421844482e-01 -4.703374207019805908e-01 -1.141142919659614563e-01 -6.823192536830902100e-02 1.133894398808479309e-01 1.204460561275482178e-01 1.603208184242248535e-01 4.155160114169120789e-02 -1.390591263771057129e-01 -5.924043804407119751e-02 -2.253319174051284790e-01 2.537252902984619141e-01 -1.855225265026092529e-01 8.487295359373092651e-02 9.744556993246078491e-02 1.006005853414535522e-01 -6.161672621965408325e-02 9.365667402744293213e-02 -7.260268181562423706e-02 2.679172158241271973e-01 -3.122516274452209473e-01 -8.904723799787461758e-04 -2.162011340260505676e-02 1.581940054893493652e-02
-3.244387507438659668e-01 1.770747825503349304e-02 1.246980503201484680e-01 2.180748134851455688e-01 1.408338695764541626e-01 4.142684042453765869e-01 1.245369166135787964e-01 7.770524173974990845e-02 1.306276619434356689e-01 7.488553225994110107e-02 -1.352448016405105591e-01 -8.036086708307266235e-02 -2.309669256210327148e-01 -3.015091083943843842e-02 3.781109452247619629e-01 -1.224874183535575867e-01 7.513874769210815430e-02 -1.005313694477081299e-01 -1.720031648874282837e-01 -1.655692309141159058e-01 1.633339822292327881e-01 4.443219676613807678e-02 1.185572594404220581e-01 2.083823829889297485e-02 1.185007169842720032e-01 6.028670072555541992e-02 -2.040263414382934570e-01 2.883221209049224854e-01 -2.677009999752044678e-01 -4.804209992289543152e-02 1.623835563659667969e-01 2.601205371320247650e-03
-7.043128460645675659e-02 4.577378556132316589e-02 1.711191236972808838e-01 1.510426402091979980e-01 1.897797174751758575e-02 -3.711586445569992065e-02 2.064926549792289734e-02 7.958538830280303955e-02 1.664185374975204468e-01 -1.752432733774185181e-01 -3.631083369255065918e-01 -1.033852845430374146e-01 1.482985541224479675e-02 -5.445879325270652771e-02 4.702471196651458740e-01 -7.790919393301010132e-02 -2.659260993823409081e-03 -7.803552597761154175e-02 -3.889952600002288818e-01 -7.073146104812622070e-02 -1.941719353199005127e-01 -1.021556481719017029e-01 -2.648511230945587158e-01 7.600726932287216187e-02 -3.123081028461456299e-01 2.021105494350194931e-03 2.170222550630569458e-01 -7.253347337245941162e-02 -1.570158153772354126e-01 1.495644301176071167e-01 1.326893717050552368e-01 3.533585928380489349e-03
-1.734950095415115356e-01 3.207926079630851746e-02 9.938295185565948486e-02 -2.012013457715511322e-02 1.469648927450180054e-01 3.173604607582092285e-01 2.641148567199707031e-01 -1.349984258413314819e-01 4.387154877185821533e-01 -2.497502714395523071e-01 -2.036215066909790039e-01 -2.940594553947448730e-01 -5.259317159652709961e-02 8.031126111745834351e-02 1.353287398815155029e-01 1.790280491113662720e-01 3.054784424602985382e-02 -1.128358617424964905e-01 -3.601731061935424805e-01 -5.981603264808654785e-02 7.768600434064865112e-02 -1.620139181613922119e-01 -1.214691773056983948e-01 -4.763108491897583008e-02 -1.287814080715179443e-01 2.919234894216060638e-02 1.026498749852180481e-01 1.107468754053115845e-01 -2.101957201957702637e-01 2.392720803618431091e-02 -1.242670491337776184e-01 -9.602306783199310303e-02
-5.386194959282875061e-02 2.706806957721710205e-01 1.063983812928199768e-01 2.232878208160400391e-01 4.045058190822601318e-01 -1.369870305061340332e-01 1.020478457212448120e-01 -5.280906707048416138e-02 3.013152480125427246e-01 -4.221247434616088867e-01 -5.728728696703910828e-02 -1.613722369074821472e-02 -2.494528144598007202e-02 1.148280799388885498e-01 5.826183035969734192e-02 -4.185509681701660156e-02 3.037595562636852264e-02 9.973713010549545288e-02 2.299697138369083405e-02 -1.618729084730148315e-01 1.290286928415298462e-01 -7.766374200582504272e-02 -1.886242032051086426e-01 2.098643928766250610e-01 -3.523319661617279053e-01 1.061119046062231064e-02 1.321292221546173096e-01 -3.655795380473136902e-02 -9.283261746168136597e-02 -5.843475088477134705e-02 -2.185087352991104126e-01 -1.812613308429718018e-01
3.309686109423637390e-02 -1.626188606023788452e-01 2.905628979206085205e-01 1.628521829843521118e-01 4.758223593235015869e-01 1.917745769023895264e-01 7.309268414974212646e-02 1.109456047415733337e-01 3.202685713768005371e-01 -1.333451569080352783e-01 -9.589924663305282593e-02 -1.813675463199615479e-02 1.336624473333358765e-01 2.872167155146598816e-02 3.061631023883819580e-01 3.281987830996513367e-02 9.678960777819156647e-03 -2.745280265808105469e-01 -7.969089597463607788e-02 -1.666037365794181824e-03 -1.089166253805160522e-01 6.407861411571502686e-02 2.354018241167068481e-01 1.106027662754058838e-01 1.035296618938446045e-01 -1.371133774518966675e-01 -2.108253389596939087e-01 1.124071702361106873e-01 -1.850021071732044220e-02 -1.996963173151016235e-01 1.263369023799896240e-01 1.705358326435089111e-01
4.129976779222488403e-02 1.613135263323783875e-02 2.202688902616500854e-01 6.206685677170753479e-03 3.049703836441040039e-01 9.759258478879928589e-03 -8.077210187911987305e-02 1.233858838677406311e-01 2.165706455707550049e-01 -1.206905916333198547e-01 3.091580569744110107e-01 -3.287835570517927408e-04 -1.003776341676712036e-01 9.458930045366287231e-02 1.148405745625495911e-01 -1.258761733770370483e-01 2.224408835172653198e-01 2.021649293601512909e-02 4.980868846178054810e-02 2.119615077972412109e-01 -7.068940997123718262e-02 -1.440849900245666504e-01 1.294738799333572388e-01 2.420958578586578369e-01 2.083442918956279755e-02 -1.013601645827293396e-01 -1.435568481683731079e-01 3.307341933250427246e-01 -4.687243103981018066e-01 -6.909214425832033157e-03 -2.554891705513000488e-01 -7.326523214578628540e-02
-1.961514800786972046e-01 -1.767983138561248779e-01 2.778359949588775635e-01 2.343127271160483360e-03 1.983424127101898193e-01 1.466943174600601196e-01 1.297599375247955322e-01 -5.264713242650032043e-02 1.464325040578842163e-01 -2.040727287530899048e-01 -1.213978826999664307e-01 -2.632792592048645020e-01 2.825720608234405518e-01 6.059689074754714966e-02 1.261022090911865234e-01 3.289399743080139160e-01 -3.637358546257019043e-02 -2.192427515983581543e-01 -1.989920996129512787e-02 2.071938067674636841e-01 -7.920951396226882935e-02 -6.588318943977355957e-02 7.974760606884956360e-03 -2.234980836510658264e-02 -5.504229292273521423e-02 -2.963316440582275391e-01 -7.373465597629547119e-02 3.841017559170722961e-02 -3.275504708290100098e-01 -2.368305325508117676e-01 -7.605636119842529297e-02 -2.168554067611694336e-01
-1.697580963373184204e-01 5.518974736332893372e-02 5.603258013725280762e-01 3.140908479690551758e-01 1.141883209347724915e-01 -5.097905173897743225e-02 1.473111957311630249e-01 2.128738015890121460e-01 1.742416024208068848e-01 -1.430500894784927368e-01 1.484357863664627075e-01 -2.468455396592617035e-02 1.419112924486398697e-02 1.048562526702880859e-01 5.904439464211463928e-02 -3.626143326982855797e-03 3.869822993874549866e-02 -4.845136031508445740e-02 -1.974575817584991455e-01 -1.913269609212875366e-01 2.272619903087615967e-01 1.713952720165252686e-01 2.487005293369293213e-01 1.275529861450195312e-01 1.404672395437955856e-02 -2.766370177268981934e-01 8.913373947143554688e-02 -1.503461133688688278e-02 -1.133468747138977051e-01 2.088682949542999268e-01 -6.215929053723812103e-03 -6.861358135938644409e-02
-1.461747884750366211e-01 -9.326055645942687988e-02 2.108276449143886566e-02 2.817729711532592773e-01 3.169425427913665771e-01 -7.015801221132278442e-02 9.895347058773040771e-02 6.517148017883300781e-02 3.230091929435729980e-01 -2.842380404472351074e-01 -8.206251263618469238e-02 4.579453915357589722e-02 -2.714565396308898926e-02 -3.388301655650138855e-02 2.146011292934417725e-01 -1.078391540795564651e-02 -9.001623839139938354e-02 1.057536248117685318e-02 1.158746033906936646e-01 -2.774819731712341309e-01 -8.569560199975967407e-02 3.268265724182128906e-01 1.044752672314643860e-01 8.457817137241363525e-02 8.076155185699462891e-02 -1.539768725633621216e-01 -1.941863745450973511e-01 1.376274079084396362e-01 -1.251658052206039429e-01 -8.100796490907669067e-03 9.037788957357406616e-02 -4.324599504470825195e-01
8.478633314371109009e-02 2.790669351816177368e-02 1.888402402400970459e-01 7.668940722942352295e-02 2.583627402782440186e-01 -1.353810727596282959e-01 -1.465049106627702713e-02 1.522743552923202515e-01 1.428981870412826538e-01 -3.679090738296508789e-01 1.600751280784606934e-01 3.879396617412567139e-02 -1.843506991863250732e-01 5.279316380620002747e-02 3.117833733558654785e-01 -1.637612879276275635e-01 -1.376208215951919556e-01 2.428181916475296021e-01 -9.605500102043151855e-02 1.172935962677001953e-01 -2.643142640590667725e-01 -4.155098646879196167e-02 9.304900467395782471e-02 9.242246299982070923e-02 1.272481083869934082e-01 -8.181785047054290771e-02 -3.255616128444671631e-02 6.360059231519699097e-02 -2.858824431896209717e-01 5.645911023020744324e-02 -1.746282279491424561e-01 -4.064833819866180420e-01
2.982228621840476990e-02 3.246355950832366943e-01 1.197257414460182190e-01 2.211660444736480713e-01 3.767127990722656250e-01 -1.206630840897560120e-01 1.320762634277343750e-01 1.232036873698234558e-01 2.598023414611816406e-01 -1.280153989791870117e-01 1.702274009585380554e-02 -2.697755694389343262e-01 -9.595336765050888062e-02 -3.134571714326739311e-03 1.709113568067550659e-01 -2.474804967641830444e-01 8.269409835338592529e-02 2.020029127597808838e-01 5.317411199212074280e-02 -3.105708211660385132e-02 1.230096444487571716e-01 -2.059458345174789429e-01 -1.378850191831588745e-01 7.183774560689926147e-02 -3.575491309165954590e-01 -4.779398068785667419e-02 9.945808351039886475e-02 1.793382763862609863e-01 -2.180931419134140015e-01 3.832777962088584900e-02 -1.742899715900421143e-01 -2.574281068518757820e-03
1.143784150481224060e-01 -4.683956131339073181e-02 4.354153200984001160e-02 -2.768861316144466400e-02 2.717228531837463379e-01 3.003191435709595680e-03 6.470680981874465942e-02 1.057596728205680847e-01 7.975336164236068726e-02 -4.108009636402130127e-01 -1.452602148056030273e-01 -8.202203363180160522e-02 2.201995253562927246e-01 1.804965883493423462e-01 2.038924545049667358e-01 -2.537512183189392090e-01 -1.542103290557861328e-02 3.218185603618621826e-01 -2.729262113571166992e-01 2.864892482757568359e-01 -1.388432383537292480e-01 1.703974008560180664e-01 -1.076834052801132202e-01 1.747638434171676636e-01 -1.093344688415527344e-01 -1.968301087617874146e-02 6.757420022040605545e-03 2.090652287006378174e-01 -5.202116444706916809e-02 2.521538138389587402e-01 -1.314387843012809753e-02 -1.717425584793090820e-01
-2.800706028938293457e-01 -3.124312497675418854e-04 2.345234453678131104e-01 -2.273837029933929443e-01 1.863379329442977905e-01 1.538267284631729126e-01 -5.069478228688240051e-02 1.989751160144805908e-01 1.751391589641571045e-01 -3.375355601310729980e-01 1.872342526912689209e-01 -1.465204060077667236e-01 -7.645502686500549316e-02 -6.380952149629592896e-02 -4.582141712307929993e-02 -4.065379127860069275e-02 -3.194090723991394043e-02 -1.094182208180427551e-01 -1.282349675893783569e-01 -2.824197709560394287e-01 -1.528439074754714966e-01 -2.402370609343051910e-02 -8.489018678665161133e-02 3.238058090209960938e-02 -1.950503736734390259e-01 -6.418962776660919189e-02 -8.632115274667739868e-02 1.989960819482803345e-01 -4.520778954029083252e-01 2.075113914906978607e-02 2.518032491207122803e-01 2.637199684977531433e-02
-2.464845031499862671e-01 9.999315440654754639e-02 3.565390110015869141e-01 -4.435996711254119873e-02 2.704205214977264404e-01 -8.215398341417312622e-02 2.452116608619689941e-01 -8.910802751779556274e-02 3.090675473213195801e-01 1.935106217861175537e-01 1.863338947296142578e-01 8.240390568971633911e-02 1.660493761301040649e-02 3.353382647037506104e-02 7.168499380350112915e-02 4.737576842308044434e-02 -3.500307351350784302e-02 2.034591138362884521e-01 -1.404345929622650146e-01 4.658047109842300415e-02 -2.771531939506530762e-01 1.173798739910125732e-01 9.976056218147277832e-02 2.603970468044281006e-02 -6.619353592395782471e-02 -1.831371337175369263e-01 5.253383517265319824e-02 3.065165877342224121e-01 -2.974750995635986328e-01 2.417030483484268188e-01 9.730818122625350952e-02 -1.104619279503822327e-01
-1.327891349792480469e-01 3.942720592021942139e-02 2.028089910745620728e-01 3.127115964889526367e-01 1.137972921133041382e-01 3.063446097075939178e-02 2.072427272796630859e-01 1.093944534659385681e-01 3.610559701919555664e-01 -2.712074816226959229e-01 -2.100409418344497681e-01 9.764004498720169067e-02 1.931398212909698486e-01 -5.510545894503593445e-02 -1.633893139660358429e-02 1.650618910789489746e-01 -9.983368217945098877e-03 1.672456860542297363e-01 1.463465839624404907e-01 -3.041842281818389893e-01 -5.785271897912025452e-02 -1.889277808368206024e-02 2.228509187698364258e-01 2.173731625080108643e-01 1.847833395004272461e-01 -2.499495148658752441e-01 4.287401959300041199e-02 1.005340591073036194e-01 -2.269604951143264771e-01 1.237318813800811768e-01 -4.539607034530490637e-04 -1.721931397914886475e-01
-1.030987501144409180e-01 2.159324102103710175e-02 -6.956265121698379517e-02 2.146728187799453735e-01 1.158186197280883789e-01 1.044072061777114868e-01 1.091824322938919067e-01 1.310369074344635010e-01 2.183590978384017944e-01 -2.026485502719879150e-01 -3.783957660198211670e-01 -2.029509842395782471e-02 -1.801387034356594086e-02 1.564096361398696899e-01 2.139804959297180176e-01 -5.200884491205215454e-02 1.980651468038558960e-01 1.249881908297538757e-01 -1.869309097528457642e-01 1.513763964176177979e-01 -2.331621050834655762e-01 -4.711174406111240387e-03 -1.123312339186668396e-01 1.513180881738662720e-01 -3.657956048846244812e-02 -5.289987325668334961e-01 4.392540082335472107e-02 2.009037435054779053e-01 -1.159683763980865479e-01 -1.980608329176902771e-02 -1.672104299068450928e-01 1.052117198705673218e-01
-2.736700177192687988e-01 2.417808026075363159e-02 1.262225061655044556e-01 -4.823791980743408203e-02 3.203093111515045166e-01 1.357506513595581055e-01 -4.996376857161521912e-02 -3.195869177579879761e-02 6.296459585428237915e-02 -1.237091273069381714e-01 -5.127952247858047485e-02 -1.990594863891601562e-01 -1.292307972908020020e-01 2.179960533976554871e-02 4.044771492481231689e-01 -7.768547534942626953e-02 3.133621811866760254e-02 8.638447523117065430e-02 -3.616518974304199219e-01 7.137293368577957153e-02 -3.334362804889678955e-02 1.061001121997833252e-01 -3.156399354338645935e-02 4.111582413315773010e-02 -1.198481470346450806e-01 -9.338425844907760620e-02 -2.125111967325210571e-01 -1.803092658519744873e-01 1.365134678781032562e-02 -1.027360409498214722e-01 -2.169118821620941162e-01 -4.641626775264739990e-01
-2.044765502214431763e-01 2.190648019313812256e-01 1.573399901390075684e-01 4.237564802169799805e-01 1.963586062192916870e-01 1.306727528572082520e-01 3.464522212743759155e-02 -8.349489420652389526e-02 1.175518855452537537e-01 -1.371803283691406250e-01 -3.856111764907836914e-01 -1.899703294038772583e-01 2.319355309009552002e-01 -4.417641088366508484e-02 2.210740447044372559e-01 1.128611862659454346e-01 2.444136589765548706e-01 -6.750208139419555664e-02 -1.780757904052734375e-01 -1.401124298572540283e-01 1.260013282299041748e-01 1.308361440896987915e-01 -1.233841758221387863e-02 1.274631917476654053e-01 3.613470494747161865e-02 -6.957538425922393799e-02 -2.929399022832512856e-03 1.372243613004684448e-01 -1.605494618415832520e-01 2.307779528200626373e-02 1.303572058677673340e-01 2.719820141792297363e-01
-4.451604560017585754e-02 5.765532702207565308e-02 1.036679148674011230e-01 -1.285625696182250977e-01 1.551809012889862061e-01 9.136710315942764282e-02 1.914775669574737549e-01 -1.093366071581840515e-01 3.280542492866516113e-01 -3.898799121379852295e-01 -1.389513816684484482e-02 5.029085278511047363e-02 9.102596901357173920e-03 -3.932594507932662964e-02 5.660847201943397522e-02 1.301552057266235352e-01 -6.214722618460655212e-02 3.744628746062517166e-03 -2.019096761941909790e-01 1.160324364900588989e-01 1.878975629806518555e-01 6.169709190726280212e-02 -2.537760883569717407e-04 -1.553575322031974792e-02 -1.760693341493606567e-01 -1.545034945011138916e-01 -2.087563462555408478e-02 2.663484811782836914e-01 -1.336109191179275513e-01 5.585305690765380859e-01 -1.665150979533791542e-03 -2.207450717687606812e-01
-2.310769259929656982e-01 -1.260193139314651489e-01 7.234540581703186035e-02 1.204796805977821350e-01 4.404002428054809570e-01 4.077213257551193237e-02 -1.083117946982383728e-01 -1.300599128007888794e-01 -3.156181424856185913e-02 -1.747079640626907349e-01 6.179437041282653809e-02 -2.795082926750183105e-01 1.051398925483226776e-02 3.798468783497810364e-02 6.914782524108886719e-02 -3.713224083185195923e-02 -2.631350755691528320e-01 -1.283701322972774506e-02 -1.658531725406646729e-01 1.792361885309219360e-01 -1.990312039852142334e-01 1.165948733687400818e-01 -2.525191903114318848e-01 1.598263084888458252e-01 -3.186986446380615234e-01 -3.049320876598358154e-01 1.811597943305969238e-01 1.813081353902816772e-01 -1.635916344821453094e-02 8.882274478673934937e-02 -1.593739539384841919e-01 1.336470525711774826e-02
-1.047282516956329346e-01 1.651530414819717407e-01 -7.799625396728515625e-02 1.894582211971282959e-01 1.709256619215011597e-01 8.434670045971870422e-03 2.108185440301895142e-01 -2.086035907268524170e-02 2.009349912405014038e-01 -2.098681628704071045e-01 -9.768529795110225677e-03 1.914382278919219971e-01 -1.146906912326812744e-01 1.536420285701751709e-01 4.121019542217254639e-01 -1.329163014888763428e-01 3.711767792701721191e-01 -9.895695745944976807e-02 -1.039010360836982727e-01 -1.872102469205856323e-01 9.354632347822189331e-03 3.324016928672790527e-01 -1.191859226673841476e-02 3.262224793434143066e-02 -2.265776507556438446e-02 -1.583304256200790405e-01 -5.709746479988098145e-02 5.663428828120231628e-02 -3.470271825790405273e-01 -1.138432025909423828e-01 1.617547720670700073e-01 5.830505862832069397e-02
-4.041758552193641663e-02 2.039919197559356689e-01 2.182461023330688477e-01 5.853124093846417964e-05 -5.100286379456520081e-02 1.638763993978500366e-01 1.059311553835868835e-01 3.378708660602569580e-02 3.548214733600616455e-01 -1.845105439424514771e-01 -2.023658342659473419e-02 -6.657601892948150635e-02 2.217704355716705322e-01 -1.000890135765075684e-01 2.397317141294479370e-01 8.334171772003173828e-02 -3.550581336021423340e-01 5.096529424190521240e-02 -2.272670418024063110e-01 2.814517915248870850e-01 -2.476256638765335083e-01 1.506237276771571487e-05 -2.659576386213302612e-02 -1.352369785308837891e-01 -1.200809702277183533e-01 -2.361493110656738281e-01 -3.951032459735870361e-02 8.269266784191131592e-02 -2.710880935192108154e-01 2.131071239709854126e-01 -6.613645702600479126e-02 -1.928592324256896973e-01
3.819170594215393066e-02 2.974797189235687256e-01 1.206392347812652588e-01 -1.470990777015686035e-01 2.936672568321228027e-01 3.623341396450996399e-02 4.679065570235252380e-02 6.226915121078491211e-02 1.707112640142440796e-01 -1.546958088874816895e-01 -1.209356859326362610e-01 -1.412347704172134399e-01 -1.051770299673080444e-01 -1.223071292042732239e-01 1.772830635309219360e-01 2.970997393131256104e-01 9.557193517684936523e-02 -1.554554700851440430e-01 -1.719500869512557983e-01 -6.242695730179548264e-03 -1.140529289841651917e-01 2.063813656568527222e-01 5.634114146232604980e-02 1.766934245824813843e-01 2.471915259957313538e-02 -3.210700452327728271e-01 -2.850512266159057617e-01 2.066303938627243042e-01 -2.702820003032684326e-01 1.519672013819217682e-02 2.588756084442138672e-01 -1.613104492425918579e-01
9.279138594865798950e-02 9.810335189104080200e-02 -5.365722998976707458e-02 1.201774030923843384e-01 2.682065665721893311e-01 2.030355185270309448e-01 6.515428423881530762e-02 -1.029339730739593506e-01 3.011113703250885010e-01 -4.342359602451324463e-01 -1.799412667751312256e-01 -1.244634389877319336e-01 1.814428567886352539e-01 2.112107425928115845e-01 1.765570044517517090e-01 -1.866675764322280884e-01 -2.154473513364791870e-01 7.111644744873046875e-02 -1.542320400476455688e-01 2.084362506866455078e-01 -1.363499462604522705e-01 3.652250021696090698e-02 4.347614943981170654e-02 1.723457872867584229e-01 -1.098240837454795837e-01 -4.387571662664413452e-02 -1.472551375627517700e-02 2.525330483913421631e-01 -2.380670011043548584e-01 1.364327669143676758e-01 -9.141743183135986328e-02 1.842488348484039307e-01
-8.227717131376266479e-02 1.618127971887588501e-01 2.452602386474609375e-01 -9.049315005540847778e-02 1.959553807973861694e-01 2.253612428903579712e-01 1.877066493034362793e-01 -3.293790295720100403e-02 6.345060467720031738e-02 -1.223210766911506653e-01 2.455002628266811371e-02 -6.592957675457000732e-02 -3.857708070427179337e-03 4.884384945034980774e-02 -1.421096175909042358e-02 -1.120899692177772522e-01 -7.421918213367462158e-03 -1.501433998346328735e-01 -2.205240875482559204e-01 -3.243376612663269043e-01 -1.212870180606842041e-01 1.473270356655120850e-02 -9.900665283203125000e-02 -4.030882194638252258e-02 -1.137383952736854553e-01 -2.517832219600677490e-01 -3.891952931880950928e-01 2.193789780139923096e-01 -2.901977598667144775e-01 2.865486741065979004e-01 2.984128296375274658e-01 3.333930391818284988e-03
-3.732590675354003906e-01 1.824590712785720825e-01 1.119304671883583069e-01 1.110147312283515930e-01 1.242531761527061462e-01 6.733167916536331177e-02 -2.465394437313079834e-01 -5.213069915771484375e-02 1.458349823951721191e-01 -1.069264784455299377e-01 -1.458392739295959473e-01 -1.311338692903518677e-01 1.255449652671813965e-01 8.245313912630081177e-02 4.030748605728149414e-01 2.495936006307601929e-01 2.030679136514663696e-01 -9.795767813920974731e-02 -7.070899754762649536e-02 -6.160071492195129395e-02 -3.000698750838637352e-03 1.716296821832656860e-01 -1.159125566482543945e-01 1.245721876621246338e-01 1.315669566392898560e-01 -2.198388278484344482e-01 -3.491600155830383301e-01 1.427275538444519043e-01 -2.352952063083648682e-01 -2.730670757591724396e-02 3.187094256281852722e-02 1.321925669908523560e-01
-1.359932571649551392e-01 -2.655810862779617310e-02 -6.897497177124023438e-02 1.321671456098556519e-01 2.557272911071777344e-01 9.019401669502258301e-02 -2.889116704463958740e-01 1.455100774765014648e-01 1.752608418464660645e-01 -2.471077255904674530e-02 -8.908272534608840942e-02 -1.467673629522323608e-01 2.194482088088989258e-01 -1.368026994168758392e-02 2.644268870353698730e-01 1.306225359439849854e-01 -2.944815754890441895e-01 6.829795986413955688e-02 -1.939487606287002563e-01 -1.748951897025108337e-02 1.472316533327102661e-01 -6.126478314399719238e-02 5.954040586948394775e-02 -1.414659619331359863e-01 -2.845872640609741211e-01 -3.945383131504058838e-01 -3.464085236191749573e-02 9.319327771663665771e-02 -2.177734971046447754e-01 -3.554469719529151917e-02 1.018276736140251160e-01 -3.168299198150634766e-01
-2.535891532897949219e-01 -3.199980035424232483e-02 1.267148405313491821e-01 1.283756047487258911e-01 4.688493907451629639e-01 -7.221470773220062256e-02 4.070820659399032593e-02 -2.151113236322999001e-03 -6.417487282305955887e-03 -1.217243671417236328e-01 6.613696366548538208e-02 -1.835598349571228027e-01 -9.527366608381271362e-03 -6.433060020208358765e-02 1.830557733774185181e-01 7.868301868438720703e-02 -1.361513696610927582e-02 1.584533303976058960e-01 -5.304596424102783203e-01 -6.555431336164474487e-02 -2.390156090259552002e-01 1.399365440011024475e-02 -4.255005344748497009e-02 -1.286767870187759399e-01 -1.236944645643234253e-01 -9.093852341175079346e-02 5.870182576472871006e-05 -1.871167868375778198e-01 -1.449406296014785767e-01 -2.741748467087745667e-02 1.104784607887268066e-01 -3.152162730693817139e-01
-1.222212687134742737e-01 -7.380267977714538574e-02 5.987218394875526428e-02 2.214888334274291992e-01 1.965289413928985596e-01 2.455745339393615723e-01 2.261637896299362183e-01 9.501999616622924805e-02 2.377096116542816162e-01 -2.365339398384094238e-01 -2.475227564573287964e-01 -2.040517926216125488e-01 1.104559004306793213e-01 -2.756365807726979256e-03 3.723046481609344482e-01 -1.103327125310897827e-01 -5.358655005693435669e-02 3.323273733258247375e-02 -2.589191496372222900e-01 2.191602140665054321e-01 -1.618967652320861816e-01 -9.564022719860076904e-02 -1.244991123676300049e-01 -1.024768948554992676e-01 -1.541244536638259888e-01 -1.626441031694412231e-01 -6.972745805978775024e-02 -3.331620991230010986e-01 -1.348653733730316162e-01 -1.528562605381011963e-01 -3.368576988577842712e-02 -1.878071762621402740e-02
-1.296648979187011719e-01 5.486926436424255371e-02 2.867255806922912598e-01 -7.880865782499313354e-02 1.735875010490417480e-01 1.739917695522308350e-01 -8.051637560129165649e-03 -1.058849394321441650e-01 1.526473909616470337e-01 -1.405542939901351929e-01 1.173019558191299438e-01 -1.622187495231628418e-01 1.872759461402893066e-01 1.295452266931533813e-01 2.033952772617340088e-01 -2.841702401638031006e-01 1.649700254201889038e-01 1.498418003320693970e-01 -1.550025343894958496e-01 1.280570030212402344e-01 -5.823490396142005920e-02 -1.056752651929855347e-01 -2.781529538333415985e-02 2.012784332036972046e-01 -1.150749400258064270e-01 2.114739120006561279e-01 -1.519298106431961060e-01 -9.782773256301879883e-02 -2.702428400516510010e-01 -2.056068368256092072e-02 -1.851905286312103271e-01 -4.676115214824676514e-01
-2.128472030162811279e-01 6.949378550052642822e-02 1.384236067533493042e-01 3.141267001628875732e-01 8.312264084815979004e-02 1.737925410270690918e-01 2.385274767875671387e-01 9.013068675994873047e-02 2.335355877876281738e-01 1.305530071258544922e-01 2.981620728969573975e-01 1.453802138566970825e-01 -1.669445782899856567e-01 -4.671992734074592590e-02 2.675039768218994141e-01 -2.072170525789260864e-01 1.058984398841857910e-01 3.512203320860862732e-02 -1.487242877483367920e-01 -1.184666380286216736e-01 7.147030532360076904e-02 1.000393256545066833e-01 8.420292288064956665e-02 1.032867953181266785e-01 -2.221398055553436279e-01 -3.339109718799591064e-01 3.870309144258499146e-02 -1.887306869029998779e-01 -2.526362836360931396e-01 2.286542654037475586e-01 8.457824587821960449e-02 3.211948275566101074e-02
-5.798165872693061829e-02 3.300656750798225403e-02 2.456987202167510986e-01 2.261856198310852051e-01 1.521464735269546509e-01 -7.513953000307083130e-02 1.569518893957138062e-01 3.623064160346984863e-01 3.884338438510894775e-01 2.112381905317306519e-02 -1.411162465810775757e-01 -2.123007774353027344e-01 2.801845408976078033e-02 -1.375951338559389114e-02 9.332109242677688599e-02 -1.453551501035690308e-01 1.264048516750335693e-01 3.043916821479797363e-01 -9.053026884794235229e-02 3.921325877308845520e-02 -2.071033567190170288e-01 -6.283185631036758423e-02 -9.654264897108078003e-02 3.382648527622222900e-01 -2.541012167930603027e-01 1.069022491574287415e-01 -1.730096638202667236e-01 -1.431189924478530884e-01 -1.235887780785560608e-01 -1.049280315637588501e-01 -9.765521436929702759e-02 -3.196842223405838013e-02
-1.547265350818634033e-01 -1.698622405529022217e-01 2.116695605218410492e-02 5.152953788638114929e-02 4.933943748474121094e-01 9.306216239929199219e-02 2.214089035987854004e-02 -3.720321357250213623e-01 5.944750085473060608e-02 -2.755620982497930527e-03 -2.097502052783966064e-01 -9.440387785434722900e-02 2.537494003772735596e-01 6.569249927997589111e-02 5.362564697861671448e-02 -1.059456914663314819e-01 9.749813377857208252e-02 -1.358941495418548584e-01 -3.330841064453125000e-01 -1.895009577274322510e-01 8.704803884029388428e-02 2.071492075920104980e-01 6.020339578390121460e-02 2.088781148195266724e-01 -1.226290389895439148e-01 -8.845200389623641968e-02 -1.728561520576477051e-02 9.982547909021377563e-02 -2.981742322444915771e-01 -7.500764727592468262e-02 1.080260202288627625e-01 -4.419073462486267090e-02
-1.345115806907415390e-02 1.849258095026016235e-01 2.099896669387817383e-01 -2.410768717527389526e-01 2.860805988311767578e-01 1.151562035083770752e-01 -1.657534576952457428e-02 -8.089581131935119629e-02 9.351157397031784058e-02 -1.092385351657867432e-01 -6.203488446772098541e-03 -1.492113322019577026e-01 -1.762686818838119507e-01 -3.705910593271255493e-02 3.213627934455871582e-01 2.099608778953552246e-01 9.735746681690216064e-02 -5.413376167416572571e-02 -1.203311979770660400e-01 -1.981986016035079956e-01 -3.377905488014221191e-02 1.022218242287635803e-01 6.678909808397293091e-02 1.830733865499496460e-01 -1.106666028499603271e-01 -2.170165628194808960e-01 -2.645003199577331543e-01 2.117312550544738770e-01 -3.508343100547790527e-01 6.866479292511940002e-03 3.540018796920776367e-01 -1.957300677895545959e-02
-1.254410743713378906e-01 -2.582978308200836182e-01 2.165131717920303345e-01 1.370732188224792480e-01 3.116942346096038818e-01 1.179059222340583801e-01 -1.651347056031227112e-02 2.170540764927864075e-02 3.463180065155029297e-01 -1.735119074583053589e-01 -1.327197402715682983e-01 -1.617079824209213257e-01 1.219596937298774719e-01 7.988063246011734009e-02 2.520481348037719727e-01 2.348968684673309326e-01 -1.854435652494430542e-01 1.027742847800254822e-01 -1.603928357362747192e-01 1.043304353952407837e-01 -2.478820085525512695e-01 1.607571542263031006e-01 1.671557128429412842e-01 -1.999028213322162628e-02 -3.611318767070770264e-02 -2.953452169895172119e-01 3.021495230495929718e-02 -1.415906846523284912e-01 -8.147186785936355591e-02 -1.875442564487457275e-01 7.528290152549743652e-02 -2.283662259578704834e-01
-2.116565257310867310e-01 -1.169307678937911987e-01 2.333665043115615845e-01 -2.958185374736785889e-01 9.430240839719772339e-02 1.840160489082336426e-01 1.161217018961906433e-01 -1.760034859180450439e-01 9.240315854549407959e-02 -3.841658234596252441e-01 -2.052549272775650024e-01 -1.242914348840713501e-01 1.560416221618652344e-01 -9.481171518564224243e-02 3.182637393474578857e-01 -2.165742814540863037e-01 -4.013032838702201843e-02 -1.467114239931106567e-01 -7.720445841550827026e-02 1.345106661319732666e-01 1.294415444135665894e-01 -1.717143692076206207e-02 -5.421514157205820084e-03 5.601979792118072510e-02 2.583366818726062775e-02 -3.561179339885711670e-01 -1.077521294355392456e-01 1.082194894552230835e-01 -1.766833961009979248e-01 2.194770574569702148e-01 1.020772382616996765e-01 9.532828629016876221e-02
-1.693054437637329102e-01 1.719891130924224854e-01 8.308387547731399536e-02 -8.919128030538558960e-02 -4.099916294217109680e-02 1.839420646429061890e-01 2.176761813461780548e-02 -7.907490432262420654e-02 3.167327642440795898e-01 -2.178126424551010132e-01 -2.253911644220352173e-01 1.443711668252944946e-02 3.029208481311798096e-01 -4.472021013498306274e-02 3.350979387760162354e-01 8.298517204821109772e-03 -2.386077940464019775e-01 6.040558591485023499e-02 -2.754438221454620361e-01 3.050641119480133057e-01 -2.459274828433990479e-01 1.765220542438328266e-03 5.301075056195259094e-02 -7.553722709417343140e-02 -8.888848870992660522e-02 -1.658331006765365601e-01 -2.209105761721730232e-03 1.710281670093536377e-01 -1.779500693082809448e-01 1.418682634830474854e-01 -7.348970323801040649e-02 -2.437149733304977417e-01
-1.705814152956008911e-01 2.907719910144805908e-01 1.173547059297561646e-01 2.118352502584457397e-01 3.286947011947631836e-01 -1.241325959563255310e-01 3.661791607737541199e-02 3.196880221366882324e-02 2.637287974357604980e-01 -1.233786344528198242e-01 5.605970695614814758e-02 -2.701112926006317139e-01 -8.761975169181823730e-02 -5.440730135887861252e-03 2.226430326700210571e-01 -1.089287847280502319e-01 3.112495690584182739e-02 2.534558475017547607e-01 7.877147197723388672e-02 2.433543093502521515e-02 2.369680404663085938e-01 -2.014130502939224243e-01 -7.463827729225158691e-02 1.124723628163337708e-01 -2.696246504783630371e-01 -6.123863626271486282e-03 6.462100893259048462e-02 3.224815130233764648e-01 -1.915301084518432617e-01 1.012167260050773621e-01 -2.063962817192077637e-01 -1.203924342989921570e-01
-1.410133838653564453e-01 1.686394810676574707e-01 3.141081035137176514e-01 9.999255090951919556e-02 3.642466664314270020e-01 1.866049915552139282e-01 -1.920810788869857788e-01 4.854005947709083557e-02 1.404474973678588867e-01 2.675868012011051178e-02 1.871929019689559937e-01 2.455613948404788971e-02 2.371892780065536499e-01 3.565323352813720703e-02 2.192429900169372559e-01 -2.810810804367065430e-01 9.830826893448829651e-03 -5.124899372458457947e-02 -1.530564203858375549e-02 1.543194651603698730e-01 -1.483007669448852539e-01 1.143473610281944275e-01 -6.710339337587356567e-02 1.597052663564682007e-01 -3.539240658283233643e-01 6.133477389812469482e-02 8.392169326543807983e-02 8.836068958044052124e-02 -2.509125173091888428e-01 -1.585994362831115723e-01 -1.649076193571090698e-01 -2.110604196786880493e-01
-2.420509904623031616e-01 2.565679848194122314e-01 7.958562928251922131e-04 1.425124257802963257e-01 1.291482299566268921e-01 9.378121793270111084e-02 -1.035194247961044312e-01 -6.377958506345748901e-02 8.136624097824096680e-02 -7.245992124080657959e-02 -5.637146160006523132e-02 7.204500585794448853e-02 -7.939121127128601074e-02 -9.011137485504150391e-02 3.342747986316680908e-01 1.574217826128005981e-01 -6.292108446359634399e-02 -8.845135569572448730e-02 -2.265567630529403687e-01 -1.839823462069034576e-02 -6.705478578805923462e-02 -1.861242204904556274e-02 4.517523944377899170e-02 3.482946008443832397e-02 -1.095790937542915344e-01 -2.616572976112365723e-01 -3.203019127249717712e-02 -1.456109732389450073e-01 -2.067877650260925293e-01 1.752177439630031586e-02 -1.462172865867614746e-01 -6.365044116973876953e-01
-2.700991630554199219e-01 1.196382939815521240e-01 2.696912884712219238e-01 -5.104362219572067261e-02 2.572197914123535156e-01 7.166340947151184082e-02 -2.456297427415847778e-01 2.519467473030090332e-01 3.585808575153350830e-01 -1.674100011587142944e-01 2.151893973350524902e-01 1.168610900640487671e-01 1.194575522094964981e-02 8.472482860088348389e-02 2.375758141279220581e-01 -6.759715825319290161e-02 5.015182308852672577e-03 6.791030615568161011e-02 -2.495549023151397705e-01 1.144272834062576294e-01 -1.316798329353332520e-01 1.570818871259689331e-01 -1.783761978149414062e-01 2.276676744222640991e-01 -9.228797256946563721e-02 7.941341400146484375e-02 -1.624485254287719727e-01 1.020661070942878723e-01 -2.016203105449676514e-02 3.559521958231925964e-02 1.057982221245765686e-01 -2.953185141086578369e-01
-1.998007744550704956e-01 -1.846472732722759247e-02 -1.562088429927825928e-01 1.204968169331550598e-01 2.344290316104888916e-01 6.019127368927001953e-02 1.785660907626152039e-02 -1.226993277668952942e-01 1.434927433729171753e-01 -1.806741207838058472e-01 -3.882202878594398499e-02 -8.180405199527740479e-02 -2.849203348159790039e-02 -1.274916082620620728e-01 2.579901516437530518e-01 -3.980406560003757477e-03 -3.346094116568565369e-02 -1.760380119085311890e-01 -2.762787044048309326e-01 1.873909533023834229e-01 2.686339318752288818e-01 8.884664624929428101e-02 1.232539042830467224e-01 -1.043268106877803802e-02 5.255137104541063309e-03 -2.584353983402252197e-01 -2.797855250537395477e-02 3.466795384883880615e-01 -3.205765783786773682e-01 4.122416079044342041e-01 4.586815834045410156e-02 -1.661919616162776947e-02
-2.221233397722244263e-01 -1.553001254796981812e-01 3.560324758291244507e-02 1.656530797481536865e-02 3.069249391555786133e-01 2.983990311622619629e-01 1.999339163303375244e-01 -2.291078418493270874e-01 1.726905852556228638e-01 -3.946934267878532410e-02 -8.495138585567474365e-02 1.786672025918960571e-01 3.630516305565834045e-02 2.259878814220428467e-01 3.451331853866577148e-01 -1.159259825944900513e-01 6.024526432156562805e-03 -4.410785436630249023e-02 -1.002981141209602356e-02 1.916468739509582520e-01 -4.039570316672325134e-02 -1.919524669647216797e-01 6.069444119930267334e-02 1.654161363840103149e-01 -1.265986561775207520e-01 -2.761940658092498779e-01 -8.834376186132431030e-02 2.566210031509399414e-01 8.518379181623458862e-02 2.820868194103240967e-01 -1.119828224182128906e-01 -1.419706046581268311e-01
-9.709947742521762848e-03 2.592525184154510498e-01 3.510113358497619629e-01 1.915327310562133789e-01 7.819934189319610596e-02 -1.865295022726058960e-01 2.176887243986129761e-01 -3.812737017869949341e-02 8.317472040653228760e-02 4.403076693415641785e-02 1.253165602684020996e-01 2.505657635629177094e-02 1.183814257383346558e-01 4.522724449634552002e-02 -7.044591754674911499e-02 -6.690499186515808105e-02 1.608198583126068115e-01 9.447380900382995605e-02 -2.078429758548736572e-01 6.480041891336441040e-02 -1.886485219001770020e-01 -3.882381319999694824e-02 1.536767035722732544e-01 1.371891051530838013e-01 -8.130285888910293579e-02 -1.935550011694431305e-02 2.336695343255996704e-01 3.435207903385162354e-01 -4.773037433624267578e-01 1.465582549571990967e-01 1.547915041446685791e-01 -1.333851814270019531e-01
-3.457840904593467712e-02 8.332623541355133057e-02 2.268519997596740723e-01 9.855327755212783813e-02 3.818550705909729004e-01 2.872684299945831299e-01 1.618722230195999146e-01 3.003458976745605469e-01 2.014482468366622925e-01 -1.089958027005195618e-01 8.502431958913803101e-02 -1.389292720705270767e-02 -1.073049604892730713e-01 1.849899999797344208e-02 6.966022402048110962e-02 -6.096201390027999878e-02 5.151127278804779053e-02 1.723963320255279541e-01 -3.725218772888183594e-02 2.435399405658245087e-02 3.679432347416877747e-02 2.773137390613555908e-01 6.202503666281700134e-02 2.116567343473434448e-01 -2.063938975334167480e-01 5.447006318718194962e-03 -3.163127005100250244e-01 5.383056588470935822e-03 -3.265454173088073730e-01 -1.902809739112854004e-01 -2.298194617033004761e-01 -7.750508189201354980e-02
-1.799242794513702393e-01 -6.375464797019958496e-02 3.392355749383568764e-03 3.408872187137603760e-01 -9.611315280199050903e-02 -7.852962613105773926e-02 -1.380989700555801392e-01 -1.014306694269180298e-01 1.929270923137664795e-01 -1.666521131992340088e-01 -1.410046964883804321e-02 -9.464271133765578270e-04 2.141924351453781128e-01 2.163505554199218750e-01 4.333385527133941650e-01 1.500827968120574951e-01 2.503605373203754425e-02 -4.429181292653083801e-02 -2.253444194793701172e-01 -1.564538776874542236e-01 -7.819711416959762573e-02 1.960541456937789917e-01 -1.541728992015123367e-02 4.008236229419708252e-01 -9.610198438167572021e-02 -5.708514899015426636e-02 8.057143539190292358e-02 1.508160959929227829e-02 -1.657196432352066040e-01 2.711621522903442383e-01 1.502338647842407227e-01 9.124078601598739624e-02
-1.537352101877331734e-03 8.224283903837203979e-02 1.827148348093032837e-01 1.775904893875122070e-01 3.101550340652465820e-01 2.447453886270523071e-01 3.890669643878936768e-01 3.279131650924682617e-02 2.182803303003311157e-01 -1.668328940868377686e-01 -2.487737089395523071e-01 -4.331633076071739197e-02 -3.354400396347045898e-02 1.124463528394699097e-01 3.400702178478240967e-01 1.953579783439636230e-01 -1.456423103809356689e-01 -1.313927918672561646e-01 -3.425494432449340820e-01 -1.053237989544868469e-01 -3.159727156162261963e-02 -2.433457076549530029e-01 5.489391833543777466e-02 3.357267379760742188e-02 -1.428119391202926636e-01 -1.676100492477416992e-01 -2.466300502419471741e-03 -2.417394891381263733e-02 -1.155465170741081238e-01 8.507812395691871643e-03 -1.270934790372848511e-01 5.495353415608406067e-02
2.191710844635963440e-02 2.056853324174880981e-01 2.196714580059051514e-01 -9.827774763107299805e-02 1.202639415860176086e-01 -5.437952280044555664e-02 -2.034348994493484497e-01 -1.480963677167892456e-01 2.055903673171997070e-01 -1.051035076379776001e-01 -7.281146943569183350e-02 -1.896356940269470215e-01 1.456799358129501343e-01 -2.082049101591110229e-01 2.522913813591003418e-01 7.922506332397460938e-02 -7.528163492679595947e-02 -1.735085099935531616e-01 1.200062967836856842e-02 -1.025732308626174927e-01 -7.295722607523202896e-03 5.419722944498062134e-02 3.463751673698425293e-01 1.809875667095184326e-01 -1.967516094446182251e-01 -1.743327975273132324e-01 -3.397054672241210938e-01 6.072745844721794128e-02 -3.622254431247711182e-01 2.188421338796615601e-01 1.270553916692733765e-01 -6.236985325813293457e-02
-2.024535387754440308e-01 2.556228041648864746e-01 2.740277349948883057e-01 3.283586353063583374e-02 -1.387310922145843506e-01 1.535485833883285522e-01 1.372950971126556396e-01 -5.287190154194831848e-02 4.830260574817657471e-01 -2.878505885601043701e-01 7.778304070234298706e-02 3.918732330203056335e-02 1.779738366603851318e-01 2.532075345516204834e-02 2.204991430044174194e-01 -1.433964818716049194e-02 -3.177917897701263428e-01 1.238097250461578369e-01 -1.008687466382980347e-01 2.239331156015396118e-01 -9.117252379655838013e-02 -4.576567187905311584e-02 -7.165852189064025879e-02 -1.151186078786849976e-01 -9.919858723878860474e-02 -1.113567352294921875e-01 4.996586591005325317e-02 3.174499422311782837e-02 -1.769907772541046143e-01 1.964254081249237061e-01 -5.418416112661361694e-02 -2.100169062614440918e-01
-3.774311542510986328e-01 -5.384956300258636475e-02 5.941628292202949524e-02 -9.624558687210083008e-02 2.484562247991561890e-01 -2.454714626073837280e-01 -4.327174648642539978e-02 1.239320933818817139e-01 -9.958215989172458649e-03 -9.433931857347488403e-02 -1.520135104656219482e-01 -7.823532819747924805e-02 8.842181414365768433e-02 -5.711983889341354370e-02 1.774887442588806152e-01 1.593030393123626709e-01 -1.643519997596740723e-01 1.922161430120468140e-01 -2.153541594743728638e-01 -9.760352224111557007e-02 1.742697954177856445e-01 -7.201423496007919312e-02 2.813937328755855560e-02 6.283002346754074097e-02 -1.746228337287902832e-02 -2.461102753877639771e-01 -1.684491932392120361e-01 3.150985538959503174e-01 -2.554635405540466309e-01 3.372431695461273193e-01 1.662245988845825195e-01 -2.027924358844757080e-01
-2.665545344352722168e-01 1.060594916343688965e-01 2.833189368247985840e-01 -2.053286880254745483e-01 1.117605119943618774e-01 2.210481315851211548e-01 9.201104938983917236e-02 -7.511670142412185669e-02 1.840762048959732056e-01 -1.118884235620498657e-01 -6.778493523597717285e-02 -6.572019308805465698e-02 -1.375656574964523315e-01 7.038456201553344727e-02 -1.138450279831886292e-01 5.653399974107742310e-02 -1.139393374323844910e-01 1.406415402889251709e-01 -1.565037369728088379e-01 -1.655556261539459229e-01 1.324090361595153809e-01 9.901682287454605103e-02 -7.672076672315597534e-02 1.261894404888153076e-01 -1.228963956236839294e-02 -3.616174459457397461e-01 -3.461629450321197510e-01 2.429605573415756226e-01 -2.933998703956604004e-01 3.063258826732635498e-01 -7.974753156304359436e-03 -2.978664822876453400e-02
-1.681268662214279175e-01 4.015260934829711914e-01 1.195137724280357361e-01 2.203244268894195557e-01 3.442517220973968506e-01 -1.052892580628395081e-01 1.633483767509460449e-01 3.359107999131083488e-03 2.446453571319580078e-01 8.748526126146316528e-02 -9.544896334409713745e-02 -2.520686388015747070e-01 -3.993638604879379272e-02 -9.949090331792831421e-02 1.371914744377136230e-01 -4.690134152770042419e-02 7.075519114732742310e-02 3.093110024929046631e-01 -3.380450233817100525e-02 -1.047005206346511841e-01 8.770328015089035034e-02 -1.634329557418823242e-01 -4.602875560522079468e-02 2.417298555374145508e-01 -2.361315786838531494e-01 1.442445665597915649e-01 -5.034160986542701721e-02 2.116684019565582275e-01 -1.529256850481033325e-01 9.144764393568038940e-02 -1.828659325838088989e-01 -1.479732096195220947e-01
-2.628438174724578857e-01 -6.132972240447998047e-02 1.299007534980773926e-01 3.582403063774108887e-01 6.202397122979164124e-02 -9.840727597475051880e-02 2.742216549813747406e-02 2.954938411712646484e-01 1.498840004205703735e-01 -4.022182524204254150e-01 9.796434640884399414e-02 -5.225428193807601929e-02 7.113660871982574463e-02 -5.668696016073226929e-02 2.397230565547943115e-01 1.155476868152618408e-01 -6.118214875459671021e-02 -1.723539829254150391e-02 6.063168495893478394e-02 -1.115709692239761353e-01 -1.478361189365386963e-01 2.051241993904113770e-01 2.110511064529418945e-01 9.266711026430130005e-02 2.272272258996963501e-01 -2.915549464523792267e-02 -2.164519727230072021e-01 4.576297849416732788e-02 -2.164012938737869263e-01 6.651121377944946289e-02 -3.903214633464813232e-02 -3.365220129489898682e-01
-1.711631417274475098e-01 -6.343470513820648193e-02 1.850278973579406738e-01 5.632714927196502686e-02 3.065666854381561279e-01 2.818589508533477783e-01 2.633726000785827637e-01 -5.481572449207305908e-02 3.667792677879333496e-01 -2.432731837034225464e-01 -1.242824792861938477e-01 -2.364215850830078125e-01 1.453903764486312866e-01 -4.308570921421051025e-02 1.627460718154907227e-01 1.152041852474212646e-01 -1.326330751180648804e-01 -2.968852967023849487e-02 -2.237021028995513916e-01 -3.982868418097496033e-02 -4.117584228515625000e-02 -3.341065943241119385e-01 -6.647752970457077026e-02 3.139118850231170654e-02 -2.430922091007232666e-01 -1.140211299061775208e-01 7.935771346092224121e-02 -1.284130960702896118e-01 -9.146818518638610840e-02 -8.528234809637069702e-02 -2.371639609336853027e-01 8.525658398866653442e-03
-3.656272590160369873e-02 5.239711701869964600e-02 2.459661811590194702e-01 5.266135185956954956e-02 3.883118033409118652e-01 9.265737980604171753e-02 6.415425986051559448e-02 -1.931034587323665619e-02 3.543623685836791992e-01 5.942189693450927734e-02 -5.114718154072761536e-02 -4.984371364116668701e-02 -3.732681274414062500e-02 8.488222211599349976e-02 8.210252970457077026e-02 -1.736743003129959106e-01 2.063822597265243530e-01 -1.140757426619529724e-01 6.446549668908119202e-03 2.261444032192230225e-01 -6.376004964113235474e-02 -1.709270328283309937e-01 1.117868646979331970e-01 1.940072178840637207e-01 2.665162384510040283e-01 -2.902347147464752197e-01 3.452065587043762207e-02 3.730816543102264404e-01 -4.653661511838436127e-03 2.988268136978149414e-01 -8.305200934410095215e-02 -8.370992541313171387e-02
2.581012435257434845e-02 -4.376641474664211273e-03 -7.737972587347030640e-02 1.228172257542610168e-01 2.353382706642150879e-01 1.977611482143402100e-01 2.032981514930725098e-01 -7.002329081296920776e-02 9.030776470899581909e-02 -2.275278791785240173e-02 5.514505784958600998e-03 -2.791044116020202637e-01 2.956405878067016602e-01 2.315109819173812866e-01 2.185309529304504395e-01 -1.242336407303810120e-01 9.963217377662658691e-02 -1.637991368770599365e-01 -3.525705635547637939e-01 1.471332460641860962e-01 1.313387900590896606e-01 -4.255441576242446899e-02 2.655430734157562256e-01 1.676588058471679688e-01 -7.565124332904815674e-02 -3.371900618076324463e-01 -1.253862828016281128e-01 2.766873240470886230e-01 -1.842811852693557739e-01 6.334371399134397507e-03 1.581345684826374054e-03 2.506978996098041534e-02
-1.132146269083023071e-01 4.655402526259422302e-02 2.976906299591064453e-01 -1.724683344364166260e-01 5.419740825891494751e-02 1.251412928104400635e-01 1.718323230743408203e-01 -4.962359368801116943e-02 1.823086142539978027e-01 -1.994144022464752197e-01 -2.590809464454650879e-01 -2.146516591310501099e-01 3.291776478290557861e-01 -4.677595570683479309e-03 1.621298342943191528e-01 -1.418694257736206055e-01 5.328966304659843445e-02 -2.991211414337158203e-01 -1.571836173534393311e-01 1.838630586862564087e-01 -2.134733349084854126e-01 4.273921251296997070e-02 5.456967651844024658e-02 -2.584176510572433472e-02 -1.298860609531402588e-01 -3.905470967292785645e-01 -9.869954735040664673e-02 6.979108601808547974e-02 -2.555899024009704590e-01 -3.562451899051666260e-02 -1.486087441444396973e-01 -2.261953055858612061e-02
-2.901995182037353516e-01 -9.845877438783645630e-02 2.892625518143177032e-02 3.061238229274749756e-01 1.489581465721130371e-01 -7.336945831775665283e-02 1.840193867683410645e-01 9.094895422458648682e-02 3.745225965976715088e-01 -1.900237351655960083e-01 -2.806082963943481445e-01 5.771783366799354553e-02 3.400570899248123169e-02 1.665067970752716064e-01 2.826130986213684082e-01 8.953079581260681152e-02 2.203160077333450317e-01 7.081316411495208740e-02 4.838233813643455505e-02 1.029744893312454224e-01 2.739370614290237427e-02 1.533614695072174072e-01 2.619536519050598145e-01 -4.904573783278465271e-02 8.905656635761260986e-02 -2.695337235927581787e-01 -1.024016961455345154e-01 4.187754541635513306e-02 -1.346633136272430420e-01 -4.552628099918365479e-02 2.905097305774688721e-01 -8.604750782251358032e-02
-8.764471858739852905e-02 3.679465353488922119e-01 -5.285608395934104919e-02 1.726538687944412231e-01 5.226388201117515564e-02 -1.072878763079643250e-01 1.675886660814285278e-01 -3.435499675106257200e-04 2.054270207881927490e-01 -2.770184576511383057e-01 -4.012657329440116882e-02 1.651914119720458984e-01 1.966072767972946167e-01 -4.172461852431297302e-02 1.484113186597824097e-01 -1.378644257783889771e-01 -1.764783263206481934e-01 -1.542991846799850464e-01 -2.551966309547424316e-01 1.689108610153198242e-01 -7.005041837692260742e-02 1.609028577804565430e-01 -2.307763993740081787e-01 1.403477787971496582e-01 -8.713345229625701904e-02 -3.400460630655288696e-02 3.271193476393818855e-03 3.743591904640197754e-01 -3.779321908950805664e-01 -7.074754685163497925e-02 4.962998628616333008e-02 3.421244397759437561e-02
-1.934851855039596558e-01 1.729607880115509033e-01 1.809026300907135010e-01 -7.056963443756103516e-02 1.324659585952758789e-01 1.524962186813354492e-01 -8.080631494522094727e-02 -3.468197956681251526e-02 8.964646840468049049e-04 -2.908187210559844971e-01 -2.577262520790100098e-01 8.594514802098274231e-03 4.090358316898345947e-02 -2.927567251026630402e-02 1.580209732055664062e-01 7.342294603586196899e-02 1.552651524543762207e-01 -1.641575247049331665e-02 -6.045978888869285583e-02 -1.552833914756774902e-01 -4.122877717018127441e-01 -8.763243257999420166e-02 1.588509790599346161e-02 3.932339847087860107e-01 -2.395542562007904053e-01 -4.283385872840881348e-01 -1.141216903924942017e-01 1.147132143378257751e-01 -1.410728227347135544e-02 6.232983618974685669e-02 6.062852218747138977e-02 -5.430283769965171814e-02
-3.121466338634490967e-01 6.132395938038825989e-02 2.780018448829650879e-01 -6.227116286754608154e-02 2.803677022457122803e-01 5.397539585828781128e-02 1.009003669023513794e-01 8.225934952497482300e-02 1.994411796331405640e-01 -2.589745223522186279e-01 4.746998474001884460e-02 -1.570744961500167847e-01 -6.118483096361160278e-02 -2.949994429945945740e-02 2.821095585823059082e-01 -1.704782545566558838e-01 1.398198157548904419e-01 1.514657288789749146e-01 1.945650279521942139e-01 -2.861053347587585449e-01 -1.077082604169845581e-01 1.634237766265869141e-01 3.967033699154853821e-03 3.759110867977142334e-01 -1.156247705221176147e-01 1.269365847110748291e-01 1.458498239517211914e-01 1.176610663533210754e-01 2.616665512323379517e-02 -7.957862317562103271e-02 -1.562590450048446655e-01 -1.851274371147155762e-01
-5.814044475555419922e-01 3.542467579245567322e-02 1.050840020179748535e-01 9.357809089124202728e-03 1.870114356279373169e-01 3.269543647766113281e-01 -2.009006291627883911e-01 8.169185370206832886e-02 2.922120094299316406e-01 -2.293871045112609863e-01 -1.396220177412033081e-01 3.180835023522377014e-02 -6.983587145805358887e-02 -7.366351038217544556e-02 1.995384842157363892e-01 8.952748775482177734e-02 1.029487606137990952e-02 -1.183524057269096375e-01 -2.734080851078033447e-01 -7.118300348520278931e-02 -4.265828803181648254e-02 -1.249691396951675415e-01 5.424319952726364136e-02 1.364438980817794800e-02 4.076785221695899963e-02 6.010590493679046631e-02 -2.977912500500679016e-02 2.486465871334075928e-01 -1.904706656932830811e-01 4.093767702579498291e-02 1.499786674976348877e-01 -3.312274441123008728e-02
-2.792345583438873291e-01 2.160345613956451416e-01 -1.536032091826200485e-02 1.208848059177398682e-01 1.669472269713878632e-02 1.846124827861785889e-01 3.481484949588775635e-02 -6.839569658041000366e-02 5.196079611778259277e-01 -4.104547202587127686e-02 -2.171622514724731445e-01 -5.247268825769424438e-03 -2.055612057447433472e-01 -5.206705629825592041e-02 6.290036439895629883e-02 1.328644603490829468e-01 -3.199384808540344238e-01 8.763606846332550049e-02 -2.501817643642425537e-01 1.680242419242858887e-01 -1.969485580921173096e-01 1.388667523860931396e-01 5.631364881992340088e-02 1.972640752792358398e-01 -4.426414147019386292e-03 4.582033678889274597e-02 -3.608770295977592468e-02 1.110206767916679382e-01 -2.197841107845306396e-01 2.324933260679244995e-01 5.280011333525180817e-03 -1.251542717218399048e-01
-4.649787545204162598e-01 7.344284653663635254e-02 1.906003952026367188e-01 1.752358078956604004e-01 1.483193337917327881e-01 -1.416163295507431030e-01 -1.894379258155822754e-01 8.159866929054260254e-02 4.385452568531036377e-01 1.479181349277496338e-01 -6.249069049954414368e-02 -1.222778856754302979e-01 -2.299766056239604950e-02 2.496996521949768066e-02 1.922112256288528442e-01 -1.635666042566299438e-01 9.258386492729187012e-02 2.598482668399810791e-01 2.164201885461807251e-01 1.375411748886108398e-01 -1.232565939426422119e-01 1.774161905050277710e-01 -1.286336481571197510e-01 2.297082543373107910e-01 -4.909435659646987915e-02 -2.572535350918769836e-02 6.166412681341171265e-02 1.247253343462944031e-01 -1.357988715171813965e-01 1.503542065620422363e-01 4.042826220393180847e-02 -7.689822465181350708e-02
-1.633816361427307129e-01 -2.228899626061320305e-03 1.844824105501174927e-01 -6.599465012550354004e-02 3.632424175739288330e-01 -1.597477197647094727e-01 -1.283271759748458862e-01 1.247376129031181335e-01 1.303779780864715576e-01 -3.522102534770965576e-01 -1.720608025789260864e-01 -2.087892591953277588e-02 8.535294234752655029e-02 2.081998623907566071e-02 9.038188308477401733e-02 1.716380417346954346e-01 -2.411257922649383545e-01 3.906306251883506775e-02 -1.780654937028884888e-01 6.518116593360900879e-02 7.678653299808502197e-02 -5.141163244843482971e-02 -3.269470110535621643e-02 -2.826653234660625458e-02 1.760946065187454224e-01 -2.250558286905288696e-01 -1.058020219206809998e-01 2.565869987010955811e-01 -2.906467318534851074e-01 3.751443028450012207e-01 1.455343812704086304e-01 -1.336872130632400513e-01
-4.573696255683898926e-01 -1.516947448253631592e-01 8.830236643552780151e-02 -3.308599442243576050e-02 2.216740846633911133e-01 1.430952697992324829e-01 2.669103741645812988e-01 1.945890188217163086e-01 1.319936960935592651e-01 -1.395036466419696808e-02 -2.661235034465789795e-01 1.372576206922531128e-01 1.395521685481071472e-02 8.495242148637771606e-02 6.901013851165771484e-02 -8.458972722291946411e-02 -6.610800325870513916e-02 1.158106252551078796e-01 -2.937985584139823914e-02 2.270007729530334473e-01 -3.395960107445716858e-02 -2.032788395881652832e-01 1.150870919227600098e-01 1.627951562404632568e-01 -1.430446356534957886e-01 -3.206599056720733643e-01 1.173876225948333740e-01 2.294488847255706787e-01 -1.924795657396316528e-01 2.181621193885803223e-01 -1.633450984954833984e-01 -1.211175788193941116e-02
-3.061978518962860107e-01 -6.839533150196075439e-02 8.700373023748397827e-02 -1.474032998085021973e-01 1.274555474519729614e-01 3.091345131397247314e-01 5.267459526658058167e-02 6.086786091327667236e-02 2.169197052717208862e-01 -1.254031956195831299e-01 -5.611906573176383972e-02 1.067906850948929787e-03 2.467517703771591187e-01 3.129872027784585953e-03 1.303224414587020874e-01 -1.451571136713027954e-01 -3.141231834888458252e-02 -1.122719869017601013e-01 -2.460161745548248291e-01 -4.905523657798767090e-01 -2.077280543744564056e-02 -6.793336570262908936e-02 9.979025274515151978e-02 9.392214566469192505e-02 -2.664403021335601807e-01 -2.977109253406524658e-01 -3.126854822039604187e-02 -3.691938519477844238e-02 -2.587635517120361328e-01 1.051830500364303589e-01 1.668813638389110565e-02 1.012470647692680359e-01
-2.283651381731033325e-01 3.220233917236328125e-01 -2.680916897952556610e-02 5.920529365539550781e-03 2.031272351741790771e-01 -8.835913613438606262e-03 4.295983538031578064e-02 9.662208706140518188e-02 3.392730653285980225e-01 -5.342033505439758301e-02 -1.185068786144256592e-01 -2.431734502315521240e-01 2.163430005311965942e-01 1.292760521173477173e-01 6.819853186607360840e-02 -3.796297907829284668e-01 1.224293336272239685e-01 1.248064190149307251e-01 4.829552024602890015e-02 9.555781632661819458e-02 8.551415055990219116e-02 -8.301793597638607025e-03 -6.641584634780883789e-02 8.386179804801940918e-02 -2.924722731113433838e-01 -1.251196116209030151e-01 -3.506850078701972961e-02 1.055097281932830811e-01 -2.855581641197204590e-01 -6.167418137192726135e-02 -3.325210213661193848e-01 -1.308568865060806274e-01
-2.213205546140670776e-01 3.729053586721420288e-02 4.240403771400451660e-01 2.633562088012695312e-01 2.482132315635681152e-01 1.015123501420021057e-01 -2.262538298964500427e-02 9.983307123184204102e-02 1.217979267239570618e-01 -1.659384220838546753e-01 1.702421307563781738e-01 -7.273309677839279175e-02 -1.229823082685470581e-01 -1.739727705717086792e-01 2.372781634330749512e-01 -7.720483839511871338e-02 9.169895946979522705e-02 -1.239960864186286926e-01 -2.685282826423645020e-01 7.048101723194122314e-02 -1.938269585371017456e-01 5.873140692710876465e-02 -3.638884797692298889e-02 2.027062922716140747e-01 4.089107736945152283e-02 1.301792711019515991e-01 2.840019389986991882e-02 1.366482973098754883e-01 -1.579872220754623413e-01 -4.701500758528709412e-02 -1.421305388212203979e-01 -4.049825072288513184e-01
-2.986692488193511963e-01 1.389312148094177246e-01 9.051585942506790161e-02 -9.642802178859710693e-02 1.647491157054901123e-01 6.501016020774841309e-02 1.372662931680679321e-01 1.340384930372238159e-01 3.094456493854522705e-01 -2.817610204219818115e-01 2.806811928749084473e-01 -1.920656561851501465e-01 1.311098337173461914e-01 -1.738408803939819336e-01 2.394544929265975952e-01 1.122229825705289841e-02 -1.682747527956962585e-02 -1.342976093292236328e-01 -9.456580877304077148e-02 -1.223987191915512085e-01 -1.971358060836791992e-01 -5.259121581912040710e-02 -1.155724599957466125e-01 -2.920334227383136749e-02 -2.255500108003616333e-01 -1.819944381713867188e-01 -2.263325750827789307e-01 1.933668255805969238e-01 -1.523712724447250366e-01 1.670725643634796143e-01 3.645586594939231873e-02 2.949271798133850098e-01
-5.439294874668121338e-02 2.547440677881240845e-02 1.057735830545425415e-01 2.874053716659545898e-01 3.294184505939483643e-01 -8.289837092161178589e-02 -9.564214944839477539e-02 -9.320136904716491699e-02 3.076378703117370605e-01 -1.213170439004898071e-01 -1.078393906354904175e-01 -3.432089090347290039e-01 -6.883537024259567261e-02 5.633984878659248352e-02 2.781452536582946777e-01 -2.447635233402252197e-01 2.487355172634124756e-01 -2.897366322576999664e-02 -6.213786825537681580e-02 -5.895072966814041138e-02 -2.019054740667343140e-01 -6.895432621240615845e-02 -6.735909730195999146e-03 -4.769445583224296570e-02 -3.249808549880981445e-01 2.984575331211090088e-01 2.181272022426128387e-02 -3.660654276609420776e-02 -1.900696158409118652e-01 -6.237317621707916260e-02 5.609301850199699402e-02 -1.669086068868637085e-01
2.129502221941947937e-02 -1.152644455432891846e-01 -1.259530801326036453e-02 3.131876885890960693e-02 4.348936080932617188e-01 -2.786193601787090302e-02 1.369464993476867676e-01 -1.885339617729187012e-02 9.480511397123336792e-02 -1.538621336221694946e-01 -3.547547757625579834e-01 -2.911631464958190918e-01 6.250490993261337280e-02 7.256139814853668213e-02 1.049433648586273193e-01 -1.654527336359024048e-01 -1.108867973089218140e-01 -5.107271671295166016e-02 1.707923226058483124e-02 -6.055406108498573303e-02 3.546353802084922791e-02 1.451390087604522705e-01 -2.462037652730941772e-01 4.183379113674163818e-01 8.430750109255313873e-03 -1.907942742109298706e-01 1.852527633309364319e-02 -1.224377155303955078e-01 -2.273037433624267578e-01 -9.017366170883178711e-02 2.905285656452178955e-01 -1.115021035075187683e-01
-2.161546349525451660e-01 1.294313464313745499e-02 1.633572205901145935e-02 -7.948561012744903564e-02 1.374509632587432861e-01 1.363354325294494629e-01 -8.142450451850891113e-02 -1.255978085100650787e-02 4.806264340877532959e-01 -1.079853996634483337e-01 -2.677290886640548706e-02 5.233063548803329468e-02 9.665110148489475250e-03 -1.777019947767257690e-01 2.672284543514251709e-01 7.012069225311279297e-02 -3.844179511070251465e-01 5.628525838255882263e-02 -1.252945214509963989e-01 -1.620101332664489746e-01 1.326384693384170532e-01 -1.137703582644462585e-01 7.376194000244140625e-02 8.555448055267333984e-02 4.741511493921279907e-02 -2.282582521438598633e-01 -2.041548639535903931e-01 1.757877878844738007e-02 -4.164717495441436768e-01 -2.012623548507690430e-01 8.554236846975982189e-04 -4.071208834648132324e-02
-1.177720203995704651e-01 2.020429968833923340e-01 3.244484961032867432e-01 -4.963650181889533997e-02 1.830555349588394165e-01 9.685631841421127319e-02 -1.342618018388748169e-01 -3.370370343327522278e-02 4.977340251207351685e-02 -2.371559739112854004e-01 -1.736559788696467876e-03 -1.221886053681373596e-01 1.719919964671134949e-02 -2.179550975561141968e-01 3.234876692295074463e-01 -7.001904305070638657e-03 6.532754749059677124e-02 1.119393631815910339e-01 -2.272646427154541016e-01 5.729125067591667175e-02 -1.171187683939933777e-01 2.698904648423194885e-02 2.102345079183578491e-01 3.518976569175720215e-01 -1.157110407948493958e-01 2.309008687734603882e-01 -1.012026444077491760e-01 2.048170119524002075e-01 -1.381650269031524658e-01 7.197568565607070923e-02 -1.491488814353942871e-01 -3.602238893508911133e-01
-5.350932478904724121e-02 1.151847839355468750e-01 7.772106677293777466e-02 1.583490073680877686e-01 1.966579556465148926e-01 2.302782684564590454e-01 -1.804714649915695190e-01 5.383860692381858826e-02 1.487249433994293213e-01 -3.325921297073364258e-02 5.466652661561965942e-02 -2.385753989219665527e-01 4.101976007223129272e-02 4.135794192552566528e-02 3.769347369670867920e-01 1.797216981649398804e-01 -3.074355125427246094e-01 9.115849435329437256e-02 -1.562788486480712891e-01 2.174717038869857788e-01 -1.806897968053817749e-01 -1.822927407920360565e-02 -1.898293197154998779e-02 -1.684501618146896362e-01 -1.271594762802124023e-01 -4.082484245300292969e-01 -2.340580523014068604e-02 8.069939212873578072e-04 -3.303097188472747803e-01 2.186345122754573822e-02 -1.266035623848438263e-02 -1.878576874732971191e-01
-1.287297308444976807e-01 7.948183268308639526e-02 8.003240823745727539e-02 5.488993600010871887e-02 2.563220560550689697e-01 -5.204576626420021057e-02 -2.239235490560531616e-01 -4.577871412038803101e-02 -8.008576184511184692e-02 -2.227234542369842529e-01 -5.188575945794582367e-03 -3.411503136157989502e-01 -8.919266611337661743e-02 -4.663376137614250183e-02 3.108771145343780518e-01 -1.814013905823230743e-02 -8.028110861778259277e-02 8.830561488866806030e-02 -2.407058924436569214e-01 6.949555128812789917e-02 -1.635785251855850220e-01 2.444601655006408691e-01 8.543233387172222137e-03 1.243057027459144592e-01 -1.370839923620223999e-01 -2.018135488033294678e-01 -3.742616996169090271e-02 -6.563825160264968872e-02 -3.389591574668884277e-01 -1.537151634693145752e-01 -3.086788952350616455e-01 -2.990361452102661133e-01
-8.333083242177963257e-02 4.444715753197669983e-02 1.230482310056686401e-01 5.526039749383926392e-02 2.423096150159835815e-01 2.004251331090927124e-01 7.538878172636032104e-02 2.094433456659317017e-01 9.376115351915359497e-02 -2.102957218885421753e-01 2.170217335224151611e-01 -5.412082001566886902e-02 -6.350572407245635986e-02 -1.028858125209808350e-02 2.194774150848388672e-01 1.589232496917247772e-02 6.268539582379162312e-04 2.378461360931396484e-01 6.857623159885406494e-02 8.813066035509109497e-02 -1.142593324184417725e-01 1.607253551483154297e-01 1.559303142130374908e-02 4.157318174839019775e-01 -1.616610437631607056e-01 2.929605357348918915e-02 -3.248040080070495605e-01 -4.914271086454391479e-02 -3.869192600250244141e-01 -1.155118644237518311e-01 -2.666611969470977783e-01 -1.370372921228408813e-01
1.259393841028213501e-01 -4.186044633388519287e-02 -1.042963042855262756e-01 3.643538355827331543e-01 1.949058473110198975e-01 1.328277774155139923e-02 -9.873382002115249634e-02 -8.460201323032379150e-03 1.742897927761077881e-01 -2.179675400257110596e-01 -7.724353671073913574e-02 -9.579603374004364014e-02 1.915679313242435455e-02 7.836540043354034424e-02 4.855983257293701172e-01 -1.169217154383659363e-01 3.322448208928108215e-02 8.401948958635330200e-02 -1.360078454017639160e-01 2.035123109817504883e-02 -3.484779596328735352e-02 2.429998815059661865e-01 6.500965356826782227e-02 2.174543142318725586e-01 -2.196350246667861938e-01 2.047148942947387695e-01 2.526674866676330566e-01 3.106258809566497803e-01 -1.232724413275718689e-01 -1.019560545682907104e-01 -8.647075295448303223e-02 -1.391383707523345947e-01
-1.143945008516311646e-01 3.255949588492512703e-03 2.132799029350280762e-01 2.918976843357086182e-01 -4.616266861557960510e-02 2.815026976168155670e-02 -1.398035436868667603e-01 -2.329077571630477905e-02 2.895426452159881592e-01 -2.670143246650695801e-01 -3.213725984096527100e-01 -1.443111747503280640e-01 -2.569004520773887634e-02 -1.373667269945144653e-01 2.723259031772613525e-01 -3.440057113766670227e-02 -3.429842367768287659e-02 2.045088075101375580e-02 -4.274555742740631104e-01 -1.807310730218887329e-01 -6.252744793891906738e-02 -1.443828940391540527e-01 -4.271273687481880188e-02 1.675039827823638916e-01 -1.341255307197570801e-01 -2.179038971662521362e-01 1.285176128149032593e-01 -1.490004956722259521e-01 -1.162486821413040161e-01 1.404969543218612671e-01 2.235740572214126587e-01 6.710551213473081589e-03
-1.142704188823699951e-01 2.413563802838325500e-02 -6.866211444139480591e-02 7.308176904916763306e-02 -1.494919061660766602e-01 -1.429598927497863770e-01 5.474225804209709167e-02 1.809355914592742920e-01 3.623983860015869141e-01 -2.968561649322509766e-01 -1.474363505840301514e-01 -1.506018340587615967e-01 1.427140533924102783e-01 1.344730406999588013e-01 1.268575247377157211e-02 9.304782003164291382e-02 -2.565251886844635010e-01 6.278970092535018921e-02 -2.309347540140151978e-01 1.406460851430892944e-01 -6.969117373228073120e-02 6.030296161770820618e-02 -7.726967800408601761e-03 2.189457565546035767e-01 -2.264516651630401611e-01 -1.070123985409736633e-01 5.270078778266906738e-02 4.064414799213409424e-01 -3.788489103317260742e-01 9.037844091653823853e-02 -1.614724285900592804e-02 -6.805337965488433838e-02
-5.294010788202285767e-02 4.818107560276985168e-02 -3.485732898116111755e-02 1.023254171013832092e-02 -1.853188723325729370e-01 1.130654010921716690e-02 3.282440826296806335e-02 1.073960661888122559e-01 2.761260867118835449e-01 -2.314910143613815308e-01 -2.010540515184402466e-01 -3.225939348340034485e-02 4.985148832201957703e-02 1.044545881450176239e-02 5.912072584033012390e-02 -6.745781004428863525e-02 -1.928627789020538330e-01 1.057381257414817810e-01 -2.172599546611309052e-02 -3.966779448091983795e-03 -9.382639080286026001e-02 5.934408679604530334e-02 4.241781309247016907e-03 2.739259004592895508e-01 -2.139367461204528809e-01 -1.252461522817611694e-01 6.753002107143402100e-02 5.474419593811035156e-01 -4.472908079624176025e-01 1.632516831159591675e-01 -1.107344329357147217e-01 -1.536327004432678223e-01
-6.902640312910079956e-02 1.547977328300476074e-01 1.422184854745864868e-01 1.640720963478088379e-01 2.472759038209915161e-01 3.626644015312194824e-01 3.352932035923004150e-01 -4.362887516617774963e-02 3.872351944446563721e-01 -1.327588260173797607e-01 1.029171608388423920e-02 6.411850452423095703e-02 2.164971977472305298e-01 -1.621246486902236938e-01 2.224226444959640503e-01 6.307016592472791672e-03 -8.289592713117599487e-02 6.780941039323806763e-02 -1.108158379793167114e-01 8.979015052318572998e-02 -2.860447764396667480e-01 -6.561347097158432007e-02 9.119871258735656738e-02 -6.904930807650089264e-03 1.231381967663764954e-01 -4.836820811033248901e-02 -1.815371215343475342e-01 4.884384945034980774e-02 -1.971112787723541260e-01 1.555262506008148193e-01 -1.132817789912223816e-01 2.600949704647064209e-01
-8.239003270864486694e-02 1.024571657180786133e-01 1.893228143453598022e-01 2.550601065158843994e-01 2.010755985975265503e-01 -1.624308228492736816e-01 3.048812150955200195e-01 2.254023402929306030e-01 2.150337547063827515e-01 7.661773357540369034e-03 -8.636039495468139648e-02 -1.713012307882308960e-01 9.269722551107406616e-02 -3.457792848348617554e-02 2.440406829118728638e-01 2.332851588726043701e-01 1.222623065114021301e-01 -1.327667981386184692e-01 -8.712356537580490112e-02 -1.135291904211044312e-01 4.638053476810455322e-02 8.095628768205642700e-02 -8.426270633935928345e-02 2.991205751895904541e-01 4.363398998975753784e-03 -9.265256673097610474e-02 -3.288357332348823547e-02 -2.538859546184539795e-01 -1.429230272769927979e-01 4.513170123100280762e-01 3.973916172981262207e-03 8.814524859189987183e-02
-4.184948280453681946e-02 -9.271804243326187134e-02 1.180255636572837830e-01 -3.656603023409843445e-02 4.050140678882598877e-01 -1.486266851425170898e-01 7.638294249773025513e-02 1.559123545885086060e-01 3.021227419376373291e-01 -6.986024230718612671e-02 2.714122273027896881e-02 1.564622819423675537e-01 -2.779546193778514862e-02 5.859325453639030457e-02 3.320689201354980469e-01 2.514362707734107971e-02 1.460032165050506592e-02 1.565195806324481964e-02 1.374567002058029175e-01 4.873022437095642090e-02 -2.604523301124572754e-01 1.764428019523620605e-01 1.426172703504562378e-01 2.327773720026016235e-01 6.485894322395324707e-02 -2.383186072111129761e-01 -2.194900661706924438e-01 8.237133175134658813e-02 -2.482501715421676636e-01 -1.027194485068321228e-01 1.473756730556488037e-01 -3.413942754268646240e-01
-1.214693337678909302e-01 -6.240046024322509766e-02 1.577603965997695923e-01 1.721488535404205322e-01 2.439462691545486450e-01 2.212157845497131348e-01 -1.260541826486587524e-01 -3.786826133728027344e-02 2.645294964313507080e-01 8.073816448450088501e-02 -1.236101537942886353e-01 -2.463198304176330566e-01 -1.724174171686172485e-01 3.044797852635383606e-02 1.143985688686370850e-01 -9.563963860273361206e-02 -2.260967530310153961e-02 5.836621299386024475e-02 -2.719425261020660400e-01 -2.960237860679626465e-01 -1.559347510337829590e-01 6.596373766660690308e-02 -1.758136898279190063e-01 1.203239411115646362e-01 1.198470443487167358e-01 2.174375951290130615e-01 -1.957089751958847046e-01 3.367075622081756592e-01 -3.281889259815216064e-01 3.623685240745544434e-02 -3.931709006428718567e-02 1.796738207340240479e-01
-8.309974335134029388e-03 1.340709328651428223e-01 2.427118271589279175e-01 2.573376893997192383e-01 7.294795662164688110e-02 -6.097405403852462769e-02 1.560573130846023560e-01 1.500139534473419189e-01 2.459104210138320923e-01 -2.335808873176574707e-01 1.054420396685600281e-01 2.655128240585327148e-01 -8.598356693983078003e-02 -1.314213871955871582e-01 2.231137603521347046e-01 -2.505202218890190125e-02 1.767231822013854980e-01 1.000676825642585754e-01 -1.039640977978706360e-01 -1.631611883640289307e-01 1.356101781129837036e-01 -6.249631941318511963e-02 2.784230709075927734e-01 3.923701941967010498e-01 3.321827575564384460e-02 -2.039328068494796753e-01 1.191860586404800415e-01 -1.272860467433929443e-01 -2.073957473039627075e-01 2.751787900924682617e-01 4.505638964474201202e-03 -7.005292922258377075e-02
-3.913086652755737305e-02 -1.761728376150131226e-01 3.208107352256774902e-01 3.529322445392608643e-01 4.398647695779800415e-02 -5.541463941335678101e-02 2.697493135929107666e-01 -9.933993220329284668e-02 7.669035345315933228e-02 -1.361294537782669067e-01 -1.643040031194686890e-01 2.920965105295181274e-02 4.875425249338150024e-02 -2.682916820049285889e-01 1.857352703809738159e-01 -4.880200140178203583e-03 3.853259235620498657e-02 -4.584060609340667725e-02 -6.439396739006042480e-02 -2.840024232864379883e-02 7.456874847412109375e-02 1.039971262216567993e-01 1.216944307088851929e-01 2.143281698226928711e-01 4.367841407656669617e-02 -4.194822907447814941e-01 -1.350294500589370728e-01 2.792852520942687988e-01 -2.441794574260711670e-01 -1.956618726253509521e-01 -1.217450648546218872e-01 -1.366572678089141846e-01
6.004220247268676758e-02 8.046329021453857422e-03 1.324225962162017822e-01 1.957480013370513916e-01 2.352993637323379517e-01 8.352313935756683350e-02 -3.540923297405242920e-01 6.145213916897773743e-02 3.134312629699707031e-01 3.456642106175422668e-02 4.372661188244819641e-02 1.158706396818161011e-01 2.826541960239410400e-01 -1.714201569557189941e-01 1.784144490957260132e-01 6.468924228101968765e-03 9.717197157442569733e-03 -1.152732446789741516e-01 -2.270937152206897736e-02 -6.199681758880615234e-02 -1.918528228998184204e-01 1.500781029462814331e-01 -5.434105172753334045e-02 2.917284369468688965e-01 -1.751067489385604858e-01 -1.242093667387962341e-01 -1.583860367536544800e-01 9.491260349750518799e-02 -1.964162588119506836e-01 2.272601425647735596e-01 9.214028832502663136e-04 -3.968758583068847656e-01
-2.428066581487655640e-01 1.628260314464569092e-01 3.414282202720642090e-01 -1.121670454740524292e-01 3.960073590278625488e-01 -7.882440835237503052e-02 8.778646588325500488e-02 -1.366870254278182983e-01 1.113128736615180969e-01 2.251327931880950928e-01 2.198641300201416016e-01 4.835794121026992798e-02 1.536639500409364700e-02 -2.944735065102577209e-02 8.870586752891540527e-02 1.291423756629228592e-02 -4.548049345612525940e-02 2.559735476970672607e-01 -3.606372699141502380e-02 8.313432335853576660e-02 -2.566996514797210693e-01 5.056285485625267029e-02 1.101921312510967255e-02 2.325937300920486450e-01 -1.484223902225494385e-01 -3.231328725814819336e-02 -1.434308886528015137e-01 6.006906554102897644e-02 -2.944840192794799805e-01 1.444582939147949219e-01 1.995611488819122314e-01 -2.826960384845733643e-01
-1.546107232570648193e-01 -1.986154615879058838e-01 1.452152132987976074e-01 2.404136508703231812e-01 2.532119452953338623e-01 -2.249092161655426025e-01 -1.392004936933517456e-01 -1.346477419137954712e-01 1.122014522552490234e-01 -3.917319327592849731e-02 -9.596548974514007568e-02 -6.260649859905242920e-02 -1.416270434856414795e-01 2.444338500499725342e-01 1.955696195363998413e-01 1.777214556932449341e-02 8.523906767368316650e-02 -4.141926765441894531e-02 -4.300803691148757935e-02 -7.325418293476104736e-02 -2.191882282495498657e-01 1.032749637961387634e-01 -1.504805982112884521e-01 5.212498903274536133e-01 -2.015770375728607178e-01 -2.080012559890747070e-01 9.693386405706405640e-02 -4.155349358916282654e-02 -2.267270721495151520e-02 2.036567628383636475e-01 2.164714932441711426e-01 -8.251652866601943970e-02
-4.867077246308326721e-02 1.027585864067077637e-01 -8.585816621780395508e-02 1.258484125137329102e-01 4.915307760238647461e-01 -5.059519410133361816e-02 -1.209801360964775085e-01 8.902019821107387543e-03 2.409945279359817505e-01 5.160547047853469849e-02 -1.560527682304382324e-01 -1.389170736074447632e-01 9.480954706668853760e-02 -1.703521460294723511e-01 -2.949350886046886444e-02 -3.566575944423675537e-01 -1.417826265096664429e-01 -2.113587260246276855e-01 -2.607749402523040771e-01 -9.811881929636001587e-02 1.098001748323440552e-01 2.121360898017883301e-01 -3.589980478864163160e-04 1.398692131042480469e-01 -1.508925557136535645e-01 -8.219461888074874878e-02 -9.772432595491409302e-02 -1.216076910495758057e-01 -3.103940188884735107e-01 -2.761396020650863647e-02 1.106216236948966980e-01 -2.286378294229507446e-01
-1.126284450292587280e-01 1.207093596458435059e-01 3.758964240550994873e-01 3.536511678248643875e-03 3.453907966613769531e-01 4.053647443652153015e-02 -4.986736550927162170e-02 -1.365308612585067749e-01 3.675544261932373047e-01 1.853808760643005371e-01 2.187202721834182739e-01 2.525524199008941650e-01 8.459631353616714478e-02 -1.938557811081409454e-02 1.869454532861709595e-01 9.612425230443477631e-03 -6.215211749076843262e-02 6.842841953039169312e-02 -2.525092959403991699e-01 -8.857218176126480103e-02 -8.668451756238937378e-02 1.212988421320915222e-01 -3.697287291288375854e-02 2.357016354799270630e-01 -2.578695416450500488e-01 -1.418390683829784393e-02 -2.239965200424194336e-01 1.252679526805877686e-01 2.743174321949481964e-02 1.530614048242568970e-01 7.434084266424179077e-02 -2.100923955440521240e-01
1.758954972028732300e-01 1.727368868887424469e-02 1.548049896955490112e-01 1.711181551218032837e-01 1.733947843313217163e-01 1.134915798902511597e-01 1.957675069570541382e-01 6.073221936821937561e-02 4.055159091949462891e-01 -5.713446438312530518e-02 -2.134622633457183838e-01 -9.398494847118854523e-03 1.797788441181182861e-01 1.122750528156757355e-02 5.619553849101066589e-02 4.519564658403396606e-02 2.874944172799587250e-02 6.633321195840835571e-02 -1.577832847833633423e-01 -2.575676515698432922e-02 -4.183473289012908936e-01 -1.888055801391601562e-01 3.405388817191123962e-02 1.687419265508651733e-01 -6.606026738882064819e-02 1.218621805310249329e-01 -2.547802329063415527e-01 4.547374695539474487e-02 -3.750693798065185547e-01 5.373264849185943604e-02 1.294682919979095459e-02 2.802492976188659668e-01
-5.201336741447448730e-02 1.443166732788085938e-01 8.449568599462509155e-02 8.472295105457305908e-02 -1.344763189554214478e-01 1.480572223663330078e-01 5.683390796184539795e-02 -7.287225872278213501e-02 5.778424739837646484e-01 -2.809281051158905029e-01 3.503623977303504944e-02 -1.008662804961204529e-01 2.869091331958770752e-01 -1.220603957772254944e-01 -2.854036539793014526e-02 2.057638913393020630e-01 -1.144729703664779663e-01 2.060877382755279541e-01 9.609947912395000458e-03 1.386714130640029907e-01 2.502454444766044617e-02 -3.038475289940834045e-02 -9.307431429624557495e-02 1.013436242938041687e-01 -2.086981385946273804e-02 -9.679657965898513794e-02 -9.126034379005432129e-02 2.518785893917083740e-01 -3.933220803737640381e-01 8.866584300994873047e-02 -3.093057684600353241e-02 -9.237617999315261841e-02
-1.949851065874099731e-01 5.587504059076309204e-02 3.111331164836883545e-01 1.813843995332717896e-01 3.179966211318969727e-01 -6.415829062461853027e-02 1.224050521850585938e-01 4.862611368298530579e-02 2.736760377883911133e-01 8.801088668406009674e-03 2.345511317253112793e-01 5.478424951434135437e-02 -6.646422296762466431e-02 2.248083949089050293e-01 -9.537135250866413116e-03 -4.202653095126152039e-02 3.157468512654304504e-02 2.606879472732543945e-01 5.069448798894882202e-02 1.132051721215248108e-01 -2.860104739665985107e-01 -4.999482631683349609e-02 8.901830762624740601e-02 1.377074718475341797e-01 -7.803105562925338745e-02 -1.129120495170354843e-02 4.926211014389991760e-02 3.038457930088043213e-01 -2.399073094129562378e-01 2.323265075683593750e-01 2.532756924629211426e-01 -2.111618667840957642e-01
-3.178183138370513916e-01 1.304678469896316528e-01 3.510088026523590088e-01 -1.175571754574775696e-01 3.317950963973999023e-01 6.180923804640769958e-02 -1.813021600246429443e-01 1.202188655734062195e-01 2.694040834903717041e-01 -1.009878367185592651e-01 1.459380090236663818e-01 2.828188240528106689e-01 1.318899691104888916e-01 3.656372427940368652e-02 1.841451823711395264e-01 -1.707395315170288086e-01 2.598008513450622559e-02 -6.867825984954833984e-02 -2.127229869365692139e-01 2.553122639656066895e-01 -5.682764947414398193e-02 1.365542709827423096e-01 -9.809307754039764404e-02 2.129502445459365845e-01 -1.424834877252578735e-01 -5.767022818326950073e-02 -2.549966052174568176e-02 8.109074831008911133e-02 -1.819057613611221313e-01 -6.277118623256683350e-02 -6.612746417522430420e-02 -2.300584018230438232e-01
-8.497561514377593994e-02 1.782757341861724854e-01 1.085661947727203369e-01 3.615525960922241211e-01 5.429110527038574219e-01 -4.480117559432983398e-02 5.892346613109111786e-03 -1.771419644355773926e-01 2.329761385917663574e-01 -3.098252415657043457e-01 1.755994185805320740e-02 -1.148124858736991882e-01 -4.702619090676307678e-02 5.632285401225090027e-02 8.538671582937240601e-02 -1.136105507612228394e-01 -2.653427049517631531e-02 1.453327834606170654e-01 5.943165346980094910e-02 -7.138806581497192383e-02 1.044923067092895508e-01 -1.639876961708068848e-01 -7.597593963146209717e-02 1.692284047603607178e-01 -2.854752242565155029e-01 7.510593533515930176e-02 9.612072259187698364e-02 2.004681974649429321e-01 -2.788112498819828033e-02 -1.348813325166702271e-01 -1.020773798227310181e-01 -1.798485070466995239e-01
-5.739395692944526672e-02 -1.406485307961702347e-02 1.133753135800361633e-01 -1.997991837561130524e-02 3.822245299816131592e-01 3.757136687636375427e-02 -5.805998295545578003e-02 1.119229197502136230e-01 3.976538777351379395e-01 -1.860847324132919312e-01 2.520695030689239502e-01 -4.423592984676361084e-02 2.210669033229351044e-02 -4.791825264692306519e-02 4.288743436336517334e-02 -1.063076108694076538e-01 2.080390751361846924e-01 1.408319473266601562e-01 3.704774007201194763e-02 4.905891045928001404e-02 -5.506175756454467773e-02 2.449220269918441772e-01 1.413865983486175537e-01 2.749056816101074219e-01 -2.127240970730781555e-02 -1.986596435308456421e-01 -2.622577250003814697e-01 2.586922608315944672e-02 -3.717400729656219482e-01 -2.309093773365020752e-01 -8.938363939523696899e-02 -1.064507514238357544e-01
-1.607790738344192505e-01 1.323055773973464966e-01 8.804269880056381226e-02 2.753427624702453613e-01 4.260740578174591064e-01 -7.131016463972628117e-04 3.767150640487670898e-02 -1.608303636312484741e-01 2.470541149377822876e-01 -2.271851301193237305e-01 -9.600556641817092896e-02 -2.252030521631240845e-01 1.740135997533798218e-02 1.159306913614273071e-01 1.705291122198104858e-01 -8.360088616609573364e-02 1.436504274606704712e-01 1.771191656589508057e-01 7.043013721704483032e-02 -3.611600399017333984e-02 2.188580483198165894e-02 -1.896446347236633301e-01 -1.837053596973419189e-01 1.836168467998504639e-01 -2.995247244834899902e-01 7.124454528093338013e-02 2.241356819868087769e-01 1.399365663528442383e-01 -1.751739829778671265e-01 -1.664554327726364136e-01 -1.689957380294799805e-01 -1.676892340183258057e-01
-4.781628027558326721e-02 8.753215521574020386e-02 3.027760088443756104e-01 5.607792735099792480e-02 4.276480078697204590e-01 -1.666166186332702637e-01 1.293788403272628784e-01 -5.708648636937141418e-02 2.339892536401748657e-01 -1.403702795505523682e-01 -1.311216801404953003e-01 -2.175202071666717529e-01 1.591710001230239868e-02 1.422713547945022583e-01 2.560437619686126709e-01 -3.128815591335296631e-01 -7.394718378782272339e-02 4.804951325058937073e-02 -3.422319889068603516e-02 -5.083209648728370667e-02 6.300511956214904785e-02 -3.565303236246109009e-02 -9.167275577783584595e-02 1.148199737071990967e-01 -2.353938072919845581e-01 2.964716851711273193e-01 -5.825072154402732849e-02 1.795279979705810547e-02 -6.042100116610527039e-02 -2.186098322272300720e-02 -3.251233100891113281e-01 -2.155605256557464600e-01
-2.170558124780654907e-01 1.754641383886337280e-01 6.294056773185729980e-02 1.225159838795661926e-01 3.929257988929748535e-01 1.099371984601020813e-01 1.234575659036636353e-01 -1.083202660083770752e-01 2.429158389568328857e-01 -2.032007835805416107e-02 2.598277032375335693e-01 3.698634728789329529e-02 5.173343047499656677e-02 8.950343355536460876e-03 2.745984792709350586e-01 -1.468307226896286011e-01 4.379307925701141357e-01 8.734215050935745239e-03 -1.270648390054702759e-01 5.445082858204841614e-02 8.955331146717071533e-02 -8.436530828475952148e-02 9.498570859432220459e-02 -9.311741590499877930e-02 -4.946808516979217529e-02 -1.029092594981193542e-01 -1.382245123386383057e-01 1.913550943136215210e-01 -1.036999151110649109e-01 2.243299633264541626e-01 -3.286594152450561523e-01 9.197251638397574425e-04
5.995421856641769409e-02 -3.657501423731446266e-03 1.235002726316452026e-01 -7.159836590290069580e-02 2.335676401853561401e-01 1.313601285219192505e-01 -1.198688596487045288e-01 8.749020099639892578e-02 2.113205492496490479e-01 -5.281982477754354477e-03 3.145056962966918945e-02 1.080859079957008362e-01 2.174513787031173706e-01 -5.840147379785776138e-03 3.719238340854644775e-01 -3.559408336877822876e-02 7.207147032022476196e-02 -2.073057740926742554e-02 -2.024060487747192383e-01 2.087865211069583893e-02 -7.708618883043527603e-03 7.121317088603973389e-02 -3.334420025348663330e-01 3.999244570732116699e-01 -2.151087671518325806e-02 -8.764784783124923706e-02 -2.683559358119964600e-01 1.214763447642326355e-01 -1.199432760477066040e-01 1.987131386995315552e-01 2.172431498765945435e-01 -3.444494903087615967e-01
-2.508004605770111084e-01 -2.985730953514575958e-02 3.218352496623992920e-01 2.597987353801727295e-01 -1.004818550427444279e-04 -3.557605296373367310e-02 7.424363493919372559e-02 2.985905110836029053e-02 7.199404388666152954e-02 -1.823681145906448364e-01 -2.806724607944488525e-02 -3.677211329340934753e-02 5.548356100916862488e-02 -1.307469457387924194e-01 1.281638890504837036e-01 -1.572294533252716064e-01 2.590148150920867920e-01 1.159280538558959961e-01 4.497706145048141479e-02 6.208420544862747192e-02 -7.506498694419860840e-02 1.971172988414764404e-01 1.938255429267883301e-01 3.104661963880062103e-02 -6.809439510107040405e-02 -2.402069121599197388e-01 -9.124552458524703979e-02 5.501812696456909180e-01 -1.844898760318756104e-01 -1.821119338274002075e-01 1.206350177526473999e-01 -1.761262565851211548e-01
-1.213524257764220238e-03 1.500700414180755615e-01 5.093726515769958496e-02 1.003505289554595947e-01 4.968845248222351074e-01 -7.238281518220901489e-02 -4.808780550956726074e-02 2.024677395820617676e-02 2.140073031187057495e-01 -5.698806047439575195e-02 -1.525433510541915894e-01 -1.008592247962951660e-01 9.054158627986907959e-02 -8.681359887123107910e-02 1.878507882356643677e-01 -1.872536540031433105e-01 1.340933740139007568e-01 3.027900159358978271e-01 -9.860458225011825562e-02 -3.534022346138954163e-02 -8.446266502141952515e-02 -5.630188807845115662e-02 -2.362403571605682373e-01 1.574899703264236450e-01 -2.913038134574890137e-01 1.465377211570739746e-01 4.765240848064422607e-02 -7.327252626419067383e-02 -1.356627494096755981e-01 -8.402414619922637939e-02 -1.384672075510025024e-01 -4.137902259826660156e-01
-1.294389963150024414e-01 1.571552455425262451e-01 3.850452899932861328e-01 1.665208190679550171e-01 1.664256453514099121e-01 1.578078716993331909e-01 -1.861349344253540039e-01 1.457740087062120438e-02 1.639894247055053711e-01 -1.203486770391464233e-01 2.260097861289978027e-02 -1.088184267282485962e-01 8.539310842752456665e-02 -2.554090023040771484e-01 1.405536681413650513e-01 -4.116418957710266113e-02 -1.800088398158550262e-02 4.087444394826889038e-02 -1.923976242542266846e-01 9.846742451190948486e-02 -6.208190321922302246e-02 3.924923390150070190e-02 1.560021638870239258e-01 4.181634187698364258e-01 -6.206933036446571350e-02 2.203362584114074707e-01 -5.329109355807304382e-02 1.918128728866577148e-01 -2.116573750972747803e-01 -1.136376895010471344e-02 -1.580482274293899536e-01 -3.635319769382476807e-01
3.009976074099540710e-02 -3.892699256539344788e-02 1.912475973367691040e-01 1.219111159443855286e-01 9.194079786539077759e-02 -2.805674076080322266e-02 5.842764303088188171e-02 -1.048947498202323914e-01 1.710603684186935425e-01 -3.083316385746002197e-01 -1.725976169109344482e-01 -1.639805734157562256e-01 -3.131121024489402771e-02 -1.562368776649236679e-02 2.403470575809478760e-01 -2.388462871313095093e-01 -2.728863060474395752e-02 1.101283803582191467e-01 -3.594589829444885254e-01 1.171149164438247681e-01 -2.918028831481933594e-01 -2.356552705168724060e-02 -1.427064687013626099e-01 -2.734389007091522217e-01 -1.484821736812591553e-01 -6.576842814683914185e-02 -4.000973105430603027e-01 6.388420611619949341e-02 -2.947937846183776855e-01 9.317116439342498779e-02 -4.687616229057312012e-02 -2.200985699892044067e-02
-1.430598497390747070e-01 1.130459755659103394e-01 1.211913749575614929e-01 3.493134677410125732e-01 1.301338076591491699e-01 -2.079556435346603394e-01 6.872648000717163086e-02 1.087639555335044861e-01 2.305140048265457153e-01 -1.996593177318572998e-01 -7.441784441471099854e-02 2.294682711362838745e-02 2.129390388727188110e-01 2.617341578006744385e-01 1.767871081829071045e-01 -2.821627855300903320e-01 1.669862270355224609e-01 -2.058893442153930664e-01 -4.427992105484008789e-01 -1.046511679887771606e-01 -1.262474209070205688e-01 -2.368246018886566162e-01 7.634904980659484863e-02 -1.253761351108551025e-02 1.907994598150253296e-02 -1.702428311109542847e-01 -1.438101083040237427e-01 7.545727491378784180e-02 -9.175557643175125122e-02 6.338338553905487061e-02 2.765562385320663452e-02 7.279924303293228149e-02
-3.702803552150726318e-01 -1.850351542234420776e-01 1.422823965549468994e-01 6.716237217187881470e-02 2.075445502996444702e-01 -3.314860537648200989e-02 9.234191477298736572e-02 1.015362981706857681e-02 1.394713968038558960e-01 8.805186301469802856e-02 -9.851046651601791382e-02 -1.509100794792175293e-01 6.361064314842224121e-02 9.990932792425155640e-02 3.090431094169616699e-01 -1.452841162681579590e-01 -2.625569105148315430e-01 -1.164988949894905090e-01 -1.748287379741668701e-01 1.637518256902694702e-01 -1.447694599628448486e-01 -7.009382545948028564e-02 -6.333742290735244751e-02 2.093082368373870850e-01 -1.964777708053588867e-01 4.094077348709106445e-01 -1.381928473711013794e-01 2.730078808963298798e-02 -2.658765912055969238e-01 -3.960459679365158081e-02 -3.653442859649658203e-02 -2.180220037698745728e-01
-3.737360835075378418e-01 2.879240177571773529e-02 -1.545213609933853149e-01 -1.894848607480525970e-02 1.729986369609832764e-01 1.204966157674789429e-01 1.719545945525169373e-02 1.835792697966098785e-02 1.436383426189422607e-01 -1.677263379096984863e-01 -2.331444472074508667e-01 -2.149410732090473175e-02 9.555347263813018799e-02 -9.524925611913204193e-03 1.826884150505065918e-01 3.655979642644524574e-03 7.732025533914566040e-02 -8.615340292453765869e-02 -4.784138798713684082e-01 1.819106936454772949e-01 5.595829337835311890e-03 4.779714345932006836e-02 -2.022702805697917938e-02 -2.222210541367530823e-02 3.648394346237182617e-02 -1.761341243982315063e-01 -6.376787275075912476e-02 2.519892752170562744e-01 -2.961129546165466309e-01 3.852882385253906250e-01 1.653703898191452026e-01 4.468031972646713257e-02
-7.896764436736702919e-04 3.852804005146026611e-02 2.042710483074188232e-01 2.153734676539897919e-02 2.780717015266418457e-01 4.349240362644195557e-01 1.003750711679458618e-01 2.723894715309143066e-01 3.194365501403808594e-01 2.985864877700805664e-02 -4.228779673576354980e-02 -7.108481973409652710e-02 2.650687396526336670e-01 1.310310363769531250e-01 3.693603277206420898e-01 9.488184005022048950e-02 1.594968372955918312e-03 -6.368046253919601440e-02 -9.269340336322784424e-02 1.295689940452575684e-01 -2.322036176919937134e-01 -5.231590196490287781e-02 2.584603130817413330e-01 7.202571630477905273e-02 -5.200772359967231750e-02 -1.028012633323669434e-01 -1.260635554790496826e-01 1.245127022266387939e-01 -7.497970014810562134e-02 -1.892474889755249023e-01 1.201571673154830933e-01 6.566812098026275635e-02
-5.840153619647026062e-02 -1.256886869668960571e-01 2.028611451387405396e-01 1.431977301836013794e-01 2.335943877696990967e-01 8.195188827812671661e-03 3.119312226772308350e-01 1.549994107335805893e-02 3.840958178043365479e-01 -1.602442115545272827e-01 7.394627481698989868e-02 -1.597323417663574219e-01 3.082354366779327393e-01 4.185605421662330627e-02 7.684454321861267090e-02 7.503781467676162720e-02 -5.511827766895294189e-03 2.494922429323196411e-01 -5.020577460527420044e-02 -3.675934970378875732e-01 5.949112772941589355e-02 1.398252993822097778e-01 -3.039261884987354279e-02 1.834612525999546051e-02 3.789359703660011292e-02 -3.220135271549224854e-01 -1.924934089183807373e-01 1.053212732076644897e-01 3.188021946698427200e-03 -4.020414501428604126e-02 1.660888046026229858e-01 -2.184299677610397339e-01
-1.006446313112974167e-02 5.594974011182785034e-02 -6.112102791666984558e-02 1.188191846013069153e-01 3.140582442283630371e-01 -5.087160691618919373e-02 -1.176183074712753296e-01 1.178325563669204712e-01 -8.866488188505172729e-02 -4.937501624226570129e-02 -2.732345163822174072e-01 -1.695526540279388428e-01 -5.651189014315605164e-02 3.289407789707183838e-01 4.618030786514282227e-01 -2.261679433286190033e-02 -8.140469342470169067e-02 2.802112996578216553e-01 -1.590723097324371338e-01 -2.957071550190448761e-02 -1.108928211033344269e-02 -3.978054970502853394e-02 1.260810792446136475e-01 1.763299554586410522e-01 1.498126536607742310e-01 -7.343828678131103516e-02 -1.065806820988655090e-01 -3.134928271174430847e-02 -3.917163610458374023e-01 1.442320062778890133e-04 1.456537097692489624e-01 -1.903891712427139282e-01
-2.366926074028015137e-01 -1.835066825151443481e-01 1.588639914989471436e-01 2.025812491774559021e-02 2.075404375791549683e-01 1.155658885836601257e-01 2.450127750635147095e-01 5.334594473242759705e-02 5.251611024141311646e-02 -1.091170608997344971e-01 -1.553577333688735962e-01 -5.443005636334419250e-02 1.392179131507873535e-01 1.663650423288345337e-01 2.894632220268249512e-01 1.707115620374679565e-01 -8.296147920191287994e-03 -6.088204681873321533e-03 -3.949615061283111572e-01 9.994967281818389893e-02 3.725426271557807922e-02 -1.083048954606056213e-01 -8.304531872272491455e-02 1.157055571675300598e-01 -3.288774192333221436e-01 -2.565993070602416992e-01 5.454028025269508362e-02 -2.653917372226715088e-01 -2.610746324062347412e-01 -1.505376249551773071e-01 -8.536316454410552979e-02 -1.363186985254287720e-01
-1.383478492498397827e-01 6.983388215303421021e-02 2.544381916522979736e-01 1.588557213544845581e-01 2.807629406452178955e-01 2.666735649108886719e-01 -1.340629756450653076e-01 6.264536082744598389e-02 9.059635549783706665e-02 -2.192756533622741699e-02 1.197132095694541931e-01 -3.460138291120529175e-02 -8.908499032258987427e-02 -3.303238451480865479e-01 3.121174871921539307e-01 -2.134029865264892578e-01 -5.616350844502449036e-02 6.077902764081954956e-02 -2.909584641456604004e-01 9.002673625946044922e-02 -1.697167456150054932e-01 1.376044005155563354e-01 8.723922073841094971e-02 2.086872756481170654e-01 -2.779385745525360107e-01 -1.986311562359333038e-02 -1.460026949644088745e-01 8.496437966823577881e-02 -1.266523748636245728e-01 -1.410280615091323853e-01 -4.663900285959243774e-02 -2.952102720737457275e-01
-2.569803893566131592e-01 1.294290181249380112e-02 1.150943785905838013e-01 1.818114966154098511e-01 -4.999345913529396057e-02 -1.495413184165954590e-01 -1.057995259761810303e-01 2.455488406121730804e-02 1.435533314943313599e-01 8.628636598587036133e-02 -5.852490290999412537e-02 -1.143265515565872192e-01 -1.366597227752208710e-02 1.039548739790916443e-01 2.309010326862335205e-01 1.773231313563883305e-03 2.924954332411289215e-02 6.875199824571609497e-02 8.175064623355865479e-02 3.506874665617942810e-02 -2.150744795799255371e-01 1.665487438440322876e-01 1.847668290138244629e-01 4.764178693294525146e-01 -1.499326527118682861e-01 -1.920625120401382446e-01 1.561414599418640137e-01 -8.854197710752487183e-02 -3.601908683776855469e-01 4.041074514389038086e-01 9.233769774436950684e-02 1.466063503175973892e-02
-7.161161303520202637e-02 5.859430506825447083e-02 1.239071339368820190e-01 2.459082007408142090e-01 2.531309425830841064e-01 1.083011925220489502e-01 2.281261980533599854e-02 1.628171466290950775e-02 3.283068239688873291e-01 -5.174074694514274597e-02 -8.962412923574447632e-02 -3.766807317733764648e-01 -2.083549462258815765e-02 1.526153981685638428e-01 3.170089721679687500e-01 -1.948362588882446289e-01 5.874535068869590759e-03 7.014723028987646103e-03 1.882781982421875000e-01 1.042957603931427002e-01 -1.696980744600296021e-01 -1.340528130531311035e-01 -7.014427334070205688e-02 6.199337914586067200e-02 -3.810174465179443359e-01 2.501371204853057861e-01 9.109311737120151520e-03 -2.907717972993850708e-02 -2.380636483430862427e-01 -8.160035312175750732e-02 6.478101760149002075e-02 -1.957501173019409180e-01
-3.123026788234710693e-01 1.484182327985763550e-01 3.769418597221374512e-01 -8.325964154209941626e-05 3.732350468635559082e-01 -7.331570982933044434e-02 6.671036779880523682e-02 1.405409723520278931e-01 2.198977172374725342e-01 -8.367623202502727509e-03 5.738347396254539490e-02 9.601114690303802490e-02 -1.397906839847564697e-01 4.810407012701034546e-02 -6.667932495474815369e-03 -1.477875113487243652e-01 -7.921512238681316376e-03 1.198298484086990356e-01 1.308722645044326782e-01 1.750119775533676147e-01 -2.196320891380310059e-01 9.827490150928497314e-02 -2.811733260750770569e-02 1.467701345682144165e-01 -6.539806723594665527e-02 -1.787191815674304962e-02 -1.386376097798347473e-02 2.608975768089294434e-01 -1.993745714426040649e-01 4.418119043111801147e-02 7.550973445177078247e-02 -4.495870172977447510e-01
-1.693193763494491577e-01 5.908925458788871765e-02 2.364150481298565865e-03 1.986030787229537964e-01 4.761079698801040649e-02 1.008300855755805969e-01 2.224345654249191284e-01 -6.134551763534545898e-02 2.730724215507507324e-01 4.703247174620628357e-02 3.071096837520599365e-01 1.416165381669998169e-01 -5.240195989608764648e-02 2.352883107960224152e-02 2.109802514314651489e-01 -1.903197467327117920e-01 2.740681767463684082e-01 1.044755950570106506e-01 -1.268829256296157837e-01 -3.596310317516326904e-02 7.741148024797439575e-02 1.297198235988616943e-01 -4.424195736646652222e-02 3.200686275959014893e-01 -2.178372740745544434e-01 -2.938124537467956543e-01 -7.575953751802444458e-02 -1.217689663171768188e-01 -3.499308824539184570e-01 5.583620071411132812e-02 2.767604887485504150e-01 -1.941158436238765717e-02
-3.511644899845123291e-01 -1.816792190074920654e-01 -5.478338524699211121e-02 2.830175459384918213e-01 1.322163492441177368e-01 2.852115966379642487e-02 -2.082301527261734009e-01 5.310951173305511475e-02 1.935793012380599976e-01 -1.895020157098770142e-01 -6.035785749554634094e-02 -1.571325212717056274e-01 -1.614165306091308594e-01 -9.171982854604721069e-02 1.112050488591194153e-01 -2.916821837425231934e-01 1.428507715463638306e-01 7.604359835386276245e-02 -2.005649805068969727e-01 -7.572341710329055786e-02 2.625114656984806061e-02 2.135087996721267700e-01 5.744519084692001343e-02 1.133113652467727661e-01 -1.930031366646289825e-02 2.108984068036079407e-02 1.114879362285137177e-02 -1.760386079549789429e-01 -5.015196204185485840e-01 -3.826155886054039001e-02 -1.721914112567901611e-01 -1.154982000589370728e-01
9.973180713132023811e-04 2.608961760997772217e-01 9.326743334531784058e-02 1.507993973791599274e-02 3.281102180480957031e-01 -4.407683759927749634e-02 -4.597301408648490906e-02 1.551508456468582153e-01 3.933585286140441895e-01 -2.560688555240631104e-01 2.545802593231201172e-01 -4.522248357534408569e-02 2.995435148477554321e-02 -7.289221882820129395e-02 7.750115543603897095e-02 -1.797674447298049927e-01 6.365873664617538452e-02 -1.868482828140258789e-01 9.959784150123596191e-02 2.076069265604019165e-01 -1.060564890503883362e-01 -1.948995292186737061e-01 2.052468210458755493e-01 1.441795825958251953e-01 2.292386889457702637e-01 -1.532538235187530518e-01 -1.811659932136535645e-01 1.194590479135513306e-01 -2.564154267311096191e-01 1.383054554462432861e-01 -1.714543402194976807e-01 -1.182981878519058228e-01
-1.004454717040061951e-01 3.565160557627677917e-02 3.961094915866851807e-01 8.972931653261184692e-02 1.254672408103942871e-01 -1.394546777009963989e-01 -3.510356321930885315e-02 1.522001773118972778e-01 -2.086309902369976044e-02 -2.327988594770431519e-01 -2.757208943367004395e-01 -6.477591581642627716e-03 1.976557523012161255e-01 4.476153105497360229e-02 3.232412934303283691e-01 -1.659744232892990112e-01 1.659408211708068848e-03 8.364091068506240845e-02 -1.021075248718261719e-01 -9.694298356771469116e-02 -2.740350365638732910e-01 -3.574863821268081665e-02 -1.329629868268966675e-01 1.272713094949722290e-01 -3.766905665397644043e-01 -2.970627248287200928e-01 2.247862219810485840e-01 -3.712706640362739563e-02 -2.935723401606082916e-02 9.595139324665069580e-02 -4.743786156177520752e-02 1.698815673589706421e-01
-9.707615524530410767e-02 -1.799146234989166260e-01 1.033791527152061462e-01 3.294806480407714844e-01 1.094370335340499878e-01 3.363116644322872162e-03 -3.780706599354743958e-02 -3.877417370676994324e-02 3.443732559680938721e-01 -2.976366281509399414e-01 -2.161016315221786499e-01 -2.626481056213378906e-01 4.430948942899703979e-02 1.035316474735736847e-02 2.341532260179519653e-01 -1.462718099355697632e-01 -7.308983057737350464e-02 1.634432747960090637e-02 -2.713954746723175049e-01 -5.619336385279893875e-03 -1.458388864994049072e-01 -3.320321142673492432e-01 3.509652568027377129e-03 -5.714289471507072449e-02 -1.450563818216323853e-01 -3.352212011814117432e-01 3.854539990425109863e-02 -1.758840680122375488e-01 -6.603997945785522461e-02 1.763000786304473877e-01 8.373118937015533447e-02 -2.249022014439105988e-02
-6.911252439022064209e-02 6.278967112302780151e-02 6.997732818126678467e-02 1.544390469789505005e-01 3.065059781074523926e-01 1.626041233539581299e-01 2.939198613166809082e-01 1.443972624838352203e-02 4.694067239761352539e-01 -1.104462295770645142e-01 -3.170774877071380615e-01 -1.243617758154869080e-01 -1.921909675002098083e-02 -1.081429868936538696e-01 2.223603427410125732e-01 1.583200991153717041e-01 -1.395416110754013062e-01 -8.309846371412277222e-02 -3.870062530040740967e-01 -1.108069717884063721e-01 -9.441089816391468048e-03 -2.627205550670623779e-01 -9.505406767129898071e-02 -7.791315019130706787e-02 -1.061842143535614014e-01 -8.120881766080856323e-02 2.790842391550540924e-02 9.602483361959457397e-03 -6.988664716482162476e-02 6.526777893304824829e-02 -1.403577178716659546e-01 -1.411428116261959076e-02
-8.802301436662673950e-02 1.610097438097000122e-01 2.193110138177871704e-01 -1.570977419614791870e-01 2.184259295463562012e-01 -1.410918775945901871e-02 -6.261848658323287964e-02 -7.083401829004287720e-02 3.021639287471771240e-01 2.026986926794052124e-01 1.717870086431503296e-01 2.053477764129638672e-01 4.988654982298612595e-03 1.784429326653480530e-02 2.195670306682586670e-01 -8.513283729553222656e-02 -3.685688599944114685e-02 1.422233432531356812e-01 -2.006412595510482788e-01 9.490170516073703766e-03 -1.997011899948120117e-01 -1.295162737369537354e-02 -1.899261958897113800e-02 2.473788410425186157e-01 -2.666957974433898926e-01 -1.264982521533966064e-01 -3.272915184497833252e-01 9.104761481285095215e-02 -1.613424271345138550e-01 1.926743686199188232e-01 2.125027179718017578e-01 -3.200722932815551758e-01
-2.197950482368469238e-01 4.241811111569404602e-02 1.979272812604904175e-01 3.079611957073211670e-01 4.102291762828826904e-01 7.649070769548416138e-02 -1.406073123216629028e-01 1.463956944644451141e-02 1.864130645990371704e-01 -1.653882116079330444e-01 -3.609307110309600830e-02 -2.968033961951732635e-02 1.611395776271820068e-01 1.559816487133502960e-02 8.203621208667755127e-02 -7.762075215578079224e-02 4.444985836744308472e-02 1.796031147241592407e-01 2.805894985795021057e-02 1.113471314311027527e-01 -3.630685210227966309e-01 -1.843836307525634766e-01 4.669643566012382507e-02 -3.168021515011787415e-02 -3.754767179489135742e-01 1.419623047113418579e-01 3.992449864745140076e-02 8.911136537790298462e-02 -1.338656693696975708e-01 -8.185145258903503418e-02 -1.782900243997573853e-01 -2.738693058490753174e-01
2.205176353454589844e-01 6.803470849990844727e-02 6.665835529565811157e-02 1.576720923185348511e-01 6.217088922858238220e-02 -1.181572750210762024e-01 1.986669301986694336e-01 -6.593170017004013062e-02 2.394945770502090454e-01 -3.802026808261871338e-01 -1.503627747297286987e-01 -1.692468523979187012e-01 1.177562680095434189e-02 -9.972698241472244263e-02 2.124612480401992798e-01 -1.814433559775352478e-02 -2.649295888841152191e-02 6.733511388301849365e-02 -3.110575079917907715e-01 1.017208099365234375e-01 -1.292288601398468018e-01 -5.985526740550994873e-02 -3.332420289516448975e-01 -5.212763790041208267e-03 -1.767759919166564941e-01 -5.088707059621810913e-02 -3.135531842708587646e-01 -1.359347701072692871e-01 -2.369457036256790161e-01 2.096085697412490845e-01 -1.812878251075744629e-01 -1.407182663679122925e-01
-4.943467304110527039e-02 2.201857268810272217e-01 1.830970346927642822e-01 -1.326461732387542725e-01 1.920886486768722534e-01 -3.007006458938121796e-02 -1.991089582443237305e-01 6.037971749901771545e-02 2.778374552726745605e-01 -1.113359183073043823e-01 8.090988546609878540e-02 -1.564440578222274780e-01 1.998585760593414307e-01 -2.410414069890975952e-01 4.285803139209747314e-01 9.037677943706512451e-02 -7.345458865165710449e-02 9.059603512287139893e-02 -2.798251248896121979e-02 -1.460821479558944702e-01 2.416789531707763672e-03 1.589092165231704712e-01 3.163947761058807373e-01 9.170503169298171997e-02 5.835087597370147705e-02 -1.140202358365058899e-01 -2.473138272762298584e-01 7.860475778579711914e-02 -1.819551140069961548e-01 3.161101341247558594e-01 3.671728074550628662e-02 -1.368548274040222168e-01
-1.174991577863693237e-01 4.405757412314414978e-02 4.392182826995849609e-02 2.058543264865875244e-01 1.675645112991333008e-01 1.544944494962692261e-01 5.436409637331962585e-02 -1.198367401957511902e-01 2.519336044788360596e-01 -1.495793461799621582e-01 1.853094995021820068e-02 -1.827103793621063232e-01 1.384816765785217285e-01 1.315542608499526978e-01 1.749550998210906982e-01 -7.325401157140731812e-02 1.528732329607009888e-01 2.676152288913726807e-01 -3.051596577279269695e-04 1.723370105028152466e-01 -2.127715945243835449e-01 -8.918552100658416748e-02 4.660159721970558167e-02 2.490743100643157959e-01 1.203462574630975723e-02 4.774808138608932495e-02 -8.075152337551116943e-02 5.357325449585914612e-02 -2.448836117982864380e-01 -4.372977465391159058e-02 -3.309209048748016357e-01 -5.033156275749206543e-01
-4.483295232057571411e-02 2.329365611076354980e-01 9.269481897354125977e-02 1.937929540872573853e-01 5.430018994957208633e-03 1.554140448570251465e-01 -2.855406329035758972e-02 2.895495891571044922e-01 2.054750621318817139e-01 -1.663141995668411255e-01 -1.079302653670310974e-01 -2.347644865512847900e-01 -2.526987157762050629e-02 3.354105353355407715e-02 3.739048540592193604e-01 2.463160604238510132e-01 -9.306090325117111206e-02 1.612702161073684692e-01 -3.276906609535217285e-01 -1.200685426592826843e-01 -2.020072340965270996e-01 1.589494943618774414e-02 7.019787281751632690e-02 1.131857931613922119e-01 -3.360859155654907227e-01 -1.661706119775772095e-01 -2.184747755527496338e-01 -1.079804729670286179e-03 -8.288862183690071106e-03 1.996358782052993774e-01 7.958221435546875000e-02 6.462407764047384262e-03
-2.345499098300933838e-01 -1.094578728079795837e-01 1.775250732898712158e-01 2.098548710346221924e-01 1.010597646236419678e-01 -7.667052745819091797e-02 2.737469375133514404e-01 -1.053734347224235535e-01 2.894534170627593994e-01 -2.760675251483917236e-01 2.260592430830001831e-01 -1.746597439050674438e-01 -2.193010970950126648e-02 3.495328361168503761e-03 -4.556584358215332031e-02 -3.702562451362609863e-01 1.833543330430984497e-01 4.966531321406364441e-02 -2.466507256031036377e-02 -2.484033070504665375e-02 1.073516979813575745e-01 2.176194041967391968e-01 -1.663604974746704102e-01 3.180026113986968994e-01 -9.842804819345474243e-02 -4.229623451828956604e-02 -5.951173231005668640e-02 -1.353051513433456421e-01 -1.917691230773925781e-01 1.707592010498046875e-01 1.536214053630828857e-01 -1.618628799915313721e-01
1.763750016689300537e-01 -2.037097662687301636e-01 1.407674700021743774e-01 1.500798761844635010e-01 1.802366971969604492e-01 -4.046581313014030457e-02 2.697824537754058838e-01 -9.433035552501678467e-02 2.437177449464797974e-01 -2.239605486392974854e-01 3.165988251566886902e-02 -2.655049860477447510e-01 3.970217704772949219e-02 -2.821133937686681747e-03 3.592861592769622803e-01 -5.358938872814178467e-02 1.217516977339982986e-02 -4.443604871630668640e-02 -3.640838265419006348e-01 2.138914726674556732e-02 -1.546049267053604126e-01 -6.447603553533554077e-02 -2.371818274259567261e-01 -2.003694027662277222e-01 -1.628710627555847168e-01 -9.729391336441040039e-02 -2.311919480562210083e-01 3.599431365728378296e-02 -8.807548880577087402e-02 2.470573484897613525e-01 -1.315250992774963379e-01 -1.349982470273971558e-01
-1.106752306222915649e-01 -1.683382838964462280e-01 1.294120699167251587e-01 2.787519395351409912e-01 2.795065045356750488e-01 2.028687000274658203e-01 2.658311836421489716e-02 1.333372574299573898e-02 2.951257228851318359e-01 -1.524508893489837646e-01 -1.087713688611984253e-01 9.006457775831222534e-02 3.317520320415496826e-01 1.756737008690834045e-02 1.470644325017929077e-01 7.608009129762649536e-02 -1.658503115177154541e-01 5.950602516531944275e-02 3.808248043060302734e-02 9.441129118204116821e-02 -3.357981443405151367e-01 1.160385552793741226e-02 -1.081057339906692505e-01 1.942533999681472778e-01 -2.715211808681488037e-01 -1.070322990417480469e-01 1.874431818723678589e-01 3.579600453376770020e-01 4.718693718314170837e-02 1.071546599268913269e-01 -7.086074352264404297e-02 -7.631560415029525757e-02
-1.524988934397697449e-02 2.391176968812942505e-01 -9.892914444208145142e-02 6.515455245971679688e-02 4.282503426074981689e-01 9.950622171163558960e-02 -2.928452007472515106e-02 1.965243555605411530e-02 7.445728033781051636e-02 5.791639164090156555e-02 -1.416100114583969116e-01 -2.817649543285369873e-01 -1.186187490820884705e-01 -1.180876642465591431e-01 3.895312175154685974e-02 -8.631744235754013062e-02 -1.160730840638279915e-03 -1.828349679708480835e-01 -3.098425865173339844e-01 -9.016577899456024170e-02 -9.077620506286621094e-02 1.398297697305679321e-01 5.354771763086318970e-02 3.122909069061279297e-01 -2.304084897041320801e-01 -1.431713253259658813e-01 8.299315720796585083e-02 -1.369910240173339844e-01 -4.231211245059967041e-01 1.063803136348724365e-01 5.022371560335159302e-02 -1.755821257829666138e-01
-1.621852368116378784e-01 -4.343981295824050903e-02 5.455516278743743896e-02 6.615523993968963623e-02 2.723883837461471558e-02 3.024142608046531677e-02 1.061691045761108398e-01 -2.931635677814483643e-01 3.047886788845062256e-01 -2.314724773168563843e-01 -1.662712246179580688e-01 -9.013172239065170288e-02 2.424907833337783813e-01 -7.009032368659973145e-02 2.727406919002532959e-01 -1.164865642786026001e-01 -1.499896775931119919e-02 -1.929614990949630737e-01 -3.459725081920623779e-01 4.945503920316696167e-02 1.272490024566650391e-01 7.319476455450057983e-02 3.735343459993600845e-03 1.926142573356628418e-01 1.308669708669185638e-02 6.910701096057891846e-02 -1.769345849752426147e-01 -5.434005986899137497e-03 -1.965211033821105957e-01 3.492970466613769531e-01 2.914313971996307373e-01 1.776425838470458984e-01
-1.157724931836128235e-01 2.261401265859603882e-01 4.152588844299316406e-01 8.756222575902938843e-02 2.476860731840133667e-01 5.325499176979064941e-02 -7.454749196767807007e-02 1.611022949218750000e-01 1.794556677341461182e-01 -1.780428886413574219e-01 1.955294013023376465e-01 -3.881129994988441467e-02 -3.083949536085128784e-02 -2.346648126840591431e-01 2.861578762531280518e-01 -1.783286780118942261e-01 -9.232415258884429932e-02 -6.241191923618316650e-02 -2.848192155361175537e-01 1.710780262947082520e-01 -1.028267070651054382e-01 8.976403623819351196e-02 1.375689208507537842e-01 2.616578340530395508e-01 -2.329011112451553345e-01 1.203316170722246170e-02 -4.919100925326347351e-02 -3.984637558460235596e-02 -6.364805996417999268e-02 -2.511635795235633850e-02 -1.887007355690002441e-01 -2.424708455801010132e-01
-7.319652289152145386e-02 -9.945059195160865784e-03 3.334240317344665527e-01 1.687249690294265747e-01 2.597129642963409424e-01 -5.343786999583244324e-02 2.139404267072677612e-01 1.506409794092178345e-01 4.171355441212654114e-02 -2.691769041121006012e-02 9.999772906303405762e-02 2.125417739152908325e-01 2.394951581954956055e-01 2.643207609653472900e-01 3.137499690055847168e-01 -1.317814439535140991e-01 4.305088426917791367e-03 -1.849780976772308350e-01 -2.640270590782165527e-01 -1.926496326923370361e-01 1.298743635416030884e-01 -4.933202639222145081e-02 -9.939191862940788269e-03 3.932684659957885742e-02 1.093394681811332703e-01 -2.160894423723220825e-01 -3.005432486534118652e-01 6.549319624900817871e-02 -2.608297467231750488e-01 9.287499636411666870e-02 9.484016895294189453e-02 -1.205950602889060974e-01
-2.233032137155532837e-02 3.839370980858802795e-02 2.466351389884948730e-01 -2.090046703815460205e-01 2.835218310356140137e-01 1.145898029208183289e-01 1.184484884142875671e-01 -1.624011248350143433e-01 1.696585863828659058e-01 -4.110826551914215088e-01 -5.066398158669471741e-02 -1.967534422874450684e-01 2.428963184356689453e-01 4.984089173376560211e-04 -2.874602377414703369e-02 -1.542982310056686401e-01 -7.486592233180999756e-02 -7.160153985023498535e-02 -6.471993774175643921e-02 3.645842522382736206e-02 -3.105350434780120850e-01 1.589865386486053467e-01 3.354065418243408203e-01 7.811850309371948242e-02 -7.651924341917037964e-02 -1.018589884042739868e-01 8.008130639791488647e-02 5.420976877212524414e-02 -2.574316859245300293e-01 2.859161198139190674e-01 -6.275826692581176758e-02 5.303619429469108582e-02
-4.318985939025878906e-01 1.091579645872116089e-01 7.646568864583969116e-02 -1.536770164966583252e-01 -6.518914550542831421e-02 1.631506532430648804e-01 1.867689006030559540e-02 -1.029606238007545471e-01 2.487144321203231812e-01 -1.404371261596679688e-01 9.558124095201492310e-02 -1.938968002796173096e-01 1.579518020153045654e-01 -5.932885687798261642e-03 4.093021750450134277e-01 -5.978220328688621521e-02 3.686971962451934814e-02 -1.636939197778701782e-01 -9.563408792018890381e-02 -1.680739074945449829e-01 -1.633834987878799438e-01 -1.124607622623443604e-01 -1.652152240276336670e-01 8.569704741239547729e-02 -2.198544889688491821e-01 -2.799632251262664795e-01 -1.311981678009033203e-01 6.663806736469268799e-03 -2.550538778305053711e-01 1.150682345032691956e-01 1.049508228898048401e-01 1.818117648363113403e-01
-9.831042587757110596e-02 1.247955858707427979e-01 2.906844019889831543e-01 1.096913404762744904e-02 2.465758025646209717e-01 -4.927463084459304810e-02 1.245460882782936096e-01 1.505727320909500122e-01 2.595471143722534180e-01 7.167472690343856812e-02 -1.184597983956336975e-02 -1.334853768348693848e-01 7.900962233543395996e-02 2.284760028123855591e-01 3.812019526958465576e-01 -1.234907284379005432e-02 3.858943879604339600e-01 2.734037339687347412e-01 9.474184364080429077e-02 1.183337122201919556e-01 -2.265266515314579010e-02 1.516913622617721558e-01 1.582750678062438965e-01 3.292672038078308105e-01 -9.070121496915817261e-02 -2.170644104480743408e-01 4.841435700654983521e-02 -5.605584476143121719e-03 7.211565226316452026e-02 1.581418514251708984e-01 5.727220792323350906e-03 -5.257751420140266418e-02
-7.384153455495834351e-02 -1.643985956907272339e-01 1.650401353836059570e-01 1.584327518939971924e-01 1.748603135347366333e-01 1.688741296529769897e-01 3.512811064720153809e-01 -1.582983434200286865e-01 1.179986745119094849e-01 -2.242477685213088989e-01 -3.565848991274833679e-02 1.660581231117248535e-01 8.022429049015045166e-02 2.855004668235778809e-01 9.669955074787139893e-02 -1.704204976558685303e-01 7.299970090389251709e-02 1.971461474895477295e-01 -4.080741852521896362e-02 1.607683449983596802e-01 -9.979867935180664062e-02 7.964800298213958740e-02 -2.160354852676391602e-01 3.843109309673309326e-01 -2.149006277322769165e-01 1.114192306995391846e-01 2.032494395971298218e-01 9.832933545112609863e-02 -2.153253406286239624e-01 1.481810957193374634e-01 -1.524882018566131592e-01 -6.858631968498229980e-02
-3.583497703075408936e-01 6.104729324579238892e-02 1.411788761615753174e-01 -1.029368266463279724e-01 1.694235950708389282e-01 -6.214296072721481323e-02 -3.325123786926269531e-01 -5.849735438823699951e-02 3.099399805068969727e-01 5.265939235687255859e-02 -2.142419368028640747e-01 -9.857062995433807373e-02 2.240752279758453369e-01 3.118174970149993896e-01 1.207355707883834839e-01 4.646194726228713989e-02 -2.083609253168106079e-01 -3.714336827397346497e-02 -3.438490331172943115e-01 -2.388487011194229126e-01 -1.617646664381027222e-01 -1.605476066470146179e-02 -1.730641350150108337e-02 6.946546584367752075e-02 -5.048047378659248352e-02 -4.246102645993232727e-02 1.756727248430252075e-01 6.167291104793548584e-02 -1.913799196481704712e-01 1.304293572902679443e-01 -8.906515687704086304e-02 -1.412082761526107788e-01
-2.934920415282249451e-02 5.274039879441261292e-02 1.509741991758346558e-01 1.347689479589462280e-01 3.142507374286651611e-01 1.730817556381225586e-01 5.091165006160736084e-02 1.162293925881385803e-01 1.391665190458297729e-01 -1.431960761547088623e-01 7.284709066152572632e-02 -9.945884346961975098e-02 1.701259315013885498e-01 -2.399137057363986969e-02 2.428355365991592407e-01 -2.702255733311176300e-02 -2.054297924041748047e-01 -1.039410606026649475e-01 8.937244117259979248e-02 4.671724885702133179e-02 -9.358982741832733154e-02 2.479014694690704346e-01 -1.090386658906936646e-01 5.060458183288574219e-02 -5.590593069791793823e-02 1.943035125732421875e-01 3.998266533017158508e-02 -2.921225130558013916e-02 -3.268973231315612793e-01 2.689767181873321533e-01 -3.439280688762664795e-01 -4.214647412300109863e-01
1.129892840981483459e-01 -4.222461953759193420e-02 -2.984821982681751251e-02 7.518811523914337158e-02 3.572264909744262695e-01 1.928811520338058472e-01 5.384204164147377014e-02 -1.655957996845245361e-01 1.612387597560882568e-01 2.415775954723358154e-01 -5.753004550933837891e-02 1.672780662775039673e-01 -1.129965782165527344e-01 -6.149389664642512798e-04 1.230072304606437683e-01 -1.311561018228530884e-01 9.598524123430252075e-02 -9.808646887540817261e-02 -3.519158661365509033e-01 -2.965860366821289062e-01 5.190157890319824219e-02 -3.321484103798866272e-02 -7.885144092142581940e-03 2.250935286283493042e-01 -3.040372431278228760e-01 -1.103270053863525391e-01 -5.816534161567687988e-02 2.490536719560623169e-01 -2.523810863494873047e-01 1.916981637477874756e-01 1.910498440265655518e-01 -1.757448315620422363e-01
-1.268577873706817627e-01 3.168496489524841309e-02 -1.070845057256519794e-03 3.489723801612854004e-01 3.688385784626007080e-01 3.943819701671600342e-01 -1.466162204742431641e-01 9.491216391324996948e-02 1.581703126430511475e-01 -8.992637693881988525e-02 -8.033806830644607544e-02 4.474707692861557007e-02 2.786205895245075226e-02 8.568669110536575317e-02 1.910454481840133667e-01 -1.481962352991104126e-01 1.137413010001182556e-01 9.978075325489044189e-02 -1.263707317411899567e-02 1.252061575651168823e-01 -2.184966802597045898e-01 1.282619535923004150e-01 -1.684745401144027710e-01 2.900021374225616455e-01 1.034074183553457260e-02 -7.470290362834930420e-02 1.683017611503601074e-02 1.133691892027854919e-01 -3.966594859957695007e-02 5.982512980699539185e-02 -2.388077527284622192e-01 -3.667223155498504639e-01
-5.619271099567413330e-02 9.355582296848297119e-02 9.227804839611053467e-02 1.565103232860565186e-01 1.705753952264785767e-01 1.296545714139938354e-01 -9.868682175874710083e-02 9.133786708116531372e-02 1.794173121452331543e-01 -1.698751300573348999e-01 1.329082343727350235e-02 -2.140357941389083862e-01 2.614162564277648926e-01 3.674003109335899353e-02 2.837575078010559082e-01 4.521456360816955566e-02 -2.948694396764039993e-03 1.385094374418258667e-01 -3.180920332670211792e-02 2.460502386093139648e-01 -8.104263246059417725e-02 1.287462562322616577e-02 -1.364230960607528687e-01 2.483666688203811646e-01 3.639858588576316833e-02 1.264339983463287354e-01 -1.067259982228279114e-01 -3.614228591322898865e-02 -1.953579038381576538e-01 8.111450076103210449e-02 -2.450573742389678955e-01 -5.737791061401367188e-01
-1.149025633931159973e-01 -9.373283386230468750e-02 2.182916551828384399e-01 3.412287235260009766e-01 5.262328311800956726e-02 -9.494638442993164062e-02 3.479181975126266479e-02 3.552960231900215149e-02 1.671924293041229248e-01 -3.148432970046997070e-01 -2.173767983913421631e-01 -2.982909679412841797e-01 1.408834662288427353e-02 -9.654924273490905762e-02 2.785562574863433838e-01 6.301839649677276611e-02 -7.153835147619247437e-02 -1.528005860745906830e-02 -3.108884990215301514e-01 -2.087742835283279419e-01 -6.286291033029556274e-02 -1.861137896776199341e-01 2.699255570769309998e-02 -1.036112289875745773e-02 -3.793105781078338623e-01 -1.865053176879882812e-01 2.364364825189113617e-02 -6.737166643142700195e-02 -3.532410413026809692e-02 2.241458892822265625e-01 1.561941951513290405e-01 2.472910657525062561e-02
-3.760014846920967102e-02 1.924362964928150177e-02 1.686755567789077759e-01 4.511389136314392090e-02 2.958548665046691895e-01 2.018036246299743652e-01 8.716888725757598877e-02 2.262697964906692505e-01 1.527256667613983154e-01 -1.833711713552474976e-01 1.276731640100479126e-01 -1.321315318346023560e-01 -2.465930022299289703e-02 4.835112765431404114e-02 1.212162822484970093e-01 2.549793105572462082e-03 4.619523137807846069e-02 2.148373872041702271e-01 5.488476902246475220e-02 -6.446249783039093018e-02 -5.911777168512344360e-02 1.584521830081939697e-01 -1.614108867943286896e-02 4.363109767436981201e-01 -2.543995082378387451e-01 8.154825121164321899e-02 -2.491718083620071411e-01 -5.925974622368812561e-02 -3.543799221515655518e-01 -1.946830004453659058e-01 -2.589904963970184326e-01 -1.735109090805053711e-01
-6.856610625982284546e-02 -3.464974462985992432e-02 3.918689489364624023e-01 2.175775021314620972e-01 2.763350903987884521e-01 1.199030205607414246e-01 -1.611935645341873169e-01 1.182040572166442871e-01 6.590894609689712524e-02 -1.047818362712860107e-01 6.247158721089363098e-02 -9.462383389472961426e-02 -4.286481812596321106e-02 -2.795358300209045410e-01 2.462008893489837646e-01 -1.557171344757080078e-01 -2.850201912224292755e-02 -2.205585874617099762e-02 -1.367092281579971313e-01 1.520947217941284180e-01 -1.311033368110656738e-01 -8.279013447463512421e-03 1.500154435634613037e-01 3.879276216030120850e-01 -2.555612623691558838e-01 1.647615879774093628e-01 -2.466682530939579010e-02 -1.813372946344316006e-03 -2.434001266956329346e-01 6.554213352501392365e-03 -1.056887507438659668e-01 -2.694200873374938965e-01
-2.265837043523788452e-01 7.188550382852554321e-02 9.551800787448883057e-02 1.450484693050384521e-01 1.322126835584640503e-01 1.788250803947448730e-01 7.198086380958557129e-02 3.456639125943183899e-02 1.146297603845596313e-01 -2.548741996288299561e-01 6.347174756228923798e-03 -1.714267581701278687e-01 1.176464185118675232e-01 1.311151534318923950e-01 1.835687607526779175e-01 -7.337856292724609375e-02 1.529464870691299438e-01 1.769065111875534058e-01 9.652218781411647797e-03 6.691189855337142944e-02 -2.050860375165939331e-01 -4.274972528219223022e-02 -3.010749071836471558e-02 3.553724288940429688e-01 5.585693940520286560e-02 6.782464683055877686e-02 -1.108571067452430725e-01 -3.625794500112533569e-02 -2.308802008628845215e-01 2.776462025940418243e-02 -3.515103459358215332e-01 -5.005496740341186523e-01
-9.622368961572647095e-02 -2.459289692342281342e-02 3.428402543067932129e-01 2.719150185585021973e-01 1.128026284277439117e-02 -7.660447061061859131e-02 2.039444446563720703e-02 -1.187058314681053162e-01 2.644001841545104980e-01 -4.348196089267730713e-01 -2.496479302644729614e-01 -6.664833985269069672e-03 3.503613919019699097e-02 -1.020589247345924377e-01 3.275428712368011475e-01 -8.840290457010269165e-02 -1.373236533254384995e-02 -1.261770725250244141e-01 -2.512694895267486572e-01 -1.596922725439071655e-01 4.679165314882993698e-03 -1.069016531109809875e-01 -1.619861572980880737e-01 4.110147804021835327e-02 -1.046927720308303833e-01 -2.296928912401199341e-01 2.104512751102447510e-01 -1.492856889963150024e-01 4.385758191347122192e-02 1.449867486953735352e-01 1.742972880601882935e-01 -4.820825532078742981e-02
3.509231656789779663e-02 9.935418516397476196e-02 3.783426284790039062e-01 1.194058507680892944e-01 5.253859981894493103e-02 1.487574428319931030e-01 1.624611467123031616e-01 -2.711324691772460938e-01 4.047068357467651367e-01 -1.980268955230712891e-01 -8.752534538507461548e-02 -3.039197809994220734e-02 2.160369157791137695e-01 -1.226335689425468445e-01 2.689377963542938232e-01 4.841960594058036804e-02 -2.488647401332855225e-01 2.623631060123443604e-02 -2.695911526679992676e-01 6.361848860979080200e-02 -1.997583508491516113e-01 -7.293538004159927368e-02 -1.419753432273864746e-01 -1.141058430075645447e-01 -1.340642720460891724e-01 -2.335896342992782593e-02 -9.507633745670318604e-02 5.357605591416358948e-02 -2.809235155582427979e-01 1.769008189439773560e-01 -1.800651475787162781e-02 -4.182858392596244812e-03
1.446309983730316162e-01 1.353149209171533585e-02 1.268546581268310547e-01 -9.295588731765747070e-02 3.444588780403137207e-01 2.453321665525436401e-01 -1.719851344823837280e-01 -1.030600443482398987e-01 3.560189306735992432e-01 -1.897786110639572144e-01 -1.318809539079666138e-01 -2.155501544475555420e-01 -1.108587384223937988e-01 2.746792435646057129e-01 2.506234347820281982e-01 -2.108559012413024902e-01 1.046131402254104614e-01 2.668693289160728455e-02 -2.637062408030033112e-02 1.274670362472534180e-01 -9.640880674123764038e-02 -2.054895740002393723e-03 2.973889932036399841e-03 6.070971861481666565e-02 3.625880554318428040e-02 -1.389683187007904053e-01 2.051508277654647827e-01 3.719343543052673340e-01 8.548679761588573456e-03 2.576641738414764404e-01 -1.603430486284196377e-03 6.623506546020507812e-02
-1.156264618039131165e-01 6.948924064636230469e-02 1.162796318531036377e-01 1.900278180837631226e-01 2.485986649990081787e-01 3.381365165114402771e-02 9.635539352893829346e-02 9.035245329141616821e-02 3.956767320632934570e-01 -3.054997324943542480e-01 -2.926873862743377686e-01 1.986314654350280762e-01 -4.638988524675369263e-02 -2.539415657520294189e-01 2.127568870782852173e-01 2.169027477502822876e-01 1.579034924507141113e-01 1.116362661123275757e-01 -9.504131972789764404e-02 -1.852899342775344849e-01 -1.236642673611640930e-01 1.108219623565673828e-01 -6.213903799653053284e-02 1.688689179718494415e-02 9.574934840202331543e-02 -2.453115284442901611e-01 -3.209499269723892212e-02 3.288610577583312988e-01 -4.011042043566703796e-02 -4.201059415936470032e-02 -3.219116851687431335e-02 -1.496628671884536743e-01
-1.102114692330360413e-01 3.933025524020195007e-02 -1.697948724031448364e-01 2.734604179859161377e-01 1.573103815317153931e-01 2.054385282099246979e-02 -3.607432916760444641e-02 2.125728875398635864e-01 1.963676512241363525e-01 -1.155544072389602661e-01 -8.385150879621505737e-02 -1.609118729829788208e-01 -1.065446063876152039e-01 -1.083641424775123596e-01 2.724198698997497559e-01 -2.843263000249862671e-02 -2.360068112611770630e-01 1.943154335021972656e-01 -1.513651460409164429e-01 1.546401530504226685e-01 7.304955273866653442e-02 7.045431528240442276e-03 -6.889595091342926025e-02 1.377077400684356689e-01 3.416148945689201355e-02 -1.389969289302825928e-01 3.487803041934967041e-02 1.950119584798812866e-01 -2.095308750867843628e-01 4.085651934146881104e-01 3.348433077335357666e-01 -2.757275104522705078e-01
-1.972102522850036621e-01 2.295326143503189087e-01 1.996888965368270874e-01 3.914978727698326111e-02 1.330157220363616943e-01 1.077820211648941040e-01 -1.093903854489326477e-01 -3.205733299255371094e-01 3.395715057849884033e-01 4.552266746759414673e-02 -1.450711935758590698e-01 -3.131729736924171448e-02 -1.971230097115039825e-02 6.644173711538314819e-02 8.114948868751525879e-02 -2.017493844032287598e-01 1.604731678962707520e-01 1.977181248366832733e-02 -1.879893541336059570e-01 1.518326252698898315e-01 3.224729001522064209e-02 -7.288164645433425903e-02 -3.971730172634124756e-02 1.278627067804336548e-01 -1.291430462151765823e-02 2.564379572868347168e-01 -1.863140380010008812e-03 2.318830601871013641e-02 -3.464682102203369141e-01 -7.861273735761642456e-02 1.225565448403358459e-01 -4.636270105838775635e-01
-2.164878845214843750e-01 1.302353888750076294e-01 -2.482592128217220306e-02 -1.384415477514266968e-02 3.065679967403411865e-01 3.440654650330543518e-02 -9.335499256849288940e-02 1.294473558664321899e-01 -8.457905799150466919e-02 -4.120921343564987183e-02 1.133408024907112122e-01 -2.855564951896667480e-01 4.786020144820213318e-02 6.299886852502822876e-02 2.403899729251861572e-01 -2.479241639375686646e-01 -1.195626929402351379e-01 -9.433525055646896362e-02 -1.240386292338371277e-01 -3.569462522864341736e-02 -2.185725271701812744e-01 -1.259843409061431885e-01 -1.114510595798492432e-01 2.027501314878463745e-01 1.354357153177261353e-01 -1.849181205034255981e-01 -3.375445306301116943e-02 1.810507029294967651e-01 -4.905654788017272949e-01 -2.672378160059452057e-02 2.770075798034667969e-01 1.561522185802459717e-01
-5.916922092437744141e-01 9.886249154806137085e-02 1.324023902416229248e-01 5.896632373332977295e-02 4.387054443359375000e-01 2.705076634883880615e-01 -1.566324234008789062e-01 -4.692456126213073730e-02 2.932574786245822906e-02 -6.286590546369552612e-02 -2.209981828927993774e-01 9.196595288813114166e-03 -2.209328813478350639e-03 -9.697668999433517456e-02 8.850350044667720795e-03 5.096631124615669250e-02 -8.634803234599530697e-04 -8.052708208560943604e-02 -2.079077214002609253e-01 -6.063034012913703918e-02 3.345502167940139771e-02 -1.817139238119125366e-01 -1.008889079093933105e-01 2.020676583051681519e-01 -1.764799505472183228e-01 4.607249796390533447e-02 -5.831094086170196533e-02 -3.304244950413703918e-02 -1.648188531398773193e-01 8.310058712959289551e-02 1.998066008090972900e-01 -1.031256020069122314e-01
1.300252079963684082e-01 1.641647666692733765e-01 1.841241568326950073e-01 2.389357835054397583e-01 3.299127221107482910e-01 2.053355984389781952e-02 5.907415598630905151e-02 -4.507187753915786743e-02 -1.889669150114059448e-02 -4.304025694727897644e-02 2.171684503555297852e-01 -4.376820474863052368e-02 3.590175881981849670e-02 1.128833442926406860e-01 3.302862048149108887e-01 -1.668844968080520630e-01 1.814254373311996460e-01 -2.061900049448013306e-01 -7.428009808063507080e-02 1.578333973884582520e-01 -1.233825162053108215e-01 -3.102397322654724121e-01 3.727942937985062599e-03 1.649067848920822144e-01 -8.257576078176498413e-02 -1.512392759323120117e-01 -1.677284687757492065e-01 2.357631176710128784e-01 -8.474637567996978760e-02 3.600056469440460205e-01 -1.935401409864425659e-01 -1.261600703001022339e-01
-2.268653064966201782e-01 2.995946072041988373e-02 3.068990446627140045e-02 1.262417882680892944e-01 1.558073759078979492e-01 1.516904085874557495e-01 -1.096765920519828796e-01 1.400226168334484100e-02 3.831593692302703857e-01 -1.615577787160873413e-01 -3.227201402187347412e-01 -2.600462436676025391e-01 1.288485825061798096e-01 9.881571680307388306e-02 7.450596243143081665e-02 -5.536189675331115723e-02 4.688777029514312744e-03 1.244218051433563232e-01 -3.455844521522521973e-01 4.372691037133336067e-04 -9.323530830442905426e-03 2.275328785181045532e-01 8.541499078273773193e-02 -1.770706027746200562e-01 4.278343170881271362e-02 -2.190683782100677490e-01 1.009279415011405945e-01 -2.141191810369491577e-01 -1.408028453588485718e-01 -3.949783369898796082e-02 1.593086519278585911e-03 -3.726868927478790283e-01
-2.236989885568618774e-02 -9.789367765188217163e-02 1.336272060871124268e-02 1.502778530120849609e-01 2.767730057239532471e-01 -6.920448690652847290e-02 1.865924298763275146e-01 1.029825359582901001e-01 3.394309282302856445e-01 -2.245165109634399414e-01 -3.250280916690826416e-01 -4.356886819005012512e-02 8.882237225770950317e-02 -7.024533301591873169e-02 2.034401297569274902e-01 2.880425751209259033e-02 -9.802047163248062134e-03 -7.714460790157318115e-02 -2.741726934909820557e-01 5.279809236526489258e-02 -1.770356595516204834e-01 -3.447914421558380127e-01 -2.674485445022583008e-01 -1.810666620731353760e-01 -2.753365933895111084e-01 -1.367879956960678101e-01 -4.957521334290504456e-02 -6.678729504346847534e-02 -2.228894531726837158e-01 1.346790343523025513e-01 -3.689065575599670410e-02 5.454331263899803162e-02
-2.957744598388671875e-01 -1.476571708917617798e-01 1.384080350399017334e-01 1.509700566530227661e-01 3.056881725788116455e-01 -1.025654934346675873e-02 4.680490493774414062e-02 7.337398827075958252e-02 1.201794371008872986e-01 -4.509690403938293457e-02 -1.687833219766616821e-01 -1.938797831535339355e-01 -5.055763293057680130e-03 -2.948468364775180817e-02 1.804244518280029297e-01 -1.206964254379272461e-01 5.490904673933982849e-02 -3.749740123748779297e-02 -3.860505521297454834e-01 -3.159887194633483887e-01 -1.044792085886001587e-01 1.748772920109331608e-03 7.583203725516796112e-03 8.946508914232254028e-02 8.378701657056808472e-02 3.125728070735931396e-01 -2.456140965223312378e-01 3.438993394374847412e-01 -2.287868857383728027e-01 -2.271796204149723053e-02 -1.331883389502763748e-02 9.183840453624725342e-02
-2.973138093948364258e-01 1.084691286087036133e-01 7.371680438518524170e-02 1.261819154024124146e-01 3.129712045192718506e-01 1.767949461936950684e-01 2.349448800086975098e-01 -1.731421239674091339e-02 3.875465691089630127e-02 -1.832317411899566650e-01 1.522216573357582092e-02 3.661736473441123962e-02 -1.820982396602630615e-01 2.653300166130065918e-01 2.295195609331130981e-01 -9.626813977956771851e-02 1.413122415542602539e-01 2.626775801181793213e-01 -1.184510961174964905e-01 2.388007193803787231e-01 -4.915720224380493164e-02 -2.761507220566272736e-02 4.455705638974905014e-03 3.214150667190551758e-01 -1.780644953250885010e-01 8.667320013046264648e-02 2.831102311611175537e-01 2.491310536861419678e-01 -1.217268332839012146e-01 -1.464886218309402466e-01 8.754310198128223419e-03 -8.544117212295532227e-02
-2.218991518020629883e-01 2.790418863296508789e-01 7.826996594667434692e-02 5.710561946034431458e-02 3.450409173965454102e-01 -8.539903163909912109e-02 1.107654571533203125e-01 -6.548607349395751953e-02 3.629640936851501465e-01 -1.459649205207824707e-01 -2.875664830207824707e-02 -2.343154102563858032e-01 -5.420837178826332092e-02 2.795759439468383789e-01 2.562472783029079437e-02 -4.868372082710266113e-01 -1.091532781720161438e-01 1.822599619626998901e-01 -1.088231056928634644e-01 4.252438619732856750e-02 5.057940259575843811e-02 -1.435572206974029541e-01 1.442282646894454956e-01 1.171085983514785767e-01 -2.465226203203201294e-01 -4.929130151867866516e-02 -6.882887333631515503e-02 -3.457476943731307983e-02 -2.838578820228576660e-02 5.889036506414413452e-02 -4.204600304365158081e-02 -3.759290650486946106e-02
-3.712205588817596436e-02 7.883740961551666260e-02 4.562468081712722778e-02 3.197266161441802979e-01 6.491276621818542480e-02 1.176703050732612610e-01 2.960610687732696533e-01 -6.789946556091308594e-02 1.313190758228302002e-01 -7.316307723522186279e-02 -5.939744785428047180e-02 -3.945936560630798340e-01 -1.661187261343002319e-01 2.188111245632171631e-01 2.945075631141662598e-01 3.025924600660800934e-02 1.483170390129089355e-01 -1.592171043157577515e-01 -1.705407053232192993e-01 -1.278154402971267700e-01 7.116332650184631348e-03 -8.917445689439773560e-02 -8.018025010824203491e-02 3.966337740421295166e-01 -2.962448075413703918e-02 -9.607424587011337280e-02 5.682342499494552612e-02 3.218977013602852821e-03 -8.625542372465133667e-02 2.816139757633209229e-01 1.351705491542816162e-01 2.234728485345840454e-01
1.434509828686714172e-02 1.764343529939651489e-01 -1.167502347379922867e-02 -1.304029580205678940e-02 3.023960292339324951e-01 1.271299272775650024e-01 2.055803127586841583e-02 -8.480218052864074707e-02 1.804520487785339355e-01 -1.482041776180267334e-01 2.107984200119972229e-02 -1.819255501031875610e-01 1.120020672678947449e-01 2.394580692052841187e-01 3.681098520755767822e-01 -2.655064165592193604e-01 1.489251386374235153e-03 -2.292498201131820679e-01 -1.582580655813217163e-01 3.384056389331817627e-01 -1.568663567304611206e-01 -2.383030802011489868e-01 1.350452899932861328e-01 2.044627517461776733e-01 3.770849201828241348e-03 -2.439217716455459595e-01 -2.273435890674591064e-01 1.673173457384109497e-01 -3.053524717688560486e-02 -3.220462426543235779e-02 -1.171812340617179871e-01 2.710827067494392395e-02
-6.050034239888191223e-02 2.579561471939086914e-01 1.642254441976547241e-01 -1.113724112510681152e-01 2.645508646965026855e-01 -1.964994370937347412e-01 9.154830127954483032e-02 -4.921682924032211304e-02 1.159009933471679688e-01 -2.364516854286193848e-01 3.790254890918731689e-02 1.399736851453781128e-01 8.296802639961242676e-03 1.391388922929763794e-01 1.554138213396072388e-01 -1.928498595952987671e-02 -2.266070991754531860e-01 7.396825402975082397e-02 -5.561989545822143555e-02 2.273521125316619873e-01 -4.164030253887176514e-01 7.762732356786727905e-02 1.284516900777816772e-01 -9.935921989381313324e-03 -1.241842657327651978e-01 -2.430070191621780396e-01 -2.316428907215595245e-02 2.585107088088989258e-01 -2.209902554750442505e-01 7.257264107465744019e-02 -1.572883725166320801e-01 -3.292329609394073486e-01
-2.608715593814849854e-01 2.345171123743057251e-01 1.945037692785263062e-01 1.290469467639923096e-01 1.745115220546722412e-01 -1.145557314157485962e-01 1.857755333185195923e-01 1.548682600259780884e-01 2.921013236045837402e-01 -4.953669011592864990e-02 -7.287076860666275024e-02 -1.268033087253570557e-01 -4.011612012982368469e-02 -1.409534066915512085e-01 3.682159781455993652e-01 -1.907298527657985687e-02 4.938307702541351318e-01 1.616922318935394287e-01 1.537781506776809692e-01 -2.389462850987911224e-02 -1.384519785642623901e-01 1.892128288745880127e-01 1.155423447489738464e-01 2.124743163585662842e-01 8.233714848756790161e-02 4.920141398906707764e-02 -2.519425470381975174e-03 9.541531652212142944e-02 -1.547544002532958984e-01 -3.805273398756980896e-02 -7.593863178044557571e-03 -4.833197221159934998e-02
-1.356087531894445419e-02 3.121192753314971924e-02 5.369317904114723206e-02 7.506026327610015869e-02 1.184719428420066833e-01 3.002552688121795654e-02 -4.592548590153455734e-03 1.156128495931625366e-01 1.449774950742721558e-01 -3.278421936556696892e-03 -1.239091381430625916e-01 -4.763105139136314392e-02 2.649475075304508209e-02 2.216540873050689697e-01 2.230183929204940796e-01 1.258682608604431152e-01 -1.422653049230575562e-01 -3.807853534817695618e-02 -1.025376096367835999e-01 -6.298896670341491699e-02 1.723277866840362549e-01 -1.677130609750747681e-01 -1.829797774553298950e-01 -4.913540184497833252e-02 -1.398304998874664307e-01 -5.000970363616943359e-01 -2.661338746547698975e-01 1.673848330974578857e-01 -1.605808585882186890e-01 1.228695735335350037e-01 -1.498322039842605591e-01 -4.962031543254852295e-01
9.789273887872695923e-02 -7.923833280801773071e-02 -1.297523677349090576e-01 3.482421934604644775e-01 4.683062136173248291e-01 2.293852157890796661e-02 4.742509126663208008e-02 2.080352902412414551e-01 2.425732314586639404e-01 -1.516122370958328247e-01 -2.524127364158630371e-01 -4.544324800372123718e-02 -4.785106983035802841e-03 1.584052145481109619e-01 1.463528871536254883e-01 -1.513112932443618774e-01 6.672042421996593475e-03 9.761580824851989746e-02 -2.357316762208938599e-01 1.240174621343612671e-01 3.263784572482109070e-02 2.743381261825561523e-01 -1.317437589168548584e-01 1.126146465539932251e-01 -1.974552571773529053e-01 -8.247099816799163818e-02 9.998275339603424072e-02 -1.266809105873107910e-01 -2.630186378955841064e-01 1.556178331375122070e-01 8.489411324262619019e-02 -6.561168283224105835e-02
-3.689224123954772949e-01 1.393538862466812134e-01 3.699006885290145874e-02 -3.506817221641540527e-01 1.002502590417861938e-01 1.648516952991485596e-01 1.657788828015327454e-02 -1.234894394874572754e-01 1.506329625844955444e-01 -1.931939572095870972e-01 -5.235277116298675537e-02 -2.112061977386474609e-01 2.756081819534301758e-01 7.638580352067947388e-02 1.368563920259475708e-01 2.934772288426756859e-03 8.133224397897720337e-02 -1.489530354738235474e-01 -3.675037249922752380e-02 -1.101350411772727966e-01 -1.597436368465423584e-01 -7.736199349164962769e-02 -4.099700227379798889e-02 2.718981504440307617e-01 -1.511662006378173828e-01 -3.771279752254486084e-01 -1.996129602193832397e-01 1.148585826158523560e-01 -1.081237047910690308e-01 2.169800996780395508e-01 -8.194856345653533936e-02 1.627533435821533203e-01
-1.114133819937705994e-01 -8.520423620939254761e-02 1.342691332101821899e-01 -9.049521386623382568e-02 3.574984371662139893e-01 5.206710472702980042e-02 1.999688446521759033e-01 -3.179861977696418762e-02 3.819001019001007080e-01 -1.797484308481216431e-01 -1.787886321544647217e-01 -1.632724553346633911e-01 5.868152901530265808e-02 -1.059517264366149902e-01 1.316678076982498169e-01 -4.944697394967079163e-02 -1.151008605957031250e-01 -1.419645361602306366e-02 -1.933953315019607544e-01 1.989139467477798462e-01 -2.465315759181976318e-01 -3.740635216236114502e-01 -1.485655605792999268e-01 -1.575604975223541260e-01 -3.175968825817108154e-01 -1.559855043888092041e-01 1.503552645444869995e-01 -5.025554820895195007e-02 -1.398090124130249023e-01 -1.621886715292930603e-02 5.564238131046295166e-02 1.048594247549772263e-02
-3.184507787227630615e-01 1.266141515225172043e-02 1.521046757698059082e-01 2.583108842372894287e-01 9.033055603504180908e-02 1.881667077541351318e-01 5.094003677368164062e-02 1.586218178272247314e-01 2.521649301052093506e-01 7.135319709777832031e-02 -2.711577117443084717e-01 3.316766768693923950e-02 3.035903573036193848e-01 1.198477074503898621e-01 4.472655951976776123e-01 -3.009274601936340332e-02 -1.681422628462314606e-02 1.430139094591140747e-01 -9.271970391273498535e-02 -1.628142893314361572e-01 -6.194909289479255676e-02 1.131058409810066223e-01 -9.036275744438171387e-02 1.132761090993881226e-01 -3.997292369604110718e-02 2.825550138950347900e-01 -2.638854086399078369e-01 -4.191204532980918884e-02 -9.259948879480361938e-02 1.307298392057418823e-01 1.056646555662155151e-01 5.773090198636054993e-02
-3.333890736103057861e-01 -6.041272729635238647e-02 1.729223318397998810e-02 -2.011506259441375732e-02 2.667700685560703278e-02 1.143064498901367188e-01 -8.118227869272232056e-02 1.522621214389801025e-01 2.856120765209197998e-01 -2.446852177381515503e-01 -2.581380009651184082e-01 -3.059190697968006134e-02 2.877398729324340820e-01 2.854772843420505524e-02 -3.368188068270683289e-02 -1.782276928424835205e-01 -2.486964687705039978e-02 -1.718038618564605713e-01 -3.243732154369354248e-01 -7.830031961202621460e-02 -3.089662790298461914e-01 -2.599006593227386475e-01 1.118833050131797791e-01 2.159187048673629761e-01 -3.901715949177742004e-02 -1.200171560049057007e-01 -2.236152142286300659e-01 -9.340849518775939941e-02 -1.805812418460845947e-01 1.620672643184661865e-01 1.345772594213485718e-01 -1.218633167445659637e-02
7.221565395593643188e-02 1.523934900760650635e-01 6.087997928261756897e-02 8.170552551746368408e-02 9.321504086256027222e-02 -1.355737000703811646e-01 1.352267563343048096e-01 2.189269810914993286e-01 5.903751775622367859e-02 -1.793014407157897949e-01 1.775156259536743164e-01 -4.090965911746025085e-02 -4.529769718647003174e-02 6.969930976629257202e-02 2.492218464612960815e-01 -9.509382396936416626e-02 -3.170695304870605469e-01 -8.440982550382614136e-03 -1.178561598062515259e-01 2.771703302860260010e-01 1.144649758934974670e-01 8.234025537967681885e-02 -1.899971514940261841e-01 2.510518729686737061e-01 -2.528147101402282715e-01 -2.246458083391189575e-01 -1.926136389374732971e-02 3.774826228618621826e-01 -2.250786274671554565e-01 2.323149740695953369e-01 1.613516658544540405e-01 -1.509113609790802002e-01
-3.064492940902709961e-01 -3.895679488778114319e-02 -1.296890377998352051e-01 8.600877970457077026e-02 3.545045554637908936e-01 -4.275608062744140625e-02 -9.381438791751861572e-02 1.146373301744461060e-01 2.672694809734821320e-02 -2.701639533042907715e-01 -8.692438155412673950e-02 -2.813667058944702148e-01 1.761346012353897095e-01 -1.655488759279251099e-01 1.722618192434310913e-01 -5.439817532896995544e-02 1.389879137277603149e-01 -1.663146726787090302e-02 -5.668388009071350098e-01 1.592427641153335571e-01 -1.064745336771011353e-01 4.220575466752052307e-02 9.535651654005050659e-02 5.495088174939155579e-03 1.272946745157241821e-01 -9.308318793773651123e-02 -1.074474677443504333e-01 9.781739860773086548e-02 -1.509733200073242188e-01 -1.460128277540206909e-01 -2.174726128578186035e-02 -1.880689524114131927e-02
-2.888163551688194275e-02 1.344368159770965576e-01 3.776102364063262939e-01 7.070875167846679688e-02 8.751339465379714966e-02 1.275776326656341553e-01 5.397715792059898376e-02 2.399216778576374054e-02 2.156364023685455322e-01 -1.636849939823150635e-01 3.286953642964363098e-02 -4.618351161479949951e-02 -1.317457407712936401e-01 -3.023573756217956543e-01 3.316571712493896484e-01 -2.618595957756042480e-01 -9.208326041698455811e-02 -4.291163384914398193e-02 -2.733621299266815186e-01 -7.944331318140029907e-02 -9.481531381607055664e-02 -8.523411117494106293e-03 -6.671732664108276367e-02 3.254470527172088623e-01 -1.009465660899877548e-02 1.476961523294448853e-01 -1.213834583759307861e-01 7.063473016023635864e-02 -1.417614519596099854e-01 -1.466520130634307861e-01 -9.588410705327987671e-02 -3.728349804878234863e-01
-3.310089707374572754e-01 2.489440888166427612e-01 1.439668834209442139e-01 1.210231184959411621e-01 3.077046386897563934e-02 3.290285170078277588e-02 1.092018410563468933e-01 -1.248492673039436340e-01 1.525513082742691040e-01 4.994421824812889099e-02 1.932186782360076904e-01 -2.484430819749832153e-01 -4.936090204864740372e-03 1.311120390892028809e-01 3.559135496616363525e-01 -2.003628462553024292e-01 8.677285164594650269e-02 -2.455865591764450073e-01 -2.125304192304611206e-01 -1.585692167282104492e-01 -2.006843388080596924e-01 -1.676937192678451538e-01 -2.629093825817108154e-01 6.357501447200775146e-02 1.014686450362205505e-01 -1.246218085289001465e-01 -4.439542442560195923e-02 -6.340482831001281738e-02 -3.528793454170227051e-01 5.685880035161972046e-02 1.124918684363365173e-01 -5.238172411918640137e-02
-2.193232476711273193e-01 -2.190176025032997131e-02 -5.106331780552864075e-03 2.479483932256698608e-01 2.507932782173156738e-01 -2.542532086372375488e-01 -8.867391198873519897e-02 2.764055319130420685e-02 1.037475168704986572e-01 -2.726373076438903809e-01 -4.242398217320442200e-02 -3.520586788654327393e-01 1.618997380137443542e-02 3.785231336951255798e-02 3.003509640693664551e-01 6.812970340251922607e-02 2.806471101939678192e-02 8.812114596366882324e-02 -4.726911485195159912e-01 -9.520888328552246094e-02 -2.334722876548767090e-01 -2.174840308725833893e-02 1.483689993619918823e-01 1.670116931200027466e-01 3.669644892215728760e-02 -1.443261802196502686e-01 -2.812126418575644493e-03 1.578878494910895824e-03 1.076844520866870880e-02 -1.930090188980102539e-01 -2.630912326276302338e-02 -2.004152089357376099e-01
-2.259576916694641113e-01 3.143948018550872803e-01 4.609998315572738647e-02 2.985577881336212158e-01 3.339348137378692627e-01 -1.181592717766761780e-01 5.264093726873397827e-02 7.740921527147293091e-02 2.501904964447021484e-01 -2.236008048057556152e-01 5.191921070218086243e-02 -2.164635509252548218e-01 -2.673422545194625854e-02 1.417625397443771362e-01 1.498429328203201294e-01 -1.385760009288787842e-01 9.078351780772209167e-03 2.562905848026275635e-01 4.351698607206344604e-02 1.158574875444173813e-02 2.559194564819335938e-01 -1.760025471448898315e-01 9.874063730239868164e-02 7.120864093303680420e-02 -2.072675079107284546e-01 -4.906646907329559326e-03 3.278795257210731506e-02 1.444498896598815918e-01 -2.790995240211486816e-01 4.370110854506492615e-02 -2.517303824424743652e-01 -1.131419241428375244e-01
-2.134832292795181274e-01 2.761556506156921387e-01 1.082630529999732971e-01 8.913775533437728882e-02 1.347076594829559326e-01 -3.046014159917831421e-02 1.431948393583297729e-01 1.382269114255905151e-01 3.099076747894287109e-01 -2.814689874649047852e-01 -3.278935849666595459e-01 5.514965578913688660e-02 -1.283768266439437866e-01 -2.629217803478240967e-01 1.547977030277252197e-01 1.236291527748107910e-01 9.109340608119964600e-02 -1.692503690719604492e-01 -2.258998602628707886e-01 3.301640972495079041e-02 1.245699543505907059e-02 1.222546473145484924e-01 1.264874730259180069e-02 -6.465972401201725006e-03 -8.214410394430160522e-02 -4.212561845779418945e-01 -1.778082996606826782e-01 2.041536867618560791e-01 -3.203513100743293762e-02 2.106458321213722229e-02 1.603469252586364746e-01 -9.220541454851627350e-03
-1.593404859304428101e-01 2.734776437282562256e-01 2.393505126237869263e-01 2.756289206445217133e-02 7.617776095867156982e-02 -4.086890071630477905e-02 2.137585282325744629e-01 -7.528843730688095093e-02 3.190942704677581787e-01 -1.901614218950271606e-01 -2.688536643981933594e-01 -8.567187935113906860e-02 1.142634376883506775e-01 1.522007733583450317e-01 1.749412119388580322e-01 1.146598905324935913e-01 2.053405903279781342e-02 -6.307173520326614380e-02 -1.429931521415710449e-01 1.195468455553054810e-01 -3.533434271812438965e-01 1.335076987743377686e-02 -1.306075453758239746e-01 9.183847159147262573e-02 1.594116687774658203e-01 -4.869339466094970703e-01 -7.124838232994079590e-02 7.204475998878479004e-02 -3.212764859199523926e-02 6.841087341308593750e-02 -1.298580467700958252e-01 -1.847385801374912262e-02
-2.279591709375381470e-01 8.470162749290466309e-02 -1.866495013236999512e-01 1.919446438550949097e-01 3.727441430091857910e-01 -1.026991680264472961e-01 1.360580623149871826e-01 3.571140766143798828e-02 1.422806978225708008e-01 -1.059252545237541199e-01 -1.496278494596481323e-02 -1.840458065271377563e-01 -1.559484843164682388e-02 -5.158844962716102600e-02 4.402232170104980469e-01 -1.945160031318664551e-01 1.493062973022460938e-01 -4.288339242339134216e-02 6.799529492855072021e-02 -6.072658300399780273e-02 -1.802589744329452515e-01 1.341314315795898438e-01 1.056244522333145142e-01 -7.797621935606002808e-02 -9.917242825031280518e-02 5.329453572630882263e-02 2.003485709428787231e-02 -2.378586083650588989e-01 -3.581155538558959961e-01 -1.088068708777427673e-01 2.406318783760070801e-01 -1.788913607597351074e-01
1.336928308010101318e-01 -1.240963861346244812e-01 2.475473731756210327e-01 1.379165500402450562e-01 3.308716416358947754e-01 8.390309661626815796e-02 -3.713092207908630371e-02 9.478231519460678101e-02 2.369514852762222290e-01 -7.984195649623870850e-02 1.382175981998443604e-01 -1.090212911367416382e-02 4.070553556084632874e-02 8.787574619054794312e-02 3.149294555187225342e-01 -1.567307561635971069e-01 8.610939979553222656e-02 1.683795452117919922e-01 -1.944956332445144653e-01 1.997086852788925171e-01 -1.059562042355537415e-01 -4.927724599838256836e-02 2.060711383819580078e-02 7.376302778720855713e-02 -3.269366621971130371e-01 -2.411717548966407776e-02 7.225944846868515015e-02 -1.188852265477180481e-01 -2.612604796886444092e-01 -1.652625054121017456e-01 -3.429021835327148438e-01 -2.677790224552154541e-01
3.511258214712142944e-02 1.801788061857223511e-01 -2.524866163730621338e-02 2.468850761651992798e-01 5.921020731329917908e-02 1.492800414562225342e-01 -5.795975774526596069e-02 -2.964036539196968079e-02 2.343398034572601318e-01 -2.804362475872039795e-01 5.187880247831344604e-02 2.769917063415050507e-02 -6.537945568561553955e-02 -3.697049990296363831e-02 3.222491741180419922e-01 2.542234361171722412e-01 -1.099991574883460999e-01 5.168803781270980835e-02 -2.402030974626541138e-01 3.483663871884346008e-02 -3.433336317539215088e-01 -7.099109143018722534e-02 1.908557265996932983e-01 2.778294980525970459e-01 -3.247286677360534668e-01 -1.483129262924194336e-01 -3.022885620594024658e-01 4.263663291931152344e-02 -6.260732561349868774e-02 1.381165981292724609e-01 9.834677726030349731e-02 -5.092307925224304199e-03
6.398420315235853195e-03 -1.822116822004318237e-01 1.202708259224891663e-01 1.533488184213638306e-01 4.651961326599121094e-01 -4.513141885399818420e-02 2.413678616285324097e-01 -3.275571763515472412e-01 1.313643008470535278e-01 -5.213463306427001953e-02 -1.835337877273559570e-01 -6.947409361600875854e-02 -5.442195106297731400e-03 5.951152369379997253e-02 3.374543413519859314e-02 -8.097954839468002319e-02 -2.172039300203323364e-01 -1.139255985617637634e-01 -1.405226588249206543e-01 1.093830466270446777e-01 -2.886498719453811646e-02 5.566129833459854126e-02 -1.059701442718505859e-01 4.023043811321258545e-01 1.131089627742767334e-01 -3.048401325941085815e-02 -1.296908967196941376e-02 -2.320279739797115326e-02 -3.653453290462493896e-01 6.466165930032730103e-02 2.220713645219802856e-01 -6.889061629772186279e-02
-8.988840132951736450e-02 3.136054798960685730e-02 -6.451238691806793213e-02 1.121848076581954956e-01 -6.277320533990859985e-02 -9.698688983917236328e-02 -7.717543840408325195e-02 -2.421859353780746460e-01 1.442814320325851440e-01 -1.681419461965560913e-01 8.388068526983261108e-02 -1.745673418045043945e-01 7.701551169157028198e-02 1.476481407880783081e-01 2.975488007068634033e-01 -7.844562828540802002e-02 2.603005245327949524e-02 4.427847452461719513e-03 -2.428918927907943726e-01 2.992024645209312439e-02 3.760219551622867584e-03 2.342132776975631714e-01 1.411879807710647583e-01 4.098112583160400391e-01 -2.811114490032196045e-01 9.787809848785400391e-02 1.914362609386444092e-01 1.783855408430099487e-01 -2.388337552547454834e-01 -3.272907808423042297e-02 -2.673118710517883301e-01 -3.118233680725097656e-01
-1.632297039031982422e-01 -5.989331752061843872e-02 1.519520133733749390e-01 9.325038408860564232e-04 3.971755206584930420e-01 -3.239578381180763245e-02 -1.023580282926559448e-01 2.265807539224624634e-01 1.230632513761520386e-01 -2.218122929334640503e-01 1.439924538135528564e-01 1.659302413463592529e-01 6.422466039657592773e-02 7.598741352558135986e-02 2.684829235076904297e-01 -9.431628882884979248e-02 -1.534554809331893921e-01 1.301859021186828613e-01 -7.704235613346099854e-02 9.303307533264160156e-02 -2.329822629690170288e-01 2.066472023725509644e-01 -2.126350253820419312e-02 2.310492843389511108e-01 1.900598779320716858e-02 -1.582350730895996094e-01 -1.749602407217025757e-01 8.071649074554443359e-02 -2.811040282249450684e-01 -7.873718440532684326e-02 1.917648166418075562e-01 -3.635236024856567383e-01
-2.140188813209533691e-01 1.693927496671676636e-01 7.112934440374374390e-02 4.756895452737808228e-02 2.871266603469848633e-01 9.559040516614913940e-02 -4.667211323976516724e-02 -1.156154349446296692e-01 1.083202287554740906e-01 -1.444149911403656006e-01 -1.096897944808006287e-01 -3.929433412849903107e-03 -1.398134529590606689e-01 -2.860055267810821533e-01 1.606543511152267456e-01 1.979632526636123657e-01 1.818791925907135010e-01 7.554507255554199219e-02 -2.983215451240539551e-01 2.127335220575332642e-02 -1.673575490713119507e-01 3.062241077423095703e-01 -1.056359261274337769e-01 2.145917415618896484e-01 8.809774369001388550e-02 -3.873457312583923340e-01 -2.269385010004043579e-01 2.461551725864410400e-01 -8.101349323987960815e-02 -1.016912609338760376e-02 7.442764937877655029e-02 -1.036801934242248535e-01
-1.180214527994394302e-02 -7.871487736701965332e-02 -9.726075083017349243e-02 1.833997517824172974e-01 4.311738312244415283e-01 1.387195438146591187e-01 6.413916498422622681e-02 1.983480751514434814e-01 2.884435355663299561e-01 -8.966809511184692383e-02 -2.814665436744689941e-01 -1.679710745811462402e-01 -8.511807024478912354e-02 1.125036329030990601e-01 1.357588768005371094e-01 -6.679021567106246948e-02 3.362928330898284912e-01 7.214330136775970459e-02 -2.926079928874969482e-01 2.227257639169692993e-01 1.011256352066993713e-01 1.389212906360626221e-01 4.175715893507003784e-02 9.072804450988769531e-02 -6.961273401975631714e-02 -1.225008592009544373e-01 1.706588119268417358e-01 -7.252246141433715820e-02 -2.693762779235839844e-01 5.048807337880134583e-02 1.951048374176025391e-01 -7.015348877757787704e-03
-2.507502734661102295e-01 1.498452425003051758e-01 9.630788862705230713e-02 2.765017449855804443e-01 1.092228591442108154e-01 -6.337200105190277100e-02 2.088431715965270996e-01 -1.177357137203216553e-01 2.818453907966613770e-01 3.753107413649559021e-02 -6.085205450654029846e-02 -8.439674228429794312e-02 1.225931048393249512e-01 2.936747372150421143e-01 1.798777095973491669e-02 -5.135855078697204590e-01 1.578205525875091553e-01 -8.019965142011642456e-02 -5.154392123222351074e-02 2.094255089759826660e-01 -1.381230819970369339e-02 1.843639910221099854e-01 1.509799510240554810e-01 2.228233218193054199e-01 -1.766335070133209229e-01 -2.156131714582443237e-01 -2.188816666603088379e-02 1.346503645181655884e-01 1.374674309045076370e-02 9.040055423974990845e-02 1.246890146285295486e-02 -9.583665430545806885e-02
-2.325025349855422974e-01 -1.721068471670150757e-01 -1.466374695301055908e-01 1.222249940037727356e-01 1.188984736800193787e-01 -1.299442499876022339e-01 -1.051562577486038208e-01 -4.393778368830680847e-02 1.731722652912139893e-01 -4.078103229403495789e-02 -4.092501848936080933e-02 -1.234624832868576050e-01 4.008844494819641113e-02 -1.703984439373016357e-01 4.788916185498237610e-02 5.614516790956258774e-03 -5.039684101939201355e-02 1.329130083322525024e-01 -2.724256813526153564e-01 2.776933833956718445e-02 4.563045501708984375e-02 3.891084715723991394e-02 2.652358077466487885e-02 -2.900945581495761871e-02 -5.159031599760055542e-03 -2.155609726905822754e-01 -1.115543916821479797e-01 4.152233302593231201e-01 -4.142657816410064697e-01 4.344987571239471436e-01 2.206942997872829437e-02 -2.485121637582778931e-01
-2.021635025739669800e-01 -1.400626730173826218e-03 -1.600066013634204865e-02 1.080183163285255432e-01 3.746038079261779785e-01 2.556144725531339645e-03 2.142224758863449097e-01 -2.845492772758007050e-02 1.616687923669815063e-01 -7.623504102230072021e-02 2.201331108808517456e-01 7.981578260660171509e-02 -1.219459772109985352e-01 -6.459505856037139893e-02 2.361588776111602783e-01 -2.002487331628799438e-01 3.629298210144042969e-01 -5.100698769092559814e-02 -1.276833191514015198e-02 4.176307469606399536e-02 -5.240719392895698547e-02 2.502666413784027100e-01 1.399631649255752563e-01 2.623752057552337646e-01 -7.782288640737533569e-02 -2.857639193534851074e-01 -1.419126838445663452e-01 -1.806789040565490723e-01 -3.378572463989257812e-01 -8.185236901044845581e-02 7.082147151231765747e-02 -4.555270820856094360e-02
8.759697526693344116e-02 6.906655430793762207e-02 6.684637069702148438e-02 1.164072751998901367e-01 1.394394040107727051e-01 -1.015925928950309753e-01 1.186677217483520508e-01 2.904218137264251709e-01 1.602264344692230225e-01 -1.355063319206237793e-01 1.940330117940902710e-01 3.561491612344980240e-03 -1.207953691482543945e-01 3.576863929629325867e-02 2.171535938978195190e-01 2.713434398174285889e-02 -3.137010931968688965e-01 -7.130581140518188477e-02 -5.244959890842437744e-02 2.801719307899475098e-01 1.027616709470748901e-01 8.603237569332122803e-02 -2.784069478511810303e-01 8.702377974987030029e-02 -3.646430671215057373e-01 -5.059420689940452576e-02 -3.965179994702339172e-02 3.446581065654754639e-01 -3.290848731994628906e-01 1.281945556402206421e-01 1.036967337131500244e-01 -1.293541043996810913e-01
-2.268916927278041840e-03 1.674417257308959961e-01 -3.414020314812660217e-02 2.521048188209533691e-01 2.460086345672607422e-01 3.628889098763465881e-02 1.416303217411041260e-01 -1.722446829080581665e-01 2.911490499973297119e-01 -3.368532955646514893e-01 -7.664602994918823242e-02 -8.050876110792160034e-02 1.044206842780113220e-01 8.228673785924911499e-02 2.023260891437530518e-01 8.993081003427505493e-02 2.388609945774078369e-02 -2.906007468700408936e-01 -3.280777931213378906e-01 -7.751421630382537842e-02 3.140136599540710449e-02 1.258123572915792465e-02 -5.240777879953384399e-02 -4.713911563158035278e-02 -5.044686421751976013e-02 -2.574507296085357666e-01 -6.128143146634101868e-02 1.224815472960472107e-01 -9.343226253986358643e-02 4.222635626792907715e-01 1.201067492365837097e-01 1.567116081714630127e-01
-2.634406387805938721e-01 2.743796817958354950e-02 3.207677304744720459e-01 1.090028695762157440e-02 1.073360592126846313e-01 1.230758056044578552e-01 -6.297065317630767822e-02 -3.369584083557128906e-01 1.456085592508316040e-01 -2.221489250659942627e-01 -7.526075839996337891e-02 -1.314774304628372192e-01 -7.313656806945800781e-02 4.087041690945625305e-02 1.448882967233657837e-01 -1.225308552384376526e-01 7.779610157012939453e-02 1.241754591464996338e-01 7.521396875381469727e-02 -2.750558853149414062e-01 -6.118848919868469238e-02 2.216120064258575439e-01 5.490392073988914490e-02 -8.804585784673690796e-02 6.584548950195312500e-02 -2.967016398906707764e-01 -2.602202594280242920e-01 2.588459849357604980e-01 -3.849769234657287598e-01 3.398518264293670654e-02 5.726484209299087524e-02 6.088709924370050430e-04
-2.348884195089340210e-01 2.248515486717224121e-01 2.996872067451477051e-01 3.721964061260223389e-01 1.802522838115692139e-01 1.360568497329950333e-02 -2.036279290914535522e-01 -1.162530407309532166e-01 3.485495746135711670e-01 -1.151758357882499695e-01 -2.855694107711315155e-02 -3.424651175737380981e-02 6.254029273986816406e-02 -9.237997233867645264e-02 2.775189876556396484e-01 1.554265618324279785e-01 1.058203633874654770e-03 4.454338178038597107e-02 9.981496632099151611e-02 -7.614880055189132690e-02 -1.097969189286231995e-01 3.769840598106384277e-01 -1.692112386226654053e-01 -1.468207966536283493e-02 8.755907416343688965e-02 7.396534830331802368e-02 -1.150685995817184448e-01 8.897602558135986328e-02 -5.384695902466773987e-02 1.593769341707229614e-01 1.883108615875244141e-01 -1.705508679151535034e-01
-1.512006372213363647e-01 6.666706502437591553e-02 1.614976525306701660e-01 -2.437617816030979156e-02 1.460529714822769165e-01 1.054442226886749268e-01 1.729045212268829346e-01 3.794617019593715668e-03 2.054743617773056030e-01 1.450201421976089478e-01 -4.440636374056339264e-03 -1.484831422567367554e-01 1.154901683330535889e-01 4.330644756555557251e-02 3.236663043498992920e-01 -1.650344729423522949e-01 -2.038353383541107178e-01 2.417181059718132019e-02 -7.429379224777221680e-02 1.116013154387474060e-03 -3.684560060501098633e-01 2.852999866008758545e-01 -1.558381468057632446e-01 1.151678860187530518e-01 -1.689602434635162354e-01 1.183750554919242859e-01 2.107346504926681519e-01 -3.476339206099510193e-02 -2.615694403648376465e-01 3.393368422985076904e-02 -3.049862682819366455e-01 -3.130610585212707520e-01
-1.656793951988220215e-01 1.239156071096658707e-02 8.766904473304748535e-03 1.845415830612182617e-01 2.419015616178512573e-01 -7.099596410989761353e-02 1.255669910460710526e-02 1.822883449494838715e-02 1.042430177330970764e-01 -1.286163479089736938e-01 8.074064552783966064e-02 -9.512197226285934448e-03 8.952099829912185669e-02 -4.895686730742454529e-02 -2.701769955456256866e-02 -1.987285912036895752e-01 -2.481697350740432739e-01 -1.772080510854721069e-01 -2.886662483215332031e-01 -6.532831490039825439e-02 5.256625264883041382e-02 1.059183552861213684e-01 9.249369800090789795e-02 2.109537869691848755e-01 -3.107210993766784668e-01 -4.584411904215812683e-02 1.023914571851491928e-02 1.920321136713027954e-01 -4.140437394380569458e-02 3.151773214340209961e-01 4.217706322669982910e-01 -3.568866550922393799e-01
-2.337653189897537231e-01 3.228101506829261780e-02 5.763514712452888489e-02 -3.445367515087127686e-02 7.754067424684762955e-03 3.545698523521423340e-02 1.920906305313110352e-01 3.034146875143051147e-02 1.590273380279541016e-01 -3.787277638912200928e-01 7.364547252655029297e-02 -7.893296331167221069e-02 1.398664712905883789e-01 1.009734943509101868e-01 3.216866776347160339e-02 4.123237729072570801e-02 -6.488596647977828979e-02 2.416723221540451050e-01 8.973170071840286255e-02 6.247964501380920410e-02 -3.649024367332458496e-01 -2.194098532199859619e-01 5.040246620774269104e-02 -8.798131346702575684e-02 -2.032980024814605713e-01 4.042089357972145081e-02 -1.121021583676338196e-01 1.456218957901000977e-01 -4.505303204059600830e-01 3.405178189277648926e-01 -1.573551148176193237e-01 -3.493659943342208862e-02
-6.470266729593276978e-02 -1.784365773200988770e-01 2.138244509696960449e-01 1.010522916913032532e-01 4.248269796371459961e-01 7.046893239021301270e-02 5.398332327604293823e-02 1.021580249071121216e-01 4.944263026118278503e-02 -1.142263114452362061e-01 9.086254984140396118e-02 3.711034730076789856e-02 8.084293454885482788e-02 1.123706027865409851e-01 3.353591859340667725e-01 -9.201896190643310547e-02 4.183675348758697510e-02 1.470752507448196411e-01 -1.853942126035690308e-01 -8.756624162197113037e-02 -1.472604721784591675e-01 3.763702213764190674e-01 -1.155680045485496521e-01 2.039621621370315552e-01 1.184990257024765015e-01 1.289651989936828613e-01 1.607567071914672852e-01 1.861603409051895142e-01 -2.810368537902832031e-01 2.082424759864807129e-01 6.002923473715782166e-02 -2.078128606081008911e-01
-1.873112656176090240e-02 8.873575180768966675e-02 3.391450047492980957e-01 -1.776492409408092499e-02 4.367778897285461426e-01 3.893279731273651123e-01 5.756257474422454834e-02 -1.664270758628845215e-01 2.151113003492355347e-01 3.114942088723182678e-02 -6.714211404323577881e-02 -2.057719789445400238e-02 4.107347503304481506e-02 7.503641396760940552e-02 1.920759081840515137e-01 2.216835767030715942e-01 -1.120141446590423584e-01 -7.703233510255813599e-02 -5.465905368328094482e-02 2.651172690093517303e-02 -2.514466643333435059e-01 4.297331348061561584e-02 1.283408850431442261e-01 5.383289977908134460e-02 -9.075840562582015991e-02 -3.075728416442871094e-01 -1.962022930383682251e-01 6.918305158615112305e-02 -2.313818484544754028e-01 -3.855152800679206848e-02 1.321602016687393188e-01 1.797927916049957275e-01
-5.746831372380256653e-02 -8.707078546285629272e-02 -8.518654853105545044e-03 2.530674636363983154e-01 2.963559627532958984e-01 6.122087128460407257e-03 1.480379253625869751e-01 -2.140983007848262787e-02 2.867550849914550781e-01 -7.348691672086715698e-02 -5.052633583545684814e-02 -1.604006886482238770e-01 5.806775763630867004e-02 -5.109433829784393311e-02 -9.528325498104095459e-02 -8.674974739551544189e-02 3.789616283029317856e-03 1.013833060860633850e-01 -2.327991724014282227e-01 -1.431017369031906128e-01 -1.578119695186614990e-01 2.823616266250610352e-01 1.309953778982162476e-01 1.662975996732711792e-01 -9.760478883981704712e-02 -1.213471591472625732e-01 -3.353365957736968994e-01 -8.702516555786132812e-02 -9.954339265823364258e-02 9.275958873331546783e-03 2.964692711830139160e-01 -4.468631744384765625e-01
-1.969431638717651367e-01 -2.353293076157569885e-02 1.838857680559158325e-01 -3.129944577813148499e-02 -8.542571961879730225e-02 -1.615883111953735352e-01 6.119646504521369934e-02 1.301405131816864014e-01 2.043728679418563843e-01 -3.607646226882934570e-01 8.979029208421707153e-02 -2.127299159765243530e-01 3.419562876224517822e-01 -4.306508228182792664e-02 2.762408554553985596e-01 2.078942805528640747e-01 -9.370491653680801392e-02 2.808044254779815674e-01 -1.525378525257110596e-01 1.183294132351875305e-01 -2.610392272472381592e-01 -1.033988818526268005e-01 -2.505708299577236176e-02 -8.021007291972637177e-03 7.754111289978027344e-02 -8.313101530075073242e-02 -1.623126417398452759e-01 1.217574253678321838e-01 -2.935522496700286865e-01 2.324683070182800293e-01 -9.221463650465011597e-02 -3.138374164700508118e-02
-9.248537570238113403e-02 -2.661789022386074066e-02 7.026167213916778564e-02 2.062853425741195679e-01 -2.451715990900993347e-02 -2.515113055706024170e-01 3.208973705768585205e-01 1.165538504719734192e-01 2.874068617820739746e-01 -3.296771943569183350e-01 -2.261219769716262817e-01 -2.826734483242034912e-01 -1.816897392272949219e-01 1.722444742918014526e-01 1.855229027569293976e-02 -2.290138602256774902e-01 9.614778310060501099e-02 -8.819929510354995728e-02 -1.591567248106002808e-01 -2.663021981716156006e-01 7.689981907606124878e-02 3.000771254301071167e-02 -1.748849600553512573e-01 1.707480996847152710e-01 -2.917568758130073547e-02 -1.570998341776430607e-03 -4.908742010593414307e-02 -7.958541065454483032e-02 -2.057345211505889893e-01 1.553081423044204712e-01 1.694027334451675415e-01 -2.011613696813583374e-01
2.144640777260065079e-03 2.924950122833251953e-01 2.149645686149597168e-01 6.266626715660095215e-02 2.650839984416961670e-01 -2.860173210501670837e-02 6.331928819417953491e-02 -2.096703350543975830e-01 2.215502560138702393e-01 4.481294751167297363e-02 2.006580978631973267e-01 -6.692016869783401489e-02 -1.125984489917755127e-01 1.063660383224487305e-01 2.271295785903930664e-01 -2.190427333116531372e-01 2.889183461666107178e-01 -6.248524039983749390e-02 -1.173144653439521790e-01 -4.975486174225807190e-02 -1.646354645490646362e-01 -5.663853138685226440e-02 8.231362700462341309e-02 5.791180953383445740e-02 -1.722832024097442627e-02 -3.136853575706481934e-01 -1.263592857867479324e-02 2.209373712539672852e-01 -1.179094538092613220e-01 4.647407829761505127e-01 -5.469473078846931458e-02 -3.531924262642860413e-02
-2.179697901010513306e-02 2.906860411167144775e-01 -1.382646262645721436e-01 2.297053933143615723e-01 2.467514425516128540e-01 -1.247995346784591675e-02 1.765010952949523926e-01 -8.067255467176437378e-02 1.572459749877452850e-02 -1.705338507890701294e-01 6.458134204149246216e-02 -7.901926338672637939e-02 2.478639483451843262e-01 1.534943096339702606e-02 2.179507911205291748e-01 -1.910705491900444031e-02 -1.154369935393333435e-01 1.849001199007034302e-01 -1.960376650094985962e-01 1.618253439664840698e-01 -2.694735527038574219e-01 1.480204910039901733e-01 -6.604441255331039429e-02 2.268618047237396240e-01 -1.804563105106353760e-01 2.051433026790618896e-01 4.829113185405731201e-02 1.034838184714317322e-01 -3.088152706623077393e-01 -1.355372965335845947e-01 -6.917285919189453125e-02 -3.556136488914489746e-01
-1.314176619052886963e-01 2.592775039374828339e-02 1.513862311840057373e-01 1.602849662303924561e-01 1.709009110927581787e-01 -1.513324212282896042e-02 2.530561685562133789e-01 -8.744735270738601685e-02 3.839051127433776855e-01 6.348410248756408691e-02 9.682922810316085815e-02 -4.384496808052062988e-02 1.731673479080200195e-01 8.210180699825286865e-02 3.295278549194335938e-01 -3.161369562149047852e-01 2.755031883716583252e-01 4.185308516025543213e-02 -6.638159044086933136e-03 1.819580644369125366e-01 6.237125769257545471e-02 1.580153256654739380e-01 -1.295700576156377792e-02 5.767427384853363037e-02 -2.499468475580215454e-01 -1.428057104349136353e-01 4.058836773037910461e-02 -1.975063383579254150e-01 -2.952939569950103760e-01 1.829740256071090698e-01 -1.920689791440963745e-01 1.029511541128158569e-02
-1.365057379007339478e-01 1.464114189147949219e-01 1.830598115921020508e-01 2.166046351194381714e-01 2.671935260295867920e-01 1.969483941793441772e-01 -8.345370739698410034e-02 -1.250005699694156647e-02 -9.747393429279327393e-02 -4.013823866844177246e-01 -3.614396601915359497e-02 1.334927529096603394e-01 1.210054233670234680e-01 2.218231558799743652e-02 1.567143350839614868e-01 1.822193115949630737e-01 7.873822003602981567e-02 1.640841066837310791e-01 3.263694047927856445e-02 -1.518099755048751831e-01 -3.639764487743377686e-01 7.796177268028259277e-02 2.611657790839672089e-02 7.391031086444854736e-02 -2.794531881809234619e-01 -3.123728334903717041e-01 5.427773669362068176e-02 2.242684662342071533e-01 -2.040539681911468506e-01 1.453137695789337158e-01 -5.426513776183128357e-02 -5.493663996458053589e-02
6.260917522013187408e-03 4.144870936870574951e-01 1.451126635074615479e-01 8.963298797607421875e-02 1.172149553894996643e-01 1.520849019289016724e-01 2.977415621280670166e-01 -1.016044020652770996e-01 2.137375324964523315e-01 -3.193763792514801025e-01 -7.049783319234848022e-02 -2.520172297954559326e-01 6.103681027889251709e-02 1.755909025669097900e-01 1.502458453178405762e-01 1.253968477249145508e-01 2.894419990479946136e-02 3.095514606684446335e-03 -7.914296537637710571e-02 -8.709975332021713257e-02 -1.249293833971023560e-01 -1.166103631258010864e-01 -1.176160946488380432e-01 1.553083062171936035e-01 -1.580812595784664154e-02 -4.230595827102661133e-01 -5.675422027707099915e-02 -7.212275266647338867e-02 -8.760988712310791016e-02 2.989579439163208008e-01 -5.834077671170234680e-02 6.511014699935913086e-02
-1.237190812826156616e-01 -8.796813338994979858e-02 -1.196645647287368774e-01 9.237425774335861206e-02 2.911995053291320801e-01 1.694908142089843750e-01 1.257414221763610840e-01 -3.109397366642951965e-02 3.301910758018493652e-01 -2.512470781803131104e-01 -3.479617238044738770e-01 -2.668540179729461670e-01 1.538256257772445679e-01 5.908419564366340637e-02 3.093811571598052979e-01 -1.039342433214187622e-01 -9.175100177526473999e-02 -9.474386461079120636e-03 -2.690519094467163086e-01 -5.446898192167282104e-02 -2.664508521556854248e-01 -1.697455644607543945e-01 -4.067837074398994446e-02 -8.461934328079223633e-02 -1.904609650373458862e-01 -1.781910844147205353e-02 -1.801026612520217896e-01 -3.925833478569984436e-02 -2.549353986978530884e-02 2.087146490812301636e-01 4.048204794526100159e-02 1.295309215784072876e-01
-5.960223451256752014e-02 -8.072242885828018188e-02 -1.318785846233367920e-01 -4.323865752667188644e-03 4.739543497562408447e-01 2.771459519863128662e-02 -3.060344234108924866e-02 -1.046657487750053406e-01 4.644921422004699707e-02 2.865972742438316345e-02 -6.659199297428131104e-02 -1.800023466348648071e-01 -2.310445308685302734e-01 2.097399234771728516e-01 3.837949633598327637e-01 -1.010438352823257446e-01 -2.266678661108016968e-01 1.387876570224761963e-01 -1.986130625009536743e-01 2.177448756992816925e-02 1.067631393671035767e-01 -1.069642417132854462e-02 1.502545326948165894e-01 6.607055664062500000e-02 -2.147941850125789642e-02 -1.078900843858718872e-01 -1.395549066364765167e-02 -4.180864244699478149e-02 -4.645958542823791504e-01 -2.180204726755619049e-02 9.084057807922363281e-02 -2.299925982952117920e-01
-1.903374195098876953e-01 1.141363102942705154e-02 2.456857264041900635e-01 1.774861067533493042e-01 -2.148909121751785278e-02 -2.158945202827453613e-01 1.188229992985725403e-01 8.807649463415145874e-02 1.126574352383613586e-01 -2.951178252696990967e-01 -4.264022409915924072e-01 -1.355553269386291504e-01 7.848580926656723022e-02 -3.601941093802452087e-02 2.678171098232269287e-01 2.152848755940794945e-03 3.383119404315948486e-02 9.892830252647399902e-02 -3.018777370452880859e-01 -1.274652332067489624e-01 -1.876924484968185425e-01 -1.318984776735305786e-01 -9.911468625068664551e-02 1.743014752864837646e-01 -2.460922747850418091e-01 -1.025291085243225098e-01 1.067058220505714417e-01 -2.139838039875030518e-01 -1.878188997507095337e-01 8.806381374597549438e-02 1.875257790088653564e-01 7.795156538486480713e-02
-8.118214458227157593e-02 -5.205585435032844543e-02 -2.360573597252368927e-02 -9.835930168628692627e-02 2.490591555833816528e-01 -1.376568712294101715e-02 -5.985377728939056396e-02 -1.506902724504470825e-01 5.454288125038146973e-01 -3.454173207283020020e-01 1.297971233725547791e-02 3.809197992086410522e-02 -2.686115354299545288e-02 8.371203392744064331e-02 -3.469446673989295959e-02 4.658180475234985352e-02 -1.267834305763244629e-01 -1.348349750041961670e-01 -4.976924136281013489e-02 -3.748315572738647461e-01 -6.022543832659721375e-02 -5.263148993253707886e-02 -3.178483992815017700e-02 1.958688050508499146e-01 -5.033654347062110901e-02 -1.132264733314514160e-01 -2.469118684530258179e-01 -8.103337883949279785e-02 -3.462161719799041748e-01 1.089078038930892944e-01 1.525117903947830200e-01 3.943824395537376404e-02
7.921635173261165619e-03 -2.781943082809448242e-01 -6.322599947452545166e-02 1.956072151660919189e-01 1.007164120674133301e-01 -7.385328412055969238e-02 5.959275178611278534e-03 1.382656395435333252e-01 1.093808338046073914e-01 -1.396853476762771606e-01 -1.895755678415298462e-01 -3.802032470703125000e-01 1.066841855645179749e-01 7.420153170824050903e-02 2.430113554000854492e-01 4.013832658529281616e-02 -1.166889071464538574e-01 1.663846522569656372e-01 -2.019692212343215942e-01 -3.445920348167419434e-02 -2.024867832660675049e-01 -2.247997671365737915e-01 5.182059854269027710e-02 -1.287895590066909790e-01 -2.808226644992828369e-01 -3.294222652912139893e-01 -3.358804062008857727e-02 2.854362316429615021e-02 -3.289529979228973389e-01 2.214434295892715454e-01 -4.500034451484680176e-02 -1.154515370726585388e-01
-1.125164628028869629e-01 -4.435069859027862549e-02 4.493464529514312744e-01 -5.926026776432991028e-02 1.921817194670438766e-03 -1.566006690263748169e-01 1.807082891464233398e-01 -4.703081771731376648e-02 3.547594845294952393e-01 -9.584240615367889404e-02 2.049471586942672729e-01 -1.785558462142944336e-01 -7.881688326597213745e-02 9.352560341358184814e-02 4.759572818875312805e-02 7.099372148513793945e-02 2.407481372356414795e-01 -3.272812068462371826e-02 3.613335639238357544e-02 1.675499379634857178e-01 6.681357324123382568e-02 9.353653341531753540e-02 2.003742307424545288e-01 1.855825930833816528e-01 -1.327022165060043335e-01 -2.402267307043075562e-01 -5.380894616246223450e-02 1.359382420778274536e-01 -1.115747094154357910e-01 2.167813628911972046e-01 3.093748092651367188e-01 -2.475915253162384033e-01
-1.547991186380386353e-01 1.576648354530334473e-01 1.159816086292266846e-01 3.270181417465209961e-01 7.240439299494028091e-03 3.624404594302177429e-02 5.329934135079383850e-02 1.398829072713851929e-01 1.746706664562225342e-01 -1.445505023002624512e-01 -1.030398011207580566e-01 -2.696830034255981445e-01 -1.830073148012161255e-01 8.546164631843566895e-02 3.666468858718872070e-01 3.278851807117462158e-01 -2.973610348999500275e-02 1.693462878465652466e-01 -1.531051099300384521e-01 -7.875742018222808838e-02 -9.621115028858184814e-02 -7.028608024120330811e-02 2.118674367666244507e-01 -9.810697520151734352e-04 -1.604020297527313232e-01 -3.435502946376800537e-01 4.564301297068595886e-02 -3.224917920306324959e-03 -1.225030273199081421e-01 5.437559448182582855e-03 2.677085399627685547e-01 -1.966770738363265991e-01
-6.190256029367446899e-02 7.767139375209808350e-02 8.058836311101913452e-02 2.326658666133880615e-01 4.583762586116790771e-01 -3.578396886587142944e-02 -3.248652443289756775e-02 -7.124035805463790894e-02 2.863876521587371826e-01 -2.083532810211181641e-01 -9.122643619775772095e-02 -2.738917768001556396e-01 1.330137252807617188e-02 2.862552180886268616e-02 2.816496193408966064e-01 -1.601916849613189697e-01 9.460981190204620361e-02 1.972523182630538940e-01 1.849008500576019287e-01 -9.126783907413482666e-02 1.532193552702665329e-02 -7.195564359426498413e-02 -1.805197149515151978e-01 8.950742334127426147e-02 -4.369994997978210449e-01 6.726942211389541626e-02 1.107005681842565536e-02 6.610947195440530777e-03 -1.274799555540084839e-01 -6.550866365432739258e-02 -1.488093435764312744e-01 -1.499991118907928467e-01
-1.885232925415039062e-01 9.557834826409816742e-03 -4.301364347338676453e-02 2.013917267322540283e-01 7.581500709056854248e-02 2.151186913251876831e-01 1.606568396091461182e-01 1.423431634902954102e-01 1.016389578580856323e-01 -1.209823936223983765e-01 1.333734542131423950e-01 -1.023994460701942444e-01 -8.427643030881881714e-02 -2.255963981151580811e-01 1.306939274072647095e-01 -1.011686697602272034e-01 -3.002876974642276764e-02 5.541202425956726074e-02 -1.880937665700912476e-01 1.898972541093826294e-01 1.932741105556488037e-01 -8.523918688297271729e-02 -5.903746560215950012e-02 2.826403081417083740e-01 -1.424619182944297791e-02 -1.864973902702331543e-01 4.640761390328407288e-02 -5.079769343137741089e-02 -3.565747141838073730e-01 3.018930554389953613e-01 4.427907764911651611e-01 -1.668474227190017700e-01
-3.562110960483551025e-01 -2.329602688550949097e-01 2.254365980625152588e-01 3.874644637107849121e-02 1.782586574554443359e-01 3.499924391508102417e-02 9.784687310457229614e-02 -7.659389078617095947e-02 1.910188198089599609e-01 4.786056652665138245e-02 -6.873474456369876862e-03 -1.868230700492858887e-01 1.099951192736625671e-01 1.043360456824302673e-01 2.567904293537139893e-01 -1.878153383731842041e-01 -2.273885160684585571e-01 -9.837796539068222046e-02 -1.009636446833610535e-01 1.855692118406295776e-01 1.187716861750232056e-05 -2.043837159872055054e-01 -1.595421880483627319e-01 2.012470215559005737e-01 -2.082029730081558228e-01 3.336807787418365479e-01 -1.367223411798477173e-01 1.576657034456729889e-02 -2.771365642547607422e-01 -3.346347063779830933e-02 1.313940249383449554e-02 -2.338345050811767578e-01
-1.083353832364082336e-01 4.773260280489921570e-02 9.402168542146682739e-02 9.091944992542266846e-02 -2.533704787492752075e-02 1.591819673776626587e-01 1.745981574058532715e-01 -1.283627897500991821e-01 5.085625499486923218e-02 -1.813012659549713135e-01 2.110579460859298706e-01 -3.152626156806945801e-01 1.988572776317596436e-01 -5.600916594266891479e-02 -1.596955768764019012e-02 -2.527377307415008545e-01 -1.891059577465057373e-01 6.300263106822967529e-02 -1.592467427253723145e-01 -2.351475805044174194e-01 8.663522452116012573e-02 6.867936253547668457e-02 -1.965974122285842896e-01 -3.567272797226905823e-02 -3.112580478191375732e-01 -2.622831463813781738e-01 -2.848181724548339844e-01 1.519609838724136353e-01 -2.630767226219177246e-01 1.081568747758865356e-01 2.744538486003875732e-01 -1.052684858441352844e-01
-2.316310554742813110e-01 -8.783951401710510254e-02 1.015863567590713501e-01 -1.576209813356399536e-01 3.402945399284362793e-01 1.869167238473892212e-01 -8.964356966316699982e-03 1.477505713701248169e-01 4.110902845859527588e-01 4.964991658926010132e-02 6.145948544144630432e-02 1.082522980868816376e-02 2.403859645128250122e-01 -2.263301461935043335e-01 1.809684783220291138e-01 -1.777549088001251221e-01 -1.817632913589477539e-01 -3.089635968208312988e-01 -1.573844850063323975e-01 -2.071074247360229492e-01 1.710683107376098633e-01 -3.563119098544120789e-02 8.327031135559082031e-02 3.016058169305324554e-02 -2.261855304241180420e-01 -1.344942748546600342e-01 1.144814640283584595e-01 3.989737015217542648e-03 -2.185991704463958740e-01 3.640310838818550110e-02 6.838268041610717773e-02 -1.068253666162490845e-01
-4.841945692896842957e-02 -1.303542703390121460e-01 1.071934588253498077e-02 1.184269338846206665e-01 3.987734317779541016e-01 -8.285035379230976105e-03 -1.692145690321922302e-02 -2.715294808149337769e-02 -4.388409480452537537e-02 1.591198891401290894e-02 1.059914901852607727e-01 -1.708980500698089600e-01 -5.321922898292541504e-02 2.124691382050514221e-02 2.732194960117340088e-01 -1.667230725288391113e-01 1.068484783172607422e-02 -1.420127600431442261e-01 -3.930374607443809509e-02 7.973431638674810529e-05 -1.978450417518615723e-01 -2.101664692163467407e-01 -1.871445327997207642e-01 1.579828411340713501e-01 3.612370789051055908e-02 -2.385843247175216675e-01 -1.368416994810104370e-01 -2.713602781295776367e-02 -6.158234477043151855e-01 -6.586994230747222900e-02 1.584632992744445801e-01 8.101953566074371338e-02
9.217137843370437622e-02 -7.940606772899627686e-02 8.003114163875579834e-02 4.596721008419990540e-02 1.810913234949111938e-01 2.495802566409111023e-02 3.097096085548400879e-01 1.221678778529167175e-02 3.145430982112884521e-01 -3.104830682277679443e-01 -1.630939841270446777e-01 -1.565242707729339600e-01 2.163468301296234131e-02 -9.865818172693252563e-02 2.184215784072875977e-01 -1.185365170240402222e-01 -4.730976745486259460e-02 1.283062696456909180e-01 -3.554745912551879883e-01 1.355129778385162354e-01 -2.976666390895843506e-01 -1.225314140319824219e-01 -2.722606658935546875e-01 -1.487840712070465088e-01 -5.621868744492530823e-02 -3.747784346342086792e-02 -1.430724859237670898e-01 6.428439170122146606e-02 -2.453102618455886841e-01 2.526819109916687012e-01 -1.101838275790214539e-01 1.250183954834938049e-02
-1.250886321067810059e-01 1.511154621839523315e-01 1.288665086030960083e-01 1.646151244640350342e-01 6.127662584185600281e-02 -9.878974407911300659e-02 1.334165483713150024e-01 -8.947911113500595093e-02 8.455367386341094971e-02 -4.816809296607971191e-02 4.601839557290077209e-02 -1.199580132961273193e-01 1.080663800239562988e-01 9.075192362070083618e-02 3.936461806297302246e-01 -1.573180854320526123e-01 1.490227431058883667e-01 9.887252748012542725e-02 1.791687868535518646e-02 -9.334805607795715332e-02 -1.882002949714660645e-01 -2.199419885873794556e-01 -8.723788708448410034e-02 4.793041944503784180e-02 -5.787534117698669434e-01 1.835171580314636230e-01 -1.779692806303501129e-02 -7.696892321109771729e-02 -3.127983808517456055e-01 -4.925177991390228271e-02 -1.001391708850860596e-01 -1.816659569740295410e-01
-3.101480901241302490e-01 1.951613575220108032e-01 -8.886089781299233437e-04 2.331061214208602905e-01 2.698388695716857910e-01 -1.148482710123062134e-01 -3.545702248811721802e-02 -6.305591762065887451e-02 1.635487675666809082e-01 -1.994139701128005981e-01 3.548533469438552856e-02 -2.626042366027832031e-01 3.233140707015991211e-02 -6.087415665388107300e-02 1.926956027746200562e-01 -3.422927558422088623e-01 1.958369761705398560e-01 -8.084350824356079102e-02 -1.008058488368988037e-01 2.298836968839168549e-02 -2.622937858104705811e-01 1.333838701248168945e-01 1.450497424229979515e-03 -3.077927418053150177e-02 -2.808704078197479248e-01 2.449453771114349365e-01 -2.048224210739135742e-01 -1.127438247203826904e-01 -2.549577057361602783e-01 -7.234641164541244507e-02 1.256539821624755859e-01 4.087211936712265015e-02
-2.016935795545578003e-01 4.609031975269317627e-02 8.329555392265319824e-02 2.738110534846782684e-02 1.644009798765182495e-01 2.154287546873092651e-01 1.592446267604827881e-01 1.178042218089103699e-01 2.202858775854110718e-01 -6.561185419559478760e-02 -4.196177423000335693e-01 -1.187051460146903992e-01 3.304267674684524536e-02 -2.982188016176223755e-02 4.223456382751464844e-01 -7.971494644880294800e-02 3.106638789176940918e-02 1.086268946528434753e-02 -3.448478281497955322e-01 1.908721178770065308e-01 -1.261948496103286743e-01 -1.909217387437820435e-01 -2.017508894205093384e-01 -6.383398920297622681e-02 -2.586014270782470703e-01 -1.271689534187316895e-01 -1.518404185771942139e-01 -8.762682229280471802e-02 -1.463850289583206177e-01 -1.319904923439025879e-01 7.511187344789505005e-03 2.906115911900997162e-02
2.832969464361667633e-02 1.828622519969940186e-01 -5.108117684721946716e-02 -7.546465098857879639e-02 4.750218987464904785e-01 8.845153450965881348e-02 1.050914973020553589e-01 -6.885382812470197678e-03 1.557054370641708374e-02 -1.471656411886215210e-01 -4.963466152548789978e-02 -9.687991440296173096e-02 -2.462687790393829346e-01 4.481814801692962646e-02 1.391804218292236328e-01 -3.604177758097648621e-02 -1.704214066267013550e-01 -5.967583134770393372e-02 -4.010123610496520996e-01 -2.165017277002334595e-01 6.653992086648941040e-02 1.533526480197906494e-01 1.457950919866561890e-01 3.434622585773468018e-01 -7.293672859668731689e-02 -7.914513349533081055e-02 2.349026948213577271e-01 -7.987254858016967773e-02 -3.224503993988037109e-01 -5.201844032853841782e-04 5.147333443164825439e-02 -9.270738810300827026e-02
-4.317899346351623535e-01 4.650916531682014465e-02 1.282441318035125732e-01 -1.481181532144546509e-01 -8.080899715423583984e-04 2.110292762517929077e-01 -7.201314717531204224e-02 9.173638373613357544e-02 2.862963378429412842e-01 -2.963085472583770752e-01 1.494268774986267090e-01 -2.595636248588562012e-01 1.501050740480422974e-01 -7.330296188592910767e-02 2.360061556100845337e-01 8.124081417918205261e-03 9.831205755472183228e-02 -1.911087632179260254e-01 -7.054137438535690308e-02 -1.037409976124763489e-01 -3.112854994833469391e-02 -1.436680704355239868e-01 -1.985655874013900757e-01 3.864796832203865051e-02 -2.552980184555053711e-01 -2.415992021560668945e-01 -6.848955154418945312e-02 8.103494346141815186e-02 -2.584355473518371582e-01 1.067870035767555237e-01 7.387048006057739258e-02 1.697825789451599121e-01
5.092988535761833191e-02 2.150060236454010010e-01 5.212210863828659058e-02 -4.875204525887966156e-03 2.311544306576251984e-02 3.299201279878616333e-02 1.992941051721572876e-01 -2.228996455669403076e-01 4.509827494621276855e-01 -2.601870894432067871e-01 4.870758205652236938e-02 -1.029497832059860229e-01 4.330194294452667236e-01 -1.939705312252044678e-01 3.064850531518459320e-02 1.533678472042083740e-01 -2.092124074697494507e-01 2.305516600608825684e-02 -1.153676584362983704e-01 -2.521469816565513611e-02 -1.197358667850494385e-01 2.113949134945869446e-02 -1.268073916435241699e-01 1.206411793828010559e-01 -1.136601939797401428e-01 -9.703944623470306396e-02 -4.027102887630462646e-02 1.331882774829864502e-01 -2.777879238128662109e-01 2.356812506914138794e-01 -1.100873127579689026e-01 -1.832364052534103394e-01
-1.137613411992788315e-02 -1.509793549776077271e-01 -8.639834076166152954e-02 1.245432421565055847e-01 4.644354581832885742e-01 -2.935458160936832428e-02 5.194571567699313164e-04 -1.842008233070373535e-01 1.611910760402679443e-01 -1.738918870687484741e-01 -4.506514593958854675e-02 -3.156774118542671204e-02 1.050133556127548218e-01 -6.751234829425811768e-02 2.740689814090728760e-01 3.491153195500373840e-02 -2.000912576913833618e-01 7.156103849411010742e-02 -4.343124479055404663e-02 7.834094017744064331e-02 3.905747532844543457e-01 -1.980000734329223633e-01 2.688987925648689270e-02 1.239533498883247375e-01 1.836289465427398682e-01 -2.120729237794876099e-01 -4.052705317735671997e-02 -6.176406051963567734e-03 -3.735605180263519287e-01 9.044514596462249756e-02 1.382562369108200073e-01 -2.102441489696502686e-01
-2.461647093296051025e-01 1.344680190086364746e-01 3.100929856300354004e-01 1.952982693910598755e-01 -2.019513249397277832e-01 -9.910234250128269196e-03 -3.257752582430839539e-02 -2.600954771041870117e-01 3.448289036750793457e-01 -1.642823219299316406e-01 1.969901658594608307e-02 -6.405652314424514771e-02 2.106876224279403687e-01 2.526090666651725769e-02 2.149760723114013672e-01 1.129270866513252258e-01 -2.658545374870300293e-01 7.575289160013198853e-02 6.541324406862258911e-02 8.804970979690551758e-02 -1.678537875413894653e-01 -5.465344712138175964e-02 2.255068719387054443e-02 1.764601767063140869e-01 6.403722800314426422e-04 -4.544541984796524048e-02 -2.989622205495834351e-02 7.952374964952468872e-02 -3.563388586044311523e-01 3.576755523681640625e-01 6.309178471565246582e-02 -6.013678759336471558e-02
-7.576431334018707275e-02 2.239553779363632202e-01 1.608756333589553833e-01 6.987542659044265747e-02 6.227818131446838379e-02 1.223974823951721191e-01 1.137787327170372009e-01 -4.707609862089157104e-02 2.966701984405517578e-01 -3.708779811859130859e-01 -1.037755534052848816e-01 -1.225913241505622864e-01 9.178982675075531006e-02 2.383325994014739990e-01 2.494036704301834106e-01 3.406983334571123123e-03 5.137406662106513977e-02 -5.126286298036575317e-02 -9.835395961999893188e-02 -1.176129058003425598e-01 -2.436114251613616943e-01 -4.104162752628326416e-02 1.697057932615280151e-01 1.855424940586090088e-01 1.548322755843400955e-02 -5.127771496772766113e-01 -2.449947595596313477e-02 -9.111717343330383301e-02 -3.345391526818275452e-02 2.426214665174484253e-01 -5.075087398290634155e-02 1.133235320448875427e-01
6.298431660979986191e-03 -1.168126426637172699e-02 -1.128804460167884827e-01 -3.091860562562942505e-02 4.509538039565086365e-02 9.032792598009109497e-02 4.529349133372306824e-02 1.584879904985427856e-01 -1.067612785845994949e-02 -2.914859354496002197e-01 -2.545685172080993652e-01 -4.654072970151901245e-02 5.809821560978889465e-02 4.938581958413124084e-03 9.256118535995483398e-02 -1.292574107646942139e-01 5.897103995084762573e-02 -1.459114104509353638e-01 -3.389054834842681885e-01 -9.719178080558776855e-02 -3.113059401512145996e-01 -1.088615730404853821e-01 1.809520125389099121e-01 9.950851649045944214e-02 -1.702441722154617310e-01 -2.136509567499160767e-01 -3.257146477699279785e-01 -4.484395310282707214e-02 -4.873603284358978271e-01 1.122502237558364868e-01 -1.783321648836135864e-01 -5.391797795891761780e-02
-1.890840530395507812e-01 6.141383945941925049e-02 2.887841463088989258e-01 2.128723859786987305e-01 5.242180228233337402e-01 -4.333996400237083435e-02 1.217084303498268127e-01 -1.780403852462768555e-01 1.525220870971679688e-01 -2.882531285285949707e-01 -9.280357509851455688e-02 -1.192384511232376099e-01 1.319238729774951935e-02 1.629420518875122070e-01 6.428568810224533081e-02 4.854341503232717514e-03 -2.066147886216640472e-02 5.594801902770996094e-02 7.184375822544097900e-02 -8.164872415363788605e-03 1.851407587528228760e-01 -1.384307593107223511e-01 -1.803266704082489014e-01 1.609399020671844482e-01 -2.908330857753753662e-01 -8.465057238936424255e-03 2.076891213655471802e-01 1.612971872091293335e-01 -3.716613352298736572e-02 -6.641396135091781616e-02 -2.117533385753631592e-01 -1.530468910932540894e-01
-1.296745836734771729e-01 -1.006062626838684082e-01 2.629459202289581299e-01 1.324574947357177734e-01 3.172880709171295166e-01 -2.950204536318778992e-02 3.461168846115469933e-03 -1.535909250378608704e-02 2.636719122529029846e-02 -5.146810784935951233e-02 -1.150446310639381409e-01 -8.149901777505874634e-02 -1.071447357535362244e-01 -9.645191580057144165e-02 3.104108273983001709e-01 1.917092800140380859e-01 -1.054325923323631287e-01 1.172600034624338150e-02 -2.717377431690692902e-02 -2.436413317918777466e-01 -2.662060260772705078e-01 4.031506367027759552e-03 2.209860384464263916e-01 1.384202241897583008e-01 -2.909025922417640686e-02 -3.011860549449920654e-01 -1.108460947871208191e-01 4.211950898170471191e-01 -2.153383940458297729e-01 -2.629321068525314331e-02 2.271008342504501343e-01 -1.317473948001861572e-01
-2.307994961738586426e-01 4.227832704782485962e-02 1.296675503253936768e-01 -5.055273417383432388e-03 1.602587997913360596e-01 1.644569635391235352e-01 4.257971420884132385e-02 -1.252437680959701538e-01 -9.864082559943199158e-03 -9.203242510557174683e-02 2.083940953016281128e-01 -1.129465773701667786e-01 4.882711917161941528e-02 7.194446027278900146e-02 1.692212969064712524e-01 -1.231467947363853455e-01 -2.815074026584625244e-01 4.934482648968696594e-02 -3.329959809780120850e-01 -3.203639388084411621e-01 2.480535805225372314e-01 3.448740765452384949e-02 -1.252761036157608032e-01 7.570408284664154053e-02 -1.968830078840255737e-01 -1.730092167854309082e-01 -2.992679774761199951e-01 2.381922900676727295e-01 -2.221581637859344482e-01 2.553469538688659668e-01 1.217022091150283813e-01 1.343797892332077026e-01
-2.644664049148559570e-01 9.328965097665786743e-03 7.008226215839385986e-02 1.030280888080596924e-01 3.962185382843017578e-01 7.459119427949190140e-03 2.130001187324523926e-01 -3.847070410847663879e-02 8.937897533178329468e-02 -1.526928544044494629e-01 1.646447628736495972e-01 -2.309767454862594604e-01 1.561137149110436440e-03 -8.299532532691955566e-02 5.193436145782470703e-01 -2.538184225559234619e-01 -7.150740921497344971e-02 -2.631307542324066162e-01 -6.260462105274200439e-02 -2.234860360622406006e-01 -8.563614450395107269e-03 -2.850062213838100433e-02 -6.101403385400772095e-02 9.207281284034252167e-03 1.445970386266708374e-01 -6.152708083391189575e-02 -1.068222373723983765e-01 3.461795672774314880e-02 -6.726076453924179077e-02 -1.595382541418075562e-01 2.280815839767456055e-01 7.447008788585662842e-02
-4.157034754753112793e-01 4.735193680971860886e-03 7.444602996110916138e-02 2.087286114692687988e-01 5.594881176948547363e-01 2.181602120399475098e-01 -2.154679596424102783e-01 -1.362597942352294922e-02 1.154577881097793579e-01 -3.503585234284400940e-02 -2.126652598381042480e-01 8.406442403793334961e-02 -7.422139495611190796e-02 4.322458431124687195e-02 7.514973729848861694e-02 -3.378529474139213562e-02 -2.727617025375366211e-01 -5.112810060381889343e-02 -1.101429760456085205e-01 -2.415646240115165710e-02 6.903999298810958862e-02 -2.061450481414794922e-02 6.530918180942535400e-02 4.681935161352157593e-02 -2.640133202075958252e-01 1.178618427366018295e-02 -7.803282886743545532e-02 -7.140035182237625122e-02 -5.186679586768150330e-02 1.779138892889022827e-01 2.464560270309448242e-01 -1.109860241413116455e-01
9.654309600591659546e-03 9.143407642841339111e-02 1.844109408557415009e-02 1.489266008138656616e-01 2.957214117050170898e-01 1.080269888043403625e-01 -8.849509805440902710e-02 -1.331236809492111206e-01 1.933347880840301514e-01 6.985999643802642822e-02 -9.513485431671142578e-02 -1.406541317701339722e-01 1.229879111051559448e-01 7.542619854211807251e-02 3.688878118991851807e-01 -1.297526806592941284e-01 2.250243127346038818e-01 -1.677924543619155884e-01 7.788081653416156769e-03 1.691440194845199585e-01 -1.342782825231552124e-01 -4.006095528602600098e-01 -3.312544152140617371e-02 4.466651007533073425e-02 6.371438503265380859e-02 -2.549281418323516846e-01 -5.245481431484222412e-02 3.904666900634765625e-01 -2.230518311262130737e-02 1.380647569894790649e-01 -5.777581036090850830e-02 -2.515913546085357666e-01
-1.999469846487045288e-01 9.563500434160232544e-02 2.694200277328491211e-01 4.781457409262657166e-02 2.833510637283325195e-01 -2.440385222434997559e-01 1.657734960317611694e-01 -5.494472756981849670e-02 4.838094860315322876e-02 -1.211223565042018890e-02 3.558004796504974365e-01 -1.132786571979522705e-01 1.522452831268310547e-01 4.693564027547836304e-02 5.986730754375457764e-02 4.505073186010122299e-03 1.684907525777816772e-01 8.037899434566497803e-02 -2.101943343877792358e-01 -6.474254280328750610e-02 -2.699638009071350098e-01 -1.017567738890647888e-01 1.075835302472114563e-01 6.118085980415344238e-02 -1.502842456102371216e-01 1.041489914059638977e-01 1.260177940130233765e-01 1.894340366125106812e-01 -3.623804748058319092e-01 3.047038912773132324e-01 1.942261904478073120e-01 -7.680159807205200195e-02
4.191965330392122269e-03 8.485436439514160156e-02 1.370259821414947510e-01 1.029621809720993042e-01 3.626158237457275391e-01 1.232034265995025635e-01 4.267425835132598877e-01 -4.378187283873558044e-02 3.422122597694396973e-01 -1.855811625719070435e-01 -2.575763761997222900e-01 -2.966050431132316589e-02 2.230866998434066772e-01 7.841884344816207886e-02 1.997308582067489624e-01 -6.170839071273803711e-03 -1.851916164159774780e-01 -1.839494258165359497e-01 -2.409988492727279663e-01 1.750789955258369446e-02 -1.122339963912963867e-01 -1.548333913087844849e-01 6.424003280699253082e-03 9.577847272157669067e-02 -1.601851582527160645e-01 -8.233709633350372314e-02 -1.906221210956573486e-01 -1.034978702664375305e-01 -5.979022756218910217e-02 -5.688931047916412354e-02 -1.789786815643310547e-01 1.656800508499145508e-01
-2.197551876306533813e-01 -1.029232740402221680e-01 1.498270779848098755e-01 2.510579824447631836e-01 1.787141114473342896e-01 1.385973244905471802e-01 -1.713480204343795776e-01 5.798544734716415405e-02 1.300741434097290039e-01 -1.164610013365745544e-01 -1.085749082267284393e-02 -2.688075006008148193e-01 6.746303290128707886e-02 6.468995660543441772e-02 3.481829166412353516e-01 3.514868319034576416e-01 -2.775680124759674072e-01 3.763666376471519470e-02 -8.907020837068557739e-02 -6.055328529328107834e-03 -7.216534018516540527e-02 -1.778996586799621582e-01 1.502733305096626282e-02 -2.632602490484714508e-02 -3.032775819301605225e-01 -3.038118183612823486e-01 -1.744589954614639282e-01 2.222531288862228394e-02 -2.182026356458663940e-01 -3.510003536939620972e-02 -4.766215011477470398e-02 -1.576928496360778809e-01
-1.038478612899780273e-01 -2.999023906886577606e-02 7.575809955596923828e-02 6.652508676052093506e-02 4.321677088737487793e-01 7.614310830831527710e-02 1.272506713867187500e-01 1.870656907558441162e-01 -3.531453758478164673e-02 -2.024812996387481689e-01 1.088830307126045227e-01 4.178740084171295166e-03 6.821886450052261353e-02 2.512017264962196350e-02 3.206847012042999268e-01 -3.908808808773756027e-03 1.681739278137683868e-02 3.045990504324436188e-02 -7.066471874713897705e-02 -1.001909300684928894e-01 -3.317290842533111572e-01 3.844826519489288330e-01 -1.409484893083572388e-01 1.777614057064056396e-01 6.653304398059844971e-02 7.964986562728881836e-02 1.761284023523330688e-01 1.512213796377182007e-01 -2.764411568641662598e-01 1.658450365066528320e-01 2.074935100972652435e-02 -2.784725725650787354e-01
1.009518653154373169e-01 2.707961946725845337e-02 2.772049903869628906e-01 3.097471594810485840e-01 1.495447307825088501e-01 -7.115342188626527786e-03 2.225414067506790161e-01 6.841316819190979004e-03 -3.701461479067802429e-02 -8.110356330871582031e-02 3.847493603825569153e-02 -4.749611392617225647e-02 2.139270454645156860e-01 -4.573584347963333130e-02 2.563562691211700439e-01 -1.631702929735183716e-01 3.457872867584228516e-01 1.158750206232070923e-01 -2.677635848522186279e-01 -1.526362448930740356e-01 -6.889189034700393677e-02 -3.028290160000324249e-02 -4.080646112561225891e-02 2.218511998653411865e-01 1.616032123565673828e-01 -3.170803561806678772e-02 1.828455030918121338e-01 1.232648342847824097e-01 -3.732018470764160156e-01 2.022709399461746216e-01 2.269750088453292847e-01 -2.060186304152011871e-02
-2.001882344484329224e-02 -8.070468902587890625e-02 2.140685468912124634e-01 2.195106148719787598e-01 8.085257560014724731e-02 -1.077769696712493896e-01 -1.479937974363565445e-02 1.551548112183809280e-02 3.033417761325836182e-01 5.810614675283432007e-02 -1.689128726720809937e-01 -2.716249227523803711e-01 2.199663519859313965e-01 1.176555082201957703e-01 2.737207114696502686e-01 1.050648465752601624e-01 -1.689585298299789429e-02 -1.233697980642318726e-01 7.217966765165328979e-02 1.928418576717376709e-01 -6.928323954343795776e-02 1.811650544404983521e-01 2.216319143772125244e-01 4.667820334434509277e-01 -1.233392730355262756e-01 -1.802578419446945190e-01 1.102279648184776306e-01 -8.409352600574493408e-02 -6.728217005729675293e-02 2.531074285507202148e-01 1.908632069826126099e-01 9.589430876076221466e-03
-2.248335480690002441e-01 -7.791236042976379395e-02 -2.263446301221847534e-01 1.296138614416122437e-01 1.342733800411224365e-01 1.199697554111480713e-01 7.451462000608444214e-02 -1.753758639097213745e-01 2.988760769367218018e-01 3.640699014067649841e-02 1.362090855836868286e-01 -2.148202806711196899e-01 8.272259682416915894e-02 2.556825876235961914e-01 2.435110807418823242e-01 -2.946601212024688721e-01 2.571439146995544434e-01 1.419374793767929077e-01 -2.573175132274627686e-01 7.601275295019149780e-02 1.637976244091987610e-02 -4.710022360086441040e-03 -1.046624407172203064e-02 2.680357992649078369e-01 -1.765857338905334473e-01 -1.267343461513519287e-01 -1.655236184597015381e-01 -1.035746000707149506e-02 -1.983219683170318604e-01 7.983712852001190186e-02 -2.851608097553253174e-01 2.549894526600837708e-02
-1.918039470911026001e-01 -6.305707246065139771e-02 -2.042216956615447998e-01 1.758571863174438477e-01 2.138363718986511230e-01 2.035976797342300415e-01 -9.040943533182144165e-02 1.915575116872787476e-01 2.810934484004974365e-01 -1.573113352060317993e-01 -2.349811047315597534e-02 -1.598704755306243896e-01 7.480198517441749573e-03 -2.102226018905639648e-01 1.230486109852790833e-01 1.492207683622837067e-02 -1.977897584438323975e-01 1.165751218795776367e-01 -1.383524239063262939e-01 1.748310029506683350e-01 1.245340406894683838e-01 -1.761424243450164795e-01 -1.860138960182666779e-02 2.497961670160293579e-01 6.870400160551071167e-02 -1.090872287750244141e-01 -3.409931808710098267e-02 1.699624061584472656e-01 -2.503027617931365967e-01 3.198345303535461426e-01 3.336643278598785400e-01 -1.744363605976104736e-01
-1.144388392567634583e-01 3.332626521587371826e-01 4.421891272068023682e-02 2.485064715147018433e-01 1.478376537561416626e-01 -1.386695355176925659e-01 3.686701878905296326e-02 -1.829442009329795837e-02 2.225804924964904785e-01 1.580996811389923096e-01 -6.033270619809627533e-03 -3.785791099071502686e-01 3.961985185742378235e-02 -6.545291095972061157e-02 2.134278267621994019e-01 -3.094602841883897781e-03 -9.784338995814323425e-03 2.122801691293716431e-01 -1.474501043558120728e-01 -3.434379771351814270e-02 -9.365680068731307983e-02 7.546002976596355438e-03 -1.515091210603713989e-01 4.177344143390655518e-01 -2.710306346416473389e-01 1.181582808494567871e-01 -4.178179427981376648e-02 9.038544446229934692e-02 -2.376511320471763611e-02 1.686865538358688354e-01 -8.801584690809249878e-02 -3.026097416877746582e-01
-1.591956913471221924e-01 -1.456960588693618774e-01 5.377813801169395447e-02 2.511670291423797607e-01 4.572139382362365723e-01 3.057500422000885010e-01 -1.177920177578926086e-01 -1.039967089891433716e-01 -9.031556546688079834e-03 -2.911333739757537842e-01 6.254518032073974609e-02 -2.830537557601928711e-01 2.614537179470062256e-01 2.931400388479232788e-02 -3.901704773306846619e-02 -3.704010695219039917e-02 -1.544533520936965942e-01 9.641860425472259521e-02 -1.541079580783843994e-01 -5.407712981104850769e-02 -1.351812332868576050e-01 8.209114521741867065e-02 -1.908263117074966431e-01 2.594442367553710938e-01 -1.798660308122634888e-01 -1.203011348843574524e-01 1.115326136350631714e-01 3.811551630496978760e-02 -1.558876335620880127e-01 9.812800586223602295e-02 -1.256740540266036987e-01 1.422872990369796753e-01
-5.856203497387468815e-04 -1.627121306955814362e-02 1.759854257106781006e-01 3.117393851280212402e-01 3.187973797321319580e-01 1.242521181702613831e-01 -9.253659099340438843e-02 -6.690778583288192749e-02 2.465528398752212524e-01 1.391035914421081543e-01 -4.303094744682312012e-02 -2.147659808397293091e-01 -4.299194365739822388e-02 -1.469925343990325928e-01 1.402208358049392700e-01 -1.352146267890930176e-01 4.754126071929931641e-02 3.058268427848815918e-01 -1.980983316898345947e-01 1.729272603988647461e-01 -8.616830408573150635e-02 1.397686898708343506e-01 -1.082442104816436768e-01 8.374092727899551392e-02 -2.887209057807922363e-01 1.016481071710586548e-01 -7.954590767621994019e-02 3.903605788946151733e-02 -1.700229346752166748e-01 6.984894722700119019e-02 -2.031210064888000488e-01 -4.058862328529357910e-01
4.441543668508529663e-02 -6.003345362842082977e-03 1.469937711954116821e-01 2.536119818687438965e-01 2.569572627544403076e-01 1.482463777065277100e-01 -3.967837244272232056e-02 1.098249629139900208e-01 2.506927847862243652e-01 -8.940500020980834961e-02 2.020995765924453735e-01 -4.699201881885528564e-02 4.204909130930900574e-02 -2.564272880554199219e-01 2.577949166297912598e-01 -8.176039904356002808e-02 -5.926265195012092590e-02 -1.926465183496475220e-01 -4.254284873604774475e-02 4.027194157242774963e-02 -2.943506464362144470e-02 1.034487411379814148e-01 8.875726908445358276e-02 1.559439152479171753e-01 -2.066421508789062500e-01 1.929848492145538330e-01 5.621160566806793213e-02 1.933489292860031128e-01 -3.253455162048339844e-01 1.185864559374749660e-03 -1.742411553859710693e-01 -4.597245454788208008e-01
-1.498805880546569824e-01 1.700928658246994019e-01 7.686152309179306030e-02 3.394048511981964111e-01 9.638374298810958862e-02 2.634824216365814209e-01 7.797923684120178223e-02 1.094764377921819687e-02 -8.958582580089569092e-02 -9.497794508934020996e-02 -2.604165375232696533e-01 -2.057131230831146240e-01 -2.400448732078075409e-02 -1.138291358947753906e-01 3.531526625156402588e-01 1.272137612104415894e-01 -1.329978853464126587e-01 9.100694954395294189e-02 2.596917152404785156e-01 -2.227653749287128448e-02 -1.776379942893981934e-01 -6.501638889312744141e-02 8.778546005487442017e-03 1.522308439016342163e-01 -2.057479768991470337e-01 -3.459939360618591309e-01 -1.113386005163192749e-01 3.178724348545074463e-01 -1.647911816835403442e-01 5.557388439774513245e-02 3.599716350436210632e-02 -3.176688402891159058e-02
1.180936992168426514e-01 -2.847951650619506836e-01 3.446915000677108765e-02 8.948171138763427734e-02 2.306966632604598999e-01 -6.458762288093566895e-02 1.717446595430374146e-01 -1.058194860816001892e-01 1.984585374593734741e-01 -2.414070218801498413e-01 4.425133019685745239e-02 -2.430233657360076904e-01 3.478863835334777832e-01 5.654278770089149475e-02 9.218273311853408813e-02 -7.926072180271148682e-02 -5.022049695253372192e-02 1.667713522911071777e-01 8.469308912754058838e-02 -3.819821178913116455e-01 -1.384490821510553360e-02 -8.441968262195587158e-02 -1.339894235134124756e-01 1.644581854343414307e-01 4.881127923727035522e-02 -1.086876392364501953e-01 -2.652508318424224854e-01 1.749617457389831543e-01 -2.508862018585205078e-01 1.820775493979454041e-02 1.616671383380889893e-01 -2.442690581083297729e-01
-1.422840356826782227e-01 1.562117934226989746e-01 1.677196919918060303e-01 1.169013381004333496e-01 3.518915176391601562e-01 2.603011131286621094e-01 2.240018993616104126e-01 -1.570069231092929840e-03 5.122952908277511597e-02 -1.245292127132415771e-01 8.056860417127609253e-02 -1.278246194124221802e-01 1.665388047695159912e-01 -5.190194025635719299e-02 2.712244689464569092e-01 -3.946572914719581604e-02 -7.111502438783645630e-02 8.988702297210693359e-02 5.687116645276546478e-03 -6.201865617185831070e-04 -1.634590476751327515e-01 1.601408123970031738e-01 -1.115924865007400513e-01 2.346491664648056030e-01 1.417181938886642456e-01 1.879165023565292358e-01 9.342161566019058228e-02 -3.563832119107246399e-02 -2.608001232147216797e-01 1.635377258062362671e-01 -1.700287610292434692e-01 -4.507435858249664307e-01
-1.140522956848144531e-01 1.167007982730865479e-01 4.528351724147796631e-01 -4.156918451189994812e-02 3.167137205600738525e-01 -6.849652528762817383e-02 -1.771362721920013428e-01 2.317618206143379211e-02 3.261056542396545410e-01 -8.815513923764228821e-03 1.960852444171905518e-01 1.703415811061859131e-01 2.989406511187553406e-02 -2.591367438435554504e-02 2.122388184070587158e-01 -8.264402300119400024e-02 2.476937323808670044e-02 -4.117802903056144714e-02 -2.288274616003036499e-01 1.395939588546752930e-01 -4.925653338432312012e-02 8.803808689117431641e-02 3.487270325422286987e-02 2.615403532981872559e-01 3.764027357101440430e-02 -3.980785608291625977e-02 -1.638830900192260742e-01 6.735628843307495117e-02 -1.771210283041000366e-01 8.056540042161941528e-02 1.817476749420166016e-01 -3.782829046249389648e-01
[truncated: 3,271,126 more chars]
