# Supplementary material for: The Language of Innovation
Source: PLoS One. 2020 Apr 30;15(4):e0230107. doi: 10.1371/journal.pone.0230107 (PMC7194493; doi:10.1371/journal.pone.0230107)
Supplement: S13 File — (GZ) [file pone.0230107.s013.tar.gz › 1991-1995/V2Run_6_VS_4500_embeddings1991-1995ED32.txt]

1.046595275402069092e-01 -2.227667570114135742e-01 -6.879952549934387207e-02 1.651519909501075745e-02 8.249604701995849609e-02 3.015405673068016768e-04 2.304519563913345337e-01 -9.504955261945724487e-03 -9.626579284667968750e-02 -4.945956170558929443e-02 -1.602869182825088501e-01 -4.044312834739685059e-01 -4.831471741199493408e-01 2.298019081354141235e-01 -1.460791230201721191e-01 -2.545646950602531433e-02 -3.638458847999572754e-01 -1.358036696910858154e-01 -6.636231392621994019e-02 2.062770575284957886e-01 8.846361190080642700e-02 -1.308635175228118896e-01 1.639433950185775757e-02 -2.705232799053192139e-01 -1.618903279304504395e-01 -7.738204300403594971e-02 3.754380345344543457e-02 5.310157313942909241e-02 -1.641272567212581635e-02 -1.792824864387512207e-01 1.383939571678638458e-02 1.344526419416069984e-03
1.037847250699996948e-02 -9.012557566165924072e-02 -1.417850852012634277e-01 -1.209447085857391357e-01 2.602784149348735809e-02 -8.038086444139480591e-02 5.397505592554807663e-03 -3.620199859142303467e-01 1.251137554645538330e-01 -5.487542599439620972e-02 1.764965057373046875e-01 -1.288013011217117310e-01 7.881677150726318359e-02 1.844537407159805298e-01 1.478209197521209717e-01 -1.543204933404922485e-01 -1.883874684572219849e-01 2.413924410939216614e-02 -7.272332906723022461e-02 3.167313635349273682e-01 -1.601329892873764038e-01 -1.055347993969917297e-01 3.514619171619415283e-02 -3.644095063209533691e-01 -1.432053446769714355e-01 -6.207188963890075684e-02 -1.861997842788696289e-01 3.208535313606262207e-01 3.088060021400451660e-01 -2.395960688591003418e-01 -1.045362874865531921e-01 -1.683545261621475220e-01
1.021268889307975769e-01 -3.389752209186553955e-01 1.982359886169433594e-01 -1.150688976049423218e-01 7.005690783262252808e-02 -1.147678215056657791e-02 -2.602137029170989990e-01 -1.303393393754959106e-01 4.039750993251800537e-02 1.425812840461730957e-01 -1.840642392635345459e-01 -7.644457370042800903e-02 -9.633146971464157104e-02 2.480843067169189453e-01 1.604568213224411011e-01 -1.538400799036026001e-01 -1.311992015689611435e-02 -1.759593039751052856e-01 -1.222363114356994629e-01 2.468315809965133667e-01 1.784976273775100708e-01 -2.585699558258056641e-01 -3.413361907005310059e-01 -2.551566958427429199e-01 -1.850801408290863037e-01 2.177718281745910645e-02 -6.192112714052200317e-02 2.819134294986724854e-01 -6.997581571340560913e-02 6.748104095458984375e-02 9.489525109529495239e-02 -1.632010340690612793e-01
1.696904003620147705e-02 -1.711893826723098755e-01 -1.156909242272377014e-01 -5.689385533332824707e-02 1.846554875373840332e-01 -4.413095489144325256e-02 -2.513911128044128418e-01 -3.904793858528137207e-01 -5.697540193796157837e-02 -1.079130992293357849e-01 -1.646352112293243408e-01 -3.835429251194000244e-02 -3.832256197929382324e-01 -2.806977368891239166e-02 1.443644911050796509e-01 -9.711914509534835815e-02 -1.536428034305572510e-01 -2.815450131893157959e-01 -1.701700687408447266e-01 3.847849071025848389e-01 1.055149286985397339e-01 -2.833885550498962402e-01 -1.880956590175628662e-01 -3.914268687367439270e-03 -1.444418281316757202e-01 -8.181916922330856323e-02 -1.054276451468467712e-01 9.257416427135467529e-02 1.191442459821701050e-01 1.865987852215766907e-02 -1.102655082941055298e-01 2.098281169310212135e-03
-7.185872644186019897e-02 -2.599701583385467529e-01 -1.000728160142898560e-01 -8.670379221439361572e-02 -1.054420098662376404e-01 5.877796094864606857e-03 -2.565529942512512207e-01 -3.110290467739105225e-01 1.022579818964004517e-01 -8.027431368827819824e-02 -3.489321470260620117e-02 -9.619141370058059692e-02 -2.210565609857439995e-03 -1.442233771085739136e-01 2.315001040697097778e-01 -3.644733726978302002e-01 -1.849274337291717529e-01 1.665170304477214813e-02 -2.293600142002105713e-01 1.844495534896850586e-01 2.325544506311416626e-01 -1.594922840595245361e-01 -3.890951350331306458e-02 1.534779518842697144e-01 -1.989981383085250854e-01 8.873985148966312408e-03 -9.057234227657318115e-02 2.176005691289901733e-01 3.273205459117889404e-01 -2.305879592895507812e-01 1.165084019303321838e-01 -8.118594437837600708e-02
4.447564110159873962e-02 -3.149811029434204102e-01 -5.019868910312652588e-02 1.761257066391408443e-03 -3.086452782154083252e-01 -2.184495776891708374e-01 -1.487804800271987915e-01 3.582448884844779968e-02 7.441991567611694336e-02 3.071401081979274750e-02 2.167357057332992554e-01 -2.367560863494873047e-01 -3.212350308895111084e-01 -8.939893543720245361e-02 -1.756439507007598877e-01 -3.674136474728584290e-03 -1.822026968002319336e-01 1.751088947057723999e-01 1.046556141227483749e-02 4.419947266578674316e-01 -1.024081632494926453e-01 5.342127382755279541e-02 -7.719585299491882324e-02 -1.460269838571548462e-01 -2.783394753932952881e-01 1.270872503519058228e-01 7.631883025169372559e-02 1.139949560165405273e-01 2.300851792097091675e-02 1.515708416700363159e-01 1.782363504171371460e-01 1.032363548874855042e-01
1.186129748821258545e-01 -1.573095023632049561e-01 2.147331386804580688e-01 -2.406680285930633545e-01 2.983459085226058960e-02 -3.715339899063110352e-01 -8.305982500314712524e-02 -2.431088238954544067e-01 1.863971054553985596e-01 1.668749153614044189e-01 8.331619948148727417e-02 -2.180470712482929230e-02 -4.581422507762908936e-01 1.688782870769500732e-01 3.668734431266784668e-02 -2.199932932853698730e-01 -1.266318857669830322e-01 9.816543012857437134e-02 -2.036633342504501343e-01 2.860520184040069580e-01 -1.259159892797470093e-01 2.057765843346714973e-03 -3.060489892959594727e-02 -1.348299533128738403e-01 -2.630773484706878662e-01 -1.095500215888023376e-01 -3.480966016650199890e-02 5.852131545543670654e-02 1.141095831990242004e-01 -5.610020458698272705e-02 -3.264801809564232826e-03 8.989876508712768555e-02
-2.796580493450164795e-01 -1.363179087638854980e-01 6.815847754478454590e-02 -1.741537153720855713e-01 1.000226940959692001e-02 2.979450300335884094e-02 -2.216907739639282227e-01 8.853633888065814972e-03 1.421661078929901123e-01 2.167995125055313110e-01 -8.315677195787429810e-02 -1.421973556280136108e-01 -3.409776091575622559e-01 -1.574696749448776245e-01 1.422633677721023560e-01 -6.676951795816421509e-02 -1.523436307907104492e-01 -1.580543667078018188e-01 -4.262214004993438721e-01 3.260046541690826416e-01 7.326669991016387939e-02 -1.934894770383834839e-01 -9.436394274234771729e-02 -1.098244860768318176e-01 -1.462864279747009277e-01 1.661997660994529724e-02 -6.339395046234130859e-02 2.882575690746307373e-01 -1.052260920405387878e-01 -1.064251288771629333e-01 -1.308834105730056763e-01 -9.844166040420532227e-02
-4.073017463088035583e-02 2.143593132495880127e-02 2.446906417608261108e-01 -1.559371501207351685e-01 -6.594476848840713501e-02 4.858623072504997253e-02 -1.365584284067153931e-01 -2.732795476913452148e-01 3.394107222557067871e-01 1.475761681795120239e-01 -7.537728548049926758e-02 -2.633212804794311523e-01 -1.745675504207611084e-02 -8.173735812306404114e-03 1.109485328197479248e-01 -2.436016052961349487e-01 -1.434925645589828491e-01 2.110822685062885284e-02 -1.275960505008697510e-01 2.295357584953308105e-01 -2.046550214290618896e-01 -2.162889987230300903e-01 1.146163567900657654e-01 -2.960544824600219727e-01 -4.107521772384643555e-01 -2.385301515460014343e-03 2.107634581625461578e-02 2.062995433807373047e-01 3.218694403767585754e-02 9.666486084461212158e-02 -1.333838999271392822e-01 -1.013918519020080566e-01
-1.161812394857406616e-01 -2.481725513935089111e-01 1.041559278964996338e-01 -2.180598974227905273e-01 3.327069878578186035e-01 5.509079247713088989e-02 1.645993143320083618e-01 -1.442232131958007812e-01 6.409648805856704712e-02 1.584284007549285889e-01 9.800348430871963501e-02 -2.075301259756088257e-01 -8.275519311428070068e-02 2.893620543181896210e-02 3.286002576351165771e-01 2.911652065813541412e-02 -7.254054397344589233e-02 -1.200953200459480286e-01 7.173553109169006348e-03 2.468085139989852905e-01 -1.476695686578750610e-01 -1.849310994148254395e-01 2.766288630664348602e-02 -2.220825701951980591e-01 -2.504236698150634766e-01 2.374734282493591309e-01 -9.943863749504089355e-02 7.002948224544525146e-02 1.065392717719078064e-01 -2.241311967372894287e-01 7.569482922554016113e-02 -3.443008065223693848e-01
-3.411892801523208618e-03 -2.960564196109771729e-02 2.154194265604019165e-01 1.907446421682834625e-02 1.495713740587234497e-01 -3.670471906661987305e-02 1.511796861886978149e-01 -2.053040862083435059e-01 -7.783645391464233398e-02 9.756525605916976929e-02 -1.160115655511617661e-02 -1.636333912611007690e-01 -3.163101673126220703e-01 5.361349135637283325e-02 1.827864944934844971e-01 7.159482222050428391e-03 -2.469724863767623901e-01 -2.122120559215545654e-01 2.563343569636344910e-02 1.317052394151687622e-01 -1.657964736223220825e-01 -8.606733381748199463e-02 1.309609860181808472e-01 -4.138622283935546875e-01 -3.482423126697540283e-01 -1.252712905406951904e-01 1.077782958745956421e-01 1.223361566662788391e-01 1.980601847171783447e-01 -2.429918795824050903e-01 -9.742616117000579834e-02 -2.570371031761169434e-01
-4.061195254325866699e-02 -1.012105047702789307e-01 1.710084825754165649e-01 -1.061234548687934875e-01 -1.958732306957244873e-02 8.965401351451873779e-02 2.480345815420150757e-01 -9.143043309450149536e-02 2.757657170295715332e-01 9.588009119033813477e-02 -1.034399271011352539e-01 -1.017845943570137024e-01 -1.028166338801383972e-01 1.137931048870086670e-01 1.842596009373664856e-02 -1.930462568998336792e-01 3.671695291996002197e-02 -3.031771779060363770e-01 -1.485943142324686050e-02 4.872913062572479248e-01 -1.320473402738571167e-01 -1.233295947313308716e-01 6.765757501125335693e-02 -4.040709137916564941e-01 -2.004144042730331421e-01 1.302773654460906982e-01 9.196252562105655670e-03 2.259344756603240967e-01 7.007937412708997726e-03 1.052623614668846130e-01 -2.221085876226425171e-01 -4.130770266056060791e-02
1.731668263673782349e-01 -1.803070306777954102e-01 4.336547106504440308e-02 6.958687305450439453e-02 2.441252768039703369e-01 -1.640094220638275146e-01 -1.002701595425605774e-01 -7.971542072482407093e-04 -9.432245790958404541e-02 1.601203382015228271e-01 -1.880988180637359619e-01 -6.350352615118026733e-02 -1.981315463781356812e-01 -5.553831905126571655e-02 -7.020007818937301636e-02 -1.798837184906005859e-01 -1.047943830490112305e-01 -8.005779236555099487e-02 -2.540352046489715576e-01 4.901291429996490479e-01 1.228319928050041199e-01 -1.717760711908340454e-01 1.542482078075408936e-01 -2.800828814506530762e-01 -2.432996630668640137e-01 -1.884703636169433594e-01 -2.745997346937656403e-02 1.200693920254707336e-01 -2.016826868057250977e-01 -8.471184968948364258e-02 -3.991162776947021484e-02 -2.287706881761550903e-01
1.808054149150848389e-01 -3.998485952615737915e-02 7.694370299577713013e-02 -7.224315404891967773e-02 1.721849888563156128e-01 8.998443931341171265e-02 -3.806746304035186768e-01 -1.623576390556991100e-03 2.426220923662185669e-01 -1.751330681145191193e-02 -9.602827951312065125e-03 -6.361354887485504150e-02 -1.382600218057632446e-01 4.011899977922439575e-02 1.186280921101570129e-01 -1.663471460342407227e-01 -1.333307772874832153e-01 -5.838254466652870178e-02 -2.998997867107391357e-01 3.455671966075897217e-01 -1.608965396881103516e-01 -4.258423745632171631e-01 -6.328735500574111938e-02 -1.405433267354965210e-01 -2.783177793025970459e-01 4.555835947394371033e-02 -1.901065260171890259e-01 1.857447922229766846e-01 -1.143098473548889160e-01 6.904219835996627808e-02 1.287795007228851318e-01 -2.261928981170058250e-03
-1.066925451159477234e-01 -1.519830673933029175e-01 1.591393947601318359e-01 4.037561640143394470e-02 -1.104957796633243561e-02 8.345302939414978027e-02 -1.840357780456542969e-01 -1.051507219672203064e-01 -2.151563018560409546e-01 1.581879258155822754e-01 -4.240402206778526306e-02 -8.598456531763076782e-02 -1.632211357355117798e-01 7.184106856584548950e-02 1.322759985923767090e-01 -1.976239681243896484e-01 -1.403001248836517334e-01 -3.764853477478027344e-01 -1.871020942926406860e-01 2.637716829776763916e-01 6.598788499832153320e-02 -3.768315911293029785e-01 8.403681218624114990e-02 -9.834899753332138062e-02 -1.617687940597534180e-01 -4.877548292279243469e-02 6.738787144422531128e-02 1.116975471377372742e-01 4.553877115249633789e-01 -9.297100454568862915e-02 -1.535306125879287720e-01 -5.857071653008460999e-02
-1.035892590880393982e-01 -1.095458492636680603e-01 -2.322791963815689087e-01 1.780171543359756470e-01 -2.217425853013992310e-01 1.238376460969448090e-02 9.888717904686927795e-03 -1.799976229667663574e-01 -2.263837009668350220e-01 -1.083792001008987427e-01 2.305307537317276001e-01 -1.389736384153366089e-01 -1.744101792573928833e-01 1.163202822208404541e-01 1.290110647678375244e-01 -7.250574231147766113e-02 -9.367414563894271851e-02 -1.996040903031826019e-02 -3.071946464478969574e-02 4.252996444702148438e-01 -1.132156923413276672e-01 -6.884078681468963623e-02 1.748017035424709320e-02 -1.798498332500457764e-01 -5.076476335525512695e-01 -7.512580603361129761e-02 -1.878171563148498535e-01 -2.221062034368515015e-02 -2.297013550996780396e-01 -5.853578448295593262e-02 -1.343348063528537750e-02 1.086646243929862976e-01
2.285807728767395020e-01 -5.842198431491851807e-02 3.823667392134666443e-02 3.128262236714363098e-02 6.541189551353454590e-02 2.315265155630186200e-04 -6.546123325824737549e-02 1.044837832450866699e-01 1.292755901813507080e-01 1.190717071294784546e-01 1.240519434213638306e-01 -1.534082740545272827e-01 -3.304643034934997559e-01 4.591017961502075195e-02 1.456961631774902344e-01 -2.356847375631332397e-01 -2.014094032347202301e-02 -1.358024179935455322e-01 -2.285313010215759277e-01 4.479881525039672852e-01 1.252443790435791016e-01 -4.384020566940307617e-01 -1.698319986462593079e-02 -4.286448284983634949e-02 -2.749567925930023193e-01 -6.073975563049316406e-02 -3.714850917458534241e-02 3.393111005425453186e-02 -6.819206476211547852e-02 -2.734253406524658203e-01 -2.014602907001972198e-02 -1.452528536319732666e-01
3.139189258217811584e-02 -2.587817609310150146e-01 2.822123765945434570e-01 1.077517271041870117e-01 3.149518966674804688e-01 9.007811546325683594e-02 1.534416526556015015e-01 -1.242758929729461670e-01 3.505541682243347168e-01 8.431355655193328857e-02 -5.305638536810874939e-02 -6.073617842048406601e-03 -1.802279651165008545e-01 1.820597350597381592e-01 5.282451957464218140e-02 1.947511546313762665e-02 -3.317388892173767090e-01 -7.929105311632156372e-02 -1.724649816751480103e-01 1.945725232362747192e-01 -1.303423941135406494e-01 -7.203381508588790894e-02 3.525588288903236389e-02 -2.097210288047790527e-01 -3.290292620658874512e-01 -2.944375202059745789e-02 5.237974599003791809e-02 1.304068118333816528e-01 1.671838909387588501e-01 -2.320700436830520630e-01 1.451953500509262085e-01 -9.868370741605758667e-02
-6.178784370422363281e-02 -2.666137516498565674e-01 -1.357299983501434326e-01 -6.786867976188659668e-02 1.080869659781455994e-01 1.279910746961832047e-02 -7.473444193601608276e-02 -1.139994040131568909e-01 -6.639377027750015259e-02 -4.310684278607368469e-02 -2.212879955768585205e-01 -1.726415902376174927e-01 -1.794721633195877075e-01 -2.481731027364730835e-02 2.347732186317443848e-01 -1.943755894899368286e-01 -3.542053401470184326e-01 -9.124646335840225220e-02 -1.219204962253570557e-01 1.476031839847564697e-01 2.537510097026824951e-01 -2.895043194293975830e-01 -1.037629414349794388e-02 -1.664163544774055481e-02 -1.711685657501220703e-01 -3.049265444278717041e-01 -5.035128816962242126e-02 1.721861362457275391e-01 1.862739324569702148e-01 -2.014188319444656372e-01 2.484970241785049438e-01 2.244335860013961792e-01
-2.774766273796558380e-02 -2.200523465871810913e-01 1.402599737048149109e-02 -1.566974222660064697e-01 6.822174787521362305e-02 -1.818630397319793701e-01 -4.676076397299766541e-02 8.758058771491050720e-03 1.745017468929290771e-01 2.988471090793609619e-02 -1.052608266472816467e-01 -1.582308113574981689e-01 -1.689196676015853882e-01 -1.130004003643989563e-01 -6.948329508304595947e-02 2.280908823013305664e-02 -1.590145975351333618e-01 -3.662894964218139648e-01 -3.507054746150970459e-01 4.825939834117889404e-01 1.554415374994277954e-01 -1.828120052814483643e-01 1.309892386198043823e-01 -2.478763759136199951e-01 -2.346719056367874146e-01 -1.335574835538864136e-01 5.702922120690345764e-03 1.662238538265228271e-01 -7.739557418972253799e-03 1.397297680377960205e-01 -5.704600829631090164e-03 1.536491140723228455e-02
-1.320919096469879150e-01 -3.274232149124145508e-01 3.179963827133178711e-01 1.196126714348793030e-01 1.169104203581809998e-01 -5.740866437554359436e-02 1.013814359903335571e-01 -1.791875660419464111e-01 3.391041606664657593e-02 -9.207652509212493896e-02 -2.993689775466918945e-01 -4.209711253643035889e-01 -1.509182155132293701e-01 1.691745668649673462e-01 6.718737632036209106e-02 -4.954287037253379822e-02 1.011481434106826782e-01 5.448831617832183838e-02 -1.546484827995300293e-01 2.211740761995315552e-01 6.568689364939928055e-03 -3.599204123020172119e-02 -8.231647312641143799e-02 -8.659980446100234985e-02 -7.705787569284439087e-02 3.065524697303771973e-01 9.665124118328094482e-03 5.002190917730331421e-02 1.282811909914016724e-01 -3.514880836009979248e-01 1.305793374776840210e-01 6.729360669851303101e-02
-1.316639780998229980e-01 -1.811828613281250000e-01 -1.619816720485687256e-01 -8.720887452363967896e-02 8.608537167310714722e-02 -2.168811559677124023e-01 -1.614295840263366699e-01 -1.005758866667747498e-01 9.256174415349960327e-02 -4.666557908058166504e-02 -1.173002738505601883e-02 -1.111974567174911499e-01 -1.295899450778961182e-01 3.121095523238182068e-02 -1.410222030244767666e-03 -7.360157370567321777e-02 -1.143121868371963501e-01 -2.514165043830871582e-01 -4.106218218803405762e-01 3.079385161399841309e-01 7.839220017194747925e-02 -1.298990100622177124e-01 6.501369923353195190e-02 -2.542845904827117920e-01 -3.606434762477874756e-01 -1.670202761888504028e-01 -1.639150828123092651e-02 2.104415297508239746e-01 -1.275059878826141357e-01 -2.784589529037475586e-01 -2.158200442790985107e-01 6.653138250112533569e-02
8.271767199039459229e-02 -3.216228187084197998e-01 1.010549906641244888e-02 1.200971473008394241e-02 -3.653728365898132324e-01 -1.302588582038879395e-01 7.282303273677825928e-02 7.512699812650680542e-02 1.869770288467407227e-01 -9.602516889572143555e-02 -1.551134735345840454e-01 -3.386650234460830688e-02 4.852121695876121521e-02 1.374142169952392578e-01 1.297900229692459106e-01 -2.995299398899078369e-01 -2.609016001224517822e-01 7.044454663991928101e-02 1.354064196348190308e-01 6.262191385030746460e-02 1.166374050080776215e-02 -2.753100097179412842e-01 2.575383987277746201e-03 -1.302444189786911011e-01 -4.405412375926971436e-01 7.548557221889495850e-02 2.705377340316772461e-01 1.714666634798049927e-01 1.700029075145721436e-01 -9.449747949838638306e-02 -1.561353076249361038e-02 -4.731011390686035156e-02
1.406876929104328156e-02 -2.128040641546249390e-01 2.507784366607666016e-01 9.030886739492416382e-02 -1.488066017627716064e-01 -9.090343117713928223e-02 -2.426101453602313995e-02 -4.092002511024475098e-01 -1.468649655580520630e-01 -8.014924824237823486e-02 9.713725745677947998e-02 -1.723422259092330933e-01 -1.750113517045974731e-01 1.077953577041625977e-01 -9.714004397392272949e-02 -2.411021105945110321e-02 -4.770222119987010956e-03 1.683415919542312622e-01 -2.135058790445327759e-01 2.820895910263061523e-01 5.117020383477210999e-02 9.983520209789276123e-02 -2.210900932550430298e-01 -8.554094284772872925e-02 -2.803645133972167969e-01 2.278174757957458496e-01 5.571405403316020966e-03 3.042878210544586182e-01 2.072610110044479370e-01 -1.972483843564987183e-01 -1.481932997703552246e-01 -1.279719173908233643e-01
2.516666650772094727e-01 -1.049957647919654846e-01 1.813143193721771240e-01 1.541895568370819092e-01 2.893552780151367188e-01 -2.155603766441345215e-01 1.432360266335308552e-03 3.170195221900939941e-02 -8.666320145130157471e-02 -4.357550740242004395e-01 -3.318340778350830078e-01 -8.951427787542343140e-02 -2.467460930347442627e-01 -2.443648176267743111e-03 1.449833512306213379e-01 7.600658573210239410e-03 1.633225828409194946e-01 -4.583425447344779968e-02 -1.248645484447479248e-01 1.781911253929138184e-01 3.575333952903747559e-02 -2.488875389099121094e-01 -1.489178538322448730e-01 -1.650882959365844727e-01 -2.278600782155990601e-01 1.231057196855545044e-01 1.420971602201461792e-01 1.218869239091873169e-01 7.484337687492370605e-02 -1.475227922201156616e-01 1.374215930700302124e-01 5.620376765727996826e-02
-1.311026960611343384e-01 1.287462860345840454e-01 3.383645787835121155e-02 -2.864626422524452209e-02 1.053652167320251465e-01 -1.498593389987945557e-01 2.393587678670883179e-01 -3.236279785633087158e-01 4.788489267230033875e-02 -5.498754605650901794e-02 2.191310226917266846e-01 -4.426303878426551819e-02 -2.705640494823455811e-01 1.892181634902954102e-01 -6.877508014440536499e-02 -5.697887763381004333e-02 -4.282252490520477295e-01 -1.715874969959259033e-01 -2.249753028154373169e-01 1.094833388924598694e-01 -1.023338437080383301e-01 -3.241715729236602783e-01 -2.195123434066772461e-01 -1.674006879329681396e-01 -1.070246621966362000e-01 -9.883927553892135620e-02 4.281541705131530762e-02 1.411177217960357666e-01 7.348784804344177246e-02 -1.245183721184730530e-01 2.554720938205718994e-01 8.639170788228511810e-03
7.222713530063629150e-02 -1.112077906727790833e-01 7.845544815063476562e-02 -1.613356471061706543e-01 1.107707098126411438e-01 -1.687736511230468750e-01 1.516127288341522217e-01 -8.130300790071487427e-02 3.709901496767997742e-02 5.731834471225738525e-02 -9.690473973751068115e-02 -1.816173046827316284e-01 -2.024726010859012604e-02 3.458933830261230469e-01 5.083920955657958984e-01 -1.005484461784362793e-01 -6.549181044101715088e-02 -4.428156092762947083e-02 -4.083886444568634033e-01 3.203910589218139648e-01 -7.131785154342651367e-02 -6.502436846494674683e-02 4.872193187475204468e-02 -7.008267939090728760e-02 -1.079746484756469727e-01 4.845090210437774658e-02 2.367494069039821625e-02 8.442827314138412476e-02 3.091681897640228271e-01 1.987175084650516510e-02 -2.907195128500461578e-02 1.828041374683380127e-01
-4.788145050406455994e-02 -6.425758451223373413e-02 -5.557874590158462524e-02 -8.322305977344512939e-02 1.428275257349014282e-01 -1.495296657085418701e-01 5.309632420539855957e-02 2.730912901461124420e-02 4.593021422624588013e-02 8.639161475002765656e-03 -1.613853871822357178e-01 -2.146832644939422607e-01 -5.582648515701293945e-02 -6.358069181442260742e-02 -2.441050484776496887e-02 -2.590631321072578430e-02 2.377240359783172607e-02 -2.216426879167556763e-01 -4.564821422100067139e-01 3.408452868461608887e-01 2.072270065546035767e-01 -2.703048586845397949e-01 1.742334961891174316e-01 -1.521250307559967041e-01 -2.723258137702941895e-01 6.585393846035003662e-02 3.014499694108963013e-02 4.207155108451843262e-01 -7.197710871696472168e-02 -8.897397667169570923e-02 -2.013231515884399414e-01 2.663266658782958984e-02
-1.536063104867935181e-01 -2.826634049415588379e-01 2.277384698390960693e-01 -3.075197897851467133e-02 -2.762066125869750977e-01 -4.714153707027435303e-03 -2.561924159526824951e-01 -1.358856260776519775e-01 -6.461584568023681641e-02 -1.322240103036165237e-02 4.799522086977958679e-02 -2.834348976612091064e-01 -2.646832354366779327e-02 9.707693010568618774e-02 -1.688693612813949585e-01 1.496047079563140869e-01 -3.144247829914093018e-01 -1.225850731134414673e-01 -3.015382401645183563e-02 1.702747642993927002e-01 -1.043113544583320618e-01 6.417009234428405762e-02 -2.043706029653549194e-01 -2.587409913539886475e-01 -3.814951479434967041e-01 1.975849419832229614e-01 -1.237418130040168762e-01 1.886177361011505127e-01 -7.626036554574966431e-02 8.782556653022766113e-02 -5.489397794008255005e-02 1.255288869142532349e-01
-1.087130829691886902e-01 -2.255612164735794067e-01 2.237219512462615967e-01 -4.626484960317611694e-02 -1.261711120605468750e-01 -1.927227675914764404e-01 -3.457760438323020935e-02 1.762492768466472626e-02 -1.020187791436910629e-02 -2.983145415782928467e-03 7.102492731064558029e-03 6.531640142202377319e-02 -4.116696119308471680e-01 1.252650469541549683e-01 1.917039752006530762e-01 -2.183561772108078003e-01 -4.056441411375999451e-02 1.843030899763107300e-01 -1.275339070707559586e-02 4.303080737590789795e-01 -1.945766806602478027e-01 -2.874106466770172119e-01 6.732381880283355713e-02 -7.722046226263046265e-02 -9.972769021987915039e-02 -1.479948759078979492e-01 2.145937178283929825e-03 1.185446456074714661e-01 2.579945325851440430e-01 -1.609176695346832275e-01 -2.017056494951248169e-01 -1.599178761243820190e-01
-1.597943156957626343e-01 -1.628535538911819458e-01 -2.503081783652305603e-02 4.049891978502273560e-02 -3.353012502193450928e-01 2.535495720803737640e-02 9.431711584329605103e-02 6.825615465641021729e-02 -2.435803413391113281e-02 -7.976701110601425171e-02 1.845275163650512695e-01 -2.300408184528350830e-01 -9.423503279685974121e-02 2.064758539199829102e-02 1.684901490807533264e-02 -7.648535072803497314e-02 -5.243217572569847107e-02 -1.422259658575057983e-01 8.439117111265659332e-03 4.423700571060180664e-01 -5.032602697610855103e-02 -1.124365255236625671e-01 -7.534473389387130737e-02 -1.041604727506637573e-01 -4.656047224998474121e-01 1.523713320493698120e-01 1.506690382957458496e-01 1.683473587036132812e-01 -2.381933778524398804e-01 -5.444787070155143738e-02 2.151187211275100708e-01 -2.494462728500366211e-01
-1.005179658532142639e-01 -2.479508370161056519e-01 -8.546914160251617432e-02 -1.908764429390430450e-02 2.087858021259307861e-01 3.670670324936509132e-03 8.274764567613601685e-02 -5.783364549279212952e-02 1.871100366115570068e-01 -2.457661088556051254e-03 1.297901123762130737e-01 -6.813623756170272827e-02 -1.902510225772857666e-01 -3.122254088521003723e-02 3.398359417915344238e-01 -1.445082873106002808e-01 1.363556683063507080e-01 -2.619008421897888184e-01 -2.290237694978713989e-01 2.455678582191467285e-01 -1.368560940027236938e-01 -2.177730500698089600e-01 1.942555457353591919e-01 -2.895082831382751465e-01 -2.882632315158843994e-01 5.530621390789747238e-03 7.647683471441268921e-02 1.838448345661163330e-01 -7.274477928876876831e-02 1.841475069522857666e-01 -1.914426237344741821e-01 -2.250179052352905273e-01
1.128786355257034302e-01 -1.787657141685485840e-01 4.319496080279350281e-02 -2.569311857223510742e-01 9.269980364479124546e-04 -1.148931235074996948e-01 -2.833304107189178467e-01 6.281070411205291748e-02 2.444804012775421143e-01 -1.751924604177474976e-01 -1.547117531299591064e-01 -1.421921253204345703e-01 6.509514153003692627e-02 -1.252666115760803223e-01 1.690557450056076050e-01 5.519866943359375000e-03 -5.515818484127521515e-03 -6.709670275449752808e-02 -5.186156630516052246e-01 3.510007262229919434e-01 1.312719583511352539e-01 -1.789372116327285767e-01 3.644352033734321594e-02 -1.838927865028381348e-01 -2.215277552604675293e-01 6.748960912227630615e-02 9.491536766290664673e-02 7.638014853000640869e-02 1.098188534379005432e-01 2.329478599131107330e-02 -1.800014376640319824e-01 -1.107932254672050476e-01
-5.953110009431838989e-02 -1.694481074810028076e-01 -1.373545527458190918e-01 9.946388006210327148e-02 3.305967897176742554e-02 -1.972991824150085449e-01 8.574821799993515015e-02 -8.073202334344387054e-03 -4.308401048183441162e-02 2.579937577247619629e-01 1.021181046962738037e-01 -2.483333647251129150e-02 -3.366489112377166748e-01 2.137980759143829346e-01 3.840903639793395996e-01 -1.551149487495422363e-01 -2.546391449868679047e-03 1.322320401668548584e-01 -1.141608059406280518e-01 4.195309579372406006e-01 2.713163495063781738e-01 -4.511912539601325989e-02 -1.619323790073394775e-01 -2.284563332796096802e-01 -2.120452076196670532e-01 -1.470540165901184082e-01 -1.430629938840866089e-01 5.934485048055648804e-02 -9.982448071241378784e-02 1.623885356821119785e-03 1.330416947603225708e-01 5.117044970393180847e-02
-1.390682607889175415e-01 -3.411154747009277344e-01 -8.225914090871810913e-02 -1.782587170600891113e-01 -1.501226425170898438e-01 3.521458804607391357e-02 1.088962703943252563e-01 1.296538561582565308e-01 -1.952120661735534668e-01 -3.490751236677169800e-02 1.833473294973373413e-01 -2.923462986946105957e-01 -2.661412358283996582e-01 -1.209354773163795471e-01 1.430631577968597412e-01 1.670494303107261658e-02 -1.823437809944152832e-01 5.879766494035720825e-02 2.563820593059062958e-02 3.830354511737823486e-01 -3.803091496229171753e-02 1.035435572266578674e-01 -1.168053001165390015e-01 -2.448951900005340576e-01 -3.248281478881835938e-01 1.056304275989532471e-01 8.797723054885864258e-02 9.498870372772216797e-02 -2.353279292583465576e-01 1.727171801030635834e-02 1.703554093837738037e-01 1.438872367143630981e-01
-8.282296359539031982e-02 -1.436497271060943604e-01 4.138263314962387085e-02 -9.376084059476852417e-02 -6.319475173950195312e-02 -1.157173607498407364e-02 -2.822483181953430176e-01 -1.380941718816757202e-01 5.511095002293586731e-02 9.429948776960372925e-02 -8.560743182897567749e-02 -1.207112595438957214e-01 -8.227747678756713867e-02 -6.723714619874954224e-02 -9.577853977680206299e-02 8.736090362071990967e-02 -1.894916296005249023e-01 -1.987268179655075073e-01 -3.401010334491729736e-01 2.885728478431701660e-01 -1.179224252700805664e-01 -3.424367010593414307e-01 8.411671966314315796e-02 -3.094630539417266846e-01 -2.316865622997283936e-01 -1.508196294307708740e-01 -3.240912035107612610e-02 4.422148466110229492e-01 2.925053797662258148e-02 -6.125739961862564087e-02 -9.176915138959884644e-02 5.292915180325508118e-02
-7.587084919214248657e-02 -3.530456423759460449e-01 -1.647280305624008179e-01 4.421020671725273132e-02 -1.301704198122024536e-01 -7.320507615804672241e-02 -1.202482953667640686e-01 1.669916808605194092e-01 -1.534102559089660645e-01 -1.501510739326477051e-01 2.033850550651550293e-01 -3.961663842201232910e-01 -2.164209485054016113e-01 1.016911417245864868e-01 8.273334801197052002e-02 -6.606283038854598999e-02 5.653037875890731812e-02 5.532017350196838379e-02 1.157768666744232178e-01 3.855123519897460938e-01 -3.761235624551773071e-02 -5.600421689450740814e-03 2.060563676059246063e-02 -1.709303706884384155e-01 -3.414620757102966309e-01 3.197864070534706116e-02 2.584673464298248291e-02 2.096487283706665039e-01 -1.156049296259880066e-01 8.186040818691253662e-02 2.509670257568359375e-01 -1.357361674308776855e-01
-1.678570806980133057e-01 -1.935220658779144287e-01 3.249564766883850098e-01 -2.861376851797103882e-04 3.203222993761301041e-03 1.586384922266006470e-01 -1.041095354594290257e-03 -3.879658877849578857e-01 -2.188950963318347931e-02 -2.168285287916660309e-02 -1.894447058439254761e-01 -5.050609633326530457e-02 -1.761504709720611572e-01 -1.264572590589523315e-01 2.182504832744598389e-01 7.189800497144460678e-03 -1.128461956977844238e-01 1.105064153671264648e-01 5.672935862094163895e-03 3.716676235198974609e-01 7.912346720695495605e-02 -8.437372744083404541e-02 3.872735425829887390e-02 -3.281530737876892090e-01 8.277746289968490601e-02 -4.857953463215380907e-04 1.975579559803009033e-01 3.780343234539031982e-01 -4.933739826083183289e-02 -1.483608782291412354e-01 5.174959078431129456e-02 1.318837553262710571e-01
-1.741393655538558960e-01 9.007696062326431274e-02 2.274986505508422852e-01 -2.614452540874481201e-01 2.821856737136840820e-02 -2.535825669765472412e-01 1.182069927453994751e-01 -8.449920266866683960e-02 -1.510270386934280396e-01 -1.528406701982021332e-02 2.440695092082023621e-02 -1.248258501291275024e-01 -3.774491250514984131e-01 2.690024673938751221e-01 2.748573757708072662e-02 2.343755587935447693e-02 -1.460340321063995361e-01 -1.595574170351028442e-01 -1.574541628360748291e-01 2.886429727077484131e-01 6.504273414611816406e-02 -3.537773787975311279e-01 -1.656281948089599609e-01 -2.597365081310272217e-01 1.004537492990493774e-01 -4.928424954414367676e-02 -6.086695566773414612e-02 1.928270608186721802e-01 1.998211145401000977e-01 -1.400233507156372070e-01 3.918192908167839050e-02 7.893805950880050659e-02
7.082909345626831055e-02 -2.245589345693588257e-01 -8.547546714544296265e-02 1.115855481475591660e-02 -9.274903684854507446e-02 -2.871899902820587158e-01 1.173993721604347229e-01 1.341722011566162109e-01 -2.281496301293373108e-03 -8.493033796548843384e-02 1.453249901533126831e-01 9.466994553804397583e-02 -2.072949111461639404e-01 -5.670913308858871460e-02 1.386140882968902588e-01 -3.110046386718750000e-01 -1.887891888618469238e-01 1.017287150025367737e-01 5.125637724995613098e-02 1.962659806013107300e-01 7.377852499485015869e-02 -8.399700373411178589e-02 8.439055085182189941e-02 -2.123085856437683105e-01 -4.098381400108337402e-01 3.789128065109252930e-01 5.327276885509490967e-02 -1.953144669532775879e-01 2.210821360349655151e-01 -2.005459964275360107e-01 -1.437370181083679199e-01 2.680550515651702881e-02
1.818972229957580566e-01 -1.014189645648002625e-01 7.630663365125656128e-02 -3.382441401481628418e-02 1.123075783252716064e-01 -1.228386238217353821e-01 -1.723865419626235962e-01 -4.519435111433267593e-03 2.407147139310836792e-01 4.155752062797546387e-02 3.650607913732528687e-02 -8.804067224264144897e-02 -2.345805466175079346e-01 -1.269644498825073242e-01 3.676842898130416870e-02 1.358127743005752563e-01 -2.185088992118835449e-01 -1.081410124897956848e-01 -2.709987163543701172e-01 3.288243114948272705e-01 2.940021455287933350e-01 -1.402541697025299072e-01 9.158771485090255737e-02 -2.564772069454193115e-01 -3.486663699150085449e-01 -1.280823349952697754e-01 -3.654698655009269714e-02 3.853608071804046631e-01 -5.124386865645647049e-03 -4.054634645581245422e-02 -1.062106937170028687e-01 -1.023466885089874268e-01
2.881871461868286133e-01 -2.411837130784988403e-01 1.983315944671630859e-01 7.415749598294496536e-03 1.121699735522270203e-01 1.139853429049253464e-02 -1.711421646177768707e-02 -1.798571497201919556e-01 -5.520338937640190125e-02 -6.595217622816562653e-03 -2.147834300994873047e-01 -1.476241350173950195e-01 -1.651788502931594849e-01 -4.827822744846343994e-02 8.168981969356536865e-02 -2.882072888314723969e-02 -2.462295591831207275e-01 1.632737517356872559e-01 -2.437325008213520050e-02 3.432040512561798096e-01 -6.743708252906799316e-02 -1.143422201275825500e-01 7.791249454021453857e-02 -1.451705694198608398e-01 -4.855173453688621521e-02 1.059953048825263977e-01 2.233481109142303467e-01 2.449421286582946777e-01 2.344726473093032837e-01 -3.814823031425476074e-01 -8.795408159494400024e-02 2.893919646739959717e-01
1.712696552276611328e-01 -9.974128007888793945e-02 -2.401034347712993622e-02 1.116109266877174377e-01 4.547345265746116638e-02 9.440656751394271851e-02 -2.620093896985054016e-02 -2.068951278924942017e-01 1.133111189119517803e-03 7.338194549083709717e-02 -8.203422650694847107e-03 -2.499084360897541046e-02 -2.057936042547225952e-01 1.755819320678710938e-01 2.144450247287750244e-01 -1.076359376311302185e-01 1.327667236328125000e-01 2.632990479469299316e-01 -3.537268042564392090e-01 5.397188663482666016e-01 1.535239517688751221e-01 -3.416640758514404297e-01 9.295563399791717529e-02 -2.044906914234161377e-01 -1.696891486644744873e-01 -1.645721048116683960e-01 -4.530300572514533997e-02 4.759678151458501816e-03 2.448033355176448822e-02 3.782720863819122314e-02 -8.253068081103265285e-04 4.758387431502342224e-02
1.319061368703842163e-01 -2.496274858713150024e-01 -3.966798633337020874e-02 -2.100808918476104736e-01 2.407862693071365356e-01 5.145323276519775391e-02 -1.899778395891189575e-01 -9.098888933658599854e-02 9.313289821147918701e-02 -4.666382074356079102e-02 2.768398448824882507e-02 -1.334711015224456787e-01 6.768265739083290100e-03 2.295389324426651001e-01 5.655169114470481873e-02 3.939320519566535950e-02 -1.962876021862030029e-01 -2.030154615640640259e-01 -4.012922048568725586e-01 1.216858476400375366e-01 -1.360572576522827148e-01 -1.782585978507995605e-01 -1.727074086666107178e-01 -4.774043858051300049e-01 -2.118457108736038208e-01 -1.093316078186035156e-01 1.932997703552246094e-01 -1.348836906254291534e-02 3.541614860296249390e-02 8.018584921956062317e-04 7.759399712085723877e-02 1.318915486335754395e-01
-8.607566356658935547e-02 -5.275927186012268066e-01 -2.563887834548950195e-01 1.047722026705741882e-01 -7.245854288339614868e-02 1.012266334146261215e-02 -4.014836624264717102e-02 1.099788993597030640e-01 -8.322751522064208984e-02 -4.918393865227699280e-02 1.481610685586929321e-01 -4.278866946697235107e-01 1.638227254152297974e-01 -3.397209942340850830e-02 -7.248707115650177002e-02 -3.481800481677055359e-02 9.979306906461715698e-02 6.086587905883789062e-02 -1.445869356393814087e-01 1.494741886854171753e-01 -1.638755351305007935e-01 -3.454134613275527954e-02 -6.880757398903369904e-03 -3.087297976016998291e-01 -1.082826331257820129e-01 2.145862281322479248e-01 1.167302206158638000e-01 2.437818348407745361e-01 1.011773757636547089e-02 -2.091619521379470825e-01 -1.201903894543647766e-01 1.324489898979663849e-02
-3.609149158000946045e-02 -2.429295033216476440e-01 -1.103530824184417725e-01 9.571818262338638306e-02 -1.672691404819488525e-01 -1.203796938061714172e-01 7.176388055086135864e-02 4.742284864187240601e-02 -3.608452975749969482e-01 -1.315273493528366089e-01 1.051478087902069092e-01 -3.003896176815032959e-01 -1.419719010591506958e-01 8.089099079370498657e-02 -1.939446032047271729e-01 8.439095318317413330e-02 -2.151547223329544067e-01 -6.905607134103775024e-02 3.888669982552528381e-02 3.327470123767852783e-01 5.035766586661338806e-02 -2.317908108234405518e-01 -1.352869272232055664e-01 -1.799941062927246094e-01 -3.053097128868103027e-01 2.300055027008056641e-01 1.236401349306106567e-01 5.551236495375633240e-02 -1.696753650903701782e-01 7.110448926687240601e-02 2.696194648742675781e-01 -8.341123163700103760e-02
-1.760756671428680420e-01 -1.298829317092895508e-01 1.461625695228576660e-01 -3.268879279494285583e-02 7.230312377214431763e-02 -1.470300108194351196e-01 -1.280230581760406494e-01 -1.462767273187637329e-01 1.756920963525772095e-01 -2.360916733741760254e-01 1.026317104697227478e-01 7.885543256998062134e-02 -4.767996445298194885e-02 1.892887800931930542e-01 -1.173706203699111938e-01 -1.136856973171234131e-01 -1.142112687230110168e-01 -1.711464822292327881e-01 -4.232584238052368164e-01 3.458111882209777832e-01 5.736020207405090332e-02 -4.888766705989837646e-01 -5.347003042697906494e-02 -2.603912055492401123e-01 1.528680138289928436e-02 4.699784889817237854e-02 6.660433113574981689e-02 9.510916471481323242e-02 -9.950694441795349121e-02 -8.006529882550239563e-03 4.427683725953102112e-02 -1.225921958684921265e-01
2.373839728534221649e-02 -2.453315258026123047e-01 2.854965031147003174e-01 1.225651204586029053e-01 8.141168951988220215e-02 1.656433790922164917e-01 7.399604469537734985e-02 -6.958551704883575439e-02 3.447560220956802368e-02 -3.673454225063323975e-01 6.828065961599349976e-02 -3.143647015094757080e-01 1.115386411547660828e-01 -9.574997425079345703e-02 1.969813853502273560e-01 -3.088428676128387451e-01 -1.166601292788982391e-02 2.196410745382308960e-01 -8.887372910976409912e-02 6.992599368095397949e-02 -1.237050816416740417e-01 1.556563773192465305e-03 -1.348704472184181213e-02 -2.660981714725494385e-01 -2.967182397842407227e-01 6.156425550580024719e-02 1.114160567522048950e-01 1.880515180528163910e-02 2.809031009674072266e-01 9.682342410087585449e-02 -2.265142947435379028e-01 1.061652824282646179e-01
1.294651329517364502e-01 -6.154718622565269470e-02 2.245888859033584595e-02 5.035943351686000824e-03 3.008466660976409912e-01 2.519033383578062057e-03 -2.528277337551116943e-01 1.037612631916999817e-01 6.076980847865343094e-03 -1.684144735336303711e-01 9.048569947481155396e-02 -3.467839062213897705e-01 -1.324933022260665894e-01 1.302723437547683716e-01 1.610147356986999512e-01 1.214138865470886230e-01 -7.541094720363616943e-02 -2.914286255836486816e-01 -3.094871640205383301e-01 2.009459286928176880e-01 5.907715111970901489e-02 -1.707894504070281982e-01 1.766653265804052353e-03 -4.732202887535095215e-01 -1.613624393939971924e-01 -1.749196834862232208e-02 4.067154601216316223e-02 -2.924031391739845276e-02 1.881881952285766602e-01 1.275012046098709106e-01 -1.313095390796661377e-01 2.308742702007293701e-02
-2.971592359244823456e-02 -3.195139467716217041e-01 4.235673248767852783e-01 7.569814473390579224e-02 -2.567398175597190857e-02 -2.844281308352947235e-02 1.426595002412796021e-01 -1.305707842111587524e-01 1.605951227247714996e-02 -6.331669539213180542e-02 -9.829446673393249512e-02 -2.187559753656387329e-01 5.062824115157127380e-03 8.051251620054244995e-02 5.097104981541633606e-02 -1.100236475467681885e-01 -1.066320613026618958e-01 4.606009274721145630e-02 -2.559951245784759521e-01 1.327982395887374878e-01 8.038083091378211975e-03 1.750799641013145447e-02 -1.186116561293601990e-01 -3.582078963518142700e-02 -3.728977739810943604e-01 1.169685050845146179e-01 2.522677183151245117e-01 3.333120644092559814e-01 2.269389480352401733e-01 -1.997404098510742188e-01 -1.603164076805114746e-01 1.818589866161346436e-01
1.194701194763183594e-01 -1.196456849575042725e-01 1.567353755235671997e-01 -2.815483808517456055e-01 -7.269972562789916992e-02 9.434194304049015045e-03 -2.105380594730377197e-01 -2.798414528369903564e-01 3.304954245686531067e-02 6.808948516845703125e-02 -1.935116946697235107e-02 -9.728409349918365479e-02 -2.327365577220916748e-01 -1.831162422895431519e-01 -1.127989515662193298e-01 -3.011180758476257324e-01 2.893455885350704193e-02 -1.736619323492050171e-01 -3.541318178176879883e-01 4.850959181785583496e-01 1.495876461267471313e-01 -1.759392321109771729e-01 -2.166375145316123962e-02 -1.617266386747360229e-01 -1.791435331106185913e-01 -2.935133501887321472e-02 3.111874498426914215e-02 1.000822633504867554e-01 -9.146839380264282227e-02 -8.655980974435806274e-02 4.096516408026218414e-03 3.755556046962738037e-02
-1.159565597772598267e-01 -4.048207402229309082e-01 -6.367596983909606934e-02 9.816680848598480225e-02 -2.881951928138732910e-01 1.788657903671264648e-01 -5.688928067684173584e-02 -7.497629616409540176e-03 -1.054255962371826172e-01 6.604842375963926315e-03 8.297185599803924561e-02 -3.019250929355621338e-01 -3.174525797367095947e-01 1.944616287946701050e-01 1.984510337933897972e-03 -2.457053400576114655e-02 -2.829547524452209473e-01 1.244179233908653259e-01 7.174715399742126465e-02 2.812926769256591797e-01 -6.549289077520370483e-02 2.588256299495697021e-01 -1.007022559642791748e-01 -1.872383803129196167e-01 -2.537347376346588135e-01 2.144965231418609619e-01 -6.501735001802444458e-02 7.097949832677841187e-02 -3.078648075461387634e-02 -4.438064619898796082e-02 -1.515711545944213867e-01 -1.995363458991050720e-02
1.120731793344020844e-02 -2.657638192176818848e-01 -8.395933359861373901e-02 -6.109663099050521851e-02 1.272140592336654663e-01 -1.470137536525726318e-01 -6.916937977075576782e-02 -6.713761389255523682e-02 2.369655072689056396e-01 -1.194035820662975311e-02 -1.327778548002243042e-01 -1.841029375791549683e-01 -2.199534922838211060e-01 -9.476921707391738892e-02 -4.631307348608970642e-02 -9.557700902223587036e-02 -8.934444934129714966e-02 -2.218832373619079590e-01 -4.341986775398254395e-01 8.471492677927017212e-02 3.618925437331199646e-02 -3.228183984756469727e-01 1.297719627618789673e-01 -3.806055784225463867e-01 -3.345581889152526855e-02 -1.993035227060317993e-01 1.774840503931045532e-01 2.083756625652313232e-01 1.918155848979949951e-01 -2.880903705954551697e-02 9.369679726660251617e-03 -1.459402889013290405e-01
8.278755098581314087e-02 -3.951593935489654541e-01 3.351758420467376709e-01 9.981384128332138062e-02 -2.893236465752124786e-02 -6.899528950452804565e-02 1.952844411134719849e-01 -2.255353182554244995e-01 -9.859375655651092529e-02 -6.313138455152511597e-02 6.919869780540466309e-02 -2.596329450607299805e-01 -1.191485673189163208e-01 1.124562770128250122e-01 1.066494360566139221e-01 -1.837997436523437500e-01 5.131220910698175430e-03 1.834786534309387207e-01 -2.664886116981506348e-01 1.810757517814636230e-01 -9.038439393043518066e-02 -1.281197667121887207e-01 2.798904292285442352e-02 -1.119198277592658997e-01 -1.240469068288803101e-01 1.464972645044326782e-01 2.525546215474605560e-02 2.395147383213043213e-01 1.194945201277732849e-01 -4.086922109127044678e-01 8.803472667932510376e-02 5.371417105197906494e-02
-8.653979748487472534e-03 6.076169759035110474e-02 -2.116945683956146240e-01 -2.504722774028778076e-01 1.609575301408767700e-01 6.449858844280242920e-02 -3.906046506017446518e-03 -1.456785202026367188e-01 -2.294179610908031464e-02 -9.925373643636703491e-02 -1.154668703675270081e-01 2.811450138688087463e-02 -3.214336335659027100e-01 -1.744103133678436279e-01 9.077534824609756470e-02 -5.931094288825988770e-03 -1.584233343601226807e-01 -4.548995941877365112e-02 -1.415040194988250732e-01 4.542538523674011230e-01 1.279446780681610107e-01 -1.608423590660095215e-01 1.736842095851898193e-01 -3.935850858688354492e-01 -2.108127474784851074e-01 -5.855046212673187256e-02 2.861711429432034492e-03 4.766841232776641846e-02 3.284473344683647156e-02 -2.790067493915557861e-01 -6.182060018181800842e-02 -2.389858812093734741e-01
1.001873761415481567e-01 -1.485292613506317139e-01 -2.122377455234527588e-01 -6.586912274360656738e-02 6.198403239250183105e-02 6.095061451196670532e-02 -4.216169938445091248e-02 -4.663146287202835083e-02 1.846031397581100464e-01 -7.318962598219513893e-04 -4.182821139693260193e-02 -1.987193971872329712e-01 -1.824790239334106445e-01 1.240237653255462646e-01 9.549952298402786255e-02 1.398899853229522705e-01 -2.718603704124689102e-03 3.996227085590362549e-01 -6.804290413856506348e-02 3.855830430984497070e-01 1.587374210357666016e-01 -3.239507377147674561e-01 -1.465621888637542725e-01 -1.136792153120040894e-01 -2.432736009359359741e-01 3.979552909731864929e-02 3.292405307292938232e-01 1.692703664302825928e-01 9.474197030067443848e-02 -5.853297188878059387e-02 2.573278546333312988e-02 -2.566797435283660889e-01
-2.055419385433197021e-01 -9.224062412977218628e-02 5.644147843122482300e-02 1.032692715525627136e-01 3.669961094856262207e-01 2.009361051023006439e-02 -4.436700418591499329e-02 -3.079979494214057922e-02 3.262449204921722412e-01 -2.925740182399749756e-02 1.750831902027130127e-01 -2.083272039890289307e-01 -2.923922836780548096e-01 3.103729337453842163e-02 2.168696373701095581e-01 4.519926384091377258e-03 -2.111784219741821289e-01 -2.303627878427505493e-01 -3.271237015724182129e-01 1.263183951377868652e-01 -2.129543572664260864e-01 4.269647225737571716e-02 2.822716832160949707e-01 -2.190143316984176636e-01 -2.419429570436477661e-01 7.327003777027130127e-02 7.810054719448089600e-02 9.349927306175231934e-02 3.597645089030265808e-02 -1.280205696821212769e-02 8.248923718929290771e-02 -8.689143694937229156e-03
-3.538574278354644775e-01 -2.669899463653564453e-01 2.551610469818115234e-01 1.398784816265106201e-01 1.046156063675880432e-01 -4.106689244508743286e-02 1.399494111537933350e-01 -8.899769745767116547e-03 6.565685570240020752e-02 -2.412063181400299072e-01 -7.713504019193351269e-04 -3.712073266506195068e-01 -2.769864499568939209e-01 -2.448254451155662537e-02 6.668378412723541260e-02 -4.491885006427764893e-02 -5.706949159502983093e-02 9.370402991771697998e-02 -2.714356184005737305e-01 -5.081009585410356522e-03 -1.956012994050979614e-01 -1.044372320175170898e-01 -1.669107377529144287e-01 -1.361364126205444336e-01 -1.060718521475791931e-01 -1.014386564493179321e-01 -1.155026927590370178e-01 3.656062185764312744e-01 1.688768863677978516e-01 -1.185687258839607239e-01 -1.577161997556686401e-02 9.891205281019210815e-02
4.038054868578910828e-02 -6.408990174531936646e-02 3.115268051624298096e-01 -8.675182610750198364e-02 1.753427088260650635e-02 -2.033060975372791290e-02 2.751469053328037262e-02 -3.552105426788330078e-01 -6.832013279199600220e-02 9.247567504644393921e-02 -6.457816809415817261e-02 -1.933545321226119995e-01 -2.333190292119979858e-01 3.374087810516357422e-01 1.761228740215301514e-01 -1.946972310543060303e-01 -6.920134276151657104e-02 -1.546367406845092773e-01 -2.402637004852294922e-01 4.614854753017425537e-01 -1.685706228017807007e-01 -5.293186381459236145e-02 -1.633073240518569946e-01 -4.073047637939453125e-02 -1.198988407850265503e-01 6.038744375109672546e-02 -1.523172706365585327e-01 5.375523492693901062e-02 1.797142922878265381e-01 4.391708225011825562e-02 1.800581514835357666e-01 1.865354739129543304e-02
-1.572980359196662903e-02 -4.852202832698822021e-01 1.314065754413604736e-01 -7.802770286798477173e-02 3.091926574707031250e-01 -5.208809301257133484e-02 -3.307263851165771484e-01 -2.946656756103038788e-02 2.269666641950607300e-01 -3.752474486827850342e-02 -4.110022634267807007e-02 -3.081272542476654053e-01 7.865489274263381958e-02 -2.277009654790163040e-03 3.421810641884803772e-02 -1.536293886601924896e-02 -9.662550687789916992e-02 -7.424014806747436523e-02 -4.461687207221984863e-01 1.367553770542144775e-01 1.397268325090408325e-01 -1.146200373768806458e-01 7.034276425838470459e-02 -2.191876769065856934e-01 -6.172892078757286072e-02 1.130033805966377258e-01 -5.669246986508369446e-02 -2.205396816134452820e-02 -1.008515362627804279e-03 2.087365835905075073e-02 1.283235400915145874e-01 1.406784951686859131e-01
-1.963696330785751343e-01 -2.229784131050109863e-01 -2.848218567669391632e-02 -9.743307530879974365e-02 2.303342968225479126e-01 2.928224392235279083e-02 -3.161565959453582764e-01 -2.042387872934341431e-01 -4.207425191998481750e-02 -8.287205547094345093e-02 7.863411307334899902e-02 -1.535502821207046509e-01 -2.268723249435424805e-01 -2.641000412404537201e-02 -4.796986654400825500e-02 -3.006785213947296143e-01 -1.748954951763153076e-01 -3.016769289970397949e-01 -1.274949908256530762e-01 2.817742526531219482e-01 1.800634711980819702e-01 -1.978940963745117188e-01 1.702371686697006226e-01 3.738610073924064636e-02 -2.355327308177947998e-01 -6.080683693289756775e-02 9.711551666259765625e-02 2.031171470880508423e-01 1.839531362056732178e-01 -2.405223697423934937e-01 -3.548690676689147949e-02 -2.316108718514442444e-02
1.170463953167200089e-02 -2.394620180130004883e-01 -5.509833991527557373e-02 -1.322060227394104004e-01 1.339644938707351685e-01 -4.143599867820739746e-01 -3.735635578632354736e-01 -2.986092306673526764e-02 -3.357110172510147095e-02 -1.201411113142967224e-01 -1.520383059978485107e-01 -3.492183983325958252e-01 1.018595066852867603e-03 -5.346038565039634705e-02 2.172328531742095947e-01 9.660455398261547089e-03 -2.301483750343322754e-01 -1.394972950220108032e-01 -3.061718940734863281e-01 2.718941569328308105e-01 6.214329227805137634e-02 -1.841430962085723877e-01 1.028018668293952942e-01 -2.489453852176666260e-01 -6.207638606429100037e-02 -4.080307483673095703e-02 -9.406601637601852417e-02 7.948584854602813721e-02 -1.335017755627632141e-02 9.546077996492385864e-02 -2.534989267587661743e-02 1.121614221483469009e-02
-3.449802100658416748e-02 -3.522451594471931458e-02 -1.937799714505672455e-02 -1.888497024774551392e-01 1.204333230853080750e-01 -1.020720973610877991e-01 -4.010164439678192139e-01 1.216686889529228210e-01 1.207693070173263550e-01 3.556593507528305054e-02 -1.140181571245193481e-01 -2.819274961948394775e-01 -1.517620030790567398e-02 -1.516439169645309448e-01 1.913117170333862305e-01 -1.194577887654304504e-01 -1.362118721008300781e-01 -2.689539492130279541e-01 -2.672813236713409424e-01 3.179050087928771973e-01 1.635129004716873169e-01 -2.706433236598968506e-01 -3.841966390609741211e-02 -2.669883072376251221e-01 -2.951774299144744873e-01 1.290349960327148438e-01 1.865437030792236328e-01 -2.452019974589347839e-02 -3.708094358444213867e-02 4.321150854229927063e-02 1.157390535809099674e-03 1.271315559279173613e-04
-2.127510262653231621e-03 -6.072704493999481201e-02 3.716162145137786865e-01 3.459056019783020020e-01 -7.153461128473281860e-02 -1.568284779787063599e-01 1.407600790262222290e-01 -2.186428606510162354e-01 1.964831799268722534e-01 -1.356729418039321899e-01 3.530343994498252869e-02 -3.218523561954498291e-01 -2.062906771898269653e-01 -4.771157633513212204e-03 1.853671073913574219e-01 -2.533147633075714111e-01 1.086491793394088745e-01 5.636239051818847656e-02 -1.389407813549041748e-01 3.256989717483520508e-01 -1.247619315981864929e-01 -1.918179243803024292e-01 -5.020121484994888306e-02 -3.301035165786743164e-01 3.464709222316741943e-02 -2.626756951212882996e-02 -5.692766979336738586e-02 5.082757398486137390e-02 1.159814223647117615e-01 4.916610568761825562e-02 -9.602762758731842041e-02 -3.540217503905296326e-02
6.695456802845001221e-02 -3.073973655700683594e-01 1.770828962326049805e-01 2.379352301359176636e-01 -1.252997964620590210e-01 -3.413438424468040466e-02 1.218634173274040222e-01 -2.947605252265930176e-01 -1.846866756677627563e-01 -7.467556744813919067e-02 -8.471723645925521851e-02 -1.782190203666687012e-01 -3.264255523681640625e-01 2.896637097001075745e-02 2.297514230012893677e-01 1.438228189945220947e-01 3.728210926055908203e-02 -9.727446734905242920e-02 -1.503730863332748413e-01 1.850151121616363525e-01 1.459467783570289612e-02 8.808865398168563843e-02 -1.557928472757339478e-01 -7.005111128091812134e-02 -3.716700673103332520e-01 6.459599733352661133e-02 1.546996980905532837e-01 2.189222872257232666e-01 1.787347942590713501e-01 -2.671214342117309570e-01 -4.320944193750619888e-03 1.123821064829826355e-01
-1.167720407247543335e-01 -2.363325655460357666e-01 4.910254478454589844e-02 -2.639212906360626221e-01 -3.258321583271026611e-01 -2.765223383903503418e-01 6.875637173652648926e-02 -1.742732822895050049e-01 -6.932704895734786987e-02 -1.818692833185195923e-01 1.078586503863334656e-01 -1.349356174468994141e-01 -1.033963188529014587e-01 1.873600296676158905e-02 -9.568134695291519165e-02 4.412841796875000000e-02 5.109436064958572388e-02 1.571336984634399414e-01 -2.326328009366989136e-01 2.178654223680496216e-01 -5.874522030353546143e-03 -1.648548245429992676e-01 2.337613701820373535e-01 -2.233868539333343506e-01 -3.266974687576293945e-01 2.551839649677276611e-01 -3.302828595042228699e-02 -2.297381497919559479e-02 2.810165584087371826e-01 1.580650508403778076e-01 -2.265936508774757385e-02 -1.107627227902412415e-01
-2.363032847642898560e-01 -2.049665525555610657e-02 8.265341818332672119e-02 2.110726088285446167e-01 4.347658902406692505e-02 -2.240568548440933228e-01 -1.903243511915206909e-01 -1.648705005645751953e-01 6.810704618692398071e-02 1.389460712671279907e-01 -1.365084797143936157e-01 -3.066558241844177246e-01 -3.236443698406219482e-01 2.210904806852340698e-01 -4.130014404654502869e-02 -1.021297052502632141e-01 1.816694140434265137e-01 1.142259761691093445e-01 2.859995327889919281e-02 1.681233793497085571e-01 -7.209122646600008011e-03 -1.776172220706939697e-01 -1.198656186461448669e-01 -3.498045504093170166e-01 -1.457582861185073853e-01 2.685285508632659912e-01 3.079209327697753906e-01 1.456090062856674194e-01 -1.941240392625331879e-02 -4.985976591706275940e-02 -1.365680098533630371e-01 -1.143195666372776031e-02
9.541754424571990967e-02 -1.386639624834060669e-01 -7.412480562925338745e-02 -5.832185968756675720e-02 -2.143183946609497070e-01 1.855947077274322510e-01 -1.450437754392623901e-01 -1.416497826576232910e-01 -8.749394677579402924e-03 2.962137460708618164e-01 6.041898205876350403e-02 -1.531178057193756104e-01 2.510510012507438660e-02 6.866287905722856522e-03 3.523098826408386230e-01 -3.254003822803497314e-02 -2.499235272407531738e-01 -1.435542702674865723e-01 -3.208524882793426514e-01 4.174946248531341553e-01 -1.726508140563964844e-01 -2.845471166074275970e-02 2.147031947970390320e-02 -1.606902480125427246e-01 -2.502934634685516357e-01 1.064742058515548706e-01 4.435657337307929993e-02 -1.055674850940704346e-01 -2.105685323476791382e-01 -1.014906540513038635e-01 1.404796391725540161e-01 -1.477531939744949341e-01
1.261557545512914658e-02 -2.169938683509826660e-01 1.961680501699447632e-01 -2.846364974975585938e-01 4.878062009811401367e-02 3.898070752620697021e-02 -1.194941774010658264e-01 -6.629549711942672729e-02 3.384088352322578430e-02 1.046181991696357727e-01 -2.369779050350189209e-01 9.447966702282428741e-03 -2.463651150465011597e-01 1.501917839050292969e-01 1.015926003456115723e-01 -3.482552468776702881e-01 -2.003412097692489624e-01 -2.431832440197467804e-02 -3.422386050224304199e-01 2.827191054821014404e-01 -8.899321407079696655e-02 -3.111986219882965088e-01 -3.193782567977905273e-01 -2.464697510004043579e-01 -1.983559690415859222e-02 -8.138247649185359478e-04 -2.965057641267776489e-02 5.717052519321441650e-02 -9.587925672531127930e-02 -3.151351585984230042e-02 -7.893941551446914673e-02 3.505598381161689758e-02
-1.518640574067831039e-02 1.176413521170616150e-01 -6.273359805345535278e-02 -7.715352624654769897e-02 6.554020196199417114e-02 -6.598786264657974243e-02 -2.306435108184814453e-01 6.326530128717422485e-02 -3.696242719888687134e-02 2.100195288658142090e-01 -1.094177141785621643e-01 -3.188995718955993652e-01 -2.196705490350723267e-01 -3.973270580172538757e-02 -7.592926919460296631e-02 1.545394510030746460e-01 1.095933765172958374e-01 -8.727978169918060303e-02 -1.170988902449607849e-01 4.279826283454895020e-01 2.490307241678237915e-01 3.194316755980253220e-03 8.389163413085043430e-04 -3.229941725730895996e-01 -4.398521482944488525e-01 -1.611731015145778656e-02 -1.220098584890365601e-01 2.759784460067749023e-01 3.004208020865917206e-02 -3.768057003617286682e-02 2.909952029585838318e-02 2.749727666378021240e-02
-1.416175663471221924e-01 -2.868492305278778076e-01 -1.351922005414962769e-01 1.276003941893577576e-02 -2.073990404605865479e-01 -2.145113050937652588e-02 -2.514169551432132721e-02 -7.664443552494049072e-02 -1.715360954403877258e-02 -1.057061851024627686e-01 1.765125691890716553e-01 -2.790875136852264404e-01 -1.932354718446731567e-01 -5.031928885728120804e-03 -2.118870764970779419e-01 8.269703947007656097e-03 -5.209393426775932312e-02 1.176626682281494141e-01 -1.142219603061676025e-01 5.365353822708129883e-01 -1.906444132328033447e-02 2.269442081451416016e-01 -1.346804052591323853e-01 -2.963770925998687744e-01 -2.897059023380279541e-01 1.982117444276809692e-01 -1.023367047309875488e-01 2.488496899604797363e-02 -1.186604201793670654e-01 2.523599192500114441e-02 3.702288120985031128e-02 2.606004476547241211e-02
-1.003165543079376221e-02 -1.700772196054458618e-01 2.734637558460235596e-01 9.087568521499633789e-02 -5.839230492711067200e-02 5.713688582181930542e-02 2.041011303663253784e-01 3.284256905317306519e-02 8.855891227722167969e-02 -1.264146417379379272e-01 1.828712224960327148e-01 -1.600608229637145996e-01 -2.852378189563751221e-01 -2.961449921131134033e-01 2.011401206254959106e-01 -3.205161914229393005e-02 -2.817191742360591888e-02 3.321264684200286865e-02 -2.860999703407287598e-01 4.774816334247589111e-03 1.212866045534610748e-02 -2.923390865325927734e-01 -7.243476063013076782e-02 -3.685606718063354492e-01 -7.645000237971544266e-03 6.722655147314071655e-02 2.365200072526931763e-01 1.053083166480064392e-01 2.325670123100280762e-01 2.624780535697937012e-01 1.246456429362297058e-01 1.565138697624206543e-01
-3.158820867538452148e-01 -5.171475559473037720e-02 2.368788272142410278e-01 1.345437765121459961e-01 6.884299218654632568e-02 -1.929350495338439941e-01 -1.314270198345184326e-01 -1.001130566000938416e-01 -1.919846236705780029e-01 1.383362263441085815e-01 -5.165130272507667542e-02 -1.519616246223449707e-01 -1.422820687294006348e-01 -9.962181001901626587e-02 -6.603864580392837524e-02 -2.758124172687530518e-01 -2.671969234943389893e-01 -1.234331056475639343e-01 -2.252816259860992432e-01 5.318871140480041504e-01 -1.755886673927307129e-01 2.183336066082119942e-03 -1.235760971903800964e-01 -2.908650785684585571e-03 -1.227977797389030457e-01 6.855622678995132446e-02 -1.395970880985260010e-01 2.295631542801856995e-02 2.026271820068359375e-01 -1.150273606181144714e-01 2.495586499571800232e-02 2.464371360838413239e-02
9.778155386447906494e-02 -2.629238665103912354e-01 5.766572058200836182e-02 -7.205283618532121181e-04 -1.288543790578842163e-01 1.479592323303222656e-01 6.558419764041900635e-02 1.782727092504501343e-01 1.880517899990081787e-01 -2.253414541482925415e-01 7.038611918687820435e-02 1.888614147901535034e-01 -2.644754052162170410e-01 -2.522048726677894592e-02 2.916337549686431885e-01 -7.969942688941955566e-02 -3.177698552608489990e-01 -1.667774319648742676e-01 -3.229581713676452637e-01 2.721686065196990967e-01 8.596406877040863037e-02 -2.119183987379074097e-01 1.243680268526077271e-01 -3.911748901009559631e-02 -2.847974002361297607e-01 1.264059692621231079e-01 -1.335860490798950195e-01 4.743797704577445984e-02 -1.229701638221740723e-01 1.835907697677612305e-01 -9.583622217178344727e-02 5.471022427082061768e-02
5.688306689262390137e-02 -2.696264088153839111e-01 3.630181550979614258e-01 3.603237867355346680e-02 1.246326044201850891e-01 -1.254152804613113403e-01 -2.579776942729949951e-02 -2.587026953697204590e-01 -1.994566805660724640e-02 -4.131261631846427917e-02 -1.065831333398818970e-01 2.064690226688981056e-03 -3.093557357788085938e-01 -6.037526950240135193e-02 2.606428265571594238e-01 -1.404600590467453003e-01 7.837175391614437103e-03 -4.858535528182983398e-02 5.088865756988525391e-02 4.443829655647277832e-01 2.461379393935203552e-02 -1.131738498806953430e-01 1.325846016407012939e-01 -2.349963486194610596e-01 4.052274674177169800e-02 2.176653593778610229e-01 3.018274009227752686e-01 1.139607354998588562e-01 8.007504977285861969e-03 -2.151544988155364990e-01 -5.880160257220268250e-02 -5.239509977400302887e-03
-1.163944676518440247e-01 -2.476424127817153931e-01 6.615589559078216553e-02 -1.969275027513504028e-01 -7.569092512130737305e-02 9.402190893888473511e-02 -6.449776887893676758e-02 -2.878197729587554932e-01 8.352899551391601562e-02 3.896076604723930359e-02 -2.218503654003143311e-01 -1.383910626173019409e-01 -1.824305951595306396e-01 1.841279715299606323e-01 9.669585525989532471e-02 -3.152382969856262207e-01 -2.900494448840618134e-02 -3.299714922904968262e-01 -3.935257792472839355e-01 1.528352797031402588e-01 -2.102285027503967285e-01 -1.888980865478515625e-01 4.589991644024848938e-02 -1.272378116846084595e-01 -2.881408929824829102e-01 -7.868846505880355835e-02 7.725035399198532104e-02 1.529009491205215454e-01 -3.115213662385940552e-02 1.030032709240913391e-01 1.193701406009495258e-03 -1.065912395715713501e-01
-8.499652147293090820e-02 -2.956816367805004120e-02 1.324897557497024536e-01 7.217026501893997192e-02 4.558149874210357666e-01 -1.404285281896591187e-01 -1.701968014240264893e-01 -1.963814944028854370e-01 3.127651810646057129e-01 -5.527663603425025940e-02 -2.718989737331867218e-02 -1.774024367332458496e-01 -1.504003554582595825e-01 1.241096183657646179e-01 1.269461512565612793e-01 -1.969066560268402100e-01 -1.426149010658264160e-01 -6.901098415255546570e-03 -2.314971834421157837e-01 1.273935884237289429e-01 1.274790465831756592e-01 1.294958442449569702e-01 2.164990007877349854e-01 -1.807298511266708374e-01 -2.849897742271423340e-01 1.255725920200347900e-01 2.064443528652191162e-01 1.909829676151275635e-01 1.253516692668199539e-02 -1.355450898408889771e-01 8.811071515083312988e-02 -2.073237299919128418e-01
-1.857336759567260742e-01 -2.837703824043273926e-01 -2.524219155311584473e-01 -2.656708784343209118e-05 -1.624895483255386353e-01 -1.631715800613164902e-03 7.116720825433731079e-02 2.730478998273611069e-03 -1.198320761322975159e-01 -2.426041066646575928e-01 2.996002733707427979e-01 -2.999364435672760010e-01 -6.751643866300582886e-02 2.076922208070755005e-01 -3.494510799646377563e-02 -1.314833611249923706e-01 -2.703148722648620605e-01 -1.092125698924064636e-01 9.216362982988357544e-02 2.077255696058273315e-01 -9.904829412698745728e-02 -2.648026049137115479e-01 -7.096158713102340698e-02 -1.172612085938453674e-01 -3.638206124305725098e-01 1.098006367683410645e-01 2.020361721515655518e-01 1.027216389775276184e-01 -1.435807496309280396e-01 1.040836647152900696e-01 8.910351246595382690e-02 1.009947527199983597e-02
-1.512483060359954834e-01 -1.264706403017044067e-01 -8.326686173677444458e-02 -1.076864823698997498e-01 1.880910992622375488e-01 -1.841611266136169434e-01 -2.306882143020629883e-01 1.337647717446088791e-02 3.392270207405090332e-01 -1.687305569648742676e-01 2.091864496469497681e-02 -2.535397708415985107e-01 -6.861524283885955811e-02 -9.748934954404830933e-02 1.775813847780227661e-01 -1.544244150863960385e-04 -2.028638720512390137e-01 -1.746485829353332520e-01 -2.860198020935058594e-01 4.207715988159179688e-01 -1.170552670955657959e-01 -1.483089923858642578e-01 9.151639533229172230e-04 -2.311179935932159424e-01 -2.074448317289352417e-01 1.018401142209768295e-02 -4.175072908401489258e-02 -9.132330864667892456e-02 3.656348586082458496e-02 2.644588239490985870e-02 -1.597590595483779907e-01 2.559148371219635010e-01
-1.378680467605590820e-01 -4.325684532523155212e-02 2.859603762626647949e-01 -1.711445152759552002e-01 2.735068462789058685e-02 -2.323253639042377472e-02 6.506422907114028931e-02 -3.225196897983551025e-01 2.791013754904270172e-02 -2.335250824689865112e-01 7.621677964925765991e-02 -1.892536282539367676e-01 3.246690705418586731e-02 -7.845234125852584839e-02 1.439346373081207275e-01 -8.074240386486053467e-02 -1.343782097101211548e-01 -5.850540474057197571e-02 7.154667377471923828e-02 4.594013094902038574e-01 9.718703478574752808e-02 -1.483496874570846558e-01 -5.252589471638202667e-03 -1.420797556638717651e-01 7.679936289787292480e-02 3.414908051490783691e-01 1.748184114694595337e-01 2.569553554058074951e-01 -6.732802372425794601e-03 -3.048374056816101074e-01 -8.048330247402191162e-02 1.388042271137237549e-01
1.402307450771331787e-01 1.232867985963821411e-01 2.000417411327362061e-01 -4.702730849385261536e-02 -6.118406355381011963e-02 1.613121777772903442e-01 -1.565069854259490967e-01 -3.157050907611846924e-01 2.076932638883590698e-01 6.500643491744995117e-02 -4.460857436060905457e-02 -1.331909149885177612e-01 -2.632574737071990967e-01 3.003015518188476562e-01 1.469479501247406006e-01 -2.464610338211059570e-01 -1.540898382663726807e-01 7.437016069889068604e-02 -1.600334942340850830e-01 4.845622479915618896e-01 1.096679344773292542e-01 -2.542140185832977295e-01 -9.064516425132751465e-02 -9.143535047769546509e-03 -1.079884320497512817e-01 1.612856686115264893e-01 1.082722023129463196e-01 1.454266440123319626e-02 7.076489180326461792e-02 1.427318006753921509e-01 1.013465076684951782e-01 -1.287871971726417542e-02
2.548997290432453156e-02 -2.953880727291107178e-01 -1.262783110141754150e-01 2.548061907291412354e-01 2.400690689682960510e-02 -2.539439499378204346e-01 1.937850415706634521e-01 -8.382687717676162720e-02 -5.643837153911590576e-02 2.195289917290210724e-02 2.915570437908172607e-01 -6.638927757740020752e-02 -7.453011721372604370e-02 4.927209392189979553e-02 3.820460438728332520e-01 -3.043818771839141846e-01 1.280141901224851608e-02 5.971784144639968872e-02 -2.003900110721588135e-01 3.778913319110870361e-01 1.215213239192962646e-01 -2.054705657064914703e-02 3.533912077546119690e-02 -2.954305410385131836e-01 -1.792882233858108521e-01 -8.242979645729064941e-02 7.457505445927381516e-03 5.816985666751861572e-02 -1.833038479089736938e-01 5.670340359210968018e-02 -6.897323578596115112e-02 -8.690823614597320557e-02
1.086358651518821716e-01 -2.840501815080642700e-02 3.294875621795654297e-01 -1.516006737947463989e-01 1.357450522482395172e-02 -9.793483465909957886e-02 -1.697344146668910980e-02 -1.002517938613891602e-01 1.311034560203552246e-01 3.389285132288932800e-02 -9.692102670669555664e-02 -8.505874872207641602e-02 -3.015199303627014160e-01 3.026416599750518799e-01 1.703408956527709961e-01 -2.635099589824676514e-01 -3.869835287332534790e-02 -7.386039197444915771e-02 -2.791835665702819824e-01 5.710893869400024414e-01 -1.920337043702602386e-02 -1.615848094224929810e-01 8.148223906755447388e-02 4.834424704313278198e-02 -1.172881424427032471e-01 1.036913767457008362e-01 -1.639034152030944824e-01 1.251867786049842834e-02 2.099647372961044312e-02 3.539139777421951294e-02 7.444372028112411499e-02 -1.206155642867088318e-01
2.418183833360671997e-01 -3.517268970608711243e-02 -1.395721137523651123e-01 9.498169273138046265e-02 7.926408201456069946e-02 -1.077762022614479065e-01 -1.167393177747726440e-01 -6.660873442888259888e-02 8.543165773153305054e-02 3.762279748916625977e-01 8.646642416715621948e-02 2.245147712528705597e-03 -2.007671892642974854e-01 3.582236915826797485e-02 4.615315049886703491e-02 -2.369322925806045532e-01 6.964116357266902924e-03 -8.936317265033721924e-02 -2.335454672574996948e-01 4.998111724853515625e-01 8.807302266359329224e-02 -3.547562062740325928e-01 -2.935542538762092590e-02 -2.449915111064910889e-01 -2.990239560604095459e-01 1.162056401371955872e-01 -5.247889086604118347e-02 1.146839093416929245e-02 -6.986946682445704937e-04 -5.220453068614006042e-02 5.856519564986228943e-04 6.500126421451568604e-02
2.748952805995941162e-01 -3.480998575687408447e-01 -1.256828010082244873e-01 8.191590756177902222e-02 8.084534108638763428e-02 -1.565651297569274902e-01 -3.212232887744903564e-02 -3.592888712882995605e-01 2.149197161197662354e-01 3.437923267483711243e-02 1.966076046228408813e-01 -2.756841182708740234e-01 -1.636480391025543213e-01 1.503471378237009048e-02 6.232710182666778564e-02 -5.171299725770950317e-02 -1.477379053831100464e-01 5.740309134125709534e-02 -3.386360108852386475e-01 -1.165164113044738770e-01 5.261420086026191711e-02 -5.335900187492370605e-02 -8.189226500689983368e-03 -1.404613107442855835e-01 -2.405776083469390869e-01 2.063604593276977539e-01 -2.490228414535522461e-01 1.369110047817230225e-01 1.442789286375045776e-01 7.118238508701324463e-02 -1.686076223850250244e-01 -9.835908561944961548e-02
1.522254794836044312e-01 7.711383700370788574e-02 2.039984464645385742e-01 2.619604207575321198e-02 -1.521677821874618530e-01 1.143522094935178757e-02 -1.073229312896728516e-01 -4.942229762673377991e-02 -6.908941268920898438e-02 2.728281319141387939e-01 -1.095942337997257710e-03 -3.781370222568511963e-01 -2.146204859018325806e-01 1.692730188369750977e-01 2.482331395149230957e-01 1.254201084375381470e-01 -3.363990485668182373e-01 -2.176341600716114044e-02 -1.827416941523551941e-02 2.689921259880065918e-01 -2.369914203882217407e-02 -5.174289271235466003e-02 1.181174889206886292e-01 -6.186497211456298828e-02 -2.682008147239685059e-01 3.986544013023376465e-01 7.589772343635559082e-02 1.025384292006492615e-01 -1.134619116783142090e-01 1.863672882318496704e-01 -1.221539154648780823e-01 -7.995118387043476105e-03
-1.651165448129177094e-02 -2.189728617668151855e-01 3.313917666673660278e-02 -1.375916451215744019e-01 1.227479279041290283e-01 -2.401411347091197968e-02 -3.403351306915283203e-01 2.054089009761810303e-01 2.697551250457763672e-01 -1.803335845470428467e-01 -1.268198937177658081e-01 -2.378941476345062256e-01 -3.265129029750823975e-02 4.623632505536079407e-02 1.680638045072555542e-01 5.696357693523168564e-03 -1.692448556423187256e-01 -1.560415029525756836e-01 -3.091094791889190674e-01 3.429015278816223145e-01 1.758220940828323364e-01 -2.816983163356781006e-01 7.843691855669021606e-02 -2.025875747203826904e-01 -1.618566811084747314e-01 -8.579918742179870605e-02 -6.939069181680679321e-02 2.611885964870452881e-01 -8.822045288980007172e-03 -7.497926056385040283e-02 -8.676587790250778198e-02 7.232825458049774170e-02
-4.846010357141494751e-02 -2.117674797773361206e-01 -1.266955286264419556e-01 -8.237682282924652100e-02 -3.453582227230072021e-01 -9.571705758571624756e-02 -6.859259307384490967e-02 -1.195668801665306091e-01 -2.583210468292236328e-01 -3.454131947364658117e-04 2.100214064121246338e-01 -2.346159070730209351e-01 9.267183393239974976e-02 -2.967112883925437927e-02 5.861424282193183899e-02 -1.830260306596755981e-01 -3.596178069710731506e-02 -9.642302989959716797e-02 7.708782702684402466e-02 4.278140962123870850e-01 1.000020354986190796e-01 -1.858158111572265625e-01 5.151447653770446777e-02 -1.634792983531951904e-01 -4.776821136474609375e-01 6.266081333160400391e-02 -3.684588894248008728e-02 1.478286832571029663e-01 -7.066607475280761719e-02 9.587302803993225098e-02 1.558951437473297119e-01 5.455085262656211853e-02
1.473850905895233154e-01 -2.147891074419021606e-01 2.461564540863037109e-02 -1.260392069816589355e-01 4.055538028478622437e-02 6.345197558403015137e-02 -1.337329298257827759e-01 -9.188598394393920898e-02 -9.575870633125305176e-02 2.153991460800170898e-01 6.845529191195964813e-03 -2.441499680280685425e-01 -4.499353170394897461e-01 2.958532609045505524e-02 -9.774927049875259399e-02 -8.981196582317352295e-02 -8.003935217857360840e-02 -2.128848284482955933e-01 -2.429788112640380859e-01 3.270263075828552246e-01 1.321130841970443726e-01 -3.203809857368469238e-01 2.299496233463287354e-01 -7.564070820808410645e-02 -2.966698408126831055e-01 -7.956854254007339478e-02 -2.159631997346878052e-01 1.228222623467445374e-02 -4.324804991483688354e-02 -7.746410369873046875e-02 2.820003964006900787e-02 -3.582387417554855347e-02
-1.726880818605422974e-01 -2.643753886222839355e-01 2.938939929008483887e-01 2.502909004688262939e-01 -7.220891118049621582e-02 -2.213334888219833374e-01 1.380974799394607544e-01 -2.031763345003128052e-01 -1.894558966159820557e-01 -3.262965977191925049e-01 -3.911906853318214417e-02 -1.632160246372222900e-01 -5.278038978576660156e-02 2.082099616527557373e-01 -2.262408845126628876e-02 -1.457681953907012939e-01 -8.684712648391723633e-02 -5.584161262959241867e-03 3.479574248194694519e-02 1.664364486932754517e-01 -1.875332742929458618e-01 4.411900043487548828e-02 -1.222415864467620850e-01 -2.464311569929122925e-01 -1.625689417123794556e-01 4.103013128042221069e-02 -4.502854868769645691e-02 3.774211704730987549e-01 2.168895453214645386e-01 3.773925825953483582e-02 1.617117673158645630e-01 4.250264912843704224e-02
-1.275552809238433838e-01 -3.738342821598052979e-01 -2.496792189776897430e-02 -2.190403640270233154e-02 -2.095086723566055298e-01 1.346000134944915771e-01 -5.868449062108993530e-02 8.293765783309936523e-02 -1.904860436916351318e-01 -1.094608604907989502e-01 3.609326183795928955e-01 -3.794246613979339600e-01 -1.965509057044982910e-01 -2.802350744605064392e-02 1.590428687632083893e-02 -1.284998059272766113e-01 1.914382539689540863e-02 1.431836048141121864e-03 1.684354990720748901e-02 3.118771016597747803e-01 8.606400340795516968e-02 -1.158437877893447876e-01 2.273842878639698029e-02 -1.010816544294357300e-01 -3.470196127891540527e-01 1.067935377359390259e-01 1.703973412513732910e-01 1.438434869050979614e-01 -2.185500860214233398e-01 4.601835459470748901e-02 1.673711985349655151e-01 -5.409635975956916809e-02
-9.467802196741104126e-02 -2.418877631425857544e-01 6.466081738471984863e-02 -5.422930419445037842e-02 -1.699187457561492920e-01 -5.537696182727813721e-02 -4.085333645343780518e-02 4.476414248347282410e-02 -1.224493682384490967e-01 7.272122055292129517e-02 1.919724643230438232e-01 -5.451905131340026855e-01 -6.707332283258438110e-02 4.455924034118652344e-02 -1.937719993293285370e-02 -6.296917051076889038e-02 -1.368151009082794189e-01 3.609685599803924561e-02 -7.960161566734313965e-02 3.306005895137786865e-01 -1.163116022944450378e-01 2.941434085369110107e-01 -1.027339398860931396e-01 -1.410393416881561279e-01 -3.902945816516876221e-01 2.317844480276107788e-01 4.751035477966070175e-03 7.510817050933837891e-02 -3.063056245446205139e-02 -4.827572777867317200e-02 1.535394936800003052e-01 1.410282105207443237e-01
-1.016818583011627197e-01 -4.264788627624511719e-01 1.919358670711517334e-01 1.221701279282569885e-01 -5.932679772377014160e-02 -7.482239603996276855e-02 1.831410527229309082e-01 -1.306469440460205078e-01 -1.422048062086105347e-01 -1.216569766402244568e-01 2.309031225740909576e-02 -2.550362348556518555e-01 -2.037886977195739746e-01 1.571225523948669434e-01 7.075988501310348511e-02 -8.584459871053695679e-02 -7.197488844394683838e-02 3.082569129765033722e-02 -1.216370612382888794e-01 2.564572989940643311e-01 -5.390166118741035461e-02 2.566949836909770966e-02 -2.635451853275299072e-01 -6.478250771760940552e-02 -3.453314304351806641e-01 9.379969537258148193e-02 2.506831660866737366e-02 3.077901005744934082e-01 4.252732917666435242e-02 -3.445763587951660156e-01 -1.379179302603006363e-02 9.503128379583358765e-02
-1.297467797994613647e-01 4.584941267967224121e-02 1.519470959901809692e-01 -5.355661362409591675e-02 -1.482799369841814041e-02 -2.216943204402923584e-01 -3.270317316055297852e-01 -1.428479105234146118e-01 6.001184135675430298e-02 5.595809221267700195e-02 1.631615310907363892e-01 -2.582643739879131317e-02 -2.223203182220458984e-01 1.671766936779022217e-01 -1.139347106218338013e-01 -7.855347543954849243e-02 -1.362382024526596069e-01 1.626383513212203979e-02 -4.886355996131896973e-01 2.564961314201354980e-01 1.395629048347473145e-01 -3.414052128791809082e-01 -1.933682411909103394e-01 -2.815092802047729492e-01 -1.418728530406951904e-01 6.155388057231903076e-02 8.836374431848526001e-02 1.085818484425544739e-01 -3.601636504754424095e-03 1.030766889452934265e-01 -3.456608857959508896e-03 -1.327307373285293579e-01
-1.426894068717956543e-01 -9.173282980918884277e-02 2.574838399887084961e-01 8.755900710821151733e-02 -2.567492984235286713e-02 -2.442636191844940186e-01 1.072911247611045837e-01 -2.887646257877349854e-01 1.281262785196304321e-01 -2.527296543121337891e-01 -1.659790286794304848e-03 -2.582905888557434082e-01 -1.745056062936782837e-01 -7.010976970195770264e-02 1.771150082349777222e-01 -2.951302528381347656e-01 -6.814713589847087860e-03 1.439686268568038940e-01 1.194972842931747437e-01 2.962326109409332275e-01 -4.651905596256256104e-02 -1.320346295833587646e-01 -2.035153098404407501e-02 -4.122508764266967773e-01 -1.000417396426200867e-01 -5.095234140753746033e-02 -5.089564621448516846e-02 5.231703072786331177e-02 2.160310149192810059e-01 1.790845692157745361e-01 -1.428028047084808350e-01 1.065896674990653992e-01
4.705381393432617188e-02 -3.497136235237121582e-01 -1.630458422005176544e-02 -1.051196604967117310e-01 -1.019336879253387451e-01 -4.390604197978973389e-01 9.809580445289611816e-02 -2.145173400640487671e-01 -1.129886806011199951e-01 -2.940959930419921875e-01 -2.595752105116844177e-02 -5.099673941731452942e-02 -1.446189135313034058e-01 -4.811626300215721130e-02 4.705683887004852295e-02 2.230034582316875458e-02 -1.815565228462219238e-01 4.299500957131385803e-02 -1.565120667219161987e-01 1.697903722524642944e-01 -8.542424999177455902e-03 -1.025849357247352600e-01 -6.381301581859588623e-02 -3.432033658027648926e-01 -2.115203440189361572e-01 1.903709173202514648e-01 -2.179368138313293457e-01 -1.402791887521743774e-01 1.574774682521820068e-01 2.837671339511871338e-01 2.752232365310192108e-02 4.538555070757865906e-02
-1.073183193802833557e-01 -4.814889430999755859e-01 -3.239615180063992739e-04 4.824125021696090698e-02 -9.063732624053955078e-02 -6.517565995454788208e-02 -1.053304076194763184e-01 9.244894608855247498e-03 -2.649277746677398682e-01 -2.593709528446197510e-01 2.160598188638687134e-01 -1.844459325075149536e-01 1.818436011672019958e-02 -2.262087166309356689e-02 -6.543342769145965576e-02 -1.265427619218826294e-01 -1.057388857007026672e-01 6.741030514240264893e-02 6.959899514913558960e-02 3.877848982810974121e-01 -8.400402963161468506e-03 -1.919663846492767334e-01 -8.600155264139175415e-02 -4.619717225432395935e-02 -3.588446080684661865e-01 1.743857115507125854e-01 1.190083026885986328e-01 5.660486593842506409e-02 -1.961098760366439819e-01 1.395085006952285767e-01 6.964595615863800049e-02 -1.861836463212966919e-01
-1.384289413690567017e-01 -3.348250389099121094e-01 -1.309919208288192749e-01 -3.749598562717437744e-01 5.437980964779853821e-02 1.211646944284439087e-02 -9.626004844903945923e-03 -2.449768036603927612e-01 3.051624894142150879e-01 8.110878989100456238e-03 -1.159448642283678055e-02 -1.187684014439582825e-02 -1.090469434857368469e-01 -2.930586412549018860e-02 1.728579849004745483e-01 -2.565786242485046387e-01 -2.170651853084564209e-01 -1.227920576930046082e-01 -3.032515570521354675e-02 -3.841839730739593506e-02 7.832728326320648193e-02 -8.333726972341537476e-02 -3.704514820128679276e-04 -4.049599468708038330e-01 -2.326936125755310059e-01 1.649796515703201294e-01 1.294061392545700073e-01 1.663483530282974243e-01 1.928480714559555054e-01 1.065749898552894592e-01 -1.044249683618545532e-01 1.376171708106994629e-01
1.046672165393829346e-01 -4.211643934249877930e-01 1.686361879110336304e-01 1.911361664533615112e-01 1.759926229715347290e-01 5.653132870793342590e-02 4.363692924380302429e-02 -1.753886044025421143e-01 -5.731099098920822144e-02 -1.216678991913795471e-01 -1.714503914117813110e-01 -1.638303697109222412e-01 -1.864647418260574341e-01 -3.274163231253623962e-02 2.595324628055095673e-02 -3.115626573562622070e-01 4.527705535292625427e-02 1.108336001634597778e-01 -4.309225454926490784e-02 1.759861558675765991e-01 -1.615597307682037354e-01 -1.925394125282764435e-02 9.128776937723159790e-02 -1.404207497835159302e-01 -1.245444640517234802e-01 3.327600955963134766e-01 -1.387582859024405479e-03 1.755400747060775757e-01 1.455951929092407227e-01 -3.478853702545166016e-01 2.074176669120788574e-01 1.672229915857315063e-01
-1.577060222625732422e-01 -2.380491644144058228e-01 -6.306628137826919556e-02 3.740205764770507812e-01 -8.779277652502059937e-02 -1.567421555519104004e-01 -6.023387238383293152e-02 -1.174665689468383789e-01 1.119214817881584167e-01 4.999381676316261292e-02 -2.130538225173950195e-01 -4.241585433483123779e-01 -2.420351505279541016e-01 1.201841607689857483e-01 1.586756110191345215e-01 -1.609519869089126587e-01 -1.451274007558822632e-01 4.129663482308387756e-02 7.194383442401885986e-02 2.957190573215484619e-02 -4.710231907665729523e-03 -2.802865207195281982e-02 -1.664479672908782959e-01 -2.573444545269012451e-01 -2.347155101597309113e-02 2.824670374393463135e-01 2.322092056274414062e-01 1.394830197095870972e-01 2.247269898653030396e-01 -1.337245851755142212e-01 3.889735415577888489e-02 1.152574792504310608e-01
-1.691976934671401978e-01 -1.173111647367477417e-01 2.893894016742706299e-01 1.366007328033447266e-01 2.374830842018127441e-01 -1.192081570625305176e-01 1.527893245220184326e-01 -1.888557672500610352e-01 -1.631568185985088348e-02 -1.292835026979446411e-01 9.183444082736968994e-02 -3.089447617530822754e-01 -1.629102975130081177e-01 -1.541874855756759644e-01 1.231697946786880493e-01 -2.177456915378570557e-01 3.268621116876602173e-02 5.513375997543334961e-02 -1.691177934408187866e-01 1.594044417142868042e-01 -1.281714290380477905e-01 -6.201524659991264343e-02 4.274879768490791321e-02 -2.065355479717254639e-01 -1.602151244878768921e-01 1.608190685510635376e-01 2.117637842893600464e-01 4.587111622095108032e-02 3.343925178050994873e-01 -2.985965609550476074e-01 2.319853603839874268e-01 1.251955330371856689e-01
3.004651367664337158e-01 -1.895441859960556030e-01 -3.219910562038421631e-01 -2.551753632724285126e-02 1.167250238358974457e-02 1.856963485479354858e-01 -6.200375035405158997e-02 6.427511572837829590e-03 -3.021358884871006012e-02 -2.525480091571807861e-02 -8.246949315071105957e-02 -2.442121058702468872e-01 -3.483015298843383789e-01 1.932113319635391235e-01 7.808873057365417480e-02 -5.779928341507911682e-02 5.356884375214576721e-02 -2.879638075828552246e-01 -5.170273780822753906e-01 2.653602361679077148e-01 -4.654173739254474640e-03 -5.472144857048988342e-02 -1.363842934370040894e-01 -1.333549767732620239e-01 -9.712066501379013062e-02 3.832580149173736572e-02 -2.596200071275234222e-02 1.382090151309967041e-01 6.868402939289808273e-03 1.848153397440910339e-02 1.213882956653833389e-02 2.729372121393680573e-02
-2.758418023586273193e-01 1.339753866195678711e-01 2.085806131362915039e-01 5.071859434247016907e-02 1.431291252374649048e-01 -2.176062762737274170e-01 -1.756216287612915039e-01 -6.108715757727622986e-02 6.462838500738143921e-02 -3.383908420801162720e-02 1.600705902092158794e-03 -1.669974029064178467e-01 -1.137487962841987610e-01 7.878044247627258301e-02 -1.478626728057861328e-01 -2.647787332534790039e-01 -2.799631655216217041e-01 -2.693380974233150482e-02 -3.565392494201660156e-01 1.450943350791931152e-01 1.082940697669982910e-01 -2.665712237358093262e-01 1.213872283697128296e-01 -2.699897885322570801e-01 1.751438155770301819e-02 -2.238065563142299652e-02 -2.212178707122802734e-02 3.982566297054290771e-01 -2.690742537379264832e-02 1.380867660045623779e-01 1.805872619152069092e-01 5.601803958415985107e-02
9.321101009845733643e-02 5.508206039667129517e-02 1.685253083705902100e-01 -3.298572823405265808e-02 1.414313167333602905e-01 -1.651649624109268188e-01 1.538029164075851440e-01 -2.198508381843566895e-01 3.833529949188232422e-01 -1.308061182498931885e-01 -1.142483875155448914e-01 -1.231551542878150940e-01 -1.454542130231857300e-01 1.719066947698593140e-01 3.676034137606620789e-02 -3.647975623607635498e-01 1.680011153221130371e-01 -1.389882862567901611e-01 -1.482403427362442017e-01 4.178201556205749512e-01 6.956759095191955566e-02 -5.864423513412475586e-02 1.034966632723808289e-01 -2.419627755880355835e-01 -3.413747251033782959e-01 2.658268809318542480e-02 -1.118895187973976135e-01 -9.894633665680885315e-03 9.143000096082687378e-02 -1.766385696828365326e-02 -2.646892145276069641e-02 -3.506804257631301880e-02
-6.229411810636520386e-02 -1.880162209272384644e-01 9.743193536996841431e-02 6.994004547595977783e-02 -3.577819839119911194e-02 -1.108725890517234802e-01 2.100141160190105438e-02 -3.259277045726776123e-01 2.856534719467163086e-01 7.048653066158294678e-02 -1.681945770978927612e-01 -4.187987744808197021e-02 -1.654383689165115356e-01 -8.485129475593566895e-02 -2.850874327123165131e-02 -1.117566004395484924e-01 -2.803985476493835449e-01 -1.124318987131118774e-01 -1.786964386701583862e-01 2.172224074602127075e-01 5.867229774594306946e-02 -2.913302779197692871e-01 -5.264183133840560913e-02 -3.553043305873870850e-01 -2.252863496541976929e-01 1.105127017945051193e-02 -1.522402763366699219e-01 2.290778607130050659e-01 -1.730919927358627319e-01 2.807756885886192322e-02 -2.659096419811248779e-01 -2.143902927637100220e-01
3.703917562961578369e-02 -1.232941448688507080e-01 6.815307587385177612e-02 1.234577372670173645e-01 7.401849329471588135e-02 -1.274048071354627609e-02 -1.987401396036148071e-01 -1.545683890581130981e-01 -1.775445789098739624e-02 -1.544549409300088882e-02 -2.335066944360733032e-01 -3.052110970020294189e-01 -3.274703621864318848e-01 2.588476240634918213e-01 1.538264006376266479e-01 -3.531676232814788818e-01 -8.745593577623367310e-02 -6.077327579259872437e-02 -1.857155859470367432e-01 1.032374426722526550e-01 2.258271537721157074e-02 -4.561230540275573730e-01 -7.242180407047271729e-02 -1.594801843166351318e-01 1.821210980415344238e-01 1.338340491056442261e-01 3.450197726488113403e-02 7.897219806909561157e-02 -5.763833969831466675e-02 2.314316779375076294e-01 5.384581163525581360e-02 -9.814349561929702759e-02
1.226075217127799988e-01 -3.033910691738128662e-01 1.244590058922767639e-02 2.126636505126953125e-01 7.065965235233306885e-02 -1.355237513780593872e-02 3.296842053532600403e-02 -4.884088933467864990e-01 -8.916793018579483032e-02 -1.890928298234939575e-01 7.711681723594665527e-02 -1.309015303850173950e-01 -1.358640491962432861e-01 6.105813384056091309e-02 2.107849270105361938e-01 -7.679333537817001343e-02 -9.525018930435180664e-02 1.905984729528427124e-01 -9.810107201337814331e-02 3.280220627784729004e-01 -5.088350176811218262e-02 -6.382709741592407227e-02 -1.793893724679946899e-01 -2.184375971555709839e-01 -2.615577541291713715e-02 1.183264553546905518e-01 1.489349901676177979e-01 7.747542113065719604e-02 2.896797098219394684e-02 -3.423206806182861328e-01 -4.621326178312301636e-02 2.263211309909820557e-01
-2.613837085664272308e-02 -2.748179137706756592e-01 -1.546698510646820068e-01 -2.738947048783302307e-02 -2.368016093969345093e-01 -1.580659449100494385e-01 -2.069868706166744232e-02 4.134451970458030701e-02 -1.468330174684524536e-01 -2.313777655363082886e-01 1.254510879516601562e-01 -2.820417284965515137e-01 -2.006209492683410645e-01 -7.091011106967926025e-02 -1.698335856199264526e-01 -7.867515832185745239e-02 -7.858852297067642212e-02 -1.508729755878448486e-01 -9.289526194334030151e-02 5.605567097663879395e-01 -1.160878166556358337e-01 1.613360196352005005e-01 8.010793477296829224e-03 -1.240273118019104004e-01 -3.242819011211395264e-01 1.109375134110450745e-01 2.522880584001541138e-02 1.164733916521072388e-01 -1.128251478075981140e-01 -1.799979992210865021e-02 -1.164755970239639282e-02 1.167376115918159485e-01
-3.258915990591049194e-02 -1.824055165052413940e-01 2.001925855875015259e-01 -2.131557762622833252e-01 5.045740399509668350e-03 4.994477331638336182e-02 -7.544252276420593262e-02 -2.208021283149719238e-01 1.301121860742568970e-01 5.192990973591804504e-02 -1.591895669698715210e-01 -1.513779461383819580e-01 -3.478065133094787598e-01 2.707197666168212891e-01 1.037643104791641235e-01 -2.883588671684265137e-01 4.281184822320938110e-02 -2.124643027782440186e-01 -3.637792766094207764e-01 2.515569925308227539e-01 -1.828310787677764893e-01 -6.320020556449890137e-02 -5.857941135764122009e-02 -1.826007217168807983e-01 -2.124613523483276367e-01 -1.899122595787048340e-01 1.636138707399368286e-01 1.021046265959739685e-01 1.057835966348648071e-01 -8.862506598234176636e-02 1.134504675865173340e-01 5.154005717486143112e-03
-4.231499135494232178e-02 -3.221583664417266846e-01 1.653065085411071777e-01 2.756810486316680908e-01 2.140317410230636597e-01 -2.592356316745281219e-02 3.369191288948059082e-02 -3.031451702117919922e-01 -4.846290219575166702e-03 -1.018669754266738892e-01 -1.540642827749252319e-01 -2.925390005111694336e-01 -1.640661209821701050e-01 1.709796041250228882e-01 1.102908924221992493e-01 -1.279300451278686523e-01 7.410981506109237671e-02 -1.663330383598804474e-02 -1.140342280268669128e-01 1.860317736864089966e-01 -2.417789697647094727e-01 -1.154892370104789734e-01 -5.594143643975257874e-02 -1.786041408777236938e-01 -1.188427209854125977e-01 1.746928095817565918e-01 6.180087849497795105e-02 1.031949743628501892e-01 2.547111213207244873e-01 -2.756123542785644531e-01 2.531236708164215088e-01 1.515279114246368408e-01
-1.393311768770217896e-01 -1.096739023923873901e-01 1.681290119886398315e-01 1.036252751946449280e-01 -3.487453758716583252e-01 -1.091415360569953918e-01 4.058847203850746155e-02 -2.374670803546905518e-01 -1.717890799045562744e-01 1.049705501645803452e-02 -3.847497329115867615e-02 -2.324757725000381470e-01 -2.402572929859161377e-01 9.857497364282608032e-02 1.690117865800857544e-01 7.029005140066146851e-02 -3.856240510940551758e-01 2.670489549636840820e-01 -1.516321301460266113e-01 1.272801011800765991e-01 -1.009929329156875610e-01 -2.180100791156291962e-02 2.507082931697368622e-02 -1.166840419173240662e-01 -2.064807862043380737e-01 -1.102434936910867691e-02 -1.746690571308135986e-01 2.126343548297882080e-01 3.786348998546600342e-01 -2.112817950546741486e-02 6.899306178092956543e-02 2.655510790646076202e-02
2.155811898410320282e-02 1.622622311115264893e-01 -8.504438400268554688e-02 -1.602665781974792480e-01 2.647676691412925720e-02 -2.144791781902313232e-01 -2.513754367828369141e-01 -6.074888259172439575e-02 3.724503219127655029e-01 -1.284024566411972046e-01 -1.554552763700485229e-01 -1.418967694044113159e-01 -2.584717571735382080e-01 4.758586734533309937e-02 1.381034553050994873e-01 -6.084607169032096863e-02 -1.872398704290390015e-01 -5.196231603622436523e-02 -3.536077737808227539e-01 2.159418016672134399e-01 3.457047045230865479e-01 -1.219015121459960938e-01 1.518711447715759277e-01 -2.766229808330535889e-01 -1.774471551179885864e-01 9.056588262319564819e-02 -2.593988738954067230e-02 2.775591798126697540e-02 -9.451001137495040894e-02 9.740275889635086060e-02 1.628835648298263550e-01 7.670205831527709961e-02
-6.666070222854614258e-02 -1.583724170923233032e-01 9.399329870939254761e-02 2.109272181987762451e-01 -2.109417170286178589e-01 -2.728737294673919678e-01 -1.450457572937011719e-01 -3.170875310897827148e-01 -1.883589848875999451e-02 6.968736648559570312e-03 -1.071327254176139832e-01 -9.826585650444030762e-02 -1.206312328577041626e-01 2.474655210971832275e-01 -8.041463047266006470e-02 -8.395658433437347412e-02 -2.075864225625991821e-01 -8.729370683431625366e-02 6.307868752628564835e-03 4.175529778003692627e-01 -2.053152769804000854e-01 -3.617636561393737793e-01 -2.465012371540069580e-01 -4.764904826879501343e-02 -2.042995989322662354e-01 1.971420086920261383e-02 -3.719213884323835373e-03 -2.744816057384014130e-02 2.125893831253051758e-01 -2.419552765786647797e-02 8.975783735513687134e-02 8.873200416564941406e-02
8.021651208400726318e-02 -1.295995414257049561e-01 3.471490144729614258e-01 1.745800524950027466e-01 2.939175069332122803e-01 1.148652508854866028e-01 7.471518591046333313e-03 -1.365356892347335815e-01 -1.357842981815338135e-01 -1.140242591500282288e-01 -1.173423528671264648e-01 1.811269521713256836e-01 -2.777674496173858643e-01 1.236278787255287170e-01 -1.230727359652519226e-01 -4.914752021431922913e-02 -2.974321246147155762e-01 -1.036147922277450562e-01 -1.027878895401954651e-01 8.030244149267673492e-03 8.083475381135940552e-02 -9.257457405328750610e-02 9.401532262563705444e-02 -1.800359934568405151e-01 -2.446662187576293945e-01 1.767044961452484131e-01 2.148259580135345459e-01 4.335390627384185791e-01 1.121237576007843018e-01 5.696647241711616516e-02 1.074914336204528809e-01 2.705198898911476135e-02
-1.301027089357376099e-01 -4.631057679653167725e-01 2.656532526016235352e-01 -5.040957033634185791e-02 -2.031687349081039429e-01 -4.286271706223487854e-02 -1.296094153076410294e-02 1.715716868638992310e-01 1.391533296555280685e-02 -1.207990795373916626e-01 1.267847120761871338e-01 -2.187269330024719238e-01 -4.943071678280830383e-02 -1.722613931633532047e-03 -1.819471120834350586e-01 2.833621948957443237e-02 -9.738328307867050171e-02 -1.070004254579544067e-01 4.177149385213851929e-02 3.246335089206695557e-01 -4.161600023508071899e-03 9.244048595428466797e-02 -4.117609187960624695e-02 -3.218134939670562744e-01 -1.897123157978057861e-01 2.990715801715850830e-01 -1.090999320149421692e-01 3.267787694931030273e-01 -2.717677503824234009e-02 -4.663470387458801270e-02 -8.574533462524414062e-02 1.069783642888069153e-01
-2.382652759552001953e-01 -3.048629164695739746e-01 1.005831360816955566e-01 -1.396669447422027588e-01 6.131773442029953003e-02 -2.314501553773880005e-01 -4.490850120782852173e-02 -2.223113775253295898e-01 -2.279886752367019653e-01 -9.554689377546310425e-02 9.828333556652069092e-02 -1.756673157215118408e-01 -2.729657292366027832e-01 7.736480981111526489e-02 1.416342258453369141e-01 -1.198380291461944580e-01 -1.406787037849426270e-01 1.980775892734527588e-01 4.509373381733894348e-02 2.192873209714889526e-01 -9.255413897335529327e-03 9.700779616832733154e-02 -4.318068176507949829e-02 1.195059567689895630e-01 -3.168916702270507812e-01 1.838025301694869995e-01 1.273735761642456055e-01 3.232382237911224365e-01 3.054675459861755371e-01 -6.934434175491333008e-02 1.941775344312191010e-02 8.460425585508346558e-02
8.914435654878616333e-02 -2.063615620136260986e-01 5.925707891583442688e-02 -1.493297219276428223e-01 -9.114918112754821777e-02 1.672718822956085205e-01 -9.233636409044265747e-02 1.460739523172378540e-01 1.168828681111335754e-01 -2.930683195590972900e-01 2.980543375015258789e-01 1.560016423463821411e-01 -3.021791204810142517e-02 -6.453660130500793457e-02 2.148680239915847778e-01 -1.468609571456909180e-01 -1.166826486587524414e-01 -4.209752008318901062e-02 -3.143749535083770752e-01 3.540241420269012451e-01 1.939457654953002930e-01 -4.906908795237541199e-02 2.471147775650024414e-01 -2.030460536479949951e-01 -2.953086197376251221e-01 1.248098388314247131e-01 -9.781911224126815796e-02 1.639409363269805908e-01 -9.094241075217723846e-03 1.210146993398666382e-01 -1.901022344827651978e-01 -1.978309592232108116e-03
-6.570722907781600952e-02 6.727407127618789673e-02 1.436019241809844971e-01 -3.658646941184997559e-01 4.264468327164649963e-02 5.242863669991493225e-02 -2.249790877103805542e-01 -1.277705132961273193e-01 5.920809507369995117e-02 -1.435693353414535522e-01 -2.582397460937500000e-01 -2.347563505172729492e-01 -1.614794731140136719e-01 1.957770884037017822e-01 3.151814341545104980e-01 7.747317850589752197e-02 -7.110692560672760010e-02 -1.539399027824401855e-01 -2.071618139743804932e-01 3.079753220081329346e-01 8.664026111364364624e-02 -8.051375858485698700e-03 -4.688436165452003479e-02 -3.328017592430114746e-01 -1.050471663475036621e-01 1.422119233757257462e-02 -4.597655311226844788e-02 1.731459945440292358e-01 6.444782763719558716e-02 9.967364370822906494e-02 -2.690614163875579834e-01 1.806939989328384399e-01
-2.148992419242858887e-01 3.957189992070198059e-02 1.437983065843582153e-01 1.986653059720993042e-01 1.046952009201049805e-01 -1.005392298102378845e-01 -1.645635962486267090e-01 -1.161886528134346008e-01 1.295912712812423706e-01 1.380613297224044800e-01 -4.053411260247230530e-02 -2.905036509037017822e-01 -8.434567600488662720e-02 1.124910339713096619e-01 -1.560384184122085571e-01 -1.797411888837814331e-01 6.862357258796691895e-02 -1.703654974699020386e-01 -3.889393806457519531e-01 2.705644369125366211e-01 5.282373167574405670e-03 -1.523587703704833984e-01 -1.098101139068603516e-01 -9.221720695495605469e-02 -2.061461061239242554e-01 2.167193442583084106e-01 -1.429984569549560547e-01 1.038687750697135925e-01 2.465576231479644775e-01 -2.568046748638153076e-01 9.033771604299545288e-02 -2.729940414428710938e-01
-9.933415055274963379e-02 -1.826804131269454956e-01 -4.285855591297149658e-02 1.935087591409683228e-01 1.399584263563156128e-01 9.565915912389755249e-02 1.380984298884868622e-02 -4.284697473049163818e-01 -4.716220870614051819e-02 5.433767288923263550e-02 -1.185121089220046997e-01 -1.743193566799163818e-01 -1.791950166225433350e-01 6.452603638172149658e-02 2.359702289104461670e-01 2.242783457040786743e-02 -7.509864121675491333e-02 1.507378220558166504e-01 6.172412261366844177e-02 3.177997171878814697e-01 7.565570622682571411e-02 -2.748154103755950928e-02 2.145526856184005737e-01 -1.766838878393173218e-01 -9.330783039331436157e-02 3.440822660923004150e-01 2.500375211238861084e-01 1.990488916635513306e-01 1.036479100584983826e-01 -1.607412397861480713e-01 2.309977263212203979e-01 1.637599170207977295e-01
9.147591772489249706e-04 1.721788384020328522e-02 2.124971598386764526e-01 -1.663672775030136108e-01 6.868214905261993408e-02 1.576325148344039917e-01 -2.271665073931217194e-02 -9.081123769283294678e-02 2.910864949226379395e-01 -1.247628927230834961e-01 -1.218957230448722839e-01 -2.351059913635253906e-01 -1.203457042574882507e-01 -4.039441421627998352e-02 2.692470550537109375e-01 -1.834583282470703125e-01 -6.389093399047851562e-02 -3.251778185367584229e-01 -5.838337168097496033e-02 1.941909193992614746e-01 1.628350764513015747e-01 -1.446427255868911743e-01 -7.605899125337600708e-02 -3.568246066570281982e-01 -2.990301847457885742e-01 -6.229289248585700989e-02 -4.898964613676071167e-02 4.009219110012054443e-01 -5.453950166702270508e-02 2.313282899558544159e-02 -4.233975708484649658e-02 -5.116930976510047913e-02
-1.236880123615264893e-01 4.853114951401948929e-03 1.474905312061309814e-01 -9.606894105672836304e-02 7.091094553470611572e-02 4.271038249135017395e-02 -1.196181699633598328e-01 -1.720823198556900024e-01 3.552069067955017090e-01 3.133721277117729187e-02 -9.373465180397033691e-02 -1.456536501646041870e-01 -8.801019191741943359e-02 3.028206825256347656e-01 2.269037365913391113e-01 -1.206257417798042297e-01 -1.882792711257934570e-01 1.292966585606336594e-02 -5.489033833146095276e-02 4.436273574829101562e-01 4.467870667576789856e-02 9.764233604073524475e-03 -1.470537483692169189e-01 -2.389962226152420044e-01 -3.080715239048004150e-01 -4.869741573929786682e-02 -9.113801643252372742e-03 1.179506555199623108e-01 2.537803053855895996e-01 1.659615188837051392e-01 -1.415444314479827881e-01 2.018841803073883057e-01
-9.979309141635894775e-02 3.484948351979255676e-02 1.130890250205993652e-01 6.989923864603042603e-02 -2.649238705635070801e-01 1.517681032419204712e-01 -8.774343878030776978e-02 2.335312403738498688e-02 3.401704430580139160e-01 -3.179626464843750000e-01 -4.925777763128280640e-02 8.274184167385101318e-02 -3.844373568426817656e-04 -7.412447780370712280e-02 2.205979526042938232e-01 -1.473603248596191406e-01 -2.742998600006103516e-01 6.187537312507629395e-02 -2.896712124347686768e-01 2.345143407583236694e-01 2.106549218297004700e-03 -2.260236293077468872e-01 2.789465785026550293e-01 -1.220621243119239807e-01 -2.449780106544494629e-01 1.914767622947692871e-01 2.548216283321380615e-01 -6.243214756250381470e-02 -2.380266226828098297e-02 -5.092233791947364807e-02 -5.037556216120719910e-02 -1.863977015018463135e-01
-1.046819761395454407e-01 -1.629456281661987305e-01 -9.786493144929409027e-03 1.165343746542930603e-01 3.032590746879577637e-01 -2.518037892878055573e-02 -6.149314343929290771e-02 -1.268556565046310425e-01 3.037285208702087402e-01 5.451832711696624756e-02 2.747751586139202118e-02 -3.644090294837951660e-01 -9.085835516452789307e-02 1.466033309698104858e-01 -2.208683788776397705e-01 -2.474421635270118713e-02 -9.390335530042648315e-02 -1.158470138907432556e-01 -3.211561441421508789e-01 4.026965796947479248e-01 -1.971386745572090149e-02 -6.429047882556915283e-02 -1.728089302778244019e-01 -2.797710299491882324e-01 -4.674454405903816223e-02 -1.131358742713928223e-01 -5.563085153698921204e-02 1.305378675460815430e-01 1.359414309263229370e-01 -2.560568451881408691e-01 7.498540729284286499e-02 -5.862240493297576904e-02
-1.388396024703979492e-01 -1.498298346996307373e-01 -5.187138170003890991e-02 -2.382041141390800476e-02 -2.868252992630004883e-01 -4.134162515401840210e-02 -5.419109016656875610e-02 6.562794744968414307e-02 -2.224704921245574951e-01 -1.290962398052215576e-01 2.534821927547454834e-01 -3.432521522045135498e-01 -1.562078446149826050e-01 -1.557401567697525024e-01 6.436147540807723999e-02 -6.223939731717109680e-02 -1.435605287551879883e-01 1.678899079561233521e-01 3.247865289449691772e-02 4.233405888080596924e-01 -1.817117095924913883e-03 3.823107853531837463e-02 1.479926258325576782e-01 -1.973660439252853394e-01 -3.347902595996856689e-01 1.199101954698562622e-01 1.999076306819915771e-01 1.783338040113449097e-01 -2.202618867158889771e-01 4.265263304114341736e-02 1.032731980085372925e-01 -9.094547480344772339e-02
-2.804948389530181885e-02 -3.724827989935874939e-02 2.701807767152786255e-03 -9.259191900491714478e-02 1.772391498088836670e-01 3.774376213550567627e-02 2.577714808285236359e-02 -8.760423958301544189e-02 8.916427195072174072e-02 -3.811022341251373291e-01 -3.137604892253875732e-01 5.761183425784111023e-02 -2.879770994186401367e-01 -7.816410809755325317e-02 5.025571212172508240e-03 -3.587118536233901978e-02 -4.670080542564392090e-02 -3.733185306191444397e-02 -8.626635186374187469e-03 2.830488085746765137e-01 1.091843470931053162e-01 -7.278014719486236572e-02 -1.844639927148818970e-01 -1.651222705841064453e-01 -3.057571649551391602e-01 1.857739090919494629e-01 3.361007198691368103e-02 6.310158222913742065e-02 1.080963611602783203e-01 -1.025635674595832825e-01 4.770045578479766846e-01 2.400774210691452026e-01
-1.229809001088142395e-01 -2.563477158546447754e-01 2.708942890167236328e-01 -1.120208799839019775e-01 -1.882622204720973969e-02 -1.778607815504074097e-02 1.012824550271034241e-01 -2.307424396276473999e-01 4.288036376237869263e-03 -9.239338338375091553e-02 4.128605127334594727e-02 2.505231462419033051e-02 -6.932474672794342041e-02 -1.618681550025939941e-01 1.367608178406953812e-02 -8.806832879781723022e-02 -1.194911375641822815e-01 1.629195362329483032e-01 -1.678346991539001465e-01 3.762944936752319336e-01 -2.714480161666870117e-01 1.130772456526756287e-01 -2.452504262328147888e-02 -5.601315945386886597e-02 -3.296821415424346924e-01 1.226496249437332153e-01 3.182081133127212524e-02 3.991014957427978516e-01 1.449533998966217041e-01 -2.255300879478454590e-01 3.346383944153785706e-02 -2.477930784225463867e-01
5.163171142339706421e-02 1.385823637247085571e-01 -1.273356974124908447e-01 -1.253318637609481812e-01 -1.354742795228958130e-01 -4.901524260640144348e-02 -1.132755205035209656e-01 -3.869500011205673218e-02 -7.072707265615463257e-02 6.134858727455139160e-02 -8.370081335306167603e-02 -4.172219932079315186e-01 -2.495365440845489502e-01 -9.491362422704696655e-02 8.294296264648437500e-02 1.063569262623786926e-01 -1.094635426998138428e-01 -1.402976512908935547e-01 -3.240710198879241943e-01 4.230758845806121826e-01 7.696367800235748291e-02 -2.164771109819412231e-01 5.011121183633804321e-02 -9.545861184597015381e-02 -3.438845276832580566e-01 -1.907531917095184326e-01 -1.658345945179462433e-02 1.248171478509902954e-01 -1.395741999149322510e-01 -1.357670128345489502e-01 1.454421728849411011e-01 -1.488387137651443481e-01
-1.437943428754806519e-01 -4.120745658874511719e-01 -1.026883199810981750e-01 -2.121523208916187286e-02 -2.649521827697753906e-01 -1.273320615291595459e-01 -1.649189367890357971e-02 -5.089481174945831299e-02 -3.484272956848144531e-02 -2.888020873069763184e-02 4.526264965534210205e-02 -2.305941730737686157e-01 -1.979079246520996094e-01 -5.995901301503181458e-02 -1.923838555812835693e-01 -1.084733828902244568e-01 -6.261090748012065887e-03 2.410533279180526733e-02 -2.052541673183441162e-01 4.491458833217620850e-01 -9.126396477222442627e-02 1.553207784891128540e-01 -1.443884521722793579e-01 -2.362476140260696411e-01 -2.765906453132629395e-01 2.152963429689407349e-01 -4.675819724798202515e-02 3.458647802472114563e-02 -1.575132012367248535e-01 2.036126554012298584e-01 1.131270676851272583e-01 3.919784352183341980e-02
7.337979972362518311e-02 -5.462801828980445862e-02 -1.860830783843994141e-01 -2.696114219725131989e-02 1.358071267604827881e-01 6.709142122417688370e-03 -3.842928633093833923e-02 2.260901965200901031e-02 3.857938572764396667e-02 -1.603029519319534302e-01 -1.666755974292755127e-01 3.319700807332992554e-02 -1.374041587114334106e-01 1.033772155642509460e-01 -6.137352064251899719e-02 -4.104080423712730408e-02 3.026248812675476074e-01 1.794835031032562256e-01 -1.226075887680053711e-01 2.787705659866333008e-01 -6.963373720645904541e-02 -2.337814122438430786e-01 5.125626549124717712e-02 -1.756606549024581909e-01 -3.037291467189788818e-01 4.048292338848114014e-01 -9.916821867227554321e-02 3.237232863903045654e-01 2.330030351877212524e-01 -1.965929567813873291e-02 3.281545341014862061e-01 4.533264786005020142e-02
-1.469678580760955811e-01 6.189475953578948975e-02 9.432291239500045776e-02 -1.870601028203964233e-01 1.990411430597305298e-01 -1.513678207993507385e-02 -1.968135237693786621e-01 -1.219308152794837952e-01 1.993512548506259918e-02 -1.843729615211486816e-01 -5.921046808362007141e-02 -2.339427024126052856e-01 -1.181186512112617493e-01 3.278051689267158508e-02 -2.702727541327476501e-02 -3.854844868183135986e-01 -7.699042558670043945e-02 -2.930309623479843140e-03 -3.569638431072235107e-01 1.766123175621032715e-01 1.692993938922882080e-01 -3.601426482200622559e-01 -1.421611160039901733e-01 -3.188536763191223145e-01 9.497840702533721924e-02 -9.932276792824268341e-03 1.352965533733367920e-01 2.265364825725555420e-01 -6.014589220285415649e-02 4.548195376992225647e-02 2.228798270225524902e-01 -3.677066788077354431e-02
1.137371584773063660e-01 -1.397447437047958374e-01 -2.220316678285598755e-01 -8.448217809200286865e-02 2.788287103176116943e-01 -1.224037855863571167e-01 8.975464105606079102e-02 5.838820943608880043e-04 1.518030930310487747e-02 2.007080763578414917e-01 -3.902688995003700256e-02 -1.172089576721191406e-01 -1.755748689174652100e-01 8.651015377836301923e-06 4.410606920719146729e-01 -8.014743030071258545e-02 -7.069379091262817383e-02 1.418847441673278809e-01 -2.576694488525390625e-01 3.329145014286041260e-01 -1.735904365777969360e-01 -2.002040296792984009e-01 -2.522611059248447418e-02 -1.550774723291397095e-01 -1.644251793622970581e-01 5.004749167710542679e-03 2.147666513919830322e-01 2.078008353710174561e-01 1.760433465242385864e-01 -1.891887784004211426e-01 1.151255965232849121e-01 -1.705761700868606567e-01
-3.573321998119354248e-01 -1.339122951030731201e-01 1.252148598432540894e-01 2.239730954170227051e-01 1.001828685402870178e-01 -9.990940988063812256e-02 1.584023535251617432e-01 -2.870146334171295166e-01 2.636651396751403809e-01 -2.062587141990661621e-01 8.596140146255493164e-02 -8.079446107149124146e-02 -2.938674688339233398e-01 -1.952367089688777924e-02 2.313336916267871857e-02 1.297355443239212036e-02 -7.221626490354537964e-02 -5.335074663162231445e-02 -1.758797280490398407e-02 2.521758973598480225e-01 -1.970709562301635742e-01 -2.971255779266357422e-01 6.430955138057470322e-03 -4.572324082255363464e-02 -1.521459817886352539e-01 2.691347002983093262e-01 -1.939435862004756927e-02 2.340921610593795776e-01 2.362840026617050171e-01 -1.329664140939712524e-01 5.302986502647399902e-02 1.390461176633834839e-01
-1.211265772581100464e-01 -2.054062634706497192e-01 -7.020044606178998947e-03 6.510712206363677979e-02 1.151282265782356262e-01 -1.239728778600692749e-01 -1.191396787762641907e-01 -3.089293837547302246e-01 9.686936438083648682e-02 2.061173915863037109e-01 -9.677061438560485840e-02 -2.179379463195800781e-01 -2.459654659032821655e-01 1.548403203487396240e-01 1.961576789617538452e-01 -2.833518981933593750e-01 -2.961385548114776611e-01 -7.313732057809829712e-02 -7.881451398134231567e-02 3.152103424072265625e-01 6.154835224151611328e-02 -3.629029095172882080e-01 3.298764675855636597e-02 9.163696318864822388e-02 -2.154338806867599487e-01 1.051688939332962036e-02 -5.921292304992675781e-02 7.558382302522659302e-02 1.267368048429489136e-01 2.377767115831375122e-01 9.773597866296768188e-02 -8.450181782245635986e-02
5.455343425273895264e-02 3.171959891915321350e-02 1.663426905870437622e-01 1.080174595117568970e-01 2.692270651459693909e-02 3.850560635328292847e-02 -1.698974706232547760e-02 1.161435022950172424e-01 -2.547141350805759430e-02 -6.526482105255126953e-02 3.441595137119293213e-01 -1.653124094009399414e-01 -3.060595691204071045e-01 -4.623298048973083496e-01 8.321878314018249512e-02 -2.145386189222335815e-01 4.424924030900001526e-02 4.835275933146476746e-03 -1.463822126388549805e-01 2.857226133346557617e-01 1.044585332274436951e-01 -1.122296527028083801e-01 -1.113926395773887634e-01 -1.998145133256912231e-01 -2.222647070884704590e-01 1.432603448629379272e-01 2.319713234901428223e-01 8.545575290918350220e-02 3.199972510337829590e-01 2.125807339325547218e-03 -7.087171822786331177e-02 -1.014252156019210815e-01
9.188358485698699951e-02 -2.295651733875274658e-01 -5.966480448842048645e-02 -2.086369842290878296e-01 2.830938696861267090e-01 5.618576332926750183e-02 -4.129568636417388916e-01 9.366850554943084717e-02 8.140840381383895874e-02 -8.861630409955978394e-02 -1.113055720925331116e-01 -2.484165728092193604e-01 -1.213786974549293518e-01 -4.538213834166526794e-02 -2.131163515150547028e-02 -1.040369793772697449e-01 -2.647840976715087891e-01 -1.999677121639251709e-01 -3.773387372493743896e-01 1.564172357320785522e-01 -1.140885874629020691e-01 -5.869387462735176086e-02 -9.705818444490432739e-02 -2.287327796220779419e-01 -3.201562166213989258e-01 4.638066142797470093e-02 -1.248086541891098022e-01 5.147749558091163635e-02 1.529297828674316406e-01 6.298447400331497192e-02 -6.441911309957504272e-02 5.459135770797729492e-02
-1.920812129974365234e-01 -1.058532739989459515e-03 5.182064697146415710e-02 -7.500375062227249146e-02 2.023317478597164154e-02 -1.431266660802066326e-03 9.744973480701446533e-02 -2.013947963714599609e-01 -7.183073461055755615e-02 6.453178077936172485e-02 1.169734373688697815e-01 -2.467579394578933716e-01 -1.124532744288444519e-01 -8.910414576530456543e-02 2.265496701002120972e-01 -2.730357050895690918e-01 -1.663894653320312500e-01 -1.744853146374225616e-02 4.903221502900123596e-02 3.476293385028839111e-01 -1.996334046125411987e-01 -2.867982983589172363e-01 1.093109920620918274e-01 -4.516857564449310303e-01 2.962137944996356964e-02 3.085256554186344147e-03 -1.740815192461013794e-01 1.428353786468505859e-01 -6.531719863414764404e-02 3.179916739463806152e-01 -2.780127711594104767e-02 1.640219092369079590e-01
-1.434895396232604980e-01 -2.699506878852844238e-01 -1.746641844511032104e-01 9.526805579662322998e-02 -2.388756126165390015e-01 -1.722056418657302856e-02 1.424233466386795044e-01 1.065285596996545792e-02 -1.044659391045570374e-01 -2.316754162311553955e-01 1.610507071018218994e-01 -4.249826669692993164e-01 -2.012460306286811829e-02 6.072808802127838135e-02 1.593552827835083008e-01 7.137352600693702698e-03 -3.115276247262954712e-02 2.311727032065391541e-03 1.477972567081451416e-01 3.927955925464630127e-01 9.814322739839553833e-02 -1.306195836514234543e-02 3.492326661944389343e-02 -3.444386646151542664e-02 -4.180803596973419189e-01 1.868502348661422729e-01 1.883674860000610352e-01 1.285070776939392090e-01 -5.215966701507568359e-02 7.353483140468597412e-02 1.680770814418792725e-01 3.362213075160980225e-02
-2.050751820206642151e-02 -1.421227753162384033e-01 -4.230448231101036072e-02 2.092481106519699097e-01 -3.166674375534057617e-01 -6.707372516393661499e-02 4.240355268120765686e-02 -5.212249606847763062e-02 -2.697574496269226074e-01 -3.848594054579734802e-02 6.805534660816192627e-02 -2.175059616565704346e-01 -2.221860364079475403e-02 1.355597376823425293e-01 4.111759364604949951e-01 -1.312253922224044800e-01 4.317259415984153748e-02 1.191027835011482239e-01 -4.087823256850242615e-02 3.667774200439453125e-01 1.744353026151657104e-01 -3.463101387023925781e-01 1.392328739166259766e-01 -3.363830447196960449e-01 -2.193487584590911865e-01 -6.383893638849258423e-02 -4.415908083319664001e-02 3.386784717440605164e-02 -3.329449519515037537e-02 -1.691660657525062561e-02 2.531004697084426880e-02 -2.649981901049613953e-02
-1.474972218275070190e-01 -2.864652872085571289e-01 3.317781686782836914e-01 7.058221846818923950e-02 -1.843765377998352051e-02 -1.595887392759323120e-01 2.924097478389739990e-01 -1.956541687250137329e-01 -1.818100810050964355e-01 1.819804124534130096e-02 -1.651798002421855927e-02 -1.590812355279922485e-01 -3.464880287647247314e-01 6.503877043724060059e-02 1.508483886718750000e-01 -3.071332350373268127e-02 -3.148549050092697144e-02 4.981735721230506897e-02 -2.289779037237167358e-01 2.693825364112854004e-01 1.057742014527320862e-01 -4.606241360306739807e-02 -2.089173644781112671e-01 -2.360891550779342651e-02 -2.024951130151748657e-01 9.852479398250579834e-02 4.288043081760406494e-02 2.583789229393005371e-01 -7.498748600482940674e-02 -3.305206298828125000e-01 2.517082355916500092e-02 6.154492497444152832e-02
3.333899676799774170e-01 -3.142040073871612549e-01 -3.929380699992179871e-02 8.479340374469757080e-02 5.813281517475843430e-03 1.155701950192451477e-01 -4.166962578892707825e-02 8.886248618364334106e-02 7.770922034978866577e-02 1.115189865231513977e-02 1.107548847794532776e-01 -9.999117255210876465e-02 -4.133581519126892090e-01 1.988972574472427368e-01 7.935218513011932373e-02 -6.391823291778564453e-02 -3.351937606930732727e-02 -1.231334432959556580e-01 -7.999096065759658813e-02 2.667738199234008789e-01 1.748152822256088257e-01 3.267653658986091614e-02 1.394815891981124878e-01 -2.941212058067321777e-01 1.500650048255920410e-01 -1.907089352607727051e-02 -1.006482765078544617e-01 2.068788558244705200e-01 1.305525749921798706e-01 -3.421681821346282959e-01 -1.452027703635394573e-03 2.602970004081726074e-01
-4.352584853768348694e-02 -2.961073219776153564e-01 -1.230387091636657715e-01 -7.776812463998794556e-02 -2.916840016841888428e-01 -1.159507855772972107e-01 -1.696883514523506165e-02 -5.909134447574615479e-02 -2.021184265613555908e-01 -1.627269238233566284e-01 9.489108622074127197e-02 -2.354889065027236938e-01 -1.410733759403228760e-01 -1.841821148991584778e-02 -1.567399054765701294e-01 -1.575338244438171387e-01 -7.770337909460067749e-02 -6.997917592525482178e-02 -9.055970236659049988e-03 5.106830000877380371e-01 -1.688167899847030640e-01 1.514593660831451416e-01 7.495263707824051380e-04 -1.924191117286682129e-01 -3.165421187877655029e-01 1.513646095991134644e-01 5.014955997467041016e-02 1.717985868453979492e-01 -1.334865838289260864e-01 1.846217960119247437e-01 1.329122781753540039e-01 2.304308116436004639e-02
3.234916627407073975e-01 -2.674806118011474609e-01 1.543857157230377197e-01 3.014705516397953033e-02 -1.915091425180435181e-01 -1.360836178064346313e-01 2.064788639545440674e-01 -1.726408004760742188e-01 1.426435112953186035e-01 -2.174454927444458008e-02 4.229598119854927063e-02 -2.418755292892456055e-01 4.386211279779672623e-03 -1.792096495628356934e-01 8.774325251579284668e-02 -1.544231176376342773e-01 -6.897345185279846191e-02 -2.304593771696090698e-01 -1.922898441553115845e-01 -1.088616903871297836e-02 -2.406970858573913574e-01 -2.641976773738861084e-01 1.286129951477050781e-01 -9.237556904554367065e-02 -3.387517929077148438e-01 2.227896004915237427e-01 1.867584735155105591e-01 8.928856998682022095e-02 2.512521743774414062e-01 5.708165117539465427e-04 -8.680992573499679565e-02 -3.100796416401863098e-02
-1.064441353082656860e-01 -2.975802719593048096e-01 -1.847221404314041138e-01 3.735444508492946625e-03 -2.670773863792419434e-01 -9.319544583559036255e-02 4.618436563760042191e-03 -4.073280841112136841e-02 -1.246622875332832336e-01 -5.072874203324317932e-02 1.914365403354167938e-02 -2.569304406642913818e-01 -1.822338700294494629e-01 -1.168889179825782776e-01 -2.074259519577026367e-01 -1.986818462610244751e-01 -1.030809283256530762e-01 9.556272625923156738e-02 -2.762778997421264648e-01 3.981882631778717041e-01 -4.831829294562339783e-02 3.046995401382446289e-01 -6.024111807346343994e-02 -1.765264868736267090e-01 -2.520895302295684814e-01 1.610694825649261475e-01 1.832579821348190308e-02 1.077351272106170654e-01 -8.083711378276348114e-03 2.277610749006271362e-01 8.912477642297744751e-03 1.798713058233261108e-01
8.723192662000656128e-02 -4.766464233398437500e-02 2.449505403637886047e-02 1.588683873414993286e-01 1.677763760089874268e-01 -1.354299783706665039e-01 -1.569276750087738037e-01 -1.233714297413825989e-01 5.561023950576782227e-02 -7.959510385990142822e-02 -2.040756791830062866e-01 1.647571474313735962e-01 -1.101423799991607666e-01 -6.822779029607772827e-02 2.032575160264968872e-01 -7.617945969104766846e-02 -6.987451761960983276e-02 -6.430164724588394165e-02 -2.826746404170989990e-01 1.404579877853393555e-01 2.462964802980422974e-01 -1.353926397860050201e-02 9.555920213460922241e-02 -2.927496731281280518e-01 -3.750438392162322998e-01 5.226959586143493652e-01 -6.884469091892242432e-02 -6.442271173000335693e-02 1.722242124378681183e-02 -1.923300474882125854e-01 1.020542383193969727e-01 3.206766769289970398e-02
4.426635801792144775e-03 -2.360484451055526733e-01 1.350867301225662231e-01 3.285399079322814941e-01 1.901726424694061279e-01 9.661936759948730469e-02 7.261941581964492798e-02 3.133541718125343323e-02 1.095334663987159729e-01 -1.266568154096603394e-01 -6.113924831151962280e-02 -1.699462831020355225e-01 -4.251613020896911621e-01 3.224564716219902039e-02 3.457457721233367920e-01 -3.016305267810821533e-01 -1.534556001424789429e-01 -2.277030050754547119e-01 1.600023210048675537e-01 1.110749244689941406e-01 1.643605381250381470e-01 -9.230903349816799164e-03 3.272156231105327606e-03 -1.361045390367507935e-01 -2.848288416862487793e-01 -5.835419893264770508e-02 1.378520727157592773e-01 -9.596390277147293091e-02 4.672594368457794189e-02 -1.866511553525924683e-01 1.251578237861394882e-02 6.664977222681045532e-02
-8.243486285209655762e-02 1.520939916372299194e-02 2.610775828361511230e-01 -9.359849244356155396e-02 2.170164585113525391e-01 -4.471211694180965424e-03 -6.367496401071548462e-02 -2.753967605531215668e-02 1.302437782287597656e-01 4.858343303203582764e-02 2.689843252301216125e-02 -3.077836036682128906e-01 -2.225675880908966064e-01 1.723640412092208862e-01 1.624157726764678955e-01 -4.313120841979980469e-01 -9.205140173435211182e-02 -1.317037343978881836e-01 -1.389067471027374268e-01 4.546671509742736816e-01 1.915901303291320801e-01 -8.085411787033081055e-02 4.673546180129051208e-02 5.361794680356979370e-02 -6.018684059381484985e-02 1.320716738700866699e-01 -1.883553564548492432e-01 1.466192007064819336e-01 1.631744801998138428e-01 1.909303665161132812e-01 3.968206048011779785e-02 1.218769028782844543e-01
6.267955154180526733e-02 1.808513142168521881e-02 4.152086377143859863e-02 5.886507034301757812e-02 2.563075423240661621e-01 -1.216797530651092529e-01 -1.321488022804260254e-01 -1.076647117733955383e-01 -7.409738749265670776e-02 -3.817604482173919678e-01 -1.518078893423080444e-01 -1.450686603784561157e-01 -1.249904930591583252e-01 -5.622287467122077942e-02 1.029444113373756409e-01 -1.252126321196556091e-02 -1.453195419162511826e-02 -2.570289559662342072e-02 2.014571800827980042e-02 2.386477589607238770e-01 -2.749632894992828369e-01 -1.480025947093963623e-01 -9.525262564420700073e-02 -6.913062930107116699e-02 -2.963342964649200439e-01 3.391286134719848633e-01 -2.210011184215545654e-01 1.631669998168945312e-01 2.834928929805755615e-01 -2.021584212779998779e-01 2.898910045623779297e-01 -5.466666445136070251e-02
-9.618677198886871338e-02 -2.598965764045715332e-01 5.390778183937072754e-02 1.408037543296813965e-01 3.385849297046661377e-01 4.850023984909057617e-02 1.580409705638885498e-01 -2.708296291530132294e-02 2.003490626811981201e-01 -6.175783276557922363e-02 6.586459465324878693e-03 -2.278365790843963623e-01 -2.718037068843841553e-01 3.176047280430793762e-02 3.653910458087921143e-01 2.238065749406814575e-02 -2.179544419050216675e-01 -1.324710547924041748e-01 -3.130350708961486816e-01 2.755408287048339844e-01 -4.305538535118103027e-02 1.541558802127838135e-01 1.350704580545425415e-01 -1.299422085285186768e-01 -1.597715467214584351e-01 5.722533538937568665e-02 2.036342471837997437e-01 1.825521513819694519e-02 6.286785006523132324e-02 4.512870684266090393e-02 1.240670680999755859e-01 -2.475210130214691162e-01
3.216952085494995117e-02 -3.937289118766784668e-01 -1.500654667615890503e-01 1.311777681112289429e-01 2.097310274839401245e-01 7.688387483358383179e-02 -1.404655426740646362e-01 -1.600988581776618958e-02 2.671795785427093506e-01 -9.507908672094345093e-02 -1.280107796192169189e-01 1.132643297314643860e-01 -3.256407976150512695e-01 1.177230700850486755e-01 1.790071576833724976e-01 -3.720809146761894226e-02 -2.676552906632423401e-02 -2.168074399232864380e-01 -3.416088521480560303e-01 1.945033669471740723e-01 -6.193974986672401428e-02 -2.703569270670413971e-02 2.978502511978149414e-01 -3.713904917240142822e-01 4.059503227472305298e-02 4.531147330999374390e-02 6.743940711021423340e-02 1.521402597427368164e-01 6.339370459318161011e-02 3.540909290313720703e-02 -2.519028261303901672e-02 -2.439489029347896576e-02
-4.073378816246986389e-02 -3.386874496936798096e-01 2.087155357003211975e-02 -2.304004505276679993e-02 1.760967820882797241e-02 -2.546702325344085693e-02 1.756685972213745117e-01 -3.658147156238555908e-02 5.409182980656623840e-02 -3.966469783335924149e-03 -5.075372382998466492e-02 8.732474595308303833e-02 -1.863687187433242798e-01 7.765859365463256836e-02 2.089443802833557129e-01 3.726394148543477058e-03 -2.508994638919830322e-01 1.784399002790451050e-01 -8.871151506900787354e-02 5.283909291028976440e-02 2.839857339859008789e-01 8.804909884929656982e-02 1.342166066169738770e-01 -4.068534672260284424e-01 -2.406966537237167358e-01 3.863198757171630859e-01 -1.740132570266723633e-01 -7.708910107612609863e-02 7.540167123079299927e-02 3.307641744613647461e-01 1.926209405064582825e-02 1.251781731843948364e-01
7.549703866243362427e-02 -1.595992147922515869e-01 -2.566796839237213135e-01 9.576901793479919434e-02 -2.006825655698776245e-01 3.512898087501525879e-01 -1.276682615280151367e-01 -1.199372205883264542e-02 1.293774545192718506e-01 -3.029913902282714844e-01 1.262523978948593140e-01 2.591853030025959015e-02 -9.813982993364334106e-02 1.278402060270309448e-01 1.553198229521512985e-02 1.546318233013153076e-01 -2.614659667015075684e-01 -1.006385833024978638e-01 -2.520155310630798340e-01 2.305671721696853638e-01 4.213831573724746704e-02 -1.773211658000946045e-01 1.487428545951843262e-01 -2.588173151016235352e-01 -1.072542369365692139e-01 3.067783080041408539e-02 1.034121960401535034e-01 2.657284140586853027e-01 2.395675033330917358e-01 1.206037476658821106e-01 2.152855545282363892e-01 9.401881694793701172e-02
-1.694264113903045654e-01 -2.423057556152343750e-01 -1.159955710172653198e-01 6.442367099225521088e-03 -2.614033520221710205e-01 -1.472716219723224640e-02 6.203540414571762085e-02 1.769276261329650879e-01 -2.410089373588562012e-01 -1.218563243746757507e-01 2.670690417289733887e-01 -2.026211768388748169e-01 -2.419210225343704224e-01 1.346508227288722992e-02 1.377162188291549683e-01 -2.801872491836547852e-01 -7.216074317693710327e-02 -1.195872668176889420e-02 2.799296565353870392e-02 4.296034276485443115e-01 -4.401539638638496399e-02 -7.138753682374954224e-02 4.350162670016288757e-02 -1.502098888158798218e-01 -3.043493032455444336e-01 1.825931668281555176e-01 -2.157744392752647400e-02 1.256509274244308472e-01 -1.376284658908843994e-01 1.356888711452484131e-01 2.247209995985031128e-01 -4.044179245829582214e-02
9.131828695535659790e-02 -2.461759001016616821e-01 -3.939247131347656250e-02 -2.833690941333770752e-01 7.318444084376096725e-03 -1.074750497937202454e-01 -1.184957996010780334e-01 -1.764309406280517578e-02 1.145491562783718109e-02 1.491517480462789536e-02 -1.336844265460968018e-01 -2.713169902563095093e-02 -9.330334514379501343e-02 7.169057428836822510e-02 2.795751206576824188e-02 -2.397567629814147949e-01 -7.631932199001312256e-02 -8.885987848043441772e-02 -3.561979830265045166e-01 3.641884922981262207e-01 1.294504702091217041e-01 -5.061611533164978027e-01 -1.752723902463912964e-01 -9.686713665723800659e-02 -2.520697414875030518e-01 1.669754236936569214e-01 -1.711212843656539917e-01 4.392306879162788391e-02 -8.627586066722869873e-02 -5.936018377542495728e-02 4.901381209492683411e-02 -9.943754225969314575e-02
-3.693503886461257935e-02 -2.699908614158630371e-01 2.068954408168792725e-01 -1.473479717969894409e-01 -1.856416314840316772e-01 -1.054755151271820068e-01 -1.072169393301010132e-01 1.579650640487670898e-01 6.739804148674011230e-02 -1.087889373302459717e-01 1.350990086793899536e-01 -3.140441775321960449e-01 6.966307410039007664e-04 1.266121566295623779e-01 -1.159427911043167114e-01 1.175976246595382690e-01 -1.147674173116683960e-01 8.221187442541122437e-02 1.462417989969253540e-01 2.884327769279479980e-01 -7.755688577890396118e-02 -2.176067233085632324e-01 5.930717661976814270e-02 -2.249898612499237061e-01 -3.303504586219787598e-01 -1.636404916644096375e-02 -2.324596941471099854e-01 3.619238436222076416e-01 5.705216526985168457e-02 -2.267799824476242065e-01 1.285471320152282715e-01 -7.057794183492660522e-02
9.644932299852371216e-02 -1.902369707822799683e-01 1.150579601526260376e-01 -2.525730133056640625e-01 4.392183572053909302e-02 -1.529552936553955078e-01 -1.573648899793624878e-01 4.469692334532737732e-02 1.244296655058860779e-01 3.620361909270286560e-02 1.231557205319404602e-01 -1.752114593982696533e-01 -7.488572597503662109e-02 6.562488526105880737e-02 -6.363378465175628662e-02 -1.180507019162178040e-01 -1.586139947175979614e-01 -2.107350975275039673e-01 -1.244897767901420593e-01 3.676168620586395264e-01 2.158852368593215942e-01 -4.972865879535675049e-01 -7.801643013954162598e-02 -2.672466039657592773e-01 -6.449607759714126587e-02 1.951893121004104614e-01 -1.155713200569152832e-01 8.186563104391098022e-02 -1.706252098083496094e-01 3.715997934341430664e-02 -1.739856004714965820e-01 1.418920755386352539e-01
2.792485058307647705e-01 -1.699995696544647217e-01 -2.443571686744689941e-01 -6.024058908224105835e-02 8.164151012897491455e-02 -9.538108110427856445e-02 4.895544052124023438e-02 -1.003763899207115173e-01 3.457357883453369141e-01 -1.981055177748203278e-02 -1.999429911375045776e-01 -2.456808090209960938e-01 -9.190926328301429749e-03 1.348857134580612183e-01 1.560080498456954956e-01 -1.374717652797698975e-01 -3.438660204410552979e-01 -2.403272092342376709e-01 -2.418089061975479126e-01 -5.822424963116645813e-02 -7.358051836490631104e-02 -6.098186597228050232e-02 1.335075944662094116e-01 -1.902119219303131104e-01 -2.062710821628570557e-01 2.275030314922332764e-01 4.022162407636642456e-02 3.090734779834747314e-01 -3.940816037356853485e-03 1.477515697479248047e-01 5.259739235043525696e-02 5.202050507068634033e-02
2.562515251338481903e-02 8.923972398042678833e-02 2.608509957790374756e-01 -1.566894501447677612e-01 -6.795872747898101807e-02 6.350951269268989563e-03 1.076970025897026062e-01 2.863888069987297058e-02 1.453816294670104980e-01 3.445741161704063416e-02 -1.458211392164230347e-01 -3.864149451255798340e-01 -1.379484385251998901e-01 2.779712378978729248e-01 2.915497422218322754e-01 -2.098658531904220581e-01 -2.836467232555150986e-03 1.063003391027450562e-01 -2.855019569396972656e-01 3.289925456047058105e-01 8.201373368501663208e-02 -2.977701090276241302e-02 9.999391622841358185e-03 -1.684815138578414917e-01 -1.557807922363281250e-01 2.621011808514595032e-02 -2.879470288753509521e-01 4.513190314173698425e-02 2.389794439077377319e-01 1.983223855495452881e-01 -1.347163319587707520e-01 -4.254796728491783142e-02
1.588356643915176392e-01 -2.358008623123168945e-01 -8.427903056144714355e-02 -5.899946764111518860e-02 -4.482020437717437744e-02 3.394197300076484680e-02 7.081664353609085083e-02 9.353163093328475952e-02 -1.021340265870094299e-01 -3.307976061478257179e-03 7.787758111953735352e-02 -8.769951015710830688e-02 -2.706087827682495117e-01 -5.564454570412635803e-02 1.008019745349884033e-01 -1.112398132681846619e-01 -2.434811294078826904e-01 6.359117478132247925e-02 7.623824477195739746e-02 -8.249942958354949951e-02 3.922241181135177612e-02 -3.893788158893585205e-01 -3.114480078220367432e-01 -3.165530860424041748e-01 -3.723424673080444336e-01 2.771585583686828613e-01 -1.114632040262222290e-01 -1.445535570383071899e-01 7.896380126476287842e-02 -2.164728045463562012e-01 3.088292665779590607e-02 1.986745744943618774e-01
-1.487524807453155518e-01 -1.004949659109115601e-01 1.496088206768035889e-01 8.146134018898010254e-02 2.106533199548721313e-01 -1.951258480548858643e-01 -1.827281266450881958e-01 -4.286625608801841736e-02 2.371151894330978394e-01 -3.889181464910507202e-02 3.569421544671058655e-02 -2.758878469467163086e-02 -2.556798458099365234e-01 2.493852972984313965e-01 -4.519001021981239319e-02 -1.935348659753799438e-01 -2.637538909912109375e-01 -4.328165575861930847e-02 -4.256297647953033447e-01 1.141045242547988892e-01 9.790179878473281860e-02 -1.457560211420059204e-01 -1.935353279113769531e-01 -2.190276831388473511e-01 7.904262840747833252e-02 6.999836862087249756e-02 1.997296661138534546e-01 2.803586721420288086e-01 -4.657249897718429565e-02 -2.271940410137176514e-01 1.379578858613967896e-01 -9.953303635120391846e-02
-2.532001137733459473e-01 1.635234802961349487e-01 1.899614036083221436e-01 -9.789722412824630737e-02 1.395308226346969604e-01 -8.925101161003112793e-02 -1.084135100245475769e-01 -1.773821003735065460e-02 -1.437110304832458496e-01 -1.417250484228134155e-01 1.670488715171813965e-02 -2.840934693813323975e-02 7.699808478355407715e-02 1.101056709885597229e-01 8.970744907855987549e-02 -2.439922392368316650e-01 -2.907361388206481934e-01 3.788086771965026855e-02 -3.223479688167572021e-01 3.396525382995605469e-01 1.410802751779556274e-01 -1.470415890216827393e-01 -2.308225929737091064e-01 -2.935490906238555908e-01 -1.019981950521469116e-01 -2.642267942428588867e-02 4.274672642350196838e-02 3.574277758598327637e-01 8.645599335432052612e-02 3.002488426864147186e-02 1.868790239095687866e-01 -1.622590273618698120e-01
-8.161175996065139771e-02 -6.203993689268827438e-03 7.187609095126390457e-03 -2.905610203742980957e-02 -3.207626044750213623e-01 -3.627040684223175049e-01 -2.216201461851596832e-02 -1.617213189601898193e-01 1.930529810488224030e-02 -3.561563193798065186e-01 -2.077047340571880341e-02 -2.692866027355194092e-01 -1.029130667448043823e-01 1.191280130296945572e-02 -1.815634667873382568e-01 4.177960567176342010e-03 -6.941205263137817383e-02 1.949292868375778198e-01 -1.921010911464691162e-01 4.538722336292266846e-01 6.892708688974380493e-02 4.458940401673316956e-02 -2.391776144504547119e-01 -6.213975697755813599e-02 -2.997365891933441162e-01 4.194756224751472473e-02 6.261631101369857788e-02 1.366975456476211548e-01 4.695609211921691895e-02 -1.072350069880485535e-01 -7.349247485399246216e-02 -2.441646717488765717e-02
-1.316645741462707520e-01 -7.054312527179718018e-02 -1.621620915830135345e-02 2.063393779098987579e-02 3.608429059386253357e-02 1.632723212242126465e-02 -2.651405334472656250e-01 -3.110256195068359375e-01 -1.353812068700790405e-01 5.781802535057067871e-02 -1.490764319896697998e-01 -2.292339652776718140e-01 -2.137973904609680176e-01 -1.646084785461425781e-01 -1.373068839311599731e-01 -7.254432141780853271e-02 -3.735455274581909180e-01 -3.670370206236839294e-02 -8.550190925598144531e-02 3.746509253978729248e-01 2.767890393733978271e-01 -2.824192345142364502e-01 1.281946301460266113e-01 5.866976454854011536e-02 -1.889690011739730835e-01 4.735061153769493103e-02 8.715353161096572876e-02 1.771135181188583374e-01 1.769683212041854858e-01 3.728150948882102966e-02 1.870191991329193115e-01 -7.499277591705322266e-02
-8.299605548381805420e-02 -5.514777265489101410e-03 -1.684655994176864624e-02 9.000132977962493896e-02 1.447076797485351562e-01 1.884584724903106689e-01 -1.975961625576019287e-01 -2.186642028391361237e-02 1.020675376057624817e-01 2.562330290675163269e-02 3.332771733403205872e-02 -2.464469969272613525e-01 -2.068212479352951050e-01 -3.938870877027511597e-02 1.483492404222488403e-01 -5.849817022681236267e-02 -3.742302954196929932e-01 7.524421066045761108e-02 6.143362447619438171e-02 5.072922110557556152e-01 1.214400678873062134e-01 -3.291843831539154053e-01 -1.831636205315589905e-02 1.718263924121856689e-01 -2.515517175197601318e-01 5.948974564671516418e-02 1.668824851512908936e-01 1.524458974599838257e-01 2.253424823284149170e-01 -4.976477101445198059e-02 1.146077066659927368e-01 -4.408867284655570984e-02
-1.513102501630783081e-01 -4.698132276535034180e-01 6.920419633388519287e-02 -3.893375396728515625e-01 -9.342037886381149292e-02 -2.295034229755401611e-01 1.330296993255615234e-01 -1.836878806352615356e-01 2.212635427713394165e-02 -1.591243445873260498e-01 2.512060850858688354e-02 -2.870291471481323242e-01 -8.919753879308700562e-02 3.242211639881134033e-01 -5.841988697648048401e-02 4.039901494979858398e-02 -2.055713683366775513e-01 1.202036514878273010e-01 -9.515365958213806152e-02 1.919861733913421631e-01 3.063334524631500244e-02 4.472437500953674316e-02 4.376464989036321640e-03 -5.478442087769508362e-02 -2.761033773422241211e-01 5.989741906523704529e-02 4.894079267978668213e-02 1.041324064135551453e-01 9.866090863943099976e-02 6.783290207386016846e-02 1.878930926322937012e-01 9.457165002822875977e-02
1.414226368069648743e-03 7.725357264280319214e-02 1.514322161674499512e-01 1.233535259962081909e-01 -1.093756631016731262e-01 4.684321954846382141e-02 4.215981811285018921e-02 -2.821124717593193054e-02 -6.852413713932037354e-02 -4.051840305328369141e-02 -3.146406030282378197e-03 -4.029314219951629639e-01 1.554858498275279999e-02 -4.299784079194068909e-02 3.528309762477874756e-01 -1.793648451566696167e-01 -2.356689125299453735e-01 6.049722060561180115e-02 -3.971163332462310791e-01 2.742287516593933105e-01 -7.633665949106216431e-02 4.270142689347267151e-02 -1.553543955087661743e-01 -2.480711936950683594e-01 -1.339944899082183838e-01 -2.229958921670913696e-01 -1.044310349971055984e-02 2.635388076305389404e-01 -2.775943279266357422e-01 -5.435136612504720688e-03 -1.018204316496849060e-01 -3.964830935001373291e-02
3.477602079510688782e-02 -2.249634452164173126e-02 2.406106144189834595e-01 -2.364022582769393921e-01 2.368316054344177246e-01 1.011022776365280151e-01 1.612958312034606934e-02 -7.121917326003313065e-03 2.840618789196014404e-02 2.639438211917877197e-01 -1.596250385046005249e-02 -1.643687486648559570e-01 -3.505360782146453857e-01 1.976412720978260040e-02 2.628298103809356689e-01 -1.831339150667190552e-01 -1.314823627471923828e-01 1.866146922111511230e-01 2.749163284897804260e-02 2.837429940700531006e-01 1.765053272247314453e-01 -3.285288065671920776e-02 1.115148067474365234e-01 -2.715384960174560547e-01 -1.624245643615722656e-01 1.153803840279579163e-01 -2.178513556718826294e-01 1.242197230458259583e-01 3.699999451637268066e-01 -4.485522210597991943e-02 5.983949173241853714e-03 3.069105185568332672e-02
1.273184567689895630e-01 5.675593018531799316e-02 2.729883491992950439e-01 -9.842900186777114868e-02 6.745921075344085693e-02 -1.804533153772354126e-01 -7.212861627340316772e-02 -1.168484836816787720e-01 1.820309013128280640e-01 1.394094526767730713e-01 -1.836500763893127441e-01 -3.554554581642150879e-01 -2.154667675495147705e-01 1.563796401023864746e-02 6.678707897663116455e-02 -3.168752491474151611e-01 -8.166209608316421509e-02 -1.451873928308486938e-01 -1.647237502038478851e-02 3.837778568267822266e-01 2.324709668755531311e-02 1.887890994548797607e-01 4.496746510267257690e-02 -1.190642863512039185e-01 -3.212945759296417236e-01 -9.242927283048629761e-02 3.544237837195396423e-02 2.160918265581130981e-01 2.626326680183410645e-01 1.365369409322738647e-01 -1.214382122270762920e-03 -3.421571850776672363e-02
1.731601543724536896e-02 -6.893173605203628540e-02 5.271515995264053345e-02 -2.304439842700958252e-01 1.104940176010131836e-01 -1.328432857990264893e-01 -2.341645956039428711e-01 -2.389815151691436768e-01 3.015809506177902222e-02 -3.248282074928283691e-01 -8.782416582107543945e-02 9.648489952087402344e-02 -3.631816506385803223e-01 -2.294966280460357666e-01 1.208131387829780579e-01 -2.092323899269104004e-01 7.100300490856170654e-02 6.134087592363357544e-02 -6.004973500967025757e-02 2.116009145975112915e-01 -3.019537627696990967e-01 -1.247018799185752869e-01 -4.799650982022285461e-02 -3.623949289321899414e-01 -1.376574635505676270e-01 2.510035634040832520e-01 6.828378885984420776e-02 -3.593157604336738586e-02 3.380348533391952515e-02 -1.704309731721878052e-01 1.208303719758987427e-01 2.517872117459774017e-02
-1.286504566669464111e-01 -1.021679863333702087e-01 -1.168784499168395996e-01 8.000540733337402344e-02 1.502994596958160400e-01 5.011887103319168091e-02 -1.998747885227203369e-01 3.097819350659847260e-02 1.832174602895975113e-03 4.669566825032234192e-02 -2.355227060616016388e-02 -5.033788681030273438e-01 -1.854594647884368896e-01 1.516033709049224854e-01 6.282870471477508545e-02 -9.281525388360023499e-03 -1.938131451606750488e-01 -1.763485372066497803e-02 3.594659268856048584e-02 2.710449993610382080e-01 1.646678745746612549e-01 -4.294353127479553223e-01 1.164522245526313782e-01 9.025522321462631226e-02 -1.922110319137573242e-01 2.354352548718452454e-02 3.826976567506790161e-02 2.472136765718460083e-01 3.163732588291168213e-01 9.066787362098693848e-02 1.007994264364242554e-01 -7.053719460964202881e-02
1.332393884658813477e-01 -2.628693878650665283e-01 1.004721000790596008e-01 -3.671711981296539307e-01 3.302729502320289612e-02 -4.891998693346977234e-02 -1.540874838829040527e-01 1.186858713626861572e-01 2.529692649841308594e-01 -2.832786440849304199e-01 -9.391336143016815186e-02 -2.989944219589233398e-01 -1.117169484496116638e-01 -4.298967868089675903e-02 1.615243554115295410e-01 1.190427765250205994e-01 -1.532068401575088501e-01 -1.858860999345779419e-01 -2.936791479587554932e-01 2.680347263813018799e-01 1.565301977097988129e-02 -2.599797248840332031e-01 -1.055710464715957642e-01 -2.356390208005905151e-01 -1.128601580858230591e-01 -7.147331535816192627e-02 4.074276983737945557e-02 1.130804885178804398e-02 -8.710672706365585327e-02 2.320435270667076111e-02 -9.519336372613906860e-02 2.059949785470962524e-01
4.111065715551376343e-02 1.392196211963891983e-02 2.105518430471420288e-01 -9.297563880681991577e-02 -1.295185834169387817e-01 1.529114991426467896e-01 1.502796858549118042e-01 9.480456262826919556e-02 1.109877005219459534e-01 -1.912907361984252930e-01 -1.206977218389511108e-01 -1.879426240921020508e-01 2.212083712220191956e-02 -3.827589377760887146e-02 1.988022029399871826e-01 -1.612887084484100342e-01 -1.474359352141618729e-02 1.608280390501022339e-01 -3.168911859393119812e-02 1.162282004952430725e-01 1.255046483129262924e-02 -1.592633426189422607e-01 -3.499570190906524658e-01 -1.139253973960876465e-01 -4.562527239322662354e-01 3.188479840755462646e-01 -1.267060637474060059e-01 2.357250154018402100e-01 1.935283094644546509e-01 -4.608458280563354492e-02 2.531370520591735840e-01 1.429854631423950195e-01
8.222822844982147217e-02 -1.376296877861022949e-01 -6.223886087536811829e-02 -2.793637663125991821e-02 3.961933776736259460e-02 -5.809958279132843018e-02 -1.835364252328872681e-01 -4.859561845660209656e-02 6.403440143913030624e-03 1.175325363874435425e-01 2.005119174718856812e-01 -2.553113996982574463e-01 -9.595602750778198242e-02 1.401200443506240845e-01 7.539523392915725708e-02 -1.180376186966896057e-01 -7.519853860139846802e-02 -1.349596232175827026e-01 -4.356925189495086670e-01 5.249003767967224121e-01 8.481755107641220093e-02 -2.682275772094726562e-01 1.836886256933212280e-02 -1.090602055191993713e-01 -7.696816325187683105e-02 -8.988781273365020752e-02 -1.162920817732810974e-01 1.828254461288452148e-01 2.523221448063850403e-02 -3.129177391529083252e-01 -2.716649789363145828e-03 1.443761736154556274e-01
-8.418332785367965698e-02 1.208492517471313477e-01 6.532730907201766968e-02 -1.087308824062347412e-01 4.405982792377471924e-02 1.568099260330200195e-01 8.319190144538879395e-02 -1.704142838716506958e-01 1.168518215417861938e-01 7.417157292366027832e-02 2.253123372793197632e-01 1.325490325689315796e-02 -2.149214744567871094e-01 3.147200122475624084e-02 2.185708582401275635e-01 -3.449276685714721680e-01 -1.330460160970687866e-01 -6.517027318477630615e-02 -2.320054322481155396e-01 3.596323430538177490e-01 2.203793972730636597e-01 -4.533015936613082886e-02 -8.657237887382507324e-02 -2.947070896625518799e-01 -1.945276707410812378e-01 1.197322830557823181e-01 2.069974094629287720e-01 2.845593392848968506e-01 -2.903541326522827148e-01 7.000464200973510742e-02 -6.891340482980012894e-03 1.916502602398395538e-02
-2.155923545360565186e-01 -3.175767511129379272e-02 -3.150450065732002258e-02 5.955123156309127808e-02 8.005275577306747437e-02 -1.167502254247665405e-01 -3.304226696491241455e-02 -2.927890419960021973e-02 -1.458470672369003296e-01 -7.975291460752487183e-02 3.626785054802894592e-02 -1.125232130289077759e-02 -3.757828846573829651e-02 8.854914456605911255e-02 1.131816282868385315e-01 -3.518742918968200684e-01 -3.162328004837036133e-01 -2.210490405559539795e-01 -3.322890102863311768e-01 8.342270553112030029e-02 1.646523922681808472e-01 1.302255392074584961e-01 5.769605934619903564e-02 -2.442762553691864014e-01 9.449540823698043823e-02 2.239656150341033936e-01 -6.607301533222198486e-02 4.045071899890899658e-01 3.609123826026916504e-01 6.373220682144165039e-02 1.222446709871292114e-01 -3.710531443357467651e-02
1.390954256057739258e-01 -2.131804823875427246e-02 1.284841448068618774e-01 -7.435332238674163818e-02 -8.514949679374694824e-02 -1.560109704732894897e-01 -2.341563105583190918e-01 -1.997337341308593750e-01 1.555356979370117188e-01 -2.630713880062103271e-01 -1.788069121539592743e-02 -2.526647150516510010e-01 -2.499225139617919922e-01 3.765740692615509033e-01 3.000435233116149902e-01 1.021456271409988403e-01 2.896381728351116180e-02 -1.505156755447387695e-01 -3.324580565094947815e-02 1.842483282089233398e-01 -8.627657592296600342e-02 -1.065671071410179138e-02 1.865431293845176697e-02 -9.265788644552230835e-02 -2.459223866462707520e-01 8.095524460077285767e-02 -1.008738130331039429e-01 2.118219733238220215e-01 1.507407277822494507e-01 -2.091140672564506531e-02 3.835050761699676514e-01 -4.704650864005088806e-02
-1.202234476804733276e-01 -2.990266978740692139e-01 1.502700001001358032e-01 -1.668180376291275024e-01 -2.226880788803100586e-01 -8.632001280784606934e-02 -1.123376488685607910e-01 4.145108535885810852e-02 4.576549399644136429e-03 -9.340801090002059937e-02 2.199993133544921875e-01 -1.876971423625946045e-01 -5.872877314686775208e-02 2.194911092519760132e-01 -1.521318256855010986e-01 5.422056838870048523e-02 -2.711879014968872070e-01 -1.020193397998809814e-01 1.285529881715774536e-01 3.771260082721710205e-01 9.841722249984741211e-02 1.426809579133987427e-01 -1.709547489881515503e-01 -2.291470021009445190e-01 -1.593807041645050049e-01 3.169031739234924316e-01 -6.019768491387367249e-02 2.612861990928649902e-01 1.535225212574005127e-01 -1.018551215529441833e-01 3.613653779029846191e-02 1.296293437480926514e-01
7.701192796230316162e-02 -1.126969512552022934e-02 2.316574454307556152e-01 1.639898419380187988e-01 1.010488811880350113e-02 1.260819137096405029e-01 1.930425763130187988e-01 -1.126507073640823364e-01 8.043686300516128540e-02 3.682676702737808228e-02 1.310300827026367188e-01 -2.952947318553924561e-01 -1.748509518802165985e-02 -1.437258422374725342e-01 4.778538644313812256e-02 -1.378060132265090942e-01 -4.528127014636993408e-01 1.079923585057258606e-01 -3.361667394638061523e-01 8.024667948484420776e-02 -6.859076768159866333e-02 -9.491664171218872070e-02 -3.746178746223449707e-01 -1.578842699527740479e-01 -2.765889167785644531e-01 -3.132262453436851501e-02 5.623831227421760559e-02 2.156884372234344482e-01 4.403475299477577209e-02 -3.707940876483917236e-02 2.030081450939178467e-01 -7.859303802251815796e-02
1.936565488576889038e-01 -1.097678095102310181e-01 1.178963705897331238e-01 6.009528879076242447e-03 6.952013075351715088e-02 3.513973951339721680e-01 -2.374924123287200928e-01 -1.457114070653915405e-01 -9.021422825753688812e-03 -1.148401014506816864e-02 1.365782022476196289e-01 -1.837167590856552124e-01 -7.192805409431457520e-02 2.215700447559356689e-01 1.144346967339515686e-01 2.664314582943916321e-02 -4.967507719993591309e-02 2.908315323293209076e-02 -2.920618355274200439e-01 2.321126013994216919e-01 1.042080670595169067e-01 -4.099838808178901672e-02 -1.160883605480194092e-01 -4.305890202522277832e-01 -1.499811857938766479e-01 1.153721585869789124e-01 -3.273891508579254150e-01 1.774560213088989258e-01 -1.599363386631011963e-01 3.920364251825958490e-04 -1.623891294002532959e-01 1.718460768461227417e-01
-9.183538705110549927e-02 -8.415191620588302612e-02 2.351947128772735596e-01 1.303489506244659424e-01 2.025130391120910645e-01 5.783420801162719727e-02 3.188697993755340576e-01 -7.337062619626522064e-03 9.593501687049865723e-02 -3.512398600578308105e-01 -6.824391335248947144e-02 -2.780653238296508789e-01 -4.015224799513816833e-02 -2.120174467563629150e-02 1.198661252856254578e-01 -3.095781207084655762e-01 -9.278345853090286255e-03 1.178066805005073547e-01 5.038353055715560913e-02 2.773934304714202881e-01 -1.043608039617538452e-01 4.782273899763822556e-03 -1.259219050407409668e-01 -2.224735319614410400e-01 -3.406036496162414551e-01 9.398844093084335327e-02 -2.243093550205230713e-01 1.114110425114631653e-01 2.518879771232604980e-01 -8.418621122837066650e-02 8.798897266387939453e-02 6.088188290596008301e-02
3.209995105862617493e-02 -4.531706497073173523e-02 3.390763700008392334e-02 2.869121730327606201e-02 2.057182639837265015e-01 -1.950853466987609863e-01 8.030257374048233032e-02 1.918217539787292480e-01 1.978361159563064575e-01 -1.395118683576583862e-01 -1.992961317300796509e-01 -8.791807293891906738e-02 -2.930022478103637695e-01 -7.406671345233917236e-02 3.407253324985504150e-01 1.807430386543273926e-02 -1.427059918642044067e-01 4.834775999188423157e-02 -4.985802173614501953e-01 1.896423399448394775e-01 -4.957200214266777039e-02 2.052404880523681641e-01 9.526182711124420166e-02 -1.202154681086540222e-01 -1.093789711594581604e-01 1.562664508819580078e-01 -6.618240382522344589e-03 7.310377806425094604e-02 1.024095043540000916e-01 -2.303894758224487305e-01 2.432795464992523193e-01 -1.327907890081405640e-01
5.522210896015167236e-02 -2.644708156585693359e-01 -1.048883944749832153e-01 6.470882892608642578e-02 -2.799927890300750732e-01 -1.497323960065841675e-01 2.623467519879341125e-02 1.579812541604042053e-02 -1.105559989809989929e-01 -3.359798491001129150e-01 -2.381784319877624512e-01 -1.362945437431335449e-01 3.541070595383644104e-02 -1.178082898259162903e-01 1.362220495939254761e-01 -2.692945897579193115e-01 -2.413922697305679321e-01 1.022538095712661743e-01 2.244328893721103668e-02 1.453792601823806763e-01 7.218391448259353638e-02 -3.968337476253509521e-01 -1.104880645871162415e-01 -5.433208495378494263e-02 -3.806509971618652344e-01 1.373074799776077271e-01 -4.102044180035591125e-02 5.299104377627372742e-02 -1.629674732685089111e-01 -3.755402565002441406e-02 -1.131776124238967896e-01 -1.619106084108352661e-01
-2.469194829463958740e-01 -2.626940608024597168e-01 2.558007538318634033e-01 2.293831110000610352e-01 6.526005268096923828e-02 -2.060342133045196533e-01 8.492670953273773193e-02 -2.945674359798431396e-01 -5.111191049218177795e-02 -5.901326239109039307e-02 8.511769026517868042e-02 -3.037185072898864746e-01 -1.796178370714187622e-01 1.408739686012268066e-01 2.153281271457672119e-01 -2.039112895727157593e-01 -1.795561611652374268e-01 1.413676142692565918e-01 -1.406226307153701782e-01 2.751682400703430176e-01 -2.091619074344635010e-01 -1.194325238466262817e-01 -1.065838411450386047e-01 -6.216843798756599426e-02 -1.008822694420814514e-01 8.094213157892227173e-02 -1.923905499279499054e-02 1.257763952016830444e-01 1.584830433130264282e-01 -1.871380954980850220e-01 1.213311702013015747e-01 1.921159178018569946e-01
1.386897712945938110e-01 -2.249099612236022949e-01 3.424664959311485291e-02 -5.526065826416015625e-02 1.942339912056922913e-02 -6.399698555469512939e-02 3.157202154397964478e-02 -2.236736863851547241e-01 2.220180630683898926e-02 -3.480288088321685791e-01 1.812469810247421265e-01 1.082308813929557800e-01 -9.413088858127593994e-02 4.826602339744567871e-02 -8.064910769462585449e-02 3.896807134151458740e-02 -4.166286885738372803e-01 3.204561397433280945e-02 -2.340462654829025269e-01 4.438774883747100830e-01 2.684666216373443604e-01 -1.795639097690582275e-01 1.877273172140121460e-01 -1.568375974893569946e-01 -6.470243632793426514e-02 9.701727330684661865e-02 -3.125542402267456055e-02 2.993044443428516388e-02 4.350418224930763245e-02 2.750225365161895752e-01 -1.098482497036457062e-02 -3.700840100646018982e-02
1.288121342658996582e-01 -2.145100533962249756e-01 3.105729222297668457e-01 2.237680926918983459e-02 1.126255318522453308e-01 1.951201818883419037e-02 1.401099115610122681e-01 -3.042680621147155762e-01 -1.413994580507278442e-01 -1.909144818782806396e-01 -1.498590707778930664e-01 -1.492283791303634644e-01 -2.305742055177688599e-01 -1.194123923778533936e-01 2.084403932094573975e-01 -1.330327689647674561e-01 -9.677747637033462524e-02 1.293323487043380737e-01 4.430056083947420120e-03 3.436735272407531738e-01 -4.841895028948783875e-02 -1.091119647026062012e-01 1.384889781475067139e-01 -1.908432543277740479e-01 -3.630192205309867859e-02 2.247607558965682983e-01 1.794881224632263184e-01 2.116584926843643188e-01 -1.831893250346183777e-02 -2.718283534049987793e-01 1.832903027534484863e-01 1.862190067768096924e-01
-2.946052886545658112e-02 9.803900867700576782e-02 8.516093343496322632e-02 1.793041825294494629e-01 -5.484226346015930176e-02 1.877252459526062012e-01 4.207686707377433777e-02 -1.836237758398056030e-01 -6.827557832002639771e-02 1.426701340824365616e-02 3.194998204708099365e-01 -7.988357543945312500e-02 -2.075290530920028687e-01 1.814170777797698975e-01 1.760497838258743286e-01 -1.966642588376998901e-01 -1.915939003229141235e-01 3.295858949422836304e-02 -2.826394438743591309e-01 3.397806882858276367e-01 1.389368474483489990e-01 -2.018954604864120483e-01 1.561981290578842163e-01 -3.427482545375823975e-01 -9.599455446004867554e-02 -2.162598669528961182e-01 1.033587753772735596e-01 2.737257778644561768e-01 -1.628423780202865601e-01 3.072890639305114746e-02 8.087898045778274536e-02 -8.208853006362915039e-02
1.296411007642745972e-01 -1.871612221002578735e-01 1.797768026590347290e-01 -8.766542375087738037e-02 1.611274033784866333e-01 -4.990826826542615891e-03 1.988960057497024536e-01 5.373964458703994751e-02 5.701414193026721478e-04 -1.465746201574802399e-02 2.469032257795333862e-01 -1.562719345092773438e-01 -4.795716106891632080e-01 -3.254200518131256104e-01 -3.023001737892627716e-02 -1.088975369930267334e-01 -1.273907124996185303e-01 6.990195065736770630e-02 -1.676151752471923828e-01 1.741355210542678833e-01 1.167008951306343079e-01 -1.942103505134582520e-01 -2.507569193840026855e-01 -2.128282487392425537e-01 -1.725526750087738037e-01 1.665502339601516724e-01 2.267724722623825073e-01 -1.312831491231918335e-01 1.227241680026054382e-01 6.079845130443572998e-02 1.396883428096771240e-01 -4.447828605771064758e-02
-1.796499639749526978e-01 -1.587133556604385376e-01 2.187552303075790405e-01 -8.012584596872329712e-02 2.606332127470523119e-04 1.421490758657455444e-01 2.225745916366577148e-01 -1.413408070802688599e-01 2.368759959936141968e-01 -1.467072777450084686e-02 9.826409071683883667e-02 -2.090024650096893311e-01 -1.394742727279663086e-02 -1.182906553149223328e-01 2.021302133798599243e-01 -3.219863772392272949e-01 -2.533961236476898193e-01 3.807717934250831604e-02 -4.433682858943939209e-01 -6.092648580670356750e-02 -1.249924451112747192e-01 -5.190253257751464844e-03 9.293834120035171509e-02 -3.522123694419860840e-01 -1.710923910140991211e-01 1.485106647014617920e-01 1.448466479778289795e-01 -3.803255781531333923e-02 -3.525855019688606262e-02 -1.266912668943405151e-01 1.494326591491699219e-01 -4.989288002252578735e-02
-8.248573541641235352e-02 -1.874704957008361816e-01 1.079095080494880676e-01 -2.181036174297332764e-01 1.549503803253173828e-01 1.664274483919143677e-01 8.246393501758575439e-02 -3.295830190181732178e-01 3.211499154567718506e-01 -4.948545619845390320e-02 -3.898966126143932343e-03 -2.393468022346496582e-01 -1.947304904460906982e-01 1.092162635177373886e-02 1.441337019205093384e-01 -2.822460532188415527e-01 -1.418097615242004395e-01 -2.202416658401489258e-01 -8.128843456506729126e-02 -2.476070635020732880e-02 1.505090892314910889e-01 -2.933792471885681152e-01 1.935602128505706787e-01 -2.689357101917266846e-01 -1.790384203195571899e-01 1.613154411315917969e-01 4.993775486946105957e-02 1.321715563535690308e-01 4.582274332642555237e-02 9.378480166196823120e-02 -2.162979841232299805e-01 1.628412865102291107e-02
1.152110621333122253e-01 -5.652572959661483765e-02 -1.570520848035812378e-01 2.011270970106124878e-01 1.221971735358238220e-01 1.269646584987640381e-01 1.804672926664352417e-01 -3.290056586265563965e-01 2.243827432394027710e-01 -8.308636397123336792e-02 1.639938652515411377e-01 -1.067603603005409241e-01 -3.764041960239410400e-01 -1.122094541788101196e-01 2.042538970708847046e-01 5.995626375079154968e-02 -1.849199831485748291e-01 5.357674881815910339e-02 -2.365726828575134277e-01 2.591957151889801025e-01 -2.698037624359130859e-01 1.072782650589942932e-01 -1.410473436117172241e-01 -2.080039083957672119e-01 -1.431041508913040161e-01 8.582685887813568115e-02 -1.268772929906845093e-01 9.179522097110748291e-02 1.665487140417098999e-01 -1.177498549222946167e-01 -2.211840897798538208e-01 2.910855226218700409e-02
-5.941642448306083679e-02 3.692642971873283386e-02 -1.038765609264373779e-01 1.820784658193588257e-01 2.034628242254257202e-01 -2.933386862277984619e-01 -4.801543056964874268e-02 -1.607003062963485718e-01 1.845194958150386810e-02 -1.994274705648422241e-01 -1.615560352802276611e-01 -7.679142802953720093e-02 -1.839927881956100464e-01 2.311886399984359741e-01 1.760143414139747620e-02 2.230896241962909698e-02 -2.638361454010009766e-01 -2.309437394142150879e-01 -6.208679452538490295e-02 1.260036826133728027e-01 1.028222888708114624e-01 1.319786310195922852e-01 1.142452955245971680e-01 -3.910625278949737549e-01 -3.953507244586944580e-01 2.340166419744491577e-01 1.434594541788101196e-01 -4.164131823927164078e-03 7.201399654150009155e-02 -1.150348410010337830e-01 4.822848364710807800e-03 2.204890698194503784e-01
1.219092160463333130e-01 -1.783644109964370728e-01 1.441189497709274292e-01 -1.290079206228256226e-02 -5.957325547933578491e-02 -7.633204758167266846e-02 1.131797134876251221e-01 1.267273128032684326e-01 -7.672519236803054810e-02 1.414030138403177261e-02 4.556505754590034485e-02 -4.974636435508728027e-01 -8.714521676301956177e-02 1.194475218653678894e-01 3.455280065536499023e-01 -3.176436573266983032e-02 -1.948467791080474854e-01 -1.309230178594589233e-01 6.582853943109512329e-02 4.396705925464630127e-01 -1.937164664268493652e-01 -5.652285739779472351e-02 1.601650118827819824e-01 -5.608708597719669342e-03 2.785701770335435867e-03 3.945938050746917725e-01 -1.099008694291114807e-01 2.381320856511592865e-02 -8.143115788698196411e-02 -3.343139961361885071e-02 -1.385102141648530960e-02 2.822014503180980682e-02
-1.401624828577041626e-02 -2.928950190544128418e-01 1.493011713027954102e-01 1.264860183000564575e-01 7.422843575477600098e-02 -8.639154583215713501e-02 8.575246483087539673e-02 -2.937697172164916992e-01 -6.823050975799560547e-02 -8.057401329278945923e-02 -8.908139169216156006e-02 -1.015516519546508789e-01 -1.754759997129440308e-01 3.229834139347076416e-02 1.605242341756820679e-01 -1.068509444594383240e-01 -4.335539042949676514e-02 2.483454905450344086e-02 -1.315151751041412354e-01 4.105058908462524414e-01 7.291029673069715500e-03 -1.867784708738327026e-01 5.637565162032842636e-03 -1.628005355596542358e-01 8.562994748353958130e-02 3.193545639514923096e-01 1.310830265283584595e-01 1.389793008565902710e-01 2.144880443811416626e-01 -4.310377836227416992e-01 9.410034865140914917e-02 1.855495423078536987e-01
5.916875600814819336e-02 -1.547089815139770508e-01 7.045254856348037720e-02 -1.774297952651977539e-01 5.921734496951103210e-03 9.715013951063156128e-02 1.532803028821945190e-01 -2.200400382280349731e-01 2.836235463619232178e-01 -6.963875889778137207e-02 -1.208060458302497864e-01 -1.775110214948654175e-01 -2.458018809556961060e-01 1.313870996236801147e-01 4.066170752048492432e-02 1.289265304803848267e-01 -1.374362260103225708e-01 -1.508908867835998535e-01 -1.672409027814865112e-01 1.499710679054260254e-01 -9.534453041851520538e-03 -3.065078556537628174e-01 9.292418509721755981e-02 -5.076807141304016113e-01 -2.321616709232330322e-01 -9.226620942354202271e-02 -4.950982332229614258e-02 2.043826878070831299e-01 -1.244589760899543762e-01 -8.838604390621185303e-02 -1.743188351392745972e-01 -1.205238848924636841e-01
-1.131397904828190804e-03 -1.114467903971672058e-01 1.073819547891616821e-01 -2.284646034240722656e-01 1.118892952799797058e-01 -7.581308484077453613e-02 -9.057293087244033813e-02 8.618057519197463989e-02 1.863086074590682983e-01 -2.440799325704574585e-01 -1.360728591680526733e-01 -2.167483717203140259e-01 -1.673388481140136719e-02 1.457907408475875854e-01 7.914301753044128418e-02 -3.501535579562187195e-02 -2.320607602596282959e-01 -2.495615184307098389e-01 -3.351407647132873535e-01 2.083591967821121216e-01 1.671428829431533813e-01 -2.242209911346435547e-01 -1.931029260158538818e-01 -1.826075762510299683e-01 -3.172402977943420410e-01 3.722907230257987976e-02 1.139272153377532959e-01 2.159312069416046143e-01 -1.429476737976074219e-01 1.906001716852188110e-01 -2.338731437921524048e-01 8.569415658712387085e-02
-4.371707141399383545e-02 -1.165660321712493896e-01 -7.221437245607376099e-02 9.054179489612579346e-02 -1.953721642494201660e-01 -3.692290484905242920e-01 2.156474739313125610e-01 -1.186811849474906921e-01 -8.053694665431976318e-02 -2.517199516296386719e-01 2.260322123765945435e-02 -2.092070579528808594e-01 -2.536123991012573242e-01 1.181394420564174652e-02 2.646753787994384766e-01 -2.847547642886638641e-02 -2.299737781286239624e-01 -4.438663367182016373e-03 1.476679742336273193e-01 2.606709897518157959e-01 -1.127804070711135864e-01 -1.500652730464935303e-01 -1.096392702311277390e-02 -3.417769372463226318e-01 -3.181691169738769531e-01 -1.089819148182868958e-01 -1.748298108577728271e-01 -3.812651336193084717e-02 1.312398165464401245e-01 -1.354860514402389526e-01 -9.861308336257934570e-02 3.581343591213226318e-02
-2.850398421287536621e-01 3.658080846071243286e-02 1.482666283845901489e-01 -1.710510402917861938e-01 9.018226712942123413e-02 -1.911771446466445923e-01 3.977315127849578857e-02 -1.988184452056884766e-01 3.730681911110877991e-02 -5.513306707143783569e-02 8.307053148746490479e-02 1.060059294104576111e-02 -1.861303299665451050e-01 1.577799767255783081e-01 1.406056806445121765e-02 -1.923663169145584106e-01 -2.507125735282897949e-01 6.044963374733924866e-02 -2.934266328811645508e-01 3.068284094333648682e-01 8.961912989616394043e-02 -1.764247566461563110e-01 -2.437275350093841553e-01 -3.510755598545074463e-01 -1.036284957081079483e-02 -1.369143873453140259e-01 -5.800530686974525452e-02 2.186727523803710938e-01 1.310186833143234253e-01 8.469448424875736237e-03 2.113783806562423706e-01 2.677168846130371094e-01
-4.487943276762962341e-02 1.612589061260223389e-01 2.316626608371734619e-01 -5.272693932056427002e-02 -1.631046533584594727e-01 1.109754573553800583e-02 1.139421686530113220e-01 -3.105163574218750000e-01 1.595914065837860107e-01 -2.343069761991500854e-01 7.828567177057266235e-02 -3.262544572353363037e-01 -7.560874521732330322e-02 7.514242827892303467e-02 1.208563521504402161e-01 -1.431943178176879883e-01 2.940233238041400909e-02 1.714509539306163788e-02 -2.145000547170639038e-02 3.071272671222686768e-01 -2.974740564823150635e-01 -6.648012250661849976e-02 -1.945301890373229980e-02 -3.192796409130096436e-01 -3.177781999111175537e-01 1.371877789497375488e-01 4.228029400110244751e-02 -7.113742083311080933e-02 1.374032795429229736e-01 1.536766141653060913e-01 -2.435318380594253540e-01 -1.426912546157836914e-01
-5.053092911839485168e-02 -3.516086339950561523e-01 3.297116160392761230e-01 1.805182397365570068e-01 1.252369880676269531e-01 -1.102189421653747559e-01 1.067492086440324783e-02 -1.637749224901199341e-01 -1.705774366855621338e-01 -2.496332973241806030e-01 1.085111051797866821e-01 -2.950986325740814209e-01 -1.386593580245971680e-01 1.770341843366622925e-01 1.387991104274988174e-02 1.634658724069595337e-01 -1.619381010532379150e-01 4.340409860014915466e-02 4.106248542666435242e-02 3.401680588722229004e-01 2.577197737991809845e-02 2.160541713237762451e-01 4.338284023106098175e-03 -1.987740546464920044e-01 -1.848990321159362793e-01 -8.528960496187210083e-02 -1.164422705769538879e-01 2.594457566738128662e-01 8.009279519319534302e-02 -1.841867864131927490e-01 -8.317501842975616455e-02 8.959785103797912598e-02
3.696427494287490845e-02 -4.027887582778930664e-01 6.645714491605758667e-02 -1.395713090896606445e-01 -1.994900852441787720e-01 -3.885020911693572998e-01 6.874684244394302368e-02 -2.875523567199707031e-01 -1.728679686784744263e-01 -1.735845655202865601e-01 -2.850051224231719971e-02 -1.007633805274963379e-01 -1.159388944506645203e-01 -2.857385016977787018e-02 -1.927221417427062988e-01 1.248369663953781128e-01 -1.820366829633712769e-01 5.931153520941734314e-02 -2.018563598394393921e-01 2.431067973375320435e-01 -5.630281567573547363e-02 -7.038825005292892456e-02 7.779154926538467407e-02 -2.767803966999053955e-01 -2.576141059398651123e-01 1.270993947982788086e-01 -1.278463602066040039e-01 1.983442530035972595e-02 2.539634406566619873e-01 4.043056443333625793e-02 3.633014857769012451e-02 -4.894696176052093506e-02
1.408057566732168198e-02 -3.157785534858703613e-01 -5.976885557174682617e-02 3.362890332937240601e-02 3.093944117426872253e-02 1.007654145359992981e-02 2.305487394332885742e-01 -4.051366075873374939e-02 -1.712609082460403442e-02 -4.926849007606506348e-01 1.768778413534164429e-01 5.121304839849472046e-02 -2.242660224437713623e-01 9.053534269332885742e-02 2.040842473506927490e-01 -3.891490027308464050e-02 -2.972220480442047119e-01 2.726122736930847168e-02 -2.253076881170272827e-01 2.753249704837799072e-01 2.119693905115127563e-01 -6.018219515681266785e-02 1.647538393735885620e-01 -1.539136171340942383e-01 -1.517485827207565308e-01 1.219794154167175293e-01 -2.143184691667556763e-01 -1.891774386167526245e-01 1.307161301374435425e-01 8.797979354858398438e-02 3.123812936246395111e-02 -2.156440541148185730e-02
-1.769743859767913818e-01 -2.646526098251342773e-01 3.572278618812561035e-01 -3.798501857090741396e-04 7.730935513973236084e-02 -1.796024888753890991e-01 1.731296181678771973e-01 -8.488769829273223877e-02 -1.086909249424934387e-01 -5.192041024565696716e-02 3.822038695216178894e-02 4.041668958961963654e-03 -1.982398182153701782e-01 2.019087970256805420e-01 7.459022104740142822e-02 -1.077822670340538025e-01 -4.114400967955589294e-02 7.443500310182571411e-02 -1.472559869289398193e-01 1.139491423964500427e-01 -2.537287212908267975e-02 5.025789141654968262e-02 4.216784611344337463e-02 -1.704626828432083130e-01 -3.065568804740905762e-01 2.450926303863525391e-01 1.035739481449127197e-01 4.773462414741516113e-01 2.364356666803359985e-01 -1.821745336055755615e-01 -3.759061172604560852e-02 -1.527603119611740112e-01
-1.719735004007816315e-02 -3.239051997661590576e-01 -9.622529894113540649e-02 -3.545396402478218079e-02 -2.197589576244354248e-01 -3.862121701240539551e-02 -6.253771949559450150e-03 -3.339319676160812378e-02 -9.891258180141448975e-02 -6.846897304058074951e-02 1.507729440927505493e-01 -2.099699229001998901e-01 -1.707041263580322266e-01 2.531391941010951996e-02 -1.910897642374038696e-01 -1.608587354421615601e-01 -1.363035850226879120e-02 -1.058423053473234177e-02 -5.442088469862937927e-02 5.063472986221313477e-01 -6.731104850769042969e-02 2.012036889791488647e-01 -1.715276539325714111e-01 -2.576281428337097168e-01 -3.724816441535949707e-01 1.476373225450515747e-01 -3.590620309114456177e-02 1.604254841804504395e-01 -1.070264652371406555e-01 2.249819785356521606e-01 5.310019478201866150e-02 8.342380076646804810e-02
6.925064325332641602e-02 -3.523844182491302490e-01 -6.905459612607955933e-02 9.851278364658355713e-02 -2.274281978607177734e-01 4.099315032362937927e-02 -4.923534765839576721e-02 -1.033833622932434082e-02 -7.048297673463821411e-02 -5.038172379136085510e-02 1.564132124185562134e-01 -3.540692031383514404e-01 -1.219530180096626282e-01 4.375893250107765198e-02 4.736541956663131714e-02 -2.341623790562152863e-02 -2.454643994569778442e-01 7.023573666810989380e-02 1.726599335670471191e-01 3.179330229759216309e-01 -6.215080618858337402e-02 1.498892009258270264e-01 -2.624111808836460114e-02 -2.259491533041000366e-01 -4.050192534923553467e-01 3.317695856094360352e-01 1.041719168424606323e-01 1.718793250620365143e-02 -2.047303617000579834e-01 3.334219753742218018e-02 1.450198143720626831e-01 -1.549465768039226532e-02
-3.233394026756286621e-02 1.409357786178588867e-01 2.538209557533264160e-01 2.553612887859344482e-01 -3.107934445142745972e-02 -2.466021105647087097e-03 1.598045974969863892e-01 -2.811637818813323975e-01 -8.032891154289245605e-02 -2.251762896776199341e-01 1.191772297024726868e-01 -6.878533214330673218e-02 -2.910764515399932861e-01 4.695344716310501099e-03 3.029249981045722961e-02 -2.389410585165023804e-01 -2.495345771312713623e-01 -2.048100084066390991e-01 -1.900539696216583252e-01 1.647963225841522217e-01 2.659298479557037354e-01 -1.235426813364028931e-01 -9.466939419507980347e-02 2.125204727053642273e-02 -1.805423013865947723e-02 3.342081010341644287e-01 2.084258943796157837e-02 2.326878309249877930e-01 2.536013722419738770e-01 9.019817411899566650e-02 7.170875370502471924e-02 -1.340368986129760742e-01
-3.477680310606956482e-02 -3.084734380245208740e-01 1.748200654983520508e-01 1.132635772228240967e-01 -2.115660011768341064e-01 -2.382147908210754395e-01 1.517579108476638794e-01 -5.916341021656990051e-02 -2.473291605710983276e-01 -1.382827013731002808e-01 -4.509387165307998657e-02 -2.063290923833847046e-01 -1.361537873744964600e-01 1.557324826717376709e-01 2.618651092052459717e-01 -3.258949890732765198e-02 -1.073588654398918152e-01 5.886950716376304626e-02 4.233645275235176086e-02 -2.311770059168338776e-02 -1.203771904110908508e-01 -1.208755746483802795e-01 -9.368198364973068237e-02 -2.445674687623977661e-01 -4.867486655712127686e-01 3.171728551387786865e-01 -6.824365258216857910e-02 -1.235331669449806213e-01 -5.728171393275260925e-02 1.235603764653205872e-01 4.138546064496040344e-02 4.659102112054824829e-02
1.743488311767578125e-01 -2.810180783271789551e-01 -5.125646293163299561e-02 1.374891307204961777e-02 2.439926713705062866e-01 -2.158794850111007690e-01 1.782175302505493164e-01 -2.524574995040893555e-01 1.318067312240600586e-01 1.510687470436096191e-01 -5.859245546162128448e-03 -3.641446232795715332e-01 -3.809918835759162903e-02 1.093961372971534729e-01 1.598110347986221313e-01 -3.191012190654873848e-03 -4.003701731562614441e-02 -2.746729850769042969e-01 -3.233966231346130371e-01 -6.088870391249656677e-02 6.566146016120910645e-02 -7.782575674355030060e-03 9.685096144676208496e-02 -9.156690537929534912e-02 -2.710780799388885498e-01 2.767450213432312012e-01 1.977618932723999023e-01 2.610523700714111328e-01 7.761244475841522217e-02 5.555620882660150528e-04 4.408071935176849365e-02 -4.011408612132072449e-02
-8.215864747762680054e-02 8.438371121883392334e-02 -2.518813908100128174e-01 9.201834350824356079e-02 1.436658203601837158e-01 -1.244562491774559021e-01 -2.490481734275817871e-01 -8.272539824247360229e-03 1.953957788646221161e-02 7.986566424369812012e-02 -2.037010341882705688e-01 -8.019037544727325439e-02 -2.652952969074249268e-01 -3.869608044624328613e-02 1.885809898376464844e-01 -5.772572755813598633e-02 4.427120462059974670e-02 1.418497860431671143e-01 -1.288550496101379395e-01 3.721151649951934814e-01 1.536589814350008965e-03 -3.229468688368797302e-02 -2.471015006303787231e-01 -1.861110031604766846e-01 -3.028854429721832275e-01 2.364903092384338379e-01 1.478666514158248901e-01 2.155311405658721924e-01 -1.111720595508813858e-02 8.430467545986175537e-02 -1.138694956898689270e-01 -3.747763037681579590e-01
-4.778127670288085938e-01 -2.009056061506271362e-01 1.166968420147895813e-01 1.615858227014541626e-01 1.708959043025970459e-01 -7.030939310789108276e-02 1.773422062397003174e-01 -1.640057265758514404e-01 1.274706870317459106e-01 -2.194625139236450195e-01 1.301436778157949448e-02 -7.670786976814270020e-02 -8.811778575181961060e-02 6.672222912311553955e-02 1.793141365051269531e-01 -8.714643120765686035e-02 -1.110388413071632385e-01 2.975158579647541046e-02 -1.434561423957347870e-02 4.496011734008789062e-01 -1.903333216905593872e-01 -3.041749596595764160e-01 -3.022303432226181030e-02 3.458860889077186584e-02 -2.289650291204452515e-01 1.864607930183410645e-01 -4.290116205811500549e-02 3.954761102795600891e-02 1.216596439480781555e-01 -6.952225416898727417e-02 8.900954574346542358e-02 1.100052222609519958e-01
-1.186842005699872971e-02 4.790241655427962542e-04 2.986115515232086182e-01 1.321686506271362305e-01 -1.371492296457290649e-01 -1.707645058631896973e-01 2.637641429901123047e-01 -2.003152295947074890e-02 -1.054776757955551147e-01 -3.847275078296661377e-01 -6.675639003515243530e-02 9.576640278100967407e-02 -2.301671057939529419e-01 6.784688681364059448e-02 2.960395216941833496e-01 -2.053440213203430176e-01 -1.599919348955154419e-01 -1.408976316452026367e-01 -1.863547861576080322e-01 2.408049851655960083e-01 4.089274257421493530e-02 -1.183878108859062195e-01 1.440194398164749146e-01 -2.062305957078933716e-01 8.177927136421203613e-02 2.590036392211914062e-01 2.001902461051940918e-01 2.593387961387634277e-01 9.318184107542037964e-02 -2.073816210031509399e-02 6.876513361930847168e-02 -5.526338890194892883e-02
2.211790978908538818e-01 -2.927648276090621948e-02 -5.473182722926139832e-02 -1.540802568197250366e-01 1.202276423573493958e-01 -1.133018806576728821e-01 -1.665954440832138062e-01 2.361672818660736084e-01 -2.623417675495147705e-01 2.021890133619308472e-02 1.534029394388198853e-01 -1.866438835859298706e-01 -2.824508845806121826e-01 1.023825258016586304e-01 -6.874046288430690765e-03 -2.223064154386520386e-01 3.672093152999877930e-02 -1.804351508617401123e-01 -5.492656230926513672e-01 2.997152507305145264e-01 1.579609811305999756e-01 6.332824006676673889e-03 4.064561426639556885e-02 -2.319961339235305786e-01 -4.366071894764900208e-02 1.345882266759872437e-01 -4.694523662328720093e-02 8.075876533985137939e-02 1.879870146512985229e-02 -4.357291758060455322e-02 -5.631950497627258301e-02 7.261985540390014648e-02
6.325397640466690063e-02 -1.893486082553863525e-01 1.959598362445831299e-01 -1.217696219682693481e-01 -3.721804022789001465e-01 -1.936459690332412720e-01 -5.138767301104962826e-04 -2.243710905313491821e-01 -1.829368025064468384e-01 4.757460206747055054e-02 -1.059256121516227722e-02 -1.766273528337478638e-01 1.458300929516553879e-02 -4.707909189164638519e-03 1.253692358732223511e-01 1.130515635013580322e-01 -1.902738511562347412e-01 -4.328140616416931152e-02 -3.966529667377471924e-01 1.953987777233123779e-01 -2.333913147449493408e-01 -8.625850826501846313e-02 7.214166224002838135e-02 -9.421300143003463745e-02 -2.563233971595764160e-01 2.143549621105194092e-01 -1.076831221580505371e-01 -1.021992601454257965e-02 3.733946979045867920e-01 -9.176123887300491333e-02 6.122796982526779175e-02 1.612808555364608765e-02
-8.133800327777862549e-02 -1.867093704640865326e-02 1.626625061035156250e-01 -6.964845582842826843e-03 7.969212532043457031e-02 1.144804731011390686e-01 2.524509429931640625e-01 -1.005433052778244019e-01 9.796737879514694214e-02 -2.958765439689159393e-02 1.498250514268875122e-01 -3.544550240039825439e-01 -3.157969191670417786e-02 5.055655911564826965e-02 3.998810350894927979e-01 -1.808343976736068726e-01 -3.853588700294494629e-01 1.646564304828643799e-01 -2.969887852668762207e-01 5.234035849571228027e-02 -1.915738545358181000e-02 -1.767389029264450073e-01 -2.439094632863998413e-01 -2.699510157108306885e-01 -9.535435587167739868e-03 1.105209216475486755e-01 1.899157315492630005e-01 1.463784873485565186e-01 1.184890717267990112e-01 -5.892848595976829529e-02 1.394642889499664307e-02 -2.194501273334026337e-02
6.612280011177062988e-02 -5.634016990661621094e-01 1.079407185316085815e-01 3.571627289056777954e-02 -8.075334876775741577e-02 -1.363266259431838989e-01 1.045698672533035278e-01 -2.054585516452789307e-01 -1.834940612316131592e-01 -2.074195891618728638e-01 -9.962521493434906006e-02 -1.348181813955307007e-01 -6.495109945535659790e-02 -2.321148291230201721e-02 1.822357326745986938e-01 -1.219461038708686829e-01 -8.029065281152725220e-02 7.758407294750213623e-02 -1.502125412225723267e-01 1.128289848566055298e-01 -1.128781512379646301e-01 -2.931440435349941254e-02 -4.066886752843856812e-02 1.383015234023332596e-02 -7.112412899732589722e-02 3.794342279434204102e-01 -6.791955232620239258e-02 2.777067720890045166e-01 1.302508115768432617e-01 -2.997704744338989258e-01 -1.683664619922637939e-01 -1.578884944319725037e-02
-8.669957518577575684e-03 1.052897572517395020e-01 -1.913542114198207855e-02 9.747582674026489258e-02 -4.553864151239395142e-02 2.238905429840087891e-02 3.301272168755531311e-02 -2.193242311477661133e-01 -8.271071314811706543e-02 4.314130917191505432e-02 3.341065645217895508e-01 -5.941985175013542175e-02 -4.025173783302307129e-01 1.023238226771354675e-01 1.269101947546005249e-01 -1.874509453773498535e-01 2.038015611469745636e-02 1.748177707195281982e-01 -2.040316015481948853e-01 3.778613805770874023e-01 2.016593515872955322e-01 -2.972969114780426025e-01 1.221666187047958374e-01 -2.940963804721832275e-01 -1.059514358639717102e-01 -9.674546867609024048e-02 3.596662357449531555e-02 3.151012659072875977e-01 -9.593776613473892212e-02 3.771160170435905457e-02 -1.666457019746303558e-02 4.102103039622306824e-02
-3.033455274999141693e-02 -3.020649254322052002e-01 2.930217683315277100e-01 1.848669201135635376e-01 -2.504139244556427002e-01 -1.163107976317405701e-01 1.014832630753517151e-01 -1.339540332555770874e-01 -5.719921737909317017e-02 -2.316324040293693542e-02 1.478866767138242722e-02 -1.207155436277389526e-01 -3.519836366176605225e-01 1.442868858575820923e-01 -6.384232547134160995e-03 -2.744604945182800293e-01 1.055106744170188904e-01 1.874206364154815674e-01 -1.685610264539718628e-01 1.246252506971359253e-01 8.191047608852386475e-02 -1.859725117683410645e-01 1.938925981521606445e-01 8.498306572437286377e-02 -2.194435745477676392e-01 3.298033773899078369e-01 -1.293203532695770264e-01 2.043189853429794312e-01 -1.387647092342376709e-01 -1.344997733831405640e-01 -2.628855220973491669e-02 1.220407113432884216e-01
2.857256308197975159e-02 9.627076983451843262e-02 1.093047112226486206e-01 -2.943499386310577393e-01 1.869999617338180542e-01 1.568246036767959595e-01 2.149437516927719116e-01 8.251103758811950684e-02 5.195974558591842651e-02 7.776487618684768677e-02 -1.475083082914352417e-02 -5.007650330662727356e-02 -2.187509536743164062e-01 -1.730469614267349243e-01 3.270551562309265137e-01 1.292817946523427963e-02 -4.263496771454811096e-02 1.080315411090850830e-01 -1.415603011846542358e-01 2.049980163574218750e-01 8.506413549184799194e-02 -4.407732933759689331e-02 2.958464436233043671e-02 -4.381256103515625000e-01 -2.662936151027679443e-01 2.869563400745391846e-01 -1.200843974947929382e-02 8.646305650472640991e-02 2.934027612209320068e-01 -3.501833649352192879e-03 1.370155215263366699e-01 1.975988298654556274e-01
-2.587738037109375000e-01 -1.692635118961334229e-01 1.776449382305145264e-01 8.457551151514053345e-02 1.333197504281997681e-01 -3.548599034547805786e-02 -7.405576109886169434e-02 2.306868284940719604e-01 -3.956775739789009094e-02 -2.764290571212768555e-02 -9.740958362817764282e-02 1.037387698888778687e-01 -2.117328258464112878e-04 -2.636962197721004486e-02 8.046157658100128174e-02 -1.161175593733787537e-01 -1.236018091440200806e-01 1.739064902067184448e-01 2.064812779426574707e-01 4.642387330532073975e-01 -6.956887990236282349e-02 -3.997362852096557617e-01 6.780822575092315674e-02 -4.693668782711029053e-01 -1.653731465339660645e-01 4.301071166992187500e-02 -5.980013683438301086e-02 1.016073450446128845e-01 2.853480353951454163e-02 -2.688881196081638336e-02 3.359242901206016541e-02 -7.575737684965133667e-02
-8.039881289005279541e-02 -3.675878345966339111e-01 2.523222267627716064e-01 7.083112746477127075e-02 -1.152575239539146423e-01 -7.111462205648422241e-02 1.271273046731948853e-01 -2.791641950607299805e-01 -1.955011934041976929e-01 -7.561565190553665161e-02 2.998578920960426331e-02 -2.290470600128173828e-01 -5.931259691715240479e-02 3.734823316335678101e-03 1.191491484642028809e-01 5.922842025756835938e-02 -2.428670227527618408e-01 3.937892615795135498e-02 -1.477384865283966064e-01 2.309993207454681396e-01 -1.251405328512191772e-01 -4.798271507024765015e-02 -1.796102374792098999e-01 -7.530485838651657104e-02 -3.531634211540222168e-01 1.362949162721633911e-01 -1.184404082596302032e-02 2.430529147386550903e-01 1.301036775112152100e-01 -3.245316147804260254e-01 -1.260378509759902954e-01 1.627726703882217407e-01
8.759187906980514526e-02 -2.731409966945648193e-01 -4.022615030407905579e-04 -4.851497709751129150e-02 9.263944625854492188e-02 5.048626288771629333e-02 -2.055447921156883240e-02 -9.998560696840286255e-02 -4.780759103596210480e-03 1.935805529356002808e-01 -1.618206314742565155e-02 -1.644909083843231201e-01 -2.181345671415328979e-01 -4.822098463773727417e-02 2.853727340698242188e-02 -4.206167757511138916e-01 -1.186863556504249573e-01 -2.107580155134201050e-01 -2.378268092870712280e-01 4.256389737129211426e-01 7.574244588613510132e-02 -3.852505981922149658e-01 -2.082450129091739655e-02 -6.241692230105400085e-02 -2.433123290538787842e-01 -7.841712795197963715e-03 -2.392240017652511597e-01 -2.440290059894323349e-03 -1.299052834510803223e-01 -6.244107335805892944e-02 2.910454571247100830e-02 9.232183545827865601e-02
4.955547302961349487e-02 -1.390686631202697754e-01 1.306327134370803833e-01 -1.796873658895492554e-02 3.323853313922882080e-01 -1.424770355224609375e-01 -1.993784457445144653e-01 -1.748652458190917969e-01 2.982023954391479492e-01 4.005116596817970276e-02 -1.688544750213623047e-01 -1.692412346601486206e-01 -1.854192465543746948e-01 -1.135432627052068710e-02 5.335263535380363464e-02 -1.501032114028930664e-01 -2.227382957935333252e-01 -1.349894553422927856e-01 -3.326476514339447021e-01 7.480973005294799805e-02 6.685083359479904175e-02 2.737887017428874969e-02 8.644147962331771851e-02 -3.889310061931610107e-01 -4.522474110126495361e-02 8.989090472459793091e-02 2.650534510612487793e-01 1.316697746515274048e-01 1.432011574506759644e-01 -2.085713297128677368e-01 1.607902795076370239e-01 -1.285128295421600342e-01
1.548732444643974304e-02 -1.281252354383468628e-01 6.879298388957977295e-02 -2.178278416395187378e-01 2.678635418415069580e-01 -1.746860444545745850e-01 -2.261046916246414185e-01 1.067581176757812500e-01 1.548804044723510742e-01 -3.111045062541961670e-01 -9.422875195741653442e-02 -2.389581203460693359e-01 -1.777815632522106171e-02 -1.016445830464363098e-01 1.558784693479537964e-01 -1.022142916917800903e-01 -5.546756461262702942e-02 -2.201318144798278809e-01 -1.521944403648376465e-01 5.209248065948486328e-01 4.982124269008636475e-02 -1.057353839278221130e-01 -8.212532848119735718e-02 -2.448638528585433960e-01 -2.149071991443634033e-01 -6.534537672996520996e-02 -2.466831542551517487e-02 1.574045419692993164e-01 9.678900241851806641e-03 9.844178706407546997e-02 -9.299084544181823730e-02 1.163242459297180176e-01
1.767448335886001587e-01 -5.134240910410881042e-02 1.574517488479614258e-01 -2.207709848880767822e-02 -3.344520926475524902e-02 -1.992161571979522705e-01 -2.819835841655731201e-01 -1.084497794508934021e-01 1.367920935153961182e-01 1.231696158647537231e-01 -3.078586608171463013e-02 -2.129792869091033936e-01 -1.429756730794906616e-01 1.726948320865631104e-01 3.455310761928558350e-01 -2.320251315832138062e-01 -1.666440516710281372e-01 8.891385048627853394e-02 -3.065404482185840607e-02 4.527350962162017822e-01 9.362991899251937866e-02 -4.680272936820983887e-02 1.295069158077239990e-01 -1.759623438119888306e-01 -3.053302504122257233e-02 3.026986122131347656e-01 -1.223954781889915466e-01 -1.540478020906448364e-01 -2.126645594835281372e-01 2.435354143381118774e-02 1.134451776742935181e-01 -1.218427270650863647e-01
-1.318554673343896866e-02 -1.844169348478317261e-01 1.324715912342071533e-01 -9.350164234638214111e-02 -6.696010939776897430e-03 1.356244981288909912e-01 -6.947381794452667236e-02 4.515882208943367004e-02 1.070603132247924805e-01 5.004990100860595703e-02 2.744382023811340332e-01 2.503793686628341675e-02 -3.203864395618438721e-01 -5.415245890617370605e-02 1.958965063095092773e-01 -3.214303851127624512e-01 -1.507325172424316406e-01 -8.042009174823760986e-02 -1.499630361795425415e-01 2.332629114389419556e-01 -4.724111557006835938e-01 -3.179904520511627197e-01 -1.355950534343719482e-01 -2.237339764833450317e-01 -1.331322491168975830e-01 -2.813223749399185181e-02 -9.031528979539871216e-02 4.761461168527603149e-02 2.101167291402816772e-01 5.666250362992286682e-02 -4.143957421183586121e-02 1.412939373403787613e-02
-1.654769182205200195e-01 -3.330383896827697754e-01 -9.582398831844329834e-02 -3.182449564337730408e-02 -2.092210501432418823e-01 -1.456386744976043701e-01 7.836515083909034729e-03 -3.621769370511174202e-03 -9.246841818094253540e-02 1.576598361134529114e-02 1.296567916870117188e-01 -3.302969038486480713e-01 -7.390784472227096558e-02 -9.774508886039257050e-03 -2.230462729930877686e-01 -1.612225472927093506e-01 -1.479982584714889526e-01 4.724996909499168396e-02 -1.542671173810958862e-01 3.223356604576110840e-01 -8.034795522689819336e-02 2.119484543800354004e-01 -1.351625919342041016e-01 -2.708593010902404785e-01 -2.976712584495544434e-01 3.311884403228759766e-01 1.489205211400985718e-01 1.113843321800231934e-01 -1.774239167571067810e-02 2.016361653804779053e-01 3.660557046532630920e-02 -2.017892152070999146e-02
-2.009584605693817139e-01 -1.902033388614654541e-01 4.192456603050231934e-01 1.637634932994842529e-01 -1.719454824924468994e-01 -2.273014932870864868e-02 2.807248011231422424e-02 -1.000232622027397156e-01 -1.967061460018157959e-01 -1.504330337047576904e-01 -6.683276593685150146e-02 -2.235580533742904663e-01 -2.308091074228286743e-01 1.253842115402221680e-01 2.199549823999404907e-01 -7.545471191406250000e-02 -1.700172126293182373e-01 2.132487893104553223e-01 -1.582353562116622925e-01 2.338124513626098633e-01 -7.914874702692031860e-02 1.177735552191734314e-01 -1.829617619514465332e-01 -1.888026297092437744e-02 -2.656214833259582520e-01 1.003559902310371399e-01 1.690272428095340729e-02 3.168922662734985352e-01 1.108213216066360474e-01 -1.747416406869888306e-01 9.109223634004592896e-02 2.533791400492191315e-02
-1.319906562566757202e-01 -1.554573923349380493e-01 -1.473883986473083496e-01 1.841633953154087067e-02 -9.482270479202270508e-02 3.531984402798116207e-04 -3.829607665538787842e-01 -1.280345469713211060e-01 7.738829404115676880e-02 -3.101669251918792725e-01 2.830548398196697235e-02 -9.188677370548248291e-02 -2.811737358570098877e-01 -3.371681272983551025e-02 -5.188298225402832031e-02 -3.749109432101249695e-02 1.761234998703002930e-01 -1.545711755752563477e-01 -2.482255995273590088e-01 1.264504492282867432e-01 1.253087669610977173e-01 -2.583421207964420319e-02 -4.523962736129760742e-03 -5.131707191467285156e-01 4.534187167882919312e-02 1.511955559253692627e-01 -1.538582611829042435e-02 1.650463044643402100e-01 1.666274815797805786e-01 -1.445336937904357910e-01 2.181419134140014648e-01 -8.769541978836059570e-02
-2.198121845722198486e-01 6.385376304388046265e-02 4.648833349347114563e-02 1.789403520524501801e-02 8.724608272314071655e-02 -2.468902021646499634e-01 -1.307059973478317261e-01 -1.913341879844665527e-01 -8.287862874567508698e-03 7.022038102149963379e-02 3.740812093019485474e-02 -1.447015553712844849e-01 -7.704044133424758911e-02 2.022551894187927246e-01 -3.233152441680431366e-03 -5.391601100564002991e-02 -3.041760623455047607e-01 7.476533204317092896e-02 -3.126073777675628662e-01 2.319226115942001343e-01 1.091447323560714722e-01 -2.223983854055404663e-01 -2.490720748901367188e-01 -2.348157167434692383e-01 1.021322309970855713e-01 1.650434136390686035e-01 -3.204586356878280640e-02 3.464852571487426758e-01 1.289978176355361938e-01 -2.789236009120941162e-01 2.134079784154891968e-01 -1.373421251773834229e-01
1.141667924821376801e-02 -1.294062137603759766e-01 -1.675452142953872681e-01 1.553766876459121704e-01 3.095452487468719482e-01 -2.454529330134391785e-02 -7.716628164052963257e-02 -4.316113889217376709e-02 -1.501246094703674316e-01 -2.560428157448768616e-02 -2.221030741930007935e-02 -3.734164834022521973e-01 -1.320640593767166138e-01 -4.429587721824645996e-02 -3.594401106238365173e-02 -4.044010490179061890e-02 -2.097655683755874634e-01 1.253598928451538086e-01 -1.878976672887802124e-01 4.676356017589569092e-01 1.898602992296218872e-01 -3.872686922550201416e-01 -2.692473866045475006e-02 1.638940721750259399e-01 -1.174670681357383728e-01 5.918593332171440125e-02 1.762151718139648438e-01 8.553975075483322144e-02 2.268160879611968994e-01 -8.694694377481937408e-03 4.314771667122840881e-02 -6.961964070796966553e-02
-5.395832285284996033e-02 -4.050315320491790771e-01 -5.094147101044654846e-02 8.378594368696212769e-02 -2.076333463191986084e-01 2.548486925661563873e-02 2.143074013292789459e-02 4.660756886005401611e-02 1.420482993125915527e-01 -4.996459186077117920e-02 1.071435660123825073e-01 -3.655010461807250977e-01 -1.139885187149047852e-01 1.737416386604309082e-01 -1.865658015012741089e-01 5.949414521455764771e-02 -2.794134914875030518e-01 4.764604941010475159e-02 4.103165119886398315e-02 2.356386035680770874e-01 1.402196008712053299e-02 1.268930286169052124e-01 -4.687020182609558105e-02 -3.343506157398223877e-01 -3.311922252178192139e-01 1.898479908704757690e-01 1.540203243494033813e-01 4.524776339530944824e-02 -1.524741947650909424e-01 4.359067231416702271e-02 1.619445979595184326e-01 1.924788653850555420e-01
-2.657237648963928223e-01 -1.648505777120590210e-01 -8.093985170125961304e-02 1.711452156305313110e-01 -1.128156259655952454e-01 -1.281203329563140869e-01 -2.528131008148193359e-01 -7.864364236593246460e-02 -1.559221278876066208e-02 9.943925589323043823e-02 -2.547666430473327637e-02 -2.917929291725158691e-01 -2.438155561685562134e-01 1.353485286235809326e-01 1.894752532243728638e-01 -1.519404500722885132e-01 3.502175211906433105e-02 8.446666598320007324e-02 -1.533381044864654541e-01 2.539181150496006012e-02 -1.721065193414688110e-01 -3.187970817089080811e-01 -6.160411238670349121e-02 -2.496386170387268066e-01 -3.217989578843116760e-02 3.161892294883728027e-01 2.830499708652496338e-01 7.136926800012588501e-02 1.517954170703887939e-01 -2.423469275236129761e-01 1.808847934007644653e-01 6.209724023938179016e-02
3.985100425779819489e-03 5.795582756400108337e-02 -2.872669696807861328e-01 -6.804098188877105713e-02 2.668556198477745056e-02 -1.548901945352554321e-01 -2.317711561918258667e-01 -3.481176216155290604e-03 -5.676258355379104614e-03 1.212152391672134399e-01 -9.193886816501617432e-02 -3.228771090507507324e-01 -1.435145288705825806e-01 1.380779035389423370e-02 -1.383481174707412720e-01 3.777489066123962402e-02 -7.874311506748199463e-02 -2.591393589973449707e-01 -2.692374587059020996e-01 4.468841254711151123e-01 1.299113780260086060e-01 -1.377145498991012573e-01 7.762477546930313110e-02 -2.191402614116668701e-01 -3.636822104454040527e-01 2.459447830915451050e-02 -4.434610158205032349e-02 2.501724064350128174e-01 1.572037348523736000e-03 -1.400389373302459717e-01 2.906171418726444244e-02 -9.455003589391708374e-02
1.125896796584129333e-01 -3.285018801689147949e-01 2.665843963623046875e-01 2.902956493198871613e-02 9.349641203880310059e-02 1.242044866085052490e-01 -1.502577564679086208e-03 -3.771561980247497559e-01 2.739053405821323395e-02 -1.168362945318222046e-01 -2.478411234915256500e-02 -1.553841531276702881e-01 -2.316939383745193481e-01 -1.906353607773780823e-02 9.571996331214904785e-02 -4.800762236118316650e-02 -2.436192631721496582e-01 2.423481494188308716e-01 5.686988681554794312e-02 3.198379278182983398e-01 -5.546469241380691528e-02 -2.356531471014022827e-01 -6.951548904180526733e-02 -1.559482514858245850e-01 7.551932334899902344e-02 1.716209799051284790e-01 1.211218610405921936e-01 2.116035670042037964e-01 4.324971511960029602e-02 -3.386227190494537354e-01 6.964914500713348389e-02 9.510960429906845093e-02
6.292019505053758621e-03 -2.143710106611251831e-01 1.448650807142257690e-01 9.150363504886627197e-02 2.148629426956176758e-01 -6.610439717769622803e-02 -5.859003961086273193e-02 -3.510422259569168091e-02 -5.116150528192520142e-02 -1.319284737110137939e-01 -2.579919993877410889e-02 3.092749230563640594e-02 -3.788675963878631592e-01 1.550528556108474731e-01 1.662484407424926758e-01 -2.457615733146667480e-02 2.376525290310382843e-02 -1.933360993862152100e-01 -1.020633429288864136e-01 2.343737035989761353e-01 1.686383970081806183e-02 -2.661820501089096069e-02 6.863094866275787354e-02 -2.074379771947860718e-01 1.798390597105026245e-01 4.185974895954132080e-01 -1.625677049160003662e-01 2.416580766439437866e-01 1.304422914981842041e-01 -3.495967388153076172e-01 2.159935235977172852e-01 1.472146064043045044e-01
-1.881194859743118286e-01 -3.101725578308105469e-01 4.847070202231407166e-02 -1.750676333904266357e-01 6.120533868670463562e-02 1.271046996116638184e-01 -2.043559551239013672e-01 -2.153769731521606445e-01 -8.938971161842346191e-02 1.063569486141204834e-01 -3.956457972526550293e-02 -1.573178172111511230e-01 -2.397987246513366699e-01 -8.553373068571090698e-02 -1.092729344964027405e-01 -1.331394910812377930e-01 -1.011728197336196899e-01 -1.900354474782943726e-01 -4.644049406051635742e-01 3.474565744400024414e-01 2.164050340652465820e-01 -1.677561402320861816e-01 1.014793887734413147e-01 -1.494215521961450577e-02 -1.660442501306533813e-01 -3.457887470722198486e-02 8.033227175474166870e-02 4.157310724258422852e-02 7.690834254026412964e-02 -2.692697346210479736e-01 5.716168880462646484e-02 -1.934953592717647552e-02
-1.103283241391181946e-01 -1.277183741331100464e-01 4.238738119602203369e-02 2.517181038856506348e-01 1.147330179810523987e-01 -1.768572628498077393e-01 -6.323061883449554443e-02 5.264482647180557251e-02 2.016078308224678040e-02 -5.166579782962799072e-02 -2.608582377433776855e-03 7.261339575052261353e-02 1.433735340833663940e-01 -1.943229436874389648e-01 -7.509718835353851318e-02 -3.225526213645935059e-01 -2.855457961559295654e-01 -1.012278571724891663e-01 -3.131036460399627686e-01 2.331786006689071655e-01 9.357602149248123169e-02 3.418604284524917603e-02 2.823233604431152344e-01 -1.915292888879776001e-01 -6.164657324552536011e-02 4.319266676902770996e-01 9.572175145149230957e-02 2.556574344635009766e-01 1.687003821134567261e-01 -6.206040084362030029e-02 -5.948773026466369629e-02 8.691117167472839355e-02
-1.392713189125061035e-01 -8.754194527864456177e-02 -2.352299727499485016e-02 -2.656447589397430420e-01 5.900333076715469360e-02 6.605007499456405640e-02 5.058940872550010681e-02 -2.883174121379852295e-01 2.750087380409240723e-01 -2.605091966688632965e-02 -1.026612985879182816e-02 -1.848068982362747192e-01 -1.219345331192016602e-01 -1.090884059667587280e-01 1.878965348005294800e-01 -2.074001878499984741e-01 -2.071864306926727295e-01 -3.208572864532470703e-01 -1.670180559158325195e-01 -3.367204591631889343e-02 1.183927133679389954e-01 -2.007246613502502441e-01 8.170160651206970215e-02 -3.919399380683898926e-01 -3.197606205940246582e-01 6.112721934914588928e-02 -4.953194409608840942e-02 2.028236240148544312e-01 1.392687410116195679e-01 5.566557124257087708e-02 -7.501083612442016602e-02 1.594818532466888428e-01
-2.551346085965633392e-02 -1.847460716962814331e-01 6.854606419801712036e-02 -3.609234392642974854e-01 1.660340130329132080e-01 3.352614119648933411e-03 -2.028631269931793213e-01 5.507899075746536255e-02 2.121353894472122192e-01 -1.776937246322631836e-01 -1.832720041275024414e-01 -2.676419317722320557e-01 -5.878339707851409912e-02 3.469857200980186462e-02 -8.357084542512893677e-02 1.050643026828765869e-01 -2.089855372905731201e-01 -1.036699712276458740e-01 -2.106225341558456421e-01 3.147275149822235107e-01 1.577718257904052734e-01 -3.316608667373657227e-01 3.813593834638595581e-02 -2.287371158599853516e-01 -2.384534925222396851e-01 6.761073321104049683e-02 9.146588295698165894e-02 1.005304083228111267e-01 -9.394231438636779785e-02 2.632709145545959473e-01 -8.975782245397567749e-02 -3.752430528402328491e-02
-8.104928582906723022e-02 -3.081645667552947998e-01 1.433485746383666992e-01 8.413961157202720642e-03 -3.621437549591064453e-01 -2.749634720385074615e-02 8.629472553730010986e-02 6.729950010776519775e-02 2.779268287122249603e-02 -2.083856016397476196e-01 -1.850239634513854980e-01 -2.694561779499053955e-01 -1.697733402252197266e-01 9.415630996227264404e-02 -1.492925286293029785e-01 -6.014754623174667358e-02 2.942454814910888672e-02 9.482997655868530273e-02 -2.562294006347656250e-01 5.263370871543884277e-01 -1.317236665636301041e-02 -5.563129205256700516e-03 -1.015174537897109985e-01 -1.400138735771179199e-01 -1.821765899658203125e-01 5.720113869756460190e-03 1.142910588532686234e-02 -1.260512173175811768e-01 3.022781200706958771e-02 1.682292819023132324e-01 1.485121548175811768e-01 1.901733130216598511e-01
2.248463928699493408e-01 -5.402122042141854763e-04 1.794567555189132690e-01 -2.436686679720878601e-02 3.490904271602630615e-01 6.061600148677825928e-02 -1.275499165058135986e-01 -2.001476734876632690e-01 9.995234198868274689e-03 -5.169446021318435669e-02 2.494601160287857056e-02 1.023195162415504456e-01 4.789623990654945374e-02 9.914690256118774414e-02 -9.115925990045070648e-03 9.923864901065826416e-02 -2.563714981079101562e-01 -1.520495265722274780e-01 -1.562480777502059937e-01 1.934503763914108276e-01 7.882509380578994751e-02 -3.312211111187934875e-02 1.176081225275993347e-01 -2.601531445980072021e-01 -3.154598772525787354e-01 4.295047223567962646e-01 -1.065352931618690491e-01 2.070019096136093140e-01 -8.104367554187774658e-02 -1.538610905408859253e-01 2.373049855232238770e-01 1.860432028770446777e-01
6.155751273036003113e-02 -2.700369358062744141e-01 9.653546661138534546e-02 2.669191360473632812e-01 -1.370979249477386475e-01 1.192726865410804749e-01 -1.365700215101242065e-01 1.848486959934234619e-01 -1.115003302693367004e-01 2.715893089771270752e-01 4.286437854170799255e-02 -3.161433339118957520e-01 -1.076875254511833191e-01 -3.363974764943122864e-02 6.743577122688293457e-02 -1.000081375241279602e-01 -1.333892047405242920e-01 8.174807578325271606e-02 -1.619521677494049072e-01 2.447323650121688843e-01 -2.068586200475692749e-01 2.420768700540065765e-02 1.920192092657089233e-01 -1.081380899995565414e-02 -2.118287533521652222e-01 3.589524626731872559e-01 -2.050684019923210144e-02 1.605330854654312134e-01 7.477188855409622192e-02 -2.965128719806671143e-01 6.245318055152893066e-02 2.309670001268386841e-01
1.908797621726989746e-01 4.746479168534278870e-02 1.797363013029098511e-01 -1.165543496608734131e-01 2.981763184070587158e-01 6.306841969490051270e-02 -1.781172901391983032e-01 3.379035741090774536e-02 -9.791343659162521362e-02 -2.560538351535797119e-01 5.205027386546134949e-02 -3.338489532470703125e-01 -9.191143512725830078e-02 1.519304662942886353e-01 1.312881112098693848e-01 -5.938255414366722107e-02 -1.961194425821304321e-01 -1.289060264825820923e-01 -4.063747823238372803e-01 1.324813216924667358e-01 -5.805735290050506592e-02 1.960255205631256104e-01 -5.593829974532127380e-02 -3.630261123180389404e-01 -1.223621144890785217e-01 1.643257737159729004e-01 -1.917381286621093750e-01 -4.577586799860000610e-02 2.644006162881851196e-02 -1.700387299060821533e-01 1.302757412195205688e-01 -7.845959812402725220e-02
-1.215457841753959656e-01 2.559453807771205902e-02 9.150023758411407471e-02 -8.760278671979904175e-02 -8.599607646465301514e-02 1.026950404047966003e-01 -8.499422669410705566e-02 2.406863681972026825e-02 6.635082513093948364e-02 -1.899937689304351807e-01 -3.570122122764587402e-01 7.752098143100738525e-02 -3.916553407907485962e-02 -1.129858419299125671e-01 2.993227541446685791e-01 1.988335978239774704e-03 -4.203155338764190674e-01 2.582419812679290771e-01 -2.340424656867980957e-01 -1.221403363160789013e-03 -5.626029148697853088e-02 -1.881962716579437256e-01 2.982496283948421478e-02 -2.602713704109191895e-01 -3.436618447303771973e-01 1.420202851295471191e-01 1.414012014865875244e-01 -3.790013957768678665e-03 -7.456304877996444702e-02 -1.932260543107986450e-01 2.208610922098159790e-01 9.804305434226989746e-02
1.712407767772674561e-01 -1.744819134473800659e-01 8.367983996868133545e-02 7.852743566036224365e-02 2.326205372810363770e-01 -7.176707684993743896e-02 -1.436359882354736328e-01 -1.678524464368820190e-01 7.079339772462844849e-02 -4.007713794708251953e-01 -2.486821860074996948e-01 -3.813892602920532227e-02 -1.849099397659301758e-01 -1.280125826597213745e-01 3.872435912489891052e-02 -7.691937685012817383e-02 7.104370743036270142e-02 9.491865336894989014e-02 1.240997910499572754e-01 1.558813154697418213e-01 -1.875676661729812622e-01 -1.448406428098678589e-01 -7.773249596357345581e-02 -1.365440487861633301e-01 -3.343170583248138428e-01 4.453727304935455322e-01 4.840208962559700012e-02 1.487176716327667236e-01 1.792763769626617432e-01 -2.017624862492084503e-02 1.334165781736373901e-01 1.119746044278144836e-01
-2.134287208318710327e-01 -2.773739993572235107e-01 3.159442842006683350e-01 1.725009977817535400e-01 7.212324440479278564e-02 1.960826814174652100e-01 -1.333710700273513794e-01 -1.739425212144851685e-01 -1.322162449359893799e-01 1.569819450378417969e-01 -2.768708765506744385e-02 -1.801652163267135620e-01 -3.628867566585540771e-01 3.230209276080131531e-02 5.815727636218070984e-02 2.746626920998096466e-02 4.319892451167106628e-02 1.733346730470657349e-01 -4.297516122460365295e-02 1.850436031818389893e-01 -3.420270979404449463e-01 -5.532594025135040283e-02 -4.079674556851387024e-02 -1.516207009553909302e-01 -3.288379907608032227e-01 1.988875716924667358e-01 1.590668410062789917e-02 6.682948768138885498e-02 1.561101824045181274e-01 -1.135359406471252441e-01 2.004068195819854736e-01 -3.864811360836029053e-02
-1.059412136673927307e-01 -3.771950602531433105e-01 -1.231741309165954590e-01 -9.207164496183395386e-02 -2.961974740028381348e-01 -7.020466774702072144e-02 -6.704048067331314087e-02 -5.281519889831542969e-02 -5.869936943054199219e-02 -1.133917421102523804e-01 1.313970088958740234e-01 -2.436707317829132080e-01 -2.404003143310546875e-01 -5.399122461676597595e-02 -1.181869655847549438e-01 9.761227294802665710e-03 -1.431751698255538940e-01 1.736960187554359436e-02 -7.032459974288940430e-02 4.951028227806091309e-01 -1.590497493743896484e-01 2.175624817609786987e-01 -9.244267642498016357e-02 -2.867163717746734619e-01 -2.007768452167510986e-01 1.507156938314437866e-01 -2.018352970480918884e-03 4.525785520672798157e-02 -1.347998529672622681e-01 8.957978338003158569e-02 1.716695576906204224e-01 1.381733641028404236e-02
-1.144074574112892151e-01 -8.742526918649673462e-02 1.537195742130279541e-01 -9.206187725067138672e-02 -2.541221864521503448e-02 -8.491209149360656738e-02 -3.912610933184623718e-03 -1.190559193491935730e-01 -6.210068240761756897e-02 2.729128301143646240e-01 -1.476365956477820873e-03 -9.127810597419738770e-02 -2.616385519504547119e-01 -8.565650880336761475e-02 2.092411816120147705e-01 -2.038813531398773193e-01 -1.245406493544578552e-01 3.767183795571327209e-02 -7.267332822084426880e-02 4.283120930194854736e-01 -2.380892336368560791e-01 -4.606299698352813721e-01 -4.541416186839342117e-03 -1.840093731880187988e-01 -1.917333602905273438e-01 -5.436593294143676758e-02 -2.151345014572143555e-01 1.055229231715202332e-01 1.583311557769775391e-01 -8.234377205371856689e-02 3.955819457769393921e-02 -1.958214491605758667e-01
9.810623526573181152e-02 -1.836933791637420654e-01 -2.644069679081439972e-02 -5.990229919552803040e-02 -1.273039132356643677e-01 1.843390464782714844e-01 -1.584165245294570923e-01 -5.595488846302032471e-02 5.997738614678382874e-02 -2.617383897304534912e-01 -9.353167563676834106e-02 1.845862530171871185e-02 -3.109746575355529785e-01 2.831346392631530762e-01 -2.085607647895812988e-01 -1.000452339649200439e-01 -1.352746933698654175e-01 -1.179927289485931396e-01 -8.665402978658676147e-02 1.379144340753555298e-01 2.197093367576599121e-01 -7.184164971113204956e-02 1.568737477064132690e-01 -5.849283188581466675e-02 -1.600463688373565674e-01 2.224249541759490967e-01 3.430451154708862305e-01 2.765330672264099121e-01 3.491510450839996338e-01 1.499588191509246826e-01 -7.049629092216491699e-02 5.952720716595649719e-02
-2.557247579097747803e-01 -8.435533940792083740e-02 -5.900419875979423523e-02 1.066444143652915955e-01 -1.805694997310638428e-01 -4.110890731681138277e-04 -6.410758942365646362e-02 -1.119857653975486755e-01 1.550491005182266235e-01 1.949474662542343140e-01 -2.752644419670104980e-01 -2.249370813369750977e-01 -2.607474029064178467e-01 8.208375424146652222e-02 1.181119382381439209e-01 -1.008215695619583130e-01 -4.289363697171211243e-02 8.069485425949096680e-02 -8.194765448570251465e-02 1.048257723450660706e-01 5.754814669489860535e-02 -2.362221628427505493e-01 -2.251496464014053345e-01 -3.759283423423767090e-01 -3.203802928328514099e-02 3.436056077480316162e-01 2.241632640361785889e-01 9.088627994060516357e-02 1.490826159715652466e-01 -3.011318147182464600e-01 8.041872084140777588e-02 -4.435847699642181396e-02
6.455548107624053955e-02 5.167363211512565613e-03 1.768589206039905548e-02 -2.430051192641258240e-02 1.322201490402221680e-01 -7.155744731426239014e-02 -3.287457227706909180e-01 3.201355412602424622e-02 5.018803477287292480e-02 -2.561872303485870361e-01 -3.778597414493560791e-01 1.591893136501312256e-01 -2.022097557783126831e-01 -4.567875340580940247e-02 -7.343412935733795166e-02 -1.743942499160766602e-01 -1.090534031391143799e-01 -6.291548907756805420e-02 -1.376007050275802612e-01 2.843234241008758545e-01 -1.480879634618759155e-01 -1.207516640424728394e-01 -7.230345159769058228e-02 -1.145150810480117798e-01 -4.405375421047210693e-01 2.012725472450256348e-01 -7.232123520225286484e-03 1.782501190900802612e-01 -6.696383655071258545e-02 -2.664666175842285156e-01 1.798115670680999756e-01 5.867532268166542053e-02
1.291735321283340454e-01 7.688612490892410278e-02 7.815123349428176880e-02 7.876162230968475342e-02 -1.973153650760650635e-02 1.536135748028755188e-02 -5.896273255348205566e-02 -2.876231074333190918e-01 2.328721731901168823e-01 1.337186396121978760e-01 1.001350674778223038e-02 -1.790719181299209595e-01 2.565804752521216869e-04 1.510611325502395630e-01 4.329959452152252197e-01 -3.616140186786651611e-01 6.871336698532104492e-02 -9.732358902692794800e-02 -3.078724145889282227e-01 3.255297243595123291e-01 1.217728704214096069e-01 -9.114570915699005127e-02 -6.101696193218231201e-02 -1.832243800163269043e-01 -3.654707074165344238e-01 1.057370528578758240e-01 -1.604760996997356415e-02 1.667648553848266602e-02 7.271371036767959595e-02 3.727461770176887512e-02 1.534574571996927261e-02 7.307689636945724487e-02
-1.569869220256805420e-01 -1.836256235837936401e-01 2.459623962640762329e-01 1.490213125944137573e-01 1.269415169954299927e-01 9.831786155700683594e-02 2.927764952182769775e-01 -3.352262079715728760e-01 -1.576993800699710846e-02 -4.661735147237777710e-02 -2.172728814184665680e-02 -6.029998138546943665e-02 -1.098720878362655640e-01 1.095694899559020996e-01 1.488116681575775146e-01 -5.795991420745849609e-02 -2.231489866971969604e-01 4.312090575695037842e-02 -3.388939201831817627e-01 1.259476244449615479e-01 -1.768232434988021851e-01 2.414892315864562988e-01 -8.099032938480377197e-02 -2.649978995323181152e-01 -3.265172541141510010e-01 2.337047010660171509e-01 -1.601336449384689331e-01 8.541247248649597168e-02 9.487921744585037231e-02 -2.048484422266483307e-02 -8.871442824602127075e-02 -1.369306743144989014e-01
-1.040918156504631042e-01 -5.472014099359512329e-02 -1.252848953008651733e-01 -3.171655163168907166e-02 1.533245742321014404e-01 -1.132319644093513489e-01 -5.024663358926773071e-02 -9.922327473759651184e-03 3.397592529654502869e-02 -1.790482401847839355e-01 -4.131384566426277161e-02 8.201820775866508484e-03 1.257722973823547363e-01 3.517218306660652161e-02 2.365461289882659912e-01 -2.907168865203857422e-01 -1.180343888700008392e-02 -3.315809071063995361e-01 -1.149196848273277283e-01 7.817249745130538940e-02 2.900872826576232910e-01 -1.248897612094879150e-01 8.181742578744888306e-02 -4.048990011215209961e-01 -4.494839608669281006e-01 2.190873622894287109e-01 1.272593289613723755e-01 3.341132774949073792e-02 -5.919059365987777710e-02 -1.320942938327789307e-01 2.174207866191864014e-01 5.141740664839744568e-02
-4.358908161520957947e-02 -3.493844345211982727e-02 -2.797682583332061768e-01 -1.851458847522735596e-01 1.442932635545730591e-01 -7.519203424453735352e-02 -1.011904031038284302e-01 2.076963931322097778e-01 3.894232958555221558e-02 1.487449109554290771e-01 -1.979376077651977539e-01 -3.022159636020660400e-01 -2.670640945434570312e-01 7.379062473773956299e-02 -7.742922008037567139e-02 1.017704159021377563e-01 3.055604174733161926e-02 -2.754601091146469116e-02 -1.146332100033760071e-01 4.196687638759613037e-01 2.453495189547538757e-02 -1.772080212831497192e-01 1.985469758510589600e-01 -2.414954006671905518e-01 -3.136409521102905273e-01 7.785302400588989258e-02 -9.179612994194030762e-02 1.346638351678848267e-01 1.986443996429443359e-01 -1.387429386377334595e-01 4.236539360135793686e-03 -2.162911146879196167e-01
2.086845971643924713e-02 -1.250381022691726685e-01 2.582682967185974121e-01 -2.207203358411788940e-01 6.051681190729141235e-02 7.771293818950653076e-02 -7.907100021839141846e-02 -1.968238353729248047e-01 3.868798539042472839e-02 -3.028475493192672729e-02 3.042544126510620117e-01 -7.178612053394317627e-02 -2.478852719068527222e-01 -5.217646807432174683e-02 1.609759330749511719e-01 -4.227890968322753906e-01 -1.958123743534088135e-01 -2.568481266498565674e-01 -8.111617714166641235e-02 1.182701662182807922e-01 -2.824653685092926025e-01 -2.197830080986022949e-01 -2.032260745763778687e-01 -5.396880209445953369e-02 -2.953548729419708252e-01 7.553242892026901245e-02 -1.244644820690155029e-02 1.308654844760894775e-01 1.220709457993507385e-01 -9.156254120171070099e-03 1.431732475757598877e-01 4.421887919306755066e-02
7.303225249052047729e-02 -3.670733571052551270e-01 -1.159385144710540771e-01 2.562181651592254639e-01 1.898821443319320679e-01 -2.589947879314422607e-01 -4.058382660150527954e-02 -1.101455092430114746e-01 2.143746428191661835e-02 -1.498649716377258301e-01 -7.591632753610610962e-02 3.292636945843696594e-02 8.217102847993373871e-03 3.902813792228698730e-02 2.047042101621627808e-01 -2.561683356761932373e-01 -9.258241206407546997e-02 5.987950041890144348e-02 2.173022739589214325e-02 1.505428105592727661e-01 1.538335084915161133e-01 -2.989978194236755371e-01 3.272446095943450928e-01 -3.022292554378509521e-01 -1.931147575378417969e-01 2.648597955703735352e-01 7.406654953956604004e-02 -8.214301615953445435e-02 6.601860746741294861e-03 1.288309395313262939e-01 -6.336244940757751465e-02 1.947215795516967773e-01
-1.294270604848861694e-01 -2.529775351285934448e-02 -8.679132163524627686e-02 9.254159033298492432e-02 1.682778000831604004e-01 -4.613512754440307617e-02 -1.853787004947662354e-01 -1.403650194406509399e-01 1.914475411176681519e-01 -4.554324317723512650e-03 -6.872303038835525513e-02 -4.109813868999481201e-01 -1.447424739599227905e-01 1.221341490745544434e-01 -1.444731056690216064e-01 2.896303869783878326e-02 -1.964558064937591553e-01 -1.387601196765899658e-01 -4.518851041793823242e-01 3.550176322460174561e-01 9.557234495878219604e-02 -2.732612192630767822e-02 -1.405110303312540054e-02 -2.449826002120971680e-01 -3.486849740147590637e-02 -1.361403316259384155e-01 -1.114449948072433472e-01 1.588223129510879517e-01 2.070184648036956787e-01 -1.342338770627975464e-01 -1.165044843219220638e-03 -1.940762996673583984e-01
2.661461532115936279e-01 -1.578784137964248657e-01 -5.769409239292144775e-02 -5.139043554663658142e-02 4.153674095869064331e-02 2.145917713642120361e-02 -2.216093689203262329e-01 -2.945561707019805908e-01 1.305268146097660065e-02 -2.762168943881988525e-01 1.833228021860122681e-01 -6.095746159553527832e-02 -2.994927763938903809e-01 -7.009281218051910400e-02 1.654460430145263672e-01 2.362235216423869133e-03 -4.269911348819732666e-02 -5.835270509123802185e-02 -1.531148105859756470e-01 1.268272250890731812e-01 -3.718106076121330261e-02 -8.871807716786861420e-03 5.647291988134384155e-02 -4.449065327644348145e-01 1.368564069271087646e-01 3.334102928638458252e-01 -6.495957821607589722e-02 1.609374284744262695e-01 -1.608408838510513306e-01 -2.217966318130493164e-01 1.995003521442413330e-01 -4.699806123971939087e-02
2.014218866825103760e-01 -2.064798623323440552e-01 6.226566433906555176e-02 -8.036572486162185669e-02 7.770872861146926880e-02 5.642440915107727051e-02 -1.248562559485435486e-01 -1.058938056230545044e-01 -8.238386362791061401e-02 2.149856835603713989e-01 -4.160051047801971436e-02 -1.061760932207107544e-01 -3.177018165588378906e-01 -9.069706313312053680e-03 3.905833512544631958e-02 -2.918238341808319092e-01 -1.815302968025207520e-01 -1.602738648653030396e-01 -3.116596639156341553e-01 3.978361785411834717e-01 1.351987719535827637e-01 -3.366748392581939697e-01 -1.995239034295082092e-02 -9.188198018819093704e-04 -3.202222585678100586e-01 5.515893176198005676e-02 -5.713446438312530518e-02 6.396013498306274414e-02 -1.578731536865234375e-01 -1.578116863965988159e-01 -4.543298855423927307e-03 -8.864732086658477783e-02
-1.278475224971771240e-01 -1.151635795831680298e-01 3.788204491138458252e-02 -9.170724451541900635e-02 -4.864753037691116333e-02 3.119368851184844971e-01 -7.306458055973052979e-02 1.486782878637313843e-01 -8.725037798285484314e-03 -2.683501541614532471e-01 -2.560206875205039978e-02 1.887851059436798096e-01 -2.411583364009857178e-01 3.163718283176422119e-01 1.615047082304954529e-02 -1.319695711135864258e-01 5.819673091173171997e-02 1.053834706544876099e-01 -2.409301698207855225e-01 2.075326442718505859e-02 4.790274798870086670e-02 -7.094535231590270996e-02 2.197474390268325806e-01 -4.706447124481201172e-01 -1.812402606010437012e-01 1.645105779170989990e-01 7.035990059375762939e-02 3.014553487300872803e-01 3.701456263661384583e-02 -7.898258417844772339e-02 1.807608157396316528e-01 -5.485868081450462341e-02
9.518998675048351288e-03 -3.840370476245880127e-02 -5.561979860067367554e-02 1.480876207351684570e-01 -2.001085877418518066e-02 -2.458896189928054810e-01 -7.457121461629867554e-02 -6.542486697435379028e-02 2.156909108161926270e-01 -2.438524961471557617e-01 6.954950839281082153e-02 -2.370606549084186554e-02 -2.524853646755218506e-01 2.887311279773712158e-01 2.340013086795806885e-01 -1.572792381048202515e-01 -1.007792353630065918e-01 -2.168941348791122437e-01 2.071597427129745483e-02 1.183591634035110474e-01 2.433649003505706787e-01 -6.597545742988586426e-02 3.674134910106658936e-01 -3.958369791507720947e-01 -9.035672992467880249e-03 2.417383491992950439e-01 1.180754378437995911e-01 8.502422273159027100e-02 6.377574056386947632e-02 -2.031404823064804077e-01 1.130187287926673889e-01 -4.583389032632112503e-03
-2.083949185907840729e-02 -1.755163669586181641e-01 -1.303649544715881348e-01 7.848364859819412231e-02 2.306233197450637817e-01 -9.004021435976028442e-02 1.656503677368164062e-01 -1.810036599636077881e-01 -2.486876910552382469e-03 5.480508878827095032e-02 1.310786008834838867e-01 -2.957261204719543457e-01 -3.057893216609954834e-01 1.721885204315185547e-01 2.936560809612274170e-01 6.181610748171806335e-02 -1.802885681390762329e-01 1.313429791480302811e-02 -1.597814559936523438e-01 3.044910132884979248e-01 -7.280670851469039917e-02 2.641988396644592285e-01 2.187367677688598633e-01 -2.793624699115753174e-01 2.609242685139179230e-02 6.473001092672348022e-02 1.581211388111114502e-01 1.614428684115409851e-02 2.363816946744918823e-01 3.595183789730072021e-02 5.562523007392883301e-02 -2.468659728765487671e-01
1.552940756082534790e-01 -3.208936750888824463e-01 1.831275075674057007e-01 1.039743274450302124e-01 7.284042239189147949e-02 1.679690182209014893e-01 1.305135786533355713e-01 -3.473373651504516602e-01 1.772296726703643799e-01 4.231373220682144165e-02 5.438625440001487732e-02 -3.402363508939743042e-02 -1.275824457406997681e-01 3.181179612874984741e-02 1.821609139442443848e-01 -1.343051493167877197e-01 -1.635856777429580688e-01 -2.827561227604746819e-03 -1.513266265392303467e-01 6.007647607475519180e-03 -1.735462248325347900e-01 -1.417844593524932861e-01 -1.680969595909118652e-01 -4.081240296363830566e-01 -2.833794355392456055e-01 9.057962894439697266e-02 5.319646745920181274e-02 3.288597613573074341e-02 1.661538928747177124e-01 -1.067593470215797424e-01 4.200570657849311829e-02 -3.515765368938446045e-01
9.564484655857086182e-02 -7.201515138149261475e-02 2.338722646236419678e-01 -1.042856276035308838e-01 -1.534092053771018982e-02 1.127096191048622131e-01 -6.940793991088867188e-02 -3.312043845653533936e-01 3.211265802383422852e-01 -1.040597334504127502e-01 -7.721686363220214844e-02 -1.372373700141906738e-01 1.095936819911003113e-02 3.857066482305526733e-02 2.426097244024276733e-01 3.901614248752593994e-02 -2.317909300327301025e-01 -5.801216885447502136e-02 -2.206013351678848267e-01 2.370533496141433716e-01 4.082754999399185181e-02 -2.578866183757781982e-01 -1.566210240125656128e-01 -4.756703674793243408e-01 -1.948689669370651245e-01 -1.766701415181159973e-02 -7.321242988109588623e-02 6.073658540844917297e-02 -6.703254580497741699e-02 1.364638656377792358e-01 -2.258934825658798218e-02 -2.000681459903717041e-01
-1.149711608886718750e-01 -2.785210311412811279e-01 1.347058713436126709e-01 8.618650026619434357e-03 -3.728075921535491943e-01 8.639408275485038757e-03 1.980015635490417480e-01 -3.139662444591522217e-01 -2.089400291442871094e-01 -5.732126906514167786e-02 2.784231863915920258e-02 -2.289320081472396851e-01 -1.512179821729660034e-01 1.537936478853225708e-01 1.319846659898757935e-01 1.025731787085533142e-01 -2.855354547500610352e-01 1.514563262462615967e-01 -2.474544495344161987e-01 1.229066774249076843e-01 -1.030092313885688782e-01 -2.453294582664966583e-02 -1.069823652505874634e-01 -9.754367172718048096e-02 -3.194879591464996338e-01 9.402724355459213257e-02 -1.611416935920715332e-01 1.123152524232864380e-01 2.145382761955261230e-01 -1.033926531672477722e-01 1.342585086822509766e-01 4.839203134179115295e-02
-1.855965554714202881e-01 -1.998385637998580933e-01 1.573633104562759399e-01 3.475702106952667236e-01 -8.357106149196624756e-02 5.560088902711868286e-03 -6.520039588212966919e-02 1.246089637279510498e-01 5.146683007478713989e-02 -1.922817975282669067e-01 -3.222339451313018799e-01 7.462929934263229370e-02 7.471476495265960693e-02 2.095676064491271973e-01 1.562098562717437744e-01 -2.238161414861679077e-01 -3.830819725990295410e-01 2.264018654823303223e-01 -1.019558161497116089e-01 1.559729129076004028e-01 1.021206006407737732e-01 -1.562927067279815674e-01 8.876810222864151001e-02 -1.771827042102813721e-01 -3.307633996009826660e-01 1.062072366476058960e-01 1.481312811374664307e-01 1.077481955289840698e-01 -1.196524724364280701e-01 2.989531867206096649e-02 -5.290034785866737366e-02 3.358222171664237976e-02
-1.660006046295166016e-01 -4.096222221851348877e-01 2.843673229217529297e-01 -4.010826721787452698e-02 -8.060345135163515806e-05 -2.498749196529388428e-01 -2.759314477443695068e-01 1.358769088983535767e-01 -6.663283705711364746e-02 -2.334392964839935303e-01 2.077717483043670654e-01 -2.246084958314895630e-01 8.888567984104156494e-02 -6.340191513299942017e-02 -1.191168874502182007e-01 6.080261990427970886e-02 -2.744711339473724365e-01 9.769358485937118530e-02 -3.141861036419868469e-02 2.457573562860488892e-01 2.211694978177547455e-02 -1.142401993274688721e-01 1.695580780506134033e-01 -1.267720609903335571e-01 -2.440430819988250732e-01 8.096203953027725220e-02 -6.348282098770141602e-02 2.270896583795547485e-01 1.067133471369743347e-01 -1.031341329216957092e-01 1.811107248067855835e-01 4.028868675231933594e-02
1.074409037828445435e-01 -1.163499429821968079e-01 -3.211709111928939819e-02 3.907269611954689026e-02 -7.476142048835754395e-02 2.894974946975708008e-01 2.703551054000854492e-01 -1.875232160091400146e-01 -1.040728911757469177e-01 6.869528442621231079e-02 9.095096588134765625e-02 -1.357070803642272949e-01 6.650694459676742554e-02 -2.557267546653747559e-01 2.534596063196659088e-02 -2.508198022842407227e-01 -8.482012152671813965e-02 3.114446997642517090e-02 -2.197133898735046387e-01 2.232725769281387329e-01 3.926157653331756592e-01 -7.188950479030609131e-02 -2.243905067443847656e-01 -3.191262781620025635e-01 -2.088770717382431030e-01 1.601416021585464478e-01 -5.007822811603546143e-02 5.921095982193946838e-02 2.695893943309783936e-01 -6.636136025190353394e-02 1.641637831926345825e-01 -4.446621239185333252e-02
2.847184836864471436e-01 -2.472981661558151245e-01 8.027352392673492432e-02 1.086499616503715515e-01 7.712369412183761597e-02 -7.170836906880140305e-03 -2.668334841728210449e-01 -1.668465584516525269e-01 -7.898231036961078644e-03 -3.605202734470367432e-01 1.097978353500366211e-01 -2.782830037176609039e-02 -4.129159450531005859e-01 4.223321005702018738e-02 1.196399405598640442e-01 9.395694732666015625e-02 3.561374545097351074e-02 -1.265568733215332031e-01 -4.853556677699089050e-02 1.200282648205757141e-01 -7.828657515347003937e-03 1.830956339836120605e-02 1.940438002347946167e-01 -3.566842973232269287e-01 3.141848370432853699e-02 3.297802209854125977e-01 2.459660172462463379e-03 2.190208733081817627e-01 3.621783573180437088e-03 -1.490483134984970093e-01 -7.233974337577819824e-02 -1.081676036119461060e-01
1.478490140289068222e-02 -2.966593578457832336e-02 2.066012173891067505e-01 -5.143308266997337341e-02 4.034505188465118408e-01 9.199634939432144165e-02 1.472225189208984375e-01 -6.979946512728929520e-03 3.255265951156616211e-01 -1.103767827153205872e-01 -1.093383431434631348e-01 -8.290714770555496216e-02 -2.150795310735702515e-01 -3.312711045145988464e-02 8.165609836578369141e-02 -1.492577642202377319e-01 -2.010143399238586426e-01 -1.064055114984512329e-01 -2.751075923442840576e-01 1.359380036592483521e-01 -1.722732633352279663e-01 1.332519948482513428e-01 -1.675646752119064331e-01 -3.110364675521850586e-01 -2.219802290201187134e-01 5.474196746945381165e-02 6.952627748250961304e-02 1.060369238257408142e-01 1.183438673615455627e-01 -3.601954579353332520e-01 1.111529171466827393e-01 -6.879793107509613037e-02
1.362191289663314819e-01 -1.270272135734558105e-01 -2.677789032459259033e-01 -1.775317937135696411e-01 1.962804943323135376e-01 1.905430108308792114e-01 -1.295239329338073730e-01 1.515935212373733521e-01 -5.189791694283485413e-02 2.291504293680191040e-02 -3.165870904922485352e-02 -8.902811259031295776e-02 -1.244660541415214539e-01 3.055904805660247803e-01 -1.785668917000293732e-02 -1.869473904371261597e-01 3.306167572736740112e-02 4.508458450436592102e-02 -3.342211246490478516e-01 3.407869935035705566e-01 1.297702938318252563e-01 -1.188312247395515442e-01 7.596944272518157959e-02 -3.631405532360076904e-01 -1.888750307261943817e-02 3.022713661193847656e-01 4.830631986260414124e-02 1.813111305236816406e-01 -1.611630432307720184e-02 -1.641855090856552124e-01 -1.917238831520080566e-01 -2.698046714067459106e-02
-1.173460483551025391e-01 1.045233607292175293e-01 -2.386394329369068146e-02 1.395721435546875000e-01 1.189660802483558655e-01 3.074141204706393182e-05 -3.118480145931243896e-01 -5.471834540367126465e-02 7.192163914442062378e-02 1.625456362962722778e-01 5.261820554733276367e-02 -2.597310841083526611e-01 -1.224915459752082825e-01 2.929136753082275391e-01 9.342695772647857666e-02 -1.305710524320602417e-01 -1.614755541086196899e-01 -1.151879802346229553e-01 -4.518547654151916504e-01 3.236851692199707031e-01 6.582497805356979370e-02 -1.003421768546104431e-01 -1.008977591991424561e-01 -2.381689995527267456e-01 -1.630521118640899658e-01 -7.196331769227981567e-02 -1.607439666986465454e-01 1.344967782497406006e-01 2.774587273597717285e-01 -1.894019730389118195e-02 1.193955447524785995e-02 -1.722932159900665283e-01
-1.090419664978981018e-01 -4.286801517009735107e-01 -7.641900330781936646e-02 3.608609363436698914e-02 -2.129086256027221680e-01 -1.121994331479072571e-01 -2.689152956008911133e-02 -3.760429099202156067e-02 -1.680536940693855286e-02 -3.183594718575477600e-02 4.097322002053260803e-02 -2.505346834659576416e-01 -7.483371347188949585e-02 -1.471094191074371338e-01 -1.704026311635971069e-01 -1.349655687808990479e-01 -1.340177804231643677e-01 1.092386320233345032e-01 -4.527672007679939270e-02 5.169450044631958008e-01 8.357593789696693420e-03 2.598457932472229004e-01 -2.347683720290660858e-02 -1.876861602067947388e-01 -2.980180382728576660e-01 1.746851801872253418e-01 2.513417974114418030e-03 1.468057036399841309e-01 -1.345392763614654541e-01 1.831921935081481934e-01 2.648817840963602066e-03 4.255178198218345642e-02
-2.033874839544296265e-01 -4.251727163791656494e-01 1.906540542840957642e-01 1.337264627218246460e-01 -1.267583519220352173e-01 -2.642488181591033936e-01 2.345382124185562134e-01 -3.174102604389190674e-01 -5.896342918276786804e-02 4.759972169995307922e-02 -3.190419077873229980e-02 -1.003534942865371704e-01 -2.386305332183837891e-01 6.185918673872947693e-02 -4.829867556691169739e-02 -8.029229938983917236e-02 -1.835109889507293701e-01 1.149351149797439575e-01 -1.005430966615676880e-01 2.518052160739898682e-01 2.226813323795795441e-02 -1.289535313844680786e-01 -5.524611100554466248e-02 6.012884154915809631e-02 -2.209684699773788452e-01 1.024895533919334412e-01 4.461132362484931946e-02 3.992140293121337891e-01 -5.757106840610504150e-02 -1.315044164657592773e-01 9.299051016569137573e-02 3.812721744179725647e-02
7.253210991621017456e-03 -1.724841296672821045e-01 5.133606493473052979e-02 -2.663690969347953796e-02 1.587526500225067139e-01 2.477286942303180695e-02 1.860638521611690521e-02 -4.057184755802154541e-01 9.896742552518844604e-02 -1.137097254395484924e-01 1.643287539482116699e-01 -8.341561257839202881e-02 -4.259116351604461670e-01 5.042287707328796387e-02 3.190501332283020020e-01 6.499656289815902710e-02 -1.713782846927642822e-01 4.293771088123321533e-02 -3.289120793342590332e-01 5.582172051072120667e-02 -5.517804250121116638e-02 2.188408821821212769e-01 -1.138164773583412170e-01 -2.732611633837223053e-02 -3.151019215583801270e-01 1.180807650089263916e-01 1.896932125091552734e-01 -3.779941797256469727e-02 1.671675592660903931e-01 -1.471798717975616455e-01 -1.135165318846702576e-01 -9.563880413770675659e-02
-3.186865150928497314e-02 -2.527987957000732422e-01 2.263745218515396118e-01 1.215529963374137878e-01 6.346063315868377686e-02 -1.083662286400794983e-01 1.603395342826843262e-01 -2.595959007740020752e-01 -1.504795849323272705e-01 3.961369767785072327e-02 -1.301308423280715942e-01 -1.432125866413116455e-01 -1.395629197359085083e-01 -1.822927966713905334e-02 2.754914760589599609e-01 -1.283631473779678345e-01 -8.410284668207168579e-02 1.734332591295242310e-01 -2.421659082174301147e-01 3.331643044948577881e-01 4.886472970247268677e-02 -2.199305444955825806e-01 -1.476388871669769287e-01 -1.537154056131839752e-02 -1.062992289662361145e-01 3.348224163055419922e-01 -1.937239058315753937e-02 1.091986820101737976e-01 3.946338593959808350e-02 -3.661277890205383301e-01 6.719237565994262695e-02 1.758825480937957764e-01
-3.209141781553626060e-03 1.983721554279327393e-01 -1.201876029372215271e-01 -1.748800426721572876e-01 9.364858269691467285e-02 1.636341065168380737e-01 -5.547567456960678101e-02 -8.787424117326736450e-02 -3.693229705095291138e-02 1.086350828409194946e-01 -2.108430415391921997e-01 -9.634742140769958496e-02 -1.461785733699798584e-01 1.016575172543525696e-01 1.771312803030014038e-01 9.279951453208923340e-02 -1.642095893621444702e-01 1.508172601461410522e-01 -5.346408113837242126e-02 2.841931581497192383e-01 8.105779439210891724e-02 -2.476112544536590576e-01 3.160731792449951172e-01 -3.199473619461059570e-01 -2.301325947046279907e-01 2.092721909284591675e-01 -6.450907886028289795e-02 3.930332064628601074e-01 2.349243462085723877e-01 3.673654794692993164e-02 -5.538270622491836548e-02 -1.103990599513053894e-01
6.213803589344024658e-02 -2.409350126981735229e-03 8.339601755142211914e-02 -1.822836846113204956e-01 4.439514130353927612e-03 -1.014968231320381165e-01 -9.682130068540573120e-02 -2.126448154449462891e-01 -7.740020006895065308e-02 4.172009974718093872e-02 -2.451795898377895355e-02 -1.803916096687316895e-01 -1.728349775075912476e-01 3.762541115283966064e-01 4.179979860782623291e-01 -1.087577641010284424e-01 -1.769971400499343872e-01 -1.064028069376945496e-01 -2.026930451393127441e-01 2.507273256778717041e-01 -1.017705537378787994e-02 -1.568673849105834961e-01 -1.099724248051643372e-01 -3.156267106533050537e-02 -9.946190565824508667e-02 3.744853734970092773e-01 -2.291687577962875366e-01 1.517032533884048462e-01 -2.802269756793975830e-01 4.029150307178497314e-02 -3.939151018857955933e-02 2.020756527781486511e-02
-3.599951863288879395e-01 -1.299824118614196777e-01 -1.501767635345458984e-01 2.650978267192840576e-01 -1.897731125354766846e-01 1.928580850362777710e-01 -8.608322590589523315e-02 -4.845064878463745117e-02 1.360675245523452759e-01 1.519965529441833496e-01 -1.461802572011947632e-01 -2.369731366634368896e-01 -1.404520869255065918e-01 1.307363808155059814e-01 4.600130766630172729e-02 -1.009284481406211853e-01 -2.532824575901031494e-01 1.925093354657292366e-03 -8.881421387195587158e-02 2.381259202957153320e-01 -1.458292733877897263e-02 -2.348340302705764771e-01 -1.550624817609786987e-01 -2.498468160629272461e-01 -2.692356891930103302e-02 2.344331592321395874e-01 2.569369673728942871e-01 -5.811836197972297668e-02 1.313145756721496582e-01 -1.069203689694404602e-01 5.057610571384429932e-02 2.873359620571136475e-01
-5.460510775446891785e-02 -1.426646262407302856e-01 4.302615225315093994e-01 5.441464483737945557e-02 -1.261266469955444336e-01 -4.406948573887348175e-03 -9.576836973428726196e-02 -1.958175450563430786e-01 -2.083062753081321716e-02 -1.836702972650527954e-01 -3.787454450502991676e-03 -3.520669937133789062e-01 -1.375686079263687134e-01 1.287710666656494141e-01 -7.038579136133193970e-02 -2.085946649312973022e-01 -1.309097409248352051e-01 2.370700091123580933e-01 -2.416745573282241821e-02 1.152618899941444397e-01 5.748661980032920837e-02 -1.282690167427062988e-01 1.376247107982635498e-01 3.421973437070846558e-02 -3.304359912872314453e-01 2.463552355766296387e-01 -2.555317878723144531e-01 1.610721498727798462e-01 3.326315060257911682e-02 -1.517150402069091797e-01 2.351353913545608521e-01 1.241705715656280518e-01
-1.999529749155044556e-01 -1.669344156980514526e-01 -1.074611768126487732e-01 4.583676159381866455e-02 2.345027029514312744e-02 2.155552618205547333e-02 5.364526435732841492e-02 1.886343769729137421e-02 6.875593215227127075e-02 -8.587427437305450439e-02 -1.224118247628211975e-01 -2.360939234495162964e-01 -1.896751485764980316e-02 5.945459753274917603e-02 3.511820733547210693e-01 -1.939780712127685547e-01 -8.164078742265701294e-02 -2.466971278190612793e-01 3.026324510574340820e-02 1.887924224138259888e-01 4.064540266990661621e-01 -9.322216361761093140e-02 3.409034609794616699e-01 -1.540107131004333496e-01 -2.894057631492614746e-01 -2.478980086743831635e-02 2.222402095794677734e-01 7.609488815069198608e-02 1.246848404407501221e-01 -2.266520261764526367e-01 -2.039136141538619995e-01 2.479107119143009186e-02
1.425869911909103394e-01 -9.420430660247802734e-02 9.204290062189102173e-02 -1.848252564668655396e-01 3.334918320178985596e-01 -2.793243899941444397e-02 1.010952144861221313e-02 4.273602738976478577e-02 1.719704568386077881e-01 -1.132316440343856812e-01 -1.704982668161392212e-01 -9.852851927280426025e-02 -9.106888622045516968e-02 -2.214656770229339600e-02 2.727507650852203369e-01 5.467383190989494324e-03 -2.756724655628204346e-01 -1.537070423364639282e-01 -3.330618739128112793e-01 2.808876335620880127e-01 1.345085203647613525e-01 -2.266580164432525635e-01 -3.326664865016937256e-02 -4.549842476844787598e-01 -1.225867271423339844e-01 -1.287483889609575272e-02 -1.154675260186195374e-01 -5.885446444153785706e-02 -1.290841493755578995e-02 9.420433640480041504e-02 1.822744160890579224e-01 9.256844967603683472e-02
1.035000532865524292e-01 -2.386354655027389526e-01 -6.903457641601562500e-02 3.574042394757270813e-02 -9.565904736518859863e-02 1.377351880073547363e-01 -6.559626758098602295e-02 -2.921498753130435944e-02 1.940189488232135773e-02 -2.645438313484191895e-01 -1.735900640487670898e-01 -5.164261441677808762e-03 -4.520615339279174805e-01 -1.182823535054922104e-02 1.164552047848701477e-01 -5.042988806962966919e-02 -5.425246059894561768e-02 -3.901332914829254150e-01 3.031235747039318085e-02 2.023949474096298218e-01 4.275065287947654724e-02 -1.133872568607330322e-01 8.122023940086364746e-02 -1.750492304563522339e-01 9.883689880371093750e-02 1.924078911542892456e-01 -4.384077340364456177e-02 4.412299692630767822e-01 -1.031437739729881287e-01 -2.471255362033843994e-01 8.842301368713378906e-02 4.271983169019222260e-03
-1.353539973497390747e-01 -2.125394903123378754e-02 -1.358764618635177612e-01 2.870385944843292236e-01 4.514915868639945984e-02 3.857396915555000305e-02 -1.862824112176895142e-01 7.899328321218490601e-02 1.793872416019439697e-01 1.138577144593000412e-02 -2.286844849586486816e-01 -3.654075264930725098e-01 -2.721056109294295311e-03 5.955390632152557373e-02 -7.681336253881454468e-02 6.798916310071945190e-02 7.423821091651916504e-02 -1.915777325630187988e-01 -3.584434390068054199e-01 3.451960682868957520e-01 8.599736541509628296e-02 -2.493759542703628540e-01 -7.389668375253677368e-02 -2.334806770086288452e-01 -1.650592982769012451e-01 -2.084310352802276611e-02 -7.138746231794357300e-02 2.686152160167694092e-01 2.686004340648651123e-01 2.543742582201957703e-02 7.510402053594589233e-02 3.040701523423194885e-02
2.504866104573011398e-03 1.183591261506080627e-01 -1.516381949186325073e-01 2.659530378878116608e-02 3.146620392799377441e-01 5.424763262271881104e-02 -6.438569724559783936e-02 -4.125387966632843018e-02 1.905980706214904785e-02 -1.895135194063186646e-01 1.766589432954788208e-01 -1.379312276840209961e-01 -3.500340878963470459e-01 5.605384707450866699e-02 5.765316262841224670e-02 1.302375197410583496e-01 -8.871375769376754761e-02 1.046929731965065002e-01 4.788507148623466492e-02 5.077235698699951172e-01 -8.092716336250305176e-02 -1.318604648113250732e-01 2.296797931194305420e-01 -2.741326689720153809e-01 -1.274108737707138062e-01 9.490440785884857178e-02 2.625886499881744385e-01 2.439268827438354492e-01 1.575143635272979736e-01 -9.976031631231307983e-02 -2.179790474474430084e-02 4.838435351848602295e-02
-1.762831211090087891e-02 1.947506447322666645e-03 -2.591041624546051025e-01 -9.775887429714202881e-02 -9.197474271059036255e-02 1.026112437248229980e-01 -1.245037466287612915e-01 1.866123825311660767e-02 2.695527076721191406e-01 -2.479757070541381836e-01 -1.699983924627304077e-01 -1.387716531753540039e-01 -4.720672965049743652e-01 2.730481922626495361e-01 -6.312232464551925659e-02 1.916894456371665001e-03 1.045021638274192810e-01 2.357421368360519409e-01 -1.480071544647216797e-01 1.455521434545516968e-01 4.911065101623535156e-02 -5.757356807589530945e-02 1.971166580915451050e-01 -2.663632929325103760e-01 -1.653884649276733398e-01 1.483123749494552612e-01 1.729268878698348999e-01 2.658971846103668213e-01 1.171189844608306885e-01 -1.410029362887144089e-02 2.788944356143474579e-02 -1.212079823017120361e-01
-5.082610994577407837e-02 -2.519945204257965088e-01 2.216248400509357452e-02 -2.505352906882762909e-02 -1.447141617536544800e-01 -4.511088505387306213e-02 -9.015419334173202515e-02 1.511868834495544434e-01 -1.215003803372383118e-01 -7.038966566324234009e-02 1.341075748205184937e-01 -2.562241554260253906e-01 -2.381646074354648590e-02 4.341853782534599304e-02 -2.492482960224151611e-01 -1.213569659739732742e-02 -2.762535512447357178e-01 9.462066739797592163e-02 -8.655416965484619141e-02 4.471618533134460449e-01 -9.521919488906860352e-02 2.739585340023040771e-01 -3.708326816558837891e-02 -3.705756664276123047e-01 -3.225216269493103027e-01 1.562856137752532959e-01 -5.230057984590530396e-03 1.977180987596511841e-01 2.079549431800842285e-02 2.075807191431522369e-02 5.681657791137695312e-02 1.535076200962066650e-01
-4.342364892363548279e-02 -1.272726058959960938e-01 7.233672775328159332e-03 2.198040634393692017e-01 1.931374669075012207e-01 1.328397542238235474e-01 -7.451608031988143921e-02 -2.261371016502380371e-01 5.647635459899902344e-02 -5.086718797683715820e-01 -2.029250711202621460e-01 -9.689888358116149902e-02 -2.628169953823089600e-01 -7.175928354263305664e-02 -9.871491231024265289e-03 -6.948185712099075317e-02 -2.875347994267940521e-02 -1.184269320219755173e-02 -3.578596562147140503e-02 4.971124976873397827e-02 -1.670007556676864624e-01 -1.074813380837440491e-01 1.375688463449478149e-01 7.252017036080360413e-03 -4.126398563385009766e-01 2.056278437376022339e-01 7.287328690290451050e-02 1.270403861999511719e-01 1.126637682318687439e-01 -1.937384456396102905e-01 2.387329339981079102e-01 1.609203815460205078e-01
1.270979344844818115e-01 -1.784977465867996216e-01 7.665488123893737793e-02 -3.258302509784698486e-01 1.415642350912094116e-01 5.424990877509117126e-02 -2.078197002410888672e-01 -3.652108088135719299e-02 1.695862263441085815e-01 -2.348784804344177246e-01 2.916808053851127625e-02 -1.886484920978546143e-01 3.627723827958106995e-02 1.033606231212615967e-01 -9.741665795445442200e-03 1.278827041387557983e-01 -2.350729107856750488e-01 -7.725358009338378906e-02 -3.108604550361633301e-01 3.687362372875213623e-01 -1.180870924144983292e-02 -2.348323762416839600e-01 -1.093539521098136902e-01 -4.121849536895751953e-01 -1.284178495407104492e-01 -2.721074968576431274e-02 -6.736345589160919189e-02 1.012684181332588196e-01 -8.813034743070602417e-03 2.188618183135986328e-01 8.425577543675899506e-03 -1.121609881520271301e-01
3.917264938354492188e-02 -2.868741936981678009e-02 5.321242846548557281e-03 -5.416467040777206421e-02 -1.447011381387710571e-01 7.668834179639816284e-02 -2.207164764404296875e-01 2.319820038974285126e-02 3.813722357153892517e-02 2.173095196485519409e-01 -6.255342811346054077e-02 -4.585014581680297852e-01 -1.959196180105209351e-01 1.841153353452682495e-01 4.030547440052032471e-01 -1.612398177385330200e-01 -1.393720507621765137e-01 9.739064425230026245e-02 1.849401928484439850e-02 2.418638765811920166e-01 -1.970633864402770996e-01 -1.187210157513618469e-01 2.039239741861820221e-02 -1.158620491623878479e-01 -1.760790497064590454e-01 3.785284459590911865e-01 -1.269880682229995728e-01 2.551838196814060211e-02 -1.885857880115509033e-01 -7.463081181049346924e-02 9.070936590433120728e-02 1.061307638883590698e-02
1.762222498655319214e-01 -1.105204075574874878e-01 1.621073186397552490e-01 1.508116573095321655e-01 1.028006672859191895e-01 1.999933272600173950e-01 6.167962029576301575e-02 -6.896173208951950073e-02 -1.819300837814807892e-02 1.612624078989028931e-01 3.815334290266036987e-02 -1.195300966501235962e-01 -3.797559812664985657e-02 9.582629799842834473e-02 3.482613563537597656e-01 1.165401637554168701e-01 -1.736027188599109650e-02 4.065484553575515747e-02 -1.908731162548065186e-01 2.762838006019592285e-01 2.570300102233886719e-01 -2.627911865711212158e-01 1.251479089260101318e-01 -2.800431847572326660e-01 -3.648729622364044189e-01 1.543095558881759644e-01 -4.312598705291748047e-02 1.115557365119457245e-02 -3.328085839748382568e-01 5.171418562531471252e-02 2.007891237735748291e-01 6.634029000997543335e-02
2.652537226676940918e-01 -8.970755152404308319e-03 -6.157011911273002625e-02 3.234573453664779663e-02 1.292324513196945190e-01 3.303756117820739746e-01 -1.459687203168869019e-01 6.321150064468383789e-02 5.315886810421943665e-02 -1.277033090591430664e-01 1.240555867552757263e-01 -2.299218624830245972e-01 -8.096005022525787354e-02 3.028160035610198975e-01 -4.232842102646827698e-02 -1.328545063734054565e-01 -1.158006712794303894e-01 -2.437833100557327271e-01 -2.753956019878387451e-01 3.051699697971343994e-01 1.588614583015441895e-01 3.707589348778128624e-03 -2.068360447883605957e-01 -3.221533000469207764e-01 -2.291264384984970093e-01 7.958406955003738403e-02 -1.455511301755905151e-01 8.445969969034194946e-02 -3.267899528145790100e-02 -2.571758627891540527e-01 5.542694125324487686e-04 2.245946787297725677e-02
3.976905345916748047e-02 -5.550663918256759644e-02 -3.373917564749717712e-02 9.381111711263656616e-02 2.446578741073608398e-01 -2.536045908927917480e-01 -1.127291657030582428e-02 3.792405873537063599e-02 2.872375845909118652e-01 -1.214104369282722473e-01 -2.458899766206741333e-01 1.155363693833351135e-01 -1.223566085100173950e-01 5.505035817623138428e-02 -5.138788837939500809e-04 -7.636905461549758911e-02 -5.885742604732513428e-02 2.117741666734218597e-02 -5.392246879637241364e-03 2.629252076148986816e-01 5.204108729958534241e-02 9.237419813871383667e-02 1.791751235723495483e-01 -4.340117871761322021e-01 -5.072420239448547363e-01 1.308848708868026733e-01 -1.015164181590080261e-01 5.084501579403877258e-02 -7.721642404794692993e-02 -1.917061656713485718e-01 9.150562435388565063e-02 1.469162702560424805e-01
-1.109834760427474976e-01 -1.908221989870071411e-01 -2.073764652013778687e-01 -6.080932915210723877e-02 1.035062596201896667e-01 2.611777782440185547e-01 -1.102192252874374390e-01 -1.896677464246749878e-01 -1.789739578962326050e-01 4.962896183133125305e-02 -4.529183357954025269e-02 -1.747353076934814453e-01 -2.147039920091629028e-01 -6.376963108777999878e-02 -1.554743349552154541e-01 -2.016768306493759155e-01 -4.028185009956359863e-01 -8.685643970966339111e-02 -3.272947669029235840e-01 2.195773422718048096e-01 2.214783579111099243e-01 -2.396344989538192749e-01 -6.605108082294464111e-02 5.625896155834197998e-03 -1.202786788344383240e-01 5.023220553994178772e-02 5.913105979561805725e-02 3.663751855492591858e-02 2.800402939319610596e-01 -1.986611634492874146e-01 -1.062486246228218079e-01 -9.169211983680725098e-02
6.073061749339103699e-02 -2.450134307146072388e-01 1.264361739158630371e-01 1.657706126570701599e-02 -2.684675343334674835e-02 8.511315286159515381e-02 -2.481518089771270752e-01 -2.091684751212596893e-02 1.364978104829788208e-01 -1.975617930293083191e-02 8.282763510942459106e-02 -3.935774788260459900e-02 -4.815335869789123535e-01 3.361933827400207520e-01 3.040814697742462158e-01 1.218888070434331894e-02 1.307935267686843872e-01 -2.688085138797760010e-01 -2.200614064931869507e-01 1.689522564411163330e-01 3.447354584932327271e-02 6.733039021492004395e-02 8.432678878307342529e-02 -3.027552664279937744e-01 -7.670810073614120483e-02 1.025182381272315979e-01 1.071201264858245850e-02 1.416534483432769775e-01 8.169586211442947388e-02 9.268065541982650757e-02 8.345591276884078979e-02 2.354938089847564697e-01
2.841197513043880463e-02 -1.680405735969543457e-01 1.319528967142105103e-01 -7.933780550956726074e-02 -3.413698375225067139e-01 -2.863792777061462402e-01 -5.771361291408538818e-02 4.929815605282783508e-02 1.516217887401580811e-01 -3.384512960910797119e-01 -1.016019145026803017e-03 -4.575839936733245850e-01 -2.234037369489669800e-01 5.374147091060876846e-03 -5.328812822699546814e-02 -1.162182763218879700e-01 -2.145216017961502075e-01 6.358094513416290283e-02 -2.822524681687355042e-02 1.418115794658660889e-01 -5.861233919858932495e-03 3.067224472761154175e-02 -2.760713398456573486e-01 4.880807176232337952e-02 -1.905821114778518677e-01 2.054068595170974731e-01 6.938513368368148804e-02 1.076718345284461975e-01 2.280059829354286194e-02 -2.883483469486236572e-01 2.086517633870244026e-03 -2.454413659870624542e-02
-6.245634332299232483e-02 2.142617478966712952e-02 3.023417084477841854e-04 1.334051787853240967e-01 8.585187047719955444e-02 6.013348698616027832e-02 -9.093280881643295288e-02 6.047763675451278687e-02 1.211822964251041412e-02 -7.283677160739898682e-02 -5.778059735894203186e-02 1.759816706180572510e-02 -2.305725365877151489e-01 1.469708681106567383e-01 2.300809696316719055e-02 -4.624154865741729736e-01 -3.419889807701110840e-01 -3.115317523479461670e-01 -1.979927122592926025e-01 1.017570495605468750e-01 1.323718130588531494e-01 -7.524121552705764771e-02 3.777918219566345215e-02 -1.457354426383972168e-01 -1.387231498956680298e-01 3.077990412712097168e-01 2.945510670542716980e-02 3.203153908252716064e-01 2.551964819431304932e-01 1.972489356994628906e-01 8.774458616971969604e-02 -1.345704495906829834e-01
-3.119018077850341797e-01 8.285484462976455688e-02 1.226764619350433350e-01 2.267400175333023071e-02 8.440869301557540894e-02 -5.060597881674766541e-02 -2.450024187564849854e-01 -8.987411111593246460e-02 -8.420653641223907471e-02 -1.076313704252243042e-01 9.530200809240341187e-02 -1.913305371999740601e-02 -2.257895171642303467e-01 1.752417087554931641e-01 -1.910740509629249573e-02 -1.176720857620239258e-02 -1.763060688972473145e-01 -1.201837509870529175e-01 -2.360116839408874512e-01 3.302335143089294434e-01 9.147602319717407227e-02 -2.403408735990524292e-01 -8.214371651411056519e-02 -3.093293011188507080e-01 9.476883569732308388e-04 8.774433284997940063e-03 1.134442612528800964e-01 3.970504999160766602e-01 7.799925655126571655e-02 -6.775346118956804276e-03 2.649843692779541016e-01 -2.576642930507659912e-01
-2.594963312149047852e-01 -1.337863206863403320e-01 -1.153270751237869263e-01 1.465598791837692261e-01 -3.751949593424797058e-02 -3.146602809429168701e-01 -5.165295675396919250e-02 -3.580709546804428101e-02 1.284253597259521484e-01 -1.034348234534263611e-01 1.531431823968887329e-01 -4.426688253879547119e-01 -6.108842045068740845e-02 8.651424199342727661e-02 1.173467095941305161e-02 -2.131699770689010620e-01 1.180792343802750111e-03 1.328075975179672241e-01 6.953590363264083862e-02 8.522879332304000854e-02 -3.056600503623485565e-02 3.851762786507606506e-02 3.263764828443527222e-02 -3.346598148345947266e-01 -3.469121456146240234e-01 1.946162283420562744e-01 2.275833785533905029e-01 1.509005129337310791e-01 -8.793919533491134644e-02 -2.337258905172348022e-01 -1.657959073781967163e-01 6.603789329528808594e-02
1.499321125447750092e-02 -3.088149987161159515e-02 -1.385391801595687866e-01 -1.189225446432828903e-02 3.526302874088287354e-01 -1.334210205823183060e-02 -2.291447296738624573e-02 -9.854444861412048340e-02 5.341687053442001343e-02 -1.003494858741760254e-01 -9.051523357629776001e-02 -2.371917711570858955e-03 -3.615283668041229248e-01 1.079177632927894592e-01 9.112591855227947235e-03 1.549935638904571533e-01 5.215458571910858154e-02 9.880048781633377075e-02 -5.250408127903938293e-02 6.183822154998779297e-01 1.135438457131385803e-01 -3.058468177914619446e-02 1.778308600187301636e-01 -1.807561218738555908e-01 -1.084808781743049622e-01 1.745198667049407959e-01 9.705922752618789673e-02 2.689093649387359619e-01 1.201129108667373657e-01 -1.359704732894897461e-01 -1.521977689117193222e-02 -1.558332294225692749e-01
7.809669524431228638e-02 -1.351753473281860352e-01 2.215817570686340332e-02 2.111487090587615967e-02 7.646325230598449707e-02 3.163991728797554970e-03 -1.316784620285034180e-01 -1.293298304080963135e-01 1.477981507778167725e-01 -1.014262437820434570e-01 -4.766272753477096558e-02 -1.249495521187782288e-01 -2.703415453433990479e-01 5.239520072937011719e-01 9.643898159265518188e-02 -3.506017923355102539e-01 -6.928288936614990234e-02 -8.312723599374294281e-03 -3.164474293589591980e-02 3.094995319843292236e-01 2.330219373106956482e-02 -3.353840410709381104e-01 -4.911293834447860718e-02 -2.139138616621494293e-02 -5.625183880329132080e-02 2.140417546033859253e-01 9.726046025753021240e-02 1.912577450275421143e-01 -1.752784401178359985e-01 7.669876515865325928e-02 -2.039070278406143188e-01 1.190182939171791077e-01
5.629397183656692505e-02 -1.308522522449493408e-01 1.428757049143314362e-02 -3.768820688128471375e-02 -2.396027743816375732e-01 3.481591045856475830e-01 1.473089009523391724e-01 1.552038043737411499e-01 1.766511648893356323e-01 -1.030580028891563416e-01 3.524964302778244019e-02 -7.576514035463333130e-02 -2.425496280193328857e-01 2.359520271420478821e-02 -5.899179261177778244e-03 -1.486849188804626465e-01 -1.988268345594406128e-01 -1.916604787111282349e-01 -4.162579178810119629e-01 2.495618164539337158e-01 3.392073139548301697e-02 -1.278390288352966309e-01 3.886380195617675781e-01 -2.108451277017593384e-01 5.331220850348472595e-02 9.288083761930465698e-02 1.110022664070129395e-01 9.437634050846099854e-02 2.328702621161937714e-02 -6.467387080192565918e-03 1.784535199403762817e-01 1.827564835548400879e-01
-3.532592058181762695e-01 -1.937881112098693848e-01 -9.732411801815032959e-02 5.452229082584381104e-02 -2.964216768741607666e-01 -1.839173212647438049e-02 5.843258649110794067e-02 -7.778202649205923080e-03 -1.907018423080444336e-01 -7.190124690532684326e-02 2.772948443889617920e-01 -3.121607601642608643e-01 -7.254719734191894531e-02 -1.294454038143157959e-01 2.959304116666316986e-02 -1.054237186908721924e-01 -1.185008436441421509e-01 1.058337464928627014e-01 -1.204108968377113342e-01 3.750736415386199951e-01 -1.333016306161880493e-01 -5.928648635745048523e-02 9.487236849963665009e-03 -1.977407783269882202e-01 -3.555866777896881104e-01 6.960499286651611328e-02 -6.668891012668609619e-02 1.783403158187866211e-01 -1.089222729206085205e-01 1.179714724421501160e-01 2.221220582723617554e-01 -9.523324668407440186e-03
-5.178068578243255615e-02 -3.178218305110931396e-01 2.770195901393890381e-01 1.148362904787063599e-01 -9.805948287248611450e-02 -1.366763114929199219e-01 -9.964598342776298523e-03 -2.286464869976043701e-01 -1.235493421554565430e-01 -2.813863754272460938e-01 9.134372696280479431e-03 -1.485164165496826172e-01 -3.236545622348785400e-01 3.447427228093147278e-02 2.347898334264755249e-01 -1.817442290484905243e-02 -2.060171067714691162e-01 -3.591395914554595947e-02 -2.612622976303100586e-01 1.024963855743408203e-01 -1.243548840284347534e-02 8.098920434713363647e-02 -1.576391756534576416e-01 6.585218757390975952e-02 -2.696732580661773682e-01 5.072274431586265564e-02 1.245769485831260681e-01 2.210585027933120728e-01 2.125497907400131226e-01 -3.114177882671356201e-01 -4.193458706140518188e-03 8.642981201410293579e-02
3.478562831878662109e-02 -9.992138296365737915e-02 -1.334615796804428101e-02 1.014467105269432068e-01 -8.765440434217453003e-02 2.346346527338027954e-01 -2.024220377206802368e-01 2.878090739250183105e-01 2.671427130699157715e-01 -2.272645831108093262e-01 1.276026666164398193e-01 2.928481064736843109e-02 -1.649430245161056519e-01 1.984041333198547363e-01 9.306380897760391235e-02 1.193578471429646015e-03 -1.380792707204818726e-01 -1.358149200677871704e-01 -5.381840839982032776e-02 3.974371254444122314e-01 3.783803433179855347e-02 -1.934232413768768311e-01 1.137170493602752686e-01 -2.875985205173492432e-01 -4.326771944761276245e-02 1.436118483543395996e-01 2.270063012838363647e-01 3.265071213245391846e-01 5.850699916481971741e-02 1.077781990170478821e-01 1.625736355781555176e-01 1.464443653821945190e-01
-6.644250452518463135e-02 -4.311435520648956299e-01 4.590292647480964661e-02 -2.325283139944076538e-01 -2.133856117725372314e-01 -3.257325589656829834e-01 1.083072423934936523e-01 -1.654345840215682983e-01 -7.195167988538742065e-02 -2.794287800788879395e-01 -9.535793960094451904e-02 -1.326188892126083374e-01 -6.682167202234268188e-02 -4.326446726918220520e-02 -1.160498633980751038e-01 -3.196461498737335205e-02 -1.361714750528335571e-01 2.476253919303417206e-02 -1.795442998409271240e-01 9.508012980222702026e-02 -9.507560171186923981e-03 -1.112372353672981262e-01 3.749055042862892151e-02 -3.210985660552978516e-01 -3.180648386478424072e-01 1.217612996697425842e-01 -1.111423000693321228e-01 1.564517430961132050e-02 2.883070111274719238e-01 1.808639317750930786e-01 2.028710953891277313e-02 9.892598539590835571e-02
-8.811426348984241486e-03 -1.218690499663352966e-01 1.612809598445892334e-01 1.750162243843078613e-01 -2.661332860589027405e-02 2.095997631549835205e-01 5.814388766884803772e-02 2.768474072217941284e-02 9.667227976024150848e-03 -6.088149920105934143e-02 9.938112646341323853e-02 -1.670748889446258545e-01 -3.024292290210723877e-01 -5.476988554000854492e-01 1.497716307640075684e-01 -1.905322074890136719e-01 -1.946612074971199036e-02 -2.322592772543430328e-03 -1.783298701047897339e-01 2.389521151781082153e-01 4.475975036621093750e-02 -1.902258694171905518e-01 -3.389464318752288818e-02 -2.220858633518218994e-01 -1.916993707418441772e-01 1.700892001390457153e-01 -6.613977253437042236e-02 -1.302509307861328125e-01 2.955346703529357910e-01 1.547349840402603149e-01 -2.881400659680366516e-02 -1.039309799671173096e-01
8.989415317773818970e-02 1.125241047702729702e-03 7.558467984199523926e-02 -2.983280271291732788e-02 -3.344518318772315979e-02 2.622871994972229004e-01 -6.700697541236877441e-02 -3.329285979270935059e-01 -2.383702993392944336e-01 -2.173483669757843018e-01 -1.042540818452835083e-01 -1.401133090257644653e-01 -2.745721638202667236e-01 9.498971700668334961e-02 4.172505065798759460e-02 4.882857203483581543e-02 -1.820316761732101440e-01 -1.161357481032609940e-02 -1.334822475910186768e-01 2.467330358922481537e-02 2.797782421112060547e-01 1.341263353824615479e-01 -1.270734146237373352e-02 -3.386673927307128906e-01 -1.006683632731437683e-01 2.967769838869571686e-02 2.196453958749771118e-01 4.194735586643218994e-01 -7.832244783639907837e-02 5.412106588482856750e-02 2.642521858215332031e-01 6.448165047913789749e-03
-1.122737452387809753e-01 -1.415511816740036011e-01 3.814024329185485840e-01 1.732295155525207520e-01 -2.114459276199340820e-01 -7.233481854200363159e-02 -8.375973999500274658e-02 -1.436225771903991699e-01 -2.706810832023620605e-01 -9.444440901279449463e-02 5.351798981428146362e-02 -1.883215755224227905e-01 -1.497078835964202881e-01 -6.666201353073120117e-02 1.251925528049468994e-01 6.709240376949310303e-02 -5.396471358835697174e-03 8.848603069782257080e-02 -3.978693485260009766e-01 2.814757823944091797e-01 -7.411903142929077148e-02 -6.776741892099380493e-02 -7.010488957166671753e-02 3.251798823475837708e-02 -3.116694986820220947e-01 1.651753932237625122e-01 9.902125597000122070e-02 2.845743000507354736e-01 1.625422239303588867e-01 -1.795083880424499512e-01 -8.488807827234268188e-02 -6.515619903802871704e-02
-1.770215183496475220e-01 -1.772679388523101807e-01 7.400633394718170166e-02 5.526458472013473511e-02 2.926730513572692871e-01 -1.335089560598134995e-02 -1.135472394526004791e-02 -8.316492289304733276e-02 1.765363812446594238e-01 -3.108479455113410950e-02 8.526489883661270142e-02 -1.870006024837493896e-01 -2.853098213672637939e-01 3.581288829445838928e-02 2.201144248247146606e-01 -5.547604337334632874e-02 -1.953441053628921509e-01 -2.067093849182128906e-01 -3.382186889648437500e-01 3.751142621040344238e-01 -9.130773693323135376e-02 1.188119947910308838e-01 1.677696257829666138e-01 -3.194727897644042969e-01 -2.638847194612026215e-02 -7.426977157592773438e-02 7.054328173398971558e-02 1.156397722661495209e-02 1.315882652997970581e-01 -1.929919123649597168e-01 1.028936579823493958e-01 -2.492389231920242310e-01
6.780689954757690430e-02 -3.836961388587951660e-01 2.539760768413543701e-01 1.786628663539886475e-01 2.274446189403533936e-01 -2.112709581851959229e-01 1.895590275526046753e-01 -2.329276055097579956e-01 -4.980638995766639709e-02 5.245072767138481140e-02 1.452325135469436646e-01 -2.299804985523223877e-01 -1.172166466712951660e-01 2.402025088667869568e-02 1.611441075801849365e-01 -1.430237293243408203e-01 -1.332091093063354492e-01 -1.443239301443099976e-01 -1.887794733047485352e-01 1.285649836063385010e-01 -1.877211034297943115e-01 1.142201572656631470e-01 -9.172719717025756836e-02 -8.191973716020584106e-02 -4.443559348583221436e-01 -4.998816642910242081e-03 4.576024785637855530e-02 1.288137733936309814e-01 1.369634419679641724e-01 4.493493214249610901e-02 5.113785341382026672e-02 -1.775875091552734375e-01
-1.606863588094711304e-01 -2.413223683834075928e-01 4.435194432735443115e-01 1.005169078707695007e-01 -7.578994333744049072e-02 -5.671875551342964172e-02 -1.058269441127777100e-01 -1.224993243813514709e-01 -1.247969642281532288e-01 -1.605541110038757324e-01 1.289091110229492188e-01 -2.976570427417755127e-01 -2.056712359189987183e-01 1.964379698038101196e-01 -1.220979094505310059e-01 -1.877265423536300659e-01 -1.373449862003326416e-01 1.276418715715408325e-01 -1.728611066937446594e-02 7.085118442773818970e-02 -9.915957599878311157e-02 -1.468427032232284546e-01 1.912786066532135010e-01 -7.679126225411891937e-03 -2.214459627866744995e-01 3.251325488090515137e-01 -1.398123204708099365e-01 2.335045039653778076e-01 6.058866158127784729e-03 -1.534089297056198120e-01 1.190241277217864990e-01 1.458802223205566406e-01
-1.031419113278388977e-01 -2.537685632705688477e-01 8.917796611785888672e-02 3.666025400161743164e-02 -8.013331890106201172e-02 -3.184998631477355957e-01 1.673905104398727417e-01 -4.534235224127769470e-02 6.156153604388237000e-02 5.886056274175643921e-02 4.798786342144012451e-02 -1.758265793323516846e-01 -1.196875646710395813e-01 -8.716425299644470215e-02 8.188335597515106201e-02 -1.439367681741714478e-01 9.813520126044750214e-03 -1.153651177883148193e-01 -1.605960428714752197e-01 5.351070761680603027e-01 1.826723366975784302e-01 -2.577157318592071533e-01 -1.369750052690505981e-01 1.708978712558746338e-01 -1.974686384201049805e-01 -4.198097437620162964e-02 -5.766841024160385132e-02 1.713716834783554077e-01 3.176335990428924561e-01 1.059333607554435730e-01 -8.260661363601684570e-02 1.491043418645858765e-01
-8.022230118513107300e-03 -2.014195472002029419e-01 -1.825767308473587036e-01 -1.189792901277542114e-01 2.143082171678543091e-01 6.004274636507034302e-02 4.208075255155563354e-02 -9.238174557685852051e-02 3.394367396831512451e-01 -3.795918077230453491e-02 2.363891573622822762e-03 -9.643231332302093506e-02 -1.735241115093231201e-01 -1.948025822639465332e-01 2.006879299879074097e-01 -3.142352998256683350e-01 -2.199984788894653320e-01 -1.597295105457305908e-01 -8.553799986839294434e-02 4.275598749518394470e-02 1.028355881571769714e-01 -5.784348398447036743e-02 9.321664273738861084e-02 -4.579463005065917969e-01 -1.891471743583679199e-01 2.036659419536590576e-01 -9.796132147312164307e-02 3.078193664550781250e-01 -5.779018998146057129e-02 1.354746818542480469e-01 -3.770557232201099396e-03 1.733496598899364471e-02
-1.802207231521606445e-01 7.215882837772369385e-02 -1.733798831701278687e-01 9.635224193334579468e-02 4.818813875317573547e-02 1.365657523274421692e-02 -9.761497378349304199e-02 -1.413392871618270874e-01 -7.917046546936035156e-02 9.015259332954883575e-03 -4.209132865071296692e-02 -2.218921035528182983e-01 -1.756843179464340210e-01 -6.819645315408706665e-02 1.764233708381652832e-01 -1.229089871048927307e-01 -1.718192100524902344e-01 -2.371012978255748749e-02 -2.034316509962081909e-01 4.355551302433013916e-01 3.419698178768157959e-01 -4.358068406581878662e-01 -4.185649007558822632e-02 1.169701665639877319e-01 -2.606082856655120850e-01 -1.183253712952136993e-02 1.267421245574951172e-01 1.453942507505416870e-01 1.469839364290237427e-01 6.693295389413833618e-02 1.470332592725753784e-01 -1.241219416260719299e-01
-1.116432622075080872e-01 -3.419689089059829712e-02 -2.613558471202850342e-01 -2.675716392695903778e-02 6.184337660670280457e-02 6.760713458061218262e-02 -6.351562589406967163e-02 -4.638646170496940613e-02 1.176564469933509827e-01 -2.188144018873572350e-03 -7.257823646068572998e-02 -3.170025646686553955e-01 -2.886540889739990234e-01 3.333349153399467468e-02 8.867363631725311279e-02 2.174621075391769409e-02 -3.594965934753417969e-01 -2.330447547137737274e-03 -1.605260223150253296e-01 3.578759729862213135e-01 1.185836941003799438e-01 -4.235713183879852295e-01 1.024714112281799316e-02 1.821202933788299561e-01 -2.380515933036804199e-01 1.748939394019544125e-03 1.500709950923919678e-01 8.844365179538726807e-02 2.600804865360260010e-01 3.635486587882041931e-02 1.541852056980133057e-01 2.831118740141391754e-02
-6.142627075314521790e-02 -4.761667922139167786e-02 1.524257510900497437e-01 -3.994895610958337784e-03 1.056128665804862976e-01 -1.050326973199844360e-03 -1.881807446479797363e-01 -1.426723748445510864e-01 9.521168470382690430e-02 6.030867248773574829e-02 -2.436455339193344116e-01 -4.432034865021705627e-02 -1.741677224636077881e-01 1.066105291247367859e-01 -8.803433738648891449e-03 8.619406074285507202e-02 -1.586004793643951416e-01 -5.457290634512901306e-02 -5.860228538513183594e-01 1.811525672674179077e-01 1.206469982862472534e-01 -3.231249749660491943e-01 -7.718131691217422485e-02 -2.614777684211730957e-01 -1.996413171291351318e-01 4.298022016882896423e-02 -4.025734588503837585e-02 9.195269644260406494e-02 -1.569209545850753784e-01 -7.002388685941696167e-02 2.140188366174697876e-01 2.361663728952407837e-01
-2.030880600214004517e-01 -3.003816120326519012e-02 5.567650869488716125e-02 1.436345428228378296e-01 -5.847698822617530823e-02 3.066703863441944122e-02 -1.498772352933883667e-01 -3.999166563153266907e-02 2.235724590718746185e-03 -1.937379688024520874e-01 -4.604741334915161133e-01 -1.232302337884902954e-01 -1.362347453832626343e-01 -1.839784681797027588e-01 1.438033133745193481e-01 -1.138071194291114807e-01 -6.995416432619094849e-02 -4.823882877826690674e-02 -9.800788015127182007e-02 9.102767705917358398e-02 2.252244800329208374e-01 2.107578702270984650e-02 2.129293233156204224e-01 -3.924813568592071533e-01 -3.725188374519348145e-01 1.676110476255416870e-01 -6.925941258668899536e-02 -2.402607724070549011e-02 3.183324635028839111e-02 -1.968452185392379761e-01 -1.809743791818618774e-01 -1.857010573148727417e-01
7.078630477190017700e-02 -2.555748820304870605e-01 4.898231849074363708e-02 1.526916623115539551e-01 2.401590645313262939e-01 -5.504241585731506348e-02 1.217219457030296326e-01 -1.031092405319213867e-01 2.037180587649345398e-02 -1.149885877966880798e-01 -1.629432290792465210e-01 -2.933300435543060303e-01 -2.908869683742523193e-01 1.360141951590776443e-02 7.381486147642135620e-02 -1.352746039628982544e-01 -2.630199596751481295e-04 8.698477409780025482e-03 6.792268902063369751e-02 1.682365536689758301e-01 -1.196327283978462219e-01 -5.312591791152954102e-02 6.572183221578598022e-02 -1.821323782205581665e-01 -9.703551977872848511e-02 3.765394091606140137e-01 5.436981096863746643e-02 3.636417910456657410e-02 2.873122692108154297e-01 -3.587011992931365967e-01 3.089194297790527344e-01 1.824373453855514526e-01
-4.694204777479171753e-03 -1.671435236930847168e-01 1.269595175981521606e-01 -9.659448638558387756e-03 -5.416914448142051697e-02 -7.127238065004348755e-02 -1.352684199810028076e-02 -1.191720291972160339e-01 -2.530083358287811279e-01 -1.963196992874145508e-01 1.650259084999561310e-02 1.080525219440460205e-01 -9.476932883262634277e-02 6.933396682143211365e-03 7.245284318923950195e-02 -2.250424474477767944e-01 -1.970897018909454346e-01 -2.903690040111541748e-01 -1.540692448616027832e-01 1.995811760425567627e-01 6.505626440048217773e-02 -1.825819760560989380e-01 -7.588479667901992798e-02 -2.042134404182434082e-01 3.714192716870456934e-04 5.185271501541137695e-01 1.689061075448989868e-01 -1.463769674301147461e-01 2.154890149831771851e-01 2.689580619335174561e-01 7.466243952512741089e-02 -1.976653039455413818e-01
3.916847053915262222e-03 -8.544975519180297852e-02 2.403408661484718323e-02 7.183245569467544556e-02 -4.458985105156898499e-02 -2.373652718961238861e-02 -2.872321940958499908e-02 -2.007470577955245972e-01 -9.951615333557128906e-02 -3.153914213180541992e-02 -4.664724469184875488e-01 9.665329754352569580e-02 -1.947373151779174805e-01 -1.322278976440429688e-01 1.420454867184162140e-02 -2.298719435930252075e-01 -4.647253453731536865e-01 -8.322039991617202759e-02 -3.078966215252876282e-02 2.829427132382988930e-03 -1.956911087036132812e-01 -1.843747496604919434e-01 1.124150231480598450e-01 -3.106096386909484863e-01 -2.888804376125335693e-01 1.022231355309486389e-01 7.326820492744445801e-02 -1.020091213285923004e-02 -1.170040890574455261e-01 -2.288703918457031250e-01 1.587881296873092651e-01 -3.268193081021308899e-02
2.045857310295104980e-01 3.267196565866470337e-02 5.446261912584304810e-02 2.009341716766357422e-01 1.440523415803909302e-01 -1.782595068216323853e-01 -2.050651162862777710e-01 -2.093213647603988647e-01 -4.975219070911407471e-02 -1.275743395090103149e-01 -3.081389665603637695e-01 1.362124830484390259e-01 -1.319958269596099854e-01 -1.558751016855239868e-01 -6.075255572795867920e-02 -3.435342907905578613e-01 2.903490141034126282e-02 1.669562011957168579e-01 -2.179208397865295410e-01 2.081149518489837646e-01 -8.854429423809051514e-02 -5.056146159768104553e-02 -2.889215014874935150e-02 -2.918556034564971924e-01 -2.762783467769622803e-01 1.002631187438964844e-01 1.442534923553466797e-01 1.736107319593429565e-01 1.533937752246856689e-01 4.609517008066177368e-02 4.635149985551834106e-02 3.140008151531219482e-01
2.395310252904891968e-02 -4.126221835613250732e-01 1.802896708250045776e-01 -1.495921909809112549e-01 -4.590278491377830505e-02 5.273479968309402466e-02 7.256378978490829468e-02 -3.152137100696563721e-01 -4.176801815629005432e-02 -1.486851125955581665e-01 -9.599304199218750000e-02 -4.786058142781257629e-02 -2.240224331617355347e-01 -8.098699897527694702e-02 2.581088244915008545e-01 -1.916639506816864014e-01 -1.718742996454238892e-01 3.331994265317916870e-02 1.133541390299797058e-01 3.168210685253143311e-01 -1.347237825393676758e-01 -8.681920915842056274e-02 -7.028459012508392334e-02 -1.574597805738449097e-01 5.554772168397903442e-02 1.084154322743415833e-01 1.791683882474899292e-01 3.732865750789642334e-01 3.218432515859603882e-02 -2.047836780548095703e-01 1.284828782081604004e-01 1.557423174381256104e-01
-1.293628513813018799e-01 -1.255605816841125488e-01 2.715963497757911682e-02 3.076738119125366211e-01 -2.034146785736083984e-01 -1.007761359214782715e-01 -1.021241769194602966e-02 -1.758554726839065552e-01 1.725838519632816315e-02 2.126499861478805542e-01 -9.458841383457183838e-02 -1.140523925423622131e-01 -1.869505941867828369e-01 -4.800637811422348022e-02 1.162123978137969971e-01 -1.219766214489936829e-01 -3.876401856541633606e-02 1.040852367877960205e-01 -1.687782853841781616e-01 1.649284064769744873e-01 -2.157425507903099060e-02 -9.706298261880874634e-02 -2.181877493858337402e-01 -4.088367223739624023e-01 -1.827788911759853363e-02 3.754754066467285156e-01 2.276992648839950562e-01 2.490378022193908691e-01 1.240147799253463745e-01 -2.883867919445037842e-01 7.161702960729598999e-02 7.001793384552001953e-02
6.907183676958084106e-02 -1.777847707271575928e-01 9.328778833150863647e-02 5.237534269690513611e-02 9.950048476457595825e-02 6.698062270879745483e-02 1.457632780075073242e-01 6.320033222436904907e-02 2.119662910699844360e-01 2.282981760799884796e-02 -2.879464812576770782e-02 -4.669875204563140869e-01 -3.039814531803131104e-01 -2.319447249174118042e-01 2.635787129402160645e-01 -1.949553489685058594e-01 -3.503770753741264343e-02 -1.679993793368339539e-02 1.868133693933486938e-01 1.133108325302600861e-02 2.814895510673522949e-01 -1.855943351984024048e-01 1.769491285085678101e-02 -3.736105263233184814e-01 -1.872861236333847046e-01 1.157600991427898407e-02 6.152254343032836914e-02 -3.299373760819435120e-02 4.521723370999097824e-03 -1.927855461835861206e-01 8.772271126508712769e-02 1.393677592277526855e-01
2.434135973453521729e-01 -1.282020956277847290e-01 1.578203290700912476e-01 2.277236133813858032e-01 -3.121401881799101830e-03 8.471269905567169189e-02 1.030110195279121399e-01 -1.756959557533264160e-01 1.062229946255683899e-01 -2.373254448175430298e-01 1.503701359033584595e-01 -3.431264162063598633e-01 -4.201085492968559265e-02 -2.321893274784088135e-01 2.389537245035171509e-01 -1.683253347873687744e-01 -3.149996101856231689e-01 6.223755329847335815e-02 -6.965408474206924438e-02 1.568048447370529175e-01 9.934496879577636719e-02 -2.106594890356063843e-01 -2.651318907737731934e-01 -2.602315247058868408e-01 5.000172927975654602e-02 2.596111893653869629e-01 -2.781035937368869781e-02 4.511693865060806274e-02 2.003467679023742676e-01 4.442201554775238037e-02 -1.296833436936140060e-02 -1.001619398593902588e-01
-1.033318191766738892e-01 -2.236636877059936523e-01 1.917724758386611938e-01 -4.822795838117599487e-02 -1.241453737020492554e-01 1.036571711301803589e-01 1.209962815046310425e-01 -1.904532611370086670e-01 -7.983605563640594482e-02 1.213821023702621460e-01 -2.007735222578048706e-01 -4.493282735347747803e-02 -1.363708823919296265e-01 7.893899828195571899e-02 1.583911478519439697e-01 6.451332569122314453e-02 4.966762661933898926e-02 2.988158538937568665e-02 -2.587241679430007935e-02 3.226986527442932129e-01 2.195704877376556396e-01 2.786606736481189728e-02 -1.549180001020431519e-01 -3.907665610313415527e-01 -7.855042815208435059e-02 2.099578231573104858e-01 1.787540465593338013e-01 1.912255138158798218e-01 8.111504465341567993e-02 -3.957183361053466797e-01 1.599110811948776245e-01 2.534647285938262939e-01
-1.020045429468154907e-01 -1.557420492172241211e-01 2.128936499357223511e-01 -9.815645217895507812e-02 9.140846878290176392e-02 -1.680581867694854736e-01 6.362635176628828049e-03 -6.009247899055480957e-02 1.818873919546604156e-02 1.521047502756118774e-01 -3.263202682137489319e-02 5.684940889477729797e-02 -3.340424597263336182e-01 -1.251387037336826324e-02 1.043390389531850815e-02 1.295624226331710815e-01 -1.550476849079132080e-01 -2.447115778923034668e-01 -4.971534907817840576e-01 2.230031639337539673e-01 -1.856170035898685455e-02 -2.733245193958282471e-01 -3.270790446549654007e-03 -3.119870722293853760e-01 -2.134507149457931519e-01 3.311824426054954529e-02 2.172581553459167480e-01 -4.613577574491500854e-02 -2.016026824712753296e-01 6.060971319675445557e-02 1.009857207536697388e-01 1.000752449035644531e-01
-1.550021916627883911e-01 -2.025523185729980469e-01 -2.699965536594390869e-01 2.877377569675445557e-01 1.412554923444986343e-02 9.971419721841812134e-02 -3.246716558933258057e-01 -1.827031224966049194e-01 3.039283212274312973e-03 2.353752590715885162e-02 -1.499445885419845581e-01 -2.793594896793365479e-01 3.813562914729118347e-02 6.823501735925674438e-02 -2.235028147697448730e-02 1.233943849802017212e-01 -3.071105852723121643e-02 -1.255952417850494385e-01 -2.837388515472412109e-01 3.788987100124359131e-01 5.379763618111610413e-02 -1.675941795110702515e-01 8.460138738155364990e-02 2.235221862792968750e-02 -1.929052174091339111e-01 5.883683636784553528e-02 6.016792729496955872e-02 3.566133081912994385e-01 1.812593266367912292e-02 7.680620998144149780e-02 1.293864399194717407e-01 -1.831189244985580444e-01
-1.411895304918289185e-01 -1.421680003404617310e-01 -4.258713498711585999e-02 2.690556049346923828e-01 -1.840391010046005249e-01 -7.070236653089523315e-02 6.791087239980697632e-02 -1.971964165568351746e-02 1.474819034337997437e-01 2.727957665920257568e-01 -2.759786844253540039e-01 -3.067395091056823730e-01 -1.803096234798431396e-01 1.675367951393127441e-01 3.853578865528106689e-02 -1.150426194071769714e-01 -8.447128534317016602e-02 2.204875927418470383e-03 -1.146959140896797180e-01 1.405461728572845459e-01 -6.252004951238632202e-02 -1.386030912399291992e-01 -1.428008526563644409e-01 -3.379894196987152100e-01 -7.520695799030363560e-04 4.516111612319946289e-01 2.053083479404449463e-01 8.122436702251434326e-02 1.167467385530471802e-01 -1.871040016412734985e-01 -5.095968954265117645e-03 2.990613505244255066e-02
-1.441466063261032104e-01 -3.368827700614929199e-01 1.233729943633079529e-01 2.153523266315460205e-01 -4.381139006000012159e-04 -3.479436039924621582e-02 1.940639019012451172e-01 -4.649161398410797119e-01 5.724297836422920227e-03 3.953270614147186279e-02 -9.358608722686767578e-02 -2.210357338190078735e-01 -7.857863605022430420e-02 1.146156638860702515e-01 2.009837329387664795e-01 -1.124036163091659546e-01 -1.442723572254180908e-01 1.852997839450836182e-01 -2.733337581157684326e-01 2.513255774974822998e-01 1.041242927312850952e-01 -1.332596093416213989e-01 -1.332158148288726807e-01 3.483333811163902283e-02 -1.512446999549865723e-01 2.041848003864288330e-01 5.346058681607246399e-02 8.208147436380386353e-02 -3.727825358510017395e-02 -2.282865643501281738e-01 1.748101264238357544e-01 1.369428932666778564e-01
4.119564592838287354e-02 -4.068396985530853271e-01 -6.736793369054794312e-02 -8.298125118017196655e-02 -3.489792048931121826e-01 -4.680392146110534668e-02 9.714637696743011475e-02 -9.662538766860961914e-02 7.858239114284515381e-02 -2.273338884115219116e-01 -9.592167288064956665e-02 -2.273106873035430908e-01 -1.456859707832336426e-01 1.382402628660202026e-01 -2.057754397392272949e-01 -7.053042948246002197e-02 1.174492761492729187e-01 1.391374170780181885e-01 -1.876760125160217285e-01 5.189917087554931641e-01 -6.395080685615539551e-02 1.648675650358200073e-02 -1.383140385150909424e-01 -1.981462687253952026e-01 -1.944270730018615723e-01 -1.846207864582538605e-02 1.198910698294639587e-01 5.075928568840026855e-02 1.011147126555442810e-01 -7.432824000716209412e-03 7.048803567886352539e-02 -3.749013319611549377e-02
1.091880351305007935e-01 -3.269689083099365234e-01 2.344698607921600342e-01 2.190087437629699707e-01 -1.327280234545469284e-02 4.016815125942230225e-02 -4.178510280326008797e-04 -1.323799341917037964e-01 5.592527613043785095e-02 -1.603983342647552490e-02 -1.632737368345260620e-01 -1.370044052600860596e-01 -1.775980144739151001e-01 -7.271170616149902344e-03 -2.594384178519248962e-02 -2.864043116569519043e-01 -7.594455778598785400e-02 2.170422226190567017e-01 3.416883945465087891e-02 1.030184999108314514e-01 -4.735818132758140564e-02 -1.954654306173324585e-01 1.797123998403549194e-01 3.636428713798522949e-02 -3.555512726306915283e-01 4.780026376247406006e-01 -1.221076101064682007e-01 1.804944872856140137e-01 -3.392027691006660461e-02 -2.106264084577560425e-01 5.635133758187294006e-02 7.746873050928115845e-02
-2.646880783140659332e-02 -3.885241150856018066e-01 3.040832467377185822e-02 -1.007776036858558655e-01 -3.980914354324340820e-01 -1.029425412416458130e-01 9.000566601753234863e-02 -7.352156192064285278e-02 6.711239367723464966e-02 -2.036920785903930664e-01 -9.136317670345306396e-02 -2.928928732872009277e-01 -3.127315342426300049e-01 1.517657935619354248e-01 -2.434297353029251099e-01 -1.821120977401733398e-01 -3.472311794757843018e-02 9.279358386993408203e-02 -1.532790213823318481e-01 3.174561560153961182e-01 -4.280132427811622620e-02 7.605751603841781616e-02 -4.099915176630020142e-02 -2.192844003438949585e-01 -1.971829831600189209e-01 -1.243617385625839233e-01 -1.848614029586315155e-02 3.813753277063369751e-02 9.729781001806259155e-02 1.338319927453994751e-01 1.605653315782546997e-01 2.297529019415378571e-02
-1.566219702363014221e-02 -5.461084246635437012e-01 1.214449703693389893e-01 -6.889849901199340820e-02 -2.084240466356277466e-01 -1.304729580879211426e-01 1.204315498471260071e-01 -3.505035769194364548e-03 -1.170770898461341858e-01 -2.025696486234664917e-01 1.318842619657516479e-01 -1.675359904766082764e-01 -1.171927452087402344e-01 1.544552892446517944e-01 -2.572867833077907562e-02 -2.952889911830425262e-02 -5.057715997099876404e-02 -3.971966356039047241e-02 -1.519952863454818726e-01 3.552051186561584473e-01 -2.814553491771221161e-02 1.088064610958099365e-01 -8.271642774343490601e-02 -1.841281652450561523e-01 -4.737028777599334717e-01 -3.019717521965503693e-02 7.316916435956954956e-02 -5.284534022212028503e-02 1.146151348948478699e-01 -7.870978862047195435e-02 3.843993321061134338e-02 8.166654407978057861e-02
3.513379395008087158e-02 -1.167172640562057495e-01 -4.072094336152076721e-02 -6.006564479321241379e-03 -3.382174074649810791e-01 -3.846056759357452393e-02 -9.061619639396667480e-03 -6.285114586353302002e-02 -3.675352036952972412e-02 -1.081523392349481583e-02 7.589184213429689407e-03 -2.206325083971023560e-01 -3.047080524265766144e-02 1.516778320074081421e-01 2.517636418342590332e-01 -4.671731963753700256e-02 -3.110847473144531250e-01 1.893718093633651733e-01 5.637154728174209595e-02 2.591983377933502197e-01 -1.355398297309875488e-01 4.599634930491447449e-02 3.325841128826141357e-01 -2.256164103746414185e-01 -2.035200297832489014e-01 3.395273685455322266e-01 -2.011410742998123169e-01 1.119161769747734070e-01 -2.416602075099945068e-01 -2.171932756900787354e-01 -1.300887912511825562e-01 -8.162822574377059937e-02
-1.434206729754805565e-03 -1.949709653854370117e-01 1.694856435060501099e-01 -1.296834349632263184e-01 -6.838945299386978149e-02 -5.261480435729026794e-02 -1.932212710380554199e-02 -3.758039772510528564e-01 -9.818253666162490845e-02 3.496250882744789124e-02 1.543438732624053955e-01 -1.511940360069274902e-01 -1.817134767770767212e-01 -1.566396653652191162e-01 2.462556809186935425e-01 -1.351822763681411743e-01 -1.711160689592361450e-01 2.380344867706298828e-01 -5.290963128209114075e-02 3.887643218040466309e-01 -3.803605213761329651e-02 -1.417352259159088135e-01 2.239500582218170166e-01 -1.685224622488021851e-01 8.480323106050491333e-02 2.206990867853164673e-01 -1.122145541012287140e-02 1.278549581766128540e-01 1.016392633318901062e-01 -3.122160434722900391e-01 -2.798186987638473511e-02 2.290105074644088745e-01
1.131537929177284241e-02 2.667633444070816040e-02 -2.686002552509307861e-01 5.167691409587860107e-02 8.472610265016555786e-02 -1.596767008304595947e-01 -6.763888150453567505e-02 -2.384774386882781982e-01 -3.901139646768569946e-02 -3.516229093074798584e-01 4.764702543616294861e-02 -7.686781883239746094e-02 -2.520737648010253906e-01 2.426959723234176636e-01 4.244258999824523926e-02 -6.257032603025436401e-02 -3.236948326230049133e-02 2.357287704944610596e-02 -7.436261326074600220e-02 1.435038894414901733e-01 8.798238635063171387e-02 -1.171591356396675110e-01 -3.101316392421722412e-01 -8.025766909122467041e-02 -3.282082080841064453e-01 3.008264005184173584e-01 5.862837657332420349e-02 7.711844146251678467e-02 -8.064418099820613861e-03 -4.197781383991241455e-01 1.633272171020507812e-01 7.969056814908981323e-02
1.132674515247344971e-01 -3.799363076686859131e-01 2.629786431789398193e-01 -1.079587712883949280e-01 -1.419319659471511841e-01 -2.198086231946945190e-01 1.072471588850021362e-01 -1.614414155483245850e-01 -8.686875551939010620e-02 -1.646376848220825195e-01 3.383183479309082031e-02 -2.398229241371154785e-01 -1.393401473760604858e-01 1.758465468883514404e-01 -8.482646942138671875e-02 9.199698269367218018e-02 -6.597577035427093506e-02 7.105147838592529297e-02 -6.374171376228332520e-02 4.499105513095855713e-01 -1.718330532312393188e-01 1.083317995071411133e-01 -3.193725273013114929e-02 -1.989735215902328491e-01 -3.311362266540527344e-01 -4.242331534624099731e-02 -9.482552111148834229e-02 3.576841671019792557e-03 2.718608677387237549e-01 -2.433683723211288452e-02 -5.446403473615646362e-02 3.151712194085121155e-02
-2.060058861970901489e-01 -1.382197737693786621e-01 3.560737669467926025e-01 1.114514544606208801e-01 -2.656934857368469238e-01 -3.780728951096534729e-02 -4.187632817775011063e-03 -1.939260363578796387e-01 -2.722359299659729004e-01 2.877291524782776833e-03 -1.570253446698188782e-02 3.219655249267816544e-03 -1.598131507635116577e-01 -3.979816287755966187e-02 1.928720921277999878e-01 -5.816764384508132935e-02 -4.857858270406723022e-02 4.382751416414976120e-03 -3.178582191467285156e-01 2.164724171161651611e-01 8.655992150306701660e-02 3.860767930746078491e-02 -1.141208633780479431e-01 -1.111253276467323303e-01 -3.490634560585021973e-01 1.384560763835906982e-01 -1.629612408578395844e-02 3.495525121688842773e-01 1.948757320642471313e-01 -2.258652001619338989e-01 -1.516623888164758682e-02 1.009777337312698364e-01
-6.722687184810638428e-02 -1.492194682359695435e-01 9.891978465020656586e-03 1.376777291297912598e-01 3.365233540534973145e-02 6.234554201364517212e-02 -2.387189120054244995e-02 -2.531271278858184814e-01 2.506126761436462402e-01 5.335253477096557617e-02 -1.418991833925247192e-01 -1.629607677459716797e-01 -1.179815605282783508e-01 -8.968526870012283325e-02 -1.165688335895538330e-01 -1.457028239965438843e-01 -1.685150265693664551e-01 -1.128032505512237549e-01 -1.518466919660568237e-01 2.750148773193359375e-01 2.824972197413444519e-02 -2.325762361288070679e-01 2.598443068563938141e-02 -4.208287596702575684e-01 -3.672219216823577881e-01 -1.360277086496353149e-01 -1.388915181159973145e-01 2.600068747997283936e-01 2.601124532520771027e-02 -6.351766735315322876e-02 -3.092783093452453613e-01 -4.779987782239913940e-02
-1.393963582813739777e-02 -1.085424050688743591e-01 -1.729059815406799316e-01 1.481032371520996094e-01 -9.968201816082000732e-02 1.346050351858139038e-01 -8.003304153680801392e-02 -1.603205204010009766e-01 -1.963634230196475983e-02 -4.696035012602806091e-02 -5.095472559332847595e-02 5.701195448637008667e-02 4.963763430714607239e-02 7.026065886020660400e-02 2.853918075561523438e-01 -3.450262546539306641e-01 -2.438299506902694702e-01 6.693118810653686523e-02 -3.285381495952606201e-01 3.899194598197937012e-01 1.036547720432281494e-01 -1.982150971889495850e-02 7.176920026540756226e-02 -3.868920803070068359e-01 -2.097423523664474487e-01 7.104943692684173584e-02 3.587758541107177734e-02 -1.170832812786102295e-01 -1.891095340251922607e-01 7.918758690357208252e-02 -2.293885052204132080e-01 1.055079475045204163e-01
-2.233616858720779419e-01 -4.274865090847015381e-01 1.190116107463836670e-01 7.759394496679306030e-02 -1.594077236950397491e-02 7.397695630788803101e-02 1.942258924245834351e-01 -1.703028082847595215e-01 -1.792873442173004150e-01 -2.985018491744995117e-01 2.325726151466369629e-01 -1.865775287151336670e-01 -1.418421864509582520e-01 1.355103850364685059e-01 -2.366198413074016571e-02 2.783757634460926056e-02 3.236752748489379883e-02 -6.248974800109863281e-02 -3.052859604358673096e-01 -1.777742244303226471e-02 2.274221479892730713e-01 -1.430543661117553711e-01 -1.208707690238952637e-01 -2.527616918087005615e-01 -1.483232676982879639e-01 1.711306162178516388e-02 -9.880810044705867767e-03 2.354446500539779663e-01 2.200682461261749268e-01 9.261485934257507324e-02 1.966354101896286011e-01 -4.595744237303733826e-02
-1.256419569253921509e-01 1.383145451545715332e-01 7.003585342317819595e-03 -2.005534172058105469e-01 9.984379261732101440e-02 1.945746988058090210e-01 -1.232824102044105530e-01 -9.440661221742630005e-02 1.416764594614505768e-02 1.707338094711303711e-01 -7.262576371431350708e-02 1.001940146088600159e-01 -1.628545969724655151e-01 1.514745205640792847e-01 3.787307441234588623e-02 -2.290658950805664062e-01 -1.839488595724105835e-01 7.337983697652816772e-02 -1.263969540596008301e-01 3.597794175148010254e-01 2.210088968276977539e-01 -2.341969162225723267e-01 2.177093625068664551e-01 -4.217709302902221680e-01 -1.770808696746826172e-01 1.599120795726776123e-01 6.070405244827270508e-02 3.223972022533416748e-01 2.980418130755424500e-02 4.706932231783866882e-03 -1.576549261808395386e-01 -2.994989231228828430e-02
2.587800920009613037e-01 -2.712318859994411469e-02 2.566481530666351318e-01 4.946928843855857849e-02 2.292574048042297363e-01 6.898307800292968750e-02 -2.562538981437683105e-01 -2.137494534254074097e-01 2.658386714756488800e-03 1.630776375532150269e-01 -1.913986802101135254e-01 -5.249325186014175415e-02 -1.115341261029243469e-01 1.023573875427246094e-01 1.965972781181335449e-01 -1.316020917147397995e-02 -3.636158406734466553e-01 -1.034027859568595886e-01 -3.317804336547851562e-01 3.863302618265151978e-02 9.032510221004486084e-02 -9.786735475063323975e-02 -7.715716958045959473e-03 -2.749615609645843506e-01 -2.451941221952438354e-01 3.201443850994110107e-01 -3.586942330002784729e-02 -1.967321150004863739e-02 -6.285308301448822021e-02 -1.058643609285354614e-01 1.997059136629104614e-01 1.929063536226749420e-02
6.991542130708694458e-02 3.320116922259330750e-02 -2.017441093921661377e-01 -2.586651407182216644e-02 -3.481546416878700256e-02 -1.522779762744903564e-01 7.996638119220733643e-02 -1.978263109922409058e-01 8.840806037187576294e-02 -4.268051981925964355e-01 -2.289542406797409058e-01 1.570443250238895416e-02 -1.384394168853759766e-01 -2.259696461260318756e-02 1.026471517980098724e-02 -9.559549391269683838e-02 2.003791928291320801e-02 2.792315483093261719e-01 -3.505862653255462646e-01 7.006631791591644287e-02 -2.437146566808223724e-02 -1.940391361713409424e-01 -2.174824774265289307e-01 -2.498961240053176880e-01 -2.218624949455261230e-01 1.825485825538635254e-01 -3.794332966208457947e-03 3.399367630481719971e-01 4.777362942695617676e-02 -4.556513950228691101e-02 5.879027396440505981e-02 2.258918732404708862e-01
1.338044647127389908e-03 -9.256426990032196045e-02 1.914174705743789673e-01 1.100810021162033081e-01 2.176451236009597778e-01 -4.483624920248985291e-02 3.386266902089118958e-02 -2.654808759689331055e-02 9.383733570575714111e-02 -7.638263702392578125e-02 2.768379151821136475e-01 -1.515330746769905090e-02 -1.614844948053359985e-01 -5.822895839810371399e-02 3.214291334152221680e-01 7.190443575382232666e-02 -7.687242329120635986e-02 8.796070516109466553e-02 4.400628153234720230e-03 3.306240439414978027e-01 6.731960177421569824e-02 -5.614984035491943359e-02 1.570300459861755371e-01 -4.733220636844635010e-01 -3.074033856391906738e-01 7.967048883438110352e-02 3.109061159193515778e-02 -7.044697552919387817e-02 3.413252532482147217e-01 -1.602398753166198730e-01 1.668522953987121582e-01 -7.634783536195755005e-02
1.456772834062576294e-01 -2.075102627277374268e-01 3.409549891948699951e-01 -6.546182930469512939e-02 1.268984228372573853e-01 6.734872609376907349e-02 -1.577026098966598511e-01 -3.471996262669563293e-02 2.219506204128265381e-01 -1.089423000812530518e-01 5.621638894081115723e-02 -1.533795446157455444e-01 -1.020147949457168579e-01 9.164436720311641693e-03 1.145302876830101013e-01 -1.422196179628372192e-01 -1.613400280475616455e-01 4.869841784238815308e-02 -2.933073341846466064e-01 2.124884575605392456e-01 -9.175320714712142944e-02 1.038539111614227295e-01 4.055069759488105774e-02 -5.907489657402038574e-01 -1.236615628004074097e-01 1.184539031237363815e-02 -7.739261537790298462e-02 -1.136222705245018005e-01 -4.956738650798797607e-02 -1.660109683871269226e-02 -1.694954931735992432e-01 -2.039797753095626831e-01
4.782332479953765869e-02 -2.477482408285140991e-01 4.261764883995056152e-01 9.181448072195053101e-02 2.250636555254459381e-02 -8.387614786624908447e-02 2.230604141950607300e-01 -1.961587220430374146e-01 -9.081120043992996216e-02 -7.258369773626327515e-02 -2.183998236432671547e-03 -5.117893591523170471e-02 -1.836986392736434937e-01 1.219656541943550110e-01 7.416871190071105957e-02 -1.193635836243629456e-01 -8.782895654439926147e-02 2.177788503468036652e-02 -2.010856568813323975e-01 2.551860511302947998e-01 7.399956881999969482e-02 4.551761224865913391e-02 -1.610207408666610718e-01 -4.818132519721984863e-02 -3.544838726520538330e-01 2.316219508647918701e-01 1.331240236759185791e-01 3.419880270957946777e-01 5.776220187544822693e-02 -2.960311472415924072e-01 -8.630935102701187134e-02 -6.361567974090576172e-02
-2.273395508527755737e-01 -3.420223891735076904e-01 -1.606101840734481812e-01 2.681610882282257080e-01 -1.567686907947063446e-02 -4.606294631958007812e-02 4.227405413985252380e-02 -8.602780289947986603e-03 1.500159353017807007e-01 -3.566507250070571899e-02 -1.425494104623794556e-01 -2.121910303831100464e-01 -2.478477060794830322e-01 -2.314390093088150024e-01 1.565951555967330933e-01 -1.878464072942733765e-01 -1.878854930400848389e-01 -9.615209698677062988e-02 3.670813888311386108e-02 7.184192538261413574e-02 1.642423719167709351e-01 1.558544300496578217e-02 -1.260366141796112061e-01 -4.610804021358489990e-01 -1.236811354756355286e-01 9.777057915925979614e-02 1.813981533050537109e-01 7.721674442291259766e-02 -8.588536083698272705e-02 -1.522559970617294312e-01 -1.569485068321228027e-01 -1.995276361703872681e-01
-2.650961279869079590e-02 -4.721812605857849121e-01 4.563560069072991610e-04 -2.330570220947265625e-01 -2.450972497463226318e-01 -3.221412301063537598e-01 1.333407163619995117e-01 -1.428402811288833618e-01 -1.774387657642364502e-01 -1.048363074660301208e-01 1.124057546257972717e-01 -1.010411903262138367e-01 -3.308807909488677979e-01 -1.745979674160480499e-02 -1.777268797159194946e-01 -4.134099557995796204e-02 -1.194423362612724304e-01 1.669971621595323086e-03 -1.967116296291351318e-01 1.179255247116088867e-01 -1.040784791111946106e-01 -1.279884129762649536e-01 -8.145948871970176697e-03 -2.432811707258224487e-01 -2.226588875055313110e-01 1.885460913181304932e-01 -1.406431049108505249e-01 1.580650061368942261e-01 8.126722276210784912e-02 -1.465084590017795563e-02 1.870541833341121674e-02 -1.455885171890258789e-01
-1.846725046634674072e-01 -2.798158228397369385e-01 -2.209444530308246613e-02 2.539146840572357178e-01 4.416831582784652710e-02 -1.017008945345878601e-01 4.121597483754158020e-02 -2.104487270116806030e-01 -2.815910382196307182e-03 2.005495876073837280e-01 -7.824703305959701538e-02 -3.590186834335327148e-01 -1.913878619670867920e-01 1.247346252202987671e-01 9.445434063673019409e-02 -1.255745291709899902e-01 -2.990111149847507477e-02 4.377402365207672119e-02 -3.260909393429756165e-02 8.108347654342651367e-02 -9.384320676326751709e-02 -5.377782136201858521e-02 -2.638427019119262695e-01 -1.793816089630126953e-01 -1.976650208234786987e-01 4.261682927608489990e-01 1.491276174783706665e-01 1.895613223314285278e-01 3.163108974695205688e-02 -2.246345132589340210e-01 1.264016032218933105e-01 2.049245983362197876e-01
7.074154168367385864e-02 -3.548778891563415527e-01 -6.565086543560028076e-02 3.917365670204162598e-01 -3.473975136876106262e-02 -3.700720146298408508e-02 6.652906537055969238e-02 7.423400878906250000e-02 -5.283268168568611145e-02 -3.220557421445846558e-02 -3.114869594573974609e-01 3.895441815257072449e-02 6.587645504623651505e-03 1.491021811962127686e-01 1.449991315603256226e-01 -1.709276139736175537e-01 -3.932219743728637695e-01 3.308176398277282715e-01 -1.067449972033500671e-01 1.891250461339950562e-01 1.668263375759124756e-01 -2.052308917045593262e-01 9.856380522251129150e-02 -1.680588722229003906e-01 -2.124359309673309326e-01 1.411644816398620605e-01 -1.765092462301254272e-02 1.172890812158584595e-01 5.639274418354034424e-02 -1.186589822173118591e-01 -9.148692339658737183e-02 -1.080901074601570144e-05
6.985533982515335083e-02 -1.426694840192794800e-01 1.029605139046907425e-02 2.352026700973510742e-01 -4.470860585570335388e-02 -2.454142272472381592e-01 4.155006408691406250e-01 -2.077345550060272217e-01 7.633897662162780762e-02 -1.894812881946563721e-01 -3.930089250206947327e-02 -4.190841317176818848e-01 -1.623504757881164551e-01 3.171467978972941637e-04 5.933747813105583191e-02 -1.058928519487380981e-01 -1.219134777784347534e-02 8.489402383565902710e-02 2.409030310809612274e-02 -2.319694124162197113e-02 -1.042285785079002380e-01 -1.147049143910408020e-01 5.140269920229911804e-02 -3.122271001338958740e-01 -4.078446328639984131e-01 7.813397049903869629e-02 -8.807841688394546509e-02 1.721558868885040283e-01 1.259794533252716064e-01 1.417262852191925049e-01 -2.930826693773269653e-02 4.519271850585937500e-02
1.831487715244293213e-01 -1.155582070350646973e-01 1.261683739721775055e-02 2.336820811033248901e-01 -1.466119438409805298e-01 3.051941990852355957e-01 -1.498245149850845337e-01 -1.422083973884582520e-01 -7.535107433795928955e-02 1.217540353536605835e-01 -1.870937347412109375e-01 -3.878435492515563965e-01 -1.448327451944351196e-01 -7.749851047992706299e-02 4.258066043257713318e-02 -8.058887720108032227e-02 -1.723260432481765747e-01 2.617316879332065582e-02 -7.880019396543502808e-02 2.337834835052490234e-01 -1.967187970876693726e-01 8.517555892467498779e-02 1.982888430356979370e-01 -4.249396175146102905e-02 -2.947000861167907715e-01 4.100159704685211182e-01 -8.547648787498474121e-02 -1.991146430373191833e-02 -1.664773374795913696e-02 -2.290276736021041870e-01 4.943494871258735657e-02 -6.039173528552055359e-02
1.469814684242010117e-02 -1.686988025903701782e-01 -1.485431287437677383e-02 -1.123433485627174377e-01 -1.821919716894626617e-02 1.302315890789031982e-01 9.628105163574218750e-02 -1.309653520584106445e-01 2.179342359304428101e-01 -1.822699010372161865e-01 -1.284020990133285522e-01 -3.563294708728790283e-01 -3.298956155776977539e-01 1.094903275370597839e-01 2.977367341518402100e-01 -2.885076403617858887e-01 -4.249755665659904480e-02 -3.042621910572052002e-01 -1.191136464476585388e-01 -3.475708886981010437e-02 2.417127788066864014e-02 -1.991596370935440063e-01 -8.093203604221343994e-02 -1.963880509138107300e-01 -1.147830039262771606e-01 -8.384924381971359253e-02 -1.335085630416870117e-01 7.325337827205657959e-02 2.500824257731437683e-02 1.587312221527099609e-01 3.628009855747222900e-01 -4.363093897700309753e-02
2.830621972680091858e-02 -1.426544636487960815e-01 -1.430068165063858032e-01 -1.298543363809585571e-01 1.311809271574020386e-01 2.546797506511211395e-02 1.262878328561782837e-01 -1.298720389604568481e-01 2.457545846700668335e-01 4.471551999449729919e-02 3.042281791567802429e-02 -2.516079843044281006e-01 -2.423855066299438477e-01 -9.745601564645767212e-02 2.652092576026916504e-01 -2.060237973928451538e-01 -2.017278820276260376e-01 -1.069802567362785339e-01 -2.610790133476257324e-01 1.317386478185653687e-01 1.229155692271888256e-03 -1.354802846908569336e-01 6.679730862379074097e-02 -4.174538254737854004e-01 -1.604068428277969360e-01 -7.771924883127212524e-02 -4.586353152990341187e-02 2.600775957107543945e-01 -2.632952630519866943e-01 2.723555862903594971e-01 -3.913178667426109314e-02 -4.377066716551780701e-02
5.086831748485565186e-02 -6.300826370716094971e-02 1.381397396326065063e-01 -3.519956767559051514e-01 1.857609599828720093e-01 -8.341665565967559814e-02 -1.202119607478380203e-02 -5.304803326725959778e-02 2.524349987506866455e-01 -2.772470116615295410e-01 -2.308911830186843872e-02 -1.285307854413986206e-01 -4.075127467513084412e-02 1.445417385548353195e-02 8.295725286006927490e-02 7.538270950317382812e-02 -1.430204659700393677e-01 -1.165258064866065979e-01 -3.195675909519195557e-01 2.913648188114166260e-01 1.571463942527770996e-01 -2.607787847518920898e-01 -1.714714467525482178e-01 -3.884225189685821533e-01 -2.988726496696472168e-01 -8.042681962251663208e-02 4.298689216375350952e-02 1.513179987668991089e-01 -8.902526646852493286e-02 7.778444141149520874e-02 4.274499043822288513e-02 5.993014946579933167e-02
-8.874130994081497192e-02 -2.487773150205612183e-01 8.244799077510833740e-02 -5.079849809408187866e-02 -7.838937640190124512e-02 -1.417525559663772583e-01 1.909754276275634766e-01 -2.278807908296585083e-01 -3.462650999426841736e-02 1.644931137561798096e-01 -1.972238123416900635e-01 -8.527551591396331787e-02 -1.779886484146118164e-01 -2.209808304905891418e-02 7.002165913581848145e-02 -8.046490699052810669e-02 -1.529292464256286621e-01 6.016447767615318298e-02 -1.352031379938125610e-01 3.713607192039489746e-01 2.076926678419113159e-01 -5.550096742808818817e-03 -8.738460391759872437e-02 -3.124952018260955811e-01 1.367661207914352417e-01 2.742340564727783203e-01 1.959954351186752319e-01 9.255355596542358398e-02 -1.124970987439155579e-02 -4.415665268898010254e-01 5.880583077669143677e-02 1.309089362621307373e-01
-2.693860530853271484e-01 -3.013725578784942627e-01 1.444203257560729980e-01 -2.472522705793380737e-01 -2.631730735301971436e-01 -1.718027442693710327e-01 9.136067703366279602e-03 -2.715059518814086914e-01 3.261873126029968262e-02 -7.157743722200393677e-02 -8.483979851007461548e-02 -5.678902566432952881e-02 -1.080970466136932373e-01 2.170354425907135010e-01 -1.282992865890264511e-02 -1.849103122949600220e-01 1.382289975881576538e-01 2.067550458014011383e-02 -2.758252322673797607e-01 3.177258074283599854e-01 -1.702378988265991211e-01 3.430470824241638184e-02 -1.619641929864883423e-01 6.444201804697513580e-03 -2.655078172683715820e-01 1.738580316305160522e-01 -7.958938181400299072e-02 2.718619704246520996e-01 1.425352245569229126e-01 5.411400459706783295e-03 8.465419709682464600e-02 -1.039795801043510437e-01
1.065072882920503616e-02 -1.185948699712753296e-01 6.524447351694107056e-02 1.801289319992065430e-01 -5.856383591890335083e-02 -2.059735506772994995e-01 9.149781428277492523e-03 -2.837605774402618408e-01 2.631590366363525391e-01 4.577146470546722412e-02 -1.116099804639816284e-01 -1.522459983825683594e-01 -1.960360109806060791e-01 4.764176532626152039e-02 -1.624375134706497192e-01 -1.142604425549507141e-01 -3.071963489055633545e-01 -1.829795539379119873e-01 -8.057396113872528076e-02 2.137689590454101562e-01 1.244676783680915833e-01 -2.996180653572082520e-01 1.297383606433868408e-01 -3.554888665676116943e-01 -3.042519092559814453e-01 -1.449773609638214111e-01 -1.287506818771362305e-01 2.290924787521362305e-01 -2.930623106658458710e-02 4.734274744987487793e-02 -1.428093314170837402e-01 -2.975140511989593506e-02
1.399985849857330322e-01 -1.477055400609970093e-01 -1.044198125600814819e-01 -9.017868898808956146e-03 -1.684938520193099976e-01 9.739328920841217041e-02 -6.710435263812541962e-03 -1.727945953607559204e-01 -7.799052447080612183e-02 -2.319886162877082825e-02 -1.695491671562194824e-01 2.596047893166542053e-02 -2.940647304058074951e-01 -1.418512612581253052e-01 1.131300851702690125e-01 -7.673373818397521973e-02 -1.486946046352386475e-01 -4.423732757568359375e-01 1.368725392967462540e-02 2.193329334259033203e-01 -3.064765967428684235e-02 -2.222682908177375793e-02 5.249274522066116333e-02 -1.721103191375732422e-01 -6.456664949655532837e-02 3.582929074764251709e-01 1.295878142118453979e-01 3.152116537094116211e-01 6.059646606445312500e-02 -3.042547106742858887e-01 2.600772082805633545e-01 7.752405852079391479e-02
-1.276244223117828369e-01 -2.686680555343627930e-01 3.063637614250183105e-01 -9.899238497018814087e-02 -3.495171964168548584e-01 -3.373933257535099983e-03 2.954427711665630341e-02 -1.324015706777572632e-01 -9.663301706314086914e-02 -5.619655176997184753e-02 4.326284863054752350e-03 -1.454003155231475830e-01 -3.513526618480682373e-01 1.160410493612289429e-01 2.113902270793914795e-01 -6.560637848451733589e-04 -2.442107200622558594e-01 2.409992516040802002e-01 -9.803249686956405640e-02 2.259563058614730835e-01 -2.575653493404388428e-01 -7.821102440357208252e-02 -1.552128493785858154e-01 2.520035952329635620e-02 -2.447791695594787598e-01 1.030711531639099121e-01 -1.573085188865661621e-01 1.904474496841430664e-01 1.014693677425384521e-01 9.218107908964157104e-03 1.577337682247161865e-01 -9.824120998382568359e-02
-5.979922041296958923e-02 -1.926914304494857788e-01 2.100970223546028137e-02 -2.542119026184082031e-01 1.504256390035152435e-02 1.574840098619461060e-01 -2.682561278343200684e-01 -5.123740062117576599e-02 3.023072183132171631e-01 -8.028341084718704224e-02 6.892137229442596436e-02 -2.362973392009735107e-01 -1.738006621599197388e-01 -1.038634255528450012e-01 2.449107170104980469e-01 -1.165205910801887512e-01 -2.298913747072219849e-01 -2.723356187343597412e-01 -1.664466559886932373e-01 6.821113824844360352e-02 7.613268494606018066e-02 2.157215587794780731e-02 2.151770889759063721e-01 -2.613846063613891602e-01 -1.693187057971954346e-01 3.468676656484603882e-02 8.423215895891189575e-02 2.217362523078918457e-01 2.274004817008972168e-01 -1.391260325908660889e-01 2.768537700176239014e-01 -8.679360896348953247e-02
-1.178053021430969238e-02 -2.193041890859603882e-01 -3.677239269018173218e-02 1.437756419181823730e-01 -1.329821050167083740e-01 8.830175735056400299e-03 1.159338206052780151e-01 3.196793496608734131e-01 8.582652360200881958e-02 -9.623556584119796753e-02 -4.392082244157791138e-02 -1.474997550249099731e-01 3.917125985026359558e-02 8.176479488611221313e-03 -2.243768051266670227e-02 -1.254642456769943237e-01 -2.548860013484954834e-01 1.873225271701812744e-01 -6.132945790886878967e-02 2.377976477146148682e-02 2.835021540522575378e-02 -4.288193881511688232e-01 -3.947381302714347839e-02 -1.911024749279022217e-01 -5.021583437919616699e-01 3.187895417213439941e-01 -9.111417829990386963e-02 1.173032373189926147e-01 6.447596102952957153e-02 -1.268440485000610352e-01 -1.200680509209632874e-01 2.282419428229331970e-02
-6.169943138957023621e-02 -1.429066359996795654e-01 2.369022741913795471e-02 5.575741641223430634e-03 8.306550234556198120e-02 -1.430836915969848633e-01 1.135912388563156128e-01 -3.603321611881256104e-01 7.872097939252853394e-02 -5.251399055123329163e-02 -6.602128595113754272e-02 -2.496600300073623657e-01 -2.207993268966674805e-01 -4.161163419485092163e-02 -1.293207108974456787e-01 7.897994667291641235e-02 -2.086757719516754150e-01 -8.125266060233116150e-03 -2.883744835853576660e-01 1.880466490983963013e-01 1.066821366548538208e-01 -1.876608878374099731e-01 1.740431785583496094e-01 -3.499958515167236328e-01 -1.793553382158279419e-01 -2.338687628507614136e-01 -7.469262927770614624e-02 3.469875752925872803e-01 -6.911533325910568237e-02 1.930844187736511230e-01 -1.986296325922012329e-01 1.004593446850776672e-02
-6.071162223815917969e-02 -1.953100115060806274e-01 1.615166664123535156e-01 -2.877411544322967529e-01 -1.686034537851810455e-02 -9.166329167783260345e-03 -1.716158241033554077e-01 -2.837024033069610596e-01 4.737299680709838867e-02 -1.961931772530078888e-02 -1.540240645408630371e-01 -2.039813846349716187e-01 -3.834391832351684570e-01 2.519608736038208008e-01 1.986913233995437622e-01 -1.687486916780471802e-01 -4.256767407059669495e-02 -1.887104064226150513e-01 -3.019056320190429688e-01 2.692860066890716553e-01 -1.778068244457244873e-01 -3.238706588745117188e-01 -7.662035524845123291e-02 1.024947762489318848e-01 -1.450655981898307800e-02 5.870969593524932861e-02 2.356172353029251099e-02 3.184445947408676147e-02 1.312163472175598145e-01 1.187025476247072220e-02 1.260474026203155518e-01 1.053438801318407059e-02
2.851203083992004395e-01 -2.427065223455429077e-01 1.660114377737045288e-01 8.308923989534378052e-02 2.957277186214923859e-02 1.877911761403083801e-02 1.721532046794891357e-01 -2.999874949455261230e-01 8.974920958280563354e-02 -3.019835054874420166e-01 1.851233690977096558e-01 -3.277896344661712646e-01 5.139706283807754517e-02 -2.779840230941772461e-01 1.514484882354736328e-01 -1.250802278518676758e-01 -1.312728226184844971e-01 -9.179908782243728638e-02 -4.228733852505683899e-02 2.331737279891967773e-01 2.094115875661373138e-02 -1.103413328528404236e-01 -1.455051153898239136e-01 -3.257582187652587891e-01 -1.484951078891754150e-01 4.722590744495391846e-02 9.572748839855194092e-02 9.703433141112327576e-03 1.062111333012580872e-01 2.014002203941345215e-01 1.947052925825119019e-01 1.444442430511116982e-03
9.250628948211669922e-02 -8.465642109513282776e-03 -1.850889474153518677e-01 -9.889890253543853760e-02 3.717184811830520630e-02 5.321644619107246399e-02 8.272211253643035889e-02 4.339617490768432617e-02 -3.050195053219795227e-02 -3.904691664502024651e-03 4.455935955047607422e-02 -8.462996222078800201e-03 -9.286713600158691406e-02 -1.289841979742050171e-01 -3.276245668530464172e-02 -7.693235576152801514e-02 -3.300199806690216064e-01 -1.361633534543216228e-03 -2.111511528491973877e-01 2.766843140125274658e-01 4.160130321979522705e-01 -1.917725503444671631e-01 1.735005378723144531e-01 -4.705625474452972412e-01 -1.038382202386856079e-01 -8.587370812892913818e-02 2.850673394277691841e-03 2.277203947305679321e-01 4.074954986572265625e-02 -3.567063808441162109e-01 -8.649260550737380981e-02 3.611974045634269714e-02
-1.671279221773147583e-01 -3.373134136199951172e-01 3.495962023735046387e-01 1.027702242136001587e-01 -1.021410077810287476e-01 8.274810016155242920e-02 5.475145578384399414e-02 -2.317888289690017700e-01 -1.415175050497055054e-01 -6.399222463369369507e-02 7.437677681446075439e-02 4.083102196455001831e-02 -2.364677339792251587e-01 8.465029299259185791e-02 1.501014530658721924e-01 -1.178130730986595154e-01 -6.600107997655868530e-02 7.692799717187881470e-02 -2.618664205074310303e-01 1.696433126926422119e-01 1.374342888593673706e-01 7.073539495468139648e-02 -1.072411090135574341e-01 -8.867073059082031250e-02 -3.428219258785247803e-01 1.554903090000152588e-01 1.229308024048805237e-01 1.985823065042495728e-01 -5.142928659915924072e-02 -4.064618945121765137e-01 -6.305421888828277588e-02 4.154238477349281311e-02
7.455835491418838501e-02 4.293021745979785919e-03 3.903266508132219315e-03 7.189583033323287964e-02 -4.854166880249977112e-02 9.053837507963180542e-02 6.124987453222274780e-02 -3.007926046848297119e-01 -1.341343820095062256e-01 -1.673648208379745483e-01 -2.120902389287948608e-01 2.305155992507934570e-01 -1.589258946478366852e-02 1.846774518489837646e-01 2.602690756320953369e-01 5.638866499066352844e-02 -4.798500984907150269e-02 2.007718831300735474e-01 -2.706899046897888184e-01 3.691568374633789062e-01 -5.012082308530807495e-02 -1.778269261121749878e-01 2.386135458946228027e-01 -3.338320851325988770e-01 -1.788173168897628784e-01 3.154415786266326904e-01 1.439266055822372437e-01 -6.316130608320236206e-02 4.247481003403663635e-02 -8.406490832567214966e-02 9.960640966892242432e-02 7.351321727037429810e-02
1.129564247094094753e-03 -1.259444206953048706e-01 5.137563124299049377e-02 -1.452754531055688858e-02 1.000296249985694885e-01 2.519657835364341736e-02 -2.769656479358673096e-01 2.183685451745986938e-01 -1.294683068990707397e-01 1.966922581195831299e-01 5.552399903535842896e-02 -2.395124137401580811e-01 -4.677304625511169434e-01 1.978754065930843353e-03 -1.988518983125686646e-02 -2.750336006283760071e-02 1.251418441534042358e-01 -1.628902703523635864e-01 -4.160271883010864258e-01 3.653095960617065430e-01 -7.914095371961593628e-02 -1.091959103941917419e-01 8.145132660865783691e-02 -2.108043283224105835e-01 -7.069771736860275269e-02 8.460707217454910278e-02 4.685361683368682861e-02 1.235036477446556091e-01 -1.318302005529403687e-01 -1.130814105272293091e-01 -6.429623067378997803e-02 1.689238846302032471e-01
1.803932785987854004e-01 -1.872332245111465454e-01 -1.622213423252105713e-01 8.650750666856765747e-02 -3.565936163067817688e-02 2.030019909143447876e-01 -2.730884402990341187e-02 1.833162605762481689e-01 1.369994580745697021e-01 -2.986266911029815674e-01 2.116548269987106323e-01 1.111916154623031616e-01 -1.616608500480651855e-01 1.821186542510986328e-01 1.087073683738708496e-01 -1.173505783081054688e-01 -1.993554383516311646e-01 -1.077437400817871094e-01 -3.260097205638885498e-01 2.876786887645721436e-01 1.696476340293884277e-01 -8.265347033739089966e-02 1.906762868165969849e-01 -2.835171520709991455e-01 -1.548912972211837769e-01 2.724429070949554443e-01 6.920748949050903320e-02 1.361708045005798340e-01 6.794182211160659790e-02 2.165250480175018311e-01 -7.185424119234085083e-02 2.859885245561599731e-02
-1.149846091866493225e-01 -1.579619795083999634e-01 1.865521669387817383e-01 6.866818666458129883e-02 -2.368959337472915649e-01 -3.215681016445159912e-01 -2.242103517055511475e-01 1.051550880074501038e-01 7.438510656356811523e-02 -1.282034814357757568e-01 -8.884372562170028687e-02 -3.453242480754852295e-01 -8.912262320518493652e-02 8.883813023567199707e-02 2.886298596858978271e-01 4.794615879654884338e-02 -1.517252177000045776e-01 1.024875789880752563e-01 1.346112191677093506e-01 2.176384031772613525e-01 -1.770757287740707397e-01 -9.590040147304534912e-02 -3.454905003309249878e-02 -2.668541967868804932e-01 -3.115571439266204834e-01 2.314624637365341187e-01 -2.556815370917320251e-02 -5.964961647987365723e-02 -2.388182133436203003e-01 -1.640976220369338989e-01 -1.032827235758304596e-02 3.421400906518101692e-03
-6.934835016727447510e-02 -2.892862260341644287e-01 -2.151458710432052612e-02 1.716775298118591309e-01 -6.031978875398635864e-02 -2.901330888271331787e-01 3.108844393864274025e-03 -1.621190458536148071e-02 -5.748304352164268494e-02 3.393702208995819092e-02 -1.566940732300281525e-02 -1.901916414499282837e-01 -2.481019049882888794e-01 3.472522497177124023e-01 -4.919049516320228577e-02 -4.158714711666107178e-01 -4.044775068759918213e-01 -1.410564966499805450e-02 -1.093918159604072571e-01 1.707482039928436279e-01 -1.150129511952400208e-01 -3.183417022228240967e-01 -4.279309138655662537e-02 -1.283677816390991211e-01 2.874640980735421181e-03 -1.185450851917266846e-01 -9.774847328662872314e-02 -7.358489185571670532e-02 1.154554560780525208e-01 -9.944389015436172485e-02 8.370742201805114746e-03 -7.054731994867324829e-02
-1.172731071710586548e-01 1.016859337687492371e-01 5.981945246458053589e-02 7.886218279600143433e-02 -8.439469337463378906e-02 1.801631152629852295e-01 4.194018617272377014e-02 4.903335589915513992e-03 2.758134528994560242e-02 -8.765859156847000122e-02 1.359099447727203369e-01 -2.677453756332397461e-01 -3.581174612045288086e-01 8.733742684125900269e-02 2.861863076686859131e-01 -2.177064567804336548e-01 -5.426214933395385742e-01 -2.241881042718887329e-01 -1.156410127878189087e-01 9.080547839403152466e-02 7.485798001289367676e-02 -1.089001521468162537e-01 -1.506875753402709961e-01 -1.924248188734054565e-01 5.230310559272766113e-02 -9.835034608840942383e-02 2.527448534965515137e-01 -2.052192389965057373e-02 6.007563695311546326e-02 -1.779243946075439453e-01 -1.843713037669658661e-02 -7.167348265647888184e-02
-4.039639234542846680e-01 -2.225539088249206543e-01 2.331008911132812500e-01 -7.466131821274757385e-03 1.961166709661483765e-01 -1.601535677909851074e-01 9.077665209770202637e-02 -1.512819528579711914e-01 -1.125122457742691040e-01 -1.988794207572937012e-01 -7.922731339931488037e-02 -2.244639098644256592e-01 -2.879718542098999023e-01 3.905556723475456238e-02 6.553623080253601074e-02 1.335657835006713867e-01 -1.741743236780166626e-01 1.303243041038513184e-01 -2.077543139457702637e-01 1.088306531310081482e-01 -1.248083114624023438e-01 -7.504571229219436646e-02 -2.466722726821899414e-01 -8.686888031661510468e-03 -7.138854265213012695e-02 2.818544209003448486e-01 -1.695169508457183838e-01 2.682029306888580322e-01 1.967363953590393066e-01 9.484769403934478760e-02 -3.362146392464637756e-02 -6.078655272722244263e-02
6.579329818487167358e-02 -4.996317625045776367e-02 8.175321668386459351e-02 -2.196225970983505249e-01 -7.328979671001434326e-02 1.646313518285751343e-01 2.276279032230377197e-01 -1.128279715776443481e-01 -1.524482816457748413e-01 -1.165642216801643372e-01 -2.503218501806259155e-02 -1.003375500440597534e-01 1.748785749077796936e-02 -5.384073406457901001e-02 1.086607277393341064e-01 -1.321228742599487305e-01 -1.407633423805236816e-01 -1.848258972167968750e-01 1.044441908597946167e-01 4.150746464729309082e-01 2.759682238101959229e-01 -1.583837121725082397e-01 -7.572638243436813354e-02 -4.282765388488769531e-01 9.466646611690521240e-02 2.211322188377380371e-01 2.063798159360885620e-01 -4.498557746410369873e-02 2.617858052253723145e-01 -2.131475061178207397e-01 3.767720237374305725e-02 -1.257664561271667480e-01
-2.083608508110046387e-02 -1.223050057888031006e-01 3.519032299518585205e-01 -1.394681930541992188e-01 -9.752289205789566040e-02 -2.119888961315155029e-01 4.667165502905845642e-02 -2.163604795932769775e-01 -7.032194733619689941e-02 5.352601781487464905e-02 4.913529381155967712e-02 -1.784765869379043579e-01 -2.870268821716308594e-01 1.916583329439163208e-01 2.383314818143844604e-01 -2.110007554292678833e-01 -1.501318067312240601e-01 8.951405435800552368e-02 -2.129829376935958862e-01 3.270739316940307617e-01 -3.237900733947753906e-01 -2.738444693386554718e-02 -1.242559775710105896e-01 -9.022800624370574951e-02 -4.924502223730087280e-02 1.403820514678955078e-01 -1.664793193340301514e-01 1.982219964265823364e-01 1.085535585880279541e-01 1.675089076161384583e-02 -1.333933472633361816e-01 2.104791402816772461e-01
-2.029618918895721436e-01 -3.202155828475952148e-01 2.981290817260742188e-01 -7.703801989555358887e-02 -3.504887595772743225e-02 -2.813497744500637054e-02 9.888241440057754517e-02 -1.307491511106491089e-01 -1.135274544358253479e-01 1.488240901380777359e-02 1.124506816267967224e-01 -1.907343715429306030e-01 -2.831224203109741211e-01 1.799976080656051636e-01 1.743226498365402222e-01 7.510815560817718506e-02 -2.667666077613830566e-01 2.523525953292846680e-01 -1.421578228473663330e-01 2.808334529399871826e-01 -1.992463916540145874e-01 -2.403547987341880798e-02 -3.092579916119575500e-02 1.997886598110198975e-02 -1.780374646186828613e-01 5.653901025652885437e-02 1.396176964044570923e-02 3.441596329212188721e-01 2.884435057640075684e-01 4.054163396358489990e-02 6.526640802621841431e-02 6.037397310137748718e-02
-4.401724040508270264e-02 -2.359264791011810303e-01 -1.450078636407852173e-01 -2.204620540142059326e-01 1.514407843351364136e-01 1.110556647181510925e-01 -5.481838434934616089e-02 -1.618551909923553467e-01 3.205063641071319580e-01 -1.480751335620880127e-01 -5.594165064394474030e-03 -1.752270907163619995e-01 -1.972890496253967285e-01 -2.225937843322753906e-01 2.382257282733917236e-01 -2.330268174409866333e-01 -2.827745079994201660e-01 -9.894012659788131714e-02 -1.577955484390258789e-01 -1.258190604858100414e-03 2.873446233570575714e-02 -7.092801481485366821e-02 1.558387130498886108e-01 -2.746073007583618164e-01 -2.958028912544250488e-01 -5.072349216789007187e-03 -2.268279343843460083e-01 2.306566238403320312e-01 -1.378375291824340820e-01 9.063423424959182739e-02 4.830379411578178406e-02 -1.070604696869850159e-01
-9.870260953903198242e-02 -3.218585550785064697e-01 4.809306561946868896e-01 -5.026745796203613281e-02 -1.093387976288795471e-01 -3.766907006502151489e-02 -1.339116692543029785e-01 -6.592275947332382202e-02 -1.094583347439765930e-01 -1.469802260398864746e-01 5.727543309330940247e-02 -1.945856511592864990e-01 -2.677415609359741211e-01 1.157671213150024414e-01 -1.772567033767700195e-01 -2.170552015304565430e-01 -1.760634034872055054e-01 2.650915086269378662e-01 4.197833687067031860e-02 4.456981644034385681e-02 5.854653194546699524e-02 -3.027456998825073242e-02 -1.710296422243118286e-02 -1.687009036540985107e-01 -2.939814925193786621e-01 2.211343646049499512e-01 -2.327750474214553833e-01 1.078177019953727722e-01 -5.919517017900943756e-03 -1.651163995265960693e-01 9.756270796060562134e-02 5.267274379730224609e-02
-1.184493228793144226e-01 -4.539529085159301758e-01 3.145653307437896729e-01 1.835242807865142822e-01 -6.328453123569488525e-02 -1.030025407671928406e-01 1.933356225490570068e-01 -6.818793714046478271e-02 -2.037488669157028198e-01 -2.906858548521995544e-02 -4.309447854757308960e-02 -2.806707322597503662e-01 -1.061613634228706360e-01 7.394617795944213867e-02 1.845734864473342896e-01 1.092645525932312012e-02 -4.227825254201889038e-02 7.838018983602523804e-02 -2.413161695003509521e-01 2.080706059932708740e-01 6.083516031503677368e-02 1.269867122173309326e-01 9.931805543601512909e-03 -2.110265754163265228e-02 -2.775968909263610840e-01 1.383566558361053467e-01 1.462264657020568848e-01 3.263552486896514893e-01 5.433484911918640137e-02 -1.558817178010940552e-01 -1.411113888025283813e-01 -1.249791756272315979e-01
-8.367938548326492310e-02 -1.993878185749053955e-01 3.172975480556488037e-01 -5.721915885806083679e-02 -2.453238219022750854e-01 -2.290714532136917114e-02 2.583562582731246948e-02 -4.037501662969589233e-02 -1.757331937551498413e-01 -1.801126264035701752e-02 -4.457434266805648804e-02 -1.919583678245544434e-01 -2.869774699211120605e-01 1.838715225458145142e-01 2.001679092645645142e-01 5.639288108795881271e-03 -3.664361834526062012e-01 2.887113392353057861e-01 -1.635894775390625000e-01 1.573406755924224854e-01 -2.445573657751083374e-01 -4.247611761093139648e-02 -2.038832604885101318e-01 -1.478334981948137283e-02 -2.400333732366561890e-01 9.371768683195114136e-03 -1.011622920632362366e-01 2.170227169990539551e-01 1.578121632337570190e-01 3.358286246657371521e-02 2.138177454471588135e-01 -2.540526166558265686e-02
-5.085802823305130005e-02 -1.534040421247482300e-01 -1.764772683382034302e-01 -1.298286020755767822e-01 1.010928973555564880e-01 4.791789501905441284e-02 1.733872294425964355e-01 -2.315391302108764648e-01 1.299103349447250366e-01 -1.073836442083120346e-02 -3.067442774772644043e-01 -1.988932788372039795e-01 -6.849410384893417358e-02 -1.764985322952270508e-01 2.312337756156921387e-01 -1.808618903160095215e-01 -1.028888151049613953e-01 -2.551262676715850830e-01 -2.998333275318145752e-01 2.150336280465126038e-02 1.928632408380508423e-01 -1.055293828248977661e-01 8.033286035060882568e-02 -3.406567871570587158e-01 -1.953236460685729980e-01 2.366034537553787231e-01 -2.053385972976684570e-01 2.325034886598587036e-01 -9.132814407348632812e-02 1.367767155170440674e-01 2.081728540360927582e-02 -4.814708605408668518e-02
-2.876915410161018372e-02 -8.582427352666854858e-02 -2.042851038277149200e-02 5.080226063728332520e-02 -4.281393438577651978e-02 -5.855740234255790710e-02 -1.586033105850219727e-01 2.739970339462161064e-03 2.685013711452484131e-01 3.351529687643051147e-02 -1.359067857265472412e-01 -2.544047832489013672e-01 -1.548563987016677856e-01 -8.198848366737365723e-02 -2.551684379577636719e-01 3.430429846048355103e-03 -1.988092958927154541e-01 -2.631925344467163086e-01 -4.095385670661926270e-01 3.680256307125091553e-01 1.680307686328887939e-01 -8.109524101018905640e-02 -8.012149482965469360e-02 -2.972497344017028809e-01 -2.773453295230865479e-01 -1.101413369178771973e-01 -8.246276527643203735e-02 2.367629557847976685e-01 -4.569565877318382263e-02 -8.795156329870223999e-02 -3.926272969692945480e-03 5.343136191368103027e-02
3.190379142761230469e-01 -2.163443528115749359e-02 1.865447498857975006e-02 -6.593716796487569809e-03 -1.545499712228775024e-01 -4.444707557559013367e-02 -2.083160579204559326e-01 -9.657087177038192749e-02 -1.282795667648315430e-01 1.396768242120742798e-01 -1.805948615074157715e-01 -1.275123208761215210e-01 -1.381106525659561157e-01 -3.972559794783592224e-02 2.173290401697158813e-01 -3.127093911170959473e-01 -3.198164999485015869e-01 -2.200464755296707153e-01 -1.062348037958145142e-01 4.609613120555877686e-01 -1.426959782838821411e-01 -1.693245917558670044e-01 1.283630281686782837e-01 -1.996893435716629028e-01 2.302237041294574738e-02 9.750337153673171997e-02 -2.302296906709671021e-01 2.876469492912292480e-02 -7.080647349357604980e-02 2.721443399786949158e-02 1.015673875808715820e-01 -9.198683500289916992e-02
-6.458194553852081299e-02 -2.917228825390338898e-02 3.246231377124786377e-02 -2.022026181221008301e-01 7.879221439361572266e-02 4.070117324590682983e-02 -1.504100263118743896e-01 -2.086789608001708984e-01 3.481863066554069519e-02 -2.967875897884368896e-01 -3.182695209980010986e-01 -5.964038148522377014e-02 -2.080420851707458496e-01 3.681191429495811462e-02 1.812946051359176636e-01 -4.214659631252288818e-01 1.210031956434249878e-01 3.289329633116722107e-02 -1.227834150195121765e-01 2.425472587347030640e-01 6.713391095399856567e-02 1.113213151693344116e-01 -2.031397968530654907e-01 -3.577091991901397705e-01 -4.808600991964340210e-02 2.823750078678131104e-01 5.553762428462505341e-03 6.008113548159599304e-02 -3.690624237060546875e-02 -5.808527767658233643e-02 2.511959075927734375e-01 2.107993699610233307e-02
-1.796053349971771240e-01 5.979350581765174866e-02 -1.649866066873073578e-02 -9.437300032004714012e-04 1.903514266014099121e-01 7.292832434177398682e-02 1.674505174160003662e-01 -1.480161305516958237e-02 -1.042406409978866577e-01 -5.572631210088729858e-02 -1.638808548450469971e-01 -2.260392457246780396e-01 -3.538836240768432617e-01 8.771662414073944092e-02 1.615295000374317169e-02 -1.231937333941459656e-01 -1.086848676204681396e-01 3.058661818504333496e-01 6.037233397364616394e-02 4.287230372428894043e-01 2.694653160870075226e-02 -1.061148121953010559e-01 2.000178098678588867e-01 -3.185603916645050049e-01 -1.327726431190967560e-02 5.323351174592971802e-02 3.675102442502975464e-02 2.250589728355407715e-01 1.126023009419441223e-01 4.424614086747169495e-02 7.387955486774444580e-02 -3.638659119606018066e-01
9.110852330923080444e-02 -2.486978024244308472e-01 1.044714748859405518e-01 -5.856883153319358826e-02 -2.606792747974395752e-01 -2.674433887004852295e-01 1.592198014259338379e-01 -1.226391568779945374e-01 -8.551217615604400635e-02 -9.583520889282226562e-02 -1.275280565023422241e-01 -1.069878935813903809e-01 -9.171509742736816406e-02 -1.999960541725158691e-01 2.105935066938400269e-01 1.875786781311035156e-01 1.434897165745496750e-02 1.289026141166687012e-01 -3.915753662586212158e-01 1.747795045375823975e-01 -2.111820429563522339e-01 -4.842983186244964600e-02 -3.094379790127277374e-02 -2.552022039890289307e-01 -2.655056416988372803e-01 7.668825984001159668e-02 -1.393341273069381714e-01 1.147627308964729309e-01 1.947577595710754395e-01 -2.292555421590805054e-01 2.172347903251647949e-01 5.579191073775291443e-02
1.538623720407485962e-01 4.082310199737548828e-02 1.975385546684265137e-01 6.414341926574707031e-02 -1.769146695733070374e-02 2.070820182561874390e-01 1.468938589096069336e-01 2.767358534038066864e-02 2.368430607020854950e-02 -1.858935803174972534e-01 2.152086049318313599e-02 -5.684579163789749146e-02 -1.797928363084793091e-01 3.843064187094569206e-04 7.110384292900562286e-03 9.498831629753112793e-02 -5.201608538627624512e-01 2.226304709911346436e-01 -1.805393546819686890e-01 4.329745173454284668e-01 1.622855663299560547e-01 5.235020443797111511e-02 8.427849411964416504e-02 -2.104859203100204468e-01 -3.372988477349281311e-02 1.519134789705276489e-01 -1.142775416374206543e-01 1.178249791264533997e-01 1.808298081159591675e-01 2.375226616859436035e-01 1.566058844327926636e-01 1.722621358931064606e-02
-2.081697285175323486e-01 -6.102741509675979614e-02 6.430261582136154175e-02 -4.248104244470596313e-02 -8.930833078920841217e-03 -1.033932194113731384e-01 9.906535595655441284e-02 1.545906811952590942e-01 -2.947329171001911163e-02 8.268228918313980103e-02 2.815488353371620178e-02 -1.200459748506546021e-01 -8.844260871410369873e-02 -3.044776059687137604e-02 1.033945381641387939e-01 -4.508654773235321045e-01 -2.407498210668563843e-01 -1.954422444105148315e-01 -3.516865670680999756e-01 3.685263916850090027e-02 9.916852414608001709e-02 -4.282107576727867126e-02 -6.868299841880798340e-02 -9.431008249521255493e-02 -6.119396165013313293e-02 3.793748915195465088e-01 -5.154651030898094177e-02 4.128207862377166748e-01 2.117019295692443848e-01 1.903932690620422363e-01 7.277628034353256226e-02 -5.744655802845954895e-02
1.668257415294647217e-01 -2.176268547773361206e-01 1.074469089508056641e-01 1.029851213097572327e-01 -1.086535900831222534e-01 -4.919583722949028015e-02 -6.102691218256950378e-02 -2.297303639352321625e-02 8.157120086252689362e-03 3.708446770906448364e-02 -3.797784820199012756e-02 -3.006713092327117920e-01 -2.746819555759429932e-01 1.776009947061538696e-01 4.309824109077453613e-01 1.683337031863629818e-03 -3.104466795921325684e-01 6.137749180197715759e-02 6.345664151012897491e-03 2.654360532760620117e-01 -6.182575132697820663e-03 1.109709404408931732e-02 5.079321935772895813e-02 -1.846920847892761230e-01 -6.501824245788156986e-04 3.599828481674194336e-01 -5.087088048458099365e-02 -3.906724974513053894e-02 -3.396531343460083008e-01 -3.732695803046226501e-02 -2.002726942300796509e-01 9.410758502781391144e-03
1.459694802761077881e-01 6.305515021085739136e-02 -8.741559088230133057e-02 7.590608298778533936e-02 9.128351509571075439e-02 4.528399556875228882e-02 1.991689652204513550e-01 -2.742999792098999023e-01 2.085149884223937988e-01 -1.484758704900741577e-01 1.292502582073211670e-01 -2.051169127225875854e-01 -2.068571597337722778e-01 -3.706911206245422363e-02 1.327519863843917847e-01 -1.817955225706100464e-01 -3.402146995067596436e-01 -1.599842160940170288e-01 5.281293764710426331e-02 2.937090992927551270e-01 -2.477892339229583740e-01 4.293972998857498169e-02 -1.620390713214874268e-01 -3.493297398090362549e-01 -2.574766874313354492e-01 4.342553019523620605e-02 9.686566889286041260e-02 3.549859300255775452e-02 -5.156554281711578369e-03 -4.763499647378921509e-02 -1.691017597913742065e-01 -2.554257214069366455e-01
-1.551701221615076065e-02 -7.196810841560363770e-02 1.947077661752700806e-01 -1.930773258209228516e-01 7.709817495197057724e-03 6.011706311255693436e-03 2.409570664167404175e-02 -1.702336817979812622e-01 2.675550878047943115e-01 -2.463123053312301636e-01 2.691991627216339111e-03 -1.752939224243164062e-01 -1.102294251322746277e-01 1.251789778470993042e-01 8.422049880027770996e-02 -6.520358473062515259e-02 -3.332055509090423584e-01 -1.910103112459182739e-01 -2.406516522169113159e-01 1.800946146249771118e-01 1.406820267438888550e-01 -2.574612200260162354e-01 -3.519777953624725342e-02 -3.279916942119598389e-01 -1.756069958209991455e-01 -1.376720219850540161e-01 -2.299519069492816925e-02 2.835859954357147217e-01 -3.022609651088714600e-01 1.141388192772865295e-01 -1.351792514324188232e-01 -3.769689798355102539e-02
-1.372149437665939331e-01 -1.479130685329437256e-01 1.230412349104881287e-01 1.278735250234603882e-01 2.422437816858291626e-02 -1.001821681857109070e-01 -1.030728965997695923e-01 -7.330612093210220337e-02 -2.059193402528762817e-01 -2.045105397701263428e-01 1.483247876167297363e-01 -6.708162277936935425e-02 2.398260869085788727e-02 1.238111034035682678e-01 1.511585861444473267e-01 -2.523559927940368652e-01 -3.831223845481872559e-01 -2.810609340667724609e-01 -2.076811194419860840e-01 1.851000189781188965e-01 1.977731660008430481e-02 5.206070095300674438e-02 1.355925668030977249e-02 -2.414835393428802490e-01 -1.133187711238861084e-01 3.850013315677642822e-01 1.956286579370498657e-01 -1.188147738575935364e-01 1.034587845206260681e-01 2.291795462369918823e-01 2.056062370538711548e-01 6.550535559654235840e-02
1.194965094327926636e-02 -1.629712134599685669e-01 3.175981715321540833e-02 2.490510605275630951e-02 -5.030226334929466248e-02 -3.994595110416412354e-01 4.291307181119918823e-02 3.679401800036430359e-02 -1.036269217729568481e-01 -5.644797533750534058e-02 -1.123087555170059204e-01 -1.819143444299697876e-01 -1.782052665948867798e-01 2.664372324943542480e-01 -1.542403846979141235e-01 -3.677104413509368896e-01 -3.565239012241363525e-01 3.937104716897010803e-02 -1.516171395778656006e-01 3.869786262512207031e-01 -1.177940592169761658e-01 -1.047978624701499939e-01 -1.443228423595428467e-01 7.095784693956375122e-02 -5.976592749357223511e-02 1.356934010982513428e-01 8.285894244909286499e-02 -2.523819543421268463e-02 2.872695922851562500e-01 -2.732210420072078705e-02 9.810194373130798340e-02 -1.024391204118728638e-01
4.109292849898338318e-02 -2.097703367471694946e-01 -1.199922710657119751e-01 3.036424890160560608e-02 -1.779600083827972412e-01 -1.762717962265014648e-01 1.375727653503417969e-01 -8.841376751661300659e-03 -1.823658645153045654e-01 -2.514503300189971924e-01 2.551258206367492676e-01 -3.212309479713439941e-01 -1.465349495410919189e-01 -4.195633903145790100e-02 -2.609437331557273865e-02 -1.490134298801422119e-01 -9.754858165979385376e-02 6.192415952682495117e-03 -7.035013288259506226e-03 5.050390958786010742e-01 -5.552445352077484131e-02 -8.172859996557235718e-02 1.132388561964035034e-01 -1.384833157062530518e-01 -3.367178142070770264e-01 -7.941480726003646851e-03 4.740626364946365356e-02 -3.609444200992584229e-02 -2.114805132150650024e-01 5.771567113697528839e-03 2.030904144048690796e-01 -1.921811401844024658e-01
-2.590076625347137451e-01 -2.461984455585479736e-01 4.723172262310981750e-02 6.712424219585955143e-04 -9.238091856241226196e-02 7.578608393669128418e-02 -1.237270906567573547e-01 1.466605439782142639e-02 2.438248880207538605e-02 -9.032091498374938965e-02 -1.692427992820739746e-01 -2.590543404221534729e-02 -2.096888870000839233e-01 -4.831162095069885254e-02 1.374059617519378662e-01 -1.433573514223098755e-01 3.043683618307113647e-02 -2.274935096502304077e-01 -1.065247803926467896e-01 1.842392086982727051e-01 4.191059470176696777e-01 -9.258564561605453491e-02 1.801422089338302612e-01 -4.025793969631195068e-01 -3.561376035213470459e-01 7.089000195264816284e-03 9.156021475791931152e-02 -2.344754636287689209e-01 -7.535905390977859497e-02 4.957384616136550903e-02 -1.748571395874023438e-01 1.038964241743087769e-01
2.204714417457580566e-01 -1.805993765592575073e-01 5.513041466474533081e-02 5.816085636615753174e-02 6.896057724952697754e-02 1.993678510189056396e-01 -1.974272429943084717e-01 -1.180250346660614014e-01 -2.488888055086135864e-01 1.241135373711585999e-01 2.934233052656054497e-04 -2.310041338205337524e-01 3.407348692417144775e-02 3.299461901187896729e-01 2.030210942029953003e-01 -1.334819346666336060e-01 -3.909531235694885254e-01 6.678731879219412804e-04 -9.197578579187393188e-02 2.722238302230834961e-01 1.725105047225952148e-01 -5.476990342140197754e-02 7.775066047906875610e-02 -2.203976660966873169e-01 -1.496153771877288818e-01 1.445658206939697266e-01 -1.981526762247085571e-01 1.064263954758644104e-01 -2.857929468154907227e-01 -1.212079450488090515e-01 4.589015617966651917e-02 -5.500226281583309174e-03
-3.039042353630065918e-01 -7.337000221014022827e-02 1.645622029900550842e-02 1.578301340341567993e-01 8.110244572162628174e-02 1.045488193631172180e-01 -1.888382881879806519e-01 -1.437248438596725464e-01 -4.533454775810241699e-03 2.067115455865859985e-01 5.697128176689147949e-02 -2.606950700283050537e-01 -2.573768496513366699e-01 1.383864134550094604e-01 3.848339896649122238e-03 -1.434104591608047485e-01 5.385960638523101807e-02 -2.037521153688430786e-01 -2.487027049064636230e-01 3.237885832786560059e-01 -1.725744605064392090e-01 -1.771061564795672894e-03 -1.372318062931299210e-02 -1.900364756584167480e-01 -1.407482326030731201e-01 1.422463208436965942e-01 1.079481020569801331e-01 4.231038317084312439e-02 2.518709003925323486e-01 -3.544367849826812744e-01 2.245679050683975220e-01 1.146435961127281189e-01
-9.872329235076904297e-02 -3.265521228313446045e-01 -4.754764959216117859e-02 -7.011510431766510010e-02 -6.062750145792961121e-02 -3.262419998645782471e-01 -9.714884310960769653e-02 9.168493002653121948e-02 1.928463876247406006e-01 -1.666565537452697754e-01 -1.897521167993545532e-01 -2.569365203380584717e-01 -7.038264721632003784e-02 2.168394178152084351e-01 1.446222960948944092e-01 -7.334606349468231201e-02 -2.024837881326675415e-01 -6.290213018655776978e-02 3.194092214107513428e-02 -1.768783107399940491e-02 -6.645978242158889771e-02 5.561242252588272095e-02 5.613686982542276382e-03 -1.747267246246337891e-01 -3.414321839809417725e-01 3.119154572486877441e-01 -1.596157699823379517e-01 -1.463609747588634491e-03 -2.085695415735244751e-02 -2.851905822753906250e-01 3.347462788224220276e-02 3.108645081520080566e-01
-1.159769892692565918e-01 1.879507116973400116e-02 -1.801960915327072144e-01 -3.055687807500362396e-02 2.856408059597015381e-01 1.417052000761032104e-01 1.310142725706100464e-01 -8.649360388517379761e-02 9.920802712440490723e-02 -1.553609818220138550e-01 1.748313196003437042e-02 -1.442318856716156006e-01 -3.771018385887145996e-01 4.168309643864631653e-02 3.859519362449645996e-01 9.055405110120773315e-02 -9.577716886997222900e-02 2.375959455966949463e-01 -4.705730676651000977e-01 1.790271848440170288e-01 -2.256642282009124756e-01 6.760412454605102539e-02 9.212107956409454346e-02 -1.031889468431472778e-01 -2.068052142858505249e-01 4.277335479855537415e-02 -6.951692700386047363e-02 7.819484174251556396e-02 -7.790413498878479004e-02 -9.804123640060424805e-02 6.590861082077026367e-02 3.115902282297611237e-02
-9.970588237047195435e-02 -3.179592546075582504e-03 1.303770989179611206e-01 5.272223427891731262e-02 -2.483553998172283173e-02 -5.953809991478919983e-02 1.641582101583480835e-01 -7.223349809646606445e-02 8.836120367050170898e-02 6.849071010947227478e-03 2.138243988156318665e-02 -3.094445466995239258e-01 -1.301008462905883789e-01 -9.759822487831115723e-02 2.178292274475097656e-01 -1.606216728687286377e-01 -3.439824283123016357e-02 7.690068334341049194e-02 -4.246051982045173645e-02 4.426678419113159180e-01 -2.250113636255264282e-01 -2.505498230457305908e-01 2.109075151383876801e-02 -5.846509933471679688e-01 -5.134801939129829407e-02 -7.404083013534545898e-02 -1.525654047727584839e-01 3.692588582634925842e-02 1.780495196580886841e-01 1.675502210855484009e-02 -6.605450809001922607e-02 -2.344829589128494263e-02
2.171211093664169312e-01 -2.019746601581573486e-01 -1.488322913646697998e-01 -9.743466973304748535e-02 -1.033561676740646362e-01 3.291454911231994629e-01 -2.712632417678833008e-01 9.143204241991043091e-02 1.208732649683952332e-01 -1.337572485208511353e-01 2.319387048482894897e-01 6.541442591696977615e-03 -2.875758409500122070e-01 1.964589208364486694e-01 1.112744733691215515e-01 -1.740152984857559204e-01 -1.530599221587181091e-02 -9.893179684877395630e-02 -2.859010100364685059e-01 4.112578034400939941e-01 1.116772592067718506e-01 -1.800130903720855713e-01 1.019288375973701477e-01 -2.113198339939117432e-01 -1.263363007456064224e-02 2.167131006717681885e-01 3.121338784694671631e-02 -4.083197936415672302e-02 3.270298242568969727e-02 1.850011030910536647e-04 -9.288349747657775879e-02 9.423178434371948242e-02
1.592094451189041138e-01 -1.725185546092689037e-03 2.288500964641571045e-01 -3.602493703365325928e-01 1.361582875251770020e-01 1.812607795000076294e-02 -1.345631782896816730e-03 -3.326277807354927063e-02 2.439677864313125610e-01 -2.050239145755767822e-01 2.486783824861049652e-02 -3.799040913581848145e-01 -1.645845770835876465e-01 1.294042319059371948e-01 -1.805878132581710815e-01 -1.053976342082023621e-01 -2.596892118453979492e-01 -1.841619312763214111e-01 -1.267005652189254761e-01 1.740436106920242310e-01 2.492396719753742218e-02 -2.387417852878570557e-01 -6.912554055452346802e-02 -3.493344485759735107e-01 -1.765776127576828003e-01 -8.351739495992660522e-02 4.112401604652404785e-02 2.023790478706359863e-01 -1.545491963624954224e-01 2.515662647783756256e-02 -2.782383561134338379e-02 -1.552715245634317398e-02
-2.212610542774200439e-01 -8.057612180709838867e-02 -1.663653105497360229e-01 7.979046553373336792e-02 -3.518887236714363098e-02 -7.106240838766098022e-02 -4.121496900916099548e-02 -1.998659521341323853e-01 7.361651211977005005e-02 -2.333090454339981079e-01 7.817763090133666992e-02 -2.343719601631164551e-01 1.583432406187057495e-01 1.594208031892776489e-01 1.053046956658363342e-01 -6.903152912855148315e-02 -2.443844527006149292e-01 -2.989730536937713623e-01 -2.548258602619171143e-01 3.179264068603515625e-02 2.793000340461730957e-01 9.051042795181274414e-02 9.220562130212783813e-02 -1.827244013547897339e-01 -3.632875978946685791e-01 3.458465337753295898e-01 9.790892153978347778e-02 -3.498108359053730965e-03 1.581175774335861206e-01 -1.414487361907958984e-01 1.531263142824172974e-01 5.048103258013725281e-02
4.591261595487594604e-02 4.334827512502670288e-02 8.961994200944900513e-02 1.748543814755976200e-03 -8.018862456083297729e-02 1.676335036754608154e-01 4.738055914640426636e-02 4.387134313583374023e-02 2.312202006578445435e-02 4.562744498252868652e-02 1.618910729885101318e-01 -7.798834145069122314e-02 -3.281905651092529297e-01 1.542226523160934448e-01 8.151496201753616333e-02 -4.365380108356475830e-01 -1.424961835145950317e-01 -1.159909144043922424e-01 -3.513398170471191406e-01 3.903012275695800781e-01 3.221483230590820312e-01 -3.267217427492141724e-02 -2.623764052987098694e-02 -2.703546583652496338e-01 1.383369322866201401e-03 6.022732332348823547e-02 5.690013617277145386e-02 2.109380364418029785e-01 -1.473679393529891968e-01 9.340733289718627930e-02 -1.142473518848419189e-01 -5.146761983633041382e-02
-1.537378728389739990e-01 -2.475090622901916504e-01 -1.996011435985565186e-01 -5.471801385283470154e-02 3.753400146961212158e-01 2.957740724086761475e-01 -1.947320625185966492e-02 -1.554742008447647095e-01 -3.132922053337097168e-01 5.478002876043319702e-02 -5.188282579183578491e-02 -2.746706902980804443e-01 -2.366179525852203369e-01 -6.979788839817047119e-02 1.185409724712371826e-01 -2.601938545703887939e-01 -1.928522735834121704e-01 1.200609058141708374e-01 1.190053485333919525e-02 2.290081679821014404e-01 -1.356626152992248535e-01 -2.646598815917968750e-01 -2.343815052881836891e-03 -2.005986273288726807e-01 -1.115631684660911560e-01 1.154527962207794189e-01 1.427183300256729126e-01 -2.493994683027267456e-02 6.105456501245498657e-02 -1.171793267130851746e-01 9.648122824728488922e-03 1.577186770737171173e-02
-4.203893616795539856e-02 7.097741588950157166e-03 3.199695050716400146e-01 1.820906251668930054e-02 1.827793866395950317e-01 3.061830103397369385e-01 1.396191418170928955e-01 -2.746920585632324219e-01 9.156125783920288086e-02 1.334610432386398315e-01 3.883080929517745972e-02 2.862176392227411270e-03 -2.813418395817279816e-02 2.514336109161376953e-01 -2.443370176479220390e-03 -3.405001163482666016e-01 -2.976634204387664795e-01 4.323044419288635254e-02 5.931393802165985107e-02 2.908014953136444092e-01 1.734338104724884033e-01 -3.956883773207664490e-02 -6.142899394035339355e-02 -3.138167858123779297e-01 -3.470102846622467041e-01 1.385550051927566528e-01 -6.701248884201049805e-02 5.350324138998985291e-02 6.076978170312941074e-04 6.574230641126632690e-02 3.231081366539001465e-02 -3.013126365840435028e-02
7.955364882946014404e-02 -2.771792411804199219e-01 2.901747524738311768e-01 5.702335387468338013e-02 -5.293678119778633118e-02 8.345763385295867920e-02 1.426281034946441650e-02 -1.216108277440071106e-01 -3.976198434829711914e-01 -8.003812283277511597e-02 9.199035912752151489e-02 -1.847174912691116333e-01 -9.804905205965042114e-02 7.226694375276565552e-02 1.200310960412025452e-01 -2.762565761804580688e-02 -1.269737035036087036e-01 -1.320065408945083618e-01 -2.775544524192810059e-01 1.126253828406333923e-01 -3.687227144837379456e-02 3.933794796466827393e-02 -5.080865696072578430e-02 -5.019445717334747314e-02 -3.758676052093505859e-01 1.214786618947982788e-01 1.567221134901046753e-01 2.894232869148254395e-01 2.529421150684356689e-01 -2.879699766635894775e-01 1.323059760034084320e-02 1.575215160846710205e-01
-7.310781627893447876e-02 -1.609659194946289062e-01 -3.299383446574211121e-02 2.895467914640903473e-02 -2.173346877098083496e-01 1.105955615639686584e-01 2.368479520082473755e-01 -5.237632617354393005e-02 1.065629124641418457e-01 -2.938009202480316162e-01 4.758469760417938232e-02 2.333455681800842285e-01 -2.593001425266265869e-01 2.808779105544090271e-02 1.909341514110565186e-01 5.944674834609031677e-02 -2.676177918910980225e-01 5.100113898515701294e-02 -8.861295133829116821e-02 3.519916832447052002e-01 1.788163185119628906e-01 8.095525205135345459e-02 1.099904328584671021e-01 -2.498136460781097412e-01 -3.306787312030792236e-01 3.187450766563415527e-01 -3.294104943051934242e-03 -7.800179719924926758e-02 -9.414964914321899414e-02 1.415869146585464478e-01 -9.129593521356582642e-02 1.132060289382934570e-01
-1.624787896871566772e-01 -3.081149756908416748e-01 1.277690753340721130e-03 2.463576942682266235e-01 1.796280741691589355e-01 2.437571734189987183e-01 2.237202823162078857e-01 -9.500082582235336304e-02 1.090383529663085938e-01 4.689968004822731018e-02 -7.104034721851348877e-02 -2.018073201179504395e-01 -2.597777917981147766e-02 1.034990549087524414e-01 3.087334930896759033e-01 -3.265542685985565186e-01 -2.036297321319580078e-01 -1.908458173274993896e-01 -2.062364220619201660e-01 7.654666155576705933e-02 1.014837324619293213e-01 9.260427206754684448e-02 -5.896619334816932678e-02 -2.147218436002731323e-01 -3.327862024307250977e-01 5.609618127346038818e-02 -1.708955168724060059e-01 5.936047807335853577e-02 1.541498303413391113e-01 -6.139979511499404907e-02 1.739819161593914032e-02 -1.575286984443664551e-01
-2.111545950174331665e-01 -2.873372137546539307e-01 -1.222217082977294922e-01 -1.839048601686954498e-02 -2.791793942451477051e-01 -6.800872832536697388e-02 -6.430030614137649536e-02 1.268208492547273636e-02 -1.901123374700546265e-01 1.108947210013866425e-02 5.410695448517799377e-02 -2.627236247062683105e-01 -2.097473144531250000e-01 -4.885696247220039368e-02 -1.478089839220046997e-01 -7.179840654134750366e-02 5.997433513402938843e-02 7.078459858894348145e-02 -8.908514678478240967e-02 4.905669987201690674e-01 -8.102027326822280884e-02 5.160173028707504272e-02 -5.357373878359794617e-02 -2.031127363443374634e-01 -3.877694904804229736e-01 2.849701642990112305e-01 -3.862433508038520813e-02 -4.208287969231605530e-02 -7.347268611192703247e-02 1.947864145040512085e-01 1.913971826434135437e-02 -4.351348150521516800e-03
1.475378423929214478e-01 9.320461004972457886e-02 -5.880451947450637817e-02 -1.761288493871688843e-01 7.887988537549972534e-02 4.176879301667213440e-02 -2.056895047426223755e-01 -3.213493153452873230e-02 1.003789603710174561e-01 -2.052773833274841309e-01 7.114546000957489014e-02 1.151719391345977783e-01 -3.492633998394012451e-01 -1.141643077135086060e-01 9.397850185632705688e-02 -3.603824377059936523e-01 -1.520947515964508057e-01 -4.181797429919242859e-02 -2.819121628999710083e-02 2.180453836917877197e-01 1.437968611717224121e-01 5.927737057209014893e-02 -2.895979769527912140e-02 -4.455206990242004395e-01 -7.606827467679977417e-02 2.428307533264160156e-01 -1.022328957915306091e-01 1.122467368841171265e-01 -8.333281427621841431e-02 -7.600199431180953979e-02 3.733619153499603271e-01 5.319111049175262451e-02
4.186475276947021484e-02 -7.909031212329864502e-02 -6.318345665931701660e-02 3.645443543791770935e-02 -1.197619247250258923e-03 1.398809701204299927e-01 -2.720212936401367188e-01 -1.323774307966232300e-01 1.904879361391067505e-01 -5.741393193602561951e-02 3.911461681127548218e-02 -2.665919363498687744e-01 -6.379334628582000732e-02 9.949031472206115723e-02 2.463963925838470459e-01 -1.966767162084579468e-01 1.326092481613159180e-01 -1.363330781459808350e-01 -3.459188640117645264e-01 2.763862907886505127e-01 1.578183919191360474e-01 -1.180311217904090881e-01 -2.621065974235534668e-01 -4.366552233695983887e-01 -3.641111543402075768e-03 7.045229524374008179e-02 -1.261949241161346436e-01 -4.419493954628705978e-03 -2.892893552780151367e-02 -1.337727904319763184e-01 2.815799117088317871e-01 2.592335268855094910e-02
9.534831345081329346e-02 -2.823993861675262451e-01 7.541783899068832397e-02 -9.515431523323059082e-02 1.559813041239976883e-02 -2.109094560146331787e-01 1.527386456727981567e-01 -7.593537867069244385e-02 -4.596566036343574524e-02 -3.592515587806701660e-01 -3.418489918112754822e-02 -1.280953288078308105e-01 -2.384311556816101074e-01 -1.274744123220443726e-01 2.290014624595642090e-01 7.110093533992767334e-02 -1.756887435913085938e-01 2.107887342572212219e-02 1.235630959272384644e-01 1.505267471075057983e-01 -1.143749989569187164e-02 -1.136722862720489502e-01 2.733843028545379639e-01 -2.328337728977203369e-01 -2.890310883522033691e-01 3.013753294944763184e-01 -2.457465827465057373e-01 -2.137750983238220215e-01 2.050816565752029419e-01 5.288291722536087036e-02 -5.487688258290290833e-02 -6.070071458816528320e-02
-3.132649958133697510e-01 -5.517816543579101562e-01 2.038432359695434570e-01 -3.598046302795410156e-02 2.076273784041404724e-03 -4.908564686775207520e-02 1.573693603277206421e-01 -2.574413120746612549e-01 3.832929208874702454e-02 -9.518268518149852753e-03 6.704236875521019101e-05 -2.035819739103317261e-01 -7.817178219556808472e-02 4.254223778843879700e-02 1.338655054569244385e-01 -1.023439913988113403e-01 -6.276417523622512817e-02 2.630000710487365723e-01 -6.510643661022186279e-02 2.583052217960357666e-01 -8.907385915517807007e-02 1.397190541028976440e-01 -6.274869292974472046e-02 -5.505845323204994202e-02 -3.586876690387725830e-01 5.073647201061248779e-02 -7.796811312437057495e-02 1.820175796747207642e-01 1.529108919203281403e-02 -5.498915165662765503e-02 7.877394556999206543e-02 -1.529171764850616455e-01
1.238003466278314590e-02 -2.494206875562667847e-01 1.723729819059371948e-01 -9.527470171451568604e-02 1.381037533283233643e-01 2.533652633428573608e-02 -2.955315709114074707e-01 -1.213282570242881775e-01 1.857709586620330811e-01 9.868358820676803589e-02 1.477963775396347046e-01 -1.146021410822868347e-01 -2.419658601284027100e-01 -3.719065338373184204e-02 1.130536124110221863e-01 -1.351896822452545166e-01 -7.767223566770553589e-02 -4.075168967247009277e-01 -4.826238006353378296e-02 2.024368494749069214e-01 1.768423765897750854e-01 -7.631483674049377441e-02 3.265371024608612061e-01 -2.505508661270141602e-01 -1.467639952898025513e-01 6.800796091556549072e-02 2.860308289527893066e-01 9.609710425138473511e-02 5.289002135396003723e-02 -1.607788354158401489e-01 1.923498064279556274e-01 -4.567935317754745483e-02
9.384464472532272339e-02 -1.519163250923156738e-01 1.672989130020141602e-01 -1.323454827070236206e-01 1.401995122432708740e-01 1.401737481355667114e-01 -1.746360212564468384e-02 -5.112240836024284363e-02 -6.485918164253234863e-02 -3.511456400156021118e-02 2.868685722351074219e-01 -3.373979926109313965e-01 -3.453098833560943604e-01 -3.193675279617309570e-01 -1.084447428584098816e-01 5.348827689886093140e-02 1.206248775124549866e-01 4.010978341102600098e-02 -1.650113612413406372e-01 1.735788583755493164e-01 7.268631458282470703e-02 -1.774794459342956543e-01 -2.935248985886573792e-02 -3.200109302997589111e-01 -1.202565953135490417e-01 1.752081066370010376e-01 9.085536748170852661e-02 9.066636115312576294e-02 3.730997741222381592e-01 1.070944666862487793e-01 -1.122835874557495117e-01 6.691631674766540527e-02
3.136520390398800373e-04 -3.456751704216003418e-01 7.154314219951629639e-02 1.574321836233139038e-01 -2.607805095613002777e-02 -2.115676850080490112e-01 7.405664771795272827e-02 1.225495785474777222e-01 -2.827125973999500275e-02 -2.305945567786693573e-02 1.940914690494537354e-01 -2.058315873146057129e-01 -3.911969959735870361e-01 1.309063006192445755e-02 2.146552652120590210e-01 -6.384883075952529907e-03 -3.218047618865966797e-01 -4.530775919556617737e-02 -1.244360953569412231e-01 2.558717429637908936e-01 2.038694620132446289e-01 -1.993530243635177612e-01 -1.998279839754104614e-01 1.734809875488281250e-01 -2.337293326854705811e-01 -1.563578248023986816e-01 -9.007775783538818359e-02 -1.951067894697189331e-02 2.013700604438781738e-01 -1.518476903438568115e-01 -1.154303401708602905e-01 3.959450498223304749e-02
-5.009543616324663162e-03 -3.288146853446960449e-01 1.501769721508026123e-01 9.303633123636245728e-02 2.084345519542694092e-01 4.036020860075950623e-02 3.011249564588069916e-02 -3.128251135349273682e-01 1.166732311248779297e-01 -5.670690536499023438e-02 -5.519655998796224594e-03 -2.047191858291625977e-01 -2.167756557464599609e-01 -5.515626445412635803e-02 1.320133805274963379e-01 -2.046025991439819336e-01 -9.719225019216537476e-02 1.644456982612609863e-01 3.541421517729759216e-02 2.473567426204681396e-01 -1.948614865541458130e-01 -1.765696555376052856e-01 7.143875956535339355e-02 -8.751020580530166626e-02 -8.340938389301300049e-02 2.985357940196990967e-01 9.000485390424728394e-02 -2.454917505383491516e-02 2.553274333477020264e-01 -3.443753123283386230e-01 2.773644328117370605e-01 4.873293265700340271e-02
-5.432312563061714172e-02 -2.021281123161315918e-01 1.410740464925765991e-01 -1.053971946239471436e-01 1.260623037815093994e-01 1.547846943140029907e-01 -1.503117382526397705e-01 -1.880833655595779419e-01 8.388312533497810364e-03 -2.213772535324096680e-01 -4.308707267045974731e-02 7.363691926002502441e-02 -2.907572686672210693e-01 -9.027925133705139160e-02 2.684250771999359131e-01 -2.581691145896911621e-01 -4.448049515485763550e-02 -1.193873211741447449e-02 -1.129164248704910278e-01 1.575863659381866455e-01 -2.144393622875213623e-01 -9.899948723614215851e-03 2.184138633310794830e-02 -3.899283707141876221e-01 1.788672506809234619e-01 2.776552438735961914e-01 -3.412926197052001953e-01 2.165968865156173706e-01 6.104040076024830341e-04 -1.350002139806747437e-01 9.670633822679519653e-02 3.531057760119438171e-02
-9.384167194366455078e-02 -8.349039591848850250e-03 1.247638240456581116e-01 4.547088220715522766e-02 7.383794337511062622e-02 6.406081956811249256e-04 1.186036840081214905e-01 -2.165494300425052643e-02 7.130014151334762573e-02 -1.263024359941482544e-01 1.226297765970230103e-01 -1.815948337316513062e-01 -2.077830433845520020e-01 -1.716311424970626831e-01 1.266096830368041992e-01 -2.145390510559082031e-01 -4.973671585321426392e-02 9.489903599023818970e-02 -9.053502231836318970e-02 2.756215333938598633e-01 -2.226934581995010376e-01 -2.301995605230331421e-01 1.344549804925918579e-01 -5.728058218955993652e-01 -1.156470999121665955e-01 -1.041218042373657227e-01 -2.667573988437652588e-01 -9.230462461709976196e-02 4.459638148546218872e-02 1.181580796837806702e-01 -1.898880302906036377e-01 2.223694473505020142e-01
1.223685219883918762e-01 -1.665358841419219971e-01 -1.777906566858291626e-01 1.280535012483596802e-01 -1.941100209951400757e-01 -2.566654980182647705e-01 -3.718864638358354568e-03 -2.944841608405113220e-02 -2.337128371000289917e-01 -1.045281440019607544e-01 1.872142851352691650e-01 -2.669668197631835938e-01 2.165636792778968811e-02 1.077573746442794800e-01 2.583684623241424561e-01 7.188322022557258606e-03 -1.241886466741561890e-01 -1.175084151327610016e-02 5.924711376428604126e-02 2.814904749393463135e-01 2.304735593497753143e-02 -3.142748177051544189e-01 2.647018246352672577e-02 -1.605717688798904419e-01 -4.801630377769470215e-01 8.828525245189666748e-02 8.621467649936676025e-02 8.208110928535461426e-02 -1.911461204290390015e-01 -1.738516986370086670e-01 -9.364274144172668457e-02 -4.415230453014373779e-02
-8.663148432970046997e-02 1.965253055095672607e-01 -2.021269202232360840e-01 8.306943811476230621e-03 1.659996062517166138e-01 1.019678786396980286e-01 -5.411111563444137573e-02 -2.702150642871856689e-01 8.942571468651294708e-03 -8.592446893453598022e-02 -1.318183988332748413e-01 -1.526934653520584106e-01 -1.680475622415542603e-01 1.624420732259750366e-01 2.658125460147857666e-01 1.395804286003112793e-01 -1.900170594453811646e-01 2.250616848468780518e-01 9.578668512403964996e-03 3.929696977138519287e-01 1.165109407156705856e-02 -2.442130595445632935e-01 8.839824236929416656e-03 -1.434484422206878662e-01 -2.819226980209350586e-01 1.600041687488555908e-01 2.380047291517257690e-01 1.898661255836486816e-01 4.503649845719337463e-02 6.361903995275497437e-02 -2.369796298444271088e-02 -2.828574180603027344e-01
1.848098337650299072e-01 -4.341184794902801514e-01 1.354860514402389526e-01 4.402111172676086426e-01 1.024132873862981796e-02 -1.643298566341400146e-01 1.067684814333915710e-01 7.381936162710189819e-02 -1.260424256324768066e-01 -1.317797303199768066e-01 -6.721756607294082642e-02 -5.962939001619815826e-03 -4.098382592201232910e-02 1.488328278064727783e-01 1.998914033174514771e-01 -3.622104525566101074e-01 -1.556604355573654175e-01 1.263725012540817261e-01 3.668186441063880920e-02 1.664310395717620850e-01 1.256908774375915527e-01 -1.411948502063751221e-01 8.978968858718872070e-02 -1.773337423801422119e-01 -1.941094100475311279e-01 2.579588890075683594e-01 -1.121395155787467957e-01 -9.221468865871429443e-02 4.705573245882987976e-02 -1.559271756559610367e-02 3.285781666636466980e-02 1.231669336557388306e-01
-2.308112531900405884e-01 -1.859726458787918091e-01 -7.274542003870010376e-02 -4.451529681682586670e-02 2.977086305618286133e-01 1.636102646589279175e-01 3.879770264029502869e-02 -1.009973213076591492e-01 -1.886934041976928711e-01 1.175090670585632324e-02 -6.182619184255599976e-02 -3.786574006080627441e-01 -5.248327925801277161e-02 -2.159373164176940918e-01 9.395191073417663574e-02 -3.107267618179321289e-01 -9.685284644365310669e-02 1.918484866619110107e-01 -2.033484280109405518e-01 1.953534185886383057e-01 -1.646135449409484863e-01 -3.983940482139587402e-01 9.557850658893585205e-02 -8.120638877153396606e-02 -8.712269365787506104e-02 1.821948289871215820e-01 2.069834470748901367e-01 8.489036932587623596e-03 -5.465600267052650452e-02 -1.553975939750671387e-01 -3.081772290170192719e-02 3.199494257569313049e-02
-8.952520787715911865e-02 -1.221684217453002930e-01 -1.372008174657821655e-01 -2.574388384819030762e-01 -4.175523668527603149e-02 -3.403724357485771179e-02 -1.032762154936790466e-01 3.043323568999767303e-02 1.857014931738376617e-02 5.529198050498962402e-02 -1.196607872843742371e-01 -1.480130106210708618e-01 -1.679424792528152466e-01 4.045191034674644470e-02 2.216297984123229980e-01 -1.087652817368507385e-01 1.504811574704945087e-03 -3.214768692851066589e-02 -3.591293990612030029e-01 1.988849043846130371e-01 3.559864461421966553e-01 -1.583408117294311523e-01 4.460188746452331543e-01 -3.273781239986419678e-01 -2.423624992370605469e-01 -4.963217303156852722e-02 -2.369885705411434174e-02 2.209427058696746826e-01 -3.758863359689712524e-02 -7.968424260616302490e-02 3.941262606531381607e-03 -3.488793224096298218e-02
9.149185568094253540e-02 -7.658910180907696486e-05 -7.148293405771255493e-02 -1.297638192772865295e-02 -1.087058708071708679e-01 5.940039828419685364e-02 -2.039977908134460449e-01 2.742298245429992676e-01 -1.177103146910667419e-01 -3.341600596904754639e-01 -1.493629217147827148e-01 -1.131198629736900330e-01 -2.864387631416320801e-01 2.022458016872406006e-01 1.105669960379600525e-01 -5.216054990887641907e-02 7.626207172870635986e-02 4.366468638181686401e-02 4.280464723706245422e-02 1.611873805522918701e-01 3.713132068514823914e-02 9.896229952573776245e-02 4.290658235549926758e-02 -4.887798130512237549e-01 -1.774730384349822998e-01 3.546310365200042725e-01 4.792744293808937073e-02 2.436630725860595703e-01 5.456885322928428650e-02 -2.115458846092224121e-01 -3.734242543578147888e-02 1.267472282052040100e-02
9.071646630764007568e-02 -1.348614841699600220e-01 -8.941392600536346436e-02 4.108287394046783447e-02 -6.503080949187278748e-04 -3.257419764995574951e-01 -2.308757901191711426e-01 -2.095744162797927856e-01 5.972281843423843384e-02 -2.739041745662689209e-01 -1.135353371500968933e-01 -1.934186816215515137e-01 -3.400176763534545898e-02 -9.041015058755874634e-02 2.593600451946258545e-01 1.564308255910873413e-02 1.127986889332532883e-02 -4.162534326314926147e-02 -6.457981467247009277e-02 1.351798325777053833e-01 1.036197785288095474e-02 2.097421437501907349e-01 -4.667720198631286621e-02 -3.251793682575225830e-01 -2.744040191173553467e-01 2.132368981838226318e-01 2.739056348800659180e-01 1.666629612445831299e-01 3.787862882018089294e-02 -3.822299242019653320e-01 -7.416802644729614258e-02 4.365681856870651245e-02
-3.882878720760345459e-01 -1.219695433974266052e-01 2.829382717609405518e-01 1.499505788087844849e-01 1.047105491161346436e-01 -1.841992139816284180e-01 1.423646360635757446e-01 3.882348909974098206e-02 -4.526064544916152954e-02 -2.191908210515975952e-01 5.990884080529212952e-02 -2.696201205253601074e-01 -1.833025664091110229e-01 4.335523024201393127e-02 4.163108021020889282e-02 8.694453164935112000e-03 -1.836878210306167603e-01 -8.664466440677642822e-02 -1.868206411600112915e-01 2.294425666332244873e-01 -1.063137724995613098e-01 -6.522587686777114868e-02 -4.443540871143341064e-01 -1.551170498132705688e-01 -2.441754639148712158e-01 -1.435955800116062164e-02 -1.383692473173141479e-01 1.817934364080429077e-01 1.147774755954742432e-01 -9.357892721891403198e-02 3.571011126041412354e-02 1.976072974503040314e-02
1.531163156032562256e-01 4.578275978565216064e-02 1.159302964806556702e-01 -1.059956625103950500e-01 4.772560298442840576e-02 3.522560000419616699e-01 7.428619265556335449e-02 -6.026218086481094360e-02 1.008087396621704102e-01 -1.242557093501091003e-01 -3.057766007259488106e-04 -2.688198685646057129e-01 -1.804832667112350464e-01 -1.258980631828308105e-01 1.111456155776977539e-01 1.891213282942771912e-02 -2.936308681964874268e-01 1.691012084484100342e-01 1.311167925596237183e-01 2.286784648895263672e-01 6.675091385841369629e-02 -3.308662176132202148e-01 -4.374366719275712967e-03 -2.223674803972244263e-01 1.433726679533720016e-02 3.127008080482482910e-01 2.411267533898353577e-02 1.907711029052734375e-01 3.428029268980026245e-02 -2.516381442546844482e-01 1.066243872046470642e-01 -3.110441267490386963e-01
-2.252021431922912598e-02 1.325580924749374390e-01 2.469399869441986084e-01 9.903687238693237305e-02 -8.897497504949569702e-02 1.774495542049407959e-01 -2.734411954879760742e-01 -4.835503548383712769e-02 1.950946450233459473e-01 5.233676359057426453e-02 -2.903903722763061523e-01 -4.822773635387420654e-01 -2.213305234909057617e-01 -1.971773244440555573e-02 -1.638352125883102417e-01 1.262022107839584351e-01 6.407918781042098999e-02 5.190958455204963684e-02 -2.300319373607635498e-01 3.176687657833099365e-01 7.944138348102569580e-02 -2.219595462083816528e-01 3.005209006369113922e-02 -1.141847968101501465e-01 -2.475151717662811279e-01 1.633839458227157593e-01 1.001468822360038757e-01 7.604637742042541504e-02 -5.783338472247123718e-02 -5.666518956422805786e-02 5.157571285963058472e-02 -4.028666764497756958e-02
-3.137088119983673096e-01 -1.928387433290481567e-01 1.680155843496322632e-01 8.201640844345092773e-02 1.351496130228042603e-01 -4.488783329725265503e-02 1.228465810418128967e-01 -8.269225805997848511e-02 2.015176117420196533e-01 -2.271856516599655151e-01 1.389247924089431763e-01 -1.899350881576538086e-01 -1.537380516529083252e-01 -8.799625933170318604e-02 2.346832007169723511e-01 -7.230086624622344971e-02 -3.661691769957542419e-02 -3.437927365303039551e-02 5.389063619077205658e-03 3.230983614921569824e-01 -3.220261633396148682e-01 -4.496210813522338867e-01 -4.485540837049484253e-02 2.629886567592620850e-02 -1.283905506134033203e-01 1.811030209064483643e-01 -2.190479636192321777e-02 7.526999711990356445e-02 1.861942112445831299e-01 -1.962789148092269897e-01 9.859930723905563354e-03 6.105278432369232178e-02
2.212935835123062134e-01 -1.101569309830665588e-01 4.731693491339683533e-02 -8.758290112018585205e-02 1.994714438915252686e-01 7.475338876247406006e-02 -2.839812934398651123e-01 -1.721414178609848022e-01 -3.501938283443450928e-02 -3.830374777317047119e-02 -1.150025129318237305e-01 -1.289600133895874023e-02 -3.114713728427886963e-01 2.575585842132568359e-01 1.231968775391578674e-01 1.254947632551193237e-01 -1.696316003799438477e-01 -3.151206970214843750e-01 -3.001437485218048096e-01 3.531158715486526489e-02 -2.378380857408046722e-02 -7.481957972049713135e-02 -2.516425587236881256e-02 -4.195990264415740967e-01 1.192364748567342758e-02 2.994514405727386475e-01 4.866911843419075012e-02 1.798806190490722656e-01 8.244378864765167236e-02 -1.082944124937057495e-01 1.238386109471321106e-01 4.794057458639144897e-02
1.825447231531143188e-01 -9.809774905443191528e-02 9.425797313451766968e-02 9.259004890918731689e-02 7.859719544649124146e-02 1.008426994085311890e-01 1.074299216270446777e-01 -8.023311942815780640e-02 -3.991077840328216553e-02 -4.003951847553253174e-01 -1.253354400396347046e-01 -8.636096864938735962e-02 -9.378915280103683472e-02 -5.144384503364562988e-02 2.077529281377792358e-01 -2.862991094589233398e-01 -2.627702988684177399e-02 1.376025676727294922e-01 1.369251757860183716e-01 3.366446793079376221e-01 -3.478844836354255676e-02 -1.316796839237213135e-01 -2.990349531173706055e-01 -1.694024503231048584e-01 -2.152921557426452637e-01 3.526994585990905762e-01 -1.167203709483146667e-01 5.374019220471382141e-02 2.800770998001098633e-01 -9.170547127723693848e-02 1.354581862688064575e-01 -5.282568931579589844e-02
-5.787350609898567200e-02 1.199767142534255981e-01 -8.790781348943710327e-02 3.218903243541717529e-01 9.018250554800033569e-02 9.399502724409103394e-02 -4.277871921658515930e-02 -1.324368268251419067e-01 2.429683506488800049e-01 -7.338350266218185425e-02 -3.189793825149536133e-01 -4.104913473129272461e-01 -1.933195441961288452e-01 -3.804088383913040161e-02 4.399504885077476501e-02 8.856362104415893555e-02 -1.922211498022079468e-01 -1.745939105749130249e-01 -1.167389899492263794e-01 2.768345475196838379e-01 5.776351690292358398e-02 -3.032272756099700928e-01 -2.124648541212081909e-02 -1.340039521455764771e-01 -7.977107912302017212e-02 -5.261696409434080124e-03 -2.272404357790946960e-02 2.523827850818634033e-01 -5.220095068216323853e-02 -1.553327441215515137e-01 2.092227786779403687e-01 -1.966929435729980469e-01
-8.905304968357086182e-02 3.337956592440605164e-02 -1.139508113265037537e-01 3.655522689223289490e-02 -1.573035418987274170e-01 4.915245994925498962e-02 3.876252844929695129e-02 1.072826460003852844e-01 1.128966137766838074e-01 -1.814943552017211914e-01 -3.144590184092521667e-02 -1.094185113906860352e-01 -4.366664588451385498e-01 -1.720395237207412720e-01 8.779363124631345272e-04 3.778067231178283691e-02 -1.040911823511123657e-01 -1.697321305982768536e-03 -1.014848574995994568e-01 4.696134850382804871e-02 1.227524131536483765e-01 -2.878501415252685547e-01 -9.967681020498275757e-02 -3.022858798503875732e-01 -4.986213445663452148e-01 2.389933764934539795e-01 -1.793231368064880371e-01 -2.774676680564880371e-01 5.276392772793769836e-02 -1.385044422931969166e-03 -1.201902553439140320e-01 3.759122639894485474e-02
-9.956250339746475220e-02 -5.633313953876495361e-02 -1.252801865339279175e-01 9.217911958694458008e-02 -2.620614469051361084e-01 -2.062571980059146881e-02 -1.629693061113357544e-01 4.482986405491828918e-03 -6.353916227817535400e-02 1.420930325984954834e-01 -1.799855679273605347e-01 -3.783401548862457275e-01 -7.804875075817108154e-02 6.636038422584533691e-02 3.935140669345855713e-01 6.868085265159606934e-02 -1.831311732530593872e-01 3.446352202445268631e-04 -5.171218886971473694e-02 3.417571485042572021e-01 4.107179120182991028e-03 5.038337036967277527e-02 1.421237140893936157e-01 -3.529803156852722168e-01 -5.989893898367881775e-02 3.538796007633209229e-01 -1.743046790361404419e-01 7.448652759194374084e-03 -1.453178226947784424e-01 -2.327477559447288513e-02 -6.473318487405776978e-02 1.083847805857658386e-01
-2.784011363983154297e-01 -2.497116476297378540e-01 2.816316187381744385e-01 1.174904853105545044e-01 1.054783612489700317e-01 3.915572911500930786e-02 -1.391152851283550262e-02 1.350339874625205994e-02 4.962676018476486206e-02 -2.037002891302108765e-02 -6.630471348762512207e-02 -2.937525808811187744e-01 -4.320055842399597168e-01 6.338097900152206421e-02 -1.582017242908477783e-01 -6.793411076068878174e-02 -1.595323681831359863e-01 -3.774761781096458435e-02 -1.585259884595870972e-01 3.406605422496795654e-01 -3.032279387116432190e-02 4.031939432024955750e-02 -1.052092611789703369e-01 8.866967633366584778e-03 -1.638713777065277100e-01 -5.630627647042274475e-02 -2.941862344741821289e-01 1.044647842645645142e-01 2.589698135852813721e-01 -1.553974151611328125e-01 -1.761278361082077026e-01 -9.307329356670379639e-02
-5.831045657396316528e-02 -3.226018249988555908e-01 -6.198547407984733582e-02 2.569432556629180908e-01 -1.781980395317077637e-01 -4.028995037078857422e-01 8.919664472341537476e-02 -5.665771663188934326e-02 -4.568473249673843384e-02 -6.717729568481445312e-02 2.471840940415859222e-02 -8.681206405162811279e-02 -2.130195731297135353e-03 6.542496383190155029e-02 1.305231899023056030e-01 -1.420488059520721436e-01 -3.505694568157196045e-01 2.052552700042724609e-01 -7.003667950630187988e-02 1.617671251296997070e-01 -9.882139414548873901e-02 -2.352110445499420166e-01 1.350753307342529297e-01 -1.749088913202285767e-01 -2.994448542594909668e-01 2.126430422067642212e-01 -1.098807975649833679e-01 5.063652247190475464e-02 -1.504693627357482910e-01 6.037335470318794250e-02 7.618684321641921997e-02 -2.636812031269073486e-01
-9.022107720375061035e-02 -3.966633230447769165e-02 6.778047233819961548e-02 -1.495313942432403564e-01 1.423966418951749802e-02 9.163178503513336182e-03 -9.520182758569717407e-02 -7.303502410650253296e-02 2.557063102722167969e-01 -8.208845974877476692e-04 -2.098701745271682739e-01 -2.703557908535003662e-01 -3.250539898872375488e-01 1.940863430500030518e-01 7.917460799217224121e-02 -2.861179411411285400e-01 1.548160761594772339e-01 -3.067791163921356201e-01 -1.843283623456954956e-01 3.578571379184722900e-01 -1.210719272494316101e-01 1.153298243880271912e-01 -3.232181444764137268e-02 -1.062477231025695801e-01 -1.386768221855163574e-01 6.147953495383262634e-02 1.079721227288246155e-01 1.079191043972969055e-01 2.006493806838989258e-01 -8.192304521799087524e-02 2.475157976150512695e-01 2.443337440490722656e-01
-9.249759465456008911e-02 -2.244559079408645630e-01 -2.259476631879806519e-01 -1.236640661954879761e-01 3.346766903996467590e-02 7.091497629880905151e-02 -3.449800610542297363e-01 3.326738998293876648e-02 2.494027167558670044e-01 -6.392494589090347290e-02 -1.128334999084472656e-01 -1.949399709701538086e-01 -4.846915230154991150e-02 6.034234166145324707e-02 1.681378036737442017e-01 -1.754456609487533569e-01 9.141535311937332153e-02 -2.763769775629043579e-02 -4.288988411426544189e-01 2.417760044336318970e-01 2.015534490346908569e-01 -9.034033119678497314e-02 -7.014404237270355225e-02 -2.788173556327819824e-01 -2.265474349260330200e-01 4.941832274198532104e-02 -1.281036436557769775e-01 5.702430009841918945e-02 -1.301634907722473145e-01 -1.842821203172206879e-02 2.696637809276580811e-01 1.413674056529998779e-01
8.604887127876281738e-02 -1.122705861926078796e-01 8.341822773218154907e-02 -2.445074021816253662e-01 2.121471911668777466e-01 5.189198534935712814e-03 4.316189140081405640e-02 -2.060949951410293579e-01 5.869510024785995483e-02 -5.541061237454414368e-02 4.897104203701019287e-02 -5.374894291162490845e-02 -5.054669454693794250e-02 1.059978157281875610e-01 3.936548158526420593e-02 -2.458561509847640991e-01 -2.768833637237548828e-01 -1.004245728254318237e-01 -3.843104541301727295e-01 2.999858260154724121e-01 1.851139366626739502e-01 -3.690480589866638184e-01 8.565460145473480225e-02 -3.748216629028320312e-01 -1.126073449850082397e-01 -6.042978540062904358e-02 -2.737672254443168640e-02 1.161818578839302063e-01 -1.974523067474365234e-01 1.183146014809608459e-01 -9.818463027477264404e-02 -1.886760815978050232e-02
1.602379530668258667e-01 -2.094232439994812012e-01 1.643706262111663818e-01 1.690334379673004150e-01 2.530651986598968506e-01 -1.485183984041213989e-01 1.870082169771194458e-01 -8.986649662256240845e-02 -1.522404253482818604e-01 -1.016551703214645386e-01 2.880541682243347168e-01 -7.688408251851797104e-03 -1.853008568286895752e-01 -1.832509636878967285e-01 2.899581193923950195e-01 -3.955108299851417542e-02 5.828384310007095337e-02 -4.536258988082408905e-03 -1.033438667654991150e-01 2.694232463836669922e-01 9.887969493865966797e-02 -4.714977368712425232e-02 3.523522615432739258e-02 -3.979062438011169434e-01 -2.409811913967132568e-01 2.690209820866584778e-02 7.562059909105300903e-02 -2.284119604155421257e-03 3.343574404716491699e-01 4.738940298557281494e-02 1.260203570127487183e-01 -1.514156013727188110e-01
-1.430113613605499268e-01 -1.680301725864410400e-01 -1.614724248647689819e-01 -2.696536779403686523e-01 9.606613218784332275e-02 1.246297210454940796e-01 7.720308750867843628e-02 -2.179221957921981812e-01 3.722415864467620850e-01 -1.250190734863281250e-01 -6.527295708656311035e-02 -2.590275704860687256e-01 -2.567838728427886963e-01 -6.922346353530883789e-02 1.320657134056091309e-01 -2.606336176395416260e-01 -1.259628981351852417e-01 -1.113856732845306396e-01 -1.027653887867927551e-01 -3.130382671952247620e-02 8.975824713706970215e-02 -2.084433734416961670e-01 -3.900275379419326782e-02 -4.777050912380218506e-01 -1.025191545486450195e-01 1.050076931715011597e-01 -1.556331664323806763e-01 1.108597666025161743e-01 9.306191466748714447e-03 -1.667217002250254154e-03 -1.215489814057946205e-03 1.161170303821563721e-01
1.897776126861572266e-01 -1.201385930180549622e-01 1.112689897418022156e-01 -2.359048649668693542e-02 -1.701246351003646851e-01 2.714744806289672852e-01 -1.532568037509918213e-01 -8.245325833559036255e-02 1.452004653401672840e-03 -2.973261177539825439e-01 -8.217905461788177490e-02 -1.052113771438598633e-01 -9.744550287723541260e-02 -6.163568794727325439e-02 6.537671387195587158e-02 -4.308745265007019043e-02 -4.932838678359985352e-02 6.624060869216918945e-02 -3.594120442867279053e-01 1.851824522018432617e-01 6.301159411668777466e-02 -2.599972859025001526e-02 1.977420747280120850e-01 -1.844472587108612061e-01 -7.044187188148498535e-02 1.100442782044410706e-01 2.588150501251220703e-01 4.506378769874572754e-01 -2.379078418016433716e-01 -7.206532172858715057e-03 -1.327934116125106812e-01 -2.618328630924224854e-01
-1.444877311587333679e-02 -2.614598870277404785e-01 1.034019738435745239e-01 6.566579639911651611e-02 2.115800231695175171e-01 1.085305288434028625e-01 2.012081630527973175e-02 -1.666089445352554321e-01 1.873018592596054077e-01 7.534743845462799072e-02 -5.411252006888389587e-02 -3.142652511596679688e-01 -2.451339364051818848e-01 5.834010243415832520e-02 1.812298297882080078e-01 -1.208265125751495361e-02 -2.560500800609588623e-01 1.090364530682563782e-02 -1.977221816778182983e-01 2.224168479442596436e-01 -8.108906447887420654e-02 1.554952748119831085e-02 2.794761657714843750e-01 -3.449478447437286377e-01 -5.675355345010757446e-02 -2.113437950611114502e-01 2.336699329316616058e-02 2.350770682096481323e-01 -2.030404508113861084e-01 2.635864019393920898e-01 5.052784830331802368e-02 -1.329488456249237061e-01
-2.573115564882755280e-02 -7.990961521863937378e-02 -7.138071209192276001e-02 1.067086085677146912e-01 -3.361912071704864502e-02 1.272759120911359787e-02 -2.487988919019699097e-01 2.619023919105529785e-01 1.121593043208122253e-01 7.906645536422729492e-02 -1.229691952466964722e-01 -1.139328032732009888e-01 -2.782756090164184570e-01 -8.488011546432971954e-03 -1.566188409924507141e-02 2.369632124900817871e-01 -1.429109871387481689e-01 -4.992394894361495972e-02 -2.005942538380622864e-02 -5.056816339492797852e-02 -2.084545940160751343e-01 -3.007611632347106934e-01 -2.654147334396839142e-02 -4.095937013626098633e-01 -2.362240850925445557e-01 4.066629111766815186e-01 7.894519716501235962e-02 1.456141918897628784e-01 1.031398773193359375e-01 -2.396245002746582031e-01 -5.783753842115402222e-02 1.247882694005966187e-01
-2.319271862506866455e-01 -2.574432790279388428e-01 -1.245588809251785278e-01 -1.447520405054092407e-01 1.911188364028930664e-01 -1.690788939595222473e-02 -2.801471948623657227e-02 2.270033396780490875e-02 1.832230240106582642e-01 -2.002305984497070312e-01 -7.402641326189041138e-02 -9.843041747808456421e-02 -1.922734379768371582e-01 -2.289330810308456421e-01 1.707270145416259766e-01 -6.223104894161224365e-02 -4.160280898213386536e-02 -1.353431940078735352e-01 -3.657990396022796631e-01 -2.448619715869426727e-02 -1.016756221652030945e-01 2.096621990203857422e-01 1.495965868234634399e-01 -4.270670115947723389e-01 -1.862038075923919678e-01 8.454807847738265991e-02 1.955852061510086060e-01 1.928225606679916382e-01 1.436246186494827271e-01 -5.063201859593391418e-02 1.730980575084686279e-01 -1.009627282619476318e-01
-1.239658892154693604e-01 -4.956721663475036621e-01 8.779781311750411987e-02 -1.848102211952209473e-01 -2.474217265844345093e-01 -1.900063157081604004e-01 1.995523273944854736e-01 7.513547781854867935e-03 4.936422780156135559e-02 -9.716482460498809814e-02 -4.936411604285240173e-02 -1.961549222469329834e-01 -2.099450230598449707e-01 2.466923557221889496e-02 -3.026004433631896973e-01 -1.772652566432952881e-01 -1.110849753022193909e-01 8.739339560270309448e-02 -1.548402160406112671e-01 4.154542982578277588e-01 -7.285270094871520996e-02 -1.013397704809904099e-02 -3.571987524628639221e-02 -1.120695620775222778e-01 -2.752397954463958740e-01 1.011389791965484619e-01 -3.379567712545394897e-02 8.346175774931907654e-03 6.410166621208190918e-02 8.724583685398101807e-02 6.842563301324844360e-02 3.489735070616006851e-03
-6.630378961563110352e-02 -4.055531322956085205e-02 -2.683351049199700356e-03 -8.629669249057769775e-02 2.049235403537750244e-01 6.024910137057304382e-02 8.736714720726013184e-02 4.047535359859466553e-02 -1.529527902603149414e-01 -1.330787986516952515e-01 -5.903710052371025085e-02 -1.045885980129241943e-01 -1.969869807362556458e-02 7.652597129344940186e-02 1.538458652794361115e-02 -3.411788046360015869e-01 -3.129361867904663086e-01 4.183089435100555420e-01 7.580179721117019653e-03 1.609718948602676392e-01 1.606284230947494507e-01 -2.113498747348785400e-01 2.841792702674865723e-01 -2.992506921291351318e-01 -1.579145938158035278e-01 1.619554758071899414e-01 4.061831161379814148e-02 1.369300037622451782e-01 1.243993341922760010e-01 -1.783436350524425507e-02 1.415126472711563110e-01 -3.258098065853118896e-01
-1.904934346675872803e-01 -3.880554139614105225e-01 1.262025088071823120e-01 7.658407837152481079e-02 -3.191533684730529785e-02 8.646105974912643433e-02 2.933365702629089355e-01 -6.093959137797355652e-02 -2.105042487382888794e-01 -1.558966040611267090e-01 1.284594535827636719e-01 -2.434833049774169922e-01 -1.648719608783721924e-01 9.377150237560272217e-02 3.185609122738242149e-03 6.863829493522644043e-02 4.032900184392929077e-02 -1.415518522262573242e-01 -2.706767618656158447e-01 9.065017849206924438e-02 2.908219397068023682e-01 -3.788385540246963501e-02 -1.320163756608963013e-01 -1.960624456405639648e-01 -1.681301295757293701e-01 2.033278644084930420e-01 -1.721588969230651855e-01 1.646211594343185425e-01 1.994645595550537109e-01 8.899329602718353271e-02 2.886585593223571777e-01 -7.465448230504989624e-02
-6.558419764041900635e-02 -8.129571378231048584e-02 -1.901722103357315063e-01 3.185416013002395630e-02 1.002654246985912323e-02 3.853313624858856201e-01 -6.832174211740493774e-02 -3.111591562628746033e-03 -1.656738817691802979e-01 -4.241172969341278076e-01 -7.597332447767257690e-02 -2.754485048353672028e-02 -1.937621533870697021e-01 2.379087805747985840e-01 3.867413615807890892e-03 8.406431227922439575e-02 -2.262146212160587311e-02 1.507883518934249878e-01 -3.026446998119354248e-01 4.380060732364654541e-02 -1.269308477640151978e-01 -2.296646833419799805e-01 5.181142315268516541e-02 -2.885746955871582031e-01 -2.142005264759063721e-01 1.633464545011520386e-01 -2.522066533565521240e-01 2.210747599601745605e-01 -6.355408579111099243e-02 -7.511208206415176392e-02 -7.508084177970886230e-02 -1.078360453248023987e-01
1.433139443397521973e-01 -2.181514650583267212e-01 3.058303296566009521e-01 8.197712153196334839e-02 -7.015863806009292603e-02 2.383559197187423706e-01 2.477207630872726440e-01 1.071798950433731079e-01 1.587901115417480469e-01 -2.618862390518188477e-01 -8.760081231594085693e-02 -1.829659938812255859e-01 -8.335696160793304443e-02 8.213681727647781372e-02 -2.234570682048797607e-02 -1.051969006657600403e-01 -1.084177345037460327e-01 -2.313059270381927490e-01 -1.010244935750961304e-01 2.328667193651199341e-01 1.994920969009399414e-01 -3.064298927783966064e-01 1.346805840730667114e-01 -3.936598822474479675e-02 3.496355190873146057e-02 2.878651022911071777e-01 4.058889672160148621e-02 1.668126136064529419e-01 9.118466824293136597e-02 8.534066379070281982e-02 2.985301613807678223e-01 -1.883212029933929443e-01
4.968641325831413269e-02 -2.251071780920028687e-01 1.783401668071746826e-01 -9.780685417354106903e-03 7.530949264764785767e-02 -4.557967931032180786e-02 1.563896834850311279e-01 -1.708782315254211426e-01 8.233544975519180298e-02 -3.837458491325378418e-01 1.859276294708251953e-01 -1.711242496967315674e-01 -1.133960932493209839e-01 -1.064796745777130127e-01 7.211712002754211426e-02 -1.048402786254882812e-01 -4.473553895950317383e-01 1.284566074609756470e-01 -4.649152979254722595e-02 3.624388575553894043e-01 3.323632180690765381e-01 5.656207725405693054e-02 1.583987027406692505e-01 -1.027680262923240662e-01 2.416494535282254219e-03 1.612762361764907837e-01 -2.963788248598575592e-02 7.452333718538284302e-02 4.370989650487899780e-02 2.195785641670227051e-01 -6.311988085508346558e-02 9.615015983581542969e-02
-4.368270933628082275e-02 -1.433706879615783691e-01 2.000407129526138306e-01 -7.384371012449264526e-02 -2.676764875650405884e-02 -8.768205344676971436e-02 -3.094650618731975555e-02 -2.303730547428131104e-01 2.713916003704071045e-01 -4.331882111728191376e-03 -1.016589533537626266e-02 -2.200118750333786011e-01 -1.643266081809997559e-01 2.335002645850181580e-02 -5.857814103364944458e-02 6.302571855485439301e-03 -4.635376110672950745e-02 -1.837449967861175537e-01 -2.713466286659240723e-01 2.685569226741790771e-01 1.427559107542037964e-01 -4.278471469879150391e-01 3.336031734943389893e-02 -3.340260386466979980e-01 -2.365725487470626831e-01 -9.916080534458160400e-02 -9.269741922616958618e-02 2.565151154994964600e-01 -4.197010025382041931e-02 3.692245483398437500e-02 -2.455930113792419434e-01 1.225506365299224854e-01
4.691420495510101318e-02 -4.515896737575531006e-01 -2.545579075813293457e-01 -1.222821176052093506e-01 -1.444110572338104248e-01 -2.768936753273010254e-01 1.138828545808792114e-01 -1.710148602724075317e-01 1.660203933715820312e-02 -1.676451563835144043e-01 7.335387170314788818e-02 -7.924323529005050659e-02 5.845188722014427185e-02 7.172530889511108398e-02 -2.469276487827301025e-01 -3.361239656805992126e-02 -2.121571600437164307e-01 9.622065722942352295e-02 -3.058235645294189453e-01 1.643072962760925293e-01 2.370934747159481049e-02 -1.222617086023092270e-02 3.303616866469383240e-02 -1.174748539924621582e-01 -2.916377186775207520e-01 2.713087201118469238e-01 -1.772454977035522461e-01 1.327617466449737549e-01 1.970212757587432861e-01 -8.174835145473480225e-02 1.250226646661758423e-01 -6.661228835582733154e-02
6.138988584280014038e-02 -1.860696077346801758e-01 -2.221913775429129601e-03 -3.351135551929473877e-01 -1.832820475101470947e-01 -2.644560337066650391e-01 1.278639286756515503e-01 -1.038810834288597107e-01 -1.230452954769134521e-01 -3.269070088863372803e-01 -1.670215725898742676e-01 -4.209413379430770874e-02 -1.347209364175796509e-01 8.685431629419326782e-02 1.581370532512664795e-01 9.668392688035964966e-02 -1.806279867887496948e-01 6.708306819200515747e-02 9.202155470848083496e-02 1.660258471965789795e-01 1.510468125343322754e-01 -5.305318534374237061e-02 4.746085777878761292e-02 -2.734065651893615723e-01 -4.282855689525604248e-01 1.397511214017868042e-01 -2.287571281194686890e-01 -3.988247364759445190e-02 2.188993692398071289e-01 1.258978247642517090e-01 1.021631807088851929e-01 -5.676181986927986145e-03
-6.344887614250183105e-02 -1.270668506622314453e-01 2.537291646003723145e-01 -2.527186572551727295e-01 6.080886721611022949e-02 7.794189453125000000e-02 -9.393669664859771729e-02 -2.063567042350769043e-01 1.344817131757736206e-01 1.190459728240966797e-02 7.150063756853342056e-03 -1.407421976327896118e-01 -4.173479229211807251e-02 1.767179369926452637e-01 4.656272009015083313e-02 -1.056635826826095581e-01 -3.534847795963287354e-01 -1.256218254566192627e-01 -1.538112610578536987e-01 1.357313692569732666e-01 1.464552730321884155e-01 -2.174808084964752197e-01 3.903870284557342529e-02 -5.422177314758300781e-01 -2.047168016433715820e-01 7.991902530193328857e-02 -1.790056824684143066e-01 3.347400575876235962e-02 2.375914342701435089e-02 2.222313433885574341e-01 -1.353582292795181274e-01 -9.589359164237976074e-02
1.399437934160232544e-01 -1.840485036373138428e-01 1.794700771570205688e-01 5.797546729445457458e-02 4.078847914934158325e-02 -6.497136503458023071e-02 1.625410020351409912e-01 -2.186027318239212036e-01 8.006627857685089111e-02 -2.484911084175109863e-01 2.289424240589141846e-01 -2.282178550958633423e-01 -2.099322676658630371e-01 -4.518537521362304688e-01 2.605264484882354736e-01 5.864283815026283264e-02 9.429381787776947021e-02 -5.009157210588455200e-02 -2.118877023458480835e-01 2.994446158409118652e-01 -3.127375617623329163e-02 -1.929126232862472534e-01 -9.682327508926391602e-02 -2.971975207328796387e-01 -3.327754884958267212e-02 9.014654904603958130e-02 1.197490002959966660e-02 -1.014040503650903702e-02 4.482102394104003906e-02 7.645526528358459473e-02 2.058203518390655518e-02 -1.976113915443420410e-01
3.150199651718139648e-01 -1.110295578837394714e-01 -1.729261875152587891e-01 -2.694067358970642090e-02 -1.768836826086044312e-01 1.804653257131576538e-01 -3.533077985048294067e-02 1.377771347761154175e-01 2.398062795400619507e-01 -2.511737048625946045e-01 1.719964444637298584e-01 -1.166357472538948059e-02 -2.215275168418884277e-01 1.236254051327705383e-01 3.612044081091880798e-02 -3.695482760667800903e-02 -2.068981826305389404e-01 -2.055826038122177124e-01 -1.510163843631744385e-01 3.142262995243072510e-01 1.105840131640434265e-01 -2.426708936691284180e-01 1.679676026105880737e-01 -2.784366905689239502e-01 -1.285689771175384521e-01 2.453269511461257935e-01 1.667389869689941406e-01 1.702362596988677979e-01 9.129323065280914307e-02 1.668166369199752808e-01 -5.176000297069549561e-02 -2.376528829336166382e-02
-4.932677838951349258e-03 -1.774519979953765869e-01 -1.801485419273376465e-01 1.326162368059158325e-01 -7.145315408706665039e-02 6.103189662098884583e-02 -3.073686957359313965e-01 6.603758037090301514e-02 6.322516500949859619e-02 -8.194305002689361572e-02 -7.787019014358520508e-02 -3.091442286968231201e-01 -7.426477968692779541e-02 -2.336328104138374329e-02 -1.196007952094078064e-01 1.142444834113121033e-02 -4.101401567459106445e-02 -2.899947762489318848e-01 -2.900344133377075195e-01 4.571711421012878418e-01 1.098126843571662903e-01 -1.388227492570877075e-01 -1.194582786411046982e-02 2.398264966905117035e-02 -1.593864709138870239e-01 5.137227475643157959e-02 -1.214357018470764160e-01 3.292831778526306152e-01 9.306149184703826904e-02 -1.597257107496261597e-01 -1.301965117454528809e-02 -2.853499948978424072e-01
1.242962628602981567e-01 1.796085946261882782e-02 -9.792968630790710449e-02 -6.161234155297279358e-02 2.084818929433822632e-01 9.061273187398910522e-03 2.653532028198242188e-01 2.470576763153076172e-02 -2.103438079357147217e-01 -8.717976510524749756e-02 -3.415528917685151100e-03 -1.956171244382858276e-01 -3.671932518482208252e-01 -1.558091957122087479e-03 2.890175580978393555e-01 7.526548206806182861e-02 1.256670802831649780e-01 1.676445007324218750e-01 -3.779302909970283508e-02 3.112124502658843994e-01 2.056573629379272461e-01 -2.826425945386290550e-03 1.615886241197586060e-01 -3.349576294422149658e-01 -1.897356957197189331e-01 1.996129155158996582e-01 -1.409242004156112671e-01 1.183394193649291992e-01 2.873316109180450439e-01 2.002801932394504547e-02 9.605988115072250366e-02 -1.320396512746810913e-01
-6.539753824472427368e-02 -4.410181194543838501e-02 -1.950645744800567627e-01 2.028570771217346191e-01 -3.638408705592155457e-02 -1.067977696657180786e-01 -2.391513586044311523e-01 2.832377888262271881e-02 3.139854967594146729e-01 -3.543380275368690491e-02 -9.602001309394836426e-02 -3.982854783535003662e-01 1.280026733875274658e-01 -1.299345344305038452e-01 -1.044806744903326035e-02 -1.002340018749237061e-01 6.933000404387712479e-03 -7.348102331161499023e-02 -2.093401700258255005e-01 4.342504739761352539e-01 9.543669968843460083e-02 -1.003740802407264709e-01 6.959965080022811890e-02 -2.861753106117248535e-01 -1.251751184463500977e-01 1.918359547853469849e-01 2.514754235744476318e-01 8.721082657575607300e-02 3.742032125592231750e-02 -1.284128986299037933e-02 1.347547620534896851e-01 -2.143066078424453735e-01
1.730391979217529297e-01 -2.033417671918869019e-01 -2.586983740329742432e-01 5.506902933120727539e-02 -2.975456230342388153e-02 1.816948503255844116e-01 -2.239154577255249023e-01 -5.026555061340332031e-02 1.006829887628555298e-01 -9.702639281749725342e-02 -6.831357628107070923e-02 -1.653384566307067871e-01 -1.264407485723495483e-01 9.910270571708679199e-02 3.856192529201507568e-01 -2.374186962842941284e-01 2.304129861295223236e-02 -2.416229993104934692e-01 -3.977338671684265137e-01 1.916194111108779907e-01 7.803120464086532593e-02 -6.748761981725692749e-02 1.618237942457199097e-01 -3.314737975597381592e-01 -9.296554327011108398e-02 5.882056429982185364e-02 -1.010023429989814758e-01 -8.148626238107681274e-02 -8.239707350730895996e-02 3.161887452006340027e-02 1.702991425991058350e-01 1.532737761735916138e-01
2.054035216569900513e-01 -1.937841176986694336e-01 1.551883965730667114e-01 1.105027422308921814e-01 5.950633063912391663e-02 2.070118039846420288e-01 -4.871627315878868103e-02 2.212994918227195740e-02 6.343002617359161377e-02 -1.058100983500480652e-01 2.021550200879573822e-02 1.253986381925642490e-03 -2.663851380348205566e-01 2.328880429267883301e-01 -1.845926046371459961e-02 -4.746626615524291992e-01 -5.324941128492355347e-02 -1.280373632907867432e-01 1.122901495546102524e-02 2.930933237075805664e-01 3.626632690429687500e-02 4.851806908845901489e-02 2.314303368330001831e-01 -3.539600968360900879e-01 -1.752787530422210693e-01 -1.650650203227996826e-01 1.783482730388641357e-02 2.129495739936828613e-01 -2.671504616737365723e-01 -3.905463591217994690e-02 -2.599967271089553833e-02 -5.701922997832298279e-02
-1.331933885812759399e-01 -3.760626912117004395e-01 -1.095215510576963425e-02 2.077711559832096100e-02 -3.417341411113739014e-01 -7.152472244342789054e-05 -4.242754355072975159e-02 -6.942921876907348633e-02 -1.165770888328552246e-01 -1.721008419990539551e-01 -1.760367751121520996e-01 -2.160688340663909912e-01 -1.638829112052917480e-01 5.794921889901161194e-02 -2.019540667533874512e-01 -1.185723915696144104e-01 -2.103265747427940369e-02 1.846303939819335938e-01 -1.920797079801559448e-01 5.144187211990356445e-01 -1.014373544603586197e-02 5.607108771800994873e-02 -9.903678297996520996e-02 -2.337519079446792603e-01 -1.417436003684997559e-01 -1.427658051252365112e-01 1.719898581504821777e-01 7.948856800794601440e-02 6.026078015565872192e-02 4.558402672410011292e-02 2.714842744171619415e-02 1.561155766248703003e-01
8.378922939300537109e-02 -1.525570005178451538e-01 1.987120956182479858e-01 3.368720412254333496e-02 3.936471939086914062e-01 2.138213068246841431e-02 -1.645628213882446289e-01 2.153840102255344391e-02 2.668770030140876770e-02 -1.658601909875869751e-01 -1.329948455095291138e-01 2.832733467221260071e-02 -3.691963851451873779e-01 6.061470136046409607e-02 1.054244711995124817e-01 8.238240331411361694e-02 -4.278887808322906494e-02 -1.013768538832664490e-01 -1.439878642559051514e-01 2.493146359920501709e-01 -7.950118929147720337e-02 8.208340406417846680e-02 1.088201478123664856e-01 -3.344945311546325684e-01 -8.705365657806396484e-02 3.169340193271636963e-01 2.697113156318664551e-01 1.778678894042968750e-01 1.164964735507965088e-01 -1.007480695843696594e-01 2.705836594104766846e-01 -2.006101608276367188e-02
-1.585275679826736450e-01 2.012082785367965698e-01 5.634964257478713989e-02 -1.252952665090560913e-01 -1.320032924413681030e-01 3.609770238399505615e-01 -7.747950404882431030e-02 2.831478603184223175e-02 -1.277976110577583313e-02 -4.158760309219360352e-01 -9.995023906230926514e-02 2.298589050769805908e-02 -2.933217585086822510e-01 1.810029447078704834e-01 -2.049239538609981537e-02 6.378240883350372314e-02 -2.101023197174072266e-01 4.267339035868644714e-02 -1.035405397415161133e-01 1.975263059139251709e-01 1.294642500579357147e-02 -1.426198482513427734e-01 2.214168906211853027e-01 -2.845776379108428955e-01 -2.256856113672256470e-01 2.903900742530822754e-01 -2.113918028771877289e-02 1.606558114290237427e-01 -6.559134274721145630e-02 -3.463546186685562134e-02 -9.895084798336029053e-02 -1.761353313922882080e-01
1.379944831132888794e-01 -2.345060110092163086e-01 1.254844069480895996e-01 7.338623050600290298e-03 1.114703938364982605e-01 -1.128956303000450134e-01 2.264870852231979370e-01 -1.636827178299427032e-02 -1.789713650941848755e-01 -2.804800570011138916e-01 -5.738230422139167786e-02 1.592447161674499512e-01 -2.341679334640502930e-01 4.076709970831871033e-02 3.195037543773651123e-01 8.547572046518325806e-02 -3.420373797416687012e-01 6.073043914511799812e-04 -1.702545434236526489e-01 1.067794039845466614e-01 2.048530578613281250e-01 2.784269745461642742e-04 2.163452357053756714e-01 -2.569946348667144775e-01 -1.810606867074966431e-01 2.341141104698181152e-01 -1.016520336270332336e-02 5.393773317337036133e-02 1.058595702052116394e-01 2.115255594253540039e-01 2.577141821384429932e-01 5.501372739672660828e-02
-1.754111200571060181e-01 8.814984560012817383e-02 1.208388209342956543e-01 -2.599847270175814629e-03 -7.783675193786621094e-02 1.140591204166412354e-01 4.681576043367385864e-02 -9.737806767225265503e-02 -6.072495877742767334e-02 2.508735358715057373e-01 9.968999773263931274e-02 -8.894553035497665405e-02 -2.550047338008880615e-01 -5.349643528461456299e-02 9.159684181213378906e-02 -3.108150064945220947e-01 -4.485127329826354980e-01 2.393992990255355835e-02 -2.140938043594360352e-01 -6.321950256824493408e-02 1.476548314094543457e-01 1.495538502931594849e-01 -4.651649668812751770e-02 -3.086565732955932617e-01 -1.508989781141281128e-01 2.290179431438446045e-01 -3.246579691767692566e-02 3.362714350223541260e-01 2.459604144096374512e-01 7.938528433442115784e-03 1.241853833198547363e-01 -1.566791906952857971e-02
2.084890902042388916e-01 4.135637730360031128e-02 4.500132799148559570e-02 4.435351863503456116e-02 7.000407576560974121e-02 -9.092625975608825684e-02 -2.533473372459411621e-01 -6.004462018609046936e-02 -6.428146362304687500e-02 2.574328519403934479e-02 8.266167342662811279e-02 -3.793187737464904785e-01 -2.496005296707153320e-01 2.075386345386505127e-01 3.716936111450195312e-01 -4.675093293190002441e-02 -3.101491332054138184e-01 -2.875077165663242340e-02 2.075043134391307831e-02 2.567053735256195068e-01 -6.152428686618804932e-02 9.823346138000488281e-02 2.325974255800247192e-01 -6.550393253564834595e-02 -2.367538213729858398e-01 2.503193020820617676e-01 -2.734654843807220459e-01 -1.115447953343391418e-01 -1.619906350970268250e-02 1.095810979604721069e-01 -1.163445711135864258e-01 4.156532883644104004e-02
-3.467389941215515137e-01 -2.397721409797668457e-01 -1.043981313705444336e-01 6.593348830938339233e-02 -3.907884359359741211e-01 3.419204056262969971e-02 -9.224968031048774719e-03 -2.273548096418380737e-01 1.778720319271087646e-01 1.593030840158462524e-01 -1.769218295812606812e-01 -1.093599945306777954e-01 -1.696768105030059814e-01 1.659251153469085693e-01 8.399278670549392700e-02 -5.616789311170578003e-02 -7.346969097852706909e-02 -8.619166910648345947e-03 -1.232556030154228210e-01 1.299306899309158325e-01 2.175481989979743958e-02 -2.711202502250671387e-01 1.861656457185745239e-02 -4.198151230812072754e-01 1.655026338994503021e-02 2.721259295940399170e-01 7.667727023363113403e-02 -4.865522682666778564e-02 8.023492991924285889e-02 -1.402075588703155518e-01 5.789133906364440918e-02 1.855536848306655884e-01
1.841787993907928467e-01 -1.133153736591339111e-01 1.228832155466079712e-01 -2.595007419586181641e-01 2.073665857315063477e-01 2.464308403432369232e-02 -3.909145295619964600e-02 -1.156209707260131836e-01 -6.683212518692016602e-02 9.483162313699722290e-03 2.733097178861498833e-03 1.144003690569661558e-04 -4.435837641358375549e-02 2.549121342599391937e-02 1.378871500492095947e-01 3.401475027203559875e-02 -3.078832924365997314e-01 -2.328811138868331909e-01 -3.297477662563323975e-01 2.683895528316497803e-01 1.363610178232192993e-01 -4.124679565429687500e-01 2.280065603554248810e-02 -4.050360918045043945e-01 -1.195674762129783630e-01 1.898699998855590820e-01 -1.516227573156356812e-01 5.478155240416526794e-02 -1.274370402097702026e-01 8.887830376625061035e-02 3.290028125047683716e-02 -1.706144399940967560e-02
-9.272125363349914551e-02 -1.391558796167373657e-01 9.107483178377151489e-02 -5.591941252350807190e-02 2.671354413032531738e-01 5.470541492104530334e-02 -1.055995598435401917e-01 -1.112276762723922729e-01 2.276721298694610596e-01 -5.817373096942901611e-02 9.336093068122863770e-02 -1.456181406974792480e-01 -2.182345986366271973e-01 1.536998618394136429e-02 2.830561995506286621e-01 1.566067524254322052e-02 -3.602233231067657471e-01 -9.811307489871978760e-02 -2.123759537935256958e-01 2.996718883514404297e-01 -1.275426000356674194e-01 2.715385258197784424e-01 2.096583694219589233e-01 -2.481752038002014160e-01 -1.471227556467056274e-01 1.683758944272994995e-01 1.591552644968032837e-01 -4.468632861971855164e-02 1.272368431091308594e-01 -3.428940102458000183e-02 1.488026678562164307e-01 -2.503993213176727295e-01
-3.914807438850402832e-01 -2.122288495302200317e-01 2.269051223993301392e-01 1.335813701152801514e-01 1.899816989898681641e-01 -2.645772136747837067e-02 2.238412015140056610e-02 -1.680950820446014404e-01 1.293846517801284790e-01 -2.871215343475341797e-01 1.142428740859031677e-01 -1.947882175445556641e-01 -1.836085021495819092e-01 -3.481002524495124817e-02 1.637651771306991577e-01 -6.338707357645034790e-02 -5.090033262968063354e-02 -5.299382284283638000e-02 -2.723636478185653687e-02 2.738598883152008057e-01 -3.075406253337860107e-01 -2.853422462940216064e-01 -1.677806824445724487e-01 4.955658689141273499e-03 -1.131244078278541565e-01 2.049683928489685059e-01 3.513114294037222862e-03 7.188361138105392456e-02 2.051750719547271729e-01 -1.478201746940612793e-01 1.051804870367050171e-01 1.748483479022979736e-01
-4.028927087783813477e-01 -1.088321208953857422e-01 3.718655556440353394e-02 1.793713867664337158e-01 3.045067377388477325e-02 1.785306930541992188e-01 3.664444014430046082e-02 4.397461190819740295e-03 7.592228800058364868e-02 -1.189489439129829407e-01 -2.123213261365890503e-01 1.443508118391036987e-01 -1.234267130494117737e-01 -1.841667667031288147e-02 2.057143598794937134e-01 -1.533321738243103027e-01 -1.781766414642333984e-01 3.733170032501220703e-02 8.166036754846572876e-02 4.197081327438354492e-01 1.313786953687667847e-02 -3.177317380905151367e-01 -1.075954139232635498e-01 -2.475952059030532837e-01 -2.318785786628723145e-01 2.023730129003524780e-01 7.534634321928024292e-02 -7.808364182710647583e-02 -2.344075590372085571e-02 -1.451295465230941772e-01 -8.208078891038894653e-02 2.570302188396453857e-01
-2.028408050537109375e-01 -4.287508130073547363e-01 -1.543404012918472290e-01 2.349020726978778839e-02 5.963758751749992371e-02 1.001290529966354370e-01 -3.900692611932754517e-02 -1.425239145755767822e-01 1.662591695785522461e-01 -1.546121835708618164e-01 -2.246147096157073975e-01 -3.057925105094909668e-01 -2.033203095197677612e-01 -9.437026083469390869e-02 2.172379642724990845e-01 -2.888879738748073578e-02 2.487849444150924683e-02 -8.718740195035934448e-02 1.521745324134826660e-01 1.041868403553962708e-01 2.908195257186889648e-01 4.223671182990074158e-02 -4.764931648969650269e-02 -3.291827142238616943e-01 -2.390748113393783569e-01 7.228948175907135010e-02 -1.179470792412757874e-01 -5.475372076034545898e-03 -5.493079125881195068e-02 -2.799916863441467285e-01 -4.856203868985176086e-02 -1.487936377525329590e-01
-1.872823238372802734e-01 -1.494043022394180298e-01 -1.283097118139266968e-01 -4.698593169450759888e-02 -3.007639050483703613e-01 -8.424238115549087524e-02 9.599141776561737061e-03 -5.951633304357528687e-02 -2.257319092750549316e-01 2.307388186454772949e-02 2.264939695596694946e-01 -3.632828593254089355e-02 9.934470802545547485e-02 8.476506173610687256e-02 3.184098303318023682e-01 -2.720024883747100830e-01 -1.155860275030136108e-01 1.711014807224273682e-01 -8.323358744382858276e-02 2.350699752569198608e-01 -1.371866911649703979e-01 -9.362847544252872467e-03 1.205109581351280212e-01 -3.155980408191680908e-01 -4.865335822105407715e-01 5.410699546337127686e-02 -9.690490365028381348e-02 8.761342614889144897e-02 5.930687859654426575e-02 6.016162037849426270e-02 3.235383331775665283e-02 1.531798690557479858e-01
-1.273673772811889648e-01 5.629860609769821167e-02 1.456144358962774277e-02 -1.412051767110824585e-01 2.143857330083847046e-01 7.161010801792144775e-02 2.099266499280929565e-01 -1.310293823480606079e-01 -1.420884579420089722e-01 -5.401013419032096863e-02 -1.554549187421798706e-01 -7.322689890861511230e-02 -2.759821116924285889e-01 1.649075597524642944e-01 4.245809465646743774e-02 -3.001190125942230225e-01 -1.737208664417266846e-01 1.695795208215713501e-01 2.108922926709055901e-03 3.625069260597229004e-01 9.359396994113922119e-02 -1.013229414820671082e-01 2.223614305257797241e-01 -1.257595419883728027e-01 -1.474595665931701660e-01 1.914406865835189819e-01 1.446751207113265991e-01 2.942908108234405518e-01 8.716864883899688721e-02 7.170102745294570923e-02 2.527160942554473877e-02 -3.825081884860992432e-01
-1.881102919578552246e-01 -2.780776917934417725e-01 2.634017467498779297e-01 1.002407371997833252e-01 -8.842887729406356812e-02 -1.215218082070350647e-01 -7.224464416503906250e-02 7.879959046840667725e-02 2.695819549262523651e-02 -1.230841726064682007e-01 1.860281638801097870e-02 -2.168806195259094238e-01 -3.588981181383132935e-02 1.423101872205734253e-01 -8.720394223928451538e-02 1.637312769889831543e-01 -1.936851739883422852e-01 -5.482588708400726318e-02 8.116588741540908813e-02 3.844007849693298340e-01 -4.017419996671378613e-04 2.332202643156051636e-01 -2.545050382614135742e-01 -3.009883165359497070e-01 -2.560476064682006836e-01 2.565288543701171875e-01 -1.404888331890106201e-01 2.660799622535705566e-01 1.549292504787445068e-01 2.603800734505057335e-03 -3.333136811852455139e-02 5.455346778035163879e-02
1.187676116824150085e-01 -1.383948475122451782e-01 2.343810349702835083e-01 -2.115828096866607666e-01 1.297881640493869781e-02 2.644626190885901451e-03 -1.995771527290344238e-01 2.595810033380985260e-02 -2.995585836470127106e-02 -2.833696827292442322e-02 1.641005426645278931e-01 -1.478048264980316162e-01 -2.218277305364608765e-01 9.320463240146636963e-02 1.603152416646480560e-02 -6.148987412452697754e-01 -5.862129107117652893e-02 -9.801053255796432495e-02 -1.332748532295227051e-01 1.538701802492141724e-01 -2.110897898674011230e-01 -6.173144653439521790e-02 -2.994493842124938965e-01 -1.614398360252380371e-01 -1.934373676776885986e-01 6.680645048618316650e-02 6.821074336767196655e-02 1.709822267293930054e-01 2.754514105618000031e-02 1.828264910727739334e-03 -1.737040281295776367e-01 -1.197674423456192017e-01
-1.108717918395996094e-01 -3.566753268241882324e-01 3.724359273910522461e-01 2.612996846437454224e-02 -2.023563534021377563e-02 -8.297616988420486450e-02 9.438624978065490723e-02 -3.412410318851470947e-01 -5.452863499522209167e-02 -1.107754483819007874e-01 1.045022904872894287e-01 -2.613416016101837158e-01 -1.592422276735305786e-01 2.060870379209518433e-01 8.163163810968399048e-02 1.485628932714462280e-01 -8.512047678232192993e-02 1.799478232860565186e-01 3.084150142967700958e-02 2.734856903553009033e-01 2.244984544813632965e-02 6.642307341098785400e-02 -3.060989640653133392e-02 -1.840577423572540283e-01 -3.578038811683654785e-01 -3.660093294456601143e-03 -1.513950526714324951e-01 1.769178062677383423e-01 1.551435887813568115e-01 1.031345725059509277e-01 -7.451114803552627563e-02 1.407215595245361328e-01
-2.281834632158279419e-01 -3.787367343902587891e-01 2.470976710319519043e-01 6.100088730454444885e-02 1.110639888793230057e-02 -1.363951414823532104e-01 -3.051245212554931641e-02 -2.398400008678436279e-01 -2.515416443347930908e-01 -1.467727273702621460e-01 -8.380654454231262207e-02 -1.023795604705810547e-01 -1.920255720615386963e-01 -6.422512233257293701e-02 8.940475434064865112e-02 -1.364236325025558472e-01 -1.194651350378990173e-01 4.978980869054794312e-02 -1.042332276701927185e-01 1.769250929355621338e-01 -7.187673449516296387e-02 3.473256528377532959e-02 -1.124511659145355225e-01 1.175712794065475464e-01 -2.414518445730209351e-01 2.522372007369995117e-01 1.257004588842391968e-01 4.660243988037109375e-01 1.710853278636932373e-01 -2.661141566932201385e-02 -7.832052558660507202e-02 9.916682541370391846e-02
-6.404832005500793457e-02 -1.475259363651275635e-01 -3.383531793951988220e-02 5.129704996943473816e-02 4.751624912023544312e-02 -1.633326113224029541e-01 -2.761591374874114990e-01 -4.261309280991554260e-02 2.139144539833068848e-01 -3.246695101261138916e-01 -1.755062937736511230e-01 -2.018720358610153198e-01 -3.594859838485717773e-01 2.957769930362701416e-01 2.561092078685760498e-01 4.927582666277885437e-02 -1.220977827906608582e-01 -1.769113689661026001e-01 -2.136309593915939331e-01 1.596041470766067505e-01 -2.015726566314697266e-01 1.210172474384307861e-01 1.379398852586746216e-01 -1.014774292707443237e-02 -1.834787726402282715e-01 1.002262160181999207e-01 2.156013064086437225e-02 1.144429147243499756e-01 -3.740143403410911560e-02 1.462907344102859497e-01 2.870047986507415771e-01 -4.142864421010017395e-02
1.258647143840789795e-01 -1.520311236381530762e-01 -1.115850731730461121e-01 -1.201952919363975525e-01 1.493123769760131836e-01 7.279646396636962891e-02 2.286682724952697754e-01 3.786182403564453125e-02 -2.739980518817901611e-01 -2.306810766458511353e-01 -1.078757420182228088e-01 -2.942226454615592957e-02 -1.336703747510910034e-01 -3.172113373875617981e-02 -4.448744282126426697e-02 -5.896097049117088318e-02 1.394443809986114502e-01 2.555287629365921021e-02 -3.051683902740478516e-01 7.049246877431869507e-02 2.000185102224349976e-02 -2.819862365722656250e-01 -2.530443072319030762e-01 -2.616102397441864014e-01 -2.572850883007049561e-01 1.746351122856140137e-01 -9.361802041530609131e-02 4.162407219409942627e-01 9.760545194149017334e-02 -1.235090717673301697e-01 1.962783932685852051e-01 1.229099407792091370e-01
-3.884915709495544434e-01 -1.244073435664176941e-01 2.620974481105804443e-01 3.725178912281990051e-02 6.140990881249308586e-04 -4.798487946391105652e-02 -2.752147987484931946e-02 -1.136080026626586914e-01 -1.640139333903789520e-02 -2.015642374753952026e-01 1.613418459892272949e-01 -1.821436733007431030e-01 -4.157447218894958496e-01 1.039220914244651794e-01 2.034100890159606934e-01 9.697337634861469269e-03 -3.210656046867370605e-01 9.655450284481048584e-02 -1.036360114812850952e-01 3.932558745145797729e-02 -2.444042712450027466e-01 -1.298493444919586182e-01 -1.943604201078414917e-01 1.798161119222640991e-02 -2.615549862384796143e-01 1.487857103347778320e-01 -1.609488204121589661e-02 2.030271142721176147e-01 1.784722805023193359e-01 -1.194849014282226562e-01 7.399873575195670128e-04 -6.918212026357650757e-02
[truncated: 3,280,393 more chars]
